# Supplementary material for: RNA binding protein SYNCRIP maintains proteostasis and self-renewal of hematopoietic stem and progenitor cells
Source: Nat Commun. 2023 Apr 21;14:2290. doi: 10.1038/s41467-023-38001-x (PMC10121618; doi:10.1038/s41467-023-38001-x)
Supplement: Supplementary file 4 — Supplemental Data 1 [file 41467_2023_38001_MOESM4_ESM.xlsx]

## Sheet: Sheet1
Group	Replicate	Number of cells	> 200 genes	Mt<0.15; log count >3.1
Syncrip ∆/∆ (KO)	1	11579	11298	10627
	2	11211	10711	8674
	3	10091	9629	8094
Syncrip f/f (WT)	1	9801	9614	7611
	2	9326	9.022	7313
	3	9057	8786	7280
	total	61065	59060	49599
		* Remove mitochondrial and ribosomal genes and genes in less than 3 cells: 18,011 genes
