# Supplementary material for: RNA binding protein SYNCRIP maintains proteostasis and self-renewal of hematopoietic stem and progenitor cells
Source: Nat Commun. 2023 Apr 21;14:2290. doi: 10.1038/s41467-023-38001-x (PMC10121618; doi:10.1038/s41467-023-38001-x)
Supplement: Supplementary file 5 — Supplemental Data 2 [file 41467_2023_38001_MOESM5_ESM.xlsx]

## Sheet: deg_clusters_vs_rest
gene	c0_logFC	c0_pval	c0_pval_adj	c1_logFC	c1_pval	c1_pval_adj	c2_logFC	c2_pval	c2_pval_adj	c3_logFC	c3_pval	c3_pval_adj	c4_logFC	c4_pval	c4_pval_adj	c5_logFC	c5_pval	c5_pval_adj	c6_logFC	c6_pval	c6_pval_adj	c7_logFC	c7_pval	c7_pval_adj	c8_logFC	c8_pval	c8_pval_adj	c9_logFC	c9_pval	c9_pval_adj	c10_logFC	c10_pval	c10_pval_adj	c11_logFC	c11_pval	c11_pval_adj	c12_logFC	c12_pval	c12_pval_adj	c13_logFC	c13_pval	c13_pval_adj	c14_logFC	c14_pval	c14_pval_adj	c15_logFC	c15_pval	c15_pval_adj	c16_logFC
Sox17	-16.5272	0.993923	0.999765	4.36828	0.96295	1	-16.5195	0.994092	0.999979	-16.5012	0.994516	1	-16.4924	0.994728	0.999939	-16.4905	0.994775	1	3.01284	0.977562	1	-16.4606	0.995568	1	-16.4479	0.995948	0.999921	-16.4475	0.995961	0.999908	-16.4464	0.995995	0.999768	-16.4454	0.996027	1	-16.4446	0.996052	0.999947	-16.4408	0.996173	0.999866	-16.4401	0.996196	1	-16.4194	0.996945	0.999998	-16.4027
Mrpl15	-0.884018	1.37012e-108	2.51456e-107	-0.202344	2.8139e-06	1.49946e-05	0.564831	5.33629e-58	5.13651e-57	0.471613	5.90745e-36	9.14428e-35	1.19302	1.17733e-306	5.74035e-305	0.271101	2.19676e-11	2.37229e-10	0.0697012	0.00948371	0.0401661	0.0936023	0.35141	0.717824	0.0814645	0.126501	0.482027	0.464957	3.8826e-23	6.30447e-22	-0.849563	5.84898e-55	1.1668e-53	-0.163572	0.00010644	0.000731989	-0.88619	4.81013e-51	1.02103e-49	-1.03646	9.83194e-70	6.63897e-68	-0.0822298	0.198652	0.654396	-0.70851	3.43457e-25	2.03504e-23	-0.791491
Lypla1	-0.658349	4.24608e-22	1.96838e-21	-0.289708	4.87146e-07	2.82835e-06	0.58379	2.19162e-43	1.54641e-42	0.297936	6.65295e-08	3.49627e-07	0.0720307	4.72208e-07	1.29279e-06	0.0599493	0.399689	0.953048	-0.276551	0.000207878	0.00126739	0.19024	0.00229231	0.00742894	-0.0111405	0.7921	0.999921	0.211685	0.00198444	0.00871904	-0.206051	4.0822e-08	1.32837e-07	0.0532972	0.942539	1	-0.40038	1.49023e-07	6.43178e-07	0.110922	0.0175173	0.0450753	-0.0677687	0.242262	0.75333	-0.088342	0.138996	0.427281	-0.0708686
Gm37988	-1.69369	0.921927	0.999765	-0.0946258	0.967859	1	-0.700737	0.989553	0.999979	0.462066	0.952282	1	0.050257	0.944265	0.999939	1.2802	0.89482	1	-1.33808	0.952926	1	-0.144813	0.989814	1	-20.1267	0.933887	0.999921	0.797508	0.946243	0.999908	0.89699	0.995002	0.999768	0.0586498	0.995924	1	-0.443556	0.966124	0.999947	-20.1196	0.937559	0.999866	0.144745	0.998842	1	0.215972	0.988955	0.999998	1.02313
Tcea1	-0.550234	3.04719e-57	2.74416e-56	-0.15551	2.67979e-07	1.60751e-06	0.144759	2.1437e-20	8.88976e-20	0.180054	1.58114e-10	9.8137e-10	0.809378	3.1868e-114	4.01017e-113	0.208554	1.17646e-07	9.56021e-07	-0.051502	0.0231224	0.0872711	0.176012	1.1487e-06	5.5359e-06	0.095314	0.071774	0.306595	0.146384	4.61587e-05	0.000249914	-0.916581	1.19728e-51	2.10246e-50	-0.0108486	0.956898	1	-0.347106	6.65016e-17	4.73907e-16	-0.247857	9.66704e-13	6.28568e-12	0.244568	0.00699457	0.0443876	-0.458594	1.33788e-07	1.74872e-06	-0.437526
Atp6v1h	-0.299432	4.3521e-17	1.76191e-16	0.0259976	0.0142082	0.043684	0.117255	1.8939e-16	7.0662e-16	0.10777	8.74432e-05	0.000357141	0.287049	2.36946e-19	8.94495e-19	-0.00630901	0.522462	1	-0.00851693	0.0548848	0.18265	0.0349881	0.0174599	0.0493331	0.00540519	0.774002	0.999921	0.227411	0.000215459	0.00108025	0.175406	7.17369e-05	0.000192476	0.129759	0.32279	0.852169	-0.137583	6.8203e-06	2.59941e-05	-1.06174	2.85651e-16	2.27074e-15	-0.00618835	0.340963	0.946656	-0.0823148	0.116079	0.37065	-0.0260975
Rb1cc1	0.215296	0.000145056	0.000365736	0.107018	0.383438	0.79156	-0.0175127	9.17779e-14	3.1698e-13	-0.250706	0.642441	1	-0.0917736	1.9269e-06	5.15317e-06	-0.186521	0.203171	0.572708	0.0338909	0.194356	0.511067	0.428857	9.66274e-18	1.13679e-16	0.044985	0.463715	0.999921	-0.423691	0.0189937	0.0689678	-1.0208	7.29435e-35	6.92809e-34	0.43893	4.95559e-08	5.03265e-07	0.423103	0.835159	0.999947	-0.379414	6.2202e-12	3.84471e-11	0.0307549	0.551591	1	0.301225	0.156431	0.467821	-0.600365
4732440D04Rik	1.04447	0.331633	0.595209	-0.421575	0.175641	0.41327	-0.815335	0.829683	0.999979	-0.610162	0.682927	1	0.389637	0.00328845	0.00742973	-0.514862	0.483932	1	0.567329	0.485396	1	-0.110646	0.673331	1	-0.306607	0.662842	0.999921	-0.910362	0.355736	0.84547	-0.544597	0.127235	0.250576	0.945659	0.0322149	0.131251	0.0623539	0.46214	0.882178	-0.766138	0.157582	0.334731	0.0888479	0.950678	1	-0.451562	0.473645	0.999998	-0.166598
St18	-17.2149	0.987847	0.999765	2.71296	0.96886	1	0.5127	0.990295	0.999979	-17.1889	0.989032	1	-17.1801	0.989456	0.999939	-17.1782	0.98955	1	-17.152	0.990928	1	-17.1484	0.991135	1	2.38549	0.978249	0.999921	1.91637	0.978136	0.999908	-17.1341	0.99199	0.999768	-17.1331	0.992054	1	-17.1323	0.992104	0.999947	-17.1285	0.992346	0.999866	-17.1278	0.992392	1	-17.1072	0.993889	0.999998	-17.0905
Pcmtd1	0.240608	0.00458101	0.0104251	0.202757	0.827253	1	-0.362477	0.0123257	0.0267729	-0.195575	0.251808	0.574802	-0.409847	0.374581	0.664559	0.0760391	0.0636308	0.217707	-0.0586663	0.0820553	0.25521	0.354383	9.10876e-08	4.85819e-07	-0.337423	0.0362348	0.174243	-0.608004	0.0300839	0.104508	-0.878216	1.19419e-12	4.84334e-12	0.283381	0.0222095	0.0951667	0.673663	0.234826	0.498219	-0.369671	2.35013e-05	8.66899e-05	0.165288	0.718923	1	-0.24462	0.0608665	0.219409	-0.606237
Gm26901	0.332329	0.735748	0.999765	-0.342542	0.671578	1	-0.144215	0.668171	0.999979	-0.200344	0.957494	1	0.906293	0.143489	0.277759	0.0650581	0.921191	1	-0.0484203	0.857584	1	0.15391	0.843055	1	-0.213062	0.878484	0.999921	0.351576	0.68133	0.999908	-0.278644	0.662473	0.999768	-0.00346556	0.991646	1	-0.58623	0.646243	0.999947	-0.357118	0.700606	0.999866	-0.516673	0.764462	1	-0.555743	0.81499	0.999998	-0.896534
Rrs1	-0.777525	3.55155e-91	5.24785e-90	-0.243612	2.5082e-11	2.29927e-10	0.383951	6.38113e-45	4.65866e-44	0.591653	4.09886e-60	9.9789e-59	0.97945	5.13036e-168	1.03498e-166	0.298726	2.60644e-14	3.39691e-13	0.162245	0.0318868	0.115293	-0.237642	0.00372612	0.0117448	0.274555	2.43575e-07	3.14469e-06	0.592188	2.30355e-35	5.75694e-34	-0.476789	1.04573e-32	9.11904e-32	-0.313184	3.14067e-06	2.65591e-05	-1.19721	5.72614e-67	1.82644e-65	-0.833746	7.93741e-42	2.04952e-40	0.0552824	0.608117	1	-0.570089	5.22693e-12	1.18996e-10	-1.46697
Adhfe1	-20.2786	0.876934	0.999765	-2.15659	0.901425	1	0.886319	0.862676	0.999979	2.30498	0.706338	1	0.917357	0.894549	0.999939	-0.547188	0.965345	1	-20.2157	0.907969	1	-0.265189	0.992486	1	-0.507695	0.977321	0.999921	-20.1989	0.918016	0.999908	0.797665	0.979	0.999768	-1.19691	0.949664	1	-0.426197	0.950361	0.999947	-20.1922	0.922311	0.999866	-20.1915	0.922774	1	-20.1708	0.937938	0.999998	-20.1541
Mybl1	-1.73846	0.645354	0.999765	-0.0747849	0.905015	1	-0.541151	0.967133	0.999979	-0.387568	0.98081	1	-0.794809	0.962006	0.999939	1.23033	0.575609	1	0.286126	0.987423	1	0.661046	0.781801	1	-3.45417	0.733775	0.999921	0.782995	0.7369	0.999908	-1.38706	0.766373	0.999768	0.263855	0.960635	1	-0.571105	0.830595	0.999947	-0.043079	0.9051	0.999866	0.326509	0.934724	1	-0.0371219	0.967256	0.999998	-0.190714
Vcpip1	0.371826	0.018359	0.0394994	-0.0444896	0.0065798	0.0215014	0.0572524	9.13291e-13	3.07535e-12	-0.150283	0.225117	0.524171	0.164859	1.65391e-13	5.46943e-13	-0.244034	0.119727	0.371171	0.0746951	0.286252	0.687636	0.185753	0.000139744	0.000531588	0.059632	0.605717	0.999921	-0.206738	0.885096	0.999908	-0.589357	1.97439e-12	7.91615e-12	0.440543	0.000588646	0.00359128	0.098268	0.006626	0.0186541	-0.527765	1.44496e-08	7.09356e-08	-0.0974462	0.149998	0.532553	-0.10651	0.11238	0.361354	-0.356333
1700034P13Rik	-0.935972	0.795002	0.999765	-0.77303	0.846061	1	-0.178088	0.918417	0.999979	0.969992	0.741497	1	1.33846	0.508973	0.863502	-0.917354	0.869187	1	0.024061	0.944468	1	0.608663	0.855631	1	-0.215612	0.95495	0.999921	-0.322886	0.98569	0.999908	-1.76083	0.839135	0.999768	-1.38513	0.870736	1	-0.2617	0.902683	0.999947	0.637247	0.994558	0.999866	0.0905928	0.975761	1	-21.6018	0.854167	0.999998	-0.346856
Sgk3	-1.63139	8.13302e-59	7.52494e-58	0.473073	0.00764863	0.0246781	0.761564	1.58456e-75	2.10187e-74	0.208296	2.58069e-07	1.30855e-06	-1.10911	1.91149e-10	5.82199e-10	0.611091	1.27348e-16	1.8864e-15	-1.24611	1.53632e-22	3.95554e-21	0.804639	1.28935e-29	2.81019e-28	0.515831	1.07071e-06	1.28155e-05	0.762649	3.91161e-22	6.15064e-21	-0.491251	4.50834e-14	1.94625e-13	-0.97624	3.56271e-11	4.63982e-10	-0.119008	3.99858e-06	1.55612e-05	-0.109612	1.74228e-05	6.53456e-05	-1.14481	1.50089e-13	3.97291e-12	-0.404389	0.00153229	0.00912741	1.02573
Mcmdc2	-0.190948	0.899847	0.999765	0.42555	0.984303	1	0.197706	0.855949	0.999979	-0.41799	0.978307	1	-0.231118	0.960419	0.999939	-0.291341	0.97191	1	-0.493602	0.9387	1	0.100402	0.918059	1	0.417472	0.942339	0.999921	-0.638723	0.968915	0.999908	0.827775	0.998311	0.999768	-1.19883	0.912674	1	0.723831	0.994251	0.999947	-1.91767	0.888989	0.999866	-0.237066	0.984517	1	0.529594	0.997403	0.999998	0.556838
Snhg6	-0.260259	5.75461e-31	3.23002e-30	-0.103125	2.79347e-05	0.000132134	0.495992	2.40003e-71	2.9803e-70	0.169169	3.81163e-10	2.31048e-09	0.591503	1.47334e-72	1.20219e-71	-0.0971807	0.439671	1	-0.243273	1.44178e-07	1.37596e-06	0.404322	3.82534e-20	5.2533e-19	0.181138	0.000910853	0.00676299	0.0272958	0.0373975	0.126957	-0.674907	1.34457e-41	1.59972e-40	0.08372	0.154088	0.486546	-0.333703	3.87743e-15	2.53499e-14	-0.275798	7.26808e-13	4.75869e-12	-0.234652	0.000193592	0.00182227	-0.263542	0.00020003	0.00146335	-0.612671
Ppp1r42	-20.3667	0.888956	0.999765	-20.3595	0.89183	1	-0.434038	0.979272	0.999979	0.430301	0.940427	1	-2.66583	0.927097	0.999939	-2.10759	0.928154	1	-20.3038	0.916987	1	-20.3001	0.918879	1	-20.2874	0.925814	0.999921	-1.82169	0.955902	0.999908	-20.2858	0.926681	0.999768	-1.16061	0.957587	1	-20.284	0.927716	0.999947	-20.2803	0.929932	0.999866	-20.2796	0.930349	1	-20.2589	0.944032	0.999998	-20.2422
Cops5	-0.830415	1.24635e-104	2.16316e-103	-0.137086	2.65305e-05	0.000125992	0.515654	1.04764e-68	1.22847e-67	0.239531	2.15949e-13	1.56066e-12	0.708463	5.47078e-94	5.70147e-93	0.340865	1.9145e-18	3.15161e-17	-0.0522874	0.122948	0.354101	0.413119	2.35742e-22	3.66178e-21	0.215456	1.71618e-05	0.000175682	0.195183	2.98093e-06	1.83617e-05	-0.897636	5.85939e-64	1.61802e-62	0.139598	0.00707425	0.0345111	-0.646843	1.25228e-32	1.60749e-31	-1.12923	8.4594e-66	5.06263e-64	-0.0501394	0.26321	0.79532	-0.227442	0.000829277	0.00528902	-0.566648
Cspp1	-0.0340929	3.20601e-13	1.16768e-12	-0.088356	6.90812e-05	0.000310222	0.0690958	3.5495e-16	1.31012e-15	-0.315064	0.159272	0.389452	0.363607	2.597e-32	1.24955e-31	0.0872268	0.016238	0.0652216	0.0627465	0.242359	0.606712	0.41171	4.66343e-15	4.58502e-14	-0.0238979	0.892118	0.999921	-0.207792	0.711604	0.999908	-0.488605	1.11523e-19	6.12707e-19	0.447634	1.90858e-07	1.82925e-06	-0.317999	3.22236e-11	1.72844e-10	-0.453991	1.11708e-12	7.23457e-12	-0.0807035	0.0858151	0.350428	-0.260359	0.00372336	0.0199698	-0.184811
Arfgef1	-0.291792	1.01838e-26	5.22295e-26	-0.140123	1.02001e-06	5.74324e-06	0.251532	7.57033e-33	4.27195e-32	0.473263	1.73015e-30	2.31039e-29	0.295269	1.1919e-27	5.29359e-27	-0.0218648	0.417778	0.98158	-0.133688	0.000255537	0.00153082	0.119088	0.000154043	0.000583499	-0.154073	0.140494	0.522008	-0.390509	0.00969206	0.0373128	-0.709927	1.47923e-29	1.16094e-28	-0.0295223	0.612913	1	-0.138137	1.2945e-08	5.99322e-08	0.0137141	0.000170296	0.000576153	-0.073572	0.0938677	0.373924	0.128846	0.947074	0.999998	-0.600264
Cpa6	-2.85436	0.738342	0.999765	-2.295	0.766394	1	1.36616	0.535683	0.915259	2.71565	0.267156	0.603521	-1.18436	0.869344	0.999939	-0.437813	0.919963	1	-21.396	0.78785	1	-0.309845	0.955493	1	-0.00207102	0.987423	0.999921	-0.0946604	0.988519	0.999908	-1.62457	0.841753	0.999768	-0.205817	0.933859	1	-21.3762	0.814814	0.999947	-1.28195	0.882295	0.999866	-21.3718	0.821463	1	-0.402851	0.933303	0.999998	-1.16927
Prex2	-3.54564	0.792526	0.999765	1.13996	0.797214	1	-1.38143	0.926034	0.999979	-4.14899	0.816107	1	-2.52931	0.894432	0.999939	0.974743	0.772724	1	-1.68293	0.882031	1	0.888341	0.785888	1	-21.6614	0.84696	0.999921	-1.48188	0.936274	0.999908	0.251451	0.968769	0.999768	-2.54022	0.879858	1	3.67311	0.335428	0.67645	-0.769921	0.917739	0.999866	-1.47662	0.918824	1	-21.6329	0.884307	0.999998	-21.6162
A830018L16Rik	-16.1094	0.993923	0.999765	-16.1023	0.994082	1	-16.1018	0.994092	0.999979	-16.0834	0.994516	1	2.40093	0.981608	0.999939	-16.0727	0.994775	1	-16.0466	0.995464	1	-16.0429	0.995568	1	-16.0301	0.995948	0.999921	3.34541	0.974098	0.999908	-16.0286	0.995995	0.999768	-16.0276	0.996027	1	-16.0268	0.996052	0.999947	-16.0231	0.996173	0.999866	-16.0224	0.996196	1	4.50156	0.964239	0.999998	-15.985
Slco5a1	-1.21659	0.948165	0.999765	1.7134	0.920651	1	-1.42755	0.972137	0.999979	0.118665	0.974276	1	-19.7503	0.936799	0.999939	0.554096	0.967314	1	-19.7222	0.945608	1	0.273125	0.970605	1	0.345596	0.98891	0.999921	2.40197	0.810744	0.999908	-19.7042	0.951971	0.999768	-19.7032	0.952349	1	1.31912	0.986189	0.999947	-19.6987	0.954103	0.999866	-19.698	0.954377	1	-19.6773	0.963349	0.999998	-19.6606
Ncoa2	0.310035	0.0139852	0.0304628	0.325118	0.20664	0.475318	-0.379216	0.0544905	0.111728	-0.46604	0.072087	0.193392	-0.120496	8.28461e-05	0.000204928	0.118763	0.0101164	0.0426338	0.0976919	0.432506	0.934847	0.553985	4.26522e-17	4.7971e-16	-0.565715	4.824e-05	0.000456241	-0.332625	0.364975	0.860343	-0.554425	4.18217e-13	1.72991e-12	0.524507	1.17172e-06	1.04157e-05	0.279525	0.112535	0.258798	-0.676534	1.01069e-10	5.804e-10	0.123264	0.519452	1	-0.109399	0.175731	0.511472	-0.24901
Gm29570	3.33364	0.968063	0.999765	-17.2418	0.990136	1	1.88276	0.966812	0.999979	-17.223	0.99086	1	-17.2142	0.991213	0.999939	-17.2123	0.991292	1	-17.1861	0.99244	1	-17.1825	0.992613	1	-17.1697	0.993246	0.999921	-17.1693	0.993268	0.999908	-17.1682	0.993325	0.999768	-17.1672	0.993378	1	-17.1664	0.99342	0.999947	-17.1626	0.993622	0.999866	-17.1619	0.99366	1	-17.1413	0.994908	0.999998	-17.1246
Tram1	-1.66916	1.88979e-225	1.1463e-223	-0.0608719	0.00223328	0.00792589	0.770098	5.0175e-139	1.76738e-137	0.739294	5.29444e-93	2.02866e-91	-0.156455	0.699732	0.999939	0.24509	1.4388e-10	1.4771e-09	-0.973398	6.39116e-55	3.81212e-53	0.354668	2.62664e-17	2.99752e-16	0.440456	5.09144e-16	1.32808e-14	0.548424	6.78716e-31	1.50309e-29	-0.845398	5.87762e-56	1.20751e-54	-0.256469	0.000169804	0.00113333	-0.404868	1.52448e-19	1.21727e-18	0.200514	0.257102	0.514838	0.198485	0.00781948	0.0488495	0.0855284	0.617942	0.999998	-0.375554
Lactb2	-0.916028	1.36372e-18	5.75391e-18	-0.426956	2.26579e-07	1.36963e-06	0.549173	1.68588e-24	7.82343e-24	0.602261	5.51361e-12	3.70904e-11	1.02539	7.78702e-51	4.81149e-50	0.177661	0.267325	0.708984	-0.0733412	0.0214869	0.0818404	0.0165157	0.259579	0.556077	-0.149957	0.219394	0.725796	0.209055	0.0284691	0.0995555	-0.373691	4.15961e-07	1.28398e-06	-0.542259	0.00353158	0.0186139	-0.71313	1.48578e-07	6.4141e-07	-0.452696	1.37718e-05	5.22215e-05	0.0770066	0.503032	1	-0.393596	0.0204158	0.0875229	-1.088
Eya1	-0.307773	4.5624e-06	1.24965e-05	1.05877	1.86575e-11	1.73252e-10	-0.387688	0.0721697	0.145905	-0.590572	0.110959	0.284171	-2.1474	2.44284e-11	7.62199e-11	0.614243	3.1731e-08	2.71932e-07	-0.561469	0.00126349	0.00658385	1.23603	2.62182e-32	6.37429e-31	-0.0366448	0.867866	0.999921	-0.699967	0.0522066	0.171128	-1.0057	5.88737e-07	1.80114e-06	0.0640857	0.585064	1	1.17754	0.000114138	0.000389991	-0.615059	0.000317812	0.00103928	0.0929868	0.877189	1	-0.269139	0.180098	0.521469	-2.15782
Trpa1	2.16934	0.989091	0.999765	-17.1468	0.990136	1	-17.1463	0.990154	0.999979	0.795684	0.986252	1	-17.1192	0.991213	0.999939	-17.1173	0.991292	1	-17.0911	0.99244	1	-17.0874	0.992613	1	2.06346	0.976902	0.999921	-17.0742	0.993268	0.999908	-17.0731	0.993325	0.999768	-17.0721	0.993378	1	-17.0713	0.99342	0.999947	-17.0676	0.993622	0.999866	-17.0669	0.99366	1	-17.0462	0.994908	0.999998	3.93366
Terf1	-1.23686	2.22496e-56	1.97389e-55	-0.557164	1.09085e-17	1.60392e-16	0.957046	1.08557e-116	2.82753e-115	-0.391864	0.0252148	0.0744544	0.0507071	2.78713e-08	7.94915e-08	-0.109916	0.536353	1	-0.82775	2.99699e-17	6.0628e-16	1.57677	1.61489e-127	2.24007e-125	-0.217153	0.0191763	0.101732	-0.370352	0.0590385	0.190109	-0.4269	2.08231e-15	9.58356e-15	1.26351	3.72489e-45	1.72677e-43	-0.659608	3.55263e-15	2.3286e-14	-0.657154	1.7842e-14	1.27349e-13	-0.0113537	0.318019	0.905144	-0.451899	0.000359662	0.00247912	-0.0980928
Sbspon	-18.9788	0.965576	0.999765	2.33851	0.92618	1	-0.413009	0.990442	0.999979	-1.44811	0.991806	1	-18.944	0.970131	0.999939	-0.558457	0.994239	1	-18.9159	0.974299	1	-0.400936	0.997584	1	-18.8995	0.97704	0.999921	1.89214	0.933136	0.999908	-18.898	0.977309	0.999768	-18.897	0.977488	1	2.7587	0.930719	0.999947	-18.8924	0.978317	0.999866	-18.8917	0.978447	1	-18.871	0.982688	0.999998	2.65521
4930444P10Rik	-16.447	0.991898	0.999765	-16.4399	0.992109	1	2.71256	0.964844	0.999979	-16.421	0.992688	1	2.5351	0.983362	0.999939	2.33963	0.983117	1	-16.3842	0.993952	1	-16.3805	0.99409	1	-16.3677	0.994597	0.999921	-16.3673	0.994615	0.999908	-16.3662	0.99466	0.999768	-16.3652	0.994702	1	-16.3644	0.994736	0.999947	-16.3607	0.994898	0.999866	-16.36	0.994928	1	-16.3393	0.995926	0.999998	-16.3226
Rdh10	-0.283432	0.149556	0.287511	0.0137188	0.527383	1	-0.0535114	0.281444	0.519245	-0.0877897	0.84447	1	1.26223	1.35362e-06	3.64291e-06	0.0473962	0.899126	1	-0.138701	0.523882	1	-0.128325	0.94116	1	-0.053147	0.830376	0.999921	0.0456162	0.843132	0.999908	-0.569611	0.219351	0.413557	-0.306476	0.650997	1	-0.376092	0.318288	0.648462	-0.498778	0.300168	0.589142	-0.0118122	0.816208	1	-0.738038	0.46477	0.999998	-0.818932
Stau2	-1.44762	5.01291e-05	0.000129738	0.805797	0.0676605	0.178915	-0.663945	0.995191	0.999979	-0.149822	0.574348	1	-0.827105	0.341566	0.614023	1.19232	8.4153e-08	6.97468e-07	-0.0403136	0.429697	0.930983	0.733082	0.00112322	0.00381309	-0.802937	0.126047	0.481016	-0.128399	0.760457	0.999908	-0.898004	0.0144711	0.0321831	-0.0876634	0.843587	1	0.508925	0.84018	0.999947	-0.511771	0.078477	0.178865	0.672212	0.140187	0.506155	-0.426103	0.370713	0.887732	-2.60469
Ube2w	-1.34781	1.2063e-45	8.8866e-45	-0.0580343	0.000238757	0.000990569	1.12647	1.42039e-133	4.67213e-132	0.862539	3.98209e-43	7.17579e-42	-1.05399	3.90569e-09	1.1459e-08	0.112336	0.0866298	0.282463	-1.19735	1.10382e-19	2.49391e-18	0.282227	1.74379e-05	7.41526e-05	0.406144	0.00149932	0.0107058	0.618438	9.49846e-14	1.0276e-12	-0.333441	6.26068e-11	2.34173e-10	-0.734826	3.98143e-07	3.7029e-06	-0.696387	1.19927e-12	6.93142e-12	-0.138517	3.62882e-05	0.000130995	-0.804725	2.33459e-08	3.93363e-07	0.601759	0.00784551	0.0383573	0.0487012
Eloc	-1.0645	8.48047e-156	2.7793e-154	-0.306019	1.49799e-14	1.79059e-13	0.282777	1.43433e-07	4.04953e-07	0.372958	5.73381e-21	5.71911e-20	1.15578	0	7.92161e-307	0.359524	8.73795e-21	1.61027e-19	0.0432864	0.0341584	0.122051	0.125129	0.287413	0.607556	0.171906	0.000275146	0.00228255	0.367853	2.35747e-13	2.50503e-12	-0.291916	1.37217e-07	4.33885e-07	-0.23351	3.72068e-08	3.83071e-07	-0.794742	5.79668e-41	9.32786e-40	-0.780856	1.77466e-42	4.68373e-41	0.0593573	0.0761204	0.320569	-0.293694	2.84876e-06	2.96198e-05	-0.537322
D030040B21Rik	0.785111	0.996299	0.999765	-1.05368	0.956421	1	0.503804	0.935965	0.999979	-1.79167	0.962573	1	0.772667	0.939741	0.999939	-0.275576	0.990235	1	-19.6107	0.950134	1	1.03294	0.938671	1	1.21604	0.955013	0.999921	-19.5938	0.955593	0.999908	-19.5927	0.955969	0.999768	0.492955	0.982902	1	-0.00611515	0.987158	0.999947	0.642524	0.989387	0.999866	-19.5865	0.958176	1	0.542249	0.994768	0.999998	-19.5491
Tmem70	-0.797546	3.00886e-77	3.70039e-76	-0.00391982	0.0098005	0.031028	0.255541	2.03893e-31	1.11642e-30	0.00292007	0.00489017	0.0163836	0.984341	7.20105e-152	1.26951e-150	0.327802	9.8769e-13	1.16735e-11	-0.00741907	0.0661713	0.213384	0.36547	3.11067e-16	3.30733e-15	0.0853707	0.170875	0.603324	0.180523	1.32494e-05	7.63556e-05	-0.487892	6.53114e-30	5.19414e-29	0.00129428	0.888602	1	-0.265434	1.48773e-12	8.55444e-12	-0.968089	1.59248e-39	3.65332e-38	0.0417857	0.944479	1	-0.626366	4.43045e-11	9.21843e-10	-0.818337
Ly96	-0.389329	0.100713	0.198585	0.409231	0.823292	1	-0.0844644	0.148476	0.288535	-1.2519	0.140074	0.348171	-0.127819	0.361452	0.644561	-0.0890601	0.989255	1	-0.512281	0.305627	0.724164	0.871963	0.00756542	0.0226836	0.391826	0.637213	0.999921	0.412386	0.230296	0.600366	-0.353444	0.202109	0.384208	0.397395	0.455924	1	1.04213	0.492647	0.928134	-1.98076	0.0750939	0.171898	-0.961613	0.24195	0.752932	0.448732	0.771681	0.999998	-0.00168684
Jph1	-21.161	0.823224	0.999765	0.631789	0.937149	1	-1.1922	0.934275	0.999979	0.154308	0.955007	1	-1.34797	0.939936	0.999939	2.21689	0.599348	1	0.0454402	0.974975	1	-2.57316	0.89778	1	-0.866138	0.940936	0.999921	0.415266	0.938984	0.999908	-1.09337	0.912929	0.999768	-0.321804	0.974676	1	0.665862	0.993329	0.999947	-1.09965	0.919398	0.999866	0.921382	0.921808	1	0.0599692	0.988107	0.999998	-0.429348
Gdap1	-18.4257	0.973673	0.999765	1.16095	0.98266	1	1.98273	0.918142	0.999979	-18.3997	0.976238	1	-18.3909	0.977156	0.999939	0.741526	0.974952	1	-18.3628	0.980345	1	-18.3592	0.980795	1	-18.3464	0.982441	0.999921	1.91882	0.957629	0.999908	1.65722	0.98717	0.999768	-18.3439	0.982784	1	1.81088	0.986528	0.999947	-18.3393	0.983418	0.999866	-18.3386	0.983517	1	-18.3179	0.986761	0.999998	-18.3012
Pi15	-16.9222	0.991898	0.999765	3.27151	0.964921	1	-16.9146	0.992123	0.999979	-16.8962	0.992688	1	-16.8875	0.99297	0.999939	1.38547	0.983119	1	-16.8594	0.993952	1	-16.8557	0.99409	1	-16.8429	0.994597	0.999921	-16.8425	0.994615	0.999908	-16.8414	0.99466	0.999768	-16.8404	0.994702	1	-16.8396	0.994736	0.999947	-16.8359	0.994898	0.999866	-16.8352	0.994928	1	4.22898	0.965256	0.999998	-16.7978
Gm28154	-18.6866	0.975697	0.999765	0.568635	0.980697	1	-18.679	0.976373	0.999979	-18.6606	0.978066	1	-18.6519	0.978913	0.999939	-0.29129	0.997054	1	-18.6238	0.981857	1	1.04516	0.962675	1	-18.6073	0.983792	0.999921	-18.6069	0.983845	0.999908	1.43143	0.985836	0.999768	-18.6048	0.984108	1	4.24887	0.863585	0.999947	1.86066	0.98384	0.999866	-18.5996	0.984785	1	-18.5789	0.987779	0.999998	-18.5622
Gm16070	-21.3836	0.821249	0.999765	1.86238	0.709333	1	-4.73425	0.847173	0.999979	-21.3575	0.83842	1	-21.3488	0.844585	0.999939	1.23472	0.753942	1	-2.28955	0.892737	1	1.78294	0.673346	1	-21.3042	0.880233	0.999921	-21.3038	0.880622	0.999908	-1.50296	0.911601	0.999768	-0.308718	0.996381	1	3.10771	0.560457	0.999947	-0.322169	0.949521	0.999866	-1.53945	0.950387	1	-21.2757	0.909554	0.999998	-0.849991
Crispld1	-3.4878	0.079635	0.159234	1.63387	0.0137248	0.0422415	-2.18512	0.254104	0.473837	-2.65672	0.201808	0.478363	-3.75525	0.152363	0.293539	1.42109	0.00538947	0.0242127	-1.86896	0.285742	0.686616	1.49186	0.00323734	0.0102839	-1.28406	0.463453	0.999921	-1.37785	0.535311	0.999908	-2.47744	0.275815	0.510122	-1.28672	0.531001	1	2.78855	0.000461213	0.0014889	-1.15108	0.407377	0.76475	0.245254	0.775929	1	-2.91488	0.422055	0.9726	-3.88629
Il17f	-18.4153	0.969624	0.999765	-18.4081	0.970415	1	1.12325	0.943508	0.999979	-18.3893	0.972584	1	-0.871742	0.9973	0.999939	-0.353802	0.997725	1	-18.3524	0.977322	1	-0.364324	0.994629	1	0.918537	0.9904	0.999921	1.54356	0.96032	0.999908	-18.3345	0.979978	0.999768	0.959322	0.989465	1	1.68795	0.989159	0.999947	-18.3289	0.980868	0.999866	3.12713	0.924214	1	-18.3076	0.984724	0.999998	-18.2909
Mcm3	-1.88659	0	0	0.706643	4.43955e-151	8.27514e-149	-0.237848	5.46564e-42	3.7544e-41	0.708621	3.39203e-98	1.39215e-96	0.418264	1.44832e-21	5.70591e-21	1.20213	0	0	0.752284	4.85273e-105	6.57839e-103	-0.234678	1.24887e-18	1.5573e-17	0.142688	0.0165931	0.0898902	1.06873	2.55651e-164	5.25819e-162	-0.948659	2.22293e-56	4.61987e-55	-0.573033	8.7272e-42	3.75395e-40	-1.81575	2.69962e-200	5.68317e-198	-0.922005	2.25818e-58	1.04144e-56	0.397115	2.55159e-22	1.04005e-20	-0.105224	0.18816	0.539658	-1.23797
6720483E21Rik	0.432885	0.985377	0.999765	-0.174996	0.987755	1	-0.00762561	0.969087	0.999979	-0.365672	0.982547	1	-19.6039	0.950823	0.999939	0.346543	0.977227	1	-19.5758	0.957682	1	0.910314	0.958775	1	-0.308405	0.99204	0.999921	1.02312	0.947908	0.999908	1.57238	0.976995	0.999768	-0.510349	0.993311	1	1.1744	0.975686	0.999947	-19.5523	0.964295	0.999866	-19.5516	0.964508	1	0.453452	0.989684	0.999998	-19.5142
Paqr8	0.000635595	0.432886	0.752849	0.294517	0.974391	1	-0.400708	0.56378	0.955601	-0.274381	0.864882	1	-1.10341	0.595397	0.979682	0.34091	0.51555	1	-0.242113	0.65292	1	0.815179	0.0672554	0.169622	-0.530766	0.664358	0.999921	-1.86092	0.303398	0.747899	-0.684578	0.335979	0.609119	0.749085	0.32234	0.851106	0.816337	0.788043	0.999947	0.138704	0.694964	0.999866	0.0846212	0.915002	1	0.266553	0.961611	0.999998	-1.31507
Efhc1	0.993975	0.989828	0.999765	-0.505853	0.912447	1	1.22183	0.572829	0.96773	0.157024	0.952135	1	-1.62116	0.897276	0.999939	-1.11397	0.923083	1	-0.264605	0.958324	1	0.809913	0.898616	1	0.157324	0.984405	0.999921	-0.747911	0.956561	0.999908	0.292095	0.958555	0.999768	-0.611212	0.960108	1	-1.44323	0.900588	0.999947	-1.43458	0.905441	0.999866	-21.1697	0.874985	1	0.135101	0.97693	0.999998	0.137054
Tram2	-1.10114	0.00250744	0.005824	0.475129	0.688242	1	0.0756788	0.026075	0.0552434	-0.00645857	0.459995	0.927036	-1.06421	0.147872	0.285573	0.588977	0.0539587	0.188655	-0.467851	0.189534	0.500594	0.626722	0.017666	0.0498526	-0.476788	0.434873	0.999921	0.755865	0.00854978	0.0332948	-0.758828	0.0565649	0.117462	-0.090193	0.826988	1	-0.291015	0.192413	0.418048	0.522471	0.838311	0.999866	-0.305567	0.46318	1	0.47012	0.666154	0.999998	0.0975017
Gm28287	-16.1043	0.991898	0.999765	-16.0972	0.992109	1	-16.0967	0.992123	0.999979	2.29421	0.984421	1	-16.0696	0.99297	0.999939	-16.0677	0.993033	1	-16.0415	0.993952	1	-16.0378	0.99409	1	-16.0251	0.994597	0.999921	2.78913	0.975443	0.999908	-16.0235	0.99466	0.999768	-16.0225	0.994702	1	-16.0217	0.994736	0.999947	-16.018	0.994898	0.999866	-16.0173	0.994928	1	-15.9966	0.995926	0.999998	-15.9799
Tmem14a	0.293975	0.471968	0.81087	0.263152	0.92567	1	-0.230285	0.228526	0.429407	-0.567883	0.612339	1	-0.173809	0.341834	0.614442	0.0255672	0.785354	1	0.213128	0.946383	1	0.316869	0.230509	0.503567	-0.141435	0.822881	0.999921	-0.779736	0.495601	0.999908	-0.260962	0.228888	0.430082	0.45427	0.432865	1	0.745023	0.830503	0.999947	-1.19164	0.0985042	0.220274	0.506901	0.457932	1	-0.0679408	0.803624	0.999998	-1.4924
Gsta3	1.07968	0.950631	0.999765	-0.858608	0.908664	1	-1.09301	0.973254	0.999979	-2.30217	0.881663	1	0.165539	0.851741	0.999939	-1.99538	0.891274	1	0.344277	0.974192	1	-1.78642	0.922188	1	-0.593752	0.967989	0.999921	-3.01634	0.908927	0.999908	0.28837	0.970539	0.999768	1.96107	0.673054	1	0.532578	0.996022	0.999947	-21.2065	0.88559	0.999866	-21.2058	0.886269	1	2.65642	0.673988	0.999998	-21.1684
Khdc1a	-16.9277	0.993923	0.999765	-16.9206	0.994082	1	-16.9201	0.994092	0.999979	-16.9017	0.994516	1	-16.893	0.994728	0.999939	-16.8911	0.994775	1	-16.8649	0.995464	1	-16.8612	0.995568	1	-16.8484	0.995948	0.999921	2.35038	0.974099	0.999908	-16.8469	0.995995	0.999768	-16.8459	0.996027	1	-16.8451	0.996052	0.999947	-16.8414	0.996173	0.999866	-16.8407	0.996196	1	-16.82	0.996945	0.999998	-16.8033
Kcnq5	-1.26247	0.0712833	0.143529	0.198332	0.757906	1	0.525975	0.0254053	0.0538979	0.464467	0.263722	0.597422	-0.634877	0.752218	0.999939	1.04817	0.050722	0.178736	-0.681656	0.345989	0.796388	0.424135	0.320872	0.666708	-1.57365	0.239301	0.773072	0.358151	0.422439	0.956032	-1.12297	0.220941	0.416247	-0.533419	0.549221	1	-0.281526	0.442811	0.852924	0.358688	0.768726	0.999866	-0.281918	0.769261	1	0.196897	0.986581	0.999998	-3.60204
Gm26580	-2.44739	0.704929	0.999765	0.177619	0.944747	1	0.802876	0.601296	0.999979	1.17924	0.637745	1	-3.23939	0.752577	0.999939	0.266526	0.96192	1	0.0321802	0.932373	1	0.184834	0.948338	1	0.730246	0.871742	0.999921	1.22561	0.697618	0.999908	-1.94675	0.805312	0.999768	-0.848173	0.896834	1	-1.94761	0.808812	0.999947	-1.4653	0.84715	0.999866	-21.857	0.787036	1	0.990314	0.901191	0.999998	-1.83696
Gm29107	0.881274	0.994708	0.999765	-18.109	0.974358	1	-1.01624	0.99592	0.999979	1.07181	0.977983	1	2.53751	0.904747	0.999939	0.298714	0.998789	1	0.804824	0.992675	1	0.486742	0.991668	1	-18.0369	0.982441	0.999921	-18.0365	0.982499	0.999908	-18.0354	0.982647	0.999768	-18.0344	0.982784	1	-18.0336	0.982892	0.999947	-18.0298	0.983418	0.999866	-18.0291	0.983517	1	-18.0085	0.986761	0.999998	-17.9918
Ogfrl1	-1.21926	2.49749e-181	1.02736e-179	-0.00563848	0.850661	1	1.01456	1.13992e-233	8.53464e-232	1.07596	4.34782e-216	4.32222e-214	-1.05355	1.55788e-90	1.55649e-89	0.134886	0.000319699	0.00176835	-0.827335	8.50973e-52	4.84946e-50	0.510503	4.32351e-33	1.08354e-31	0.404508	7.87905e-17	2.1791e-15	0.42779	2.06798e-20	3.01584e-19	-0.888841	3.50719e-61	8.86408e-60	-0.186064	0.00117327	0.00677026	-0.330044	1.05413e-11	5.80211e-11	0.251927	0.01328	0.0348435	-0.0351367	0.540689	1	-0.328108	4.97772e-06	4.97605e-05	-0.482818
B3gat2	1.77622	0.96041	0.999765	-0.681134	0.978097	1	-2.02109	0.978194	0.999979	-0.210525	0.994444	1	0.252586	0.96769	0.999939	-1.05185	0.985533	1	1.87318	0.952341	1	0.45318	0.977437	1	-19.0743	0.970289	0.999921	0.100947	0.999673	0.999908	-19.0728	0.970638	0.999768	1.05929	0.968352	1	-19.071	0.971053	0.999947	-19.0672	0.971942	0.999866	-0.347557	0.99627	1	0.571416	0.983579	0.999998	-19.0292
Smap1	0.206155	0.0184969	0.0397864	-0.539439	1.46352e-32	4.32863e-31	-0.0262852	1.56093e-07	4.39655e-07	-0.0875905	0.314123	0.689767	1.14722	2.86234e-226	8.63723e-225	-0.278897	4.63018e-05	0.000283838	0.43106	1.87252e-11	2.52311e-10	0.00673104	0.0312805	0.084312	-0.41313	2.31077e-08	3.37267e-07	-0.359609	0.000181052	0.000917516	-1.15148	1.29459e-67	4.07125e-66	0.635501	1.94093e-28	5.82734e-27	-0.707197	3.94799e-32	4.96803e-31	-0.0918268	1.14542e-06	4.78769e-06	0.279447	0.000110672	0.00108871	-0.282696	0.000188541	0.00139009	-0.564392
Sdhaf4	-0.031574	1.2214e-14	4.63339e-14	-0.0594549	0.00168422	0.00610937	0.316261	2.22951e-40	1.48529e-39	0.0518651	3.92181e-05	0.000166178	0.474039	1.81141e-52	1.14778e-51	0.0718848	0.0108719	0.0454642	0.100792	0.947884	1	0.346245	3.20796e-16	3.40268e-15	-0.604965	2.20523e-14	5.23347e-13	0.0552771	0.00883193	0.0343189	-0.50111	8.78121e-30	6.95577e-29	0.351232	3.20348e-08	3.32693e-07	0.0211282	0.000155436	0.000525182	-0.905577	6.64704e-37	1.38951e-35	0.0896918	0.522893	1	-0.351876	2.92461e-05	0.000253306	-1.9163
Fam135a	-3.02984	0.761435	0.999765	0.128917	0.980233	1	0.0975453	0.869813	0.999979	-0.723629	0.945337	1	-2.59086	0.820385	0.999939	0.727556	0.845841	1	-21.6293	0.805402	1	0.930076	0.782022	1	0.546185	0.936785	0.999921	1.3807	0.703317	0.999908	0.27792	0.947501	0.999768	-2.35147	0.859004	1	0.884705	0.956674	0.999947	-0.132761	0.928852	0.999866	-0.223135	0.961855	1	0.341225	0.984306	0.999998	1.4984
Col19a1	-18.2645	0.975697	0.999765	0.17204	0.997821	1	0.695139	0.980591	0.999979	-0.22543	0.999047	1	-18.2297	0.978913	0.999939	0.347611	0.997048	1	-18.2016	0.981857	1	-18.1979	0.982272	1	-18.1852	0.983792	0.999921	2.96773	0.896678	0.999908	-18.1837	0.983982	0.999768	-18.1827	0.984108	1	-18.1819	0.984208	0.999947	2.01648	0.98384	0.999866	-18.1774	0.984785	1	-18.1567	0.987779	0.999998	2.80167
Lmbrd1	-0.0484117	0.00022312	0.000557068	-0.0262522	0.0528234	0.143782	0.03559	2.61935e-05	6.70442e-05	-0.158185	0.46292	0.931664	0.434593	2.46561e-12	7.90959e-12	-0.138535	0.729202	1	-0.0795037	0.12114	0.349907	0.0651517	0.116437	0.27736	0.0206723	0.905539	0.999921	-0.0290325	0.41543	0.943844	-0.38652	0.000228079	0.000590457	0.144774	0.617025	1	0.370094	0.295911	0.609465	-0.830273	7.26674e-05	0.000254663	0.103002	0.999564	1	-0.254017	0.168852	0.496213	0.147372
4931408C20Rik	2.09379	0.987066	0.999765	-16.9047	0.992109	1	-16.9042	0.992123	0.999979	-16.8859	0.992688	1	-16.8771	0.99297	0.999939	1.97326	0.983118	1	-16.849	0.993952	1	1.88938	0.978375	1	3.02005	0.97555	0.999921	-16.8322	0.994615	0.999908	-16.8311	0.99466	0.999768	-16.8301	0.994702	1	-16.8293	0.994736	0.999947	-16.8255	0.994898	0.999866	-16.8248	0.994928	1	-16.8042	0.995926	0.999998	-16.7875
Gm9898	-16.0606	0.991898	0.999765	-16.0534	0.992109	1	3.22932	0.964842	0.999979	1.89116	0.984423	1	-16.0258	0.99297	0.999939	-16.0239	0.993033	1	-15.9977	0.993952	1	-15.994	0.99409	1	-15.9813	0.994597	0.999921	2.97984	0.975443	0.999908	-15.9798	0.99466	0.999768	-15.9787	0.994702	1	-15.978	0.994736	0.999947	-15.9742	0.994898	0.999866	-15.9735	0.994928	1	-15.9528	0.995926	0.999998	-15.9361
Phf3	0.297626	0.000691765	0.00167299	0.228076	7.16877e-08	4.59943e-07	-0.266591	0.000572203	0.00135796	-0.360816	1.27235e-11	8.39817e-11	0.202016	3.21029e-15	1.10217e-14	0.0938449	0.000362539	0.00198813	0.246446	1.61641e-06	1.35857e-05	0.279981	3.15483e-13	2.71929e-12	-0.130254	0.0710988	0.304364	-0.193009	0.0180232	0.0657493	-1.07128	7.87933e-78	3.46419e-76	0.405701	3.4213e-17	6.50592e-16	0.384453	6.01129e-06	2.30383e-05	-0.74669	3.67757e-40	8.69305e-39	0.240237	2.27225e-05	0.000252859	-0.095628	0.11153	0.359264	-0.527627
Ptp4a1	-0.66585	1.77493e-65	1.82114e-64	-0.0355633	0.00219361	0.00780318	0.458133	9.636e-64	1.03249e-62	0.297611	4.92753e-19	4.49404e-18	0.163359	9.15829e-17	3.27037e-16	0.20304	1.92038e-07	1.53339e-06	-0.205047	1.28258e-05	9.55477e-05	0.196083	6.49969e-08	3.52121e-07	0.182141	0.00261582	0.0177435	0.318406	2.14278e-11	2.01275e-10	-0.160775	4.42024e-16	2.10417e-15	-0.21272	0.0087241	0.0416847	-0.261875	1.11432e-12	6.45711e-12	0.128477	0.00416085	0.0118388	-0.439102	1.0239e-09	1.98501e-08	-0.197244	0.00616242	0.0310498	-0.869722
Gm5415	-16.2907	0.993923	0.999765	2.60298	0.984428	1	-16.2831	0.994092	0.999979	-16.2647	0.994516	1	-16.2559	0.994728	0.999939	-16.254	0.994775	1	-16.2278	0.995464	1	-16.2242	0.995568	1	-16.2114	0.995948	0.999921	3.11826	0.974099	0.999908	-16.2099	0.995995	0.999768	3.4313	0.97358	1	-16.2081	0.996052	0.999947	-16.2043	0.996173	0.999866	-16.2036	0.996196	1	-16.183	0.996945	0.999998	-16.1663
Gm37724	-15.4614	0.995949	0.999765	4.29406	0.982456	1	-15.4538	0.996062	0.999979	-15.4354	0.996344	1	2.65268	0.97985	0.999939	-15.4247	0.996517	1	-15.3986	0.996976	1	-15.3949	0.997045	1	-15.3821	0.997298	0.999921	-15.3817	0.997307	0.999908	-15.3806	0.99733	0.999768	-15.3796	0.997351	1	-15.3788	0.997368	0.999947	-15.3751	0.997449	0.999866	-15.3744	0.997464	1	-15.3537	0.997963	0.999998	-15.337
Prim2	-1.8776	5.33215e-96	8.40648e-95	-0.533746	3.0871e-20	5.17608e-19	0.399345	1.36092e-35	8.15823e-35	0.305961	6.29778e-12	4.22861e-11	0.871809	1.87479e-83	1.74002e-82	0.897133	5.54488e-44	2.12919e-42	0.281345	0.545203	1	0.222819	4.18674e-05	0.000170035	-0.604348	2.68285e-08	3.88092e-07	0.850053	7.18564e-36	1.82642e-34	-0.762143	4.19154e-26	2.91388e-25	0.0233083	0.573902	1	-2.83444	1.77876e-54	4.16612e-53	-0.262354	1.87834e-09	9.84507e-09	-0.103342	0.0378323	0.184131	-0.394753	0.000320449	0.00224867	-0.663616
Rab23	-0.709451	0.0824867	0.164605	0.582189	0.668636	1	-0.299815	0.589919	0.990803	-0.0480747	0.638993	1	-0.0467746	0.371174	0.659169	0.533057	0.221346	0.613123	0.251466	0.925917	1	-0.0445421	0.734176	1	-0.225111	0.794838	0.999921	0.115781	0.626578	0.999908	-0.493079	0.26589	0.493603	-0.528017	0.567507	1	0.332243	0.737405	0.999947	-0.370961	0.380923	0.722824	0.372199	0.633775	1	-0.835077	0.463661	0.999998	-0.872561
Bag2	-1.19479	2.98328e-55	2.58888e-54	0.0150174	0.00409011	0.0138957	-0.192818	0.00185332	0.00427528	0.481574	4.03924e-21	4.04466e-20	1.86652	0	0	0.496139	2.41856e-12	2.78672e-11	0.243675	0.739648	1	-0.831932	7.30723e-09	4.3354e-08	-0.117655	0.246478	0.789985	0.412693	2.32677e-09	1.87885e-08	-0.556875	5.3668e-18	2.75404e-17	-0.90062	5.88348e-12	8.12965e-11	-0.720077	1.59673e-16	1.11435e-15	-0.8237	3.47882e-17	2.89535e-16	-0.224997	0.00540982	0.0355372	-0.829582	2.61368e-08	3.75355e-07	-2.68763
Zfp451	-0.0641589	1.04002e-08	3.21195e-08	-0.0357855	0.00354529	0.0121578	-0.096077	1.70474e-06	4.61911e-06	-0.0452648	0.0427986	0.120585	0.329607	6.16907e-18	2.25838e-17	0.298872	0.000351762	0.00193199	0.176144	0.683573	1	0.351899	6.81107e-07	3.35657e-06	-0.00107842	0.809783	0.999921	0.13653	0.0127912	0.0480348	-0.708223	3.15793e-12	1.25406e-11	0.111996	0.666509	1	-0.0132957	0.00135052	0.0041409	-0.224689	5.65334e-05	0.00020016	0.0610207	0.651486	1	-0.670949	0.000220084	0.00159894	-0.889632
Bend6	0.498935	0.997192	0.999765	2.22955	0.953311	1	-18.1594	0.982279	0.999979	-0.245302	0.993566	1	-18.1323	0.984184	0.999939	-18.1303	0.984326	1	-18.1042	0.986392	1	-18.1005	0.986703	1	-18.0877	0.987843	0.999921	1.23986	0.982176	0.999908	-18.0862	0.987986	0.999768	-18.0852	0.988081	1	3.76588	0.920249	0.999947	-18.0807	0.98852	0.999866	-18.08	0.988589	1	-18.0593	0.990834	0.999998	-18.0426
Dst	0.562824	0.787818	0.999765	0.819248	0.0086353	0.0276027	-2.39429	0.00217538	0.00499438	-2.63995	0.000976185	0.00356341	-1.19205	0.236216	0.439746	0.180131	0.160486	0.47443	0.067747	0.981159	1	0.893816	1.79192e-05	7.60727e-05	-1.80371	0.0239348	0.123178	-2.53202	0.0143429	0.053346	-1.00488	0.0364853	0.077455	0.374829	0.219679	0.6421	2.3998	2.70413e-12	1.52836e-11	-1.35352	0.0314083	0.0774133	1.04928	0.00210866	0.0156371	-2.02667	0.0633419	0.226869	-3.70086
Gm37233	1.31223	0.412294	0.721596	-0.401003	0.57916	1	-0.742021	0.953069	0.999979	-0.175906	0.793803	1	-0.470328	0.884005	0.999939	-0.713335	0.678792	1	0.995139	0.391435	0.869889	-0.439256	0.986064	1	-0.301803	0.896471	0.999921	-0.66298	0.811321	0.999908	-1.1043	0.413304	0.731265	0.691592	0.4987	1	-0.59642	0.545472	0.999947	-1.42646	0.42765	0.79679	-0.0413426	0.973219	1	1.00269	0.530687	0.999998	-2.18782
Ccdc115	-0.64436	4.51159e-66	4.68274e-65	-0.130971	8.77648e-07	4.97612e-06	0.572655	5.75155e-84	9.04379e-83	0.410988	1.31245e-29	1.71298e-28	0.36136	5.97751e-34	2.94579e-33	0.227557	6.85233e-08	5.73238e-07	-0.241369	1.44032e-07	1.3753e-06	0.276025	3.17035e-11	2.31647e-10	0.118674	0.0531576	0.240385	0.145088	7.6306e-05	0.000403493	-0.471876	7.13687e-30	5.66832e-29	-0.0262073	0.809981	1	-0.504472	4.04311e-22	3.5395e-21	-0.75446	6.24228e-32	1.05377e-30	0.264704	0.00334584	0.0234878	-0.21908	0.00208228	0.012004	-0.840162
Gm28306	2.42047	0.989091	0.999765	-16.8644	0.990136	1	-16.864	0.990154	0.999979	1.47469	0.98625	1	1.85519	0.96147	0.999939	1.81974	0.984858	1	-16.8087	0.99244	1	-16.8051	0.992613	1	-16.7923	0.993246	0.999921	-16.7919	0.993268	0.999908	-16.7908	0.993325	0.999768	-16.7898	0.993378	1	-16.789	0.99342	0.999947	-16.7852	0.993622	0.999866	-16.7845	0.99366	1	-16.7639	0.994908	0.999998	-16.7472
Imp4	-0.836071	5.32681e-104	9.20947e-103	-0.158791	7.92333e-06	4.02213e-05	0.513176	7.61432e-64	8.1734e-63	0.374983	1.03224e-26	1.24049e-25	0.949686	4.2598e-167	8.52628e-166	0.340799	2.45586e-19	4.23365e-18	-0.0588838	0.150704	0.417315	0.108663	0.00276247	0.00885328	0.229533	3.90954e-06	4.36688e-05	0.448849	3.37185e-22	5.31126e-21	-0.670781	8.05651e-46	1.11323e-44	-0.134784	0.0310854	0.12717	-0.856572	9.15289e-48	1.7783e-46	-0.956194	4.82261e-54	1.93056e-52	0.0243142	0.779228	1	-0.522542	4.65998e-12	1.06631e-10	-0.964882
Ptpn18	-0.640935	3.48359e-48	2.68803e-47	0.928659	0	0	0.25817	0.472965	0.824074	0.277296	0.0101729	0.0323099	-2.44169	0	0	0.667752	8.85202e-115	1.12339e-112	-0.646041	1.11053e-86	1.21913e-84	0.940958	2.09092e-205	5.05608e-203	0.32753	1.00481e-10	1.82724e-09	0.150865	0.0687546	0.216868	-1.2776	1.05934e-99	1.00829e-97	-0.383573	7.31745e-43	3.22508e-41	1.05734	9.32625e-266	3.33768e-263	-0.270012	0.135385	0.292618	0.0909876	0.421703	1	0.00179686	0.396702	0.929985	0.583926
4930568A12Rik	0.0266577	0.887213	0.999765	-0.10689	0.921268	1	0.388736	0.73988	0.999979	-0.109959	0.972313	1	-2.85096	0.792034	0.999939	0.0195568	0.968704	1	-1.2343	0.840244	1	1.1838	0.668637	1	-1.29647	0.873995	0.999921	-0.750927	0.934287	0.999908	-1.12963	0.847881	0.999768	0.568887	0.878081	1	0.900667	0.965327	0.999947	-0.50745	0.890887	0.999866	0.720303	0.886781	1	0.885861	0.891281	0.999998	0.978148
Prss39	0.282886	0.995498	0.999765	-1.20056	0.976119	1	-19.4585	0.954733	0.999979	-0.247798	0.996276	1	-19.4314	0.959596	0.999939	-19.4295	0.959959	1	-19.4033	0.965233	1	-0.843168	0.993545	1	2.58423	0.852808	0.999921	-19.3864	0.969041	0.999908	-19.3853	0.969304	0.999768	1.04127	0.96967	1	1.93736	0.938585	0.999947	-19.3798	0.970668	0.999866	1.84682	0.934336	1	0.886298	0.984591	0.999998	-19.3417
Cfc1	-20.4028	0.905025	0.999765	1.81708	0.857035	1	-2.48323	0.950487	0.999979	-3.04175	0.937017	1	-20.3681	0.917548	0.999939	1.07916	0.891444	1	-20.3399	0.929027	1	1.72921	0.796438	1	-20.3235	0.93658	0.999921	-1.41424	0.966666	0.999908	0.657469	0.997667	0.999768	-20.321	0.937816	1	3.24616	0.759673	0.999947	-20.3164	0.940103	0.999866	-20.3157	0.94046	1	-20.295	0.952162	0.999998	0.142495
Arhgef4	-0.5458	0.237961	0.440156	0.572085	0.741147	1	-0.145715	0.381078	0.681492	0.432921	0.228161	0.530348	-1.50371	0.422042	0.737358	0.200781	0.648261	1	-0.459439	0.563044	1	0.312573	0.440034	0.861673	0.211937	0.854339	0.999921	0.0216994	0.767886	0.999908	-0.687769	0.381829	0.682085	-0.763095	0.574612	1	0.814478	0.902073	0.999947	0.295799	0.786343	0.999866	-1.13273	0.456251	1	1.16711	0.404307	0.942302	-0.847008
Gm38336	-0.924059	0.866153	0.999765	-0.542878	0.916152	1	-0.255778	0.933338	0.999979	0.240957	0.923025	1	0.0575333	0.882973	0.999939	0.183491	0.973438	1	0.669047	0.947345	1	-0.0796014	0.966952	1	0.313747	0.966737	0.999921	-0.74441	0.944489	0.999908	-1.53312	0.886449	0.999768	0.708657	0.93024	1	1.1345	0.958381	0.999947	-1.26132	0.894074	0.999866	0.351623	0.989766	1	-0.191485	0.967766	0.999998	0.151671
Fam168b	-0.353811	1.06925e-26	5.4823e-26	0.154478	0.615746	1	-0.0368088	2.65621e-10	8.30224e-10	-0.245994	0.7075	1	0.262452	1.9201e-24	8.02949e-24	0.204816	5.44583e-05	0.000330555	-0.10822	0.00364208	0.0171911	0.267362	4.20439e-09	2.55288e-08	-0.00437015	0.938399	0.999921	-0.0405418	0.1379	0.392739	-0.175987	4.76523e-12	1.88066e-11	-0.00163788	0.960373	1	0.0615271	0.000556514	0.00178528	-0.0655744	1.99267e-05	7.42388e-05	0.12458	0.759941	1	-0.448637	6.77107e-05	0.000549583	0.0562401
Plekhb2	-0.619603	1.42421e-08	4.37206e-08	0.18065	0.456464	0.906745	-0.114595	0.00175035	0.00404504	0.272932	0.000137225	0.000548225	-0.261853	0.230582	0.430333	0.415069	0.00172674	0.00853205	-0.154749	0.0773838	0.243187	0.0498662	0.159179	0.365406	0.0380446	0.827392	0.999921	0.0216458	0.183871	0.501323	-0.728739	1.54836e-05	4.3461e-05	-0.133944	0.525294	1	0.496109	0.677251	0.999947	-0.127114	0.0241712	0.0606875	0.156713	0.817598	1	-0.0341213	0.491561	0.999998	0.611541
Hs6st1	-0.583692	7.30577e-07	2.07804e-06	-0.207769	0.0097998	0.031028	-0.609131	0.627343	0.999979	-0.574656	0.104067	0.268519	2.02292	2.94777e-109	3.54963e-108	0.0622545	0.905889	1	0.330098	0.95674	1	-0.0726714	0.703067	1	-0.394535	0.130509	0.494238	-0.229562	0.618599	0.999908	-0.706747	0.000154061	0.000403804	-0.33397	0.148023	0.47147	-0.648314	0.00088611	0.00277058	0.0021741	0.0539776	0.127206	-0.532535	0.0536729	0.242592	-0.72278	0.0396485	0.153068	0.125559
Gm33280	-0.912235	0.872537	0.999765	-1.51725	0.877803	1	-2.81591	0.856907	0.999979	-3.12555	0.869908	1	4.79042	0.0715528	0.144413	-20.5131	0.854516	1	-1.28399	0.900266	1	-20.4833	0.876391	1	-20.4705	0.886915	0.999921	-1.83648	0.917028	0.999908	-20.469	0.888232	0.999768	-0.198312	0.949658	1	-20.4672	0.889803	0.999947	0.610689	0.955897	0.999866	-20.4627	0.893805	1	-1.67679	0.953266	0.999998	-20.4253
Uggt1	-1.07075	1.81073e-55	1.57747e-54	-0.536829	1.64323e-19	2.66824e-18	1.00357	1.16675e-136	3.96164e-135	1.05571	4.07236e-88	1.48716e-86	-0.245612	0.114109	0.224233	0.130226	0.0380202	0.138985	-0.68999	1.79885e-15	3.23829e-14	-0.0264149	0.206312	0.457466	0.147774	0.254784	0.810337	0.462381	6.35718e-11	5.76269e-10	-1.3119	4.77115e-33	4.20981e-32	-0.220098	0.0119985	0.0550664	-0.788331	1.67721e-19	1.33803e-18	0.467788	0.849858	0.999866	-0.512093	7.55325e-07	1.06256e-05	0.0417879	0.40028	0.935335	-0.074722
Neurl3	0.242885	0.0817557	0.163219	1.01558	1.89997e-16	2.57756e-15	-1.01658	0.0313352	0.0658344	-0.609132	0.30227	0.668746	-3.38018	1.67012e-23	6.85125e-23	0.172152	0.00253704	0.0121742	-0.567973	0.000113262	0.000725897	0.631035	4.32143e-15	4.26048e-14	-0.360834	0.129754	0.491903	-1.21103	0.000248846	0.00124	-1.1714	1.83269e-09	6.36531e-09	0.131005	0.15879	0.497826	2.08419	3.86649e-38	5.72267e-37	-0.800496	8.20832e-06	3.18473e-05	-0.158972	0.319091	0.906752	0.872079	7.10235e-05	0.000574027	0.0268383
Arid5a	-1.82188	5.62797e-32	3.22572e-31	0.774421	8.93686e-06	4.50468e-05	0.675143	1.40545e-39	9.20873e-39	0.450021	4.34109e-10	2.62431e-09	-2.59954	7.1537e-23	2.89742e-22	0.696278	1.2444e-12	1.46207e-11	-1.68865	9.92321e-16	1.82493e-14	0.898851	9.83797e-23	1.57039e-21	0.502968	0.00188533	0.0132247	0.52823	4.89419e-08	3.5528e-07	-1.36326	1.75276e-13	7.37629e-13	-0.900854	1.48025e-05	0.000114269	0.534227	0.846364	0.999947	-0.18125	0.00111305	0.00339878	-1.87196	8.58192e-12	1.99435e-10	-0.395782	0.0195405	0.0844177	-0.384399
4930403P22Rik	0.429153	0.966363	0.999765	0.183085	0.994685	1	-0.108332	0.919193	0.999979	-1.10724	0.947137	1	-0.312054	0.973297	0.999939	-0.078717	0.994499	1	0.0214295	0.988511	1	-0.160544	0.979106	1	-0.526804	0.982834	0.999921	-0.222494	0.986636	0.999908	-20.9321	0.894845	0.999768	0.252351	0.983008	1	1.07925	0.981516	0.999947	-0.683304	0.930825	0.999866	-0.420184	0.963161	1	0.597852	0.997289	0.999998	-20.8884
Kansl3	-0.0992244	3.30681e-10	1.08612e-09	0.191625	0.661247	1	-0.121438	6.46292e-06	1.7027e-05	-0.124659	0.154038	0.378102	0.167114	1.9265e-11	6.02775e-11	0.290271	0.000107993	0.000635038	0.0837529	0.322718	0.755025	0.205786	0.000202072	0.000753463	0.0342726	0.768989	0.999921	0.0117192	0.0845127	0.25935	-0.515012	4.29253e-11	1.61911e-10	0.170137	0.309881	0.827738	-0.0763638	0.000282223	0.000929696	-0.266821	1.16926e-05	4.4697e-05	0.000154652	0.501524	1	-0.214191	0.0423936	0.162265	-0.107411
Lman2l	-0.140525	8.8023e-09	2.72411e-08	-0.109279	0.00219908	0.00781847	0.470827	5.09138e-29	2.63082e-28	0.43539	2.94956e-11	1.90608e-10	-0.656382	0.0984792	0.195343	-0.00958102	0.60759	1	-0.194719	0.00622414	0.0278298	0.262633	0.000263421	0.000970488	-0.0343643	0.818164	0.999921	0.0601814	0.0724756	0.227144	-0.807116	9.85578e-11	3.65436e-10	0.158381	0.455131	1	-0.0132097	0.00302059	0.00888695	-0.447759	1.10087e-05	4.22137e-05	-0.0103889	0.568938	1	-0.284755	0.0507317	0.188417	0.27123
Cnnm4	-0.96875	0.0147094	0.0319778	0.184408	0.69972	1	0.294846	0.00602319	0.0134053	0.11785	0.345993	0.743598	-1.24581	0.224734	0.420823	0.474203	0.220156	0.610882	-0.0689743	0.526321	1	0.47713	0.145678	0.337882	0.0167208	0.945908	0.999921	0.184834	0.437334	0.980659	-0.546706	0.139786	0.273369	-0.182026	0.774248	1	-0.015224	0.419921	0.817457	0.464525	0.802668	0.999866	0.514921	0.582627	1	-1.54073	0.228861	0.62511	0.557046
Cnnm3	-0.0692947	4.93265e-05	0.000127679	0.102118	0.202943	0.467852	-0.0997077	0.000546064	0.00129816	0.28068	0.000113944	0.000460252	0.257907	5.63132e-08	1.58813e-07	0.146911	0.23712	0.647098	0.129357	0.540603	1	-0.237698	0.877817	1	0.0863993	0.849	0.999921	0.20973	0.0397977	0.13429	-0.720025	6.95469e-06	2.00269e-05	0.072294	0.895466	1	-0.138966	0.0069846	0.0196235	-0.0895457	0.0209415	0.0531755	-0.0850708	0.291195	0.851135	-0.913354	0.00357705	0.0192859	-0.272084
Gm38033	-15.1294	0.995949	0.999765	-15.1222	0.996054	1	3.49319	0.982417	0.999979	-15.1034	0.996344	1	3.45872	0.97985	0.999939	-15.0927	0.996517	1	-15.0665	0.996976	1	-15.0629	0.997045	1	-15.0501	0.997298	0.999921	-15.0497	0.997307	0.999908	-15.0486	0.99733	0.999768	-15.0476	0.997351	1	-15.0468	0.997368	0.999947	-15.043	0.997449	0.999866	-15.0423	0.997464	1	-15.0217	0.997963	0.999998	-15.005
Ankrd23	-0.246529	0.95986	0.999765	0.0291484	0.985385	1	0.540764	0.864504	0.999979	-0.889432	0.975418	1	-0.520449	0.981364	0.999939	-0.0857393	0.99344	1	0.783842	0.969171	1	-2.08676	0.952202	1	-0.404117	0.990814	0.999921	-20.3242	0.93142	0.999908	1.66356	0.947294	0.999768	-0.0282718	0.993265	1	0.551267	0.994081	0.999947	0.543562	0.997912	0.999866	-20.3169	0.935403	1	-20.2962	0.948096	0.999998	-20.2795
Gm42417	0.940559	0.993142	0.999765	0.905626	0.992318	1	-0.240324	0.992264	0.999979	-17.4719	0.987204	1	0.148965	0.988637	0.999939	-17.4612	0.987809	1	-17.435	0.989416	1	-17.4314	0.989658	1	1.94403	0.979601	0.999921	-17.4182	0.990576	0.999908	-17.4171	0.990656	0.999768	-17.4161	0.990729	1	2.62241	0.978637	0.999947	1.94321	0.977472	0.999866	-17.4108	0.991124	1	-17.3902	0.992871	0.999998	-17.3735
Ankrd39	-0.282518	3.6426e-10	1.19466e-09	0.144548	0.185232	0.432934	0.248749	3.69503e-15	1.32716e-14	0.174518	0.000350405	0.0013392	0.0496853	7.88772e-06	2.0512e-05	0.210126	0.0416424	0.150323	-0.322304	0.000979933	0.00522495	0.313543	4.92765e-05	0.000198593	-0.0895255	0.440182	0.999921	0.317871	0.00155241	0.00691016	-1.4451	8.6893e-14	3.70382e-13	0.0294006	0.927738	1	-0.0797938	0.00091372	0.00285342	-0.299449	0.000155069	0.000526829	0.123924	0.898741	1	-8.95631e-05	0.431012	0.986257	-0.448576
Sema4c	-1.56426	0.437414	0.759394	1.06236	0.580731	1	0.127985	0.587387	0.987476	-0.932745	0.773897	1	-5.87275	0.394435	0.695988	0.428226	0.703102	1	-1.67436	0.579351	1	1.31726	0.174299	0.39595	0.32093	0.912326	0.999921	0.688926	0.626011	0.999908	-1.07247	0.632152	0.999768	-0.880058	0.77725	1	0.214724	0.874138	0.999947	-0.823425	0.688147	0.999866	-1.0875	0.750108	1	-0.592982	0.827535	0.999998	2.68802
Fam178b	1.17366	0.952921	0.999765	-0.138421	0.929773	1	0.244204	0.834845	0.999979	-1.05467	0.90989	1	1.52306	0.559814	0.934079	-0.743374	0.924348	1	0.0441689	0.965715	1	-3.10289	0.862721	1	-0.735302	0.938392	0.999921	0.866778	0.852247	0.999908	-1.55345	0.881166	0.999768	-1.52087	0.912621	1	-1.75528	0.883637	0.999947	-21.3499	0.857892	0.999866	-1.68166	0.890018	1	-1.31993	0.924913	0.999998	2.44964
Cox5b	-0.855067	4.41774e-173	1.68552e-171	-0.262391	1.90794e-72	1.38783e-70	0.526562	3.03851e-99	6.10912e-98	0.418282	9.69082e-43	1.73408e-41	0.893689	0	0	0.160352	0.30082	0.775407	0.0883614	0.0697632	0.222879	0.156332	0.00132421	0.00444817	0.349051	7.84391e-28	3.72305e-26	0.470461	1.69991e-46	5.80498e-45	-0.849452	7.65232e-50	1.25051e-48	0.161151	0.305768	0.819847	-1.02273	2.69342e-154	3.12961e-152	-0.535339	2.28496e-23	2.64985e-22	0.0766179	0.366132	0.99191	-0.203409	4.97053e-13	1.26339e-11	-0.183399
Actr1b	-0.458265	2.07743e-23	9.92354e-23	-0.256073	4.43972e-08	2.91219e-07	0.283894	1.49644e-25	7.11028e-25	0.156111	1.70642e-05	7.47299e-05	0.640853	1.51855e-45	8.7598e-45	0.143863	0.0539153	0.188577	0.00277394	0.0297256	0.108619	0.0423291	0.0498204	0.129014	0.044226	0.706949	0.999921	0.312104	2.8474e-06	1.75816e-05	-0.670348	8.09381e-17	3.96145e-16	0.000653755	0.710272	1	-0.758122	8.57647e-15	5.52836e-14	-0.244694	2.27788e-07	1.01092e-06	0.015992	0.423411	1	0.11841	0.728484	0.999998	-0.0288194
4933424G06Rik	1.22609	0.981434	0.999765	1.00096	0.978919	1	0.325473	0.957278	0.999979	-1.47485	0.982667	1	0.557566	0.967683	0.999939	0.334762	0.990618	1	-19.0622	0.966744	1	-0.393406	0.995033	1	-19.0458	0.970289	0.999921	-19.0454	0.970387	0.999908	-19.0443	0.970638	0.999768	1.94675	0.937997	1	-19.0425	0.971053	0.999947	-19.0387	0.971942	0.999866	0.193566	0.996261	1	-19.0173	0.977597	0.999998	-19.0006
Zap70	-2.26699	0.873725	0.999765	-0.647279	0.942031	1	0.151588	0.886097	0.999979	-1.27565	0.958054	1	-20.9675	0.872258	0.999939	-0.354676	0.992076	1	-20.9394	0.88997	1	-0.631073	0.997789	1	-0.785861	0.961127	0.999921	0.143199	0.948682	0.999908	-1.10339	0.932837	0.999768	-20.9204	0.903554	1	-20.9196	0.904159	0.999947	-0.839581	0.938443	0.999866	-20.9152	0.907644	1	-20.8945	0.925762	0.999998	1.32817
Tmem131	-0.166917	3.1281e-10	1.02818e-09	-0.292991	2.82192e-06	1.50329e-05	0.21548	1.95604e-16	7.29499e-16	-0.0913625	0.334577	0.723932	0.940682	7.22265e-58	4.92351e-57	-0.180445	0.350189	0.866298	0.255965	0.924494	1	0.13595	0.0131088	0.0379561	-0.23491	0.0951493	0.385815	-0.139288	0.828964	0.999908	-0.361567	3.3504e-08	1.09582e-07	0.374676	0.0279908	0.116238	-0.935826	8.62202e-11	4.51118e-10	-0.184544	0.000171274	0.000579023	-0.242915	0.0216497	0.11583	-0.537876	0.0025853	0.0145476	-0.36453
Inpp4a	0.176258	0.233519	0.432611	-0.233128	0.249794	0.556502	-0.0171322	0.0228598	0.0486852	-0.791924	0.281254	0.630198	-1.51216	0.0471573	0.0972494	-0.606305	0.315639	0.80285	-0.231263	0.347601	0.798662	0.201593	0.169315	0.38605	0.0803295	0.858634	0.999921	0.681014	0.00667064	0.0265254	0.0998292	0.275313	0.509246	0.511752	0.196625	0.591468	0.216655	0.575227	0.999947	-0.0750275	0.335227	0.647652	-0.150793	0.734345	1	-2.2242	0.0545413	0.199951	2.42456
Coa5	-0.535556	6.74084e-37	4.2532e-36	-0.360668	5.92418e-14	6.82157e-13	0.290252	1.02099e-31	5.637e-31	0.242044	2.84083e-10	1.73613e-09	0.947608	2.18116e-110	2.66596e-109	-0.208043	0.0512086	0.180273	0.00561476	0.0423729	0.146971	-0.0756645	0.302934	0.635411	0.107393	0.289702	0.885711	0.423029	1.23243e-12	1.24947e-11	-0.788457	2.2396e-27	1.63107e-26	-0.0281916	0.531436	1	-0.485239	4.92748e-15	3.20394e-14	0.0605159	0.000281814	0.000927152	-0.00218718	0.249219	0.767428	-0.320139	0.000427224	0.00288808	0.00463252
Unc50	-0.767374	9.69638e-85	1.31246e-83	-0.312527	1.00958e-15	1.29874e-14	0.750713	7.8561e-129	2.39892e-127	0.413419	2.86293e-31	3.88394e-30	0.638645	1.68368e-77	1.45756e-76	0.0104319	0.287334	0.749608	-0.210533	4.41323e-06	3.48655e-05	0.396318	2.58947e-19	3.35768e-18	0.208477	0.00020089	0.00171178	0.222599	6.60592e-08	4.74915e-07	-0.476963	3.72193e-33	3.29378e-32	0.110607	0.0464827	0.179822	-0.497112	1.00212e-23	9.33957e-23	-0.908865	5.14013e-43	1.38312e-41	-0.416507	9.29227e-10	1.81128e-08	-0.221801	0.0011743	0.00719374	-0.373198
Mgat4a	-0.717511	2.10413e-06	5.85284e-06	0.166458	0.391412	0.804956	0.32822	4.44382e-08	1.28586e-07	0.367046	0.00164669	0.00586387	-0.214555	0.161221	0.309471	0.33304	0.0752519	0.250709	-0.526241	0.00933862	0.0396548	0.634366	9.10509e-05	0.000355579	-0.113952	0.61178	0.999921	-0.301815	0.720748	0.999908	-0.326027	0.00408869	0.00957756	-0.152332	0.450165	1	-0.364012	0.0110947	0.0303422	-0.239846	0.0313214	0.0772311	-0.420126	0.113191	0.430759	0.607536	0.217935	0.602183	-0.605431
2010300C02Rik	-1.59748	0.872522	0.999765	-1.82037	0.877776	1	-1.38715	0.963563	0.999979	0.405333	0.879521	1	-1.91511	0.92342	0.999939	-1.85361	0.901641	1	0.12316	0.980995	1	-0.832789	0.985949	1	-0.943697	0.946293	0.999921	0.245514	0.963411	0.999908	-0.195436	0.948339	0.999768	-2.34307	0.919267	1	-0.424494	0.950695	0.999947	-1.41925	0.924456	0.999866	-0.971201	0.956758	1	-0.121686	0.992114	0.999998	0.828366
Tsga10	-0.0984623	0.310178	0.560129	-0.40506	0.35312	0.740326	0.815864	0.00227081	0.00520681	-0.291958	0.957222	1	-0.648583	0.929256	0.999939	-0.285527	0.765859	1	-1.11674	0.243147	0.608102	1.08869	0.0313684	0.0844833	0.0363511	0.935293	0.999921	-0.315385	0.96127	0.999908	-0.762773	0.286683	0.528204	0.701612	0.392529	0.973061	-0.140163	0.517	0.964269	0.481012	0.862242	0.999866	-0.300335	0.740505	1	-0.641429	0.590423	0.999998	0.367059
Gm26805	-0.0856782	0.961891	0.999765	-0.494145	0.965872	1	-0.164799	0.969406	0.999979	0.0336096	0.976985	1	-1.61919	0.959445	0.999939	0.112896	0.967884	1	-0.431937	0.978371	1	0.727949	0.936273	1	0.411552	0.97796	0.999921	-20.3614	0.932761	0.999908	1.31801	0.976135	0.999768	0.226384	0.97505	1	-0.692091	0.964804	0.999947	0.84904	0.999198	0.999866	0.944909	0.968449	1	0.477505	0.973274	0.999998	-20.3166
Lipt1	-0.269519	0.00880192	0.0195533	0.0477249	0.274526	0.602892	0.444634	5.76635e-05	0.000144818	0.463638	0.0226302	0.0675245	0.787841	1.78802e-07	4.96045e-07	0.229581	0.539454	1	-0.241948	0.212376	0.546563	0.165123	0.327982	0.679507	-0.273516	0.390532	0.999921	0.637181	0.033914	0.116412	-1.74063	0.00311222	0.00736349	-0.252515	0.416659	1	-0.336249	0.0739307	0.176554	-0.960115	0.0244737	0.0613951	-0.307464	0.320673	0.909081	-0.707494	0.173315	0.506094	-1.70924
Mitd1	-0.103614	2.29119e-08	6.97017e-08	-0.327985	1.71059e-06	9.33495e-06	0.037653	1.60982e-08	4.748e-08	0.145501	0.00117471	0.00424566	1.18565	1.47434e-79	1.30928e-78	-0.115606	0.516983	1	0.20431	0.523071	1	-0.0258561	0.256684	0.550403	-0.265635	0.0665558	0.288814	-0.389132	0.21473	0.568473	-0.470733	1.96912e-08	6.52992e-08	0.131883	0.686143	1	-0.483353	8.42459e-07	3.45756e-06	-0.986475	9.33503e-10	5.00873e-09	0.244275	0.58002	1	-0.0934128	0.2074	0.580421	-1.69879
Mrpl30	-0.470402	7.76918e-22	3.58488e-21	-0.336573	1.11912e-20	1.92738e-19	0.513189	2.18307e-36	1.33233e-35	0.407213	3.79225e-22	3.927e-21	1.07295	6.91853e-286	2.99759e-284	-0.127693	3.24833e-12	3.70226e-11	0.0547433	0.00300102	0.014455	0.184913	0.176588	0.400491	0.272083	1.64283e-09	2.69943e-08	0.330863	2.1257e-09	1.71803e-08	-1.3706	4.24018e-116	8.07167e-114	0.0319925	0.671598	1	-0.796184	3.39534e-40	5.39096e-39	-0.158434	0.4215	0.787052	-0.219207	3.53559e-06	4.52358e-05	-0.439253	1.8825e-13	5.02768e-12	-0.503723
Txndc9	-0.574912	7.22552e-64	7.20297e-63	-0.115195	0.000150023	0.000640849	0.724312	5.66592e-123	1.60167e-121	0.162494	2.6109e-08	1.40806e-07	0.626459	2.18837e-75	1.86293e-74	0.0395262	0.0720812	0.241947	-0.157258	0.000341819	0.00199625	0.630244	4.17689e-48	1.73817e-46	-0.569605	9.4912e-18	2.79335e-16	0.129257	0.000654448	0.00307609	-0.797345	1.65125e-53	3.10699e-52	0.28113	1.17312e-07	1.14772e-06	-0.382836	2.23959e-18	1.70751e-17	-0.961507	6.1442e-51	2.18144e-49	-0.302194	3.10377e-06	4.00713e-05	-0.0895	0.129003	0.402437	-0.241411
Eif5b	-0.314812	2.7407e-15	1.05717e-14	-0.251665	8.21779e-10	6.40179e-09	0.275129	3.82136e-09	1.15195e-08	0.219791	1.56014e-06	7.45851e-06	1.1689	2.97609e-299	1.38683e-297	0.191966	6.00921e-06	4.09789e-05	0.37594	9.89845e-25	2.77187e-23	0.0587915	0.866012	1	0.0517358	0.395532	0.999921	0.234563	1.80065e-05	0.000101868	-1.27859	5.24938e-105	6.85638e-103	0.0105656	0.967483	1	-0.821976	2.45637e-45	4.48513e-44	-0.722076	4.38951e-38	9.59047e-37	0.0962595	0.0142741	0.0817026	-0.528291	1.77734e-15	5.70981e-14	-0.808367
Rev1	-0.966235	1.84284e-27	9.60553e-27	0.150721	0.161517	0.38505	0.0106144	2.33716e-08	6.84358e-08	0.645068	6.94197e-22	7.11045e-21	0.475866	2.73617e-23	1.1186e-22	0.444896	2.9146e-06	2.05169e-05	0.31781	0.637935	1	-0.261826	0.564022	1	0.0496076	0.846634	0.999921	0.0292076	0.162335	0.451269	-0.310468	1.25657e-08	4.20437e-08	-0.341364	0.0140473	0.0634754	-0.720157	2.1497e-10	1.10315e-09	-0.121306	0.000159063	0.000539987	0.0360436	0.619079	1	-0.484103	0.00313464	0.017169	-1.09991
Aff3	0.170222	0.000342862	0.000846581	0.712114	8.58064e-12	8.19765e-11	-0.375617	0.140199	0.27331	-0.801934	4.31829e-07	2.16084e-06	-0.95413	2.38883e-06	6.35623e-06	0.615024	9.23415e-21	1.69996e-19	-0.0441804	0.0746759	0.23592	1.10667	5.06567e-62	2.78908e-60	-0.747105	6.09213e-08	8.4375e-07	-0.110127	0.547933	0.999908	-0.757321	2.08832e-15	9.60628e-15	0.407872	3.90985e-05	0.000285679	0.287508	0.273256	0.568827	-0.418898	1.62228e-07	7.3264e-07	-0.70225	1.426e-06	1.9331e-05	-0.298002	0.033526	0.132812	-1.27455
Gm16150	-16.4931	0.993923	0.999765	-16.486	0.994082	1	-16.4855	0.994092	0.999979	-16.4671	0.994516	1	-16.4584	0.994728	0.999939	-16.4564	0.994775	1	-16.4303	0.995464	1	2.25527	0.976898	1	-16.4138	0.995948	0.999921	-16.4134	0.995961	0.999908	-16.4123	0.995995	0.999768	-16.4113	0.996027	1	4.0318	0.973378	0.999947	-16.4068	0.996173	0.999866	-16.4061	0.996196	1	4.40512	0.964241	0.999998	-16.3687
Gm16152	0.740517	0.322957	0.581213	0.92717	2.23377e-06	1.20504e-05	-0.851482	0.315906	0.57576	-1.25529	0.000513264	0.0019307	-1.28138	0.00198542	0.0045431	0.565731	2.52998e-06	1.7908e-05	0.0776648	0.71685	1	0.907435	1.14319e-13	1.02383e-12	-0.805677	0.0121757	0.0687078	-0.564612	0.228624	0.597277	-2.59408	3.96068e-08	1.29047e-07	0.502803	0.0110171	0.0510992	0.703017	0.348672	0.699454	-1.0017	0.000244584	0.000811081	-0.696651	0.0256314	0.133795	-0.529485	0.121617	0.383946	-1.37041
Lonrf2	-0.874888	0.946145	0.999765	-1.15933	0.948546	1	-19.3802	0.92724	0.999979	-19.3618	0.932441	1	4.57205	0.436206	0.759878	-0.908181	0.959438	1	-19.325	0.944099	1	-19.3213	0.945376	1	-0.580778	0.979889	0.999921	-0.564799	0.980143	0.999908	-19.307	0.950638	0.999768	-19.306	0.951027	1	-19.3052	0.951336	0.999947	0.56781	0.984286	0.999866	-19.3007	0.953112	1	-19.2801	0.962332	0.999998	-19.2634
Chst10	-0.503653	0.604267	0.992998	-0.43984	0.703404	1	-2.84735	0.497983	0.860375	-3.3341	0.488368	0.970553	3.06989	9.41175e-06	2.44078e-05	0.106478	0.981274	1	0.745958	0.918135	1	-1.29658	0.723737	1	-2.85505	0.616631	0.999921	-3.03633	0.618023	0.999908	-0.921796	0.676999	0.999768	-0.129626	0.885504	1	-0.469054	0.741798	0.999947	-1.56062	0.67109	0.999866	0.801503	0.829853	1	-2.14048	0.736452	0.999998	-0.555339
Pdcl3	-0.699271	9.64534e-58	8.74335e-57	-0.0731418	3.82492e-05	0.000177682	0.446721	1.47305e-57	1.40505e-56	0.467631	5.60018e-31	7.53455e-30	0.0676375	7.99276e-11	2.46548e-10	0.134854	0.0016442	0.00815445	-0.339533	4.72312e-10	5.73376e-09	0.258878	1.17138e-09	7.46465e-09	0.235897	0.00131686	0.00950539	0.27637	5.97113e-09	4.66379e-08	-0.0403796	3.47246e-12	1.37683e-11	0.0387888	0.569571	1	-0.136958	9.94203e-09	4.62927e-08	-1.30195	9.04309e-42	2.33166e-40	0.137494	0.522166	1	-0.355452	6.99964e-05	0.000566237	-0.14451
Npas2	-18.0555	0.975697	0.999765	1.44995	0.980688	1	-18.0478	0.976373	0.999979	-18.0295	0.978066	1	1.34753	0.950127	0.999939	1.14651	0.973207	1	-17.9926	0.981857	1	-17.989	0.982272	1	-17.9762	0.983792	0.999921	-17.9758	0.983845	0.999908	-17.9747	0.983982	0.999768	-17.9737	0.984108	1	1.89989	0.985213	0.999947	-17.9691	0.984694	0.999866	1.569	0.951983	1	-17.9477	0.987779	0.999998	-17.931
Tbc1d8	-0.763744	0.00746842	0.0166758	-0.95293	0.0151412	0.0462824	0.206028	0.00713756	0.0157776	1.03242	6.11329e-06	2.78278e-05	0.224827	0.0185609	0.0396857	-0.467234	0.294466	0.762763	-0.300772	0.267892	0.653533	-1.38285	0.0840125	0.207841	-0.901004	0.179121	0.626503	0.101774	0.597091	0.999908	-0.473083	0.0797325	0.161798	-0.599372	0.274033	0.759537	-0.605824	0.0967873	0.225245	0.048967	0.371882	0.708199	-1.37261	0.0818714	0.338787	0.432822	0.813687	0.999998	2.45585
Cnot11	-0.865538	3.61698e-36	2.25199e-35	-0.0660805	0.000105776	0.000462487	0.553618	9.5686e-47	7.26435e-46	0.0712765	0.00236963	0.00829139	0.579279	5.02272e-38	2.61421e-37	0.259929	0.00115922	0.00590299	-0.208811	6.41455e-05	0.000430056	0.396463	2.07609e-08	1.18047e-07	0.00523565	0.709657	0.999921	0.206542	0.000640329	0.0030121	-0.725675	1.93052e-17	9.69539e-17	0.0336577	0.841751	1	-0.353434	4.43606e-09	2.11564e-08	-0.397945	3.57159e-09	1.83597e-08	-0.0524413	0.225792	0.715356	-0.336932	0.00409588	0.0216647	-0.505961
Rnf149	-0.797965	1.40372e-46	1.0545e-45	0.396416	0.00848161	0.0271648	0.208856	1.96964e-23	8.89792e-23	0.12804	3.04314e-06	1.424e-05	0.16202	3.77822e-15	1.29442e-14	0.381061	2.34662e-10	2.36832e-09	-0.367549	2.11749e-08	2.20935e-07	0.41288	1.11877e-13	1.00247e-12	0.36389	8.27554e-05	0.000754369	0.599099	8.87284e-21	1.31324e-19	-0.44425	3.72131e-18	1.91789e-17	-0.540521	7.20285e-07	6.54253e-06	-0.00688846	3.04688e-05	0.000110099	-0.421389	3.87427e-12	2.4325e-11	-0.298269	0.000380715	0.00335262	-0.27975	0.00144411	0.00866564	-0.26599
Rfx8	-20.6991	0.872933	0.999765	1.7261	0.845709	1	-0.370886	0.973529	0.999979	0.350373	0.954996	1	-20.6643	0.889636	0.999939	0.865087	0.919063	1	-2.06776	0.931792	1	1.18296	0.846311	1	0.302067	0.995488	0.999921	-0.423787	0.995051	0.999908	-0.653516	0.946154	0.999768	-1.49802	0.946997	1	0.778041	0.991092	0.999947	-0.489352	0.951168	0.999866	-20.6119	0.92025	1	0.448442	0.986476	0.999998	0.71698
Map4k4	-0.179464	7.84662e-14	2.90819e-13	0.87315	3.26613e-29	8.53199e-28	-0.438737	0.461883	0.807754	-1.33007	1.13468e-26	1.36086e-25	-1.87006	1.05659e-36	5.41429e-36	0.364326	1.72697e-12	2.00926e-11	-0.764248	2.83092e-14	4.75202e-13	1.17608	1.68955e-89	1.4535e-87	0.0698426	0.187028	0.645953	0.0789917	0.000508408	0.00241889	-0.954406	1.48345e-22	9.10008e-22	-0.0227718	0.535405	1	0.970604	1.62358e-09	7.92265e-09	-0.152766	1.59205e-05	5.9975e-05	-0.412877	0.000183194	0.00173168	-0.138929	0.124082	0.390419	1.33056
Il1r2	-3.2309	0.706025	0.999765	-0.267894	0.901778	1	-1.63016	0.880579	0.999979	0.00245693	0.902321	1	-22.0417	0.726177	0.999939	0.776824	0.802106	1	-22.0135	0.76317	1	-0.227842	0.987292	1	-1.48488	0.875263	0.999921	-2.12005	0.846719	0.999908	-1.99078	0.819581	0.999768	-2.77804	0.821358	1	0.983183	0.933522	0.999947	-1.86703	0.830042	0.999866	-0.435652	0.925213	1	-21.9685	0.839173	0.999998	2.42796
Gm16894	-0.668853	0.90945	0.999765	0.84971	0.934948	1	-0.540407	0.999156	0.999979	0.637698	0.865124	1	-3.14727	0.89042	0.999939	1.0653	0.870584	1	0.282915	0.993089	1	-0.214661	0.997832	1	-0.224437	0.98691	0.999921	-1.10684	0.95755	0.999908	-20.8566	0.898816	0.999768	-0.735432	0.96017	1	0.504597	0.991825	0.999947	-0.263445	0.966054	0.999866	-1.40934	0.935361	1	0.701068	0.960892	0.999998	1.24305
Il1r1	-3.41023	0.00202748	0.00474802	1.53446	0.00105676	0.00397097	-0.282993	0.442247	0.777822	-1.25388	0.175132	0.423031	-2.04601	0.134664	0.261723	1.03892	0.00539329	0.0242238	-4.42084	0.017237	0.067923	1.78495	2.89295e-09	1.78382e-08	-0.129082	0.791039	0.999921	0.405795	0.35218	0.839539	-0.281549	0.267699	0.496601	-2.70677	0.0724744	0.26178	1.40414	0.174182	0.382714	-0.280578	0.332677	0.643768	-0.526798	0.563621	1	-2.19819	0.183374	0.528973	-1.56594
Il1rl2	-2.05597	0.0942435	0.186527	-0.0840689	0.524755	1	1.26707	0.000388152	0.000931669	1.26286	0.021641	0.0648651	-0.758582	0.813572	0.999939	-0.211551	0.756537	1	-2.22145	0.231734	0.585603	0.0619112	0.931311	1	0.631538	0.59628	0.999921	1.03202	0.142222	0.40236	-0.151905	0.471052	0.81708	-2.6745	0.273599	0.7588	0.130244	0.616176	0.999947	-0.278961	0.574445	0.999866	-0.680384	0.477498	1	-2.54546	0.399736	0.93444	-2.76404
Il1rl1	1.74841	2.94914e-11	1.00595e-10	-3.46887	1.99207e-11	1.84599e-10	-4.04779	8.00509e-11	2.53752e-10	-4.75526	1.72297e-10	1.0646e-09	1.78024	6.19655e-83	5.73325e-82	-1.99314	5.45886e-06	3.74113e-05	1.39024	5.16404e-10	6.2184e-09	-2.20808	0.000125708	0.000482189	-5.50916	9.75625e-07	1.17245e-05	-5.17994	1.28019e-06	8.193e-06	-0.19377	0.0373816	0.0792644	2.18882	3.83779e-39	1.55019e-37	-5.03973	1.6348e-06	6.56341e-06	-0.756737	0.00751847	0.0205617	-1.42486	0.00160564	0.0122679	1.81091	4.47168e-12	1.02454e-10	-3.74363
Il18r1	-2.25754	0.398873	0.701261	0.995098	0.470042	0.927334	-2.49004	0.479971	0.834274	-2.94791	0.498361	0.985705	-3.33409	0.46996	0.808603	-0.455305	0.953958	1	-3.48679	0.495986	1	1.6746	0.0435002	0.114218	-1.82118	0.630247	0.999921	-0.443414	0.975639	0.999908	0.135839	0.897886	0.999768	-0.91321	0.84139	1	2.19805	0.153791	0.342536	-0.957596	0.722862	0.999866	-0.41388	0.879444	1	-0.331388	0.908943	0.999998	0.944117
Il18rap	-4.71703	8.82931e-06	2.38155e-05	1.25531	0.000765251	0.00294102	-0.215114	0.20613	0.391393	-0.440717	0.942698	1	-3.98498	0.00036021	0.000860675	0.419804	0.0973742	0.312821	-3.22616	0.00209817	0.0104698	1.46688	1.58972e-09	1.00375e-08	0.0173215	0.980683	0.999921	-0.0720844	0.814281	0.999908	-0.477221	0.0988922	0.198155	-2.69248	0.0137775	0.0623664	1.53194	0.0210732	0.0551211	-0.23458	0.251159	0.504349	-1.60521	0.0560442	0.251279	1.16191	0.043071	0.164471	-1.96248
Slc9a2	0.441955	0.977309	0.999765	1.38777	0.823177	1	-2.17665	0.899339	0.999979	-2.21156	0.892513	1	-2.13259	0.89994	0.999939	0.541993	0.908123	1	-0.410142	0.954001	1	1.55744	0.717488	1	-0.890199	0.946309	0.999921	-1.26183	0.946792	0.999908	-0.29557	0.948347	0.999768	-0.181961	0.979969	1	0.579164	0.988116	0.999947	-1.83314	0.924426	0.999866	-1.47162	0.925265	1	0.536051	0.969044	0.999998	-21.0681
Gm37915	-1.96557	0.610378	0.999765	-4.05691	0.584655	1	-21.9776	0.566926	0.960206	-3.38257	0.635411	1	5.62605	8.28298e-08	2.32204e-07	-3.93035	0.633759	1	-1.41466	0.735493	1	-21.9186	0.667484	1	-21.9058	0.694491	0.999921	-21.9054	0.69544	0.999908	-0.336806	0.783955	0.999768	-1.00684	0.786877	1	-21.9025	0.701964	0.999947	-0.259099	0.8317	0.999866	-21.898	0.712358	1	-21.8773	0.767131	0.999998	-21.8606
Mfsd9	0.0024729	0.626378	0.999765	-0.161544	0.715803	1	-0.136429	0.721694	0.999979	0.486996	0.555845	1	1.0506	0.117563	0.230413	-0.208698	0.897378	1	0.398021	0.992054	1	-0.607436	0.841775	1	-0.153969	0.881218	0.999921	-0.251936	0.97203	0.999908	-3.25351	0.482036	0.833307	-0.067644	0.931448	1	0.138337	0.789257	0.999947	-0.999326	0.638283	0.999866	-0.681252	0.759267	1	0.540341	0.944164	0.999998	-1.30367
Mrps9	-0.697158	1.26893e-81	1.6586e-80	-0.10725	0.000169928	0.000719689	0.483767	3.33812e-64	3.61138e-63	0.350888	1.90034e-24	2.13196e-23	0.627197	1.6141e-77	1.39868e-76	0.215744	3.02643e-08	2.60485e-07	-0.100016	0.00497852	0.0228015	0.306656	3.3631e-14	3.11487e-13	0.407385	3.30138e-14	7.73232e-13	0.39883	1.1117e-17	1.46055e-16	-0.72616	2.14816e-49	3.44129e-48	-0.0281822	0.930121	1	-0.700892	4.21895e-35	5.78941e-34	-1.00531	1.72413e-54	7.0277e-53	-0.140831	0.00917092	0.0562194	-0.366821	1.21866e-06	1.35026e-05	-1.01836
Gpr45	-2.83949	0.606061	0.995306	1.40863	0.580504	1	-0.863054	0.92374	0.999979	-1.05411	0.842879	1	-4.23688	0.664055	0.999939	1.30332	0.480298	1	-1.76338	0.746864	1	0.954689	0.606308	1	-0.404302	0.936363	0.999921	1.04122	0.628343	0.999908	-2.67022	0.736275	0.999768	-1.27191	0.855858	1	1.8875	0.633614	0.999947	-0.604342	0.841632	0.999866	0.062673	0.967808	1	-2.01178	0.812603	0.999998	-0.965925
Tgfbrap1	0.295899	0.0497916	0.102258	-0.0241318	0.0815232	0.211019	-0.142224	0.00376688	0.00851067	-0.0708011	0.283857	0.635076	0.551495	4.558e-14	1.52707e-13	-0.340817	0.221618	0.613686	0.583627	0.148488	0.412948	-0.257684	0.948666	1	-0.446266	0.117354	0.455173	0.145694	0.0849132	0.26049	-0.4695	0.000342437	0.000875617	0.20817	0.577019	1	-0.517969	0.00137827	0.00422017	-0.0504418	0.0396923	0.0961751	-0.273833	0.156292	0.549122	0.0341846	0.660637	0.999998	-0.716621
8430432A02Rik	1.16446	0.891881	0.999765	-0.135195	0.893432	1	-0.530256	0.956925	0.999979	-0.141844	0.944161	1	-0.120039	0.868553	0.999939	-0.71223	0.878467	1	0.568996	0.934714	1	-0.791853	0.941572	1	-0.996869	0.870274	0.999921	0.729419	0.7448	0.999908	-2.59395	0.757795	0.999768	0.797964	0.819565	1	0.156137	0.942257	0.999947	-2.02466	0.801046	0.999866	0.562278	0.945726	1	-0.192873	0.983316	0.999998	-1.56581
AI597479	-0.397003	0.00599447	0.0135094	-0.286103	0.0794554	0.206413	0.0739371	0.0133735	0.028982	0.0403546	0.367518	0.780855	0.656074	3.72859e-07	1.0244e-06	-0.0488799	0.95281	1	-0.0168243	0.420048	0.914964	0.239763	0.211423	0.467206	0.0718907	0.954915	0.999921	-0.134271	0.967368	0.999908	0.200333	0.187525	0.358654	0.0986665	0.962468	1	-0.634126	0.045099	0.111711	0.160458	0.355888	0.681681	0.14884	0.990055	1	-0.270743	0.447691	0.999998	-1.35927
Fhl2	-21.6668	0.727995	0.999765	0.899914	0.92585	1	0.0999807	0.862302	0.999979	1.25505	0.645349	1	-4.08913	0.785495	0.999939	1.7383	0.569978	1	-21.6039	0.795151	1	0.541797	0.899759	1	-2.34161	0.845829	0.999921	0.118031	0.945188	0.999908	-1.5847	0.848299	0.999768	-2.34516	0.849901	1	0.270318	0.942354	0.999947	-1.17034	0.888651	0.999866	-1.27834	0.890004	1	-2.13268	0.899529	0.999998	1.06546
Nck2	0.461214	0.487269	0.833654	-0.338479	0.104087	0.261592	-0.437115	0.487335	0.844997	-0.37425	0.802979	1	0.995833	2.15141e-10	6.54382e-10	-0.239731	0.701343	1	0.788623	0.187006	0.496262	-0.0608469	0.608359	1	-0.753906	0.211446	0.706689	-0.806962	0.336572	0.809749	-0.257829	0.103813	0.207418	0.642128	0.12266	0.405258	-0.958362	0.0374877	0.094201	-0.256024	0.204953	0.422857	-0.713732	0.165808	0.575218	0.491694	0.643745	0.999998	-0.544752
Gm29155	-19.3933	0.943333	0.999765	0.645342	0.990744	1	0.744757	0.92615	0.999979	0.44143	0.959664	1	0.110135	0.978224	0.999939	-1.0405	0.975093	1	-19.3304	0.957682	1	-1.01429	0.986164	1	1.43663	0.948274	0.999921	-19.3135	0.962316	0.999908	1.73582	0.976995	0.999768	0.668398	0.976287	1	-19.3107	0.963163	0.999947	-19.3069	0.964295	0.999866	-0.222283	0.996137	1	-19.2855	0.97149	0.999998	3.1848
Gm29156	-18.263	0.973673	0.999765	1.3581	0.982657	1	0.93574	0.96106	0.999979	-0.421438	0.999123	1	-18.2282	0.977156	0.999939	1.29887	0.974943	1	0.611149	0.992679	1	-18.1965	0.980795	1	1.0623	0.987702	0.999921	1.68677	0.957635	0.999908	-18.1822	0.982647	0.999768	-18.1812	0.982784	1	-18.1804	0.982892	0.999947	-18.1766	0.983418	0.999866	1.48742	0.984843	1	-18.1553	0.986761	0.999998	-18.1386
Uxs1	-1.13207	1.37043e-32	7.96959e-32	0.0324939	0.0132485	0.0409587	0.455399	1.65192e-29	8.63806e-29	0.420195	1.7165e-11	1.12551e-10	0.191974	6.79293e-10	2.03436e-09	0.51128	4.08698e-08	3.46928e-07	-0.145767	0.00231237	0.011424	0.202174	0.00062558	0.00220183	0.117005	0.511309	0.999921	0.525328	3.61904e-09	2.88331e-08	-0.374257	5.13784e-10	1.83689e-09	-0.26747	0.023398	0.0995918	-0.724572	6.78032e-11	3.56634e-10	-0.273056	7.08792e-06	2.76622e-05	0.0785369	0.725229	1	-0.414876	0.00465986	0.0242324	-0.401455
Tpp2	-0.453384	8.40023e-37	5.28343e-36	-0.0424295	0.000296802	0.00121311	0.284217	3.1962e-35	1.89505e-34	0.0608763	0.000188234	0.000741582	0.534697	3.42807e-50	2.09859e-49	0.148781	0.00240888	0.0115923	-0.0653503	0.00430866	0.020005	0.250272	3.25906e-08	1.81731e-07	-0.0787839	0.289745	0.885711	0.233528	1.72909e-06	1.08868e-05	-0.863161	3.6379e-33	3.22261e-32	0.0894108	0.293863	0.797572	-0.303377	3.19478e-12	1.80168e-11	-0.138234	5.82183e-08	2.72783e-07	0.0612611	0.902487	1	-0.270771	0.000986893	0.00616474	-0.707287
Mettl21c	-0.350748	0.955027	0.999765	-1.58324	0.93674	1	0.075484	0.955628	0.999979	1.48068	0.85062	1	0.150784	0.980912	0.999939	-0.677231	0.972827	1	-0.0537586	0.98896	1	-1.60408	0.964011	1	-0.971459	0.971787	0.999921	-0.432413	0.998031	0.999908	1.02563	0.996998	0.999768	0.197073	0.996142	1	-0.231973	0.974009	0.999947	-0.618844	0.976628	0.999866	-1.42195	0.977096	1	-0.261309	0.995039	0.999998	-19.9365
Gm8251	-0.71287	0.829246	0.999765	-0.640462	0.859608	1	-0.982389	0.902535	0.999979	-0.417179	0.978361	1	1.5934	0.346166	0.62067	-1.747	0.834189	1	0.467645	0.991024	1	-3.09591	0.826514	1	1.28966	0.79885	0.999921	-0.454273	0.995042	0.999908	-21.6148	0.8187	0.999768	-0.916773	0.909997	1	-0.943239	0.881425	0.999947	-0.363119	0.919919	0.999866	1.93076	0.765259	1	0.606535	0.983967	0.999998	-21.5711
Tex30	-0.56418	1.86175e-60	1.75522e-59	-0.65355	8.11692e-44	3.19921e-42	0.221721	5.75428e-27	2.8311e-26	0.194551	1.51802e-11	9.99024e-11	1.14824	4.23715e-222	1.24498e-220	0.304144	2.96145e-14	3.84558e-13	0.454958	1.07855e-12	1.62045e-11	0.0310527	0.0170427	0.0482765	-0.358646	1.40975e-06	1.6629e-05	0.119158	0.000491665	0.00234422	0.239559	0.000661972	0.00165299	0.543635	4.41096e-20	9.76852e-19	-1.99232	8.30307e-105	5.00253e-103	-1.47428	1.11509e-73	8.49083e-72	0.1956	0.00704626	0.0446479	-0.0719264	0.158696	0.472968	-1.28733
Kdelc1	-0.742738	5.82745e-16	2.28777e-15	-0.229364	7.37303e-05	0.000329421	0.468178	1.18169e-22	5.21588e-22	0.610024	9.32707e-14	6.86261e-13	0.276659	7.41979e-10	2.21875e-09	0.36491	0.00420669	0.0193558	-0.0494646	0.0436981	0.151069	-0.0257515	0.397163	0.793795	0.328621	0.0653498	0.28431	0.41951	0.000132158	0.00067955	0.0639283	0.00037635	0.000959865	-0.303833	0.0379855	0.151316	-0.876697	2.23378e-08	1.01994e-07	-0.757392	3.8492e-07	1.67097e-06	-0.0238207	0.469105	1	-0.0654656	0.295402	0.754809	-2.18289
Bivm	-0.135065	0.0984157	0.194312	-0.0231502	0.450666	0.897873	-0.0108028	0.0772733	0.155514	0.15545	0.223942	0.521909	-0.0258852	0.181074	0.344732	0.207956	0.530877	1	0.0771877	0.678418	1	-0.0069218	0.708307	1	-0.149337	0.707825	0.999921	-0.00881057	0.692467	0.999908	-0.367544	0.141092	0.275773	-0.211044	0.690554	1	0.355087	0.631375	0.999947	-0.183401	0.284252	0.562408	0.506867	0.493326	1	-0.0797277	0.767907	0.999998	-1.3143
Ercc5	0.475707	0.329673	0.592013	-0.37132	0.0131093	0.0405845	-0.196982	0.0593015	0.121162	-0.713771	0.107269	0.275984	0.901715	4.4966e-18	1.6522e-17	-0.287638	0.4351	1	0.383925	0.698273	1	-0.00428089	0.409283	0.812572	-0.4503	0.176408	0.619191	-0.254327	0.922701	0.999908	-0.899889	0.00129462	0.00316086	0.416993	0.219754	0.642215	0.199152	0.271033	0.564924	-0.924796	0.00449199	0.0127183	0.149411	0.886752	1	0.0150202	0.579612	0.999998	0.311732
Gulp1	-0.450035	0.771367	0.999765	1.3807	0.48198	0.944743	-3.13062	0.610448	0.999979	-2.43563	0.68819	1	-2.82728	0.665427	0.999939	0.617844	0.66097	1	-0.101302	0.946248	1	0.401732	0.768381	1	-1.50126	0.784516	0.999921	-3.67765	0.700713	0.999908	-0.605928	0.81939	0.999768	0.723204	0.757819	1	2.02029	0.531119	0.984549	-1.91037	0.74858	0.999866	1.97113	0.220239	0.70437	-1.53288	0.824641	0.999998	-22.7431
Wdr75	-0.782759	1.63321e-58	1.50255e-57	-0.303688	2.88084e-13	3.1054e-12	0.264566	3.60195e-29	1.86659e-28	0.208258	1.26228e-09	7.43003e-09	1.34893	3.11654e-233	1.00121e-231	0.271377	2.33643e-07	1.84501e-06	0.0732313	0.278068	0.672853	0.0598086	0.0127796	0.037063	-0.0664408	0.393799	0.999921	0.263253	5.03153e-07	3.33954e-06	-0.424097	7.84278e-22	4.6764e-21	-0.139192	0.0733079	0.264097	-0.772086	1.26264e-25	1.26081e-24	-0.705	1.18698e-21	1.26956e-20	0.185738	0.375686	1	-0.759366	6.98817e-11	1.42098e-09	-1.49703
Gm5269	-16.7116	0.987847	0.999765	-16.7044	0.988164	1	1.13775	0.990292	0.999979	-16.6856	0.989032	1	4.07345	0.916034	0.999939	2.03584	0.986598	1	-16.6487	0.990928	1	-16.6451	0.991135	1	-16.6323	0.991895	0.999921	-16.6319	0.991922	0.999908	-16.6308	0.99199	0.999768	-16.6298	0.992054	1	-16.629	0.992104	0.999947	-16.6252	0.992346	0.999866	-16.6245	0.992392	1	-16.6039	0.993889	0.999998	-16.5872
Slc40a1	0.376112	0.111799	0.218925	-4.2362	4.61125e-10	3.69685e-09	-1.19812	0.0201867	0.0431773	-0.287974	0.521171	1	3.53267	2.5603e-267	1.01359e-265	-4.23759	5.3512e-08	4.51459e-07	0.874644	0.0699457	0.223222	-4.18101	5.27185e-06	2.37798e-05	-3.84454	4.06595e-05	0.000391162	-4.64812	1.64423e-05	9.37302e-05	-0.274811	0.0147826	0.0328391	0.284447	0.758274	1	-6.22268	1.55225e-05	5.74713e-05	-1.18976	0.00306987	0.00888011	-3.46023	9.08777e-05	0.000907965	-0.231919	0.302153	0.766367	-2.61365
Slc39a10	-0.619613	5.16059e-11	1.74398e-10	0.461159	0.296611	0.641862	-0.280533	0.0501267	0.103064	-0.395791	0.362889	0.772764	0.0315356	7.76949e-05	0.000192505	0.896112	8.99967e-15	1.20269e-13	-0.108077	0.0656212	0.211971	0.395895	1.18607e-05	5.14138e-05	-0.228256	0.270551	0.843864	0.448411	0.000103276	0.000538626	-0.442828	1.4268e-05	4.01118e-05	-0.472944	0.025835	0.108545	0.178764	0.075696	0.18036	-0.467203	0.000226035	0.000753057	0.519111	0.0253152	0.132414	-0.997334	0.00102802	0.0063873	-0.325563
Gm28151	0.343174	0.963962	0.999765	-0.0590439	0.972758	1	-0.80904	0.994569	0.999979	-0.996479	0.95261	1	0.200578	0.847527	0.999939	-0.381663	0.990966	1	-1.43095	0.901512	1	-0.237979	0.984105	1	-0.00811557	0.987171	0.999921	-0.942692	0.953831	0.999908	0.533187	0.986096	0.999768	-1.25136	0.927131	1	1.1195	0.94925	0.999947	0.0435871	0.965674	0.999866	1.5419	0.844147	1	-1.42106	0.936041	0.999998	0.906759
4933411E06Rik	-0.458453	0.97851	0.999765	-0.649501	0.98007	1	-1.3388	0.980168	0.999979	0.514229	0.96974	1	0.843054	0.965921	0.999939	0.210205	0.988881	1	1.14129	0.977789	1	1.74221	0.921015	1	-0.0252384	0.99851	0.999921	-18.9085	0.971732	0.999908	-18.9074	0.971972	0.999768	-18.9064	0.972193	1	1.85168	0.966478	0.999947	-18.9018	0.973217	0.999866	-18.9011	0.973377	1	-18.8804	0.978615	0.999998	-18.8637
Cavin2	-0.438807	0.217297	0.406133	-4.4895	0.00456118	0.0153532	-3.65625	0.0137068	0.0296756	-4.39909	0.0133831	0.0416194	-3.55227	0.0251316	0.0531127	-3.0362	0.0337354	0.125371	-0.646146	0.448758	0.959563	-2.1228	0.168396	0.384395	-3.61877	0.0645197	0.281178	-5.26928	0.055088	0.178836	-0.422905	0.433027	0.760934	1.33849	0.00141232	0.00802035	-1.74881	0.149409	0.334009	-1.54487	0.184811	0.386018	6.06797	3.96496e-184	1.91754e-181	-25.303	0.124966	0.392306	-5.55695
Nabp1	-0.393372	0.00364757	0.0083679	0.512097	0.305911	0.658643	-0.44094	0.373886	0.670237	-0.331588	0.866023	1	-1.21937	0.0705031	0.142455	0.260077	0.0900063	0.292194	-0.612278	0.0555456	0.184403	0.393009	0.0114015	0.033331	0.0737776	0.807143	0.999921	-0.385884	0.772556	0.999908	-1.0642	0.00511216	0.0118817	0.0687247	0.806769	1	0.980717	0.177097	0.388211	-0.815025	0.0266597	0.0664875	-0.263795	0.391869	1	1.17505	0.00659426	0.0328867	1.48923
Gm17767	-17.6456	0.977722	0.999765	-17.6384	0.978302	1	0.802936	0.978626	0.999979	1.448	0.974328	1	-17.6108	0.98067	0.999939	-17.6089	0.980844	1	-17.5827	0.983368	1	2.06106	0.961187	1	-17.5663	0.985142	0.999921	3.67747	0.895325	0.999908	-17.5648	0.985316	0.999768	-17.5638	0.985432	1	-17.563	0.985524	0.999947	-17.5592	0.985969	0.999866	-17.5585	0.986053	1	-17.5379	0.988798	0.999998	-17.5212
Myo1b	-22.943	0.337253	0.60463	-1.47973	0.489749	0.956408	1.72665	0.0176743	0.037967	2.25173	0.0203162	0.0612843	-3.96619	0.439393	0.764611	-0.481919	0.77532	1	-2.79242	0.516805	1	-1.52149	0.622782	1	0.62505	0.794895	0.999921	1.17267	0.45235	0.999908	-0.37276	0.686354	0.999768	-2.03584	0.608186	1	-1.67762	0.611637	0.999947	0.527619	0.960974	0.999866	-3.21985	0.601966	1	-3.14679	0.664564	0.999998	-0.532104
Stat4	-1.56029	5.89792e-08	1.76101e-07	0.989145	0.000968631	0.00367062	0.118655	1.45148e-05	3.7571e-05	-0.195141	0.532303	1	-4.34991	1.2488e-08	3.60304e-08	0.528275	0.00225531	0.010916	-1.74151	8.56282e-05	0.000560231	1.31439	5.29615e-16	5.54207e-15	-0.0738181	0.774754	0.999921	-0.472708	0.64876	0.999908	-0.977506	0.00118916	0.00291251	-0.431824	0.249263	0.706751	1.48354	0.000905507	0.00282975	-0.300961	0.0499894	0.118494	0.274947	0.620118	1	-0.764756	0.0820149	0.280018	-1.99011
Gm31812	0.00468042	0.840299	0.999765	-0.436406	0.833931	1	0.616822	0.642981	0.999979	0.356064	0.852206	1	0.382277	0.754335	0.999939	-0.95654	0.830556	1	-0.105772	0.92306	1	0.521765	0.846996	1	-0.479459	0.917359	0.999921	-0.179207	0.991865	0.999908	-22.1048	0.745496	0.999768	0.351594	0.952699	1	-1.46608	0.807918	0.999947	0.503013	0.942024	0.999866	1.0025	0.804854	1	-0.399283	0.919314	0.999998	-1.25481
Stat1	0.123866	6.98837e-06	1.89498e-05	-0.122396	0.00094548	0.00358593	-0.101862	4.3314e-08	1.25394e-07	-0.233788	0.425341	0.874157	-0.0208167	3.37686e-06	8.93738e-06	0.116795	0.0470907	0.16759	0.239505	0.784466	1	0.0907305	0.00651919	0.0197652	-0.624178	0.000139676	0.00123061	-0.10124	0.312179	0.765329	-0.78598	2.25216e-13	9.43796e-13	0.282871	0.0357246	0.143556	0.618496	0.53472	0.989379	-0.49233	3.05436e-07	1.3363e-06	0.124369	0.730546	1	-0.587849	0.000801838	0.00512981	1.19733
Gls	-0.120067	1.76846e-19	7.67707e-19	-0.156697	6.54978e-07	3.75872e-06	-0.0100895	3.9284e-11	1.25773e-10	-0.181044	0.934811	1	0.688734	1.77407e-85	1.68231e-84	0.0230399	0.0709773	0.238734	0.0843165	0.750973	1	0.150339	6.9306e-07	3.40985e-06	-0.176824	0.0517895	0.235328	-0.105371	0.65251	0.999908	0.0390954	1.80827e-08	6.00987e-08	0.140996	0.0282004	0.116918	-0.0486706	4.59499e-06	1.7801e-05	-0.400261	2.89503e-15	2.17937e-14	0.0810359	0.74239	1	-0.339179	5.94597e-05	0.000486054	-0.0788483
Nab1	-0.354866	1.57767e-12	5.58916e-12	0.218659	0.73325	1	-0.130698	2.48716e-05	6.37062e-05	-0.175043	0.308543	0.679182	-0.022649	0.000126804	0.000310528	0.0532566	0.246714	0.667681	0.132346	0.423834	0.921182	0.382526	3.29525e-07	1.66946e-06	-0.246273	0.138873	0.517491	-0.111984	0.565794	0.999908	-0.494949	6.59068e-09	2.2319e-08	0.29545	0.0384247	0.152798	0.0186184	0.00462069	0.0132717	-0.296162	7.88588e-05	0.00027539	0.98744	4.07498e-12	9.76142e-11	-0.613569	0.00177043	0.010428	-0.173369
Gm553	2.58498	0.985041	0.999765	-16.7836	0.994082	1	-16.7831	0.994092	0.999979	-16.7647	0.994516	1	-16.756	0.994728	0.999939	-16.7541	0.994775	1	-16.7279	0.995464	1	-16.7242	0.995568	1	-16.7115	0.995948	0.999921	2.90529	0.974099	0.999908	-16.7099	0.995995	0.999768	-16.7089	0.996027	1	3.57793	0.973379	0.999947	-16.7044	0.996173	0.999866	-16.7037	0.996196	1	-16.683	0.996945	0.999998	-16.6663
Gm28178	-16.9602	0.989873	0.999765	1.98208	0.988372	1	0.991385	0.988324	0.999979	1.07428	0.986252	1	-16.9254	0.991213	0.999939	3.04135	0.961023	1	-16.8973	0.99244	1	-16.8936	0.992613	1	-16.8809	0.993246	0.999921	-16.8804	0.993268	0.999908	-16.8793	0.993325	0.999768	-16.8783	0.993378	1	-16.8776	0.99342	0.999947	-16.8738	0.993622	0.999866	-16.8731	0.99366	1	-16.8524	0.994908	0.999998	-16.8357
Nemp2	-1.45405	0.000172021	0.000431911	0.159217	0.636141	1	-0.122276	0.122529	0.241096	-0.171173	0.721895	1	-0.715368	0.450976	0.781349	0.697501	0.00757323	0.0328681	-0.303984	0.21377	0.548966	0.578465	0.0208523	0.0581111	-0.346477	0.510471	0.999921	0.906276	0.00101227	0.0046457	-0.0638383	0.131042	0.257479	-0.0121366	0.801579	1	-0.432727	0.108157	0.24966	-0.111398	0.253619	0.509115	-0.201479	0.63338	1	0.0409808	0.845159	0.999998	0.826944
Mfsd6	0.12046	0.246501	0.454403	0.752049	0.0576877	0.155438	-1.24466	0.158193	0.305791	-1.86261	0.00828403	0.0266937	-1.39884	0.0791235	0.158779	0.482783	0.0401926	0.145795	0.141837	0.905511	1	1.04581	8.63527e-07	4.20805e-06	-0.493736	0.441033	0.999921	-0.859926	0.350064	0.835629	-0.84792	0.0469588	0.0983935	0.1961	0.463162	1	1.35008	0.0279865	0.0719732	-1.0421	0.0640699	0.148872	0.481318	0.230056	0.725395	0.0986249	0.99085	0.999998	-0.595436
Inpp1	-0.777282	3.06141e-12	1.07477e-11	0.511212	0.0934147	0.237404	0.00192638	1.30853e-06	3.56445e-06	0.201265	0.000262455	0.00101896	-2.27896	3.08527e-13	1.01392e-12	0.763211	3.93401e-11	4.18769e-10	-0.687311	4.19826e-05	0.00028916	0.95067	1.03709e-18	1.30321e-17	0.163811	0.459085	0.999921	-0.532773	0.183957	0.501481	-0.710377	1.46091e-06	4.36637e-06	-0.079411	0.632756	1	0.661481	0.616411	0.999947	-0.418519	0.00070038	0.00219101	0.596857	0.0053022	0.0349586	-0.648189	0.0167327	0.0738022	-1.71592
Hibch	-0.446418	5.66333e-37	3.57964e-36	-0.163143	5.78029e-08	3.74891e-07	0.664136	3.97338e-88	6.66352e-87	0.474007	2.83449e-28	3.5921e-27	0.444111	7.48828e-38	3.88618e-37	0.0115921	0.389976	0.935898	-0.0786676	0.00250392	0.0122855	0.19835	2.82752e-06	1.30907e-05	0.235343	0.0079665	0.0473982	0.21279	1.17621e-05	6.81797e-05	-0.434491	1.74987e-21	1.02764e-20	-0.06622	0.306505	0.820802	-0.522528	5.28715e-18	3.9718e-17	-0.897255	2.14914e-25	2.69304e-24	-0.214937	0.00376102	0.0260246	-0.37728	3.97595e-05	0.000335909	-1.48814
1700019D03Rik	-0.751336	0.890165	0.999765	1.10732	0.888576	1	-0.556883	0.995593	0.999979	-1.81778	0.893425	1	-2.45834	0.879025	0.999939	0.695311	0.88151	1	-0.789952	0.935886	1	1.0543	0.786768	1	0.101845	0.980415	0.999921	-0.192219	0.979677	0.999908	-21.2492	0.872393	0.999768	0.746771	0.914508	1	0.798151	0.973268	0.999947	-0.178336	0.940639	0.999866	0.0826221	0.995163	1	0.39699	0.981247	0.999998	-21.2056
1700019A02Rik	-16.3973	0.993923	0.999765	-16.3902	0.994082	1	-16.3897	0.994092	0.999979	-16.3713	0.994516	1	2.07855	0.981607	0.999939	-16.3607	0.994775	1	-16.3345	0.995464	1	-16.3308	0.995568	1	-16.3181	0.995948	0.999921	2.65967	0.974099	0.999908	4.53624	0.97383	0.999768	-16.3155	0.996027	1	-16.3147	0.996052	0.999947	-16.311	0.996173	0.999866	-16.3103	0.996196	1	-16.2896	0.996945	0.999998	-16.2729
Pms1	-0.472333	0.00311592	0.00718322	-0.245097	0.092643	0.235677	-0.481791	0.765168	0.999979	-0.198178	0.878382	1	0.99316	1.23901e-11	3.90332e-11	0.668376	0.017543	0.0698673	0.484568	0.77086	1	0.108271	0.380127	0.765042	-0.854941	0.082551	0.342651	0.241378	0.250409	0.642687	-0.162135	0.0703921	0.144151	0.194348	0.770558	1	-0.746685	0.0323622	0.0823038	-0.874722	0.0280349	0.0696904	0.270768	0.77194	1	-0.488649	0.355526	0.861247	-0.836489
Gm28777	1.06324	0.994376	0.999765	-0.380084	0.985987	1	-0.33969	0.992412	0.999979	-0.74154	0.989985	1	-1.5645	0.992026	0.999939	2.29838	0.912272	1	0.368069	0.999765	1	-0.135157	0.999057	1	-0.158523	0.994463	0.999921	-0.208146	0.994296	0.999908	-18.7433	0.975974	0.999768	1.54184	0.963055	1	-18.7415	0.976314	0.999947	-18.7378	0.977042	0.999866	-18.7371	0.977179	1	-18.7164	0.98167	0.999998	-18.6997
Ormdl1	-0.29943	1.40368e-13	5.16181e-13	-0.0418788	0.00198751	0.0071186	-0.110628	6.09124e-06	1.60691e-05	0.0498388	0.00434404	0.0146803	0.550296	1.21999e-32	5.90172e-32	0.259453	0.00273645	0.0130507	0.122304	0.395191	0.876059	-0.0433626	0.255215	0.54804	-0.0468285	0.713536	0.999921	-0.0518622	0.281705	0.704833	-0.393269	1.22814e-09	4.29814e-09	0.365638	0.0136523	0.0618466	-0.230365	1.29595e-05	4.82014e-05	-0.634542	3.75216e-09	1.92824e-08	0.355436	0.078085	0.326767	-0.0284827	0.257752	0.683833	-0.718588
Osgepl1	-0.307977	0.000233232	0.000581261	-0.327479	0.00696593	0.0226387	-0.193879	0.119591	0.2356	-0.218222	0.922456	1	1.63909	1.26899e-53	8.18577e-53	0.127845	0.618931	1	0.00612705	0.286399	0.687711	-0.0721731	0.707345	1	-0.168773	0.420338	0.999921	-0.0944898	0.883	0.999908	-0.269354	0.00749538	0.0171886	-0.0667617	0.588266	1	-0.135416	0.0392668	0.0983401	-0.805536	0.00315211	0.0091062	-0.11782	0.326349	0.920071	-0.601106	0.102416	0.335402	-2.72865
Gm28551	-19.7037	0.927182	0.999765	1.12463	0.963536	1	0.982552	0.899025	0.999979	0.406217	0.974253	1	1.14876	0.874513	0.999939	-19.667	0.937365	1	-19.6408	0.945608	1	-0.444491	0.998128	1	-19.6244	0.951402	0.999921	0.22153	0.988585	0.999908	-19.6228	0.951971	0.999768	-0.701906	0.982725	1	1.27039	0.986193	0.999947	0.496117	0.985563	0.999866	-19.6166	0.954377	1	2.42374	0.920257	0.999998	-19.5792
Asnsd1	-1.02009	8.10282e-92	1.20225e-90	-0.404754	6.45346e-21	1.12772e-19	0.852011	5.18385e-141	1.87016e-139	0.786845	1.09666e-78	3.56794e-77	0.418744	8.78569e-39	4.63067e-38	-0.113785	0.31634	0.804402	-0.507515	5.05841e-17	1.00461e-15	0.306504	1.81626e-11	1.3587e-10	0.354376	6.9352e-07	8.48826e-06	0.623165	2.0942e-28	4.16374e-27	-0.766917	4.62554e-39	5.06234e-38	-0.0904236	0.14544	0.464726	-0.954105	9.78637e-38	1.43539e-36	-0.174492	1.13722e-09	6.06722e-09	-0.367295	4.17026e-07	6.05212e-06	-0.608758	6.18164e-10	1.10283e-08	-0.32902
Dnah7a	-1.07423	0.894573	0.999765	-1.60287	0.899276	1	1.71807	0.640711	0.999979	1.53063	0.792459	1	-20.6377	0.872258	0.999939	-0.0156296	0.992159	1	-20.6096	0.88997	1	0.624861	0.94266	1	0.853486	0.949275	0.999921	-0.261428	0.991535	0.999908	-0.610356	0.932851	0.999768	-20.5906	0.903554	1	0.046031	0.965167	0.999947	-0.314475	0.969873	0.999866	-20.5854	0.907644	1	1.39859	0.919064	0.999998	-20.548
Stk17b	-0.464671	5.09683e-19	2.1772e-18	0.75101	2.26829e-11	2.08576e-10	-0.105598	6.00983e-09	1.79833e-08	-1.04341	1.30424e-11	8.60549e-11	-0.775651	0.0103152	0.0224961	0.0694915	0.0411692	0.148855	-0.858941	1.2622e-12	1.88687e-11	0.991532	2.00679e-47	8.106e-46	-0.255256	0.069185	0.297738	-0.229604	0.856049	0.999908	-0.779889	4.22372e-15	1.91874e-14	0.266462	0.0118164	0.0544112	1.30549	1.59174e-14	1.01651e-13	-0.424066	9.02208e-08	4.163e-07	-0.576201	3.39151e-05	0.000365809	-0.0700872	0.288683	0.742305	0.432344
Hecw2	1.50922	0.993141	0.999765	-17.6808	0.986191	1	-0.179814	0.992264	0.999979	-17.662	0.987204	1	-17.6532	0.987698	0.999939	0.596191	0.988343	1	-17.6251	0.989416	1	2.22347	0.95529	1	-17.6087	0.990545	0.999921	-17.6083	0.990576	0.999908	-17.6072	0.990656	0.999768	-17.6062	0.990729	1	-17.6054	0.990788	0.999947	-17.6016	0.991071	0.999866	-17.6009	0.991124	1	3.31491	0.968308	0.999998	-17.5636
Ccdc150	-0.48667	0.890169	0.999765	-21.1511	0.812376	1	0.953051	0.682036	0.999979	-0.0771719	0.969579	1	-0.175076	0.979489	0.999939	-0.578054	0.952106	1	-1.23819	0.909047	1	0.558577	0.92165	1	0.61681	0.95046	0.999921	-1.08737	0.930756	0.999908	0.78918	0.992766	0.999768	0.420128	0.975052	1	1.3068	0.942669	0.999947	0.118765	0.972022	0.999866	0.360174	0.995086	1	-0.302837	0.97992	0.999998	0.248125
Gtf3c3	-0.289949	2.95281e-05	7.74063e-05	-0.11074	0.0322679	0.0918259	0.228292	2.4874e-07	6.95461e-07	0.113238	0.0344834	0.0992036	0.27575	7.78437e-07	2.11467e-06	-0.00690338	0.973237	1	-0.00385251	0.246019	0.613471	0.434722	0.00179123	0.00590174	-0.132289	0.538556	0.999921	0.204622	0.0810861	0.250386	-0.471661	0.000661296	0.00165176	0.226887	0.505377	1	-0.178062	0.0142806	0.0384381	0.0929703	0.0987869	0.220768	-0.0417634	0.430989	1	-0.370777	0.150159	0.453877	-1.11128
Pgap1	-20.1262	0.921133	0.999765	-0.72503	0.966069	1	-0.3462	0.990735	0.999979	-2.74344	0.951611	1	-2.67379	0.955135	0.999939	-0.200364	0.996388	1	-1.19239	0.968016	1	0.559801	0.947529	1	-20.0469	0.947357	0.999921	1.35604	0.873438	0.999908	0.023575	0.978138	0.999768	0.210528	0.990854	1	1.21061	0.990141	0.999947	-20.0398	0.950284	0.999866	-20.0391	0.95058	1	-20.0184	0.960297	0.999998	2.09267
Ankrd44	-1.21321	6.87092e-40	4.58591e-39	0.109961	0.130354	0.318799	0.847755	1.02343e-83	1.59802e-82	0.622605	5.57261e-27	6.76501e-26	-1.75156	1.64178e-24	6.87364e-24	0.15912	0.0119314	0.04949	-1.00534	2.83826e-15	5.02849e-14	0.352231	1.794e-07	9.3103e-07	0.163595	0.28831	0.883244	0.510595	1.05858e-10	9.43218e-10	-0.791302	1.80371e-15	8.32274e-15	-0.362657	0.0064251	0.0317248	-0.619839	6.22411e-11	3.28247e-10	0.0786857	0.010859	0.0289585	-1.01888	2.67093e-10	5.48092e-09	0.494909	0.0327388	0.130329	1.52559
Sf3b1	-0.167109	0.000440955	0.00108118	0.0124492	0.0215879	0.0638608	0.326426	4.95435e-06	1.31455e-05	-0.0463997	1.20331e-16	1.00759e-15	0.33088	4.06579e-09	1.19111e-08	0.17627	0.0159178	0.0641517	0.0218351	0.0379549	0.133878	0.398025	4.47013e-19	5.71755e-18	0.130359	0.0483949	0.221932	0.11638	0.568262	0.999908	-0.886006	2.05626e-37	2.10979e-36	0.36381	5.02294e-21	1.15825e-19	-0.256568	0.490179	0.924263	-1.17716	1.6728e-96	2.6257e-94	-0.0876851	0.150703	0.533994	-0.10704	0.224671	0.616509	-0.190817
Coq10b	0.25722	0.00103236	0.00246176	0.039773	0.0631825	0.168543	-0.497764	0.702235	0.999979	-0.777668	3.80311e-07	1.91106e-06	0.129657	2.4205e-15	8.34697e-15	0.0673235	0.0343913	0.127412	0.173376	0.886593	1	0.39959	1.73259e-11	1.29991e-10	-0.410133	0.00274995	0.0185339	-0.43747	0.066999	0.212251	-1.03264	5.27401e-21	3.04626e-20	0.591037	1.90336e-09	2.17907e-08	0.980451	1.8667e-06	7.455e-06	-0.774525	1.20102e-12	7.7529e-12	0.219598	0.208924	0.678122	-0.0177138	0.369869	0.88646	0.568058
Hspd1	-1.06872	9.25577e-239	6.3457e-237	-0.158494	1.57302e-28	3.95887e-27	0.336889	0.000561844	0.00133426	0.583995	1.97292e-80	6.54979e-79	1.51211	0	0	0.596294	2.84751e-87	2.49771e-85	0.274747	2.89196e-17	5.86056e-16	-0.211854	3.19275e-71	2.13175e-69	0.420643	6.28047e-27	2.85961e-25	0.646526	1.6417e-77	1.17506e-75	-0.0912208	2.74131e-06	8.07324e-06	-0.50164	5.41966e-95	5.80715e-93	-1.36268	5.59977e-207	1.23707e-204	-0.387897	3.3107e-09	1.70528e-08	0.0320128	0.829551	1	-0.638476	1.8427e-63	3.3993e-61	-2.06185
Hspe1	-0.360104	1.30474e-21	5.99257e-21	-0.150225	3.19112e-44	1.26893e-42	0.126273	8.52068e-07	2.34135e-06	0.115419	0.000103487	0.000419621	1.17384	0	0	0.304487	1.29392e-28	3.1204e-27	0.30875	3.50776e-45	1.7582e-43	-0.222415	5.12435e-91	4.517e-89	0.159875	0.00830575	0.0491154	0.385995	2.85453e-41	8.4708e-40	0.334019	2.23806e-90	1.55828e-88	-0.197299	7.10228e-40	2.89495e-38	-0.9437	2.2553e-173	3.47899e-171	-0.218779	0.00177832	0.00528681	-0.00750513	0.0577656	0.256812	-0.344143	7.02299e-39	6.98163e-37	-1.14365
Mob4	-0.377586	3.81095e-33	2.23657e-32	-0.0703497	0.000114671	0.000498521	0.283797	1.87395e-37	1.17575e-36	0.0287402	0.000181867	0.000717444	0.115025	9.70348e-15	3.30103e-14	0.109118	0.00192699	0.00945216	-0.2434	1.66404e-06	1.39598e-05	0.287211	9.2898e-11	6.56005e-10	0.0218275	0.877432	0.999921	-0.07305	0.274969	0.693	-0.139098	1.11775e-13	4.73619e-13	0.130958	0.11538	0.385115	0.0453732	8.07603e-05	0.000280825	-0.969623	2.78686e-29	4.18707e-28	0.240756	0.0496276	0.228404	-0.138801	0.0379238	0.147618	-0.357121
Rftn2	-0.842563	0.687321	0.999765	0.84779	0.853256	1	0.160252	0.710863	0.999979	0.955048	0.534965	1	-1.25946	0.812661	0.999939	0.143883	0.944409	1	-1.18446	0.772489	1	0.460544	0.782731	1	0.690278	0.849578	0.999921	0.649323	0.76106	0.999908	-1.08408	0.771118	0.999768	-1.03978	0.803451	1	-0.116659	0.866356	0.999947	-1.04293	0.788564	0.999866	-1.83512	0.790451	1	0.00582463	0.948218	0.999998	-22.3994
Gm10561	-16.5786	0.991898	0.999765	2.16751	0.9864	1	1.00759	0.986356	0.999979	-16.5526	0.992688	1	-16.5438	0.99297	0.999939	-16.5419	0.993033	1	-16.5157	0.993952	1	1.96413	0.978374	1	-16.4993	0.994597	0.999921	-16.4989	0.994615	0.999908	-16.4978	0.99466	0.999768	-16.4968	0.994702	1	-16.496	0.994736	0.999947	-16.4922	0.994898	0.999866	-16.4915	0.994928	1	-16.4709	0.995926	0.999998	-16.4542
Mars2	-0.8708	1.23985e-09	3.98453e-09	-0.458046	0.000158648	0.000674472	0.416414	6.5417e-11	2.08101e-10	0.183881	0.0239199	0.070935	1.0512	1.09572e-28	4.95497e-28	0.168911	0.387769	0.931874	-0.168604	0.0458088	0.156971	0.0857397	0.299122	0.629113	-0.130929	0.444629	0.999921	0.223786	0.0808372	0.249744	-0.110691	0.00212218	0.00508833	-0.0219517	0.570876	1	-0.971903	3.3873e-05	0.000121883	-0.232186	0.00794208	0.0216607	-0.127904	0.339229	0.943744	-0.190246	0.228487	0.624395	-1.47176
Boll	-0.41194	0.948965	0.999765	0.216295	0.995252	1	0.852631	0.897233	0.999979	-1.19421	0.961698	1	0.249806	0.938978	0.999939	-0.944293	0.967588	1	0.226349	0.984436	1	0.310296	0.985334	1	1.14472	0.942726	0.999921	0.391702	0.97211	0.999908	-0.16846	0.968805	0.999768	-0.873323	0.969493	1	-0.298463	0.970066	0.999947	-1.20069	0.972784	0.999866	-1.95216	0.973287	1	1.03182	0.969192	0.999998	-19.9512
Plcl1	-1.64739	0.868517	0.999765	0.700776	0.933228	1	-1.36189	0.959613	0.999979	-1.72811	0.911567	1	-21.1985	0.84976	0.999939	1.36219	0.748844	1	-0.516092	0.950978	1	0.0595116	0.961964	1	-1.95884	0.913863	0.999921	-0.359731	0.996114	0.999908	-1.27191	0.915578	0.999768	-2.43151	0.916619	1	2.75124	0.664575	0.999947	-1.93674	0.92188	0.999866	0.827	0.919372	1	1.14246	0.893794	0.999998	1.45901
Satb2	-0.873197	0.908637	0.999765	0.150763	0.97734	1	0.578344	0.851279	0.999979	0.536721	0.914856	1	-2.6222	0.907879	0.999939	0.537716	0.948018	1	-0.335996	0.954234	1	0.0432606	0.959919	1	-0.573237	0.970582	0.999921	0.898906	0.909402	0.999908	-0.624821	0.942162	0.999768	-0.349175	0.973422	1	0.294553	0.974365	0.999947	0.1255	0.978794	0.999866	-1.62888	0.947984	1	1.21755	0.950685	0.999998	1.22116
4930558J18Rik	-3.64071	0.453075	0.783014	-2.13162	0.516823	0.996641	0.828634	0.436082	0.768248	-0.511427	0.853643	1	2.3265	0.0174841	0.0374459	-0.724355	0.75789	1	-0.33388	0.784005	1	0.392253	0.873832	1	-1.42329	0.740873	0.999921	-0.0376992	0.977728	0.999908	-2.72654	0.635557	0.999768	1.52546	0.599881	1	-22.5092	0.613749	0.999947	0.220004	0.863453	0.999866	-0.475885	0.835382	1	-1.03023	0.80726	0.999998	-1.71346
1700066M21Rik	-1.21615	0.00409054	0.00935174	-0.776511	0.0340689	0.0963836	0.924889	7.08493e-07	1.95403e-06	-0.0783258	0.882012	1	0.787999	6.58805e-05	0.000163959	-0.209978	0.564415	1	-0.507614	0.168188	0.45634	0.699922	0.0670322	0.169112	-0.20177	0.564335	0.999921	-0.215451	0.835422	0.999908	-0.13895	0.167302	0.32319	0.651238	0.38736	0.965124	-0.755879	0.10803	0.249398	-0.292337	0.221931	0.453027	-0.0127448	0.764169	1	-0.692438	0.347769	0.848165	-0.339667
Tyw5	-0.867449	1.6282e-09	5.19895e-09	-0.0906031	0.0197236	0.0589107	0.321362	8.06333e-09	2.40515e-08	0.244291	0.00766224	0.0248294	0.605092	5.34465e-14	1.78694e-13	0.0516567	0.751648	1	-0.199633	0.0372874	0.131721	0.247799	0.0292483	0.0792383	0.106686	0.966798	0.999921	0.333943	0.0282457	0.0988516	-0.0502855	0.00401147	0.00940161	-0.0818756	0.476886	1	-0.474261	0.000979924	0.00304582	-0.857892	0.00024057	0.000798065	0.00123337	0.583292	1	-0.280422	0.159187	0.474194	-0.236593
Maip1	-0.749467	1.91614e-49	1.51312e-48	-0.0659929	2.70494e-05	0.000128218	0.437298	1.50323e-45	1.11106e-44	0.342933	1.04841e-15	8.40513e-15	0.761121	5.7312e-78	4.98561e-77	-0.00302925	0.634739	1	-0.103516	0.000830565	0.00450777	0.259459	2.26859e-07	1.16784e-06	0.309805	0.000937362	0.00692978	0.264285	6.4756e-07	4.25227e-06	-0.534197	5.09147e-22	3.05522e-21	-0.12227	0.0709273	0.257334	-0.563699	1.24549e-17	9.19805e-17	-1.36061	1.1047e-33	1.9947e-32	0.0122719	0.444877	1	-0.285052	0.00113529	0.00697624	-0.737327
Kctd18	0.264729	0.0833067	0.166168	0.00526815	0.243556	0.545046	0.00308114	0.0010937	0.00255358	-0.38144	0.725157	1	0.0401204	0.00384909	0.00865815	-0.031363	0.720086	1	0.32733	0.850215	1	0.251117	0.0444002	0.116274	-0.226092	0.507642	0.999921	-0.493394	0.516659	0.999908	-0.374259	0.0088425	0.0201026	0.494574	0.101009	0.345067	-0.106724	0.0889125	0.208866	-0.476199	0.0197734	0.0505247	0.0195124	0.750168	1	0.250246	0.966251	0.999998	0.110649
Sgo2a	-4.28501	5.84236e-63	5.75362e-62	-3.03057	1.98878e-50	9.4647e-49	1.73949	4.28502e-212	2.69987e-210	0.239185	0.000292994	0.00113016	0.412126	1.21981e-16	4.34114e-16	-0.198087	0.059438	0.205365	-1.95031	4.22893e-23	1.11283e-21	1.77074	1.37624e-95	1.28262e-93	-1.5303	2.66868e-14	6.28334e-13	-0.228943	0.396617	0.91285	-0.592454	5.11933e-12	2.01818e-11	1.5643	8.55393e-39	3.42425e-37	-4.83986	2.87781e-28	3.16895e-27	-0.100566	7.98898e-05	0.000278827	-0.756335	2.97842e-06	3.86202e-05	-0.938407	1.19427e-05	0.000111072	0.0225966
Aox1	-17.8605	0.979747	0.999765	-17.8533	0.980274	1	-17.8529	0.98031	0.999979	1.47739	0.972504	1	-17.8257	0.982427	0.999939	0.377015	0.993569	1	1.46566	0.988139	1	-17.794	0.985226	1	2.46115	0.953818	0.999921	-17.7808	0.986537	0.999908	-17.7797	0.986651	0.999768	-17.7787	0.986756	1	-17.7779	0.98684	0.999947	-17.7741	0.987244	0.999866	1.35965	0.981048	1	2.20325	0.97136	0.999998	-17.7361
Aox3	1.45632	0.997191	0.999765	-17.4835	0.982246	1	-17.483	0.982279	0.999979	-17.4647	0.983548	1	2.67951	0.921281	0.999939	-17.454	0.984326	1	-17.4278	0.986392	1	-17.4241	0.986703	1	2.79777	0.952468	0.999921	1.77145	0.982171	0.999908	-17.4099	0.987986	0.999768	-17.4089	0.988081	1	-17.4081	0.988156	0.999947	-17.4043	0.98852	0.999866	-17.4036	0.988589	1	-17.3829	0.990834	0.999998	-17.3662
Aox4	-18.8572	0.957484	0.999765	0.866624	0.998432	1	-1.53514	0.980167	0.999979	-18.8312	0.961625	1	2.14572	0.848532	0.999939	0.65397	0.988868	1	-18.7943	0.968255	1	2.50003	0.89364	1	-0.00925623	0.99851	0.999921	-18.7775	0.971732	0.999908	-18.7764	0.971972	0.999768	-18.7754	0.972193	1	1.17139	0.997051	0.999947	-18.7708	0.973217	0.999866	-18.7701	0.973377	1	-18.7494	0.978615	0.999998	-18.7327
Aox2	3.38294	0.951101	0.999765	-17.8197	0.986191	1	-0.207648	0.992264	0.999979	-17.8008	0.987204	1	-17.7921	0.987698	0.999939	-17.7901	0.987809	1	-17.764	0.989416	1	-17.7603	0.989658	1	-17.7475	0.990545	0.999921	2.20546	0.949571	0.999908	2.56694	0.979165	0.999768	-17.745	0.990729	1	-17.7442	0.990788	0.999947	-17.7405	0.991071	0.999866	-17.7398	0.991124	1	-17.7191	0.992871	0.999998	-17.7024
Bzw1	-0.70089	4.56006e-71	5.13516e-70	-0.111279	0.060735	0.162815	0.386815	3.02005e-22	1.31602e-21	0.275764	1.88157e-10	1.16019e-09	0.752976	2.77983e-107	3.29856e-106	0.18151	8.43581e-05	0.000501663	0.0834588	0.00168427	0.00858396	0.0920438	0.447443	0.872928	0.329674	8.52505e-15	2.1012e-13	0.444109	2.41514e-22	3.8211e-21	-0.503907	1.13144e-20	6.46009e-20	-0.0797283	0.0507597	0.193935	-0.884679	1.92007e-53	4.3546e-52	-0.797502	1.36374e-44	3.92326e-43	0.0935794	0.0131455	0.0763472	-0.369859	2.67648e-08	3.83144e-07	-0.611858
Clk1	0.727425	4.00881e-58	3.65428e-57	0.226248	1.71805e-09	1.29334e-08	-0.351272	1.50499e-08	4.44395e-08	-0.635805	2.63302e-38	4.31063e-37	-0.506861	6.89777e-18	2.52359e-17	-0.161735	0.0164856	0.0660678	0.0730637	0.0935942	0.28386	0.368574	2.58599e-22	4.00291e-21	-0.11733	0.139107	0.518146	-0.548509	1.84593e-17	2.40051e-16	-0.0720499	5.39683e-06	1.56365e-05	0.449924	2.30743e-22	5.6794e-21	0.886713	4.5784e-52	1.00154e-50	-0.65288	3.67516e-33	6.49834e-32	-0.197449	0.000786874	0.00650662	-0.0895021	0.150706	0.454992	-0.0610557
Ppil3	-0.334813	3.75657e-37	2.382e-36	-0.396638	5.81908e-21	1.02185e-19	0.526937	9.6851e-72	1.20939e-70	0.362337	1.39932e-23	1.52679e-22	0.911423	4.11205e-134	6.14713e-133	0.0695759	0.023981	0.0925618	0.042129	0.190509	0.502945	0.0237029	0.0196301	0.055005	0.0421413	0.369141	0.999921	0.220931	3.18652e-07	2.15249e-06	-0.907009	1.49639e-47	2.23509e-46	-0.0202401	0.791901	1	-0.597871	3.39415e-25	3.34075e-24	-0.822926	2.15341e-32	3.69091e-31	-0.047984	0.158823	0.556379	-0.22787	0.002139	0.0122992	-0.968335
Nif3l1	-0.630132	3.5491e-22	1.64741e-21	-0.270445	2.67633e-07	1.60598e-06	0.49749	1.59393e-30	8.56254e-30	0.139959	0.0015061	0.00538357	1.02148	2.75525e-72	2.24306e-71	0.154792	0.146128	0.439613	0.0666765	0.0855466	0.263472	0.30989	6.20321e-05	0.000246887	0.0435621	0.9998	0.999921	0.240115	0.00506294	0.0205947	-0.865121	1.42673e-14	6.32553e-14	0.101732	0.919927	1	-0.827076	6.13434e-12	3.4153e-11	-0.872354	2.00594e-11	1.20289e-10	0.0204436	0.33772	0.940862	-0.526929	0.00146826	0.00878697	-1.1769
Orc2	-1.11331	6.55954e-67	6.90449e-66	-0.475331	6.59871e-19	1.0385e-17	0.138378	1.71892e-17	6.61184e-17	0.318326	1.08226e-13	7.94664e-13	1.63843	8.46177e-291	3.74789e-289	0.354532	9.55607e-09	8.55838e-08	0.21527	0.993959	1	-0.317792	0.0587149	0.149814	-0.00826667	0.780884	0.999921	0.491163	2.32946e-14	2.60358e-13	-0.648975	1.46046e-24	9.59026e-24	-0.334873	0.000311393	0.00199073	-1.42909	5.37434e-36	7.53082e-35	-0.198497	1.53554e-08	7.52998e-08	-0.100767	0.06334	0.276373	-0.491469	1.11801e-05	0.000104189	-1.30874
Gm15834	1.30471	0.791908	0.999765	-0.705034	0.787388	1	-0.730497	0.999451	0.999979	-1.32495	0.792265	1	0.706343	0.457271	0.790316	-0.974477	0.821957	1	0.652664	0.903721	1	-0.320153	0.997077	1	-0.617726	0.885297	0.999921	-1.02576	0.886542	0.999908	-1.15646	0.773662	0.999768	-0.271736	0.955778	1	-0.213349	0.868849	0.999947	0.248184	0.97761	0.999866	0.704395	0.800394	1	0.050165	0.950205	0.999998	-0.215688
Fam126b	-0.0980734	2.53871e-05	6.68607e-05	-0.331193	0.000572368	0.00224358	0.3283	9.89336e-13	3.32454e-12	0.437378	4.28671e-07	2.14683e-06	0.161519	3.59594e-06	9.51158e-06	-0.277498	0.201875	0.569771	-0.131789	0.0497622	0.168294	0.402101	0.000736166	0.00256333	-0.10191	0.529462	0.999921	-0.464895	0.298437	0.737091	-0.364841	0.000113025	0.000299005	0.398683	0.129562	0.423837	-0.0425519	0.0134562	0.0363889	0.0213789	0.0462244	0.110359	-0.202781	0.131223	0.481861	-0.400169	0.0758572	0.26245	-0.666932
Ndufb3	-0.846195	7.81119e-88	1.09971e-86	-0.316804	9.85892e-21	1.70285e-19	0.748735	6.01725e-125	1.75649e-123	0.830609	5.04829e-168	3.65725e-166	0.506773	5.47814e-32	2.62663e-31	-0.0542427	4.15982e-09	3.82114e-08	-0.181109	0.000115708	0.000739985	0.193763	0.260603	0.55767	0.293395	4.21596e-11	7.96625e-10	0.293718	1.6884e-05	9.60035e-05	-0.503871	3.19824e-09	1.09824e-08	0.0797703	0.739429	1	-0.853538	2.19716e-45	4.01593e-44	-0.77606	5.1429e-38	1.12228e-36	-0.118366	0.00707576	0.044774	-0.236131	6.25625e-05	0.000510252	-0.525588
Als2cr12	0.576815	0.988633	0.999765	-0.206697	0.989931	1	1.08767	0.945475	0.999979	2.76756	0.869605	1	-18.4353	0.971887	0.999939	-18.4333	0.972139	1	0.643102	0.997209	1	-18.4035	0.976364	1	0.823475	0.991751	0.999921	-18.3903	0.978461	0.999908	-18.3892	0.978643	0.999768	0.77984	0.990789	1	-18.3874	0.978945	0.999947	-18.3837	0.979593	0.999866	-18.383	0.979714	1	-18.3623	0.983706	0.999998	-18.3456
Cflar	-0.119401	2.13084e-15	8.24774e-15	0.0245952	0.0132769	0.0410322	0.386295	3.23303e-46	2.42159e-45	0.358513	1.2251e-18	1.10549e-17	-0.993202	6.47037e-11	1.99932e-10	-0.217832	0.142825	0.431063	-0.519533	1.88786e-11	2.54186e-10	0.643589	8.32851e-28	1.69353e-26	0.150158	0.0842949	0.347872	-0.299653	0.35606	0.845903	-0.410469	1.36798e-15	6.35645e-15	0.236526	0.013896	0.0628709	0.116344	0.00783203	0.0218432	-0.214902	2.99176e-07	1.31083e-06	-0.0688693	0.154692	0.544681	0.472853	0.00787473	0.0384791	-0.44568
Casp8	-1.2314	4.33986e-152	1.36721e-150	0.516926	3.14646e-26	7.17232e-25	0.497812	2.58494e-71	3.20769e-70	0.302924	3.50448e-21	3.51508e-20	-1.02857	1.36879e-49	8.31401e-49	0.633186	3.16001e-54	1.48024e-52	-0.557708	3.32486e-23	8.80105e-22	0.848804	6.40439e-81	5.09334e-79	0.163296	0.00273827	0.0184691	0.587252	9.21359e-35	2.26156e-33	-0.286301	9.76703e-21	5.58732e-20	-0.214581	0.00227635	0.0124072	0.0581193	0.0113957	0.0311015	-0.968715	2.11368e-48	6.87677e-47	-0.3369	1.86867e-07	2.85795e-06	-0.120347	0.0488153	0.182626	-0.605187
Trak2	-0.286756	6.70552e-06	1.82022e-05	-0.274864	0.00172183	0.00623565	-0.070985	0.00270774	0.0061762	-0.231034	0.953845	1	1.5229	8.11648e-68	6.27099e-67	-0.160165	0.416071	0.979242	0.217158	0.692921	1	0.159514	0.0982171	0.238888	-0.169597	0.329509	0.965014	-0.691824	0.0572532	0.184993	-0.627708	6.29601e-05	0.000169695	0.195375	0.660507	1	-0.185936	0.00755437	0.0211216	-0.596555	0.00104593	0.00320092	-0.399097	0.0630947	0.275572	-0.244825	0.150815	0.455242	-0.830764
Stradb	-0.218757	4.41238e-06	1.20948e-05	-0.418721	9.25611e-05	0.000408255	0.140868	3.11213e-06	8.33535e-06	0.282124	0.00218368	0.00767526	1.31465	1.4081e-53	9.07986e-53	-0.251767	0.185054	0.532201	0.14897	0.443696	0.951073	-0.0717209	0.592225	1	0.0652279	0.942156	0.999921	-0.477102	0.255285	0.652697	-0.490183	6.33889e-05	0.0001708	0.0679268	0.863981	1	-0.646888	0.00010112	0.000347702	-0.195876	0.0121992	0.0322108	-0.460022	0.0274232	0.141378	-0.368367	0.0797629	0.273477	-1.21467
Tmem237	-1.53898	1.89355e-20	8.45387e-20	-0.0326163	0.0203732	0.0606283	0.328734	6.53405e-14	2.26722e-13	0.256479	0.000620678	0.00231576	-0.149934	0.0853396	0.170508	0.753994	1.89123e-08	1.65511e-07	-0.363321	0.00127454	0.00663367	0.627271	8.52346e-08	4.5596e-07	-0.00829297	0.748326	0.999921	0.341599	0.00178493	0.00787077	-0.58374	1.11538e-06	3.35609e-06	0.287804	0.275581	0.762053	-0.246162	0.000561889	0.00180026	-0.674412	1.13859e-05	4.35991e-05	0.720935	0.000957177	0.00775712	0.00530395	0.568553	0.999998	-2.07984
G730003C15Rik	0.0882626	0.253314	0.46599	-0.16763	0.362621	0.756226	-0.0532941	0.160034	0.309082	0.0381078	0.485091	0.965655	0.0971786	0.155799	0.29977	0.106623	0.742714	1	0.274024	0.984092	1	0.776863	0.0347713	0.0927131	-0.167413	0.726298	0.999921	-0.977423	0.357858	0.849101	-0.905233	0.105624	0.210753	0.865594	0.108865	0.36707	-0.0103137	0.426851	0.828605	-0.607296	0.212156	0.435757	-0.00837913	0.837755	1	-0.509485	0.522535	0.999998	-0.832567
Mpp4	1.62208	0.585429	0.968355	-0.257862	0.927437	1	-2.88677	0.678988	0.999979	-2.95434	0.674872	1	-0.595733	0.984793	0.999939	0.331477	0.789358	1	0.631456	0.84057	1	0.0848941	0.877532	1	-1.64929	0.806497	0.999921	-2.39187	0.778796	0.999908	-0.0168242	0.901274	0.999768	0.365381	0.854003	1	-0.122181	0.908193	0.999947	-0.831101	0.830301	0.999866	-22.7242	0.711174	1	0.623168	0.850115	0.999998	-2.79013
Gm29017	-19.938	0.927182	0.999765	0.951417	0.963545	1	-0.324764	0.963354	0.999979	-2.36239	0.957086	1	-2.13087	0.960404	0.999939	1.49744	0.896057	1	-19.8751	0.945608	1	0.551043	0.970587	1	-0.338259	0.981244	0.999921	-19.8583	0.95156	0.999908	0.121957	0.982142	0.999768	0.673903	0.956537	1	-19.8554	0.95265	0.999947	1.02025	0.982962	0.999866	-0.108359	0.986006	1	1.45481	0.959	0.999998	-19.8135
Als2	-0.499184	0.103192	0.203159	0.688494	0.445519	0.889853	-0.721329	0.977268	0.999979	-0.230824	0.809366	1	-0.312985	0.658302	0.999939	0.533247	0.190361	0.545099	0.342922	0.893634	1	0.528784	0.110508	0.264822	-0.820528	0.382588	0.999921	-1.20013	0.324767	0.789053	-0.620177	0.203541	0.386641	0.248721	0.682113	1	0.575595	0.982131	0.999947	-0.971128	0.203975	0.421081	-0.296301	0.614515	1	1.24477	0.110701	0.357108	-1.28367
Cdk15	3.15295	0.985041	0.999765	-16.314	0.994082	1	-16.3135	0.994092	0.999979	-16.2952	0.994516	1	2.12894	0.981607	0.999939	-16.2845	0.994775	1	-16.2583	0.995464	1	-16.2547	0.995568	1	-16.2419	0.995948	0.999921	-16.2415	0.995961	0.999908	-16.2404	0.995995	0.999768	-16.2394	0.996027	1	-16.2386	0.996052	0.999947	3.00859	0.972372	0.999866	-16.2341	0.996196	1	-16.2134	0.996945	0.999998	-16.1968
Gm29016	2.1985	0.974134	0.999765	-18.0637	0.984219	1	-18.0633	0.984247	0.999979	-0.141582	0.991737	1	-18.0361	0.985941	0.999939	-18.0342	0.986067	1	2.05019	0.958164	1	-18.0044	0.988181	1	1.70227	0.980951	0.999921	-17.9912	0.989229	0.999908	2.0403	0.9805	0.999768	-17.9891	0.989405	1	-17.9883	0.989472	0.999947	-17.9845	0.989795	0.999866	-17.9838	0.989856	1	2.16743	0.969331	0.999998	-17.9465
Fzd7	0.199609	0.390006	0.687766	-1.29625	0.0771212	0.201138	-0.691588	0.794434	0.999979	-0.884412	0.38274	0.80621	2.18696	5.27534e-18	1.93595e-17	-0.671308	0.389226	0.934622	0.272442	0.886739	1	-0.390489	0.747763	1	-0.478791	0.546102	0.999921	-1.11369	0.407302	0.929956	-0.447215	0.27477	0.5084	0.53064	0.676951	1	-0.721906	0.272048	0.566769	-0.00292794	0.531229	0.951819	-0.171261	0.731778	1	-0.108813	0.77655	0.999998	0.03572
Gm26813	-19.378	0.921133	0.999765	-0.665204	0.944613	1	-1.51762	0.944779	0.999979	-19.352	0.928799	1	6.3363	0.326151	0.589451	-19.3413	0.932157	1	-0.504842	0.968033	1	-19.3114	0.942429	1	-19.2987	0.947357	0.999921	-19.2982	0.947529	0.999908	-19.2971	0.947974	0.999768	-19.2961	0.948384	1	-19.2953	0.948709	0.999947	-19.2916	0.950284	0.999866	-19.2909	0.95058	1	-19.2702	0.960297	0.999998	-19.2535
Gm973	0.939473	0.642605	0.999765	0.315906	0.779739	1	-4.71218	0.286692	0.528057	-3.77932	0.358783	0.765752	-1.83836	0.626071	0.999939	-0.0535211	0.877089	1	0.184455	0.908974	1	0.518187	0.442384	0.865422	-2.44259	0.512891	0.999921	-5.42654	0.444672	0.99041	-1.12834	0.597628	0.99785	0.673769	0.46607	1	2.23588	0.0925087	0.216273	-3.64151	0.471767	0.864319	-2.88487	0.550385	1	1.93067	0.137036	0.422198	-2.3155
Sumo1	-0.944585	1.57578e-118	3.27492e-117	0.0686279	5.19643e-06	2.68976e-05	0.344817	1.35412e-08	4.00771e-08	0.490419	4.46498e-42	7.8949e-41	0.458558	8.91947e-28	3.9683e-27	0.279402	9.15677e-11	9.53178e-10	-0.215709	2.00515e-05	0.000145264	0.197995	0.0549907	0.141076	0.461422	1.61633e-33	9.514e-32	0.345662	3.46465e-11	3.20726e-10	-0.542328	2.03342e-14	8.93567e-14	-0.216446	3.66138e-10	4.4358e-09	0.0159156	6.47027e-06	2.47127e-05	-0.965479	8.52133e-62	4.40695e-60	-0.11534	0.0271297	0.140225	-0.345437	3.76246e-09	6.00048e-08	-0.572017
Nop58	-0.73002	1.21634e-66	1.27655e-65	-0.0100056	0.487759	0.953459	0.152374	0.0481684	0.0992315	0.160374	0.921348	1	1.22859	0	0	0.555194	5.81261e-58	2.93816e-56	0.457583	3.8761e-46	1.97604e-44	0.0853839	0.179504	0.406227	0.217173	1.94435e-05	0.000197235	0.275985	8.22514e-05	0.000434033	-0.792916	8.79959e-34	8.00101e-33	0.0465228	0.993352	1	-1.11477	4.17995e-84	1.84227e-82	-0.804263	2.92344e-43	7.96225e-42	0.318628	3.49238e-17	1.11794e-15	-0.773061	1.31955e-37	1.27632e-35	-1.47284
Bmpr2	-0.879346	0.00515326	0.0116813	1.09955	0.00558624	0.0185249	-0.547475	0.545483	0.929538	-0.637951	0.556699	1	-1.46684	0.11275	0.221733	0.255605	0.223226	0.616802	-0.523822	0.188448	0.499042	0.709542	0.00391715	0.012301	0.0776259	0.911585	0.999921	-0.188671	0.818663	0.999908	-0.550066	0.0861355	0.173982	0.0977142	0.797365	1	1.38922	0.0348802	0.0881813	-0.0299093	0.373265	0.710326	0.154322	0.982885	1	-0.313766	0.533211	0.999998	0.341181
Fam117b	-0.217807	1.3005e-07	3.83191e-07	-0.241665	0.000518856	0.00204863	0.404325	8.92926e-16	3.25882e-15	0.261328	0.000478866	0.00180701	0.916691	1.08604e-35	5.48661e-35	-0.496287	0.0140536	0.0574143	-0.278793	0.00687971	0.030329	-0.160406	0.876195	1	-0.0531272	0.576835	0.999921	0.163081	0.0513142	0.168645	-0.604531	2.0427e-06	6.05468e-06	-0.265703	0.109079	0.367512	-0.0136935	0.00727335	0.0203836	-0.328328	0.00200477	0.00592262	-0.615585	0.00168769	0.0128236	0.480397	0.439315	0.999885	0.230043
Ica1l	1.64895	0.258374	0.474335	-2.1034	0.25453	0.565309	-2.42994	0.34063	0.616365	-2.37154	0.310907	0.683544	1.03712	0.00826834	0.0181583	-1.5645	0.41556	0.978425	1.50654	0.164948	0.449115	-0.692857	0.865774	1	-0.966917	0.632592	0.999921	-2.71383	0.438283	0.982047	-0.664706	0.543142	0.923331	1.46732	0.100123	0.342573	-3.25766	0.368522	0.733112	-1.43152	0.503573	0.911854	0.819567	0.623809	1	1.32361	0.366927	0.881835	-2.54191
Wdr12	-0.136616	0.000119215	0.000301985	-0.205284	2.30449e-06	1.24057e-05	0.48746	4.56185e-45	3.34001e-44	0.300218	2.18533e-14	1.64997e-13	1.05099	1.17507e-228	3.65048e-227	0.156472	0.000226623	0.00127602	0.427133	1.24219e-29	4.10866e-28	0.228184	3.71513e-06	1.69631e-05	-0.122148	0.00624733	0.0384554	0.166173	0.00412114	0.0170901	-0.971491	1.98647e-69	6.58256e-68	0.0158258	0.710122	1	-0.815246	1.54222e-43	2.66632e-42	-1.00131	2.10856e-66	1.28773e-64	-0.30122	4.37674e-08	7.17193e-07	-0.3854	8.60537e-09	1.31723e-07	-1.65244
Carf	0.351739	0.356369	0.635906	-0.263195	0.155209	0.372024	-0.184324	0.140084	0.273117	-0.264808	0.918275	1	0.508609	0.000252536	0.000608358	-0.330489	0.523389	1	0.154889	0.787876	1	0.249616	0.192121	0.431129	-0.888986	0.194466	0.664653	-0.516909	0.607299	0.999908	0.0289959	0.208115	0.394588	0.899352	0.0384466	0.152842	0.0139399	0.333468	0.673409	-0.792813	0.0871706	0.196725	0.294134	0.799486	1	-0.210294	0.543197	0.999998	-0.699147
Nbeal1	0.113787	0.00784338	0.0174825	0.0923887	0.276589	0.606828	-0.062075	0.000469875	0.00112211	-0.138137	0.486622	0.967836	0.110148	6.16842e-05	0.000153729	0.056168	0.445892	1	0.337697	0.728863	1	0.028652	0.13879	0.323921	-0.187798	0.528544	0.999921	-0.0860407	0.539383	0.999908	-0.507899	0.000577039	0.0014492	0.144096	0.707988	1	0.208089	0.215298	0.461493	-0.47637	0.00503987	0.014162	-0.011623	0.606324	1	-0.226462	0.266053	0.699134	-0.0806008
Cyp20a1	-0.770828	1.07867e-27	5.65039e-27	-0.0387891	0.000659725	0.00255965	0.484229	1.05105e-36	6.44314e-36	0.140949	0.000567094	0.00212337	0.771814	4.72404e-51	2.92599e-50	0.0101667	0.746941	1	-0.0578782	0.00999826	0.0421061	0.135549	0.0149601	0.0428518	0.0842597	0.815789	0.999921	0.181455	0.00325198	0.0137502	-0.626152	1.03953e-13	4.41417e-13	0.0641386	0.966818	1	-0.352895	5.00001e-08	2.23452e-07	-0.823529	2.44572e-12	1.55025e-11	0.367494	0.100574	0.394049	-0.446808	0.00156356	0.00927969	-0.607308
Abi2	-1.10948	2.68336e-07	7.79482e-07	0.599617	0.173145	0.408257	-0.271017	0.122341	0.240779	-0.1382	0.430688	0.883294	-1.07099	0.0357505	0.0745854	0.589414	0.00170297	0.00843659	-0.407531	0.0445346	0.153457	0.84247	3.11817e-07	1.58288e-06	0.00278509	0.882816	0.999921	0.403936	0.00950745	0.0366652	-0.510629	0.00449728	0.0105099	-0.16087	0.562446	1	0.609024	0.895843	0.999947	-0.672162	0.0104246	0.0278914	1.09876	2.18986e-05	0.000244756	-1.2551	0.0249524	0.103572	-0.604021
Raph1	-1.35876	0.0985841	0.194602	-0.340871	0.458736	0.91035	0.358691	0.095444	0.19006	0.188042	0.436614	0.892551	-1.93446	0.240262	0.446537	-0.497763	0.670189	1	-1.35841	0.251825	0.624813	-0.388861	0.939901	1	0.270049	0.80174	0.999921	1.64008	0.00116572	0.0053037	-1.00076	0.284211	0.523972	-1.10008	0.405641	0.994048	-0.359728	0.463012	0.883653	-0.69222	0.42988	0.800195	-0.222813	0.79008	1	-3.51524	0.297341	0.758477	4.18326
Cd28	-4.17081	0.463837	0.79922	1.29311	0.559254	1	-0.308397	0.839559	0.999979	-0.503783	0.998824	1	-3.30771	0.588903	0.971497	0.14848	0.877684	1	-2.80099	0.617938	1	0.436697	0.732175	1	-0.0450187	0.986008	0.999921	1.44681	0.268732	0.680257	-0.45022	0.785506	0.999768	-22.9361	0.619674	1	1.6909	0.611842	0.999947	0.0748083	0.903102	0.999866	-1.68133	0.751591	1	-3.40459	0.73906	0.999998	-2.05819
Gm11579	-17.4464	0.987847	0.999765	1.3383	0.990346	1	-17.4388	0.988185	0.999979	-17.4204	0.989032	1	-17.4117	0.989456	0.999939	-17.4097	0.98955	1	-17.3836	0.990928	1	-17.3799	0.991135	1	-17.3671	0.991895	0.999921	2.83993	0.948226	0.999908	-17.3656	0.99199	0.999768	-17.3646	0.992054	1	2.6563	0.977324	0.999947	-17.3601	0.992346	0.999866	0.790956	0.97598	1	-17.3387	0.993889	0.999998	-17.322
Ctla4	-18.9476	0.96153	0.999765	2.26188	0.930102	1	-1.51188	0.984103	0.999979	-1.14489	0.988153	1	-18.9128	0.966619	0.999939	1.19559	0.961555	1	-18.8847	0.971277	1	0.722745	0.973004	1	-18.8683	0.974339	0.999921	1.42873	0.935834	0.999908	-18.8668	0.97464	0.999768	-18.8658	0.97484	1	1.82019	0.963856	0.999947	-18.8612	0.975767	0.999866	-18.8605	0.975912	1	-18.8399	0.980652	0.999998	-18.8232
Icos	0.608247	0.995941	0.999765	0.468388	0.964684	1	-1.16339	0.971028	0.999979	-0.938237	0.973543	1	-21.5076	0.822239	0.999939	1.12959	0.752674	1	-2.28461	0.873308	1	0.287521	0.903327	1	-2.65509	0.892376	0.999921	-0.467397	0.982391	0.999908	-0.572537	0.924412	0.999768	0.633044	0.922436	1	1.09716	0.92012	0.999947	-0.0166738	0.964377	0.999866	-1.05925	0.934024	1	-21.4345	0.896412	0.999998	0.60843
Pard3b	-0.164355	0.0687129	0.138713	0.455001	0.568881	1	-0.302528	0.300346	0.550767	-0.900768	0.23048	0.534639	-0.969218	0.274917	0.505224	0.860766	0.00186131	0.0091501	0.189414	0.9197	1	0.827587	0.00132399	0.00444817	-1.77882	0.0337167	0.164215	-0.867853	0.312956	0.766603	-1.19116	0.027819	0.059939	0.931368	0.0184662	0.0805739	0.504096	0.920688	0.999947	-0.0861248	0.272337	0.541285	0.90906	0.0243259	0.127875	-0.802465	0.309752	0.779893	-3.0588
Pard3bos1	-15.9809	0.995949	0.999765	-15.9737	0.996054	1	-15.9732	0.996062	0.999979	-15.9549	0.996344	1	-15.9461	0.996485	0.999939	-15.9442	0.996517	1	-15.918	0.996976	1	-15.9144	0.997045	1	-15.9016	0.997298	0.999921	-15.9012	0.997307	0.999908	-15.9001	0.99733	0.999768	-15.8991	0.997351	1	-15.8983	0.997368	0.999947	6.57844	0.971096	0.999866	-15.8938	0.997464	1	-15.8732	0.997963	0.999998	-15.8565
Gm29084	2.83318	0.985041	0.999765	2.47596	0.984428	1	-16.3638	0.994092	0.999979	1.60208	0.982595	1	-16.3366	0.994728	0.999939	-16.3347	0.994775	1	-16.3085	0.995464	1	-16.3049	0.995568	1	-16.2921	0.995948	0.999921	-16.2917	0.995961	0.999908	-16.2906	0.995995	0.999768	-16.2896	0.996027	1	-16.2888	0.996052	0.999947	-16.285	0.996173	0.999866	-16.2843	0.996196	1	-16.2637	0.996945	0.999998	-16.247
Nrp2	-3.53357	0.598228	0.985884	-0.539627	0.78806	1	0.846955	0.435284	0.767096	1.182	0.498926	0.986714	-3.72096	0.673737	0.999939	-0.0867566	0.978407	1	-2.21525	0.729869	1	-1.64079	0.790552	1	0.938511	0.788857	0.999921	1.76802	0.384073	0.892314	-0.353034	0.831459	0.999768	-1.63772	0.804591	1	-0.962318	0.807078	0.999947	0.692825	0.962671	0.999866	-1.27919	0.820257	1	-0.656799	0.895014	0.999998	1.58864
Gm4208	-0.634075	0.988627	0.999765	-19.373	0.968444	1	-19.3725	0.968501	0.999979	-19.3541	0.970757	1	-19.3454	0.971887	0.999939	-19.3434	0.972139	1	-19.3173	0.975811	1	-19.3136	0.976364	1	-19.3008	0.97839	0.999921	-19.3004	0.978461	0.999908	-19.2993	0.978643	0.999768	-19.2983	0.978812	1	-19.2975	0.978945	0.999947	-19.2937	0.979593	0.999866	-19.293	0.979714	1	-19.2724	0.983706	0.999998	1.51452
Ino80d	-0.53963	8.45518e-31	4.72803e-30	0.0344326	0.017517	0.0529386	0.355796	2.40921e-39	1.56708e-38	0.144816	2.57222e-07	1.30463e-06	-0.410777	0.879712	0.999939	0.281032	1.57019e-06	1.13891e-05	-0.469975	1.756e-09	2.0246e-08	0.496981	8.62048e-17	9.54547e-16	0.245413	0.00699809	0.042492	-0.0518274	0.2351	0.60987	-0.224097	1.56335e-11	6.0238e-11	0.015113	0.941836	1	0.119927	0.0034465	0.010059	0.0985921	0.00144365	0.00434308	-0.307927	0.000392829	0.00344911	0.335525	0.19167	0.547445	-0.910546
Ino80dos	-1.2034	0.000731875	0.00176689	0.528577	0.597039	1	0.352132	0.000372544	0.000895768	0.731447	0.000355533	0.00135735	-1.58561	0.0314237	0.0658734	0.317255	0.253584	0.68142	-1.10962	0.0258093	0.0960148	0.149682	0.341935	0.702397	0.719154	0.111182	0.436005	0.0778198	0.493983	0.999908	-0.638789	0.0473587	0.0992083	-0.0676697	0.826505	1	-0.422002	0.125215	0.285208	-0.0761994	0.282817	0.560001	-0.295813	0.383023	1	1.29762	0.0450442	0.170457	-2.57525
Gm20342	-1.37915	3.77075e-95	5.86218e-94	0.661851	7.90345e-17	1.10144e-15	0.570032	6.14887e-81	9.16135e-80	0.703148	5.10768e-59	1.22845e-57	-2.01095	2.94007e-67	2.25309e-66	0.609756	1.3515e-28	3.24615e-27	-1.42066	1.06352e-47	5.5645e-46	0.599324	1.18206e-29	2.58264e-28	0.932971	1.10539e-38	7.57846e-37	0.254437	5.11209e-07	3.38799e-06	-1.14252	1.93954e-39	2.15165e-38	-0.604072	1.58367e-10	1.98031e-09	-0.423411	4.06602e-14	2.54218e-13	-0.104459	4.09063e-06	1.6357e-05	-1.25612	1.33111e-28	6.78599e-27	1.68175	4.03925e-70	8.50333e-68	-1.79664
Ndufs1	-0.706698	4.78584e-69	5.19647e-68	-0.333568	7.25884e-17	1.01318e-15	0.346238	1.54072e-41	1.05107e-40	0.158233	9.66036e-09	5.36174e-08	1.18773	2.06776e-218	5.90118e-217	0.0999083	0.00580085	0.0258725	0.0478255	0.393375	0.873224	0.278873	3.0048e-11	2.20179e-10	0.112625	0.0550296	0.247474	0.184275	8.13937e-06	4.79572e-05	-0.229246	5.242e-19	2.79501e-18	-0.0106029	0.957223	1	-0.713293	7.25635e-31	8.77925e-30	-1.12598	1.54488e-46	4.73357e-45	-0.0848264	0.051906	0.236333	-0.400938	2.20927e-06	2.34088e-05	-0.814483
Eef1b2	0.232418	1.31992e-180	5.35569e-179	0.204274	3.7836e-107	4.54388e-105	-0.0351046	4.51623e-39	2.92167e-38	0.068421	0.00705029	0.0230131	-0.0851218	1.30459e-78	1.14321e-77	0.087592	2.55943e-09	2.38906e-08	0.130784	4.13459e-27	1.26469e-25	-0.0145742	1.58083e-10	1.09598e-09	0.151474	3.66306e-27	1.68069e-25	0.125946	4.77287e-16	5.78238e-15	-0.20316	4.69231e-29	3.61914e-28	-0.0963087	4.99297e-28	1.46948e-26	0.0438947	5.67415e-05	0.000200342	0.143244	5.04257e-33	8.86363e-32	-0.261691	1.22059e-117	2.91217e-115	0.136555	9.35055e-16	3.07007e-14	-0.574998
Zdbf2	-15.9492	0.993923	0.999765	-15.942	0.994082	1	-15.9416	0.994092	0.999979	-15.9232	0.994516	1	2.31828	0.981608	0.999939	-15.9125	0.994775	1	-15.8863	0.995464	1	3.60315	0.976896	1	-15.8699	0.995948	0.999921	-15.8695	0.995961	0.999908	-15.8684	0.995995	0.999768	3.27787	0.97358	1	-15.8666	0.996052	0.999947	-15.8628	0.996173	0.999866	-15.8621	0.996196	1	-15.8415	0.996945	0.999998	-15.8248
Adam23	-17.802	0.989873	0.999765	-17.7948	0.990136	1	-17.7943	0.990154	0.999979	-17.776	0.99086	1	-17.7672	0.991213	0.999939	-17.7653	0.991292	1	-17.7391	0.99244	1	-17.7354	0.992613	1	-17.7227	0.993246	0.999921	-17.7223	0.993268	0.999908	-17.7212	0.993325	0.999768	-17.7201	0.993378	1	-17.7194	0.99342	0.999947	-17.7156	0.993622	0.999866	-17.7149	0.99366	1	-17.6942	0.994908	0.999998	23.7343
Fastkd2	-1.04724	1.07752e-34	6.52048e-34	-0.430567	4.23246e-11	3.79818e-10	0.381395	1.23975e-24	5.77111e-24	0.310743	3.03018e-07	1.53382e-06	1.43109	1.64166e-141	2.61352e-140	0.21922	0.0195716	0.0769193	-0.119196	0.00302195	0.0145402	0.108316	0.0290471	0.078729	0.272038	0.105601	0.418459	0.303841	0.000370467	0.00179944	-0.207107	3.19423e-09	1.09708e-08	-0.360885	0.00348263	0.0184047	-1.04038	1.84909e-15	1.22638e-14	-1.0504	9.69528e-15	7.04089e-14	-0.16921	0.0436765	0.206173	-0.823883	6.64576e-06	6.45599e-05	-1.44792
Klf7	0.134912	0.0146148	0.0317838	-0.135702	0.0364455	0.102363	-0.199011	0.00693688	0.0153527	-0.0643756	0.132254	0.331301	-0.280022	0.123742	0.241651	-0.463601	0.124244	0.382902	0.0131493	0.332286	0.772199	-0.0602083	0.299195	0.629191	-0.336464	0.27385	0.851482	-0.584136	0.279099	0.69937	-0.962828	2.92668e-05	8.05446e-05	0.440298	0.0655533	0.240963	0.183612	0.208454	0.448974	-0.19411	0.025262	0.0632575	0.502596	0.0223229	0.11898	1.53749	1.64516e-08	2.42491e-07	-0.703739
Creb1	-0.473883	2.11255e-30	1.16962e-29	-0.0980563	2.24691e-05	0.00010782	0.657533	1.14821e-76	1.56125e-75	-0.275529	0.347333	0.746031	0.10523	6.21633e-13	2.02651e-12	-0.106032	0.626829	1	-0.432577	1.4359e-09	1.67062e-08	0.768833	8.53463e-36	2.37879e-34	-0.0189997	0.674386	0.999921	-0.123922	0.730187	0.999908	-0.491878	1.54468e-17	7.78825e-17	0.445334	2.86816e-06	2.43121e-05	-0.233333	1.37068e-08	6.341e-08	-0.0420204	5.90971e-05	0.000208783	-0.179466	0.0095742	0.0582525	-0.0591244	0.152367	0.458768	-0.139257
Mettl21a	-0.526283	6.06567e-05	0.000156171	0.330242	0.93905	1	0.15695	3.6097e-05	9.16329e-05	0.227203	0.0262647	0.0772487	0.150807	0.00152148	0.00351242	0.407356	0.0528328	0.185334	-0.239608	0.0939147	0.284545	0.091306	0.358663	0.729953	0.0157062	0.929668	0.999921	0.33253	0.0536215	0.174678	-0.544727	0.00315708	0.0074637	-0.073721	0.664722	1	0.214565	0.207587	0.447385	-0.738841	0.00652761	0.0180323	-0.187409	0.396453	1	-0.237398	0.24766	0.664612	-0.865289
Ccnyl1	-1.82243	0.222968	0.41556	0.0216647	0.738676	1	0.487791	0.163173	0.314704	0.59533	0.357618	0.763993	-0.140443	0.873386	0.999939	0.545635	0.603585	1	-0.350126	0.669023	1	-0.167618	0.984805	1	0.209869	0.922501	0.999921	0.559881	0.582013	0.999908	-0.805859	0.501068	0.861877	-0.374289	0.749057	1	-1.62572	0.440515	0.849508	0.828166	0.984449	0.999866	-0.106227	0.923828	1	-0.419863	0.833658	0.999998	0.424195
Fzd5	-1.00442	0.480213	0.823078	0.123707	0.89586	1	-0.205109	0.728928	0.999979	0.197214	0.691934	1	0.13534	0.613199	0.999939	0.4846	0.724274	1	-0.814344	0.680987	1	0.422702	0.710542	1	0.171842	0.931642	0.999921	-0.300009	0.980688	0.999908	0.441773	0.843757	0.999768	-0.376405	0.848662	1	0.203639	0.85599	0.999947	-0.00670395	0.791173	0.999866	-1.0961	0.704053	1	0.200823	0.993432	0.999998	0.378135
Plekhm3	0.0545451	0.265738	0.486606	-0.0372686	0.540342	1	-0.296595	0.421346	0.745016	-0.630199	0.560373	1	-0.520865	0.72055	0.999939	0.0646374	0.643077	1	-0.627418	0.272801	0.662702	0.662318	0.0399452	0.105518	-0.499414	0.457636	0.999921	-0.0591703	0.661247	0.999908	-0.719339	0.14914	0.290551	0.275194	0.61165	1	0.294284	0.671588	0.999947	-0.540766	0.266695	0.531608	-0.0305948	0.970351	1	-1.53371	0.263398	0.694554	3.16741
Cryga	-17.1466	0.985822	0.999765	-17.1394	0.986191	1	-0.0513291	0.992264	0.999979	2.22454	0.967022	1	-17.1118	0.987698	0.999939	-17.1099	0.987809	1	-17.0837	0.989416	1	-17.0801	0.989658	1	3.4496	0.949775	0.999921	-17.0669	0.990576	0.999908	-17.0658	0.990656	0.999768	-17.0648	0.990729	1	-17.064	0.990788	0.999947	-17.0602	0.991071	0.999866	-17.0595	0.991124	1	2.96102	0.968308	0.999998	-17.0222
D630023F18Rik	-1.76691	0.6083	0.998067	-0.0568269	0.86598	1	1.42107	0.172566	0.331178	1.47256	0.348092	0.74719	-22.5013	0.575845	0.954797	-1.23279	0.752824	1	-3.40688	0.654573	1	-0.486941	0.927558	1	1.76024	0.464281	0.999921	0.931939	0.637331	0.999908	0.869623	0.964163	0.999768	-22.4541	0.673305	1	-22.4533	0.675247	0.999947	0.260389	0.928751	0.999866	-1.39524	0.776116	1	0.0298329	0.974691	0.999998	-22.4114
Idh1	-1.26307	2.63001e-42	1.84265e-41	-0.732553	1.20475e-18	1.86325e-17	1.70169	7.18771e-269	6.43084e-267	1.17928	1.52206e-78	4.94297e-77	-1.70565	3.55847e-22	1.41627e-21	-0.715923	2.13563e-08	1.8578e-07	-1.65258	6.10647e-26	1.78253e-24	0.0674147	0.0322422	0.0866278	0.781451	8.67493e-13	1.87475e-11	1.04975	4.1569e-35	1.0274e-33	-0.257531	9.66716e-10	3.40788e-09	-0.677731	1.54219e-06	1.3534e-05	-1.20946	3.94947e-18	2.98319e-17	-0.0131171	0.000391581	0.00126502	-1.02581	1.55167e-10	3.2627e-09	0.780868	0.000347068	0.00240593	-1.50686
Pikfyve	-0.0616947	0.000679151	0.00164404	-0.494803	0.000482199	0.00191701	0.204524	2.47319e-06	6.65593e-06	0.156551	0.0289598	0.0844399	0.65661	2.20895e-13	7.27668e-13	-0.0686051	0.817743	1	0.0652766	0.344186	0.79361	0.0376522	0.259878	0.556584	0.181357	0.552671	0.999921	0.0221017	0.369788	0.867433	-0.505807	0.000538376	0.00135514	-0.333759	0.167473	0.52009	-0.416588	0.00398285	0.0115341	-0.461198	0.00510666	0.0143361	0.270918	0.751552	1	-0.0108144	0.464243	0.999998	-0.256111
Map2	-16.3013	0.993923	0.999765	2.5599	0.984428	1	-16.2937	0.994092	0.999979	-16.2753	0.994516	1	-16.2666	0.994728	0.999939	2.64983	0.981377	1	-16.2385	0.995464	1	-16.2348	0.995568	1	-16.2221	0.995948	0.999921	-16.2216	0.995961	0.999908	-16.2205	0.995995	0.999768	3.20505	0.973581	1	-16.2187	0.996052	0.999947	-16.215	0.996173	0.999866	-16.2143	0.996196	1	-16.1936	0.996945	0.999998	-16.1769
Unc80	-19.7598	0.931217	0.999765	-1.54972	0.954449	1	-2.35688	0.954583	0.999979	2.49804	0.7462	1	-19.725	0.940303	0.999939	-19.7231	0.940838	1	-19.6969	0.948625	1	-0.762457	0.977313	1	-19.6805	0.954098	0.999921	-1.89254	0.98415	0.999908	-19.679	0.954636	0.999768	0.989175	0.953862	1	-19.6772	0.955277	0.999947	1.08699	0.980427	0.999866	-0.911288	0.988511	1	3.6213	0.766205	0.999998	-19.6353
Rpe	-0.459268	1.46495e-22	6.86585e-22	-0.404463	3.55766e-11	3.2217e-10	0.503854	6.00398e-43	4.19669e-42	0.904133	1.31658e-50	2.83842e-49	0.429212	6.67471e-25	2.81161e-24	-0.156994	0.317206	0.806023	-0.256414	5.53113e-05	0.00037391	-0.232654	0.452103	0.880297	0.0704741	0.820056	0.999921	0.295412	2.10316e-05	0.00011816	-0.0301278	8.97957e-08	2.86827e-07	-0.235576	0.0370617	0.148039	-0.934334	1.83879e-16	1.28028e-15	-0.740675	5.06492e-12	3.15133e-11	-0.231561	0.0067611	0.0431774	0.227484	0.8111	0.999998	-0.569696
Kansl1l	0.586686	0.758612	0.999765	0.224827	0.970822	1	-0.250345	0.00365009	0.0082562	-0.73388	0.0119286	0.0374607	-0.239415	0.0252926	0.053434	-0.446135	0.0996044	0.318727	-0.133609	0.115991	0.337433	0.696356	2.03643e-11	1.52023e-10	-0.153671	0.403361	0.999921	-0.526975	0.202471	0.541532	-0.257368	0.000282873	0.000727051	0.707729	9.81478e-06	7.75047e-05	0.384825	0.589957	0.999947	-0.605793	0.000182079	0.000614043	-0.601016	0.00821273	0.0509919	-0.341325	0.117585	0.374121	-1.13552
Acadl	0.561678	1.77917e-56	1.58076e-55	-0.261426	5.62836e-10	4.4722e-09	-0.188306	2.54181e-09	7.7051e-09	-0.158585	3.11883e-06	1.4579e-05	0.64445	8.57213e-82	7.81006e-81	0.274728	1.6124e-15	2.24357e-14	0.881675	9.71571e-121	1.60975e-118	-0.106977	0.00823313	0.0245417	-0.204269	7.82139e-05	0.000717184	-0.108627	0.0144631	0.0537716	-1.22001	9.61893e-104	1.14747e-101	0.60492	8.64044e-45	3.9746e-43	-0.881922	2.73413e-55	6.6025e-54	-1.50376	3.686e-126	1.26841e-123	-0.138157	0.0183369	0.101054	0.0591478	0.11387	0.365029	-0.184625
Myl1	-17.0749	0.993923	0.999765	1.56831	0.984429	1	-17.0672	0.994092	0.999979	-17.0489	0.994516	1	-17.0401	0.994728	0.999939	-17.0382	0.994775	1	-17.012	0.995464	1	-17.0084	0.995568	1	-16.9956	0.995948	0.999921	-16.9952	0.995961	0.999908	-16.9941	0.995995	0.999768	-16.9931	0.996027	1	-16.9923	0.996052	0.999947	-16.9885	0.996173	0.999866	-16.9878	0.996196	1	-16.9672	0.996945	0.999998	-16.9505
Lancl1	-0.128072	7.99222e-16	3.12528e-15	-0.144887	4.64678e-06	2.42701e-05	0.436373	2.12833e-45	1.5679e-44	0.107952	3.34164e-05	0.000142404	0.46666	9.49697e-37	4.86791e-36	0.0464575	0.199427	0.565002	0.145672	0.489599	1	0.415098	3.91017e-12	3.08912e-11	-0.0518279	0.558067	0.999921	-0.221138	0.397323	0.913844	-0.605518	1.43348e-19	7.83703e-19	0.437896	5.37836e-05	0.000386663	-0.393952	1.48575e-11	8.11042e-11	-0.776573	6.59138e-17	5.4278e-16	-0.223286	0.00230861	0.0169513	-0.30832	0.00413044	0.0218024	-1.23355
Gm29113	-18.3177	0.975697	0.999765	-18.3106	0.97633	1	-1.00075	0.997888	0.999979	-0.447915	0.999048	1	-0.900921	0.997427	0.999939	-0.0542561	0.99705	1	-18.2548	0.981857	1	0.415591	0.990193	1	-18.2384	0.983792	0.999921	-18.238	0.983845	0.999908	1.81676	0.985835	0.999768	-18.2359	0.984108	1	1.25062	0.985217	0.999947	1.88719	0.983841	0.999866	-18.2306	0.984785	1	3.86696	0.896029	0.999998	-18.1933
Gm29114	-18.3516	0.969624	0.999765	-18.3445	0.970415	1	-18.344	0.970469	0.999979	-0.859207	0.995464	1	1.91137	0.931782	0.999939	2.99419	0.907072	1	0.858827	0.995696	1	1.83188	0.939614	1	-18.2723	0.97974	0.999921	-18.2719	0.979807	0.999908	-18.2708	0.979978	0.999768	0.769386	0.989467	1	-18.269	0.980261	0.999947	-18.2653	0.980868	0.999866	-18.2646	0.980982	1	-18.2439	0.984724	0.999998	-18.2272
Ikzf2	0.299882	0.628107	0.999765	0.554102	5.77227e-20	9.58154e-19	-1.39293	1.50322e-40	1.00406e-39	-1.40971	1.57419e-48	3.20097e-47	-1.06779	5.02554e-20	1.91865e-19	0.578174	4.37429e-36	1.3403e-34	0.190183	0.0697401	0.222845	0.958232	4.29209e-85	3.55568e-83	-0.647934	6.12351e-11	1.13784e-09	-2.47951	1.31252e-62	6.61583e-61	-0.513731	8.38718e-17	4.10167e-16	1.12766	1.4996e-63	9.79341e-62	0.625059	1.93278e-07	8.26801e-07	-0.532576	2.5357e-14	1.79485e-13	-0.718762	1.46153e-13	3.87447e-12	2.76444	8.64521e-272	1.18998e-268	-2.6416
Bard1	-2.93008	1.73886e-18	7.31606e-18	-1.25905	1.185e-09	9.08498e-09	0.204757	3.95513e-05	0.00010016	0.0692127	0.156503	0.383364	0.974244	2.19109e-25	9.33508e-25	1.02279	4.36803e-10	4.31593e-09	-0.261633	0.0176649	0.0692583	0.737054	3.3404e-06	1.53461e-05	-1.34332	0.000101496	0.000911733	0.704739	5.56453e-05	0.000297851	-0.130379	0.00186706	0.00449895	0.74347	0.0117136	0.0540213	-2.66188	2.5021e-08	1.13751e-07	0.0835532	0.0577108	0.135238	-0.276141	0.16371	0.569372	-0.427657	0.111817	0.360059	-0.222922
Atic	-0.707624	8.20855e-84	1.1019e-82	-0.0691464	0.101244	0.255235	0.134153	3.10827e-06	8.32625e-06	0.0715907	0.0409727	0.115897	1.101	9.3518e-240	3.14551e-238	0.515439	4.784e-45	1.89391e-43	0.414588	1.02102e-22	2.63638e-21	0.0172483	0.592614	1	0.079206	0.072095	0.307598	0.545229	6.3174e-34	1.5235e-32	-0.565973	2.29296e-34	2.14034e-33	-0.158277	0.00418946	0.0217672	-0.95	1.41424e-57	3.63076e-56	-0.75396	1.01573e-41	2.60393e-40	0.254023	6.20672e-07	8.81452e-06	-0.713603	3.3789e-22	1.67022e-20	-1.13701
Fn1	-1.96048	0.677658	0.999765	-0.624405	0.831871	1	0.330083	0.704128	0.999979	-1.79707	0.783418	1	-2.55403	0.755653	0.999939	0.711202	0.816364	1	0.0716652	0.948509	1	-0.205813	0.985514	1	-0.55377	0.915994	0.999921	1.71997	0.404768	0.925968	-0.377115	0.861528	0.999768	1.88846	0.50437	1	-0.625756	0.866642	0.999947	0.416784	0.972041	0.999866	0.529242	0.930759	1	0.1939	0.99585	0.999998	-0.926917
Mreg	-19.3278	0.945353	0.999765	-19.3206	0.946774	1	-0.176114	0.967126	0.999979	2.30409	0.821992	1	-19.293	0.952577	0.999939	-19.2911	0.953002	1	-0.156966	0.986163	1	-19.2613	0.960125	1	-19.2485	0.963541	0.999921	-19.2481	0.963661	0.999908	-19.247	0.963969	0.999768	0.0677808	0.994647	1	-19.2452	0.964478	0.999947	0.948332	0.997036	0.999866	-19.2407	0.965775	1	-19.22	0.972508	0.999998	-19.2033
D230017M19Rik	0.436805	0.970567	0.999765	0.425818	0.974843	1	-0.323952	0.931826	0.999979	-0.264741	0.96149	1	-0.962227	0.962317	0.999939	0.572255	0.891112	1	0.165215	0.993943	1	-2.93986	0.83807	1	-0.524989	0.945252	0.999921	-0.70456	0.975855	0.999908	-0.250874	0.918693	0.999768	-0.475591	0.950808	1	0.980459	0.955343	0.999947	-0.317986	0.930078	0.999866	0.390816	0.910866	1	0.384896	0.976002	0.999998	-1.55604
Pecr	-0.129484	2.93418e-10	9.65329e-10	-0.113733	0.000258598	0.00106744	0.205422	5.08135e-15	1.82033e-14	0.527018	2.09543e-16	1.74318e-15	1.00061	2.02422e-68	1.57279e-67	0.199122	0.0264524	0.101162	0.405622	0.24336	0.608365	-0.371869	0.167339	0.382422	-0.622437	0.000143319	0.00126084	-0.78052	0.000247259	0.00123278	-0.713299	2.11997e-12	8.48272e-12	-0.0809865	0.362896	0.924178	-0.095114	0.000107071	0.000366826	-1.40216	5.81004e-15	4.28545e-14	0.427185	0.0317061	0.159637	-0.403446	0.0108288	0.0508316	-3.3612
Xrcc5	0.166409	0.00174056	0.00409003	-0.00224179	0.043242	0.119798	-1.24662	2.44019e-05	6.25481e-05	-0.997568	4.27678e-05	0.000180365	1.78136	3.69574e-158	6.83883e-157	0.265242	0.0219763	0.0855807	1.0611	3.0659e-09	3.46346e-08	-0.274162	0.759756	1	-2.28786	7.84059e-12	1.55543e-10	-2.71409	2.09666e-12	2.09012e-11	-0.89934	2.58147e-08	8.49601e-08	0.519135	0.00372544	0.0195665	0.320822	0.239028	0.505995	-1.69223	3.52989e-10	1.95735e-09	0.693011	0.000410659	0.00359331	-1.58587	8.86521e-06	8.42007e-05	-3.30978
2022-03-04	-16.4478	0.989873	0.999765	-16.4406	0.990136	1	2.72336	0.966811	0.999979	4.11526	0.940521	1	-16.413	0.991213	0.999939	-16.4111	0.991292	1	-16.3849	0.99244	1	-16.3813	0.992613	1	-16.3685	0.993246	0.999921	-16.3681	0.993268	0.999908	-16.367	0.993325	0.999768	-16.366	0.993378	1	-16.3652	0.99342	0.999947	-16.3614	0.993622	0.999866	-16.3607	0.99366	1	-16.3401	0.994908	0.999998	-16.3234
Smarcal1	-0.469216	6.14275e-10	1.99525e-09	-0.206513	0.000722917	0.00278671	0.534692	3.63609e-21	1.53852e-20	0.35874	1.86695e-05	8.1501e-05	0.208788	7.74469e-07	2.10421e-06	0.27056	0.049158	0.173772	-0.18764	0.0132187	0.0538315	0.594954	7.84538e-07	3.84091e-06	-0.00347845	0.685102	0.999921	0.0527349	0.301293	0.743224	-1.02671	2.21359e-08	7.31215e-08	0.251539	0.429993	1	-0.733957	5.04834e-06	1.94772e-05	-0.327686	0.000725638	0.00226567	-0.344759	0.0236857	0.12495	-0.244312	0.103604	0.338733	-0.679868
Igfbp5	2.96742	0.985041	0.999765	-16.5011	0.994082	1	-16.5006	0.994092	0.999979	-16.4822	0.994516	1	1.19371	0.981608	0.999939	-16.4716	0.994775	1	3.4317	0.977562	1	-16.4417	0.995568	1	-16.4289	0.995948	0.999921	-16.4285	0.995961	0.999908	-16.4274	0.995995	0.999768	-16.4264	0.996027	1	-16.4256	0.996052	0.999947	-16.4219	0.996173	0.999866	-16.4212	0.996196	1	-16.4005	0.996945	0.999998	-16.3838
Tns1	0.638718	0.96226	0.999765	0.455522	0.22435	0.509135	-1.3847	0.000563959	0.0013391	-1.7356	2.24453e-06	1.06197e-05	0.835321	1.5702e-26	6.83961e-26	0.144803	0.129869	0.397517	0.203934	0.987194	1	0.217405	0.0164783	0.046826	-1.01706	0.00443243	0.0284892	-0.515785	0.257402	0.656866	-1.183	3.63157e-05	9.94238e-05	0.287841	0.235012	0.677182	0.888561	0.153238	0.341518	-0.183484	0.0448629	0.10751	0.533928	0.0407634	0.195503	-0.677144	0.0587324	0.212874	-1.70626
Rufy4	-1.31673	0.462477	0.797338	0.812413	0.725774	1	-0.781744	0.972948	0.999979	0.191724	0.639467	1	-4.06514	0.435788	0.759298	0.560064	0.628449	1	-0.259468	0.786437	1	0.286648	0.710421	1	0.33692	0.904481	0.999921	-0.106082	0.962536	0.999908	-2.36024	0.559899	0.946987	0.294671	0.913297	1	0.270934	0.882059	0.999947	-0.124654	0.815381	0.999866	1.52386	0.377109	1	1.2239	0.670665	0.999998	-23.2069
Cxcr2	-2.61725	0.00141985	0.00336024	0.838575	0.335917	0.711713	0.542066	0.00142716	0.00331228	0.661213	0.0295218	0.0859681	-3.15267	0.0101429	0.0221338	0.991501	0.0088476	0.037853	-2.19034	0.0266988	0.0989128	0.687685	0.033864	0.0905097	0.852161	0.153573	0.557185	0.0428101	0.750531	0.999908	-1.30851	0.0705302	0.144385	-1.44199	0.145918	0.466011	-2.36792	0.0449311	0.111348	-0.0490308	0.40241	0.757254	-0.985902	0.203672	0.665907	1.39868	0.0959078	0.318192	-3.40774
Cxcr1	-18.7799	0.9676	0.999765	0.849731	0.988575	1	-18.7722	0.968501	0.999979	-18.7539	0.970757	1	-18.7451	0.971887	0.999939	0.452231	0.980177	1	0.474743	0.997212	1	0.800554	0.968579	1	-18.7006	0.97839	0.999921	-18.7001	0.978461	0.999908	-18.6991	0.978643	0.999768	1.5132	0.960416	1	2.11702	0.959911	0.999947	-18.6935	0.979593	0.999866	3.39126	0.862799	1	-18.6721	0.983706	0.999998	-18.6554
Arpc2	-0.40569	3.09611e-08	9.36315e-08	0.243074	7.59936e-40	2.69273e-38	0.303229	6.69308e-12	2.19754e-11	0.284188	1.39002e-14	1.05933e-13	-0.839287	0	0	0.162779	0.123484	0.381035	-0.182537	1.30868e-18	2.80449e-17	0.273275	1.74577e-11	1.30871e-10	0.373295	3.26429e-39	2.28169e-37	0.381151	8.89433e-30	1.8902e-28	-0.587297	4.71967e-08	1.52996e-07	-0.019417	0.000169444	0.00113136	0.128531	8.09917e-26	8.16947e-25	-0.616598	2.51312e-20	2.51087e-19	0.243388	1.24618e-18	4.38096e-17	0.168102	7.05084e-08	9.61644e-07	0.93366
Aamp	-0.579265	9.34674e-60	8.74742e-59	0.0693865	0.0060273	0.0198368	0.530256	3.33874e-60	3.3526e-59	0.442577	8.88862e-36	1.36643e-34	0.2626	1.02151e-12	3.31018e-12	0.232613	5.10472e-10	5.01338e-09	-0.176025	0.000932174	0.00499561	0.37663	5.14151e-19	6.55753e-18	0.438489	8.92822e-23	3.32145e-21	0.334965	8.09095e-13	8.3111e-12	-0.912766	8.84278e-67	2.72815e-65	0.0559166	0.201255	0.602418	-0.260403	1.44798e-07	6.26302e-07	-1.07488	4.87491e-73	3.64986e-71	-0.0561938	0.470269	1	-0.446366	2.02972e-10	3.88863e-09	-0.960377
Pnkd	-0.875113	9.95184e-76	1.19596e-74	-0.0773608	4.11726e-05	0.000190225	0.570126	7.069e-77	9.67069e-76	0.270109	4.32988e-14	3.2256e-13	0.515001	5.61754e-50	3.42955e-49	0.194612	5.26995e-05	0.000320859	-0.125898	0.000328892	0.00192768	0.455694	1.1132e-19	1.47991e-18	0.0544836	0.595802	0.999921	0.301925	4.14639e-09	3.28153e-08	-1.38785	2.62659e-58	5.83853e-57	0.221054	0.0066218	0.0326061	-0.150244	9.39039e-10	4.64689e-09	-0.727511	4.3041e-26	5.58098e-25	-0.164675	0.00744307	0.0468801	-0.52239	7.50261e-08	1.02015e-06	-0.41832
Tmbim1	0.0317436	9.07173e-05	0.000231206	0.283338	0.935256	1	0.132827	1.34675e-10	4.24571e-10	-0.16248	0.385779	0.810987	-0.62739	0.501082	0.853127	0.254212	0.00987597	0.0418373	-0.0185416	0.142749	0.399929	0.403148	5.88598e-06	2.64367e-05	0.116149	0.61867	0.999921	0.0155238	0.169628	0.468052	-1.09297	1.89552e-09	6.57843e-09	0.138928	0.523829	1	0.639402	0.712166	0.999947	-0.122695	0.00667538	0.0183966	0.254115	0.359703	0.980133	-0.503318	0.0202481	0.0869627	-1.09862
Catip	-0.809394	0.946933	0.999765	0.280977	0.993288	1	0.386544	0.920595	0.999979	-0.48352	0.982755	1	-2.17265	0.941114	0.999939	0.083392	0.98646	1	-1.05728	0.955947	1	0.404124	0.959332	1	0.838877	0.973885	0.999921	1.19548	0.884083	0.999908	-20.0395	0.937322	0.999768	-0.916803	0.96817	1	1.4022	0.970066	0.999947	-20.0339	0.940103	0.999866	0.528266	0.964713	1	-20.0125	0.952162	0.999998	2.45887
Slc11a1	-19.6581	0.949395	0.999765	-1.32166	0.972178	1	-0.474755	0.984685	0.999979	-1.5146	0.977188	1	-19.6233	0.956086	0.999939	-19.6214	0.95648	1	-19.5952	0.962212	1	-1.36516	0.990592	1	1.34008	0.944249	0.999921	1.22824	0.914079	0.999908	-19.5772	0.966636	0.999768	-19.5762	0.966899	1	-19.5754	0.967108	0.999947	0.117381	0.999574	0.999866	-0.674867	0.999927	1	-19.5503	0.974543	0.999998	6.18464
Ctdsp1	-0.160764	1.42523e-13	5.23893e-13	-0.204784	2.04117e-06	1.10446e-05	0.284654	9.52549e-27	4.65581e-26	-0.168013	0.462493	0.931021	0.124634	6.88586e-12	2.1839e-11	0.0607939	0.162977	0.480606	0.0958503	0.245934	0.613343	0.418901	2.14679e-10	1.46789e-09	-0.273494	0.0199303	0.105326	-0.0319956	0.126352	0.366037	-0.696574	3.28317e-16	1.57041e-15	0.487283	5.35667e-05	0.000385413	-0.261207	3.39069e-07	1.4313e-06	0.0594537	0.00115009	0.00350712	0.0257464	0.555535	1	-0.361507	0.00469762	0.0244074	-0.0825615
Vil1	-17.2838	0.983797	0.999765	-17.2767	0.984219	1	1.35681	0.972718	0.999979	3.05841	0.945987	1	-17.2491	0.985941	0.999939	-17.2472	0.986067	1	-17.221	0.987904	1	-17.2173	0.988181	1	2.85195	0.951123	0.999921	-17.2041	0.989229	0.999908	-17.203	0.989321	0.999768	-17.202	0.989405	1	-17.2012	0.989472	0.999947	1.69825	0.978748	0.999866	-17.1968	0.989856	1	-17.1761	0.991853	0.999998	-17.1594
Usp37	-0.786158	3.33878e-24	1.61996e-23	0.385105	0.237281	0.533405	-0.442595	0.699531	0.999979	0.139923	2.0354e-05	8.85305e-05	0.207858	1.44858e-11	4.55232e-11	0.836116	1.63161e-23	3.3215e-22	0.463506	0.0582403	0.191819	-0.243236	0.797617	1	-0.187756	0.148196	0.543516	0.447665	4.68e-08	3.40561e-07	-0.772172	3.4732e-13	1.44265e-12	-0.257322	0.0429289	0.168421	-0.511368	4.71189e-08	2.10945e-07	-0.201745	4.16405e-05	0.000149322	0.321519	0.0881886	0.357149	-0.147622	0.172588	0.504705	-0.57043
Cnot9	-1.11302	1.34522e-38	8.76596e-38	-0.336511	1.02575e-09	7.91492e-09	0.268906	1.89932e-20	7.88731e-20	0.154772	0.000125047	0.000501795	0.886756	7.45825e-65	5.50569e-64	0.583463	4.41643e-12	5.00491e-11	-0.0342539	0.017156	0.0676693	0.174275	0.0017318	0.00571645	-0.185958	0.0820345	0.341061	0.251769	0.000453021	0.00217096	-0.28905	1.11642e-10	4.13437e-10	-0.0865059	0.194965	0.587323	-1.05312	1.60627e-16	1.12057e-15	0.179818	0.01296	0.0340738	0.0859521	0.918449	1	-0.586789	0.000167601	0.00124545	-0.813451
Plcd4	-18.1439	0.971648	0.999765	-18.1367	0.972386	1	0.358256	0.984532	0.999979	1.40151	0.956947	1	0.488349	0.977278	0.999939	0.976686	0.976688	1	-18.081	0.978834	1	-18.0774	0.979318	1	2.40564	0.959205	0.999921	0.890216	0.9889	0.999908	-18.0631	0.981312	0.999768	1.12815	0.988139	1	-18.0613	0.981577	0.999947	-18.0575	0.982143	0.999866	-18.0568	0.98225	1	1.91903	0.975427	0.999998	-18.0195
Zfp142	-0.831202	3.60507e-05	9.40228e-05	-0.206902	0.0457421	0.125983	0.342866	3.74812e-05	9.50388e-05	-0.391263	0.615231	1	0.885293	4.35713e-13	1.42561e-12	0.236375	0.348841	0.864325	0.0243986	0.358572	0.81754	0.061711	0.435365	0.8551	-0.0209992	0.802408	0.999921	0.303949	0.15141	0.424328	-0.526087	0.00886302	0.0201441	0.19454	0.815387	1	-0.471771	0.0213278	0.0557301	-0.0867746	0.120037	0.263131	-0.230756	0.31287	0.894614	-0.06538	0.496527	0.999998	-0.0548112
Bcs1l	-0.535836	2.67211e-25	1.33263e-24	-0.123931	1.22929e-05	6.07145e-05	0.542245	8.79598e-46	6.52821e-45	0.161588	2.37553e-05	0.000102601	0.493654	6.92647e-30	3.19192e-29	0.250883	0.00106102	0.00544948	-0.0647305	0.00731875	0.0319637	0.425941	2.69326e-09	1.66643e-08	-0.0639001	0.346222	0.995838	0.0646875	0.0648243	0.20651	-0.970113	1.48669e-20	8.45606e-20	0.19316	0.171251	0.530167	-0.128648	4.06353e-06	1.58003e-05	-0.76908	3.82797e-13	2.55493e-12	-0.0412081	0.203563	0.665765	-0.435919	0.000680489	0.00441024	-0.864314
Rnf25	-0.396011	0.000137694	0.000347615	-0.0333858	0.100011	0.252697	0.376943	8.18955e-08	2.33909e-07	-0.0934733	0.558643	1	0.345988	5.45372e-06	1.42883e-05	0.185872	0.310873	0.793772	-0.0333088	0.205484	0.533198	0.292551	0.0546041	0.140132	0.0642589	0.973404	0.999921	-0.133334	0.752307	0.999908	-1.31991	0.000157764	0.000413085	-0.255998	0.357398	0.914133	0.682665	0.970315	0.999947	-0.847398	0.00466478	0.0131762	-0.197539	0.342192	0.948554	-0.169696	0.364422	0.877064	-0.242236
Stk36	-0.234735	0.945725	0.999765	-1.12416	0.92868	1	0.447362	0.899374	0.999979	0.601075	0.923063	1	0.0802906	0.936445	0.999939	-2.20703	0.922959	1	0.691927	0.979731	1	0.962982	0.893287	1	-1.68919	0.951535	0.999921	-0.200105	0.981829	0.999908	-20.3462	0.922694	0.999768	-1.05248	0.953622	1	1.55653	0.953934	0.999947	-0.591444	0.957525	0.999866	-0.745885	0.958135	1	0.0433776	0.979792	0.999998	0.915038
Ttll4	-1.01134	9.43424e-09	2.91616e-08	-0.238313	0.0071401	0.0231641	0.443821	4.85383e-10	1.50501e-09	0.0849202	0.123954	0.313016	0.869281	2.49775e-18	9.24019e-18	0.269108	0.236197	0.64517	-0.113263	0.103713	0.308689	0.128396	0.193171	0.432996	-0.0544463	0.645513	0.999921	0.260292	0.0680559	0.215082	0.289257	0.0653377	0.134374	-0.0620891	0.559924	1	-1.07173	0.000141318	0.000479384	-0.10662	0.0399383	0.0967321	-0.184509	0.225368	0.714657	-0.527489	0.0825444	0.28145	-0.720204
Cyp27a1	-5.05847	0.237273	0.43893	-0.586071	0.61658	1	0.409351	0.247169	0.461916	0.772594	0.278403	0.624435	-4.97809	0.322397	0.583491	-0.771253	0.725031	1	-2.91299	0.423621	0.920943	0.00995772	0.852431	1	0.100949	0.926255	0.999921	0.293464	0.748253	0.999908	-0.606829	0.623331	0.999768	-2.11549	0.54894	1	0.300896	0.897169	0.999947	-0.38472	0.715803	0.999866	-1.63526	0.631857	1	-1.74727	0.679656	0.999998	5.07733
Prkag3	-18.5868	0.971648	0.999765	-0.119706	0.993875	1	-1.03527	0.993951	0.999979	0.31358	0.979821	1	-18.552	0.9754	0.999939	2.45287	0.905363	1	-18.5239	0.978834	1	-0.212417	0.993151	1	-18.5075	0.981091	0.999921	0.913079	0.988901	0.999908	-18.506	0.981312	0.999768	-18.505	0.98146	1	2.56261	0.957285	0.999947	1.84272	0.98639	0.999866	-18.4997	0.98225	1	-18.479	0.985743	0.999998	-18.4623
Wnt6	-22.3246	0.583454	0.965624	0.651434	0.930574	1	0.193009	0.763521	0.999979	1.00291	0.571732	1	-22.2897	0.634242	0.999939	1.31973	0.565098	1	-3.34331	0.707338	1	-0.234023	0.989148	1	0.0488989	0.977319	0.999921	2.05871	0.288647	0.718566	-0.832906	0.804563	0.999768	-2.12482	0.777779	1	-0.0168833	0.900126	0.999947	-0.159171	0.882644	0.999866	-2.73194	0.761517	1	-1.17344	0.858643	0.999998	1.33344
Gm29539	-17.6549	0.983797	0.999765	-17.6478	0.984219	1	1.61403	0.95122	0.999979	-17.6289	0.985376	1	-17.6202	0.985941	0.999939	-17.6182	0.986067	1	-17.5921	0.987904	1	0.526212	0.984283	1	-17.5756	0.989194	0.999921	1.29812	0.980828	0.999908	-17.5741	0.989321	0.999768	-17.5731	0.989405	1	2.50272	0.979954	0.999947	-17.5685	0.989795	0.999866	-17.5679	0.989856	1	-17.5472	0.991853	0.999998	5.35677
Wnt10a	-19.3533	0.953439	0.999765	1.28328	0.959415	1	-19.3456	0.954733	0.999979	-0.265501	0.996273	1	-19.3185	0.959596	0.999939	0.59232	0.968529	1	-19.2904	0.965233	1	-0.049794	0.978929	1	-0.414392	0.998782	0.999921	0.737707	0.971091	0.999908	-19.2725	0.969304	0.999768	-0.132074	0.999937	1	-19.2707	0.969738	0.999947	1.62706	0.96641	0.999866	-19.2662	0.970843	1	-19.2455	0.976579	0.999998	1.70914
Ihh	-18.9652	0.949395	0.999765	-18.958	0.950712	1	1.43785	0.898881	0.999979	1.44847	0.931332	1	-18.9304	0.956086	0.999939	1.04307	0.971978	1	-18.9023	0.962212	1	-0.286466	0.990605	1	1.29663	0.974039	0.999921	1.6156	0.94386	0.999908	-18.8844	0.966636	0.999768	-18.8834	0.966899	1	-18.8826	0.967108	0.999947	1.34388	0.999586	0.999866	0.214042	0.999945	1	-18.8574	0.974543	0.999998	-18.8407
Nhej1	-0.937708	3.50774e-05	9.15379e-05	-0.241864	0.034082	0.0963836	1.10643	2.00634e-19	8.09319e-19	0.455799	0.0119427	0.0374983	-0.00860433	0.0608821	0.12401	-0.325393	0.224253	0.618971	-1.21119	0.00222673	0.0110374	0.552196	0.0232759	0.0642844	0.508981	0.333833	0.973706	0.429236	0.098642	0.296307	-1.07259	0.00254805	0.00606476	-0.107726	0.543556	1	-0.587192	0.016882	0.0449067	-0.504321	0.055914	0.131372	-0.328641	0.210153	0.680834	-0.0661117	0.556713	0.999998	-0.406249
Slc23a3	1.12407	0.98266	0.999765	-19.7385	0.93497	1	-19.738	0.935088	0.999979	-0.360651	0.991677	1	1.50328	0.846032	0.999939	-1.43803	0.966384	1	-0.810911	0.977087	1	-19.6791	0.951274	1	2.06428	0.866084	0.999921	-19.6659	0.955593	0.999908	-19.6648	0.955969	0.999768	-0.269278	0.986703	1	0.0261204	0.987158	0.999947	-19.6593	0.957924	0.999866	-0.244642	0.9898	1	0.59423	0.994768	0.999998	2.75702
Cnppd1	0.621914	0.142084	0.273883	-0.500155	3.18535e-17	4.55989e-16	-0.214771	0.000320129	0.000773271	-0.292169	0.417697	0.862387	1.07477	1.71276e-143	2.77108e-142	-0.409341	0.000101904	0.000600816	0.476939	4.88081e-05	0.000332713	0.0235202	0.0134136	0.0387697	-0.119911	0.305256	0.917224	-0.439564	0.0177789	0.0649389	-0.897849	6.42249e-28	4.77457e-27	0.499036	2.88671e-08	3.00493e-07	-0.41407	3.87538e-12	2.17864e-11	-0.507017	3.66474e-13	2.45056e-12	-0.377336	9.25411e-05	0.000923553	-0.0506214	0.131248	0.408019	-0.519171
Retreg2	-0.0755508	9.04438e-17	3.6287e-16	-0.3046	1.72723e-12	1.7521e-11	-0.0153145	3.75349e-11	1.20238e-10	-0.302775	0.0828847	0.219985	1.29685	6.94964e-225	2.07955e-223	-0.0422012	0.691422	1	0.317629	0.00595191	0.0267866	0.269152	1.93614e-09	1.21562e-08	-0.665856	6.68772e-12	1.33263e-10	-0.308718	0.0697475	0.219729	-0.695061	7.62472e-30	6.05167e-29	0.647707	7.00409e-18	1.39412e-16	-0.522475	1.02947e-18	7.94363e-18	-0.432359	9.55857e-15	6.94442e-14	-0.167106	0.0127121	0.0740946	-0.359867	0.000111776	0.000862865	-0.866397
Zfand2b	0.00627899	1.37839e-09	4.41629e-09	-0.155849	1.84347e-05	8.92506e-05	0.00918447	1.10938e-10	3.50418e-10	-0.250851	0.80132	1	0.809914	1.86117e-69	1.46519e-68	-0.111861	0.460159	1	0.270443	0.685956	1	0.351307	4.0538e-08	2.24162e-07	-0.317293	0.00780121	0.0466404	-0.466516	0.0161038	0.0593656	-1.34182	3.3503e-25	2.25377e-24	0.618088	6.26409e-08	6.30071e-07	-0.184178	1.15801e-06	4.70192e-06	-0.912977	2.51252e-15	1.90262e-14	0.395438	0.0258281	0.134703	-0.189685	0.0300848	0.121384	-0.547976
Abcb6	-0.81195	1.11658e-06	3.14845e-06	-1.05625	8.33471e-06	4.21184e-05	0.0130851	0.00869364	0.0190829	0.0498315	0.455967	0.920993	2.24106	1.40376e-92	1.44611e-91	-0.0193514	0.740324	1	0.154233	0.343491	0.792475	-0.551114	0.154137	0.354972	-0.250388	0.271178	0.84508	0.358443	0.102787	0.307159	-0.667009	0.00101201	0.00249228	-0.234303	0.224197	0.652427	-2.19433	2.54184e-05	9.25405e-05	-0.904437	0.00150948	0.00452894	0.247582	0.867422	1	-0.98988	0.0286808	0.116454	-1.70992
Atg9a	0.844731	0.508283	0.862678	-0.372059	0.00680033	0.0221487	-0.114345	0.00155582	0.0036034	-0.333993	0.843898	1	0.107385	0.000399434	0.000951853	-0.863871	0.00648929	0.0286431	0.346833	0.703904	1	0.128273	0.0952518	0.23218	-0.125503	0.864423	0.999921	-0.430631	0.578013	0.999908	-1.35834	3.6552e-05	0.00010004	0.652909	0.00882808	0.0421477	-0.132967	0.0463283	0.114534	-0.259857	0.0449194	0.107631	0.249674	0.628141	1	0.265124	0.963836	0.999998	-0.590141
Ankzf1	-0.0295376	4.42527e-05	0.000114845	0.0493677	0.0897505	0.229068	0.445981	4.82204e-17	1.83041e-16	0.145098	0.0102281	0.0324737	-0.111049	0.00960884	0.0210094	-0.037257	0.880181	1	-0.243348	0.0174717	0.0686212	0.463524	1.37827e-05	5.92999e-05	-0.0371605	0.84274	0.999921	0.194062	0.0368159	0.12522	-0.616227	4.58277e-06	1.33492e-05	0.220621	0.51658	1	-0.0817781	0.0071319	0.0200091	-0.57574	0.000200095	0.00067126	-0.500029	0.0239823	0.126292	0.00378074	0.545249	0.999998	-0.546185
Glb1l	0.136204	0.0925706	0.183338	0.137961	0.552487	1	0.075969	0.00277034	0.00631497	0.381224	0.0169475	0.0518213	-0.416569	0.800484	0.999939	0.252823	0.289836	0.754374	0.169356	0.720125	1	0.0637457	0.394349	0.78958	0.136409	0.860874	0.999921	-0.110068	0.782164	0.999908	-1.11768	0.00737822	0.0169394	0.313651	0.530831	1	-0.429112	0.0681434	0.163892	-0.812991	0.045514	0.108895	0.283618	0.770521	1	0.158119	0.844295	0.999998	-1.20614
Stk16	-0.362788	2.69727e-22	1.2569e-21	-0.338486	1.33899e-17	1.95592e-16	0.888427	1.69421e-185	8.94284e-184	0.695384	4.37291e-95	1.71976e-93	-0.0825913	0.000127256	0.000311549	-0.0643586	0.0100582	0.0424771	-0.196159	0.000279881	0.00166631	0.261809	3.99462e-08	2.21094e-07	0.308886	2.40102e-12	5.00162e-11	0.161152	0.00840386	0.0327908	-0.680489	6.02923e-40	6.7939e-39	0.219042	1.98831e-06	1.71878e-05	-0.827242	2.92236e-46	5.45853e-45	-0.276465	9.39371e-08	4.33113e-07	0.0224393	0.49621	1	-0.164357	0.030528	0.122785	-1.44587
Tuba4a	-1.43058	0	0	-0.777859	2.36625e-203	7.42837e-201	1.56788	0	0	0.890821	3.11193e-213	3.00999e-211	0.0682095	9.58635e-23	3.87307e-22	0.635849	5.2261e-71	3.29281e-69	-0.274732	7.92557e-19	1.71488e-17	0.537772	7.51581e-28	1.53525e-26	0.246753	2.89603e-05	0.000286149	0.509539	4.91935e-27	9.21747e-26	-0.594784	9.80315e-13	3.99039e-12	0.765084	3.25171e-91	3.25062e-89	-1.76719	5.78223e-251	1.66883e-248	-0.425934	3.92432e-08	1.86959e-07	-0.178155	9.39973e-09	1.66204e-07	-0.406862	8.73117e-18	3.38447e-16	-1.7936
A630095N17Rik	1.04831	0.902563	0.999765	0.392701	0.950005	1	-1.00481	0.96404	0.999979	-1.48106	0.868022	1	-0.830133	0.931596	0.999939	0.136472	0.944933	1	0.134944	0.998942	1	0.418881	0.852177	1	-0.242985	0.992738	0.999921	0.172022	0.886979	0.999908	-1.1946	0.847878	0.999768	-0.615202	0.940085	1	1.53722	0.784417	0.999947	0.0990257	0.953501	0.999866	0.0577429	0.981473	1	-22.0222	0.838176	0.999998	-1.10113
Dnajb2	1.03937	0.325719	0.585711	0.13677	0.760644	1	-1.04352	0.456661	0.800341	-0.843045	0.326058	0.710309	0.681707	1.87124e-06	5.00583e-06	-0.111165	0.946327	1	0.229757	0.989257	1	0.0365388	0.461433	0.894763	-0.878435	0.239051	0.772404	-1.08427	0.238969	0.617935	-0.99295	0.0534551	0.111431	-0.0249241	0.985843	1	0.944777	0.479024	0.907822	-0.898436	0.105935	0.235244	0.377828	0.511868	1	-0.592316	0.431826	0.987614	-0.473117
Ptprn	1.53944	0.885794	0.999765	-1.34932	0.889298	1	-1.8765	0.910902	0.999979	0.0227672	0.956806	1	1.43631	0.6484	0.999939	-0.855719	0.940454	1	0.794177	0.918802	1	-2.65472	0.896325	1	-2.54667	0.909801	0.999921	-2.13289	0.910312	0.999908	-0.201446	0.941696	0.999768	1.2859	0.84521	1	-0.378962	0.944138	0.999947	0.0957913	0.949535	0.999866	-21.144	0.887524	1	-0.962458	0.986924	0.999998	0.33143
Dnpep	0.00902779	1.40139e-12	4.97649e-12	-0.267917	1.84691e-11	1.71592e-10	0.271889	6.02927e-34	3.48137e-33	0.0728012	4.17225e-05	0.000176247	0.655744	1.55942e-69	1.22872e-68	-0.0246004	0.557724	1	0.340182	0.0223587	0.0848541	0.110256	0.000470411	0.0016825	-0.28008	0.00302664	0.0201934	-0.2067	0.581137	0.999908	-1.52274	2.16189e-52	3.91547e-51	0.416364	8.94976e-07	8.0638e-06	-0.503933	4.51652e-17	3.23922e-16	-0.930261	2.81339e-27	3.84003e-26	0.411639	0.000328903	0.00294859	0.167693	0.779946	0.999998	-0.631751
Speg	-20.2753	0.909048	0.999765	2.55882	0.790272	1	-2.06172	0.954421	0.999979	0.299437	0.94503	1	-2.73302	0.944607	0.999939	1.4287	0.864421	1	-20.2124	0.932039	1	-2.10401	0.961046	1	-0.366976	0.998912	0.999921	-1.4305	0.969354	0.999908	-20.1945	0.939984	0.999768	-20.1934	0.940457	1	2.68467	0.846019	0.999947	-20.1889	0.942647	0.999866	-1.43273	0.97456	1	-20.1675	0.954196	0.999998	-20.1508
Gmppa	-0.389007	5.00385e-13	1.80923e-12	-0.324485	1.99207e-06	1.08018e-05	0.776078	7.95866e-51	6.57794e-50	0.329192	8.84405e-07	4.32252e-06	0.113719	1.78887e-06	4.78906e-06	-0.11894	0.50022	1	-0.088871	0.0231751	0.0874148	0.268617	0.000890396	0.00306399	0.0976737	0.605731	0.999921	0.080279	0.125415	0.363783	-0.812727	8.81576e-11	3.27553e-10	0.163382	0.620168	1	-0.446481	7.99231e-07	3.28617e-06	-0.385562	2.94518e-05	0.000107356	0.0809204	0.724283	1	-0.0891372	0.142374	0.436017	-0.172708
Chpf	-0.436165	0.532002	0.896641	-0.690973	0.57626	1	-0.34103	0.82846	0.999979	0.500569	0.577804	1	1.47557	0.0214824	0.0456378	-0.51806	0.77715	1	0.175872	0.923617	1	-0.899746	0.733224	1	-1.21181	0.677235	0.999921	-0.0536143	0.970626	0.999908	-0.810538	0.606084	0.999768	-1.16157	0.664994	1	-0.187985	0.727935	0.999947	-0.0470388	0.783453	0.999866	0.770473	0.744116	1	1.31968	0.579095	0.999998	-0.448718
Obsl1	-21.1753	0.829156	0.999765	1.75733	0.783257	1	-2.8847	0.876106	0.999979	-1.92945	0.913364	1	-2.66439	0.898158	0.999939	1.68638	0.702331	1	-21.1123	0.872028	1	-0.493662	0.984509	1	-21.0959	0.885578	0.999921	-21.0955	0.88595	0.999908	-1.04379	0.91691	0.999768	-0.35891	0.978611	1	1.7547	0.86755	0.999947	-21.0888	0.891906	0.999866	2.9259	0.461146	1	-21.0674	0.913602	0.999998	-0.793947
Tmem198	2.17891	0.935381	0.999765	-0.772139	0.98204	1	-1.44238	0.982135	0.999979	-0.0846657	0.990789	1	-1.26049	0.988511	0.999939	-19.1852	0.965178	1	-0.0863852	0.996739	1	-0.200785	0.997988	1	-19.1425	0.972989	0.999921	0.820498	0.967058	0.999908	0.958335	0.996509	0.999768	-0.220121	0.996096	1	0.577112	0.995739	0.999947	-19.1355	0.974492	0.999866	-19.1348	0.974645	1	1.98348	0.942765	0.999998	-19.0974
Inha	-0.14599	0.982559	0.999765	-18.8782	0.962531	1	-18.8778	0.962599	0.999979	-18.8594	0.965277	1	-0.68311	0.986073	0.999939	2.99023	0.866762	1	-18.8225	0.971277	1	-0.718722	0.999459	1	0.548139	0.9958	0.999921	-18.8057	0.974423	0.999908	-18.8046	0.97464	0.999768	-18.8036	0.97484	1	0.774957	0.994421	0.999947	-18.799	0.975767	0.999866	3.43163	0.83547	1	-18.7777	0.980652	0.999998	-18.761
Stk11ip	-0.0944834	0.0392157	0.0815866	0.127772	0.539635	1	0.355977	0.000381476	0.000916259	0.00446719	0.431001	0.883833	-0.216186	0.262082	0.483475	0.0823407	0.723678	1	-0.25927	0.261785	0.642224	0.394529	0.104215	0.251595	-0.134177	0.62803	0.999921	0.363604	0.163943	0.45468	-0.935239	0.0235887	0.0512813	0.194573	0.701081	1	0.181004	0.387112	0.764229	-0.483435	0.109581	0.242258	-0.167658	0.57409	1	-0.206465	0.578979	0.999998	-0.627002
Slc4a3	-20.0223	0.921133	0.999765	0.41873	0.990952	1	-0.227914	0.969253	0.999979	-1.42392	0.974466	1	-19.9875	0.931544	0.999939	1.7801	0.854106	1	-19.9594	0.941083	1	0.0319256	0.975042	1	-19.943	0.947357	0.999921	1.29454	0.932797	0.999908	0.0609972	0.978142	0.999768	-0.657414	0.978758	1	2.37095	0.898643	0.999947	1.04938	0.986786	0.999866	0.0620278	0.986197	1	-19.9145	0.960297	0.999998	-19.8978
Epha4	3.05406	0.799498	0.999765	-20.1667	0.931038	1	-20.1662	0.931163	0.999979	-20.1478	0.936085	1	1.23878	0.849508	0.999939	-1.68182	0.962898	1	1.44343	0.918191	1	-20.1073	0.948325	1	-20.0945	0.95275	0.999921	-20.0941	0.952904	0.999908	-20.093	0.953303	0.999768	0.232926	0.985568	1	-20.0912	0.953963	0.999947	0.895207	0.981702	0.999866	-1.53563	0.987237	1	-20.066	0.964367	0.999998	1.53132
Farsb	-0.899829	2.84623e-92	4.25839e-91	-0.238885	5.80675e-12	5.63482e-11	0.500078	7.85012e-67	8.94713e-66	0.397622	4.06154e-27	4.9609e-26	1.23043	2.64332e-229	8.26916e-228	0.252449	2.31564e-08	2.00951e-07	-0.111275	0.00114483	0.00602519	0.185206	2.68089e-06	1.24408e-05	0.135687	0.0246478	0.126411	0.40801	7.78117e-16	9.33845e-15	-0.810145	1.18958e-46	1.71388e-45	-0.225247	0.00238201	0.0129241	-1.08185	1.07221e-48	2.13892e-47	-0.895151	1.25955e-37	2.71546e-36	-0.0466667	0.208776	0.677766	-0.538597	1.87043e-09	3.10765e-08	-0.862756
Acsl3	-0.558672	6.16032e-10	2.00023e-09	0.415093	0.523903	1	-0.329208	0.0900397	0.179738	-0.488129	0.226692	0.527563	0.239198	1.70647e-08	4.9006e-08	0.576713	3.79832e-06	2.64258e-05	0.0377525	0.266376	0.650899	0.452122	1.42796e-05	6.13344e-05	-0.0447088	0.718632	0.999921	-0.0521212	0.283662	0.708818	-0.282617	0.000158199	0.000414103	0.197245	0.365414	0.928161	0.19108	0.0919681	0.215065	-0.76029	2.75396e-05	0.000100673	0.628708	0.00933339	0.0570006	-0.244816	0.162107	0.480871	-1.12705
Utp14b	-0.156526	0.00350039	0.00804159	0.831625	0.00254453	0.00894711	-0.93637	0.308757	0.563937	-1.01642	0.022487	0.067142	-0.455846	0.501471	0.853611	0.480449	0.00215659	0.0104807	0.152536	0.793781	1	0.420355	0.00112606	0.00381922	-0.741238	0.069459	0.298584	-0.604127	0.33473	0.806465	-0.704084	0.0021225	0.00508842	0.5656	0.0183774	0.0802561	1.10654	0.0331549	0.0841522	-0.797469	0.00468091	0.0132176	0.783179	0.0084348	0.0522438	-0.555301	0.157043	0.469135	-0.603296
Ap1s3	-1.09369	0.00293702	0.00678305	0.296843	0.977883	1	-0.394703	0.490053	0.849217	-0.634987	0.519857	1	-0.61524	0.890997	0.999939	0.817868	0.00543568	0.0243836	-1.10807	0.0546831	0.182182	0.901253	0.000632705	0.00222516	-0.312509	0.542074	0.999921	-0.0388233	0.628275	0.999908	-0.939641	0.0487327	0.101931	-0.138209	0.805693	1	0.248399	0.534899	0.989608	-0.108629	0.316381	0.6163	-0.164828	0.68159	1	-0.473179	0.456286	0.999998	2.88776
Wdfy1	-1.09604	2.19555e-19	9.50572e-19	0.0642202	0.0578407	0.15578	0.630432	5.83506e-33	3.30211e-32	0.672678	2.74414e-16	2.27227e-15	-1.09602	8.34306e-05	0.000206288	0.339167	0.00174483	0.00861061	-1.0094	1.7988e-08	1.89674e-07	0.187387	0.0102429	0.0301012	0.340329	0.0758286	0.320547	0.458253	4.1892e-05	0.000227985	-0.750176	2.8569e-08	9.38178e-08	-0.839461	0.000121992	0.000832224	0.723668	0.554445	0.999947	0.0263433	0.0178232	0.0458099	0.150736	0.739437	1	-0.149439	0.143169	0.437702	-1.02706
Mrpl44	-1.02166	9.05074e-123	1.98473e-121	-0.280688	1.48373e-13	1.6409e-12	0.979468	2.47465e-204	1.50617e-202	0.899483	4.13728e-127	2.19031e-125	0.314494	4.55747e-27	2.00274e-26	0.0185926	0.173727	0.506215	-0.58968	2.01394e-24	5.59587e-23	0.352659	6.45559e-16	6.71606e-15	0.396059	6.52935e-12	1.30398e-10	0.263359	2.40734e-09	1.9404e-08	-0.720523	2.17515e-46	3.10632e-45	-0.218072	0.00231265	0.0125821	-0.651041	7.4462e-32	9.31114e-31	-0.687364	4.06477e-32	6.90085e-31	-0.141399	0.0184518	0.101499	-0.174104	0.00897582	0.0431408	-1.22279
Serpine2	-2.47111	1.27172e-25	6.37783e-25	-3.20091	2.76387e-26	6.34873e-25	1.80374	1.07967e-144	3.99993e-143	2.458	4.32837e-199	3.7598e-197	-3.58385	2.89382e-20	1.10906e-19	-1.72055	7.22034e-12	8.07e-11	-2.60434	8.38804e-15	1.45583e-13	-2.51953	5.88993e-12	4.5764e-11	0.389074	0.0398562	0.189024	-0.804367	0.0222757	0.0796566	-0.137307	0.000622254	0.00155838	-1.23523	3.62914e-06	3.03883e-05	-3.51032	1.71932e-13	1.03797e-12	-0.0638518	0.0282987	0.0702943	1.53611	2.18702e-16	6.80601e-15	1.74567	2.10014e-12	4.95778e-11	-2.88746
Fam124b	-18.9672	0.9676	0.999765	-0.409308	0.989928	1	-1.50715	0.99001	0.999979	-1.0286	0.993637	1	-18.9324	0.971887	0.999939	-1.11291	0.995978	1	-18.9043	0.975811	1	1.63015	0.941081	1	-18.8879	0.97839	0.999921	-18.8874	0.978461	0.999908	-18.8864	0.978643	0.999768	-18.8853	0.978812	1	2.1652	0.959915	0.999947	-18.8808	0.979593	0.999866	-18.8801	0.979714	1	-18.8594	0.983706	0.999998	1.09656
Cul3	-0.826697	3.69296e-84	4.9611e-83	-0.0963903	2.35906e-05	0.000112869	0.520011	1.22753e-75	1.63434e-74	0.155319	1.28072e-09	7.53609e-09	0.284178	1.31464e-26	5.73343e-26	0.132174	0.000186406	0.00106295	-0.321163	3.22096e-10	3.97489e-09	0.534619	5.79824e-30	1.29208e-28	0.0674416	0.22405	0.737519	0.227741	7.69467e-08	5.49435e-07	-0.263947	6.15275e-21	3.54352e-20	-0.0454913	0.620228	1	-0.289919	1.3032e-13	7.92099e-13	-0.245538	2.29066e-12	1.45454e-11	0.0636723	0.983992	1	-0.334127	4.40179e-05	0.00036858	-0.583367
Gm29125	-2.13384	0.873731	0.999765	1.60801	0.843952	1	0.856974	0.760438	0.999979	0.40868	0.927597	1	-20.8502	0.872258	0.999939	-1.02026	0.944444	1	-0.745652	0.943659	1	0.00704762	0.9977	1	0.428736	0.979141	0.999921	0.178884	0.978513	0.999908	0.234897	0.963006	0.999768	-20.8031	0.903554	1	0.535967	0.995749	0.999947	1.10497	0.967141	0.999866	-0.551452	0.970723	1	-1.2447	0.964475	0.999998	-20.7605
Dock10	-0.0187464	1.35048e-10	4.49673e-10	0.0987101	0.56421	1	0.221926	3.32557e-29	1.72436e-28	-0.266314	0.0162674	0.0498866	-0.535094	1.53373e-09	4.54607e-09	0.150961	1.79762e-06	1.29391e-05	0.00106472	0.298031	0.709926	0.368549	1.27805e-20	1.81648e-19	-0.293383	6.81696e-05	0.000630076	0.579864	7.31144e-36	1.85576e-34	-0.456189	6.56697e-28	4.87793e-27	0.349373	1.70572e-10	2.12698e-09	-0.308235	9.58721e-14	5.86508e-13	-0.204216	6.01925e-10	3.27013e-09	-1.48825	5.72523e-65	6.82981e-63	0.339119	0.000145832	0.00109921	1.76642
Irs1	-15.8129	0.993923	0.999765	-15.8057	0.994082	1	2.07165	0.984387	0.999979	-15.7869	0.994516	1	2.85806	0.981606	0.999939	-15.7762	0.994775	1	-15.75	0.995464	1	-15.7464	0.995568	1	-15.7336	0.995948	0.999921	-15.7332	0.995961	0.999908	-15.7321	0.995995	0.999768	-15.7311	0.996027	1	-15.7303	0.996052	0.999947	-15.7265	0.996173	0.999866	3.59222	0.972174	1	-15.7051	0.996945	0.999998	-15.6885
Rhbdd1	-0.244769	0.0171851	0.0371075	-0.301137	0.0800026	0.207594	0.4236	3.01749e-05	7.69927e-05	0.288869	0.0827342	0.219651	0.270267	0.00852893	0.0187141	0.168522	0.579005	1	-0.0264019	0.393299	0.873162	0.310992	0.168903	0.385357	-0.42995	0.367613	0.999921	0.0494219	0.564007	0.999908	-0.54438	0.0364147	0.0773418	-0.00493816	0.810309	1	-0.307948	0.11865	0.271568	-0.0207742	0.259292	0.518699	-0.335806	0.350122	0.963253	0.0990535	0.816058	0.999998	-0.600717
Gm28940	2.91016	0.985041	0.999765	-16.4746	0.994082	1	1.99009	0.984386	0.999979	-16.4558	0.994516	1	-16.447	0.994728	0.999939	-16.4451	0.994775	1	-16.4189	0.995464	1	-16.4153	0.995568	1	-16.4025	0.995948	0.999921	2.97098	0.974099	0.999908	-16.401	0.995995	0.999768	-16.4	0.996027	1	-16.3992	0.996052	0.999947	-16.3954	0.996173	0.999866	-16.3947	0.996196	1	-16.3741	0.996945	0.999998	-16.3574
Col4a4	0.963875	0.967265	0.999765	1.17426	0.917273	1	0.362559	0.89568	0.999979	0.457025	0.939458	1	-0.860884	0.99953	0.999939	0.7004	0.92601	1	-0.611886	0.952713	1	-0.884889	0.956112	1	0.00841825	0.999071	0.999921	-0.990076	0.969658	0.999908	-20.6241	0.910745	0.999768	-20.6231	0.911447	1	0.730182	0.996347	0.999947	-20.6186	0.914697	0.999866	-1.12314	0.946741	1	-1.32652	0.970567	0.999998	-20.5805
Mff	0.0166412	1.28875e-09	4.13427e-09	-0.0900694	0.000887923	0.00337981	0.260956	9.82134e-32	5.42417e-31	0.0661038	4.89201e-05	0.000205343	0.49001	6.08872e-55	3.99529e-54	-0.111216	0.382083	0.922066	0.109734	0.341053	0.787866	0.226433	7.41526e-10	4.83031e-09	-0.134007	0.110354	0.433266	-0.125316	0.722289	0.999908	-0.602016	1.33283e-39	1.48596e-38	0.23422	3.05943e-05	0.000226595	-0.195834	3.41266e-10	1.73434e-09	-0.672405	1.10297e-31	1.848e-30	0.14584	0.0945548	0.375992	-0.284876	0.000103001	0.000802744	-0.62261
Agfg1	-0.459103	1.04945e-18	4.43316e-18	-0.287566	6.37502e-08	4.11524e-07	0.328211	9.48006e-24	4.31864e-23	0.106117	0.000645216	0.00240181	0.547527	8.60632e-34	4.22733e-33	-0.0693976	0.791153	1	-0.334122	3.3209e-05	0.000232762	0.303788	5.42725e-06	2.44684e-05	0.0411002	0.968016	0.999921	0.171662	0.00368469	0.015434	-0.336982	8.91858e-10	3.15269e-09	0.10688	0.587986	1	-0.220497	4.94302e-06	1.90832e-05	-0.175745	2.70965e-05	9.9134e-05	-0.0241097	0.35539	0.972688	-0.253654	0.0236815	0.0989853	-0.22506
A030005L19Rik	-0.59604	0.962321	0.999765	0.176813	0.985791	1	-0.246664	0.992559	0.999979	-0.456021	0.992763	1	0.340496	0.956353	0.999939	-1.27665	0.973345	1	0.812845	0.989873	1	0.38646	0.987764	1	0.955876	0.979443	0.999921	1.55192	0.919411	0.999908	-19.1923	0.961302	0.999768	-19.1913	0.961607	1	-19.1905	0.961849	0.999947	-19.1867	0.963021	0.999866	-0.993534	0.994847	1	0.438056	0.990704	0.999998	-19.1487
A030014E15Rik	-15.9278	0.993923	0.999765	-15.9206	0.994082	1	-15.9201	0.994092	0.999979	-15.9018	0.994516	1	4.25399	0.957958	0.999939	-15.8911	0.994775	1	-15.8649	0.995464	1	-15.8612	0.995568	1	3.78597	0.974199	0.999921	-15.8481	0.995961	0.999908	-15.847	0.995995	0.999768	-15.846	0.996027	1	-15.8452	0.996052	0.999947	-15.8414	0.996173	0.999866	-15.8407	0.996196	1	-15.82	0.996945	0.999998	-15.8033
Pid1	-22.6805	0.616996	0.999765	-3.4277	0.664835	1	-1.4267	0.870154	0.999979	-3.8923	0.693461	1	-3.11707	0.729951	0.999939	-4.28903	0.689025	1	-22.6175	0.7089	1	-2.23283	0.82031	1	-3.80959	0.767086	0.999921	-0.534111	0.99635	0.999908	-0.0803088	0.918761	0.999768	-22.5984	0.743666	1	-22.5977	0.745227	0.999947	-2.53943	0.783016	0.999866	-22.5932	0.754228	1	-22.5724	0.801462	0.999998	8.61624
Trip12	-0.174808	6.70128e-19	2.84828e-18	-0.256151	1.16727e-09	8.95678e-09	0.136686	1.73208e-20	7.19951e-20	0.0509639	0.000107686	0.000435761	0.708844	4.24703e-73	3.48767e-72	-0.249075	0.0269057	0.102633	0.119391	0.583087	1	0.0453218	0.00596429	0.0182	-0.223198	0.0366377	0.175857	-0.237646	0.612674	0.999908	-0.305129	2.68612e-15	1.23024e-14	0.0861675	0.551085	1	-0.158467	1.42503e-07	6.16674e-07	-0.322395	3.37369e-10	1.87364e-09	0.0903111	0.976066	1	0.338122	0.0901964	0.302753	-0.195461
Fbxo36	-0.191891	0.00345665	0.00794826	-0.283367	0.0245354	0.0717262	0.200048	0.00106551	0.00248972	0.518772	0.00210584	0.00741625	1.04192	2.01044e-16	7.1223e-16	-0.510345	0.116727	0.363318	0.226109	0.600894	1	-0.143431	0.971995	1	0.342596	0.420485	0.999921	0.00143413	0.723764	0.999908	-1.6229	0.000548122	0.00137851	0.199724	0.849043	1	-0.394873	0.0286903	0.0736457	-1.38617	0.00271467	0.00790374	-0.143231	0.396729	1	0.061672	0.582898	0.999998	-2.16782
C130026I21Rik	-0.813945	0.689142	0.999765	0.558796	0.915642	1	0.116656	0.708942	0.999979	0.832478	0.53379	1	-2.62966	0.680053	0.999939	0.0728619	0.942856	1	-1.43581	0.748133	1	-0.297198	0.97409	1	-1.02594	0.825337	0.999921	0.204067	0.847108	0.999908	0.00246609	0.860882	0.999768	0.180411	0.984384	1	0.997308	0.918337	0.999947	-0.237809	0.851402	0.999866	-1.70995	0.79178	1	-0.230345	0.948981	0.999998	1.01234
A530032D15Rik	-2.18392	0.312637	0.564399	0.466963	0.935947	1	0.281728	0.381296	0.681814	0.643156	0.356243	0.761806	-3.28438	0.358241	0.63982	0.0438117	0.914376	1	-1.37199	0.534891	1	0.331901	0.68765	1	0.284514	0.918225	0.999921	0.415845	0.686068	0.999908	-0.417245	0.656656	0.999768	-1.28405	0.633811	1	1.77736	0.442554	0.85252	-0.808251	0.663092	0.999866	-0.0679378	0.910188	1	-3.83664	0.58056	0.999998	0.538106
A530040E14Rik	-2.0358	0.607596	0.997279	0.80527	0.794699	1	-1.34678	0.863139	0.999979	-1.16671	0.807239	1	-2.02391	0.718972	0.999939	0.656745	0.672698	1	-0.417507	0.87484	1	0.642297	0.682331	1	0.363901	0.882426	0.999921	-0.353035	0.9998	0.999935	0.0905674	0.886874	0.999768	-0.855558	0.860045	1	1.57708	0.685489	0.999947	-1.42019	0.786005	0.999866	0.892252	0.744578	1	-1.34982	0.868404	0.999998	1.49678
G530012D18Rik	-0.284381	0.972438	0.999765	0.230357	0.995645	1	-0.288188	0.982717	0.999979	0.951864	0.929535	1	-0.566571	0.994856	0.999939	0.26751	0.994094	1	-19.2766	0.963723	1	-19.273	0.964552	1	-19.2602	0.96759	0.999921	0.578923	0.972431	0.999908	1.65402	0.971665	0.999768	-19.2577	0.968222	1	1.54521	0.970428	0.999947	1.01279	0.99914	0.999866	-19.2524	0.969576	1	-19.2317	0.975561	0.999998	-19.2151
Sp110	-0.6317	3.81767e-53	3.18626e-52	0.293377	0.00642866	0.0210262	0.470562	3.46263e-62	3.60864e-61	0.341252	2.04138e-21	2.06375e-20	-1.07015	6.8657e-28	3.06371e-27	0.668352	1.05794e-41	3.87132e-40	-0.459308	3.23338e-13	5.07082e-12	0.616781	4.3031e-35	1.15789e-33	-0.176026	0.052994	0.239887	0.665525	3.3742e-32	7.73086e-31	-0.696587	8.35968e-32	7.08277e-31	-0.227374	0.0109106	0.0506969	-0.116741	6.53002e-08	2.89443e-07	-0.362457	2.22923e-13	1.50755e-12	-0.269869	0.000300213	0.00272691	-0.519159	3.05367e-07	3.78147e-06	0.25733
Gm16094	0.710439	0.993588	0.999765	-1.0526	0.966269	1	0.302086	0.947604	0.999979	-0.842456	0.994582	1	-19.5801	0.950823	0.999939	-0.179947	0.998932	1	-0.403103	0.984645	1	0.915619	0.931331	1	-0.625704	0.992033	0.999921	-0.568877	0.992247	0.999908	0.313726	0.992813	0.999768	-19.533	0.96293	1	2.63122	0.914663	0.999947	-0.181523	0.995748	0.999866	0.0549289	0.996136	1	-19.5071	0.97149	0.999998	-19.4904
Sp140	-0.345153	1.71799e-17	7.03311e-17	0.0393857	0.0256926	0.0747185	0.652163	2.9562e-62	3.08805e-61	0.582244	6.39474e-24	7.05907e-23	-1.11133	2.03585e-09	6.01147e-09	-0.329032	0.0163272	0.0655357	-0.510573	1.29304e-07	1.23797e-06	0.560246	1.19218e-15	1.22041e-14	0.339687	0.00364625	0.0239611	-0.119087	0.501407	0.999908	-0.77735	1.29997e-15	6.04827e-15	-0.221678	0.0566302	0.21253	0.252957	0.0646496	0.156056	-0.538188	9.43853e-09	4.698e-08	-0.314769	0.00257347	0.0186738	-0.132728	0.11829	0.375832	0.63912
Sp100	0.0616206	9.30484e-09	2.87765e-08	0.251521	0.0788353	0.20504	0.0817627	1.16618e-20	4.87563e-20	-0.268715	0.663343	1	-0.830845	3.19546e-08	9.09055e-08	0.0286201	0.0439533	0.157521	-0.215414	3.53464e-05	0.000246392	0.597263	9.62432e-30	2.12614e-28	-0.053841	0.698617	0.999921	-0.0765917	0.248127	0.638295	-0.592747	7.52479e-22	4.48978e-21	0.174213	0.0324706	0.132052	0.472661	0.353963	0.708243	-0.908038	1.01271e-22	1.14114e-21	-0.528276	4.86072e-08	7.92147e-07	0.0558397	0.736011	0.999998	1.7542
A630001G21Rik	-0.710262	1.62328e-27	8.4759e-27	0.0898129	0.0796073	0.206748	0.763415	5.08856e-73	6.50856e-72	0.775538	1.57978e-37	2.54672e-36	-1.22372	8.16387e-12	2.58236e-11	0.0480083	0.260132	0.694437	-0.750843	4.71552e-12	6.70743e-11	0.198675	0.000174424	0.000656117	0.651803	8.38703e-09	1.27959e-07	0.657222	1.45041e-16	1.8061e-15	-0.20532	4.81064e-09	1.63902e-08	-0.649098	1.04782e-05	8.24888e-05	-0.601508	4.04479e-11	2.15601e-10	-0.275151	2.87959e-06	1.1671e-05	-0.648126	5.9065e-06	7.29405e-05	-0.171815	0.0389216	0.150988	-0.845966
Cab39	-0.399274	6.2232e-31	3.49084e-30	-0.402511	6.05963e-16	7.91467e-15	0.383477	7.42154e-44	5.29299e-43	0.259074	2.75544e-12	1.88334e-11	0.612256	2.9431e-60	2.05879e-59	-0.0166059	0.539209	1	-0.101803	0.00155482	0.00797189	0.078417	0.00375804	0.0118392	0.189262	0.0301813	0.149561	-0.0187351	0.0971365	0.292374	-0.464273	2.25362e-20	1.27292e-19	-0.0275314	0.469702	1	-0.718207	1.72973e-21	1.48095e-20	-0.0348861	5.83086e-06	2.29565e-05	0.0476177	0.502948	1	-0.0386363	0.118574	0.376266	-0.356209
Itm2c	-0.598903	2.21599e-46	1.65912e-45	-0.359264	3.80702e-15	4.72092e-14	0.589119	3.65792e-79	5.25741e-78	0.665658	5.8046e-53	1.29997e-51	-0.646321	1.44226e-05	3.70483e-05	-0.192418	0.104885	0.332767	-0.435546	1.29444e-11	1.77085e-10	-0.127628	0.525788	0.990363	0.436052	2.22023e-09	3.58887e-08	0.912192	4.46532e-55	1.90698e-53	-1.1227	9.09898e-43	1.12754e-41	-0.170654	0.0552103	0.208074	-0.663866	1.198e-21	1.03211e-20	-0.699965	2.40912e-21	2.5373e-20	-0.238328	0.00109279	0.00871405	1.52305	5.73782e-57	9.50672e-55	1.24394
Gm28884	-16.5599	0.991898	0.999765	2.3451	0.9864	1	-16.5523	0.992123	0.999979	-16.5339	0.992688	1	-16.5252	0.99297	0.999939	-16.5233	0.993033	1	-16.4971	0.993952	1	-16.4934	0.99409	1	-16.4807	0.994597	0.999921	-16.4802	0.994615	0.999908	-16.4791	0.99466	0.999768	2.99729	0.974903	1	-16.4773	0.994736	0.999947	-16.4736	0.994898	0.999866	-16.4729	0.994928	1	-16.4522	0.995926	0.999998	-16.4355
Gpr55	-18.3315	0.971648	0.999765	-18.3243	0.972386	1	-0.943796	0.99395	0.999979	0.421562	0.979819	1	-1.69008	0.999057	0.999939	1.24058	0.976683	1	1.15792	0.994186	1	-18.2649	0.979318	1	-18.2522	0.981091	0.999921	0.855462	0.988902	0.999908	-18.2507	0.981312	0.999768	-18.2497	0.98146	1	-18.2489	0.981577	0.999947	-18.2451	0.982143	0.999866	1.08917	0.986114	1	-18.2237	0.985743	0.999998	-18.207
2810459M11Rik	-0.591809	0.982556	0.999765	0.337766	0.994497	1	-0.380026	0.994381	0.999979	-19.1662	0.965277	1	-19.1574	0.966619	0.999939	1.01649	0.961562	1	-19.1293	0.971277	1	1.47389	0.945507	1	-19.1129	0.974339	0.999921	-19.1124	0.974423	0.999908	-19.1113	0.97464	0.999768	-0.125481	0.994773	1	2.49963	0.93334	0.999947	-19.1058	0.975767	0.999866	-19.1051	0.975912	1	0.878836	0.980529	0.999998	-19.0677
Psmd1	-0.935575	5.28501e-122	1.15189e-120	-0.259271	1.18322e-11	1.12024e-10	0.549376	1.15668e-72	1.46895e-71	0.168445	2.00265e-07	1.02534e-06	1.07606	6.30296e-213	1.72718e-211	0.437286	9.9064e-30	2.47923e-28	0.0591074	0.47376	0.995379	0.313268	1.90317e-13	1.66856e-12	0.222745	8.50678e-06	9.07694e-05	0.286269	4.23557e-10	3.58861e-09	-1.28909	9.4837e-98	8.5277e-96	0.0805089	0.0840137	0.295991	-0.888791	7.41168e-50	1.52793e-48	-0.752439	2.9705e-39	6.77986e-38	0.123111	0.0533191	0.241298	-0.568319	1.32415e-13	3.59006e-12	-1.17272
Gm21972	-16.6633	0.991898	0.999765	-16.6562	0.992109	1	1.05485	0.986355	0.999979	-16.6373	0.992688	1	1.14498	0.983365	0.999939	-16.6267	0.993033	1	-16.6005	0.993952	1	2.48066	0.978373	1	-16.5841	0.994597	0.999921	-16.5836	0.994615	0.999908	-16.5825	0.99466	0.999768	-16.5815	0.994702	1	4.10374	0.974693	0.999947	-16.577	0.994898	0.999866	-16.5763	0.994928	1	-16.5556	0.995926	0.999998	-16.5389
Armc9	-0.250585	0.0510157	0.104652	-0.0290502	0.317351	0.679186	-0.236918	0.502042	0.865966	-0.309942	0.895528	1	1.70672	2.61746e-19	9.87492e-19	0.266115	0.625651	1	0.44775	0.998165	1	-0.00161237	0.886744	1	-0.382203	0.462554	0.999921	-0.271463	0.721423	0.999908	-1.26215	0.0489377	0.102336	-0.0586098	0.789583	1	-0.372769	0.181334	0.396141	-1.32746	0.0726889	0.166863	-0.536095	0.325942	0.919358	-0.625739	0.362149	0.873003	-1.24244
Gm16341	-19.7223	0.925165	0.999765	1.29749	0.94404	1	-0.76571	0.991679	0.999979	0.143612	0.976108	1	-1.39697	0.982282	0.999939	2.27296	0.850632	1	-0.473428	0.971056	1	-0.554816	0.999612	1	-19.643	0.950053	0.999921	0.553708	0.960028	0.999908	-19.6415	0.950638	0.999768	-0.675403	0.981395	1	-0.0208544	0.981903	0.999947	-19.6359	0.95283	0.999866	-19.6352	0.953112	1	1.87287	0.921315	0.999998	-19.5978
B3gnt7	-0.0347376	0.639081	0.999765	0.912974	0.581004	1	-1.01991	0.851011	0.999979	-1.12512	0.647271	1	-1.15133	0.739337	0.999939	0.751562	0.428269	0.998625	-0.0401105	0.869236	1	1.04657	0.190078	0.427078	-0.00636112	0.987266	0.999921	-0.74485	0.807837	0.999908	-1.886	0.495085	0.853062	0.253265	0.841573	1	-0.197457	0.748218	0.999947	-0.060409	0.778534	0.999866	0.183313	0.905104	1	0.861232	0.734041	0.999998	-1.751
Gm28626	0.33702	0.973253	0.999765	1.03079	0.869259	1	-2.30396	0.895419	0.999979	-1.51738	0.911591	1	-2.12091	0.896444	0.999939	-0.0202379	0.982904	1	-0.635512	0.950957	1	1.18338	0.799033	1	-2.00432	0.913863	0.999921	-0.325241	0.996108	0.999908	-1.33159	0.915578	0.999768	1.32489	0.811839	1	0.776526	0.990708	0.999947	-1.30514	0.921928	0.999866	1.1225	0.91919	1	0.555033	0.971046	0.999998	-21.0626
Ncl	-0.513654	3.13205e-125	7.07638e-124	0.0278452	0.000112365	0.000489522	0.254907	6.72099e-13	2.27044e-12	0.210132	0.00177572	0.00630324	1.12885	0	0	0.497166	1.63281e-142	2.83665e-140	0.302655	4.44248e-36	1.74712e-34	0.0505972	1.49083e-06	7.10628e-06	0.120695	0.988574	0.999921	0.332517	2.024e-25	3.59276e-24	-0.445226	3.46775e-37	3.52969e-36	-0.175609	9.15959e-37	3.50217e-35	-0.819858	1.02374e-174	1.62114e-172	-0.312312	5.6533e-15	4.17327e-14	0.0410209	0.907964	1	-0.604546	1.41216e-90	4.07567e-88	-1.75258
Ptma	-0.450538	0	0	-0.111001	2.96017e-120	4.04346e-118	0.281059	3.24963e-295	3.28524e-293	0.130991	7.4715e-24	8.23245e-23	0.174848	2.89812e-60	2.02891e-59	0.260009	1.65327e-198	4.84978e-196	0.0199001	0.000141726	0.000892657	0.0753975	0.0590715	0.150595	0.106079	1.83107e-10	3.26021e-09	0.348103	6.65569e-268	2.9048e-265	0.176445	1.01357e-47	1.52283e-46	-0.0554248	2.89047e-23	7.3678e-22	-0.742517	0	0	0.229695	3.00353e-83	3.12472e-81	0.0512592	0.0630641	0.275572	-0.229035	5.60366e-55	8.7193e-53	-0.322462
Pde6d	-0.712695	1.47633e-55	1.28929e-54	-0.824973	3.78977e-41	1.42449e-39	0.938089	1.53557e-149	5.9475e-148	0.970094	5.62495e-102	2.40222e-100	0.147992	9.94483e-15	3.38185e-14	-0.233639	0.00815046	0.0351347	-0.332548	7.17871e-09	7.86625e-08	-0.0853577	0.447167	0.872816	0.0584419	0.596957	0.999921	0.083045	0.00422698	0.0174763	-0.48461	1.60534e-23	1.01721e-22	0.141457	0.1617	0.505408	-1.2451	1.09423e-39	1.71455e-38	-0.3895	1.91031e-13	1.30072e-12	-0.124147	0.0229755	0.121742	1.12143	6.13229e-25	3.57431e-23	-1.01348
Cops7b	-0.361215	1.53216e-06	4.29322e-06	-0.541064	5.32956e-05	0.000242788	0.46924	9.11089e-13	3.06909e-12	0.205342	0.0143657	0.0444588	0.731526	7.97793e-18	2.914e-17	-0.085234	0.67895	1	-0.282848	0.0201487	0.077686	0.31208	0.0199987	0.0559152	-0.104376	0.506147	0.999921	-0.104375	0.838672	0.999908	-0.660767	5.00441e-05	0.000135907	0.44511	0.124441	0.410008	-0.76467	0.000109234	0.000374021	0.163194	0.123626	0.270172	-0.119345	0.286148	0.841306	-0.264065	0.197034	0.559105	-0.401971
Nppc	1.08232	0.98953	0.999765	0.710798	0.986806	1	-2.39793	0.970319	0.999979	-1.56702	0.975359	1	-1.65504	0.977968	0.999939	0.849878	0.949932	1	0.633038	0.985351	1	0.793795	0.955835	1	0.527108	0.97542	0.999921	-19.5024	0.965006	0.999908	0.321419	0.995483	0.999768	-19.5003	0.965576	1	-19.4995	0.965793	0.999947	-19.4957	0.966844	0.999866	0.189188	0.998675	1	-19.4744	0.973526	0.999998	2.18025
Dis3l2	0.0619584	0.000137659	0.000347577	-0.076744	0.0100843	0.0318252	0.162685	4.12897e-09	1.24321e-08	-0.509671	0.0845962	0.223821	0.860734	3.14397e-31	1.49028e-30	0.0220798	0.747833	1	0.314775	0.920287	1	0.518412	2.26262e-06	1.0596e-05	-0.462721	0.0270329	0.136762	-0.185553	0.882996	0.999908	-1.3259	2.27125e-09	7.85044e-09	0.570667	0.00638511	0.0315709	-0.498495	6.48538e-05	0.000227459	-0.502878	0.000342443	0.00111656	-0.0167925	0.525813	1	-0.516652	0.0287153	0.116568	-0.865589
Chrng	1.79614	0.978181	0.999765	-18.1711	0.980274	1	-0.764522	0.998173	0.999979	-18.1523	0.981721	1	0.200988	0.993909	0.999939	-18.1416	0.982585	1	2.16576	0.961179	1	-18.1118	0.985226	1	-18.099	0.986493	0.999921	0.533152	0.983524	0.999908	-18.0975	0.986651	0.999768	-18.0965	0.986756	1	-18.0957	0.98684	0.999947	-18.0919	0.987244	0.999866	1.83424	0.981043	1	1.86311	0.971366	0.999998	2.82436
Eif4e2	-0.928845	1.64474e-123	3.64245e-122	-0.256784	2.24519e-10	1.86256e-09	0.624789	9.15292e-87	1.49436e-85	0.313569	5.06894e-18	4.47477e-17	1.06311	8.49297e-217	2.38577e-215	0.183435	3.13998e-06	2.206e-05	-0.302165	1.03509e-09	1.21855e-08	0.377646	1.97024e-18	2.42472e-17	0.30031	2.70512e-10	4.75495e-09	0.26938	1.4718e-08	1.10983e-07	-1.09134	1.41532e-83	7.65125e-82	-0.0885778	0.124776	0.410883	-0.722417	1.33966e-37	1.95849e-36	-0.821195	1.45884e-46	4.47762e-45	0.0284717	0.501203	1	-0.364642	3.86957e-07	4.69119e-06	-0.537951
Efhd1	0.843713	0.980237	0.999765	0.331897	0.995278	1	-1.61372	0.940512	0.999979	-1.89477	0.930669	1	-0.565643	0.992469	0.999939	-0.248403	0.990532	1	-20.7174	0.904966	1	-20.7137	0.90713	1	-1.1926	0.944822	0.999921	-1.8355	0.945159	0.999908	-0.883868	0.946149	0.999768	-0.0524581	0.992264	1	-20.6977	0.917237	0.999947	-0.250491	0.982579	0.999866	1.38279	0.859237	1	-1.16062	0.974649	0.999998	2.51852
Gigyf2	-0.121746	1.27856e-16	5.11025e-16	-0.121065	8.75313e-06	4.41696e-05	0.252253	6.14241e-30	3.24896e-29	-0.134538	0.391008	0.819862	0.591391	1.50771e-53	9.71518e-53	-0.0567538	0.816492	1	0.0284833	0.0769444	0.242018	0.535128	1.5303e-20	2.16126e-19	-0.249913	0.0141127	0.0780143	-0.186795	0.975467	0.999908	-0.932998	3.68739e-29	2.85637e-28	0.403151	1.32576e-05	0.000103054	-0.0991814	1.23788e-06	5.00921e-06	-0.351364	3.34411e-11	1.97686e-10	0.122	0.878651	1	-0.28963	0.00287204	0.0159603	-0.739229
Kcnj13	-0.672828	0.96232	0.999765	-0.189239	0.985783	1	0.0695499	0.971053	0.999979	0.644565	0.984334	1	0.986595	0.909205	0.999939	0.990244	0.955128	1	1.81879	0.935972	1	-0.864804	0.984689	1	-0.330452	0.99069	0.999921	-19.3394	0.960971	0.999908	0.596755	0.991482	0.999768	-0.425617	0.99199	1	-19.3365	0.961849	0.999947	-19.3328	0.963021	0.999866	-0.400509	0.99486	1	-19.3114	0.970472	0.999998	-19.2947
3110079O15Rik	2.03482	0.991116	0.999765	-16.9612	0.988164	1	-16.9607	0.988185	0.999979	-16.9424	0.989032	1	2.90539	0.939605	0.999939	1.25542	0.9866	1	-16.9055	0.990928	1	-16.9019	0.991135	1	-16.8891	0.991895	0.999921	-16.8887	0.991922	0.999908	-16.8876	0.99199	0.999768	-16.8866	0.992054	1	-16.8858	0.992104	0.999947	-16.882	0.992346	0.999866	-16.8813	0.992392	1	-16.8606	0.993889	0.999998	-16.844
Inpp5d	-0.274291	1.35617e-24	6.65406e-24	0.181849	0.801354	1	0.246	4.57605e-34	2.65082e-33	-0.225187	0.952198	1	-0.387325	0.750957	0.999939	-0.0696193	0.802476	1	-0.223977	2.5208e-05	0.000180429	0.576817	1.28117e-28	2.71948e-27	0.00968387	0.725858	0.999921	0.0725067	0.00252366	0.0108999	-0.924413	1.29416e-34	1.21754e-33	0.060835	0.340283	0.883493	0.342234	0.451592	0.86685	-0.194843	9.51344e-09	4.73265e-08	-0.565837	1.12002e-09	2.16199e-08	-0.218853	0.0183662	0.0799233	1.10698
Atg16l1	0.265294	0.00399311	0.00913484	-0.160294	0.00163683	0.00595557	-0.0486642	4.03563e-06	1.07557e-05	-0.199356	0.692483	1	0.629334	6.11341e-26	2.63408e-25	-0.0198555	0.663057	1	0.248922	0.980337	1	0.110943	0.0336939	0.0901357	-0.215048	0.197986	0.6734	-0.0611867	0.422244	0.955805	-0.699162	5.67651e-08	1.83283e-07	0.338691	0.106515	0.360708	-2.47692e-06	0.00821671	0.0228414	-0.578677	1.03316e-05	3.97492e-05	-0.0557417	0.290356	0.849516	-0.553404	0.0114905	0.0534886	-0.479264
Sag	0.568572	0.887684	0.999765	-0.0821762	0.726209	1	-0.290941	0.75592	0.999979	-0.38514	0.986106	1	0.615632	0.161388	0.309691	-0.226251	0.915508	1	0.808187	0.701207	1	0.0326044	0.825491	1	-0.0649407	0.978138	0.999921	-0.10232	0.929484	0.999908	-0.0278612	0.67674	0.999768	-0.23995	0.856613	1	-1.26082	0.504117	0.945755	-0.547944	0.608706	0.999866	-0.605744	0.728018	1	-0.282069	0.849868	0.999998	-0.666357
Dgkd	-0.990464	2.99625e-34	1.79675e-33	0.116757	0.0995772	0.251707	0.585946	1.41213e-46	1.06754e-45	0.448971	2.69216e-15	2.12124e-14	-0.478691	0.584688	0.966633	0.0730345	0.128247	0.393584	-0.83477	6.45636e-13	9.92526e-12	0.115058	0.00562756	0.017249	0.300849	0.0213114	0.111537	0.655677	2.31364e-15	2.71655e-14	-0.53145	1.33229e-12	5.3839e-12	-0.362702	0.00568421	0.0284909	-0.826868	1.87105e-13	1.12653e-12	-0.0525934	0.000399331	0.00128866	0.376688	0.0374947	0.183014	-0.372435	0.00594808	0.0300991	-0.680768
Gm19582	-18.44	0.9676	0.999765	-18.4328	0.968444	1	-0.0545194	0.988474	0.999979	-0.533109	0.993638	1	-18.4052	0.971887	0.999939	1.22217	0.980158	1	-18.3771	0.975811	1	1.7727	0.94109	1	2.52238	0.932113	0.999921	2.24355	0.931787	0.999908	-18.3592	0.978643	0.999768	-18.3582	0.978812	1	-18.3574	0.978945	0.999947	1.05233	0.988942	0.999866	-18.3529	0.979714	1	-18.3322	0.983706	0.999998	-18.3155
Usp40	-0.123526	0.000352792	0.000870379	0.12964	0.478449	0.940292	-0.282149	0.021866	0.0466297	-0.630929	0.115468	0.293993	-0.375272	0.249431	0.461802	0.0602713	0.367616	0.895957	-0.224486	0.0664933	0.214307	0.446274	0.000156277	0.000591583	-0.37036	0.147289	0.540666	-0.38422	0.512034	0.999908	-0.692937	8.92939e-05	0.000237736	0.657542	0.00167837	0.00939404	0.142185	0.132299	0.299892	-0.448539	0.00584339	0.0162767	1.91055	1.15761e-28	5.91835e-27	-0.185632	0.245943	0.661093	-1.2139
Ugt1a7c	-3.24353	0.462984	0.798134	1.10009	0.731971	1	0.631192	0.459221	0.803569	0.366592	0.748214	1	-5.26323	0.513559	0.870394	0.354813	0.87199	1	-3.70498	0.579918	1	1.23555	0.420501	0.83088	0.460908	0.880918	0.999921	1.62027	0.244671	0.630583	-2.04153	0.658072	0.999768	-1.44288	0.746054	1	0.620604	0.960987	0.999947	-2.37117	0.677095	0.999866	-0.978086	0.768923	1	-1.94597	0.76559	0.999998	-0.216201
Ugt1a6b	-17.4234	0.985822	0.999765	1.40438	0.992316	1	-17.4157	0.986216	0.999979	-17.3974	0.987204	1	-17.3886	0.987698	0.999939	1.01413	0.988342	1	-17.3605	0.989416	1	4.62712	0.900446	1	-17.3441	0.990545	0.999921	-17.3436	0.990576	0.999908	-17.3425	0.990656	0.999768	-17.3415	0.990729	1	-17.3408	0.990788	0.999947	-17.337	0.991071	0.999866	-17.3363	0.991124	1	-17.3156	0.992871	0.999998	-17.2989
Ugt1a6a	-1.36304	0.75035	0.999765	1.07229	0.835403	1	0.0340371	0.857114	0.999979	0.313266	0.871268	1	-3.68965	0.75756	0.999939	0.273475	0.933126	1	-21.9285	0.751637	1	1.83531	0.447073	0.872816	-0.469666	0.92396	0.999921	1.24194	0.639786	0.999908	-21.9105	0.77993	0.999768	-1.38221	0.870595	1	1.11098	0.943832	0.999947	-0.528408	0.88206	0.999866	-1.36434	0.852507	1	-2.18678	0.869356	0.999998	-1.9869
Ugt1a5	-19.2688	0.951417	0.999765	1.67722	0.939926	1	-0.154389	0.982721	0.999979	-0.480605	0.998107	1	-19.234	0.957841	0.999939	0.0470026	0.994101	1	0.0706127	0.990698	1	2.01275	0.898053	1	-19.1895	0.96759	0.999921	0.725989	0.972433	0.999908	-19.188	0.96797	0.999768	-19.187	0.968222	1	2.36003	0.939884	0.999947	-19.1824	0.969393	0.999866	-19.1817	0.969576	1	0.410306	0.985622	0.999998	-19.1443
Ugt1a2	-16.8057	0.989873	0.999765	1.94499	0.988372	1	0.823791	0.988324	0.999979	-16.7797	0.99086	1	-16.7709	0.991213	0.999939	2.05086	0.984858	1	-16.7428	0.99244	1	1.331	0.979853	1	-16.7264	0.993246	0.999921	-16.726	0.993268	0.999908	-16.7249	0.993325	0.999768	-16.7239	0.993378	1	-16.7231	0.99342	0.999947	-16.7193	0.993622	0.999866	2.56143	0.974709	1	-16.6979	0.994908	0.999998	-16.6813
Dnajb3	-0.244007	0.282185	0.513935	-1.43213	0.142824	0.345598	-1.72738	0.23976	0.448772	-1.53724	0.265153	0.599904	2.98227	1.33836e-23	5.50038e-23	-0.394317	0.632293	1	0.738367	0.776665	1	-0.384445	0.777434	1	-1.55604	0.364278	0.999921	-2.13532	0.292695	0.725513	-0.367428	0.40051	0.710702	0.750769	0.582972	1	-2.76665	0.214057	0.459272	-0.800605	0.359157	0.686546	-0.397777	0.637886	1	-0.677385	0.575242	0.999998	-0.652571
Mroh2a	0.685962	0.986313	0.999765	0.123989	0.998783	1	-1.27083	0.977532	0.999979	-0.971059	0.970845	1	-0.329158	0.974102	0.999939	0.779529	0.900608	1	-2.14384	0.927278	1	-0.104793	0.987408	1	-20.835	0.911033	0.999921	-0.799991	0.971024	0.999908	-20.8335	0.912072	0.999768	0.705378	0.935514	1	1.08784	0.964455	0.999947	-20.8279	0.915966	0.999866	-1.54664	0.947986	1	-20.8065	0.932863	0.999998	-20.7898
Hjurp	-1.14571	1.78944e-140	4.91862e-139	-0.763237	4.04563e-58	2.33524e-56	0.627968	8.5393e-101	1.75635e-99	-0.352706	1.04935e-06	5.09416e-06	0.647361	1.02123e-84	9.61281e-84	0.376658	2.09769e-20	3.78387e-19	-0.328701	4.88813e-11	6.39387e-10	1.40642	4.95973e-221	1.28622e-218	-1.03327	5.86328e-42	4.38986e-40	-0.177882	0.191412	0.51786	-0.863977	1.12212e-54	2.22279e-53	1.52619	5.03388e-194	1.30545e-191	-1.02303	2.78959e-55	6.72736e-54	-0.196441	2.70641e-10	1.51244e-09	-0.400593	2.11954e-09	3.99232e-08	-0.588299	1.75799e-11	3.78094e-10	-0.443869
Glrp1	-1.78629	0.00817526	0.0182086	0.451064	0.939133	1	0.645862	0.000699401	0.00165041	0.88035	0.00369964	0.0125858	-1.63801	0.144426	0.27951	0.42116	0.409957	0.969827	-1.8006	0.0548082	0.182531	0.55433	0.141799	0.329998	0.622681	0.402481	0.999921	-0.0351106	0.797086	0.999908	-0.764234	0.145953	0.284653	-0.436048	0.476667	1	0.476613	0.691834	0.999947	-0.850885	0.209733	0.431525	0.832282	0.339653	0.944335	-1.63639	0.249489	0.66803	-2.28478
Gm19589	-17.8504	0.977722	0.999765	0.506241	0.999795	1	-0.62563	0.999858	0.999979	0.191469	0.997218	1	-0.673455	0.995669	0.999939	3.1284	0.923869	1	-17.7875	0.983368	1	0.567843	0.988716	1	-17.7711	0.985142	0.999921	-17.7707	0.985191	0.999908	-17.7696	0.985316	0.999768	1.48917	0.984167	1	-17.7678	0.985524	0.999947	-17.764	0.985969	0.999866	0.988093	0.982318	1	-17.7426	0.988798	0.999998	-17.7259
Gm29336	-1.1484	0.886547	0.999765	0.153365	0.977157	1	0.72936	0.809443	0.999979	0.117489	0.957736	1	-3.84465	0.888672	0.999939	-0.103515	0.985204	1	-20.7654	0.883983	1	0.32159	0.948625	1	1.39697	0.865697	0.999921	0.98811	0.86487	0.999908	-20.7474	0.897492	0.999768	-2.02015	0.928508	1	-0.745686	0.929376	0.999947	-0.783169	0.933363	0.999866	1.05091	0.939407	1	-1.20187	0.96042	0.999998	2.62883
Arl4c	-1.02298	3.56157e-11	1.21046e-10	1.10096	9.60168e-11	8.31216e-10	-0.318113	0.0591477	0.120862	-1.39005	1.843e-05	8.05341e-05	-3.89777	3.87604e-16	1.36076e-15	0.862799	6.71258e-14	8.57351e-13	-1.61854	3.458e-08	3.54396e-07	1.1139	2.16532e-22	3.37217e-21	-0.61038	0.0344274	0.16695	0.427194	0.00015705	0.00080087	-1.01528	5.62787e-06	1.62927e-05	-0.584744	0.0446559	0.174014	1.13363	0.00107626	0.00332905	-0.946518	8.73202e-05	0.000303635	-0.336303	0.155713	0.547411	-0.688288	0.0350656	0.138117	1.73014
Platr5	-16.1081	0.993923	0.999765	-16.1009	0.994082	1	-16.1005	0.994092	0.999979	2.31495	0.982595	1	-16.0733	0.994728	0.999939	4.87788	0.957545	1	-16.0452	0.995464	1	-16.0416	0.995568	1	-16.0288	0.995948	0.999921	-16.0284	0.995961	0.999908	-16.0273	0.995995	0.999768	-16.0263	0.996027	1	-16.0255	0.996052	0.999947	-16.0217	0.996173	0.999866	-16.021	0.996196	1	-16.0004	0.996945	0.999998	-15.9837
1700067G17Rik	-17.1865	0.989873	0.999765	1.40946	0.988373	1	-17.1789	0.990154	0.999979	-17.1605	0.99086	1	-17.1518	0.991213	0.999939	2.4105	0.961027	1	-17.1237	0.99244	1	-17.12	0.992613	1	-17.1072	0.993246	0.999921	-17.1068	0.993268	0.999908	-17.1057	0.993325	0.999768	-17.1047	0.993378	1	4.43634	0.945471	0.999947	-17.1002	0.993622	0.999866	-17.0995	0.99366	1	-17.0788	0.994908	0.999998	-17.0621
Sh3bp4	-2.66723	0.8004	0.999765	-0.120431	0.955111	1	-0.326273	0.958747	0.999979	-21.4495	0.801018	1	0.121406	0.933273	0.999939	0.946891	0.835008	1	-0.500738	0.941713	1	-0.165985	0.99737	1	-1.58697	0.911278	0.999921	1.32543	0.734283	0.999908	-21.3946	0.85398	0.999768	-0.653475	0.945587	1	-0.719101	0.916642	0.999947	-0.849475	0.922802	0.999866	-21.3883	0.861229	1	-21.3676	0.888339	0.999998	4.89658
Agap1	-0.380361	1.3637e-07	4.0115e-07	-0.16544	0.00545336	0.0181212	-0.376194	0.258907	0.481738	-0.202213	0.893941	1	1.45716	4.78415e-72	3.88596e-71	0.283337	0.0905616	0.293783	0.263548	0.746269	1	-0.108098	0.766051	1	-0.870382	0.00127153	0.00918935	-0.35749	0.382235	0.889197	-1.19432	1.92114e-07	6.03315e-07	-0.273933	0.131744	0.428834	-0.153398	0.0073374	0.0205438	-0.0873498	0.0143503	0.0374321	0.0161523	0.593568	1	0.0244338	0.683394	0.999998	-1.16868
Gbx2	-1.06847	0.431235	0.750561	0.356933	0.971095	1	-0.481307	0.831093	0.999979	0.222227	0.676504	1	-2.61571	0.428233	0.747154	0.310397	0.767597	1	-0.523506	0.707404	1	1.23126	0.159618	0.366227	-0.336442	0.906588	0.999921	-0.445363	0.909461	0.999908	-0.0889096	0.717623	0.999768	0.204598	0.918582	1	0.743566	0.96753	0.999947	-0.381233	0.697355	0.999866	1.69293	0.199421	0.655723	-0.330357	0.875295	0.999998	-23.4366
4930434B07Rik	1.81451	0.989091	0.999765	-17.2705	0.990136	1	-17.27	0.990154	0.999979	-17.2516	0.99086	1	-17.2429	0.991213	0.999939	-17.241	0.991292	1	-17.2148	0.99244	1	3.00134	0.95234	1	-17.1983	0.993246	0.999921	-17.1979	0.993268	0.999908	-17.1968	0.993325	0.999768	-17.1958	0.993378	1	2.89843	0.976009	0.999947	-17.1913	0.993622	0.999866	-17.1906	0.99366	1	2.86692	0.966277	0.999998	-17.1532
Ackr3	-18.164	0.981772	0.999765	2.16327	0.953311	1	-0.899485	0.996203	0.999979	-18.138	0.983548	1	-18.1292	0.984184	0.999939	-18.1273	0.984326	1	-18.1011	0.986392	1	-18.0975	0.986703	1	1.0747	0.982305	0.999921	-18.0843	0.987883	0.999908	-18.0832	0.987986	0.999768	-18.0822	0.988081	1	1.89888	0.981269	0.999947	1.3718	0.980022	0.999866	-18.0769	0.988589	1	-18.0562	0.990834	0.999998	-18.0395
Cops8	-0.547532	8.39175e-54	7.10658e-53	-0.21397	1.6821e-10	1.41246e-09	0.399328	2.39948e-51	2.00263e-50	0.228795	3.36649e-13	2.41249e-12	0.879718	9.58447e-126	1.33675e-124	-0.0742252	0.789213	1	-0.113405	0.00113049	0.00595494	0.248544	7.95122e-10	5.15504e-09	0.249888	0.000191225	0.00163878	0.0643501	0.00568265	0.0229228	-0.602464	4.79962e-34	4.41565e-33	-0.0233021	0.853052	1	-0.201553	3.07425e-11	1.65098e-10	-0.738244	3.56299e-29	5.31744e-28	-0.0394717	0.250973	0.771501	-0.37823	4.72832e-06	4.7453e-05	-0.807428
Mlph	-0.436342	0.860637	0.999765	-0.0375057	0.935148	1	-0.271906	0.872153	0.999979	1.00446	0.653819	1	-2.49153	0.822814	0.999939	-0.0444757	0.98502	1	-0.431971	0.920465	1	0.536863	0.852908	1	-0.00730587	0.987423	0.999921	-1.5507	0.898814	0.999908	-0.930053	0.871514	0.999768	0.327309	0.975131	1	1.44392	0.880877	0.999947	0.49124	0.992053	0.999866	0.574617	0.958418	1	-0.230386	0.971934	0.999998	-21.7397
Rab17	-0.876965	0.102524	0.201933	0.949745	0.26546	0.585931	-0.0343887	0.211744	0.400989	0.459496	0.127783	0.321325	-3.32849	0.0601988	0.122757	0.801497	0.100382	0.320755	-0.412587	0.468936	0.988705	0.68996	0.0978182	0.238047	0.143828	0.901448	0.999921	-0.0288835	0.843449	0.999908	-1.03933	0.232574	0.436372	-1.56836	0.283835	0.776715	1.22994	0.45633	0.87379	-0.676924	0.388978	0.735847	0.239289	0.918239	1	-0.649903	0.60908	0.999998	-2.46087
Lrrfip1	-0.381761	2.08219e-39	1.3774e-38	0.372474	8.42668e-11	7.31976e-10	0.210113	1.96344e-27	9.7757e-27	0.161549	1.71987e-10	1.06305e-09	-1.22532	8.53577e-64	6.22155e-63	0.368625	4.20965e-20	7.52522e-19	-0.159341	0.000317134	0.00186244	0.475812	3.03272e-28	6.26646e-27	0.198803	0.000251939	0.00210467	0.321154	1.48732e-13	1.59366e-12	-0.927012	8.1014e-54	1.54056e-52	-0.13463	0.0594097	0.221507	0.33273	0.176708	0.387453	-0.682592	1.80423e-29	2.74764e-28	0.0937337	0.221003	0.705931	0.113881	0.476222	0.999998	0.281554
Rbm44	-0.649149	0.531241	0.895613	-0.265948	0.728549	1	0.165638	0.592003	0.99365	-0.0895475	0.889587	1	0.658753	0.342368	0.615279	-0.581941	0.782771	1	0.341307	0.99729	1	0.380976	0.762319	1	-1.87986	0.607662	0.999921	0.397033	0.753834	0.999908	-2.26866	0.537628	0.915711	0.947295	0.673919	1	-3.48349	0.519406	0.967647	-0.174764	0.760752	0.999866	-0.842883	0.763774	1	-0.00628645	0.96726	0.999998	-0.0145659
Ramp1	-0.856315	5.1669e-142	1.44463e-140	0.759767	6.05731e-183	1.46472e-180	1.15461	0	0	1.11212	0	0	-1.74056	0	0	0.47099	5.33378e-25	1.15408e-23	-0.731397	2.37726e-137	5.00456e-135	0.552393	1.06554e-30	2.4382e-29	0.981559	4.70106e-167	2.90072e-164	1.2429	0	0	-0.615735	9.73479e-24	6.22568e-23	-1.20329	4.10129e-254	1.66792e-251	0.300608	1.30136e-22	1.15969e-21	-0.092578	0.174236	0.366495	-2.40536	0	0	-0.189657	6.62924e-15	2.03821e-13	-0.624021
Ube2f	-0.569861	1.41698e-53	1.19376e-52	-0.251024	1.99156e-12	2.01339e-11	0.732234	5.20288e-117	1.36112e-115	0.493022	7.56112e-37	1.20372e-35	0.517981	2.64425e-54	1.72247e-53	-0.348534	6.99791e-06	4.7432e-05	-0.29233	1.25112e-08	1.34379e-07	-0.0399971	0.147163	0.340577	0.546377	3.32974e-16	8.80094e-15	0.438485	1.15603e-17	1.51658e-16	-0.566412	1.75719e-30	1.42212e-29	-0.447698	1.63396e-07	1.57788e-06	-0.410111	1.90971e-17	1.39536e-16	-0.548297	2.17758e-21	2.2975e-20	-0.354776	7.07507e-07	1.00001e-05	-0.0274564	0.181317	0.523981	0.379246
Gm26683	-19.0311	0.953439	0.999765	-0.577867	0.976128	1	-0.489631	0.997746	0.999979	0.0932734	0.996264	1	0.631721	0.92225	0.999939	-18.9945	0.959959	1	0.0252822	0.992208	1	-0.476173	0.993555	1	1.09861	0.971358	0.999921	1.84492	0.941175	0.999908	1.03511	0.999488	0.999768	1.45627	0.96966	1	0.727762	0.999683	0.999947	-18.9448	0.970668	0.999866	-18.9441	0.970843	1	1.06406	0.984592	0.999998	-18.9067
Scly	-0.336774	5.99859e-17	2.41972e-16	-0.186254	2.48277e-06	1.33253e-05	-0.13969	3.63074e-05	9.21407e-05	0.0859616	0.00093203	0.00341268	1.09151	9.91855e-98	1.075e-96	0.234554	0.00450418	0.0205922	0.382667	0.22813	0.578947	-0.0627439	0.343688	0.705269	-0.368737	0.012708	0.0712619	-0.0324487	0.208018	0.553663	-0.703873	1.0962e-14	4.87703e-14	-0.0257357	0.537689	1	-0.193062	5.31185e-06	2.04409e-05	-0.29613	1.32611e-06	5.51206e-06	0.0682293	0.74579	1	-0.350624	0.00646656	0.0323853	-1.10165
Gm17090	2.66495	0.970087	0.999765	-17.5658	0.988164	1	-17.5653	0.988185	0.999979	0.60146	0.98808	1	-17.5382	0.989456	0.999939	1.06952	0.986602	1	-17.5101	0.990928	1	-17.5064	0.991135	1	-17.4936	0.991895	0.999921	-17.4932	0.991922	0.999908	-17.4921	0.99199	0.999768	2.01387	0.977552	1	-17.4903	0.992104	0.999947	-17.4866	0.992346	0.999866	2.42612	0.975974	1	-17.4652	0.993889	0.999998	-17.4485
Espnl	-0.567177	0.861009	0.999765	-0.132633	0.933559	1	0.402973	0.789455	0.999979	0.575693	0.855891	1	-2.49394	0.858957	0.999939	0.68461	0.877286	1	0.126727	0.979123	1	0.61909	0.876459	1	0.0351872	0.985991	0.999921	0.490104	0.893876	0.999908	-0.428969	0.899239	0.999768	-1.73677	0.900759	1	-1.76846	0.871946	0.999947	1.13861	0.965221	0.999866	0.855874	0.869323	1	-0.772413	0.915839	0.999998	-2.04308
Klhl30	-20.608	0.882942	0.999765	1.15718	0.899703	1	0.987918	0.878011	0.999979	-20.5819	0.894282	1	-20.5732	0.898345	0.999939	0.856595	0.910434	1	-20.5451	0.912476	1	-0.0234919	0.996912	1	0.381529	0.988734	0.999921	2.49301	0.669069	0.999908	-0.571892	0.952811	0.999768	-20.5261	0.923302	1	-0.889955	0.954295	0.999947	0.780029	0.979557	0.999866	-20.5208	0.926561	1	-20.5001	0.940985	0.999998	-20.4834
Erfe	-21.3312	0.741382	0.999765	-21.324	0.747886	1	0.985677	0.724032	0.999979	0.387162	0.917378	1	1.61775	0.489353	0.836101	1.09824	0.845327	1	-21.2682	0.805402	1	-0.0709161	0.999325	1	-0.234785	0.973718	0.999921	0.678575	0.935352	0.999908	-1.30521	0.85748	0.999768	1.39404	0.868229	1	-21.2485	0.830214	0.999947	-0.13846	0.92887	0.999866	-0.93448	0.898789	1	-1.68482	0.906676	0.999998	-0.51774
Ilkap	-0.746318	8.37334e-93	1.26122e-91	-0.118371	0.00101502	0.00382857	0.457933	7.76615e-54	6.83559e-53	0.293596	7.01238e-18	6.16305e-17	0.786522	1.68e-117	2.18156e-116	0.181494	4.95272e-07	3.7825e-06	0.0409369	0.56164	1	0.167536	1.48182e-05	6.35413e-05	0.16566	0.000240936	0.00201841	0.348085	2.52045e-14	2.80827e-13	-0.71527	6.48366e-51	1.11342e-49	0.0260577	0.448479	1	-0.842344	8.55996e-47	1.61574e-45	-0.723326	2.13301e-39	4.87459e-38	0.0186275	0.782023	1	-0.322527	6.29877e-06	6.14894e-05	-0.548017
1700020N18Rik	-0.331864	0.986607	0.999765	-0.401093	0.987957	1	-0.0717773	0.990439	0.999979	-1.18203	0.991808	1	-1.23983	0.993784	0.999939	1.49475	0.958077	1	1.22089	0.971755	1	-18.7509	0.974887	1	0.523389	0.993106	0.999921	-18.7377	0.977115	0.999908	-18.7366	0.977309	0.999768	-18.7356	0.977488	1	1.20884	0.991789	0.999947	0.881062	0.990218	0.999866	-18.7304	0.978447	1	-18.7097	0.982688	0.999998	-18.693
Hes6	-0.649219	1.10596e-66	1.16207e-65	0.117927	0.916478	1	0.549097	9.02483e-80	1.31293e-78	0.472546	1.07719e-39	1.81329e-38	-0.549958	2.88663e-08	8.22769e-08	0.22752	6.62633e-09	5.97639e-08	-0.304524	7.03492e-09	7.71341e-08	0.151174	2.8291e-06	1.30946e-05	0.430972	2.68186e-13	5.9614e-12	1.06128	1.30731e-94	1.16383e-92	-1.02628	2.27027e-57	4.86517e-56	-0.684929	6.23344e-18	1.24627e-16	-0.369162	2.0692e-16	1.43513e-15	-0.711049	2.57719e-30	4.05239e-29	-0.489956	2.23537e-11	5.01878e-10	-0.143604	0.0258374	0.106602	0.498935
Per2	-0.786942	0.0689076	0.139059	0.100821	0.654953	1	0.21389	0.0576158	0.117853	0.160645	0.447525	0.908865	0.365143	0.0394124	0.0819101	0.313076	0.629787	1	0.238474	0.83477	1	-0.126329	0.875089	1	-0.852512	0.420203	0.999921	-0.401201	0.866222	0.999908	0.309782	0.527274	0.900548	-0.663076	0.457244	1	-0.612125	0.288619	0.596643	0.225469	0.702869	0.999866	-0.135129	0.766096	1	0.528435	0.82898	0.999998	-1.20163
Traf3ip1	-0.706508	0.00238201	0.00554274	-0.263566	0.0804526	0.20861	-0.051827	0.0970406	0.193045	-0.130937	0.862308	1	1.19295	4.14072e-14	1.38857e-13	-0.0122748	0.916776	1	0.445959	0.916697	1	0.166122	0.297526	0.625977	-0.4431	0.320799	0.948195	0.121043	0.640484	0.999908	-0.681172	0.0283714	0.0610117	0.25514	0.726017	1	-0.545784	0.0689431	0.165574	-0.118248	0.230651	0.467892	-0.0374941	0.77421	1	0.210452	0.868834	0.999998	-1.13
Asb1	0.197487	0.141443	0.272765	-0.787558	0.0196388	0.0586904	0.157476	0.014702	0.0317534	-0.220562	0.973675	1	1.25277	3.75286e-13	1.2297e-12	-0.510234	0.289775	0.754327	0.0509781	0.541327	1	-0.260741	0.895686	1	-0.408116	0.452608	0.999921	-0.770214	0.344525	0.825182	-1.03684	0.031273	0.0668497	0.683432	0.213332	0.628373	-0.234829	0.175558	0.385405	-0.469815	0.142209	0.305852	0.245452	0.921402	1	0.627363	0.553219	0.999998	-0.304458
Hdac4	-0.153657	2.39246e-06	6.64039e-06	-0.298234	0.000303404	0.00123785	0.106868	2.97692e-08	8.67716e-08	-0.138687	0.392174	0.821536	0.458224	8.61011e-14	2.868e-13	0.271235	0.0408653	0.147875	0.373534	0.62144	1	0.442012	6.0244e-05	0.000240358	-0.625208	0.0038072	0.0248726	-0.140944	0.73492	0.999908	-0.832193	3.54116e-07	1.09591e-06	0.454025	0.0427116	0.167642	-0.234507	0.00120109	0.00369474	-0.294066	0.00117559	0.00357817	-0.0637578	0.436731	1	-0.442591	0.0312886	0.125421	-0.320495
Gm26720	0.976958	0.944905	0.999765	-2.3116	0.831228	1	-1.12754	0.937829	0.999979	-1.0166	0.962559	1	-0.439446	0.977105	0.999939	0.17972	0.949704	1	0.387627	0.974325	1	0.261568	0.939425	1	0.27223	0.966744	0.999921	0.622449	0.876602	0.999908	-0.571055	0.916454	0.999768	0.153986	0.960737	1	1.10131	0.927909	0.999947	0.824383	0.980213	0.999866	0.411758	0.947183	1	-0.364803	0.967721	0.999998	-21.4159
Ndufa10	-0.743893	4.73996e-77	5.82133e-76	-0.357382	1.85585e-20	3.16574e-19	0.648838	2.36868e-79	3.41815e-78	0.421496	2.33514e-28	2.96558e-27	0.998997	1.85058e-209	4.96465e-208	0.216266	2.29703e-06	1.63107e-05	0.0713749	0.00756843	0.0329032	0.156611	0.0724436	0.181505	0.176753	9.92154e-05	0.00089214	0.52926	1.11508e-29	2.35574e-28	-1.04858	5.06902e-75	2.04291e-73	-0.086941	0.014519	0.065228	-0.980343	1.49432e-61	4.21756e-60	-0.534665	9.41842e-21	9.60304e-20	-0.179338	0.000736351	0.00612564	-0.203467	0.00234663	0.0133261	-0.884435
Olfr12	-17.3649	0.985822	0.999765	-17.3578	0.986191	1	-17.3573	0.986216	0.999979	0.57933	0.989906	1	0.266894	0.988638	0.999939	-17.3282	0.987809	1	-17.3021	0.989416	1	1.17884	0.982806	1	-17.2856	0.990545	0.999921	-17.2852	0.990576	0.999908	3.02957	0.979165	0.999768	3.05528	0.948511	1	-17.2823	0.990788	0.999947	-17.2785	0.991071	0.999866	-17.2778	0.991124	1	-17.2572	0.992871	0.999998	-17.2405
Cops9	-0.638742	3.55269e-72	4.04658e-71	-0.395516	3.06809e-23	6.04769e-22	0.524215	3.12843e-62	3.26605e-61	0.401272	2.4412e-30	3.23816e-29	0.608767	2.32676e-69	1.83011e-68	-0.0763112	0.0775277	0.257189	-0.123388	0.0235241	0.0885071	0.0788695	0.0763751	0.190554	0.221954	8.47906e-07	1.02864e-05	0.272854	2.74934e-09	2.20514e-08	-0.868033	1.29866e-61	3.34363e-60	0.0551951	0.157895	0.495679	-0.945006	3.39483e-58	8.89417e-57	0.00356731	0.0947991	0.212467	0.00663039	0.758821	1	0.685184	2.0816e-31	1.53285e-29	-0.322009
Otos	-2.21345	3.73239e-15	1.43505e-14	1.13993	3.19403e-08	2.12548e-07	-0.234577	0.0096334	0.0210888	-0.296162	0.762504	1	-3.88543	3.59935e-13	1.18047e-12	1.53586	7.79359e-32	2.08147e-30	-1.58156	7.82452e-07	6.85325e-06	1.36385	6.80069e-27	1.32273e-25	0.168819	0.435093	0.999921	-0.633014	0.229213	0.598468	-1.72424	7.16074e-07	2.17841e-06	-1.02947	0.00349849	0.0184721	1.58395	4.7548e-07	1.98791e-06	-0.397628	0.00703748	0.0193355	-0.515322	0.0651305	0.282806	-0.608369	0.0870599	0.29429	-2.5817
Gm29483	-16.6178	0.989873	0.999765	-16.6106	0.990136	1	2.13974	0.966811	0.999979	1.70373	0.986251	1	-16.583	0.991213	0.999939	3.5061	0.961022	1	-16.5549	0.99244	1	-16.5513	0.992613	1	-16.5385	0.993246	0.999921	-16.5381	0.993268	0.999908	-16.537	0.993325	0.999768	-16.536	0.993378	1	-16.5352	0.99342	0.999947	-16.5314	0.993622	0.999866	-16.5307	0.99366	1	-16.5101	0.994908	0.999998	-16.4934
Gpc1	-4.9768	1.20604e-24	5.92719e-24	-1.94512	3.47056e-15	4.32165e-14	1.94328	2.44897e-130	7.71511e-129	2.28702	6.15102e-123	3.14475e-121	-4.09624	3.88729e-17	1.40043e-16	-0.823984	0.000183429	0.00104731	-3.17909	1.32662e-12	1.97492e-11	-1.80562	4.88736e-07	2.43199e-06	0.760872	0.000271216	0.00225413	1.30633	2.97574e-19	4.15675e-18	-0.549923	1.98492e-05	5.52811e-05	-3.08465	1.49474e-09	1.7245e-08	-2.22846	4.19418e-09	2.00402e-08	1.30116	0.00269777	0.0078558	-3.4643	1.91296e-09	3.61845e-08	-1.96999	6.91247e-05	0.000559691	-1.89169
Gm29480	0.092536	0.984583	0.999765	-18.7605	0.964502	1	-0.63627	0.992411	0.999979	2.29991	0.918585	1	0.324642	0.960666	0.999939	0.46389	0.98365	1	-18.7048	0.972788	1	0.458739	0.999052	1	-18.6884	0.97569	0.999921	-18.6879	0.975769	0.999908	1.37652	0.99384	0.999768	-18.6858	0.976164	1	-18.685	0.976314	0.999947	-18.6813	0.977042	0.999866	0.28326	0.991188	1	-18.6599	0.98167	0.999998	-18.6432
Ankmy1	-1.03651	0.910638	0.999765	-20.6951	0.872319	1	0.808639	0.786532	0.999979	0.986469	0.845177	1	-3.03009	0.909609	0.999939	-2.30478	0.910837	1	-20.6393	0.901964	1	-2.15239	0.931581	1	-1.88116	0.942102	0.999921	0.140355	0.967774	0.999908	0.325821	0.973661	0.999768	-20.6204	0.91408	1	-0.945716	0.945102	0.999947	4.00532	0.518414	0.933249	-20.6151	0.917727	1	-20.5944	0.933878	0.999998	0.365421
Dusp28	-0.421192	5.77767e-06	1.57384e-05	-0.18256	0.0145612	0.0446773	-0.0654852	0.00435782	0.00980741	0.262247	0.00369189	0.0125642	0.724469	9.81845e-17	3.50332e-16	0.21385	0.326449	0.822281	0.542788	0.314864	0.74095	0.153883	0.151517	0.349657	-0.467491	0.0865401	0.355824	-0.254436	0.790406	0.999908	-1.21905	9.93406e-06	2.83193e-05	0.360746	0.352406	0.905569	-0.0774724	0.0328673	0.0834814	-0.803649	0.000771044	0.00239949	-0.0255683	0.475562	1	0.229028	0.983856	0.999998	-0.571177
5033417F24Rik	-0.194703	0.939677	0.999765	-0.138891	0.965691	1	0.277293	0.926625	0.999979	-0.574759	0.98003	1	1.21791	0.778974	0.999939	-1.31664	0.94151	1	0.155973	0.988744	1	0.672369	0.952443	1	0.627018	0.962966	0.999921	-0.743288	0.977748	0.999908	-0.846472	0.94881	0.999768	0.192497	0.989584	1	1.00236	0.98846	0.999947	-0.644141	0.953707	0.999866	-0.396528	0.985919	1	-20.3904	0.937938	0.999998	-20.3737
Rnpepl1	-0.0112656	7.23221e-10	2.34105e-09	-0.143902	1.79082e-05	8.68011e-05	-0.109652	4.49667e-07	1.24808e-06	0.0140102	0.0025558	0.00889409	0.792244	2.00514e-65	1.49375e-64	-0.00199266	0.494545	1	0.425675	0.0337055	0.120649	-0.196715	0.840188	1	-0.41984	0.000956107	0.00706091	-0.110731	0.496653	0.999908	-0.792974	4.18333e-18	2.15415e-17	0.135311	0.393724	0.975127	-0.367885	3.88326e-09	1.85844e-08	-0.427618	8.59941e-09	4.29541e-08	0.127201	0.903545	1	-0.0250916	0.208517	0.582726	0.170078
9430060I03Rik	0.320428	0.398567	0.700816	0.0749882	0.635871	1	0.155787	0.0259341	0.0549774	-0.0863988	0.611167	1	-0.538533	0.915272	0.999939	-0.167944	0.914363	1	0.150986	0.775913	1	-0.128565	0.79904	1	0.243869	0.67812	0.999921	0.312596	0.266887	0.676765	-1.75484	0.051931	0.108368	0.238389	0.744361	1	0.315776	0.621179	0.999947	-1.02591	0.133389	0.288965	-0.345461	0.488075	1	-0.0537982	0.775038	0.999998	1.02198
Capn10	-0.260461	0.000247316	0.000615247	-0.0551678	0.082658	0.213555	0.31984	1.8571e-07	5.21596e-07	0.0125817	0.234665	0.542382	0.374511	1.16794e-06	3.15364e-06	-0.0508643	0.92675	1	-0.240405	0.0733404	0.232306	0.212766	0.0997727	0.241981	0.111201	0.886167	0.999921	0.148014	0.237094	0.614151	-0.815258	0.000483597	0.00122328	0.265014	0.509404	1	-0.269093	0.0167161	0.0444984	-0.442347	0.0137361	0.0359715	0.221679	0.922189	1	-0.00622143	0.508516	0.999998	-0.821819
Gpr35	-2.8036	0.839854	0.999765	-1.45566	0.887317	1	-2.04927	0.908937	0.999979	-1.6573	0.904329	1	-4.01015	0.866093	0.999939	-1.41908	0.914915	1	-2.59299	0.891215	1	-21.3474	0.86764	1	-21.3346	0.878898	0.999921	-0.996154	0.968566	0.999908	-21.3331	0.880307	0.999768	-21.3321	0.881245	1	-21.3313	0.881988	0.999947	-0.205671	0.948264	0.999866	-0.805656	0.980684	1	-21.3061	0.908542	0.999998	7.8902
Kif1a	-16.2435	0.991898	0.999765	-16.2363	0.992109	1	1.18814	0.986355	0.999979	1.9663	0.984422	1	-16.2087	0.99297	0.999939	-16.2068	0.993033	1	-16.1806	0.993952	1	-16.177	0.99409	1	-16.1642	0.994597	0.999921	-16.1638	0.994615	0.999908	-16.1627	0.99466	0.999768	-16.1617	0.994702	1	-16.1609	0.994736	0.999947	-16.1571	0.994898	0.999866	-16.1564	0.994928	1	-16.1358	0.995926	0.999998	5.33272
Gm28086	-20.7081	0.819275	0.999765	-20.701	0.823904	1	1.7655	0.594369	0.996219	4.03854	0.230033	0.534017	-20.6733	0.842861	0.999939	-20.6714	0.844253	1	-20.6452	0.864571	1	-20.6416	0.86764	1	-20.6288	0.878898	0.999921	-0.465105	0.96868	0.999908	-0.845565	0.910277	0.999768	-20.6263	0.881245	1	-20.6255	0.881988	0.999947	0.207988	0.979691	0.999866	-20.621	0.886269	1	-20.6003	0.908542	0.999998	-20.5836
Sned1	-1.31202	0.929995	0.999765	0.220804	0.975751	1	0.241333	0.938116	0.999979	3.16751	0.617535	1	-19.8526	0.921045	0.999939	-0.105715	0.993186	1	-19.8245	0.932039	1	-0.821769	0.961086	1	0.39781	0.998966	0.999921	-0.102919	0.999302	0.999908	-19.8066	0.939984	0.999768	-19.8056	0.940457	1	-19.8048	0.940832	0.999947	-19.801	0.942647	0.999866	-19.8003	0.942989	1	1.78571	0.929375	0.999998	-19.7629
Mterf4	-0.263369	2.26309e-10	7.47566e-10	-0.0518181	0.00312553	0.0108283	0.486316	2.0154e-24	9.31874e-24	0.303934	2.33422e-06	1.10295e-05	0.492514	4.71572e-20	1.8019e-19	-0.230468	0.115548	0.360276	-0.290523	0.000925355	0.00496054	0.446865	1.56286e-06	7.43573e-06	0.0898246	0.927672	0.999921	-0.0228919	0.371088	0.869485	-0.932175	6.07115e-11	2.27227e-10	0.163498	0.619355	1	-0.00301505	0.00183323	0.00552811	-1.20841	3.45683e-10	1.91863e-09	-0.165976	0.100112	0.392507	-0.452556	0.00664927	0.0331426	-0.809484
Gm28535	0.15131	0.907261	0.999765	0.754956	0.930104	1	0.385102	0.681501	0.999979	0.0685695	0.908555	1	-0.968432	0.925594	0.999939	-0.492312	0.953331	1	-0.0216457	0.962258	1	-0.184031	0.998596	1	0.240052	0.963751	0.999921	-0.812759	0.917988	0.999908	-1.89127	0.831302	0.999768	0.296245	0.955478	1	1.13453	0.921733	0.999947	-0.113477	0.934828	0.999866	-2.24442	0.842526	1	0.711345	0.95837	0.999998	-21.7934
Pask	-3.04494	5.55237e-08	1.6595e-07	-0.597311	0.00969332	0.0307267	-0.303898	0.601828	0.999979	0.486381	0.00446193	0.0150361	0.524555	8.20988e-05	0.00020322	1.47574	5.09364e-11	5.38367e-10	0.443996	0.835077	1	-0.11717	0.851301	1	-1.21963	0.0263564	0.133945	1.02156	9.06937e-05	0.000476055	-0.474704	0.0180664	0.0397931	-0.174037	0.397653	0.981557	-3.09869	0.000411201	0.00133274	0.0544985	0.216622	0.443656	-0.153835	0.557529	1	-0.178979	0.514481	0.999998	-0.702483
Ppp1r7	-0.944365	3.77127e-86	5.18702e-85	-0.256952	5.50557e-12	5.34835e-11	0.534333	3.89956e-69	4.62416e-68	0.375376	1.11246e-22	1.17719e-21	0.723247	4.38175e-84	4.09865e-83	0.37443	5.77248e-13	6.95575e-12	0.0155647	0.0793269	0.24829	0.244145	5.32602e-08	2.90826e-07	-0.0367995	0.572793	0.999921	0.499463	8.96624e-20	1.27944e-18	-0.957909	1.16319e-45	1.59863e-44	-0.0718838	0.217597	0.637889	-0.830146	7.45367e-33	9.63699e-32	-1.03504	5.57792e-38	1.21573e-36	0.0467006	0.725414	1	-0.278631	0.000260658	0.00186793	-0.470028
Ano7	-1.27889	0.950186	0.999765	-0.531315	0.973951	1	0.438089	0.939911	0.999979	1.75073	0.858739	1	-1.69725	0.962169	0.999939	1.48779	0.917986	1	-0.657458	0.97407	1	-1.01549	0.975834	1	0.611648	0.987545	0.999921	0.882885	0.957315	0.999908	-19.6316	0.953303	0.999768	-19.6306	0.953672	1	1.17521	0.984875	0.999947	-19.626	0.955377	0.999866	-19.6253	0.955643	1	0.571171	0.996801	0.999998	-19.588
Hdlbp	-1.1192	3.03466e-156	1.00189e-154	-0.410159	9.34962e-25	2.00843e-23	0.872472	1.32724e-172	6.29966e-171	0.925249	1.2643e-156	8.37905e-155	0.434263	2.49741e-39	1.32726e-38	0.322005	5.79592e-17	8.78173e-16	-0.269062	1.53686e-07	1.46357e-06	-0.192059	0.00186046	0.00611407	0.241495	1.83825e-06	2.14012e-05	0.517598	1.20805e-28	2.44534e-27	-1.05251	5.28701e-76	2.17485e-74	-0.466941	1.65266e-14	2.70565e-13	-0.902789	2.35495e-51	5.07093e-50	0.229315	0.401725	0.756043	-0.121695	0.0363096	0.178594	-0.0198591	0.616773	0.999998	-0.720807
2022-09-02	0.637273	0.767746	0.999765	-0.390123	0.151994	0.365168	0.143794	0.0260548	0.0552138	-0.060613	0.545771	1	0.406474	0.00698206	0.0154186	-0.151421	0.847085	1	0.367875	0.921797	1	-0.183375	0.900086	1	-0.112194	0.821592	0.999921	-0.154699	0.889944	0.999908	-1.27185	0.0442883	0.0930268	0.506847	0.343436	0.88974	-0.128838	0.305138	0.62609	-0.422422	0.19268	0.400675	-0.466737	0.411574	1	-0.0674644	0.749127	0.999998	-0.765347
Farp2	-0.161423	0.733712	0.999765	-0.709455	0.714426	1	-0.313082	0.864309	0.999979	-0.313811	0.998153	1	1.14608	0.230013	0.429451	0.489221	0.787158	1	-0.00222889	0.923708	1	-0.183313	0.977118	1	0.0898836	0.988155	0.999921	-0.348402	0.953871	0.999908	-0.868584	0.725233	0.999768	-0.27255	0.906111	1	0.922028	0.965878	0.999947	-0.475688	0.777178	0.999866	-0.0114523	0.935473	1	0.397757	0.994919	0.999998	-0.937423
Stk25	-0.00314601	8.75131e-13	3.13129e-12	-0.217817	1.76439e-08	1.20228e-07	0.233625	7.16369e-30	3.78244e-29	-0.110308	0.177052	0.426954	0.704855	3.66219e-70	2.91509e-69	-0.149638	0.291264	0.756661	0.220723	0.834781	1	0.332547	1.4001e-10	9.74459e-10	-0.118554	0.181443	0.63277	-0.202722	0.830936	0.999908	-0.639916	1.92495e-22	1.1744e-21	0.435949	1.2792e-05	9.96085e-05	-0.403192	9.6877e-13	5.64664e-12	-0.527839	6.61064e-14	4.5956e-13	0.164896	0.572637	1	-0.344384	0.000600803	0.00393513	-1.11726
Gm28536	0.913738	0.993476	0.999765	-19.1277	0.952681	1	0.559498	0.961202	0.999979	1.3606	0.92952	1	0.795902	0.947569	0.999939	-0.697687	0.982057	1	-0.150343	0.990697	1	0.768833	0.980377	1	-19.0556	0.96759	0.999921	1.71736	0.94251	0.999908	-19.0541	0.96797	0.999768	-19.0531	0.968222	1	-19.0523	0.968423	0.999947	-19.0485	0.969393	0.999866	-19.0478	0.969576	1	-19.0271	0.975561	0.999998	-19.0104
Bok	-5.63423	0.00130007	0.00308124	1.039	0.0592845	0.159213	-1.74977	0.123108	0.242129	-0.202728	0.759327	1	-3.92973	0.0109146	0.0237455	2.52922	1.75099e-20	3.18417e-19	-2.37256	0.0458813	0.157159	0.140257	0.448589	0.874406	-1.18522	0.271716	0.846611	0.13965	0.560459	0.999908	-1.02828	0.134599	0.263889	-2.65036	0.0787946	0.281259	-1.16729	0.155392	0.345671	-0.846209	0.20951	0.431196	-0.414669	0.567129	1	-1.34248	0.313239	0.786348	-1.29567
Thap4	-0.882548	2.96598e-15	1.14284e-14	0.0377937	0.0389387	0.108768	0.44343	1.63675e-18	6.44258e-18	0.326223	3.21516e-05	0.00013721	0.0661821	4.61352e-05	0.000115509	0.428793	0.000548818	0.00294293	-0.434395	0.000420721	0.00242148	0.30328	0.00146156	0.00488297	0.218479	0.390627	0.999921	0.261878	0.0166989	0.0613324	-0.978984	6.9665e-09	2.35739e-08	-0.0713537	0.427065	1	-0.184221	0.000860462	0.00269369	0.203825	0.0709621	0.163234	-0.241578	0.1172	0.440952	-0.147694	0.19969	0.564514	-0.958569
Atg4b	-0.361239	4.53551e-21	2.05881e-20	-0.30982	7.22756e-10	5.66243e-09	0.362483	7.88022e-30	4.15709e-29	-0.0332026	0.0678258	0.183141	1.28874	2.30969e-142	3.71002e-141	-0.119865	0.361334	0.885455	-0.0187983	0.02097	0.0801617	0.2887	1.76068e-06	8.31942e-06	-0.241322	0.0234332	0.120954	-0.0126934	0.173561	0.477212	-1.04003	1.896e-22	1.15713e-21	0.187529	0.316046	0.838571	-0.374906	8.33768e-10	4.13854e-09	-0.815841	1.18493e-14	8.55656e-14	-0.137344	0.0405162	0.194421	-0.400398	0.00107627	0.00665705	-0.674025
Dtymk	-1.13571	3.23265e-174	1.24131e-172	-0.217827	1.7388e-09	1.30786e-08	0.513919	6.52694e-33	3.68781e-32	0.589948	1.26502e-60	3.10937e-59	0.823856	1.05288e-139	1.64543e-138	0.89362	2.25922e-185	5.53788e-183	0.285106	1.51007e-19	3.39463e-18	0.120436	0.243772	0.527647	-0.193361	1.4982e-11	2.92035e-10	0.556003	1.11574e-32	2.5895e-31	-0.729162	1.87294e-25	1.27238e-24	-0.0273028	0.00323121	0.0171723	-1.604	3.13929e-165	4.25565e-163	-0.559422	2.46359e-19	2.32999e-18	-0.012826	0.704839	1	-0.296694	1.01504e-06	1.14377e-05	-1.55989
Ing5	-0.435186	4.28446e-14	1.60121e-13	0.0887798	0.0552913	0.149816	0.163661	1.20601e-12	4.04278e-12	-0.127729	0.310446	0.682784	0.519936	1.14334e-25	4.90151e-25	0.385471	0.000164994	0.000946587	0.0682461	0.168781	0.457462	0.222438	0.00130148	0.0043788	-0.251604	0.0671901	0.290691	-0.189048	0.987041	0.999908	-0.427247	3.31449e-08	1.08447e-07	0.134602	0.474472	1	-0.281305	1.5687e-05	5.80443e-05	-0.225028	0.000220241	0.000735122	0.227678	0.62485	1	-0.195373	0.100589	0.330507	-0.655928
D2hgdh	0.333433	0.173027	0.329027	-0.0473347	0.16065	0.383288	0.210448	0.000112167	0.000277687	0.00554934	0.23517	0.543195	-0.227138	0.170119	0.325194	0.158986	0.431754	1	-0.0548797	0.302891	0.719301	0.535718	0.00284894	0.00911314	-0.187106	0.631314	0.999921	-0.144185	0.767735	0.999908	-0.648438	0.00748806	0.017174	-0.0670263	0.785616	1	-0.146599	0.0993525	0.230765	-0.194354	0.106254	0.235835	-0.0284413	0.638555	1	-0.194582	0.432465	0.988318	-1.06803
Pdcd1	-20.6629	0.907036	0.999765	-2.46194	0.930826	1	-1.32151	0.973948	0.999979	-20.6368	0.916063	1	-20.6281	0.919296	0.999939	-1.4374	0.967566	1	-0.0802974	0.988644	1	-20.5963	0.932118	1	-20.5835	0.937926	0.999921	1.57563	0.794902	0.999908	-20.582	0.938653	0.999768	-20.581	0.939136	1	-20.5802	0.939519	0.999947	0.29093	0.995736	0.999866	-0.966846	0.973315	1	-0.451159	0.991975	0.999998	0.621505
Fam174a	-0.636372	4.89317e-47	3.70696e-46	-0.0494579	0.000377516	0.00152593	0.355351	2.85329e-44	2.05377e-43	0.485473	1.75443e-32	2.46613e-31	-0.0525264	7.69816e-06	2.00313e-05	0.147864	0.00068898	0.0036282	-0.284517	1.90276e-07	1.792e-06	0.200045	9.43567e-07	4.57442e-06	0.0760252	0.3192	0.945328	0.323659	1.63884e-09	1.33479e-08	-0.128823	1.516e-12	6.11115e-12	-0.153197	0.0990807	0.339971	0.0855335	0.000347038	0.0011334	-0.337879	3.26712e-12	2.05924e-11	-0.140554	0.0229236	0.121539	-0.251687	0.00320414	0.0174908	0.612813
St8sia4	-2.48181	1.65028e-112	3.18899e-111	0.50505	3.71229e-05	0.000172904	0.930192	8.65048e-136	2.90962e-134	0.168564	1.38121e-08	7.59278e-08	-2.74443	2.33683e-73	1.92609e-72	0.287782	9.53151e-08	7.84891e-07	-2.57525	1.42548e-61	9.96385e-60	0.827979	1.79054e-43	6.45968e-42	0.90208	2.40352e-29	1.20811e-27	1.37155	1.60184e-102	1.6013e-100	-0.378023	1.57655e-14	6.97249e-14	-1.40898	2.51535e-23	6.42996e-22	0.403158	0.665079	0.999947	-0.159268	2.24229e-06	9.15228e-06	-2.47231	2.89127e-42	2.20155e-40	0.0866963	0.585415	0.999998	1.78352
Slco4c1	-20.6658	0.882942	0.999765	-20.6586	0.885969	1	-1.76536	0.950329	0.999979	-1.35253	0.962604	1	-20.631	0.898345	0.999939	-20.6291	0.899253	1	-20.6029	0.912476	1	-20.5992	0.914471	1	-20.5864	0.92178	0.999921	-20.586	0.922035	0.999908	1.41443	0.95661	0.999768	-20.5839	0.923302	1	-20.5831	0.923785	0.999947	-20.5794	0.926121	0.999866	-20.5787	0.926561	1	-20.558	0.940985	0.999998	-20.5413
Panct2	-19.0157	0.959507	0.999765	-19.0085	0.96056	1	-0.215655	0.974839	0.999979	0.921637	0.9679	1	-18.9809	0.964863	0.999939	-18.979	0.965178	1	-18.9528	0.969766	1	-18.9492	0.970457	1	-18.9364	0.972989	0.999921	-18.936	0.973078	0.999908	1.17267	0.996509	0.999768	-18.9339	0.973517	1	-18.9331	0.973684	0.999947	-18.9293	0.974492	0.999866	-18.9286	0.974645	1	-18.908	0.979633	0.999998	1.53967
Gm28901	0.816424	0.997191	0.999765	2.44447	0.953305	1	-18.1372	0.982279	0.999979	0.541117	0.993561	1	0.146076	0.992153	0.999939	1.63766	0.967987	1	-18.082	0.986392	1	-18.0783	0.986703	1	-18.0656	0.987843	0.999921	-18.0652	0.987883	0.999908	-18.0641	0.987986	0.999768	-18.0631	0.988081	1	-18.0623	0.988156	0.999947	-18.0585	0.98852	0.999866	-18.0578	0.988589	1	1.99152	0.970349	0.999998	-18.0204
D1Ertd622e	-0.896036	7.55511e-19	3.20662e-18	-0.874546	2.61804e-13	2.83923e-12	-0.0514198	0.000114572	0.000283523	0.0951029	0.0351616	0.10096	2.04107	2.5263e-207	6.70708e-206	-0.312731	0.0305032	0.114789	0.457906	0.305625	0.724164	-1.12283	5.89117e-06	2.64534e-05	-0.175257	0.25349	0.807275	1.01072	4.50892e-20	6.48575e-19	-0.00241339	7.83558e-05	0.000209613	-0.77395	5.8898e-05	0.000421906	-1.75288	2.25036e-13	1.34992e-12	-0.441733	1.80698e-05	6.76303e-05	-0.824899	1.58135e-05	0.000182795	-1.51861	1.55642e-06	1.69407e-05	0.652208
Ppip5k2	-0.496565	3.49732e-22	1.62379e-21	-0.156057	1.56179e-05	7.6149e-05	0.501364	4.27587e-39	2.76818e-38	0.385687	9.61444e-13	6.74405e-12	0.261525	2.16535e-16	7.66201e-16	0.0433064	0.313898	0.798903	-0.116243	0.00403607	0.0188715	0.371419	3.98484e-08	2.20621e-07	0.193159	0.195944	0.668487	-0.0866621	0.427912	0.964806	-0.420942	1.08066e-11	4.19921e-11	-0.0496807	0.467729	1	-0.334828	4.50133e-08	2.01821e-07	-0.0778236	0.000205817	0.000689423	-0.165895	0.0236515	0.124844	-0.0682128	0.141651	0.4341	-0.554008
Gin1	-0.274794	5.39709e-18	2.2449e-17	-0.111483	3.77869e-05	0.000175717	0.338356	1.10287e-28	5.65465e-28	0.244625	3.35868e-08	1.80049e-07	0.530399	1.22861e-34	6.11367e-34	-0.0783594	0.830288	1	-0.0385553	0.0175732	0.0689292	0.289979	2.21995e-06	1.04044e-05	-0.0209748	0.639489	0.999921	-0.114577	0.466618	0.999908	-0.526037	2.36613e-14	1.0352e-13	0.452767	0.000343617	0.00218348	-0.410124	6.32033e-10	3.16264e-09	-1.12273	8.79725e-18	7.55728e-17	-0.00370974	0.291901	0.852779	-0.0424473	0.219918	0.606162	-0.727544
Pam	-1.3564	5.28629e-10	1.72175e-09	0.0161925	0.119185	0.295224	0.766074	1.61272e-21	6.89889e-21	0.804083	1.71918e-10	1.063e-09	-1.09724	0.00645509	0.0142849	0.613263	0.000928038	0.00480368	-0.797951	0.000947089	0.00506795	0.396275	0.00643425	0.0195276	-0.209973	0.384122	0.999921	0.0582063	0.283335	0.708199	-0.607288	0.000659204	0.00164746	-0.783566	0.018241	0.079747	-0.395653	0.00763164	0.0213276	1.02383	0.165581	0.349811	-0.540364	0.0565947	0.25305	0.528013	0.412372	0.95657	-2.73579
1810006J02Rik	-18.8335	0.953439	0.999765	-18.8263	0.95465	1	1.64808	0.894967	0.999979	2.15428	0.90491	1	-18.7987	0.959596	0.999939	-18.7968	0.959959	1	-18.7706	0.965233	1	-18.767	0.966028	1	0.2417	0.998798	0.999921	1.79159	0.94117	0.999908	1.2357	0.999488	0.999768	-18.7517	0.969546	1	-18.7509	0.969738	0.999947	-18.7471	0.970668	0.999866	-18.7464	0.970843	1	1.03201	0.984587	0.999998	-18.709
Gm7967	0.877627	0.729884	0.999765	0.466691	0.697943	1	-1.0518	0.84974	0.999979	-0.373487	0.901687	1	-1.85554	0.4573	0.790316	-0.617067	0.804722	1	0.131231	0.988071	1	-0.0732682	0.740634	1	-0.67282	0.792635	0.999921	-1.386	0.603142	0.999908	-1.05934	0.490149	0.845942	-0.0462581	0.909099	1	1.17212	0.572628	0.999947	-0.0521451	0.725614	0.999866	0.458173	0.803021	1	1.80606	0.145224	0.441945	-2.26376
Gm28187	0.970264	0.757219	0.999765	0.863139	0.565122	1	-2.83503	0.48827	0.846454	-1.09312	0.754067	1	-0.983652	0.843827	0.999939	0.0815501	0.83677	1	0.70301	0.68533	1	-1.01637	0.832546	1	-1.05783	0.775391	0.999921	-1.26325	0.806049	0.999908	-0.949564	0.646284	0.999768	-0.387088	0.911214	1	1.90248	0.309205	0.633201	-0.55681	0.763598	0.999866	-0.290718	0.984969	1	0.489742	0.837281	0.999998	-3.37221
Rnf152	2.35073	0.961207	0.999765	0.0470954	0.997818	1	-18.3957	0.976373	0.999979	-18.3774	0.978066	1	1.02534	0.95013	0.999939	-18.3667	0.979102	1	-18.3405	0.981857	1	-18.3368	0.982272	1	-18.3241	0.983792	0.999921	-18.3237	0.983845	0.999908	-18.3226	0.983982	0.999768	-18.3216	0.984108	1	-18.3208	0.984208	0.999947	-18.317	0.984694	0.999866	2.40462	0.951974	1	2.37523	0.973391	0.999998	-18.2789
Pign	-0.700222	8.89906e-10	2.87281e-09	-0.031822	0.0453458	0.125006	0.428343	2.34687e-14	8.23913e-14	0.0632038	0.0623804	0.169718	-0.217161	0.0985045	0.195371	0.332324	0.0243146	0.0936473	-0.631617	0.000504537	0.00285702	0.613164	2.96625e-06	1.37046e-05	-0.0306	0.812534	0.999921	-0.230918	0.868161	0.999908	-0.181742	0.000788406	0.00195805	0.290483	0.324442	0.855646	-0.348056	0.00201655	0.00605744	0.0995744	0.118948	0.260968	0.515174	0.0489095	0.225564	0.0899349	0.626784	0.999998	-0.422802
2310035C23Rik	-0.090153	1.53437e-09	4.9055e-09	-0.271978	2.78008e-06	1.48232e-05	0.342779	5.04531e-26	2.4269e-25	-0.159421	0.471386	0.944672	0.134554	4.38583e-10	1.31966e-09	-0.212316	0.257348	0.688854	-0.190037	0.00315913	0.015131	0.401959	1.68136e-08	9.65851e-08	0.12119	0.457494	0.999921	0.0524383	0.0334892	0.115131	-0.0549206	4.71984e-06	1.37239e-05	0.179484	0.300959	0.810316	-0.14952	5.86096e-05	0.000206652	-0.152974	0.00018895	0.000635898	0.103017	0.925077	1	-0.191682	0.0534241	0.196621	0.283221
Tnfrsf11a	-2.98436	0.792554	0.999765	-1.20074	0.861859	1	0.211367	0.838777	0.999979	0.424891	0.865944	1	-2.56371	0.84787	0.999939	0.840693	0.841824	1	-21.4252	0.828956	1	-1.20357	0.914347	1	-1.11748	0.93559	0.999921	1.40837	0.711146	0.999908	-1.57742	0.878531	0.999768	-2.33381	0.87989	1	0.531729	0.972522	0.999947	-0.394132	0.917779	0.999866	-2.18772	0.887484	1	-2.4198	0.92277	0.999998	4.78009
Gm7160	-1.78884	0.12325	0.2398	0.822852	0.5826	1	0.206025	0.163135	0.314665	0.35259	0.417699	0.862387	-1.28707	0.523232	0.884108	0.0899725	0.865039	1	-0.636994	0.50901	1	0.586293	0.353462	0.721109	0.687053	0.537558	0.999921	0.281011	0.693974	0.999908	-1.42717	0.328918	0.59765	-0.676695	0.637354	1	0.901507	0.865269	0.999947	-0.426138	0.528051	0.947358	0.21236	0.978495	1	-1.53249	0.481465	0.999998	-0.828508
Zcchc2	-0.313811	5.64093e-05	0.000145508	0.228836	0.653631	1	0.0365249	0.000107044	0.00026537	-0.0781708	0.331157	0.71888	0.256798	3.26202e-06	8.64366e-06	0.0826222	0.407304	0.965465	-0.144324	0.129339	0.36871	0.23382	0.029368	0.0795506	-0.0729745	0.703529	0.999921	-0.26636	0.887985	0.999908	-0.201476	0.00539215	0.0125064	-0.278355	0.311056	0.829681	0.0467456	0.0725026	0.173467	0.0483091	0.0977663	0.218733	0.595115	0.0881976	0.357149	-0.84408	0.0371622	0.145097	-0.425969
Phlpp1	-2.00254	0.117995	0.230101	0.617981	0.736027	1	-0.936622	0.717659	0.999979	-0.247425	0.900284	1	0.238486	0.246936	0.457799	0.649566	0.357109	0.878124	0.114045	0.883688	1	0.212792	0.653301	1	-0.144893	0.866553	0.999921	-0.127493	0.896393	0.999908	-0.636924	0.434724	0.763466	-0.681831	0.639752	1	0.281283	0.799397	0.999947	-0.0977824	0.639218	0.999866	0.378431	0.861888	1	0.541893	0.820694	0.999998	0.495657
A530053M12Rik	-16.8048	0.991898	0.999765	-16.7977	0.992109	1	-16.7972	0.992123	0.999979	-16.7789	0.992688	1	-16.7701	0.99297	0.999939	-16.7682	0.993033	1	-16.742	0.993952	1	-16.7383	0.99409	1	3.08133	0.97555	0.999921	2.93547	0.945539	0.999908	4.1391	0.975163	0.999768	-16.723	0.994702	1	-16.7223	0.994736	0.999947	-16.7185	0.994898	0.999866	-16.7178	0.994928	1	-16.6971	0.995926	0.999998	-16.6804
Bcl2	-1.19531	3.33556e-110	6.25645e-109	0.633474	1.50252e-28	3.78676e-27	0.698245	5.25639e-103	1.11974e-101	-0.565165	1.66712e-11	1.09393e-10	-2.54905	2.53521e-147	4.27972e-146	0.577038	2.04949e-37	6.59597e-36	-0.902527	4.48803e-35	1.72337e-33	0.874264	1.24648e-77	9.25498e-76	0.481147	6.58939e-14	1.51602e-12	1.56023	1.28079e-198	3.27407e-196	-0.946694	2.40016e-43	3.03952e-42	-0.163422	0.130295	0.425406	-0.386851	3.43529e-14	2.15612e-13	0.0814209	0.00597089	0.0166009	0.293766	0.000105844	0.00104581	-0.205565	0.00953826	0.0454656	-0.480361
D630008O14Rik	-17.4441	0.985822	0.999765	-17.4369	0.986191	1	1.35831	0.970749	0.999979	1.74021	0.967025	1	-17.4093	0.987698	0.999939	2.33183	0.964501	1	-17.3812	0.989416	1	-17.3775	0.989658	1	-17.3648	0.990545	0.999921	-17.3644	0.990576	0.999908	-17.3633	0.990656	0.999768	-17.3623	0.990729	1	-17.3615	0.990788	0.999947	3.24628	0.977467	0.999866	-17.357	0.991124	1	-17.3363	0.992871	0.999998	-17.3196
Kdsr	-0.0321101	2.05702e-10	6.79998e-10	-0.0683449	0.000863625	0.00329503	0.211003	1.23798e-23	5.61675e-23	0.026982	0.000868115	0.00318843	-0.0206329	1.58248e-06	4.24414e-06	0.064654	0.104367	0.331182	-0.00035982	0.0813154	0.253318	0.246568	2.78734e-06	1.29181e-05	0.0133131	0.926161	0.999921	-0.180501	0.922883	0.999908	-0.569861	6.43818e-15	2.89751e-14	0.410246	0.000206214	0.00135861	-0.264309	1.55022e-07	6.68424e-07	-0.0970864	2.94591e-05	0.000107361	0.204911	0.449673	1	0.488739	0.0330663	0.13137	-1.41888
Vps4b	-0.273673	5.35779e-26	2.70215e-25	0.0928787	0.182082	0.426574	0.29387	1.98267e-37	1.24266e-36	-0.0349092	0.02763	0.0809184	-0.00208115	8.35083e-09	2.42463e-08	0.0722122	0.0416188	0.150321	-0.0403551	0.0142415	0.0574216	0.40644	6.37201e-17	7.1041e-16	0.151129	0.0491214	0.224673	-0.110687	0.581949	0.999908	-0.473336	2.82941e-22	1.71567e-21	0.298267	0.000343446	0.00218348	-0.199254	2.21789e-09	1.07582e-08	-0.423845	2.22418e-13	1.50471e-12	0.0408686	0.86584	1	-0.0816493	0.0662589	0.235572	-0.35095
Serpinb5	-15.9097	0.993923	0.999765	-15.9026	0.994082	1	-15.9021	0.994092	0.999979	2.45219	0.982595	1	2.21309	0.981608	0.999939	-15.8731	0.994775	1	-15.8469	0.995464	1	-15.8432	0.995568	1	-15.8305	0.995948	0.999921	-15.83	0.995961	0.999908	-15.8289	0.995995	0.999768	-15.8279	0.996027	1	-15.8271	0.996052	0.999947	-15.8234	0.996173	0.999866	-15.8227	0.996196	1	-15.802	0.996945	0.999998	-15.7853
Serpinb12	-16.2641	0.993923	0.999765	-16.257	0.994082	1	3.17095	0.962876	0.999979	-16.2381	0.994516	1	-16.2294	0.994728	0.999939	-16.2275	0.994775	1	-16.2013	0.995464	1	-16.1976	0.995568	1	-16.1848	0.995948	0.999921	-16.1844	0.995961	0.999908	-16.1833	0.995995	0.999768	-16.1823	0.996027	1	-16.1815	0.996052	0.999947	-16.1778	0.996173	0.999866	-16.1771	0.996196	1	-16.1564	0.996945	0.999998	-16.1397
Serpinb2	-19.4069	0.949395	0.999765	-19.3997	0.950712	1	-0.529635	0.98469	0.999979	0.693075	0.954185	1	-19.3721	0.956086	0.999939	-19.3702	0.95648	1	-19.344	0.962212	1	-19.3404	0.963076	1	-19.3276	0.96624	0.999921	-0.736336	0.996274	0.999908	-19.3261	0.966636	0.999768	-19.3251	0.966899	1	-19.3243	0.967108	0.999947	-19.3205	0.968118	0.999866	2.58085	0.874046	1	-19.2991	0.974543	0.999998	5.65585
Serpinb8	-1.19967	0.93403	0.999765	0.202572	0.998838	1	-0.465092	0.977138	0.999979	-0.578954	0.990041	1	-20.1419	0.924543	0.999939	-0.799721	0.972811	1	-20.1138	0.935053	1	1.30438	0.898596	1	-20.0974	0.941967	0.999921	-20.0969	0.942157	0.999908	-20.0958	0.942646	0.999768	0.134814	0.996146	1	1.38573	0.964816	0.999947	-0.295674	0.976634	0.999866	1.59549	0.896649	1	-20.0689	0.956229	0.999998	4.32813
Dsel	-0.286354	0.57861	0.95956	0.666814	0.785478	1	-0.612931	0.984837	0.999979	0.256807	0.581306	1	-0.892534	0.834262	0.999939	0.653836	0.517829	1	0.28128	0.952859	1	-0.436768	0.937102	1	-0.20663	0.932559	0.999921	0.0662842	0.856992	0.999908	-1.33978	0.551452	0.935503	-1.01735	0.690212	1	1.07077	0.760113	0.999947	-0.855097	0.664084	0.999866	0.447033	0.898114	1	-0.219663	0.91048	0.999998	-0.336103
Tsn	-0.351528	3.86775e-11	1.31278e-10	-0.0879133	0.470822	0.928465	0.318169	1.51418e-08	4.47035e-08	0.00751411	6.13916e-05	0.000255237	0.84446	1.38982e-152	2.47458e-151	0.239326	5.4927e-08	4.62742e-07	0.169937	1.68479e-09	1.94501e-08	0.447542	1.72302e-25	3.13649e-24	-0.041375	0.0907781	0.370779	0.0976494	0.669896	0.999908	-1.14239	3.48819e-86	2.10161e-84	0.318433	4.75191e-13	7.15144e-12	-0.575921	2.89139e-20	2.37441e-19	-0.808358	7.60267e-45	2.20133e-43	0.167364	7.34898e-06	8.90427e-05	-0.290877	3.05629e-06	3.16122e-05	-0.986468
Nifk	-0.775258	1.08478e-96	1.72389e-95	-0.0251756	0.365452	0.760715	0.352307	4.33186e-33	2.45843e-32	0.358403	3.98333e-25	4.56031e-24	1.01616	8.55025e-196	2.09874e-194	0.309325	1.14601e-16	1.70039e-15	0.117097	0.0129749	0.0529604	0.0671177	0.0397033	0.104941	-0.0490741	0.537305	0.999921	0.415627	8.55598e-20	1.22285e-18	-0.481489	1.12019e-30	9.12367e-30	-0.215294	0.000343612	0.00218348	-0.606497	2.12033e-30	2.5311e-29	-0.901175	5.54939e-52	2.05592e-50	0.0155699	0.721248	1	-0.446018	6.59772e-10	1.16545e-08	-1.11856
Clasp1	-0.259407	4.76181e-12	1.66227e-11	-0.250041	2.66602e-06	1.42513e-05	0.246012	1.83416e-16	6.84759e-16	-0.0156294	0.0408064	0.115463	0.719501	2.00239e-40	1.08087e-39	0.0104008	0.677246	1	-0.0657456	0.0236326	0.0887932	0.546146	2.94611e-10	1.98635e-09	-0.547011	0.00090519	0.00672653	-0.0330725	0.332634	0.802394	-0.586068	3.05548e-10	1.10678e-09	0.0947796	0.75192	1	-0.322863	2.62544e-06	1.03502e-05	-0.0191949	0.00285927	0.00829771	-0.470168	0.0027652	0.0198239	-0.454471	0.00577659	0.0293738	-0.214388
2900060B14Rik	0.713351	0.913581	0.999765	-0.556546	0.00175883	0.00636067	0.0682646	0.000117034	0.000289335	-0.294096	0.916635	1	0.436791	8.02133e-08	2.24904e-07	-0.644257	0.0538752	0.188474	0.957079	0.00236203	0.0116468	-0.0280603	0.285392	0.603713	-0.232566	0.548752	0.999921	-0.566452	0.327669	0.793196	0.109851	0.0613286	0.126664	0.222567	0.423759	1	-0.818175	0.00243327	0.00723992	-0.992128	0.00126343	0.0038247	-0.313276	0.218396	0.700356	-0.429429	0.189216	0.541992	-0.265715
Tfcp2l1	-20.8338	0.870933	0.999765	0.591128	0.975765	1	-0.443825	0.932597	0.999979	0.15272	0.934046	1	-3.48817	0.911347	0.999939	0.44228	0.94458	1	-20.7708	0.903464	1	0.832125	0.90208	1	-2.35962	0.943431	0.999921	-1.8866	0.943815	0.999908	1.65686	0.934452	0.999768	-1.90416	0.945667	1	2.79033	0.751812	0.999947	1.09405	0.987143	0.999866	-1.28733	0.950524	1	-20.7259	0.934892	0.999998	-20.7092
Ralb	-1.36372	2.67569e-12	9.41754e-12	-0.4977	0.000136608	0.000587328	0.862473	4.9996e-29	2.58563e-28	1.03102	4.50473e-19	4.11474e-18	-2.04338	3.22505e-08	9.17327e-08	-0.0375558	0.999885	1	-0.922311	8.41894e-05	0.000551422	-0.104151	0.764977	1	0.647728	0.00622171	0.038324	0.62202	5.08776e-05	0.000274383	-1.03202	1.01344e-05	2.88674e-05	-0.619588	0.0194601	0.0844783	-0.594547	0.000546425	0.0017548	0.385629	0.426214	0.794361	0.48588	0.115634	0.436958	-0.43466	0.0926429	0.309224	1.20601
Gm27184	-0.218425	0.775327	0.999765	0.918206	0.760881	1	-0.313089	0.825041	0.999979	0.360005	0.727806	1	-1.68724	0.779454	0.999939	-0.728934	0.878305	1	-0.212771	0.895662	1	-0.30151	0.981593	1	1.33535	0.605505	0.999921	0.241188	0.885543	0.999908	-0.707214	0.7926	0.999768	-2.61722	0.737248	1	0.801506	0.958107	0.999947	0.0120144	0.904797	0.999866	0.493236	0.903067	1	-0.676279	0.864937	0.999998	-0.921993
Tmem185b	-0.542677	1.78975e-09	5.70057e-09	0.0419085	0.0851267	0.219028	0.410606	2.31458e-16	8.6124e-16	0.246234	0.000503934	0.0018972	-0.00164881	0.00289401	0.00656343	0.0943423	0.465534	1	0.0591057	0.234269	0.590922	0.25232	0.00780835	0.0233611	-0.123249	0.444664	0.999921	0.21914	0.0274268	0.0962493	-0.243384	0.000189346	0.00049275	0.198424	0.525245	1	0.0492355	0.0218871	0.0570833	-0.448913	0.000453598	0.00145643	-0.130803	0.324291	0.916436	-0.338024	0.0780638	0.268553	-0.69503
Epb41l5	0.694529	0.979949	0.999765	-0.378751	0.792393	1	-2.27546	0.63188	0.999979	-2.68425	0.601225	1	1.59051	0.0462488	0.0954748	-0.139474	0.996676	1	1.0927	0.658655	1	-2.27859	0.697256	1	-1.46114	0.744584	0.999921	-4.09646	0.635622	0.999908	0.00592026	0.839367	0.999768	0.405109	0.91461	1	0.473924	0.969767	0.999947	-1.94264	0.68538	0.999866	-0.123506	0.932587	1	-1.1833	0.809979	0.999998	-22.86
Ptpn4	-0.197802	0.0334536	0.0700384	-0.131796	0.210076	0.481897	0.083444	0.0172408	0.037049	-0.078995	0.603073	1	0.460873	0.000330702	0.000791968	0.268671	0.380218	0.918995	0.0829777	0.571147	1	0.371953	0.119466	0.283781	-0.529076	0.320636	0.948184	0.0639421	0.57014	0.999908	-0.179072	0.108446	0.215854	0.139745	0.934732	1	-0.178498	0.177428	0.38889	-0.357947	0.147295	0.315762	-0.0921304	0.601327	1	-0.890885	0.204985	0.575374	-0.368341
Tmem177	0.0492774	0.00644613	0.0144872	-0.31967	0.00669595	0.0218406	0.246398	1.50317e-05	3.88695e-05	-0.143296	0.751482	1	1.00596	2.37305e-20	9.11623e-20	0.160599	0.555441	1	0.218892	0.604726	1	0.401881	0.0201752	0.0563733	-0.628192	0.0666565	0.289152	-0.0344718	0.683233	0.999908	-1.11119	0.000207181	0.000538069	0.449852	0.271135	0.753367	-0.470221	0.00873039	0.0241904	-0.660513	0.00755713	0.020658	-0.34772	0.177493	0.604044	-0.746788	0.0721963	0.25232	-1.64381
Tmem37	-3.64792	0.0723167	0.145479	1.53021	0.0702092	0.18508	-0.676652	0.903297	0.999979	0.444821	0.234667	0.542382	-4.70005	0.132161	0.257109	1.94839	0.000183811	0.00104882	-2.5494	0.223715	0.569033	0.281531	0.546043	1	-0.285187	0.824939	0.999921	-0.979916	0.683065	0.999908	-2.03523	0.287755	0.529905	-1.81774	0.387545	0.965436	1.8667	0.161088	0.356791	-2.04584	0.317492	0.617993	-1.82288	0.382305	1	-0.716465	0.674449	0.999998	-24.1254
Dbi	-1.67773	0	0	-0.0519064	0.000824427	0.00315422	1.0284	0	0	1.18935	0	0	-0.402849	4.52329e-188	1.04036e-186	0.413351	6.30915e-20	1.11668e-18	-0.417438	1.18452e-50	6.5018e-49	0.281676	0.0281172	0.0764517	0.678908	8.01741e-88	1.63027e-85	0.765089	1.45771e-101	1.41763e-99	-0.50941	8.04978e-06	2.30801e-05	-0.0961594	9.84676e-15	1.64058e-13	-1.11722	8.91735e-114	6.16089e-112	-0.679721	1.15156e-28	1.6685e-27	-0.14704	1.67055e-11	3.7935e-10	0.377689	3.70969e-21	1.69773e-19	-0.155308
3110009E18Rik	-0.376812	1.59334e-08	4.87956e-08	-0.41133	3.39268e-05	0.000158923	0.538352	9.5029e-19	3.76872e-18	-0.148726	0.905893	1	0.521127	3.20936e-15	1.10206e-14	0.00233385	0.925204	1	0.190521	0.48638	1	0.635826	2.48403e-07	1.27143e-06	0.0532951	0.995627	0.999921	0.104185	0.264502	0.671919	-0.740935	1.08996e-06	3.28125e-06	0.33008	0.284407	0.777806	-0.742913	9.70037e-06	3.64661e-05	-0.818259	1.38607e-05	5.25362e-05	0.0276599	0.587994	1	0.172204	0.776494	0.999998	-1.01891
Steap3	0.296853	0.00452399	0.0103032	-1.30519	2.75002e-22	5.13128e-21	-0.599625	0.403778	0.717356	-1.10354	4.14259e-09	2.36301e-08	2.77384	0	0	-0.767694	1.55099e-06	1.1259e-05	0.939691	2.31479e-09	2.64164e-08	-0.847582	0.000245812	0.000908232	-1.06078	2.59244e-07	3.33255e-06	-0.903865	0.00018828	0.000950109	-0.69611	1.56659e-10	5.74793e-10	1.0168	8.17522e-15	1.36845e-13	-2.40978	2.05648e-19	1.63477e-18	-0.610452	2.24538e-07	9.97242e-07	-0.402843	0.00641737	0.0412918	-1.72011	1.47028e-08	2.1961e-07	-3.21223
Marco	-15.8736	0.993923	0.999765	-15.8664	0.994082	1	-15.8659	0.994092	0.999979	-15.8476	0.994516	1	1.92638	0.981608	0.999939	-15.8369	0.994775	1	-15.8107	0.995464	1	3.04914	0.976897	1	-15.7943	0.995948	0.999921	-15.7939	0.995961	0.999908	-15.7928	0.995995	0.999768	-15.7918	0.996027	1	-15.791	0.996052	0.999947	-15.7872	0.996173	0.999866	-15.7865	0.996196	1	-15.7659	0.996945	0.999998	-15.7492
Insig2	-0.156598	0.00010885	0.000276436	-0.223034	0.00525529	0.0175215	0.17855	1.72662e-07	4.85637e-07	0.203596	0.00598867	0.0197824	0.476145	9.73997e-11	2.99572e-10	-0.25556	0.282586	0.74046	-0.248818	0.0445331	0.153457	0.144328	0.0915113	0.224131	-0.0659136	0.684336	0.999921	-0.278025	0.838303	0.999908	-0.417612	0.000436984	0.00110945	0.252686	0.457522	1	-0.14006	0.0163825	0.0436688	-0.44462	0.00507828	0.0142654	0.509503	0.270842	0.811665	0.198742	0.924444	0.999998	-0.0950455
Ccdc93	-0.161824	0.0016848	0.00396316	-0.589352	0.00136892	0.00504854	0.664604	3.01553e-13	1.02957e-12	0.616778	2.77217e-05	0.000119014	0.244694	0.000984898	0.00229805	-0.159984	0.555034	1	0.0990578	0.402259	0.88628	-0.38969	0.507783	0.963651	0.0662039	0.945192	0.999921	-0.0347341	0.570615	0.999908	-0.593413	0.00313519	0.00741588	0.455456	0.228187	0.661993	-0.894294	0.0031058	0.00911069	-0.016423	0.123232	0.26941	-0.447349	0.126838	0.470098	-0.108414	0.380354	0.903991	-0.498209
Ddx18	-0.591684	2.49745e-66	2.60124e-65	-0.212169	3.33943e-09	2.445e-08	0.445455	9.49354e-53	8.15933e-52	0.303465	2.49594e-19	2.31172e-18	1.1173	9.16751e-229	2.85293e-227	0.291644	6.73964e-15	9.06761e-14	0.158447	0.00647316	0.0288208	-0.0730197	0.716899	1	0.144467	0.00270076	0.0182367	0.31528	1.453e-12	1.46397e-11	-0.939435	1.43932e-65	4.20151e-64	-0.144807	0.0249443	0.105347	-0.806751	8.66458e-44	1.51262e-42	-0.755952	1.67192e-40	4.02655e-39	0.0465575	0.651405	1	-0.449753	3.1159e-09	5.04828e-08	-0.978898
Actr3	-1.51246	0	0	-0.0745049	0.11248	0.280832	0.926187	2.84746e-233	2.11421e-231	0.955514	5.39454e-240	6.43533e-238	-0.798945	2.07837e-219	5.98878e-218	0.146928	0.540205	1	-0.884017	6.5909e-113	1.04369e-110	0.332739	3.10582e-08	1.73457e-07	0.629337	1.10444e-62	1.33532e-60	0.705906	1.94756e-69	1.15396e-67	0.0288956	9.28072e-11	3.44399e-10	-0.525471	2.02776e-50	1.05787e-48	-0.786726	2.5575e-40	4.07514e-39	-0.371424	7.17741e-06	2.79932e-05	-0.156415	2.21479e-05	0.000247387	0.129576	0.00265117	0.0148948	1.58897
Slc35f5	-1.25308	0.000324215	0.000801535	0.233652	0.677515	1	0.453808	2.00493e-05	5.15612e-05	0.56528	0.00366696	0.0124889	-0.539008	0.854332	0.999939	0.24365	0.473826	1	-0.5359	0.0987001	0.296652	0.357299	0.102547	0.248138	0.699923	0.0727313	0.309649	0.399725	0.124347	0.360979	0.25252	0.261283	0.485906	-0.494787	0.287463	0.783887	-0.179931	0.169314	0.373254	-0.162431	0.178683	0.37488	-0.390784	0.288185	0.845652	-0.46871	0.317862	0.794388	-1.29581
Gpr39	-16.4413	0.991898	0.999765	-16.4341	0.992109	1	0.606702	0.986356	0.999979	1.37557	0.984423	1	-16.4065	0.99297	0.999939	2.17644	0.983117	1	-16.3784	0.993952	1	-16.3748	0.99409	1	-16.362	0.994597	0.999921	-16.3616	0.994615	0.999908	-16.3605	0.99466	0.999768	-16.3595	0.994702	1	-16.3587	0.994736	0.999947	-16.3549	0.994898	0.999866	-16.3542	0.994928	1	-16.3335	0.995926	0.999998	5.58677
Lypd1	-18.3922	0.973673	0.999765	0.230589	0.995847	1	-0.875864	0.995921	0.999979	-0.692599	0.999122	1	1.64558	0.928285	0.999939	-18.3555	0.977361	1	0.564639	0.992677	1	-18.3257	0.980795	1	0.181092	0.987708	0.999921	-18.3125	0.982499	0.999908	3.80494	0.926902	0.999768	0.638823	0.986819	1	-18.3096	0.982892	0.999947	-18.3058	0.983418	0.999866	-18.3051	0.983517	1	-18.2844	0.986761	0.999998	-18.2677
Nckap5	1.78545	0.991116	0.999765	-17.19	0.988164	1	0.17663	0.990295	0.999979	0.78886	0.988078	1	-17.1624	0.989456	0.999939	1.36039	0.9866	1	-17.1343	0.990928	1	-17.1306	0.991135	1	-17.1179	0.991895	0.999921	-17.1174	0.991922	0.999908	-17.1163	0.99199	0.999768	-17.1153	0.992054	1	-17.1145	0.992104	0.999947	-17.1108	0.992346	0.999866	-17.1101	0.992392	1	-17.0894	0.993889	0.999998	-17.0727
Mgat5	-0.817349	2.96168e-56	2.6184e-55	-0.253685	1.09546e-10	9.40641e-10	1.18195	6.56558e-226	4.62537e-224	0.917082	1.14989e-86	4.12348e-85	-1.6762	5.32108e-45	3.05178e-44	0.180552	0.000180055	0.00102969	-1.22628	1.04179e-36	4.17977e-35	0.375459	2.90757e-13	2.51465e-12	0.259469	0.00373739	0.0244701	0.712016	9.52108e-31	2.09557e-29	-0.445621	1.07784e-19	5.9235e-19	-0.21508	0.0142036	0.0640524	-0.907728	3.22775e-26	3.29854e-25	0.540218	0.31707	0.617362	0.0779573	0.893981	1	-0.587725	9.13711e-07	1.03941e-05	-1.87497
Tmem163	-0.915216	0.940873	0.999765	0.310824	0.991156	1	-1.61739	0.966066	0.999979	-1.75588	0.954369	1	-20.3638	0.912306	0.999939	-0.448206	0.984461	1	-20.3357	0.92451	1	-2.03453	0.953675	1	-20.3193	0.932541	0.999921	-1.20804	0.962642	0.999908	-20.3178	0.93333	0.999768	-1.43686	0.96418	1	-20.316	0.934271	0.999947	-20.3122	0.936287	0.999866	3.64618	0.500458	1	0.344027	0.973295	0.999998	0.83242
Acmsd	1.0871	0.98261	0.999765	-22.1734	0.556223	1	-4.79047	0.575201	0.970912	-3.51788	0.625626	1	4.18914	2.34855e-06	6.25184e-06	-3.89695	0.624459	1	0.571591	0.991988	1	-22.1139	0.65942	1	-22.1011	0.687003	0.999921	-22.1007	0.687973	0.999908	-0.617878	0.776254	0.999768	-0.697844	0.838335	1	-22.0978	0.694639	0.999947	-0.637601	0.793547	0.999866	-1.55612	0.765212	1	-22.0726	0.761289	0.999998	-22.0559
2900009J06Rik	0.598111	0.973749	0.999765	-0.96623	0.856069	1	0.10283	0.907987	0.999979	-1.32045	0.878175	1	1.96013	0.369224	0.656292	-0.65744	0.91572	1	-0.283158	0.93123	1	0.795654	0.843487	1	-1.34327	0.901958	0.999921	-2.56475	0.872969	0.999908	-21.3027	0.844802	0.999768	0.564505	0.972404	1	-0.575761	0.907501	0.999947	-0.390369	0.913968	0.999866	0.767551	0.989914	1	-21.2758	0.881284	0.999998	-21.2591
Ccnt2	0.00120911	2.95721e-10	9.72547e-10	-0.133218	3.49589e-05	0.000163544	-0.10756	8.99429e-07	2.46922e-06	-0.0639736	0.0375327	0.107086	0.605614	1.79977e-52	1.14121e-51	-0.0340674	0.499892	1	0.158991	0.650576	1	0.0333236	0.00982159	0.0289392	0.0321623	0.683416	0.999921	-0.0747579	0.272602	0.688048	-0.405816	1.25808e-14	5.58611e-14	0.125487	0.27868	0.767304	-0.139073	1.06223e-06	4.32579e-06	-0.458857	3.13546e-10	1.74567e-09	0.105445	0.938786	1	-0.282176	0.00470632	0.0244456	0.235292
Map3k19	-19.5949	0.941312	0.999765	2.2836	0.885624	1	-0.957337	0.985919	0.999979	-1.37974	0.969882	1	-19.5601	0.949069	0.999939	0.792802	0.955153	1	-19.532	0.956172	1	0.224445	0.987779	1	0.662312	0.979459	0.999921	1.58194	0.919417	0.999908	-19.514	0.961302	0.999768	-19.513	0.961607	1	-0.121931	0.992416	0.999947	-19.5085	0.963021	0.999866	-0.956807	0.994846	1	-19.4871	0.970472	0.999998	1.85738
Rab3gap1	-0.319097	5.05987e-17	2.04546e-16	0.105204	0.133709	0.32561	0.196847	9.24621e-18	3.5727e-17	-0.269837	0.727867	1	0.372828	6.29437e-22	2.49571e-21	0.208508	0.0015392	0.00767629	-0.0862679	0.014424	0.0580661	0.545095	3.32264e-14	3.08059e-13	-0.324253	0.0134358	0.0748043	-0.338386	0.184888	0.503533	-0.746785	7.2289e-16	3.40315e-15	0.42289	0.000365377	0.00230945	0.23856	0.0397406	0.0994292	-0.47152	1.42255e-08	6.99314e-08	-0.111086	0.0859965	0.35098	-0.105162	0.173701	0.506882	-0.669514
Zranb3	-1.91835	3.50434e-07	1.01189e-06	-0.43721	0.0154662	0.0472273	0.355922	8.59764e-05	0.000214002	-0.0368792	0.548805	1	0.27226	0.0029975	0.00679126	1.10748	1.21182e-06	8.89063e-06	-0.257096	0.139659	0.392995	0.813066	0.000451218	0.00161676	-1.10814	0.0165976	0.0898902	0.433197	0.110905	0.328005	-0.299395	0.0251487	0.0544874	0.616255	0.211334	0.624245	-1.80654	0.00102849	0.00318735	-0.131613	0.104779	0.232822	0.199683	0.816912	1	-0.461263	0.313479	0.786841	-1.07332
Gm28800	3.28425	0.985041	0.999765	-16.389	0.994082	1	1.64721	0.984387	0.999979	-16.3702	0.994516	1	2.06223	0.981607	0.999939	-16.3595	0.994775	1	-16.3333	0.995464	1	-16.3296	0.995568	1	-16.3169	0.995948	0.999921	-16.3164	0.995961	0.999908	-16.3154	0.995995	0.999768	-16.3143	0.996027	1	-16.3136	0.996052	0.999947	-16.3098	0.996173	0.999866	-16.3091	0.996196	1	-16.2884	0.996945	0.999998	-16.2717
R3hdm1	-0.129973	1.5441e-18	6.50887e-18	-0.0271509	0.0329326	0.0935392	-0.0914558	0.00032869	0.000793093	-0.286878	0.0012211	0.00440619	0.531609	4.73004e-63	3.41425e-62	0.129821	4.78213e-05	0.000292852	0.285065	5.39105e-05	0.000365131	0.181378	6.77355e-08	3.6596e-07	-0.278742	0.000183489	0.00157929	-0.052036	0.373979	0.875341	-0.580895	1.48572e-35	1.44017e-34	0.343014	3.0906e-09	3.48257e-08	-0.151735	5.38156e-08	2.40024e-07	-0.211212	2.09068e-11	1.25161e-10	0.4289	5.76728e-10	1.14412e-08	-0.143522	0.0296709	0.119984	-0.516383
Ubxn4	-0.33924	1.28369e-30	7.14473e-30	0.00507721	0.869707	1	0.260721	3.15755e-20	1.30428e-19	0.156408	1.19169e-06	5.75551e-06	0.658058	6.37629e-84	5.95187e-83	-0.0684252	0.295448	0.764754	-0.0263454	0.573575	1	0.344131	1.28178e-16	1.40454e-15	0.102159	0.0208803	0.10957	-0.0948007	0.221181	0.582288	-1.10968	2.18604e-85	1.27417e-83	0.0953952	0.0241807	0.102509	0.0323969	0.33225	0.671391	-0.566545	1.23345e-27	1.71361e-26	0.114622	0.0394281	0.190118	-0.0686289	0.26591	0.699134	-0.780414
Lct	-0.416317	0.944926	0.999765	-0.7936	0.948349	1	-0.788663	0.991518	0.999979	0.503754	0.95045	1	-0.383815	0.989735	0.999939	0.637949	0.94057	1	0.316524	0.99162	1	-1.22714	0.98412	1	-0.221399	0.994877	0.999921	-20.1359	0.935445	0.999908	-20.1348	0.935991	0.999768	-1.04143	0.966846	1	-0.191633	0.967441	0.999947	0.668785	0.998263	0.999866	1.24856	0.934391	1	1.01957	0.971208	0.999998	-20.0911
Mcm6	-1.16503	1.22125e-199	5.82746e-198	0.576382	3.60783e-112	4.54638e-110	-0.352136	4.29482e-78	6.07522e-77	0.5994	3.57361e-65	9.50166e-64	0.417883	1.11379e-17	4.05827e-17	1.13195	0	0	0.978936	2.83263e-201	1.20683e-198	-0.661317	4.91371e-95	4.53226e-93	0.00811857	0.132942	0.501131	0.958727	5.81088e-135	9.20176e-133	-0.578614	1.29559e-15	6.02947e-15	-0.62328	4.71193e-55	2.69378e-53	-1.52521	2.59252e-161	3.41107e-159	-1.00902	3.61786e-72	2.62097e-70	0.337227	7.57494e-19	2.68941e-17	0.0958863	0.0068694	0.0341732	-1.52112
Dars	-0.59626	3.27316e-69	3.57134e-68	-0.38086	3.33468e-21	5.91972e-20	0.559839	1.10256e-81	1.6621e-80	0.276589	1.06883e-17	9.29783e-17	0.788984	5.51426e-116	7.06315e-115	0.141425	4.92822e-05	0.000301386	0.0597835	0.864421	1	0.191028	2.94623e-07	1.49942e-06	-0.131965	0.0862416	0.354923	0.0612756	0.0149105	0.0553356	-0.289562	2.797e-23	1.75674e-22	0.189141	0.000404808	0.00253984	-0.843036	2.16083e-44	3.8321e-43	-0.611833	9.13208e-29	1.3307e-27	0.195584	0.00641541	0.0412918	-0.266416	0.000245482	0.00177052	-1.18422
Cxcr4	-2.39772	1.42721e-53	1.20181e-52	-0.589816	7.54528e-13	7.86344e-12	1.08673	4.66895e-101	9.64737e-100	0.680918	3.47067e-23	3.72998e-22	-0.872376	3.30269e-05	8.32841e-05	0.124386	0.129523	0.396592	-1.15104	2.23646e-15	3.99951e-14	0.449136	8.42523e-08	4.5111e-07	0.11411	0.614749	0.999921	1.17614	4.28971e-37	1.13383e-35	-0.239755	1.99168e-08	6.59738e-08	-0.178993	0.0821242	0.290651	-1.65284	6.4862e-19	5.06609e-18	-0.310326	5.0836e-06	2.01386e-05	-1.32319	1.77921e-11	4.03001e-10	1.40757	1.91043e-16	6.68988e-15	0.199862
Thsd7b	-18.245	0.979747	0.999765	1.70973	0.976745	1	0.362797	0.976655	0.999979	-18.219	0.981721	1	-0.527028	0.993911	0.999939	-18.2083	0.982585	1	-18.1821	0.98488	1	-18.1785	0.985226	1	-18.1657	0.986493	0.999921	-18.1653	0.986537	0.999908	-18.1642	0.986651	0.999768	1.29025	0.98285	1	4.38416	0.891196	0.999947	-18.1586	0.987244	0.999866	-18.1579	0.987321	1	-18.1373	0.989816	0.999998	-18.1206
Gm16081	1.49321	0.985481	0.999765	-1.30564	0.97415	1	-19.1259	0.952767	0.999979	-19.1075	0.956148	1	1.6712	0.877039	0.999939	-19.0968	0.958219	1	0.00229851	0.990696	1	-0.655851	0.992078	1	-19.0542	0.96759	0.999921	-19.0538	0.967696	0.999908	-19.0527	0.96797	0.999768	1.68222	0.940637	1	-19.0509	0.968423	0.999947	-19.0471	0.969393	0.999866	3.16262	0.841651	1	-19.0258	0.975561	0.999998	-19.0091
Gm15675	1.51205	0.755052	0.999765	-1.94066	0.737827	1	-3.54435	0.69809	0.999979	-22.2887	0.681717	1	1.20776	0.318976	0.578	-2.00753	0.786196	1	1.21544	0.735797	1	-1.77283	0.846482	1	-22.2353	0.761859	0.999921	-22.2348	0.762614	0.999908	0.256214	0.942701	0.999768	1.68684	0.537205	1	-1.52715	0.827084	0.999947	-0.270248	0.898136	0.999866	0.274131	0.973761	1	1.62255	0.685933	0.999998	-22.19
Cd55	1.13355	0.00285645	0.0066055	-2.06451	1.07059e-10	9.22345e-10	-3.5889	3.26394e-12	1.08177e-11	-4.38269	9.20315e-13	6.45808e-12	1.66059	3.13619e-88	3.05327e-87	-1.33337	5.12156e-05	0.000312675	1.28353	1.08742e-08	1.17573e-07	-1.09522	0.0167316	0.0475154	-2.94677	9.45884e-07	1.14054e-05	-5.50504	3.29334e-08	2.40928e-07	-0.469616	0.00298372	0.00706881	1.98631	3.31224e-35	1.21953e-33	-0.825168	0.00149415	0.00455242	-1.1477	0.00032818	0.00107201	1.2344	2.04937e-08	3.47926e-07	1.07172	0.000824293	0.00526406	-2.95616
Gm16083	2.65107	0.929325	0.999765	-19.2087	0.966472	1	-19.2082	0.966533	0.999979	-19.1898	0.96893	1	-1.78691	0.993783	0.999939	-19.1792	0.970399	1	-19.153	0.974299	1	0.722191	0.970057	1	-19.1366	0.97704	0.999921	-19.1361	0.977115	0.999908	0.740608	0.992511	0.999768	2.25425	0.901199	1	1.75338	0.961237	0.999947	-19.1295	0.978317	0.999866	1.55548	0.958306	1	-19.1081	0.982688	0.999998	-19.0914
Gm29427	-16.4637	0.993923	0.999765	-16.4566	0.994082	1	1.03463	0.984387	0.999979	-16.4377	0.994516	1	-16.429	0.994728	0.999939	-16.4271	0.994775	1	3.62447	0.977561	1	-16.3972	0.995568	1	-16.3845	0.995948	0.999921	-16.384	0.995961	0.999908	-16.3829	0.995995	0.999768	-16.3819	0.996027	1	3.92787	0.973379	0.999947	-16.3774	0.996173	0.999866	-16.3767	0.996196	1	-16.356	0.996945	0.999998	-16.3393
Pfkfb2	0.606987	0.932866	0.999765	-0.276003	0.718761	1	-0.42332	0.862784	0.999979	-1.0252	0.724542	1	0.657592	0.236383	0.439966	-0.243363	0.923796	1	0.608124	0.85529	1	0.378024	0.696956	1	-0.274385	0.91231	0.999921	-0.3201	0.996344	0.999908	0.122668	0.779292	0.999768	0.325179	0.884379	1	0.0961473	0.821357	0.999947	-0.481919	0.727726	0.999866	0.0979749	0.989354	1	-0.111608	0.93985	0.999998	-1.91417
Yod1	-0.0110462	0.0338411	0.0708166	-0.650299	0.00860901	0.0275285	-0.124848	0.0785067	0.15786	-0.823362	0.141111	0.350505	0.935853	7.62823e-14	2.54379e-13	-0.0229451	0.997159	1	0.168235	0.672649	1	0.191946	0.178727	0.404674	-0.0881388	0.726662	0.999921	-0.561173	0.428917	0.966508	0.162241	0.149972	0.292045	0.147663	0.85448	1	-0.328812	0.0653738	0.157655	0.275071	0.506878	0.917095	0.414972	0.405914	1	-0.164941	0.582624	0.999998	-0.238794
AA986860	-2.86814	0.843817	0.999765	-0.541644	0.912638	1	-0.914303	0.955778	0.999979	-3.09403	0.862697	1	1.685	0.544321	0.913276	-2.52649	0.871166	1	0.027097	0.97494	1	0.0290797	0.992321	1	0.368081	0.969568	0.999921	-2.10674	0.911643	0.999908	-0.973914	0.912929	0.999768	1.09674	0.903904	1	0.285849	0.97604	0.999947	0.523326	0.982281	0.999866	1.67245	0.859047	1	1.49625	0.895655	0.999998	-1.2585
Gm28857	1.78559	0.618258	0.999765	-2.12707	0.60657	1	-3.51575	0.606927	0.999979	-4.99325	0.583169	1	2.08256	0.0302231	0.0634756	-2.00756	0.68871	1	1.53934	0.54437	1	-2.4116	0.742179	1	-22.5684	0.669651	0.999921	-22.5679	0.670668	0.999908	-1.82284	0.729591	0.999768	1.60109	0.468289	1	-1.22885	0.763995	0.999947	-1.19219	0.776266	0.999866	0.479876	0.876973	1	-2.61316	0.784917	0.999998	-22.5231
Gm15848	-18.4602	0.983797	0.999765	-18.453	0.984219	1	-0.973706	0.994234	0.999979	-18.4342	0.985376	1	-18.4254	0.985941	0.999939	-18.4235	0.986067	1	-18.3973	0.987904	1	-18.3937	0.988181	1	-18.3809	0.989194	0.999921	-18.3805	0.989229	0.999908	-18.3794	0.989321	0.999768	-18.3784	0.989405	1	-18.3776	0.989472	0.999947	1.14672	0.978749	0.999866	-18.3731	0.989856	1	-18.3524	0.991853	0.999998	5.98843
Pigr	-18.2281	0.981772	0.999765	-18.2209	0.982246	1	-18.2205	0.982279	0.999979	-18.2021	0.983548	1	-0.725384	0.992153	0.999939	-18.1914	0.984326	1	-18.1652	0.986392	1	1.25014	0.985759	1	-18.1488	0.987843	0.999921	-18.1484	0.987883	0.999908	-18.1473	0.987986	0.999768	-18.1463	0.988081	1	-18.1455	0.988156	0.999947	-18.1417	0.98852	0.999866	0.972553	0.979783	1	-18.1204	0.990834	0.999998	6.95112
Fcmr	-19.9939	0.949395	0.999765	-0.719132	0.993654	1	-1.90696	0.972294	0.999979	-19.9678	0.954323	1	-2.80392	0.979722	0.999939	0.360567	0.995836	1	-1.01241	0.989174	1	-19.9273	0.963076	1	-19.9145	0.96624	0.999921	-19.9141	0.966351	0.999908	-19.913	0.966636	0.999768	-19.912	0.966899	1	-19.9112	0.967108	0.999947	-19.9075	0.968118	0.999866	-0.0986767	0.999938	1	-19.8861	0.974543	0.999998	3.27367
Il19	1.35956	0.995166	0.999765	-17.6494	0.984219	1	-17.6489	0.984247	0.999979	2.63752	0.945993	1	-0.124088	0.990396	0.999939	-17.6199	0.986067	1	1.91353	0.985117	1	-17.59	0.988181	1	-17.5773	0.989194	0.999921	0.846521	0.98083	0.999908	-17.5757	0.989321	0.999768	1.37019	0.980199	1	-17.574	0.989472	0.999947	-17.5702	0.989795	0.999866	-17.5695	0.989856	1	-17.5488	0.991853	0.999998	-17.5321
Il10	-19.616	0.935254	0.999765	-0.24232	0.97987	1	1.11304	0.891232	0.999979	-0.49705	0.987282	1	-1.64792	0.96743	0.999939	1.53964	0.912804	1	-19.5531	0.951643	1	0.853894	0.964672	1	-0.855044	0.986625	0.999921	1.58804	0.923417	0.999908	-19.5352	0.957302	0.999768	0.0213903	0.988032	1	1.3633	0.980931	0.999947	0.27642	0.990659	0.999866	-19.5289	0.959442	1	0.403088	0.993756	0.999998	-19.4915
Mapkapk2	-1.58465	1.43436e-250	1.08297e-248	-0.195228	2.85463e-07	1.70554e-06	1.27212	0	0	1.10717	2.49866e-229	2.81201e-227	-1.40264	5.46768e-140	8.56731e-139	0.217293	1.89399e-08	1.65646e-07	-1.09272	1.22056e-79	1.14951e-77	0.264276	4.3502e-10	2.88733e-09	1.04224	6.06629e-115	1.97364e-112	1.32908	3.79677e-203	1.01402e-200	-0.773869	5.27261e-49	8.29799e-48	-0.824781	1.97041e-40	8.18063e-39	-1.46461	4.86896e-100	2.78355e-98	0.513612	1.32353e-11	8.01735e-11	-0.473436	7.54199e-15	2.16276e-13	-0.176755	0.00989372	0.0470096	-0.549195
Dyrk3	1.34268	7.36068e-28	3.87047e-27	-0.566271	3.29432e-14	3.86547e-13	-0.832556	0.00110763	0.00258477	-1.12543	2.495e-15	1.96937e-14	0.991682	2.20615e-118	2.88784e-117	-0.464049	0.000875603	0.00454805	0.792243	1.67284e-12	2.46368e-11	-0.108192	0.190598	0.428139	-0.707394	8.10108e-07	9.84787e-06	-0.735909	0.000325411	0.00159357	-0.504789	6.39826e-13	2.62172e-12	0.911754	2.83995e-23	7.24937e-22	-0.919057	1.42987e-16	1.0018e-15	-1.25285	5.20636e-20	5.12164e-19	0.0738237	0.54825	1	0.614052	0.000368217	0.00252932	-1.32465
Eif2d	-0.234744	4.29954e-18	1.79296e-17	-0.23216	6.41975e-08	4.14263e-07	0.223281	2.1399e-22	9.37366e-22	0.252774	1.4612e-09	8.56427e-09	0.752035	1.7e-63	1.23457e-62	0.218226	0.00118611	0.00603132	0.229734	0.928061	1	0.0185099	0.0810193	0.201048	-0.376197	0.000841769	0.00629708	-0.0668908	0.354555	0.843559	-0.928013	9.59041e-23	5.92988e-22	0.217599	0.145691	0.46537	-0.637593	1.98689e-14	1.26434e-13	-0.453372	5.10517e-11	2.9766e-10	0.171022	0.575239	1	-0.060362	0.104867	0.342051	-0.914043
Rassf5	-0.212346	5.24714e-18	2.18405e-17	0.28637	0.258119	0.571985	0.365058	9.93228e-42	6.80951e-41	0.0150011	0.000609338	0.0022763	-0.845538	2.39864e-07	6.62877e-07	0.118739	0.0043686	0.0200286	-0.405876	6.93042e-08	6.84776e-07	0.642832	3.5691e-27	7.03365e-26	0.285478	0.00155414	0.0110375	-0.0279523	0.115698	0.340007	-0.681496	4.29411e-20	2.39672e-19	0.0121328	0.755403	1	0.278504	0.110287	0.254216	-0.29313	2.16451e-08	1.04794e-07	-0.420715	1.75662e-05	0.000201106	-0.116879	0.0662334	0.235529	0.321609
Ikbke	-1.2538	2.57501e-08	7.81368e-08	-0.27121	0.0123285	0.0384065	0.968223	1.75135e-25	8.30825e-25	1.6719	3.10913e-37	4.9852e-36	-2.21904	2.51486e-06	6.68461e-06	-0.34731	0.212614	0.594087	-1.32765	0.000106497	0.000685983	-0.358139	0.504801	0.959248	0.603863	0.0432368	0.201925	0.774148	2.23295e-05	0.00012502	-0.170704	0.00999344	0.0225957	-1.30838	0.00212081	0.0116375	-0.0647862	0.0414027	0.103213	0.104188	0.147795	0.316634	-1.01216	0.00699104	0.0443876	-0.919221	0.0363893	0.142609	-1.57213
Gm28913	-16.2504	0.993923	0.999765	-16.2433	0.994082	1	1.30922	0.984387	0.999979	-16.2244	0.994516	1	-16.2157	0.994728	0.999939	-16.2137	0.994775	1	-16.1876	0.995464	1	3.14044	0.976897	1	-16.1711	0.995948	0.999921	-16.1707	0.995961	0.999908	-16.1696	0.995995	0.999768	-16.1686	0.996027	1	4.2845	0.973378	0.999947	-16.1641	0.996173	0.999866	-16.1634	0.996196	1	-16.1427	0.996945	0.999998	-16.126
Srgap2	-1.48079	3.29154e-22	1.53103e-21	-0.199651	0.000473118	0.001883	0.724145	9.82426e-36	5.91306e-35	0.290556	8.08073e-05	0.000331036	-0.303587	0.43508	0.758138	-0.0108935	0.922994	1	-0.716955	2.73821e-06	2.21708e-05	1.05136	4.51805e-21	6.57285e-20	-0.262336	0.0963782	0.389738	-0.000707711	0.385144	0.893913	-0.813602	1.98642e-08	6.58242e-08	0.673417	0.000475987	0.0029533	-0.569581	5.11042e-06	1.96997e-05	-0.0879111	0.00413223	0.0117742	0.177603	0.982983	1	-0.414397	0.0370137	0.144612	0.148509
Fam72a	-2.57165	4.32438e-05	0.000112259	-1.84813	0.000479848	0.00190809	1.40194	4.79756e-16	1.76242e-15	-0.551007	0.286693	0.639741	0.853197	6.75702e-06	1.76305e-05	-0.248618	0.443771	1	-1.32731	0.0191037	0.0741363	1.48659	7.64394e-07	3.74742e-06	-0.596493	0.217592	0.721766	-0.27941	0.755948	0.999908	-0.118786	0.0993645	0.198974	1.22541	0.0162764	0.0722705	-5.62566	0.00332436	0.00972153	-0.310118	0.154393	0.328933	-0.577569	0.267494	0.804326	-0.373002	0.414285	0.959268	0.0864071
Ctse	1.29486	1.93236e-13	7.07542e-13	-1.47636	7.26755e-15	8.83461e-14	-2.69518	8.24851e-19	3.27561e-18	-2.22996	2.60038e-15	2.04983e-14	3.21616	0	0	-1.89587	1.42485e-12	1.66643e-11	0.886274	5.03422e-10	6.07023e-09	-1.68824	2.11831e-07	1.09237e-06	-2.19721	1.32232e-10	2.38044e-09	-2.88961	2.03643e-12	2.03347e-11	0.0050208	0.021014	0.0459687	0.663918	2.00126e-07	1.91501e-06	-0.846233	1.05844e-05	3.95979e-05	-1.51294	5.09282e-09	2.58601e-08	-1.12751	1.78298e-05	0.000203734	-0.512132	0.0444567	0.168647	-1.43655
Rab7b	-4.35304	1.22391e-07	3.61158e-07	-2.24812	1.76303e-05	8.54951e-05	1.56809	2.87668e-35	1.70957e-34	1.69852	4.82326e-22	4.99175e-21	-3.42121	3.44802e-05	8.69244e-05	-1.67961	0.00200606	0.00980776	-3.7969	0.000118927	0.000758403	-1.71747	0.010599	0.0311121	0.558913	0.139539	0.519217	0.425474	0.0873156	0.266762	-0.495018	0.0309631	0.0662618	-4.90563	0.000525584	0.00323634	-4.46864	0.000576326	0.00184387	0.497954	0.808002	0.999866	-5.2543	0.00080829	0.00666686	-3.63277	0.0105498	0.0496786	5.0825
Slc26a9	-0.38676	0.982557	0.999765	0.96529	0.973007	1	-19.0578	0.962599	0.999979	0.0350989	0.988964	1	-19.0307	0.966619	0.999939	1.62102	0.937757	1	-19.0026	0.971277	1	0.289626	0.973018	1	0.174747	0.995806	0.999921	1.03504	0.965711	0.999908	-18.9846	0.97464	0.999768	-18.9836	0.97484	1	1.97708	0.963851	0.999947	1.03629	0.992765	0.999866	0.320809	0.992457	1	-18.9577	0.980652	0.999998	-18.941
Pm20d1	-18.2754	0.965576	0.999765	-18.2682	0.966472	1	2.82754	0.862009	0.999979	3.61881	0.848847	1	-18.2406	0.970131	0.999939	-18.2387	0.970399	1	-18.2125	0.974299	1	-18.2088	0.974887	1	-18.1961	0.97704	0.999921	0.619648	0.992938	0.999908	-18.1946	0.977309	0.999768	-18.1936	0.977488	1	-18.1928	0.97763	0.999947	-18.189	0.978317	0.999866	-18.1883	0.978447	1	-18.1676	0.982688	0.999998	-18.1509
Slc41a1	-0.585499	0.00975444	0.0215675	0.512517	0.616893	1	-0.0435243	0.0474875	0.0979417	0.000845414	0.327827	0.713383	-0.774683	0.525592	0.887176	0.421749	0.126107	0.387792	-0.378885	0.217119	0.555733	0.439482	0.0382839	0.101369	0.0845585	0.907973	0.999921	-0.414943	0.776003	0.999908	-1.14207	0.0219211	0.047842	-0.372959	0.430476	1	0.876588	0.573857	0.999947	0.0805772	0.451112	0.832873	0.497529	0.341266	0.946782	-0.546244	0.352446	0.856304	-0.285925
Rab29	-0.657437	0.000427125	0.00104842	-0.389631	0.0269499	0.0780959	0.426311	4.14582e-06	1.10428e-05	0.349686	0.0224589	0.0670695	0.21352	0.00640341	0.014174	-0.271259	0.398917	0.952017	-0.211517	0.204281	0.530856	0.513134	0.027353	0.0745096	-0.100409	0.682114	0.999921	-0.0636733	0.762598	0.999908	-0.431557	0.0240029	0.0521312	0.414014	0.353061	0.90641	-0.0988435	0.14033	0.316015	-0.316926	0.0954797	0.213832	0.11915	0.914489	1	-0.624668	0.186341	0.5353	0.820553
Nucks1	-1.10316	3.60883e-180	1.45115e-178	-0.848818	3.30431e-201	1.01944e-198	0.754247	1.33142e-132	4.33171e-131	-0.205038	1.65799e-71	4.75451e-70	0.869504	5.7968e-193	1.39419e-191	0.245862	0.0117539	0.0488219	0.00530355	0.52064	1	1.10662	8.50772e-290	3.38305e-287	0.196292	0.00218689	0.0151558	-0.0998421	4.50473e-24	7.59733e-23	-0.501038	3.15564e-05	8.66674e-05	1.33345	0	0	-1.7073	2.13525e-213	5.16326e-211	-0.17776	0.230425	0.467625	0.438094	1.43694e-32	8.18873e-31	-0.482464	4.83494e-20	2.1205e-18	-0.830794
Slc45a3	2.20162	5.18229e-29	2.7764e-28	-2.35308	1.03297e-09	7.96379e-09	-3.15823	1.71523e-09	5.22869e-09	-3.79313	3.75359e-10	2.27684e-09	0.717672	9.02064e-20	3.42853e-19	-1.81643	1.99758e-05	0.000128265	1.57095	1.56033e-16	2.99898e-15	-1.29771	0.0220915	0.0612781	-2.55464	2.43724e-05	0.000243778	-5.21382	5.96967e-07	3.93159e-06	-0.81346	0.00229771	0.00549376	1.56984	1.18877e-20	2.68245e-19	-3.59398	1.8671e-06	7.455e-06	-1.21867	0.00114951	0.00350593	-0.401381	0.181103	0.612021	2.1718	6.1806e-23	3.23632e-21	-3.51069
Elk4	0.116477	1.00172e-06	2.83036e-06	0.016391	0.0299465	0.0858754	-0.159326	2.56693e-07	7.17248e-07	-0.60942	0.000107954	0.000436646	0.287353	8.15007e-24	3.36418e-23	-0.0138187	0.277685	0.730077	0.0706386	0.346285	0.796864	0.356664	1.38731e-10	9.66308e-10	-0.333512	0.00607153	0.0375541	-0.514657	0.0125911	0.0473528	-0.498929	4.65591e-15	2.11186e-14	0.417163	8.70424e-05	0.00060581	0.291263	0.157752	0.350226	-0.299015	1.40476e-07	6.37988e-07	0.364609	0.0117327	0.0691749	-0.417972	0.000980046	0.00612965	-0.369181
Mfsd4a	0.136985	0.473037	0.812334	0.338569	0.912329	1	-0.625017	0.985035	0.999979	-0.427608	0.910614	1	0.0616034	0.234182	0.436505	0.0996831	0.705496	1	0.0674544	0.863846	1	-0.0703994	0.740576	1	0.107589	0.914011	0.999921	-0.891509	0.570532	0.999908	-1.951	0.140236	0.27422	0.267682	0.742109	1	0.76161	0.821196	0.999947	-0.908147	0.304336	0.595754	0.153339	0.988063	1	-0.110743	0.836171	0.999998	0.0550521
Gm26892	0.257415	0.992683	0.999765	0.881922	0.984636	1	-18.5236	0.972437	0.999979	-18.5052	0.974411	1	-0.122578	0.977284	0.999939	-0.543837	0.999464	1	1.31955	0.967226	1	-0.250014	0.993151	1	1.69609	0.959217	0.999921	-18.4515	0.981153	0.999908	-18.4504	0.981312	0.999768	-18.4494	0.98146	1	1.45519	0.987845	0.999947	-18.4448	0.982143	0.999866	-18.4441	0.98225	1	3.14962	0.936659	0.999998	-18.4068
Cdk18	-3.29173	0.0477442	0.0983011	1.17409	0.163746	0.389171	-0.913622	0.827686	0.999979	0.647454	0.0918417	0.240592	-2.47734	0.16595	0.318011	1.6252	0.000789313	0.00411538	-1.73954	0.234735	0.591932	0.300596	0.502036	0.955278	-0.442873	0.76019	0.999921	-0.369167	0.977015	0.999908	-0.946067	0.323367	0.588699	-2.26361	0.290362	0.789877	1.61087	0.256105	0.537124	0.0147765	0.667643	0.999866	0.0357439	0.94748	1	-0.568439	0.660482	0.999998	-2.50308
Gm29629	-16.6928	0.991898	0.999765	1.90271	0.9864	1	-16.6852	0.992123	0.999979	-16.6668	0.992688	1	-16.6581	0.99297	0.999939	2.20506	0.983118	1	-16.63	0.993952	1	1.88359	0.978375	1	-16.6136	0.994597	0.999921	-16.6131	0.994615	0.999908	-16.612	0.99466	0.999768	3.13908	0.974902	1	-16.6102	0.994736	0.999947	-16.6065	0.994898	0.999866	-16.6058	0.994928	1	-16.5851	0.995926	0.999998	-16.5684
Klhdc8a	1.27281	0.989092	0.999765	1.08548	0.988374	1	-17.5007	0.990154	0.999979	-17.4824	0.99086	1	-17.4736	0.991213	0.999939	1.24757	0.984861	1	-17.4455	0.99244	1	-17.4418	0.992613	1	-17.4291	0.993246	0.999921	-17.4286	0.993268	0.999908	-17.4276	0.993325	0.999768	-17.4265	0.993378	1	2.38555	0.97601	0.999947	3.13653	0.974918	0.999866	-17.4213	0.99366	1	-17.4006	0.994908	0.999998	-17.3839
Nuak2	-1.57844	3.20653e-19	1.37927e-18	-6.29687e-05	0.0313441	0.0894676	0.983521	3.27132e-49	2.61676e-48	0.781341	4.31676e-15	3.37901e-14	-1.61974	3.41617e-08	9.70917e-08	0.294388	0.0319669	0.119444	-0.948954	1.50565e-06	1.27112e-05	0.407799	0.000318482	0.00116281	0.889214	5.88608e-07	7.27888e-06	0.866813	5.7617e-11	5.23881e-10	-0.314598	4.90501e-05	0.000133308	-1.11207	5.02165e-05	0.0003635	-0.520612	7.00673e-05	0.000244976	-0.106111	0.00792628	0.0216209	-1.65931	2.35176e-07	3.5423e-06	0.356628	0.817905	0.999998	0.343792
Tmcc2	0.030054	0.151224	0.290344	0.249245	0.8818	1	-0.713745	0.921315	0.999979	-0.22001	0.833185	1	-0.10841	0.175959	0.335673	0.346859	0.269527	0.713028	0.424842	0.751399	1	0.234774	0.184904	0.416761	0.207054	0.657841	0.999921	0.106584	0.446449	0.993501	-0.490602	0.114258	0.226516	0.168681	0.85328	1	0.437019	0.784805	0.999947	-0.5094	0.181712	0.38012	0.310978	0.732453	1	-0.328228	0.564445	0.999998	-0.232971
Dstyk	-0.11908	4.01046e-05	0.000104307	0.0358207	0.10746	0.2692	0.439121	1.56651e-16	5.86547e-16	0.0142081	0.0440873	0.123963	-0.745437	0.170121	0.325194	-0.244249	0.440555	1	-0.580278	0.000796928	0.00434498	0.500873	1.59775e-05	6.82993e-05	0.0673668	0.785783	0.999921	0.31234	0.0054027	0.0218971	-0.951168	1.8669e-06	5.54554e-06	0.131699	0.668751	1	0.314399	0.266272	0.5561	0.0769745	0.104307	0.231917	-0.0615097	0.251791	0.772806	0.388902	0.669941	0.999998	-0.431946
Rbbp5	-0.467443	1.93978e-07	5.66702e-07	-0.249938	0.00350642	0.0120351	0.393511	1.10883e-11	3.61147e-11	-0.142309	0.602751	1	0.515443	2.43014e-12	7.79859e-12	-0.0149889	0.84586	1	-0.491319	0.00310621	0.0148975	0.301898	0.00775267	0.02321	-0.110635	0.5521	0.999921	0.141703	0.120319	0.351108	-0.0529341	0.00313607	0.00741697	0.249017	0.401038	0.986823	-0.433094	0.00114249	0.00352173	0.235357	0.173957	0.366002	-0.0122647	0.385264	1	0.0875051	0.683637	0.999998	-0.371562
Tmem81	-0.279086	0.364758	0.649063	-0.649633	0.399735	0.817936	0.455035	0.107997	0.213488	-0.314233	0.952122	1	0.0393527	0.502619	0.855174	0.105557	0.90126	1	-0.188449	0.699574	1	0.756554	0.299886	0.630424	-0.0359362	0.948637	0.999921	0.177564	0.727195	0.999908	0.0838576	0.601092	0.999768	0.392107	0.802849	1	-0.314807	0.565019	0.999947	0.369925	0.93248	0.999866	-0.0486973	0.87519	1	-0.926853	0.62749	0.999998	-0.108313
Cntn2	-17.9586	0.981772	0.999765	-17.9514	0.982246	1	-0.413966	0.996203	0.999979	-17.9326	0.983548	1	-17.9238	0.984184	0.999939	-17.9219	0.984326	1	1.3074	0.98663	1	-17.892	0.986703	1	1.06229	0.982305	0.999921	1.21609	0.982174	0.999908	-17.8778	0.987986	0.999768	1.38948	0.981524	1	-17.876	0.988156	0.999947	-17.8722	0.98852	0.999866	-17.8715	0.988589	1	-17.8508	0.990834	0.999998	3.10821
Mdm4	0.455676	0.501751	0.853616	-0.372771	8.68359e-15	1.04989e-13	0.144199	8.72709e-25	4.06991e-24	-0.31493	0.149557	0.368364	0.492925	1.98581e-53	1.2782e-52	-0.239104	0.0477823	0.16968	0.195256	0.415617	0.907511	0.332063	1.32663e-13	1.17986e-12	-0.409306	1.28789e-05	0.000133985	-0.389223	0.0161266	0.0594377	-0.172025	1.87441e-13	7.87897e-13	0.432649	1.29417e-08	1.39674e-07	-0.336202	1.57414e-12	9.03101e-12	-0.204363	1.94979e-08	9.47828e-08	-0.267941	0.000583621	0.00495648	-0.231799	0.00306143	0.0168351	-0.692255
Pik3c2b	-0.4139	0.422949	0.73809	1.00734	0.365095	0.76036	-0.962454	0.867862	0.999979	-0.105304	0.785291	1	-0.859441	0.814658	0.999939	0.429183	0.548136	1	0.0138385	0.872009	1	0.258563	0.618696	1	-0.28036	0.880885	0.999921	-0.461525	0.912311	0.999908	-0.386822	0.565406	0.954649	-0.629946	0.705821	1	0.574708	0.990208	0.999947	0.470303	0.974963	0.999866	-0.104672	0.946972	1	-0.0112079	0.893982	0.999998	-2.47827
Ppp1r15b	0.189517	7.04929e-06	1.91063e-05	-0.517741	3.07429e-16	4.11762e-15	-0.135188	9.51399e-07	2.60789e-06	-0.0441177	0.0145493	0.0449723	0.927497	3.23803e-100	3.59884e-99	-0.198459	0.213435	0.595913	0.363906	0.0499967	0.16896	-0.287156	0.364612	0.739976	-0.393372	0.000629668	0.00483648	-0.356151	0.167878	0.463827	-0.227678	5.81477e-12	2.28279e-11	0.391691	0.000129206	0.000877937	-0.82421	1.08346e-18	8.35308e-18	-0.049365	7.94328e-05	0.000277341	0.105894	0.737655	1	0.111865	0.785223	0.999998	-0.117643
Plekha6	0.944288	0.915474	0.999765	-0.2002	0.799201	1	-3.60435	0.412041	0.730368	-2.37636	0.527067	1	2.10972	0.00054691	0.00129433	-0.303252	0.894231	1	0.596744	0.865881	1	-1.12033	0.751288	1	-2.61645	0.60007	0.999921	-1.57381	0.682388	0.999908	-0.216594	0.745663	0.999768	0.214787	0.950183	1	0.673748	0.997133	0.999947	-1.36481	0.657984	0.999866	-1.2319	0.690187	1	-0.537639	0.813748	0.999998	-0.143368
Ren1	-15.9324	0.995949	0.999765	-15.9252	0.996054	1	-15.9247	0.996062	0.999979	2.45099	0.980767	1	-15.8976	0.996485	0.999939	-15.8957	0.996517	1	-15.8695	0.996976	1	-15.8658	0.997045	1	-15.8531	0.997298	0.999921	-15.8527	0.997307	0.999908	-15.8516	0.99733	0.999768	-15.8506	0.997351	1	-15.8498	0.997368	0.999947	-15.846	0.997449	0.999866	-15.8453	0.997464	1	-15.8246	0.997963	0.999998	-15.8079
Etnk2	0.620465	0.998759	0.999765	0.0446473	0.999792	1	-18.2899	0.978341	0.999979	-18.2716	0.979893	1	-18.2628	0.98067	0.999939	-0.115452	0.995311	1	1.02146	0.989652	1	-18.231	0.983749	1	-18.2183	0.985142	0.999921	-18.2179	0.985191	0.999908	-18.2168	0.985316	0.999768	1.03146	0.984172	1	1.80239	0.983899	0.999947	-18.2112	0.985969	0.999866	-18.2105	0.986053	1	-18.1898	0.988798	0.999998	4.86911
Sox13	-2.35283	0.23618	0.437224	1.05325	0.485933	0.950929	-0.563649	0.847638	0.999979	0.437564	0.428656	0.87973	-2.56367	0.386906	0.68412	1.35494	0.103066	0.328221	-1.05128	0.538453	1	0.00562373	0.838298	1	-0.0870343	0.899587	0.999921	-0.0237723	0.920263	0.999908	-0.408571	0.602135	0.999768	-1.02036	0.660703	1	0.298864	0.845704	0.999947	0.265796	0.82039	0.999866	0.729416	0.651203	1	0.0831298	0.994836	0.999998	-3.74028
Snrpe	-0.882746	1.48127e-196	6.88463e-195	0.066408	0.014841	0.0454422	0.378653	1.81311e-42	1.25556e-41	0.0783257	6.15901e-15	4.77717e-14	0.420633	1.52872e-67	1.17554e-66	0.329116	3.97939e-38	1.31379e-36	-0.0804699	6.85618e-10	8.14638e-09	0.416214	6.63419e-56	3.27934e-54	0.202975	9.19273e-05	0.00083276	0.254268	1.7073e-06	1.07648e-05	0.0410441	2.58934e-37	2.64461e-36	0.100226	0.789798	1	-0.47164	6.93192e-25	6.73397e-24	-0.335732	0.00072057	0.00225103	-0.0680863	1.05529e-05	0.000124479	-0.152456	4.5384e-09	7.1931e-08	-0.778473
Gm26706	-0.519553	0.964343	0.999765	-0.972542	0.966272	1	1.27613	0.926119	0.999979	-1.04636	0.971716	1	1.32332	0.884012	0.999939	1.1716	0.953382	1	-0.139807	0.984654	1	0.292686	0.986298	1	-0.259264	0.992037	0.999921	0.905627	0.9778	0.999908	-19.1579	0.962635	0.999768	-19.1568	0.96293	1	-19.1561	0.963163	0.999947	0.338628	0.995759	0.999866	-19.1516	0.964508	1	0.694435	0.989677	0.999998	-19.1142
Zc3h11a	0.264426	0.781569	0.999765	0.150532	0.8997	1	-0.196428	0.765422	0.999979	-0.773313	0.799674	1	0.257329	0.453084	0.784166	0.00918332	0.973412	1	0.130461	0.929304	1	0.507794	0.623321	1	-0.154028	0.936693	0.999921	-0.0919345	0.941965	0.999908	-0.427045	0.687128	0.999768	0.862169	0.630888	1	-0.101095	0.784635	0.999947	-1.403	0.604902	0.999866	-0.230787	0.845585	1	-1.13345	0.766932	0.999998	-0.373751
Gm38394	0.644389	0.975702	0.999765	0.164144	0.951812	1	-0.892906	0.930091	0.999979	-1.41164	0.801161	1	0.536668	0.56678	0.943087	-0.619814	0.920329	1	0.559254	0.912576	1	0.361964	0.816875	1	-2.1682	0.77901	0.999921	-1.59254	0.838036	0.999908	-1.53256	0.782999	0.999768	0.670538	0.853244	1	0.416086	0.969012	0.999947	-0.242258	0.890224	0.999866	1.05512	0.79369	1	-0.195008	0.941736	0.999998	1.0625
Lax1	-3.23753	0.0440087	0.0909219	1.5563	0.00435865	0.0147186	-2.01094	0.259084	0.482017	-1.75383	0.293306	0.651816	-3.54101	0.105884	0.209016	0.536812	0.16983	0.49657	-2.57875	0.170171	0.460671	0.788999	0.0595146	0.151595	-0.703576	0.619571	0.999921	-1.37358	0.408372	0.931711	-0.417206	0.494673	0.852516	-2.98627	0.225559	0.65575	3.14232	3.74642e-08	1.68948e-07	-1.46882	0.341981	0.658497	-1.36019	0.410794	1	-1.61813	0.472765	0.999998	-2.02831
Atp2b4	-1.16618	3.48263e-63	3.44299e-62	0.730012	7.34224e-16	9.52734e-15	0.49359	1.21954e-56	1.14554e-55	-0.521033	0.000234455	0.000914216	-0.844649	1.46563e-06	3.93665e-06	0.378755	1.84547e-11	2.00991e-10	-1.14836	5.87649e-29	1.91132e-27	1.1859	1.69966e-86	1.42788e-84	0.16878	0.0981847	0.395346	0.515078	2.55701e-15	2.99054e-14	-0.604888	9.46794e-20	5.21933e-19	-0.637991	9.22014e-08	9.13539e-07	1.087	3.20425e-13	1.90614e-12	-0.0257197	7.63396e-05	0.000267114	-0.251616	0.00623559	0.0402234	-0.893892	4.72382e-10	8.56413e-09	-1.45787
Optc	-18.6527	0.965576	0.999765	0.628342	0.990551	1	-0.920604	0.988044	0.999979	1.10909	0.962426	1	2.09916	0.91173	0.999939	-18.6161	0.970399	1	0.469514	0.998721	1	0.27838	0.997575	1	-18.5735	0.97704	0.999921	0.520495	0.99294	0.999908	-18.5719	0.977309	0.999768	0.932591	0.992109	1	-18.5701	0.97763	0.999947	-18.5664	0.978317	0.999866	1.67327	0.958306	1	-18.545	0.982688	0.999998	-18.5283
Btg2	1.54598	0	0	0.52984	3.4363e-52	1.6986e-50	-0.671772	1.04663e-44	7.61627e-44	-0.918331	4.2782e-84	1.48938e-82	-2.61971	0	0	-0.324871	4.57983e-10	4.52021e-09	0.273537	1.15101e-08	1.24074e-07	0.138096	2.67785e-06	1.243e-05	-0.191052	0.00920586	0.0537279	-0.846702	4.77025e-43	1.48193e-41	-1.14749	5.65323e-78	2.50394e-76	0.802084	1.15552e-64	7.71524e-63	0.654677	3.68674e-29	4.21798e-28	-0.939165	1.41911e-52	5.43761e-51	0.434904	1.02717e-15	3.10476e-14	0.942802	2.34615e-48	3.10978e-46	1.94772
Chit1	-21.0956	0.791765	0.999765	-2.82117	0.817966	1	0.944488	0.716622	0.999979	2.28832	0.514843	1	-21.0608	0.818813	0.999939	-2.63155	0.843763	1	-21.0326	0.843757	1	-1.43084	0.901706	1	-21.0162	0.86024	0.999921	-21.0158	0.860693	0.999908	-1.15791	0.891741	0.999768	-21.0137	0.862942	1	-21.0129	0.863798	0.999947	-1.54448	0.899124	0.999866	-21.0084	0.868727	1	-20.9877	0.894393	0.999998	-20.971
Chil1	-4.01273	0.360573	0.642255	-3.8378	0.389028	0.801343	-4.02629	0.435618	0.767598	-3.58822	0.465201	0.935421	-23.6986	0.401359	0.706604	-3.96772	0.457808	1	-4.54582	0.491297	1	-3.0562	0.569957	1	-3.01026	0.593893	0.999921	-5.28381	0.544762	0.999908	-0.446088	0.796643	0.999768	-2.82102	0.604134	1	-1.82987	0.635031	0.999947	-3.478	0.569053	0.999866	-4.00755	0.571495	1	-3.93432	0.661468	0.999998	-1.74322
Myog	-17.5717	0.985822	0.999765	3.45897	0.949365	1	-17.564	0.986216	0.999979	-17.5457	0.987204	1	-17.5369	0.987698	0.999939	-17.535	0.987809	1	-17.5088	0.989416	1	0.846436	0.982808	1	-17.4924	0.990545	0.999921	3.71099	0.919727	0.999908	-17.4909	0.990656	0.999768	-17.4899	0.990729	1	-17.4891	0.990788	0.999947	-17.4853	0.991071	0.999866	-17.4846	0.991124	1	-17.464	0.992871	0.999998	-17.4473
Ppfia4	-3.42388	0.00301915	0.00696644	-0.800489	0.142571	0.345031	0.660853	0.00116424	0.00271509	-1.83374	0.0876893	0.230882	-3.81324	0.0159495	0.0342659	-1.37476	0.154119	0.458946	-3.15305	0.0327542	0.117952	-1.27528	0.322879	0.670332	0.414195	0.424599	0.999921	2.46981	2.04374e-18	2.76423e-17	-1.28623	0.11991	0.237143	-2.45877	0.0968394	0.333303	-1.58963	0.118767	0.271767	-0.198012	0.493772	0.896829	-2.11671	0.150312	0.533138	-2.80183	0.17513	0.510387	5.69664
Tmem183a	-0.952194	1.0253e-50	8.23459e-50	-0.504951	1.91659e-18	2.93625e-17	0.518773	1.38462e-51	1.15886e-50	0.171073	7.26612e-07	3.58774e-06	1.11591	7.47206e-127	1.05197e-125	0.107157	0.0770692	0.255858	-0.319626	4.15557e-07	3.77078e-06	0.208534	6.96999e-05	0.000275383	0.0961401	0.488811	0.999921	0.190921	0.000327127	0.0016011	-0.327866	5.60781e-15	2.53271e-14	-0.0491119	0.320714	0.848065	-0.827338	5.15972e-20	4.19101e-19	-0.127242	3.37843e-07	1.47628e-06	-0.253522	0.00185739	0.0139882	-0.102617	0.0676933	0.239388	-0.668758
Cyb5r1	-1.37515	1.69725e-37	1.08157e-36	-0.122672	0.000166865	0.000707556	0.395077	6.45422e-27	3.17024e-26	0.572236	2.28494e-18	2.04128e-17	0.289462	1.98543e-13	6.55002e-13	0.624151	9.53875e-12	1.05819e-10	-0.150688	0.00260062	0.0127146	0.0117124	0.112577	0.269061	0.061236	0.913207	0.999921	0.453678	2.53772e-07	1.73122e-06	-0.0615631	9.12861e-07	2.76018e-06	-0.510797	0.000313797	0.00200467	-0.812554	5.40027e-12	3.01411e-11	-0.232624	2.43201e-05	8.94887e-05	-0.135459	0.0373554	0.182533	-0.123313	0.107796	0.349565	0.268196
Adipor1	-0.116842	9.68766e-19	4.10201e-18	-0.239982	9.77775e-11	8.45641e-10	0.320762	2.69406e-42	1.86201e-41	0.232942	7.93159e-14	5.85511e-13	0.198946	2.35539e-21	9.2408e-21	0.0444359	0.0379671	0.138876	-0.154829	0.000109435	0.000703627	0.253386	1.57878e-09	9.972e-09	0.0656071	0.238504	0.770775	-0.204907	0.518829	0.999908	-0.76355	1.33675e-35	1.29647e-34	0.209565	0.00648444	0.0319825	-0.137712	9.42022e-09	4.39774e-08	0.11118	0.00239903	0.0070213	-0.586878	1.23626e-12	3.07673e-11	0.42915	0.0011696	0.00717233	-0.760447
Platr1	0.341567	0.980908	0.999765	1.02466	0.950141	1	-0.309131	0.971382	0.999979	-0.56571	0.998282	1	-0.0391918	0.971353	0.999939	-0.10522	0.993441	1	1.01237	0.969145	1	0.539702	0.965204	1	-1.37137	0.960979	0.999921	-1.39015	0.961291	0.999908	-20.2547	0.932	0.999768	-1.0697	0.962873	1	0.410707	0.994074	0.999947	0.25942	0.997895	0.999866	-0.31332	0.998583	1	-20.2278	0.948096	0.999998	-20.2111
Klhl12	0.209468	0.00416652	0.00952059	-0.821102	2.77642e-08	1.85586e-07	-0.474049	0.63138	0.999979	-0.71103	0.0116735	0.0366854	1.9549	8.82076e-146	1.46554e-144	-0.391317	0.0621078	0.213271	0.355251	0.681692	1	0.106156	0.115714	0.27582	-0.755883	0.00246369	0.0168458	-1.67379	5.42944e-06	3.25694e-05	-0.298646	0.000135147	0.000355531	0.691179	0.00224044	0.0122339	-0.350413	0.00064411	0.00204647	-0.399975	0.00120747	0.00366334	0.0646489	0.642008	1	-0.920311	0.0040707	0.0215685	-2.55846
Rabif	0.180435	7.63666e-05	0.000195522	-0.420531	6.84664e-08	4.40222e-07	0.063315	9.67874e-10	2.97631e-09	-0.084725	0.173762	0.420119	1.07046	1.00161e-73	8.30915e-73	-0.103123	0.577574	1	0.261786	0.927202	1	-0.174032	0.897142	1	-0.519569	0.0025481	0.01735	-0.432047	0.140074	0.397601	-0.856987	1.2648e-11	4.89666e-11	0.20428	0.340377	0.883493	-0.339082	7.51426e-06	2.85478e-05	-0.467401	4.31478e-06	1.72187e-05	0.301888	0.243458	0.755669	-0.195248	0.0820703	0.280154	-0.922053
Kdm5b	1.27089	8.5495e-50	6.79027e-49	-0.0147768	0.0454977	0.125387	-0.539205	0.273406	0.506191	-0.269925	0.95799	1	0.268864	2.86687e-31	1.36001e-30	-0.757745	1.19513e-15	1.67731e-14	0.458438	4.58817e-07	4.13814e-06	0.000110669	0.00394639	0.0123845	-0.167687	0.149281	0.546489	-1.33678	5.43046e-24	9.14136e-23	-1.4045	1.46527e-45	2.00763e-44	0.478854	2.88275e-11	3.78737e-10	0.750082	1.47096e-06	5.91756e-06	-0.68155	3.83989e-18	3.38477e-17	-0.11363	0.0377928	0.184068	0.401932	0.00357718	0.0192859	-2.54441
Syt2	-18.3774	0.969624	0.999765	-0.0247612	0.991904	1	-0.209813	0.986503	0.999979	0.66423	0.981645	1	-18.3427	0.973643	0.999939	1.0529	0.978425	1	-18.3146	0.977322	1	0.4033	0.994622	1	-18.2981	0.97974	0.999921	1.13957	0.990243	0.999908	-18.2966	0.979978	0.999768	0.615831	0.98947	1	-18.2948	0.980261	0.999947	-18.291	0.980868	0.999866	1.99748	0.955764	1	2.0538	0.976442	0.999998	-18.253
Ppp1r12b	0.251605	0.274652	0.501288	-0.0452687	0.316981	0.678719	0.141319	0.025029	0.0531217	-0.150865	0.858247	1	0.569117	0.00024358	0.000587335	-0.0412064	0.960336	1	0.268419	0.906475	1	0.0526399	0.570457	1	-1.40877	0.103863	0.41365	0.0343767	0.565899	0.999908	-1.00561	0.0570758	0.118413	0.515279	0.405424	0.99379	-0.339659	0.191396	0.416091	-0.457568	0.202866	0.419081	0.187804	0.979085	1	0.02865	0.74982	0.999998	-0.943778
Ube2t	-1.39696	6.18135e-70	6.84463e-69	-0.847922	1.6644e-31	4.79595e-30	0.399302	3.52081e-36	2.13636e-35	-0.260285	0.358458	0.765241	1.09672	1.23413e-124	1.70135e-123	0.631674	7.05525e-20	1.24627e-18	0.0488952	0.0599012	0.196466	0.920829	1.06551e-43	3.86738e-42	-1.41753	3.48798e-24	1.4185e-22	-0.00604544	0.147438	0.415118	-0.0971697	2.18316e-11	8.3491e-11	1.08043	2.9488e-33	1.02458e-31	-2.11702	1.04594e-41	1.70923e-40	-0.946134	1.13783e-20	1.15553e-19	-0.070288	0.127998	0.47293	-0.539017	2.2639e-05	0.000199165	-0.0315501
Lgr6	-0.989995	0.960294	0.999765	-19.5581	0.940871	1	-1.0634	0.983959	0.999979	1.19752	0.894956	1	0.908887	0.93448	0.999939	0.32144	0.980702	1	1.33078	0.964417	1	-0.037862	0.989255	1	-0.107366	0.989341	0.999921	-1.00801	0.989547	0.999908	0.432613	0.990148	0.999768	-19.4834	0.960284	1	2.03069	0.947757	0.999947	0.47614	0.99321	0.999866	-19.4781	0.961975	1	-19.4575	0.969454	0.999998	-19.4408
Ptpn7	-0.509685	6.46859e-54	5.48313e-53	-0.126038	0.000616436	0.00240159	0.245134	1.5699e-17	6.04256e-17	0.412593	5.72922e-34	8.36887e-33	0.281515	7.88583e-18	2.88095e-17	0.437418	4.27479e-33	1.20272e-31	0.29682	1.62017e-11	2.19464e-10	-0.059623	0.39856	0.795853	0.211513	2.33031e-06	2.68676e-05	0.197426	4.59956e-06	2.78056e-05	-1.15807	7.04794e-92	5.2114e-90	-0.0963825	0.102549	0.349458	-0.871611	1.81055e-52	3.99481e-51	0.0365551	0.222147	0.453417	0.0670926	0.181686	0.61353	0.210589	0.000615217	0.00402218	-1.44241
Arl8a	0.194811	0.000979283	0.00234237	0.0128164	0.0635693	0.16955	-0.0287475	1.45035e-08	4.28472e-08	-0.316607	0.889116	1	-0.295744	0.0766116	0.154032	-0.328018	0.100987	0.322173	-0.17647	0.0233489	0.0879776	0.428331	1.19764e-08	6.98064e-08	-0.0248895	0.857453	0.999921	-0.0890955	0.331614	0.800473	-0.622921	1.28085e-08	4.28242e-08	0.287659	0.0485584	0.186982	0.550628	0.938056	0.999947	-0.5848	2.82818e-06	1.14678e-05	0.0391925	0.706357	1	0.207533	0.949722	0.999998	0.873947
Gm15445	0.858885	0.980589	0.999765	-0.0802749	0.963341	1	0.287274	0.865061	0.999979	-0.026011	0.970508	1	-0.722725	0.994229	0.999939	-0.403843	0.996723	1	-0.0107118	0.980972	1	0.623478	0.904081	1	-0.7282	0.946324	0.999921	-0.41018	0.993406	0.999908	-0.958139	0.918236	0.999768	-0.920665	0.949598	1	0.738112	0.988105	0.999947	-0.805389	0.924476	0.999866	0.338448	0.979944	1	-1.51762	0.953284	0.999998	1.36072
Gm26642	-17.017	0.991898	0.999765	1.69938	0.9864	1	-17.0094	0.992123	0.999979	-16.991	0.992688	1	-16.9823	0.99297	0.999939	1.78097	0.983118	1	-16.9542	0.993952	1	-16.9505	0.99409	1	2.46564	0.975552	0.999921	-16.9373	0.994615	0.999908	3.42821	0.975163	0.999768	-16.9352	0.994702	1	-16.9344	0.994736	0.999947	-16.9307	0.994898	0.999866	-16.93	0.994928	1	-16.9093	0.995926	0.999998	-16.8926
Rnpep	-1.57527	3.62147e-175	1.40265e-173	-0.0635398	0.000657702	0.00255236	1.09747	1.56419e-247	1.24398e-245	1.03663	1.55495e-156	1.02673e-154	-0.836943	1.25531e-25	5.37382e-25	0.264032	2.64319e-10	2.65715e-09	-0.886228	5.54969e-41	2.50773e-39	0.34409	2.36616e-15	2.37599e-14	0.850267	1.87076e-49	1.73447e-47	1.07862	2.102e-100	2.0114e-98	-0.884835	8.14714e-51	1.39241e-49	-0.756867	3.52769e-22	8.5767e-21	-0.63624	2.21588e-28	2.45213e-27	-0.701823	1.72961e-30	2.73648e-29	-0.915846	3.40773e-30	1.82568e-28	-0.133921	0.0239168	0.099899	0.0300962
Timm17a	-0.842629	8.64371e-100	1.42554e-98	-0.29372	6.91847e-14	7.94093e-13	0.526929	2.35719e-69	2.80823e-68	0.409697	2.59951e-31	3.53462e-30	1.2005	3.44394e-252	1.25511e-250	0.150252	4.61597e-05	0.000283161	-0.114956	0.00666381	0.0295154	-0.000826486	0.255247	0.548043	-0.028555	0.854136	0.999921	0.3338	6.40725e-13	6.61578e-12	-0.471966	4.59549e-32	3.92889e-31	-0.18378	0.00602606	0.0300345	-0.700548	2.56926e-34	3.45932e-33	-0.934988	3.8906e-48	1.25213e-46	0.0951254	0.169823	0.586189	-0.343095	5.78314e-06	5.68591e-05	-0.727635
Shisa4	-19.4807	0.939292	0.999765	-19.4735	0.940871	1	-0.495414	0.994533	0.999979	0.00247904	0.986188	1	-0.860093	0.994593	0.999939	-1.04863	0.971611	1	1.92731	0.937471	1	0.928574	0.961724	1	1.73017	0.921221	0.999921	0.467833	0.980508	0.999908	-19.3998	0.959968	0.999768	0.940907	0.978917	1	-19.398	0.960534	0.999947	1.45184	0.975316	0.999866	-19.3936	0.961975	1	1.14726	0.952941	0.999998	-19.3562
Ipo9	-0.982518	4.66312e-23	2.21038e-22	-0.152798	0.000284053	0.00116406	0.190206	5.5257e-12	1.8206e-11	0.0901586	0.00608934	0.0200927	0.431422	9.78457e-18	3.56879e-17	0.721842	1.94174e-12	2.25181e-11	0.000271254	0.0545717	0.182013	0.26499	0.000328677	0.00119807	-0.45964	0.00572696	0.0356942	0.424742	1.53463e-05	8.77621e-05	-0.430808	2.22504e-08	7.34726e-08	0.158546	0.569098	1	-0.855784	1.18996e-09	5.84497e-09	0.0847652	0.010844	0.0289226	0.0889728	0.825096	1	-0.3117	0.0392822	0.152015	-0.702108
Nav1	-2.95069	4.40638e-19	1.88541e-18	0.247477	0.815002	1	0.407402	1.6473e-11	5.33709e-11	-0.123834	0.488279	0.970553	-3.07411	1.91152e-12	6.15415e-12	0.609178	1.80422e-05	0.000116762	-1.16268	6.70787e-06	5.16039e-05	1.05494	4.53721e-15	4.46337e-14	0.0765864	0.893432	0.999921	0.878304	1.26042e-09	1.03363e-08	-0.696903	5.98772e-05	0.000161581	0.630535	0.0131171	0.0597549	-0.284269	0.00642921	0.0181315	0.207011	0.213144	0.437436	0.571677	0.0340122	0.169153	0.109207	0.879662	0.999998	1.69859
Gm38399	-2.59086	0.716254	0.999765	0.545164	0.95751	1	0.216183	0.830092	0.999979	-0.286748	0.99744	1	-4.09638	0.740176	0.999939	0.599877	0.857057	1	-0.617164	0.887555	1	1.24119	0.624624	1	-2.10142	0.839254	0.999921	1.15898	0.718078	0.999908	-0.462554	0.872435	0.999768	0.75216	0.853218	1	-0.624082	0.876641	0.999947	0.343078	0.979976	0.999866	0.629624	0.923197	1	0.784908	0.933878	0.999998	-0.443958
Csrp1	-0.594417	1.65367e-69	1.81985e-68	-0.194734	3.95335e-07	2.32472e-06	0.132339	3.65981e-11	1.17279e-10	-0.236076	5.31889e-05	0.000222479	0.0156135	0.00132107	0.0030593	0.658528	5.25028e-68	3.13161e-66	0.433506	3.3316e-17	6.72103e-16	0.38134	1.67056e-20	2.35378e-19	-0.448108	1.70867e-13	3.84108e-12	0.373742	4.78659e-17	6.13988e-16	-1.68388	1.04669e-131	2.88146e-129	0.862863	4.42934e-69	3.13275e-67	-1.25446	3.33061e-82	1.42239e-80	-0.450533	5.42619e-21	5.59956e-20	0.742604	1.44122e-43	1.13609e-41	0.332475	5.24293e-06	5.19868e-05	-0.510688
Phlda3	0.0654951	0.0999768	0.197177	0.48463	0.493273	0.960878	-1.07339	0.129106	0.253313	-1.53347	0.00917869	0.0293397	1.29268	6.42922e-17	2.30596e-16	0.507094	0.0386129	0.140836	0.735468	0.172881	0.466104	-0.708932	0.371767	0.751939	0.343792	0.462154	0.999921	0.682231	0.0103076	0.0394617	-1.13035	0.0114949	0.0258599	-0.684698	0.159408	0.499116	-0.423775	0.100875	0.234118	-0.954811	0.0325937	0.0800594	-0.0892707	0.453065	1	-0.292909	0.536552	0.999998	-1.65488
Tnni1	-20.7869	0.894977	0.999765	0.097847	0.995119	1	-2.92883	0.919248	0.999979	-20.7609	0.905163	1	-3.58461	0.932338	0.999939	0.116749	0.947594	1	-1.7512	0.948382	1	-2.55902	0.950716	1	-20.7076	0.929849	0.999921	1.17816	0.890732	0.999908	-20.706	0.93067	0.999768	-20.705	0.931216	1	-20.7042	0.931649	0.999947	-1.02677	0.965148	0.999866	-1.14513	0.96571	1	-20.6791	0.94708	0.999998	1.03408
Tnnt2	-19.3138	0.959507	0.999765	-19.3066	0.96056	1	-19.3062	0.960632	0.999979	-19.2878	0.963451	1	-19.279	0.964863	0.999939	-19.2771	0.965178	1	-19.2509	0.969766	1	-19.2473	0.970457	1	-19.2345	0.972989	0.999921	-19.2341	0.973078	0.999908	-19.233	0.973306	0.999768	-0.573572	0.996098	1	-19.2312	0.973684	0.999947	-19.2274	0.974492	0.999866	-19.2267	0.974645	1	-19.206	0.979633	0.999998	-19.1893
Tmem9	0.367872	0.0294708	0.0621143	-0.39166	3.13633e-09	2.30195e-08	-0.899412	4.25372e-05	0.000107554	-0.898232	3.2083e-09	1.84596e-08	1.2504	1.97923e-145	3.27021e-144	-0.303079	0.0353253	0.130251	0.585847	4.33318e-05	0.000297994	0.150909	0.000445043	0.0015969	-0.736736	5.81207e-07	7.2023e-06	-1.2954	7.36811e-12	7.06565e-11	-0.92757	2.37316e-18	1.23374e-17	0.915216	6.59062e-21	1.50809e-19	-0.118651	4.37648e-05	0.000156064	-1.16534	1.41653e-17	1.20244e-16	1.2437	2.48329e-32	1.40177e-30	0.619727	0.000503845	0.00335409	-2.69547
Cacna1s	-18.3521	0.977722	0.999765	-18.3449	0.978302	1	-18.3445	0.978341	0.999979	-0.303619	0.997221	1	-18.3173	0.98067	0.999939	-18.3154	0.980844	1	-18.2892	0.983368	1	-18.2856	0.983749	1	-18.2728	0.985142	0.999921	-18.2724	0.985191	0.999908	1.86905	0.984501	0.999768	-18.2703	0.985432	1	-18.2695	0.985524	0.999947	-18.2657	0.985969	0.999866	-18.265	0.986053	1	-18.2444	0.988798	0.999998	6.10541
Kif21b	0.0815817	0.0186153	0.0400363	0.0220409	0.308145	0.662894	0.0416472	5.75836e-05	0.000144638	-0.427349	0.63555	1	-1.00663	0.0921364	0.183188	-0.558412	0.131995	0.403263	-0.829235	0.0028256	0.0136911	0.854288	2.02423e-09	1.2696e-08	0.0220709	0.935136	0.999921	-0.554883	0.372847	0.873147	-0.452303	0.00517937	0.0120348	0.138623	0.628152	1	0.392155	0.638766	0.999947	-0.337469	0.0333905	0.0818927	0.108836	0.949739	1	0.530674	0.345186	0.844511	1.31899
5730559C18Rik	-17.1053	0.989873	0.999765	4.25051	0.945433	1	-17.0976	0.990154	0.999979	-17.0793	0.99086	1	-17.0705	0.991213	0.999939	-17.0686	0.991292	1	2.28275	0.980584	1	-17.0388	0.992613	1	-17.026	0.993246	0.999921	-17.0256	0.993268	0.999908	-17.0245	0.993325	0.999768	-17.0235	0.993378	1	-17.0227	0.99342	0.999947	-17.0189	0.993622	0.999866	-17.0182	0.99366	1	-16.9976	0.994908	0.999998	-16.9809
Gm37552	-16.4889	0.991898	0.999765	2.52329	0.9864	1	1.04075	0.986356	0.999979	-16.4629	0.992688	1	-16.4541	0.99297	0.999939	-16.4522	0.993033	1	-16.426	0.993952	1	-16.4223	0.99409	1	-16.4096	0.994597	0.999921	4.18322	0.945537	0.999908	-16.4081	0.99466	0.999768	-16.4071	0.994702	1	-16.4063	0.994736	0.999947	-16.4025	0.994898	0.999866	-16.4018	0.994928	1	-16.3811	0.995926	0.999998	-16.3644
Camsap2	-2.42267	0.0359083	0.0749846	-1.38851	0.0991584	0.250755	-0.377566	0.859789	0.999979	-0.632607	0.451353	0.91377	3.56763	9.15316e-41	4.96323e-40	-1.45469	0.179764	0.51971	-0.631123	0.328321	0.764771	-1.71873	0.241207	0.522934	-0.905195	0.369728	0.999921	0.529729	0.641403	0.999908	-0.127018	0.365622	0.656397	-2.69974	0.17561	0.541041	-1.54629	0.220255	0.471214	-0.264364	0.374447	0.712349	-4.4068	0.160921	0.561968	-3.29369	0.275208	0.717344	0.647539
Ddx59	-0.145118	0.0405721	0.0842321	-0.176001	0.196298	0.455171	0.504582	0.000127479	0.000314854	-0.436863	0.562195	1	0.607377	3.99316e-05	0.000100328	-0.000907882	0.973278	1	0.194857	0.771317	1	0.525797	0.0702347	0.176552	-0.163503	0.731215	0.999921	-0.110355	0.948454	0.999908	-0.740089	0.0421969	0.0889156	0.641998	0.22653	0.658254	-0.765958	0.0577019	0.14046	-0.709596	0.0640535	0.148854	-0.114899	0.597435	1	-0.572844	0.353224	0.857262	-1.00209
Kif14	-3.92877	6.94563e-10	2.25032e-09	-3.88593	2.86175e-09	2.10907e-08	1.27305	3.78179e-24	1.7365e-23	-1.46957	0.000940011	0.00344049	0.913539	2.66822e-11	8.31507e-11	-0.297727	0.250336	0.675211	-2.63488	3.35353e-05	0.000234865	1.86166	4.30527e-20	5.89881e-19	-1.91761	0.000850742	0.00635358	-0.634939	0.263964	0.670934	-0.268672	0.0154871	0.0343446	2.20473	2.7515e-19	5.91061e-18	-3.94303	5.68006e-05	0.000200511	0.0726062	0.176908	0.371417	-0.526357	0.15234	0.538837	-1.24235	0.050812	0.188637	0.59637
Gm33994	-18.5817	0.969624	0.999765	2.17013	0.943659	1	-0.0857208	0.986504	0.999979	-0.672346	0.995465	1	-18.547	0.973643	0.999939	1.02888	0.978427	1	0.325586	0.995703	1	0.0587416	0.994628	1	0.463016	0.990409	0.999921	-18.502	0.979807	0.999908	-18.5009	0.979978	0.999768	-18.4999	0.980136	1	1.1972	0.989159	0.999947	-18.4954	0.980868	0.999866	-18.4947	0.980982	1	2.48359	0.93769	0.999998	-18.4573
Platr23	-0.0385294	0.969187	0.999765	-1.81459	0.950505	1	1.38175	0.85652	0.999979	0.586477	0.974246	1	-2.29714	0.9604	0.999939	-1.59397	0.961165	1	-0.765746	0.972559	1	0.327607	0.9706	1	1.99421	0.899565	0.999921	1.25947	0.92879	0.999908	-19.575	0.951971	0.999768	-19.574	0.952349	1	0.0437266	0.983215	0.999947	-19.5694	0.954103	0.999866	-19.5687	0.954377	1	0.633324	0.997816	0.999998	1.64885
Zfp281	-0.0347748	1.81673e-05	4.82323e-05	0.212116	0.543236	1	0.108734	2.13373e-09	6.47904e-09	-0.264454	0.9128	1	0.134025	3.16797e-07	8.72252e-07	-0.226993	0.365527	0.892203	0.100659	0.390302	0.868828	0.251583	0.00109457	0.00371936	0.0309459	0.975198	0.999921	-0.172041	0.767155	0.999908	-0.432961	9.09556e-06	2.59952e-05	0.204756	0.26973	0.750396	0.199876	0.0803995	0.190577	-0.345854	0.000978217	0.00300553	0.151796	0.956565	1	-0.0930614	0.266672	0.700297	-0.823154
Gm19705	0.0335089	0.928838	0.999765	-1.48919	0.852328	1	-1.17405	0.937858	0.999979	-0.867852	0.939865	1	-0.891811	0.999237	0.999939	-1.56067	0.883854	1	-21.3915	0.83783	1	-3.38954	0.868529	1	-1.39442	0.913982	0.999921	-2.21772	0.884958	0.999908	-21.3736	0.856606	0.999768	-2.46285	0.887714	1	0.772279	0.989	0.999947	-1.84735	0.894048	0.999866	-2.01287	0.89502	1	-0.197799	0.967749	0.999998	-1.35664
A430106G13Rik	0.269901	0.613272	0.999765	0.603598	0.582153	1	0.0634835	0.319466	0.581361	-1.22451	0.448642	0.910308	-1.65083	0.333838	0.601414	0.0910393	0.750276	1	-1.21941	0.300871	0.715168	1.28315	0.00665556	0.0201411	0.386871	0.720463	0.999921	0.307083	0.560532	0.999908	-1.35733	0.280255	0.517638	0.19203	0.850414	1	-0.152174	0.607958	0.999947	-0.617113	0.469024	0.860526	-0.526179	0.605474	1	-0.956134	0.614747	0.999998	-0.595442
Ptprc	-0.244372	4.33666e-26	2.19148e-25	0.436413	5.80982e-18	8.67064e-17	0.15375	7.61504e-25	3.55594e-24	-0.181821	0.73372	1	-1.68241	4.89138e-106	5.7432e-105	0.198222	2.1738e-09	2.04296e-08	-0.785101	2.64602e-35	1.02263e-33	0.759106	1.03831e-67	6.51912e-66	0.0180136	0.350088	0.999921	-0.0889874	0.380956	0.887724	-0.30114	1.08679e-18	5.73999e-18	0.161703	0.00118109	0.00680656	0.656467	9.26205e-12	5.11528e-11	-0.409035	2.58044e-16	2.0632e-15	-0.493045	5.05872e-12	1.19421e-10	0.194187	0.0760579	0.26289	1.45879
Gm28556	-18.6081	0.969624	0.999765	0.909312	0.986606	1	0.229449	0.964996	0.999979	-0.908112	0.995466	1	-18.5734	0.973643	0.999939	0.649184	0.97843	1	-18.5453	0.977322	1	0.457364	0.994623	1	2.12755	0.960557	0.999921	-18.5284	0.979807	0.999908	1.53482	0.989837	0.999768	-18.5263	0.980136	1	-18.5255	0.980261	0.999947	-18.5217	0.980868	0.999866	0.361415	0.987389	1	-18.5004	0.984724	0.999998	2.57167
Nek7	-0.367572	7.19684e-11	2.42296e-10	0.0439219	0.0817991	0.211611	0.113578	4.40497e-11	1.40704e-10	-0.176181	0.478317	0.955638	-0.15603	0.00580354	0.0128872	0.359576	0.000189085	0.00107651	-0.314355	0.0013951	0.00721918	0.442101	1.57627e-06	7.49156e-06	-0.131461	0.345199	0.994686	0.0261924	0.118158	0.346303	-0.221579	9.96487e-06	2.84026e-05	0.190252	0.309956	0.827814	0.0180992	0.0062415	0.0176438	0.0672816	0.0300291	0.0742388	0.0427001	0.790289	1	-0.15411	0.165528	0.488693	0.450958
Gm5833	-16.4494	0.993923	0.999765	2.6718	0.984428	1	1.34584	0.984387	0.999979	-16.4234	0.994516	1	-16.4147	0.994728	0.999939	-16.4128	0.994775	1	-16.3866	0.995464	1	-16.3829	0.995568	1	-16.3702	0.995948	0.999921	-16.3697	0.995961	0.999908	-16.3686	0.995995	0.999768	-16.3676	0.996027	1	3.91691	0.973378	0.999947	-16.3631	0.996173	0.999866	-16.3624	0.996196	1	-16.3417	0.996945	0.999998	-16.325
Lhx9	-17.3446	0.983797	0.999765	-17.3375	0.984219	1	0.0532292	0.994233	0.999979	0.920048	0.991732	1	2.85776	0.943106	0.999939	-17.308	0.986067	1	1.86061	0.985116	1	-17.2781	0.988181	1	1.28658	0.980953	0.999921	-17.2649	0.989229	0.999908	-17.2638	0.989321	0.999768	-17.2628	0.989405	1	-17.262	0.989472	0.999947	-17.2583	0.989795	0.999866	-17.2576	0.989856	1	-17.2369	0.991853	0.999998	-17.2202
2310009B15Rik	-0.753622	3.78131e-59	3.5186e-58	-0.14362	6.94529e-08	4.46405e-07	0.441611	1.39446e-53	1.21898e-52	0.354312	1.96583e-18	1.76589e-17	0.516909	7.59169e-48	4.48928e-47	0.250739	2.44053e-06	1.73022e-05	-0.0700387	0.00303988	0.0146186	0.204068	7.39205e-07	3.62989e-06	0.247345	0.00246355	0.0168458	0.259589	3.062e-07	2.07072e-06	-1.259	1.6597e-47	2.47077e-46	0.109275	0.374308	0.942697	-0.733931	4.36766e-25	4.27777e-24	-0.324506	9.04433e-13	5.89149e-12	0.0125337	0.456311	1	-0.123628	0.024611	0.102369	-0.15196
Dennd1b	-0.192826	5.47714e-08	1.63729e-07	0.341408	0.564514	1	-0.140932	2.83742e-05	7.25016e-05	-0.39255	0.483608	0.963802	-0.121406	0.000706903	0.00166285	0.247039	0.00908428	0.038768	0.00706902	0.188338	0.498908	0.480613	1.10068e-07	5.82709e-07	-0.527731	0.00968899	0.0563088	-0.46141	0.243354	0.627461	-0.669334	2.93463e-08	9.63175e-08	0.214488	0.245781	0.700765	0.598236	0.71224	0.999947	-0.328645	0.000316462	0.00103524	-0.0507378	0.499931	1	-0.20636	0.125363	0.39316	1.05393
Zbtb41	0.0940572	0.0873674	0.173783	0.137907	0.528925	1	-0.308798	0.298513	0.547632	-0.271608	0.933002	1	0.507374	2.51655e-05	6.38287e-05	0.10958	0.677877	1	0.240042	0.876306	1	0.499618	0.0199536	0.0558152	-0.298274	0.442098	0.999921	-0.196199	0.96629	0.999908	-0.291038	0.067673	0.138853	0.407327	0.395945	0.978867	-0.18639	0.147849	0.331239	-1.36452	0.0185939	0.0476744	0.503202	0.431369	1	-0.878844	0.175669	0.511457	-0.901805
Aspm	-3.9007	7.96395e-65	8.04215e-64	-3.89102	5.01825e-60	3.00323e-58	1.05895	5.13648e-89	8.79542e-88	-1.86506	1.13797e-24	1.28879e-23	1.61925	8.36508e-172	1.73447e-170	-0.865788	9.4237e-10	9.10026e-09	-1.6081	3.0642e-20	7.1862e-19	2.24003	2.19813e-186	4.9789e-184	-1.24493	2.22572e-12	4.64184e-11	-1.47666	4.62099e-11	4.21877e-10	-0.277476	1.04221e-08	3.49762e-08	2.39104	1.07533e-134	1.76532e-132	-3.77836	4.02086e-28	4.38983e-27	-0.222702	1.12295e-05	4.30374e-05	-0.418151	0.00117652	0.0092948	-1.44959	1.72681e-08	2.54108e-07	-0.157381
Cfh	-19.1773	0.9676	0.999765	-19.1701	0.968444	1	-19.1696	0.968501	0.999979	-19.1513	0.970757	1	-1.58293	0.995541	0.999939	-19.1406	0.972139	1	-19.1144	0.975811	1	-19.1107	0.976364	1	-19.098	0.97839	0.999921	-19.0975	0.978461	0.999908	-19.0965	0.978643	0.999768	-19.0954	0.978812	1	-19.0947	0.978945	0.999947	-19.0909	0.979593	0.999866	-19.0902	0.979714	1	-19.0695	0.983706	0.999998	11.2949
Cdc73	-0.231656	3.27811e-17	1.33224e-16	-0.246615	2.91102e-08	1.94365e-07	0.112989	1.59444e-16	5.96882e-16	-0.0969292	0.109194	0.280253	0.742155	3.83412e-63	2.77315e-62	-0.00183315	0.522917	1	0.136793	0.457425	0.972571	0.263478	7.11527e-07	3.49782e-06	-0.0976073	0.320897	0.948328	-0.0983325	0.575563	0.999908	-0.209478	4.23494e-11	1.59806e-10	0.256203	0.0323684	0.131726	-0.179103	7.60172e-07	3.13133e-06	-0.508699	1.24676e-10	7.13447e-10	0.0649529	0.826331	1	-0.208499	0.0258325	0.106602	-0.859528
B3galt2	0.309751	0.989424	0.999765	0.848281	0.965338	1	-1.42606	0.991827	0.999979	-0.00176454	0.978874	1	-0.301228	0.974724	0.999939	-1.14731	0.97857	1	-19.5153	0.960702	1	-1.10526	0.989118	1	0.764336	0.975409	0.999921	-19.4985	0.965006	0.999908	-19.4974	0.965302	0.999768	0.914468	0.973639	1	0.854676	0.996372	0.999947	0.464406	0.998305	0.999866	-19.4911	0.967042	1	1.05303	0.987643	0.999998	2.87937
Glrx2	-0.274302	2.83052e-30	1.56422e-29	-0.24723	1.45903e-11	1.36762e-10	0.456481	3.05785e-59	3.01971e-58	0.317506	6.61422e-22	6.7864e-21	0.9213	8.0271e-154	1.44359e-152	-0.0120286	0.442175	1	0.161651	0.0564743	0.186897	0.0313345	0.0276383	0.0752524	-0.183731	0.0103336	0.0594397	0.204488	4.96719e-07	3.30052e-06	-0.882753	3.85039e-59	8.90166e-58	-0.00579454	0.839611	1	-0.536007	2.00482e-25	1.98639e-24	-0.819272	1.01081e-40	2.4542e-39	-0.0310744	0.376426	1	-0.307037	1.62094e-05	0.000146638	-0.774476
Trove2	0.114366	0.428766	0.746626	0.299943	0.949776	1	-0.610011	0.823582	0.999979	-0.811225	0.613682	1	-0.78289	0.770216	0.999939	0.230814	0.52945	1	0.212936	0.961771	1	0.559077	0.147596	0.341445	0.104361	0.952835	0.999921	-1.04099	0.488855	0.999908	-1.09554	0.208765	0.39564	0.135738	0.784685	1	1.12895	0.448849	0.862604	-0.290781	0.447414	0.82724	1.34863	0.0177352	0.0983735	-0.916184	0.510436	0.999998	-1.47159
Uchl5	-1.85242	0	0	-0.177489	2.98307e-05	0.000140508	0.742395	1.37686e-120	3.79039e-119	0.764154	9.20935e-110	4.18254e-108	0.435214	8.4129e-33	4.07637e-32	0.855346	1.09981e-130	1.6678e-128	-0.276248	4.41788e-08	4.46882e-07	0.298264	1.78905e-11	1.33891e-10	0.227489	9.13931e-07	1.10499e-05	0.672545	6.04117e-51	2.27004e-49	-0.252723	9.71309e-13	3.95463e-12	-0.357718	1.33791e-11	1.79735e-10	-1.40941	6.07234e-106	3.78601e-104	-0.883327	2.27916e-52	8.60406e-51	-0.096445	0.110877	0.42421	-0.200811	0.00380624	0.0203007	-0.729793
Rgs2	-1.73496	5.43298e-245	3.92007e-243	1.4476	2.46574e-277	1.47073e-274	0.0475526	1.96995e-15	7.13137e-15	-0.391967	4.20393e-06	1.93979e-05	-3.89157	0	0	0.481107	8.52494e-39	2.88912e-37	-1.85816	2.47143e-144	5.59794e-142	1.08338	3.17479e-134	4.93997e-132	0.169566	7.38177e-05	0.000680172	0.0876379	1.83817e-05	0.000103892	-0.217747	1.26807e-07	4.01821e-07	-0.757954	1.11479e-25	3.11687e-24	1.68579	2.23421e-164	3.00594e-162	-0.256999	3.38529e-08	1.62056e-07	-1.03046	2.80551e-41	2.06592e-39	1.35318	9.89499e-73	2.18594e-70	1.98153
Rgs1	0.0196773	0.0372182	0.0776295	1.70003	0	0	-2.03404	3.33312e-181	1.69923e-179	-2.06098	3.8459e-184	3.08603e-182	-3.34714	7.90653e-307	3.86556e-305	0.703533	6.86473e-69	4.16398e-67	-0.519539	8.42699e-17	1.65524e-15	1.1165	2.15305e-128	3.08213e-126	-1.25493	5.89853e-55	6.28264e-53	-2.16852	5.24538e-116	6.30595e-114	0.674016	4.92601e-26	3.41122e-25	0.453378	5.35529e-19	1.13138e-17	2.937	0	0	-0.94823	4.50592e-39	1.02321e-37	1.14334	4.45889e-84	6.594e-82	1.11354	6.51383e-48	8.44627e-46	-0.555592
Rgs18	0.0336806	0.00049211	0.00120265	0.213844	6.55162e-07	3.75872e-06	-0.274829	0.0668091	0.135681	-0.637108	1.9814e-30	2.64197e-29	-1.3276	5.28012e-106	6.19557e-105	0.341348	3.78992e-22	7.41168e-21	-0.142322	0.0010069	0.00535916	0.758941	2.51701e-76	1.83087e-74	-0.307117	5.43908e-06	5.96366e-05	-0.451546	2.04823e-09	1.65917e-08	-0.149003	1.50388e-09	5.23651e-09	1.00382	1.11798e-91	1.12388e-89	0.254044	0.0251843	0.0652356	-0.918625	3.28171e-48	1.05998e-46	1.73283	1.05652e-241	6.7519e-239	0.481718	3.09932e-12	7.20249e-11	-0.861211
Pla2g4a	-0.894014	3.0838e-54	2.62769e-53	0.441141	0.000106035	0.000463342	-0.221365	0.000650083	0.00153769	0.144653	1.86344e-08	1.01443e-07	-0.617055	0.000724396	0.00170199	0.873103	5.71057e-52	2.55463e-50	-0.147324	0.000450822	0.00257732	0.545956	2.9538e-22	4.54474e-21	-0.127667	0.215633	0.716932	-0.28618	0.367881	0.864914	-0.465023	2.27078e-18	1.18223e-17	0.445059	5.33361e-07	4.89685e-06	0.14625	0.00708938	0.0198961	-1.05816	3.85191e-26	5.01281e-25	1.14367	1.13312e-39	8.01425e-38	-0.00640416	0.424868	0.976569	-2.44493
Ptgs2	-3.13604	0.0621052	0.126085	0.842188	0.492347	0.960014	0.222679	0.140331	0.273538	0.513109	0.252396	0.575774	-3.70801	0.120714	0.236098	0.167924	0.727643	1	-2.82725	0.17971	0.480534	0.67323	0.215719	0.475087	0.541569	0.600538	0.999921	0.385986	0.54861	0.999908	0.516123	0.853397	0.999768	-1.30969	0.451698	1	0.587409	0.970872	0.999947	0.143136	0.809447	0.999866	-1.10761	0.477	1	1.68704	0.198768	0.562777	-0.606687
Ptgs2os2	-1.85199	0.907831	0.999765	0.0445582	0.997006	1	-0.312141	0.981226	0.999979	0.522182	0.919469	1	-3.50974	0.925334	0.999939	-1.23492	0.950203	1	-0.574618	0.969305	1	0.887756	0.917657	1	-0.0744478	0.984108	0.999921	1.27669	0.866482	0.999908	-0.448821	0.955476	0.999768	-20.3863	0.925939	1	-0.735364	0.956922	0.999947	1.47898	0.976953	0.999866	-0.982593	0.96066	1	2.51133	0.825357	0.999998	-20.3436
BC003331	-0.196714	5.52163e-13	1.99322e-12	0.0235226	0.0134939	0.0416525	0.410004	1.66518e-31	9.13728e-31	0.39152	2.5975e-12	1.77878e-11	0.0500929	3.11755e-07	8.58634e-07	-0.292881	0.0396087	0.144027	-0.237848	0.000331349	0.00194081	0.268247	2.81898e-05	0.000116928	0.218485	0.125673	0.48	0.064969	0.0481455	0.159216	-0.808192	1.36428e-14	6.05315e-14	0.141123	0.471602	1	0.0155585	0.000838403	0.00262923	-0.394998	4.2154e-07	1.82463e-06	0.173413	0.654166	1	-0.165465	0.0597082	0.215755	-0.909727
Tpr	-0.486419	2.29421e-18	9.62096e-18	-0.183442	1.3015e-05	6.40868e-05	0.217463	0.511682	0.87988	0.158903	0.924719	1	0.775652	2.12796e-140	3.35192e-139	0.170286	0.0307348	0.115515	0.146322	6.03462e-08	6.00576e-07	0.34688	3.15418e-13	2.71929e-12	0.0626732	0.742797	0.999921	0.0165709	6.09827e-05	0.00032535	-0.850654	1.7223e-35	1.66769e-34	0.338733	6.00291e-17	1.12951e-15	-0.448003	1.76462e-08	8.09643e-08	-0.27206	0.0503814	0.119344	-0.00422777	0.619602	1	-0.143752	0.0444698	0.168661	-0.809168
Hmcn1	-17.7236	0.985822	0.999765	0.897032	0.992317	1	-0.524251	0.992264	0.999979	0.465549	0.989908	1	-17.6888	0.987698	0.999939	1.02053	0.988343	1	-17.6607	0.989416	1	1.53858	0.982805	1	-17.6443	0.990545	0.999921	-17.6439	0.990576	0.999908	-17.6428	0.990656	0.999768	-17.6418	0.990729	1	-17.641	0.990788	0.999947	-17.6372	0.991071	0.999866	-17.6365	0.991124	1	-17.6159	0.992871	0.999998	-17.5992
Gm20631	-16.8669	0.991898	0.999765	1.87898	0.9864	1	-16.8592	0.992123	0.999979	-16.8409	0.992688	1	-16.8321	0.99297	0.999939	-16.8302	0.993033	1	4.26918	0.952122	1	2.09856	0.978375	1	-16.7876	0.994597	0.999921	-16.7871	0.994615	0.999908	-16.7861	0.99466	0.999768	-16.785	0.994702	1	-16.7843	0.994736	0.999947	-16.7805	0.994898	0.999866	-16.7798	0.994928	1	-16.7591	0.995926	0.999998	-16.7424
Gm47985	3.22738	0.906391	0.999765	-0.357583	0.989929	1	-1.77986	0.99001	0.999979	-18.827	0.970757	1	-1.48925	0.995541	0.999939	-18.8164	0.972139	1	1.173	0.970247	1	-18.7865	0.976364	1	0.149431	0.991761	0.999921	-18.7733	0.978461	0.999908	-18.7722	0.978643	0.999768	-18.7712	0.978812	1	-18.7704	0.978945	0.999947	-18.7667	0.979593	0.999866	-0.339775	0.98866	1	2.5872	0.938699	0.999998	-18.7286
Gm8947	-16.2261	0.993923	0.999765	-16.219	0.994082	1	1.75711	0.984387	0.999979	-16.2001	0.994516	1	-16.1914	0.994728	0.999939	-16.1895	0.994775	1	-16.1633	0.995464	1	3.96951	0.976896	1	-16.1468	0.995948	0.999921	-16.1464	0.995961	0.999908	-16.1453	0.995995	0.999768	3.06338	0.97358	1	-16.1435	0.996052	0.999947	-16.1398	0.996173	0.999866	-16.1391	0.996196	1	-16.1184	0.996945	0.999998	-16.1017
Gm10138	0.637714	0.991084	0.999765	-0.144507	0.00758618	0.0244987	-0.0174782	1.11745e-06	3.05315e-06	-0.321836	0.8384	1	-0.323099	0.083602	0.167241	-0.0954596	0.811397	1	0.232443	0.980047	1	0.00875794	0.0763994	0.190588	0.0534237	0.78964	0.999921	0.107781	0.0221304	0.0791685	-1.29719	5.14281e-11	1.93006e-10	0.434025	0.00865192	0.0413508	-0.386751	0.000169996	0.000572325	-0.441552	0.000109684	0.000378459	-0.112231	0.461826	1	0.819319	0.00298304	0.0164596	-0.292649
Ivns1abp	-0.465681	3.70121e-49	2.91374e-48	0.074956	0.0836329	0.215576	0.383287	1.16674e-42	8.10781e-42	-0.0160916	0.298081	0.660541	0.0753265	1.01224e-05	2.61861e-05	0.237116	5.43016e-12	6.11115e-11	-0.0863121	0.0801058	0.250279	0.127413	8.95509e-05	0.000349951	0.0756026	0.0416108	0.19584	0.648703	5.68486e-49	2.07602e-47	0.428201	0.00363688	0.00855282	-0.223799	0.000415645	0.00260145	-0.563945	5.14643e-29	5.847e-28	-0.222985	3.84354e-10	2.12732e-09	-0.392226	1.0549e-10	2.25254e-09	-0.183698	0.00952964	0.0454366	-0.433215
Swt1	0.421971	0.117085	0.228425	-0.113223	0.000102325	0.000448996	-0.16473	9.12355e-07	2.5024e-06	-0.423055	0.017665	0.0538189	0.593404	5.82298e-55	3.82512e-54	-0.0434464	0.582006	1	0.420158	0.00228923	0.011319	0.20185	1.32211e-06	6.34767e-06	-0.199542	0.0838923	0.347011	-0.447404	0.0244132	0.0864364	-0.879831	4.66705e-26	3.23566e-25	0.564272	6.1015e-10	7.2545e-09	0.111674	0.00249086	0.00740512	-0.878201	3.45516e-21	3.60296e-20	0.0986167	0.801396	1	-0.278596	0.00701213	0.0347865	-0.665829
Trmt1l	0.241988	0.00055869	0.00135998	-0.09881	0.000825297	0.00315688	0.0636599	3.11575e-12	1.03342e-11	-0.343121	0.376825	0.796281	0.469041	4.36368e-26	1.8838e-25	-0.295461	0.0617365	0.212118	0.236545	0.939361	1	0.259588	3.76174e-05	0.000153752	0.133131	0.31864	0.944512	-0.274322	0.695296	0.999908	-0.845252	1.14003e-13	4.82835e-13	0.488944	0.000226396	0.00148284	-0.134735	9.11184e-05	0.000314824	-0.436644	6.16605e-07	2.63589e-06	0.0769229	0.778364	1	-0.102955	0.203155	0.571572	-0.540393
Rnf2	-0.212899	1.33343e-11	4.58943e-11	0.115048	0.187696	0.43755	0.0581639	4.74265e-12	1.56549e-11	0.0444515	0.00179608	0.00636542	-0.390136	0.360221	0.64278	0.0998629	0.0438944	0.157404	-0.139676	0.0142214	0.0573617	0.252594	3.81433e-05	0.000155795	0.296749	0.0214258	0.112038	-0.207417	0.924624	0.999908	-0.0607343	7.67507e-06	2.20375e-05	0.165914	0.245608	0.700494	0.0460775	0.00416543	0.0120394	-0.548679	1.56914e-07	7.09402e-07	-0.00159489	0.477775	1	0.834003	1.65261e-05	0.000149352	-0.900661
Fam129a	-1.62849	1.68117e-05	4.47063e-05	0.181133	0.758123	1	-1.43835	0.0613685	0.125129	-0.947611	0.179594	0.432234	-3.40254	2.76461e-05	6.99913e-05	-0.309626	0.983105	1	-1.55598	0.00372511	0.0175644	-0.40048	0.911334	1	-0.624467	0.28173	0.868139	-0.63871	0.604561	0.999908	-0.775418	0.0245912	0.0533375	0.225825	0.381221	0.955939	0.0357866	0.464785	0.886123	-0.910896	0.0383511	0.0931147	-0.725052	0.184587	0.620515	4.12661	1.27116e-106	4.46001e-104	2.84877
2810414N06Rik	0.117025	0.838938	0.999765	0.166145	0.920674	1	-0.103064	0.824	0.999979	0.0125488	0.910265	1	0.463034	0.632199	0.999939	-0.915038	0.845752	1	0.137273	0.955744	1	0.664901	0.759624	1	-0.764949	0.874527	0.999921	1.02477	0.684089	0.999908	-0.892246	0.791644	0.999768	0.00974377	0.974659	1	0.129962	0.887138	0.999947	0.0652294	0.901382	0.999866	0.52239	0.906847	1	-22.2933	0.772986	0.999998	-22.2766
Edem3	-1.04236	5.14571e-05	0.000133079	-0.534125	0.0101517	0.0320323	0.243795	0.000305172	0.000738437	-0.130181	0.656359	1	0.681422	1.20978e-08	3.49272e-08	-0.367088	0.345206	0.858172	-0.308396	0.138819	0.391063	-0.106311	0.668804	1	0.169167	0.824718	0.999921	-0.330878	0.83115	0.999908	-0.400727	0.0232394	0.0505834	-0.0801944	0.720112	1	-0.890305	0.0117824	0.0321052	0.0552757	0.221113	0.451615	-1.1122	0.0276754	0.142551	2.7321	7.18488e-21	3.24662e-19	-1.18706
1700025G04Rik	-5.50081	5.10158e-43	3.60964e-42	0.927352	2.25322e-09	1.67717e-08	0.230119	7.89898e-12	2.58494e-11	0.0142076	0.0154376	0.047521	-5.18617	3.96979e-31	1.87924e-30	1.20899	3.85367e-36	1.18484e-34	-3.21329	8.47452e-21	2.03275e-19	1.24026	1.13704e-37	3.42528e-36	0.102099	0.586744	0.999921	1.20883	2.80138e-29	5.80184e-28	-0.768596	2.13582e-08	7.0644e-08	-2.31693	1.07141e-12	1.57923e-11	0.752166	0.23989	0.507567	0.169002	0.0615186	0.143354	-1.19645	1.59697e-06	2.15345e-05	-1.65154	3.45771e-06	3.54569e-05	1.8725
Tsen15	0.240393	0.000808959	0.00194694	0.0139193	0.0198662	0.0592774	-0.546849	0.0626932	0.12767	-0.586062	3.26913e-07	1.65108e-06	1.01215	4.6481e-142	7.44612e-141	0.346958	2.11023e-11	2.28022e-10	0.719959	3.75608e-15	6.61528e-14	0.234949	1.73674e-08	9.95747e-08	-0.617606	5.24852e-09	8.23111e-08	-0.535348	0.00022377	0.00112067	-0.512879	3.56021e-21	2.06839e-20	0.400002	1.22424e-06	1.08558e-05	-0.447194	3.44757e-14	2.16231e-13	-1.20936	1.51628e-32	2.62401e-31	0.453168	8.21245e-05	0.000826045	-0.409353	7.54496e-05	0.000605967	-1.663
Rgl1	0.542461	0.963581	0.999765	0.934676	0.194206	0.450846	-0.574574	0.946612	0.999979	-2.77752	0.0834937	0.221207	-0.439507	0.87296	0.999939	-0.0690611	0.809501	1	-0.115006	0.76354	1	0.607467	0.109646	0.263101	-0.282758	0.774702	0.999921	0.687878	0.198962	0.534008	-0.563033	0.355916	0.641107	-0.368422	0.785734	1	0.482875	0.999054	0.999947	-0.889971	0.364821	0.696256	-2.25432	0.209386	0.679252	-1.09629	0.486765	0.999998	-0.886055
Arpc5	-0.221743	4.50464e-12	1.57434e-11	-0.399109	1.95443e-23	3.89884e-22	0.389653	4.0026e-32	2.22568e-31	0.0877605	0.0380204	0.108317	0.42408	2.98007e-33	1.45182e-32	-0.286176	2.56215e-14	3.34406e-13	-0.00860523	0.529118	1	-0.0679037	0.0727758	0.182209	0.238562	4.61141e-08	6.49736e-07	0.32759	9.76088e-13	9.97494e-12	-0.510013	3.59096e-28	2.69759e-27	0.147919	0.000639809	0.00387305	-0.733275	7.95021e-39	1.2097e-37	-0.651016	1.59325e-32	2.75189e-31	0.0910708	0.0292347	0.149334	0.0475566	0.298759	0.760996	1.04224
Ncf2	-1.43928	6.56755e-153	2.09482e-151	0.196645	0.054633	0.148213	0.938745	1.5507e-194	8.80895e-193	1.0226	8.54286e-159	5.76852e-157	-2.43979	5.40057e-167	1.07975e-165	0.190264	3.46737e-07	2.6871e-06	-1.22654	1.35795e-62	9.64255e-61	0.268942	9.7794e-12	7.48471e-11	0.917543	1.08385e-60	1.25937e-58	0.734475	1.95509e-49	7.19845e-48	-0.940593	8.5065e-51	1.45105e-49	-0.73844	9.92509e-21	2.25095e-19	-0.0368307	4.89804e-05	0.000173796	-0.41358	2.17414e-16	1.74146e-15	-0.889592	1.80557e-26	8.39189e-25	1.0372	7.52856e-36	6.76965e-34	0.284464
Smg7	-0.371572	8.47883e-12	2.93293e-11	-0.154719	0.000692389	0.00267594	-0.202855	0.00226547	0.00519521	-0.198157	0.697743	1	0.671042	2.85508e-34	1.41598e-33	0.134969	0.0980646	0.314813	0.143093	0.456267	0.97057	0.179778	0.00261619	0.00842133	-0.145563	0.365137	0.999921	0.0128792	0.187313	0.508771	0.0346363	0.000254986	0.000657263	0.174645	0.471526	1	-0.264169	0.000106224	0.000364132	0.232511	0.099479	0.222141	-0.211062	0.0811235	0.336491	-0.0704523	0.3043	0.769901	-0.0371046
Nmnat2	1.67671	0.796774	0.999765	-21.6665	0.772363	1	-4.38169	0.793451	0.999979	-3.93623	0.810779	1	1.60284	0.471587	0.810786	-21.6369	0.798419	1	1.88756	0.673707	1	-2.28455	0.88256	1	-21.5942	0.842985	0.999921	-21.5938	0.843492	0.999908	0.318185	0.964785	0.999768	2.46337	0.448445	1	-21.5909	0.846971	0.999947	-1.9268	0.882686	0.999866	-2.21559	0.883708	1	0.743358	0.925105	0.999998	-0.827569
Lamc1	-0.676588	0.145912	0.280898	0.265207	0.946773	1	-0.482664	0.836247	0.999979	-0.194005	0.778777	1	-0.2397	0.717025	0.999939	0.703996	0.166507	0.489001	-0.0242589	0.727318	1	0.173379	0.508634	0.965062	0.00406446	0.998115	0.999921	0.00172898	0.737007	0.999908	-1.22435	0.214633	0.405688	-0.29032	0.753547	1	0.278723	0.721961	0.999947	-0.487411	0.406079	0.762955	0.328868	0.744068	1	0.494657	0.802186	0.999998	-0.797526
Shcbp1l	-0.568243	0.505743	0.858908	-0.844891	0.531777	1	-1.27339	0.69896	0.999979	-0.612792	0.821168	1	1.74033	0.00473087	0.0105805	0.00527995	0.985224	1	1.42118	0.39049	0.8689	-0.918047	0.736496	1	-0.993399	0.712374	0.999921	0.37462	0.729157	0.999908	0.00607865	0.725141	0.999768	-0.243755	0.877324	1	-0.162114	0.737205	0.999947	-0.265375	0.733764	0.999866	-0.588547	0.767805	1	-0.82907	0.767542	0.999998	0.364166
Dhx9	-0.514106	3.17235e-57	2.85113e-56	0.233161	1.46612e-07	9.0247e-07	-0.0230641	0.00442183	0.00994398	0.128372	9.0452e-07	4.41864e-06	0.38933	4.82335e-36	2.44779e-35	0.442097	5.22853e-32	1.4048e-30	0.142846	0.0185976	0.0724482	0.0728694	0.00533644	0.016396	0.0508251	0.18502	0.641463	0.321681	3.64978e-13	3.8327e-12	-0.708604	2.11488e-48	3.25118e-47	0.0231964	0.398655	0.982851	-0.29103	9.30696e-13	5.43179e-12	-0.471458	7.12731e-24	8.41267e-23	-0.100172	0.0662751	0.286733	-0.0647531	0.278683	0.723242	-0.853038
Npl	-1.96714	1.51022e-54	1.29673e-53	0.250552	0.819505	1	0.660423	9.11118e-56	8.37367e-55	0.668832	3.24009e-27	3.97655e-26	-1.40237	1.21656e-16	4.33044e-16	0.998089	9.5355e-34	2.72134e-32	-0.768487	1.05432e-11	1.45235e-10	0.615162	8.85135e-15	8.51996e-14	0.0935863	0.579041	0.999921	0.259821	0.000118625	0.000614379	-0.183815	2.35059e-08	7.75184e-08	-0.125866	0.188864	0.572705	-0.0595927	8.1616e-05	0.000283635	-1.25018	4.64476e-16	3.65655e-15	0.552747	0.000524407	0.00452011	0.148377	0.890628	0.999998	-2.828
Rgs8	-3.51904	0.659463	0.999765	0.856731	0.889455	1	0.527736	0.703566	0.999979	0.363159	0.856767	1	-4.16588	0.707171	0.999939	1.09951	0.663364	1	-22.0407	0.727316	1	0.46963	0.859749	1	0.506287	0.920012	0.999921	1.25218	0.633268	0.999908	-0.479253	0.846197	0.999768	-22.0217	0.760044	1	0.161934	0.941869	0.999947	0.0953392	0.923189	0.999866	-22.0165	0.769973	1	-0.475681	0.929369	0.999998	-21.979
C230024C17Rik	3.05084	0.951101	0.999765	0.356648	0.99232	1	-17.9474	0.986216	0.999979	-17.9291	0.987204	1	-17.9203	0.987698	0.999939	-17.9184	0.987809	1	1.06927	0.983612	1	-17.8885	0.989658	1	-17.8758	0.990545	0.999921	-17.8753	0.990576	0.999908	-17.8742	0.990656	0.999768	1.52912	0.978877	1	-17.8724	0.990788	0.999947	-17.8687	0.991071	0.999866	-17.868	0.991124	1	-17.8473	0.992871	0.999998	-17.8306
Rgs16	-19.7875	0.929199	0.999765	-19.7804	0.931038	1	-0.14595	0.982871	0.999979	-1.24925	0.958937	1	-19.7528	0.938551	0.999939	1.25516	0.918005	1	-0.610919	0.974074	1	1.81752	0.859716	1	0.308937	0.987566	0.999921	1.30822	0.927453	0.999908	0.323079	0.983476	0.999768	0.456532	0.985541	1	-19.7049	0.953963	0.999947	-0.556074	0.986818	0.999866	-19.7004	0.955643	1	1.43208	0.957979	0.999998	-19.6631
Gm28513	1.27884	0.975775	0.999765	0.332526	0.992923	1	-1.0875	0.985761	0.999979	-1.75754	0.9498	1	0.50227	0.92846	0.999939	-0.796762	0.978028	1	1.09853	0.952566	1	-0.49129	0.995961	1	0.773948	0.964472	0.999921	-19.8957	0.946186	0.999908	-19.8946	0.946642	0.999768	1.63338	0.901232	1	-19.8928	0.947396	0.999947	-19.889	0.94901	0.999866	1.0128	0.955826	1	-19.8676	0.95928	0.999998	-19.8509
Rnasel	0.542743	0.678711	0.999765	0.0664746	0.129214	0.316256	-0.0834028	8.28307e-09	2.46905e-08	-0.284594	0.984747	1	-0.440217	0.41479	0.727315	-0.303576	0.106062	0.33567	-0.0773883	0.0298834	0.109146	0.442341	6.67067e-12	5.16508e-11	0.0143879	0.818677	0.999921	-0.454339	0.124121	0.360438	-0.467404	3.72162e-10	1.34155e-09	0.393221	0.000561557	0.00344009	0.7134	0.0823787	0.194804	-0.57977	9.11565e-08	4.20509e-07	-0.00849909	0.426587	1	0.319303	0.251486	0.671756	-2.66481
Rgsl1	-18.4117	0.9676	0.999765	-0.00536088	0.989932	1	0.0254119	0.988471	0.999979	3.21128	0.847078	1	-0.197763	0.995552	0.999939	0.12157	0.995989	1	-18.3488	0.975811	1	-18.3452	0.976364	1	0.428105	0.991755	0.999921	0.146806	0.991602	0.999908	-18.3309	0.978643	0.999768	-18.3299	0.978812	1	1.54972	0.990474	0.999947	-18.3253	0.979593	0.999866	-18.3246	0.979714	1	-18.304	0.983706	0.999998	-18.2873
Teddm2	1.77171	0.495985	0.845736	-1.15401	0.684868	1	-1.65304	0.785869	0.999979	-2.61588	0.614034	1	0.202355	0.615155	0.999939	-1.18338	0.774971	1	0.776402	0.77385	1	-0.259373	0.941549	1	-0.931969	0.870249	0.999921	-1.02525	0.872158	0.999908	-0.638308	0.761595	0.999768	1.93341	0.206878	0.61452	0.418109	0.980142	0.999947	-2.08722	0.694731	0.999866	0.734088	0.806048	1	-2.05894	0.780058	0.999998	-0.271178
Teddm1b	-16.2474	0.991898	0.999765	-16.2403	0.992109	1	1.31166	0.986355	0.999979	-16.2214	0.992688	1	2.91858	0.959713	0.999939	-16.2107	0.993033	1	3.62354	0.979072	1	-16.1809	0.99409	1	-16.1681	0.994597	0.999921	-16.1677	0.994615	0.999908	-16.1666	0.99466	0.999768	-16.1656	0.994702	1	-16.1648	0.994736	0.999947	-16.1611	0.994898	0.999866	-16.1604	0.994928	1	-16.1397	0.995926	0.999998	-16.123
Glul	1.15667	1.10117e-26	5.64109e-26	0.235915	0.102161	0.257251	-0.922247	2.38756e-07	6.68174e-07	-0.728161	2.15141e-07	1.09961e-06	-0.203563	9.44541e-05	0.00023274	0.162758	3.82035e-06	2.65687e-05	0.260946	0.130508	0.371569	0.251368	1.0108e-10	7.12938e-10	-0.702948	9.51511e-09	1.43925e-07	-0.682291	0.000154793	0.000790037	-0.767251	3.77253e-22	2.27063e-21	0.286198	0.000259784	0.00168794	0.998853	4.87444e-12	2.72828e-11	-1.13944	7.12739e-25	8.77149e-24	0.158349	0.475948	1	-0.535738	3.65373e-05	0.000310593	-1.11088
Gm29291	-19.8465	0.923149	0.999765	1.26141	0.946018	1	0.693121	0.90296	0.999979	0.378161	0.955057	1	-19.8117	0.933295	0.999939	-0.143155	0.99464	1	-19.7836	0.942591	1	0.303089	0.973541	1	-19.7671	0.948705	0.999921	1.35754	0.9017	0.999908	0.188731	0.979474	0.999768	-19.7646	0.949706	1	1.88544	0.958249	0.999947	1.26509	0.985512	0.999866	-0.372013	0.983464	1	-19.7387	0.961315	0.999998	-19.722
A830008E24Rik	-16.9629	0.989873	0.999765	-16.9558	0.990136	1	2.30483	0.966812	0.999979	-16.9369	0.99086	1	-16.9282	0.991213	0.999939	1.95812	0.984858	1	-16.9001	0.99244	1	-16.8964	0.992613	1	-16.8837	0.993246	0.999921	2.35766	0.97679	0.999908	-16.8821	0.993325	0.999768	-16.8811	0.993378	1	-16.8803	0.99342	0.999947	-16.8766	0.993622	0.999866	-16.8759	0.99366	1	3.54465	0.966272	0.999998	-16.8385
Cacna1e	-3.07046	0.845793	0.999765	-2.42685	0.871882	1	-4.12505	0.851052	0.999979	-3.82278	0.864481	1	-0.12202	0.846602	0.999939	-21.3899	0.849381	1	-21.3637	0.869044	1	-3.32903	0.899234	1	-21.3472	0.882905	0.999921	-2.5943	0.912963	0.999908	1.3073	0.934924	0.999768	-21.3447	0.885175	1	-21.3439	0.885894	0.999947	-2.91497	0.920575	0.999866	-21.3394	0.890036	1	-21.3187	0.911578	0.999998	3.93299
Gm9530	-0.681271	0.759424	0.999765	0.733493	0.864888	1	-0.49659	0.951081	0.999979	-1.60355	0.811536	1	-3.03553	0.740568	0.999939	0.219687	0.879218	1	-0.322459	0.907912	1	1.15247	0.534257	1	0.295871	0.917491	0.999921	-0.201611	0.994673	0.999908	-2.56044	0.76162	0.999768	-0.871917	0.882277	1	1.16278	0.870359	0.999947	-1.44827	0.804908	0.999866	-1.57949	0.837351	1	0.587134	0.935743	0.999998	3.1792
Ier5	0.356325	0.745307	0.999765	0.534986	3.01945e-20	5.06849e-19	-0.716783	4.54171e-08	1.31376e-07	-1.26942	1.93834e-51	4.24536e-50	-0.856831	2.34889e-12	7.5392e-12	-0.190037	0.511924	1	-0.206136	0.000132264	0.0008363	0.443664	4.69359e-27	9.18895e-26	-0.353709	0.000310102	0.00254307	-0.674816	7.40167e-09	5.74103e-08	0.145017	0.012072	0.0270799	0.453574	2.22832e-14	3.61174e-13	1.07117	1.01668e-31	1.26689e-30	-1.4183	2.46799e-51	8.9397e-50	0.565319	1.51511e-14	4.29658e-13	-0.300657	0.00141538	0.00850749	2.68786
Mr1	0.414338	0.700343	0.999765	0.163525	0.856091	1	-0.618221	0.817942	0.999979	-0.704241	0.6628	1	0.0949476	0.179462	0.341882	-0.868065	0.433312	1	0.0404336	0.858314	1	0.566004	0.165216	0.378004	-0.224249	0.850627	0.999921	-1.58447	0.368782	0.866522	-0.782016	0.292753	0.538389	0.716964	0.310424	0.828568	1.30152	0.378017	0.749168	-0.858926	0.358013	0.684799	0.32771	0.808494	1	-0.474678	0.679936	0.999998	-3.75647
Stx6	0.215573	0.000538499	0.00131297	-0.0553312	0.00666504	0.0217477	-0.0191318	6.12563e-09	1.83236e-08	-0.265092	0.980422	1	0.300077	3.15407e-16	1.11013e-15	-0.186178	0.447355	1	0.387711	0.215874	0.553257	0.174978	0.000574186	0.00203378	-0.0263455	0.909035	0.999921	-0.128141	0.50377	0.999908	-0.819278	3.43454e-12	1.36209e-11	0.0277047	0.90052	1	0.319037	0.152454	0.340109	-0.740818	1.81669e-08	8.84788e-08	0.233367	0.398859	1	-0.293866	0.0379129	0.14761	-0.167338
BC034090	-0.54972	0.930796	0.999765	-1.40746	0.934559	1	-1.16364	0.977718	0.999979	-0.62974	0.990974	1	-1.37838	0.974289	0.999939	1.6013	0.834629	1	-0.591231	0.970808	1	-1.23638	0.973785	1	-1.11768	0.955599	0.999921	-0.101269	0.984248	0.999908	-20.3136	0.926681	0.999768	-0.0450704	0.98798	1	1.69101	0.950002	0.999947	-20.3081	0.929932	0.999866	2.17789	0.787596	1	-20.2867	0.944032	0.999998	-20.27
Gm37622	-16.9897	0.989873	0.999765	3.47937	0.966889	1	-0.0412188	0.988325	0.999979	-16.9637	0.99086	1	-16.9549	0.991213	0.999939	-16.953	0.991292	1	-16.9268	0.99244	1	-16.9232	0.992613	1	2.37426	0.976901	0.999921	-16.91	0.993268	0.999908	-16.9089	0.993325	0.999768	2.30585	0.976229	1	-16.9071	0.99342	0.999947	-16.9033	0.993622	0.999866	-16.9026	0.99366	1	-16.882	0.994908	0.999998	-16.8653
Xpr1	0.729137	0.299412	0.542714	-0.320081	2.07565e-05	9.99239e-05	-0.633221	0.565571	0.958232	-1.05904	3.71823e-08	1.98787e-07	1.02735	1.25531e-79	1.11643e-78	-0.5519	0.0013979	0.00703433	0.345748	0.32091	0.751422	-0.0601935	0.167994	0.383673	-0.50669	0.00438955	0.0282339	-0.853947	0.000334889	0.00163551	-0.929272	2.90869e-12	1.15688e-11	0.918159	2.61823e-13	4.00775e-12	0.120035	0.0284415	0.0730491	-0.339517	4.02052e-05	0.000144493	0.558885	0.000676073	0.00564783	-0.459518	0.0111482	0.0520579	-0.153668
Gm5532	0.395176	0.998759	0.999765	2.07601	0.957246	1	-0.905379	0.999857	0.999979	-0.252132	0.997221	1	-18.376	0.98067	0.999939	1.26782	0.971467	1	-18.3479	0.983368	1	0.316911	0.988718	1	-18.3315	0.985142	0.999921	-18.3311	0.985191	0.999908	-18.33	0.985316	0.999768	-18.329	0.985432	1	2.76493	0.953347	0.999947	-18.3244	0.985969	0.999866	-18.3237	0.986053	1	-18.3031	0.988798	0.999998	-18.2864
Acbd6	-0.311324	1.08585e-28	5.78449e-28	-0.1442	0.00038041	0.00153728	0.24699	4.34059e-18	1.68812e-17	0.206122	4.86818e-10	2.93304e-09	0.754802	2.13422e-109	2.57865e-108	0.0726227	0.0204618	0.0801889	0.0706709	0.0943756	0.285746	0.250841	7.00812e-10	4.57676e-09	-0.0655069	0.395657	0.999921	0.0563371	0.119866	0.35007	-1.21797	3.41742e-97	3.0273e-95	0.137568	0.00184834	0.0102651	-0.331114	3.92664e-13	2.3266e-12	-0.730157	2.42501e-40	5.77035e-39	0.26794	2.44209e-07	3.65986e-06	0.161732	0.0160696	0.07137	-0.807825
Qsox1	-0.175901	2.47775e-08	7.52622e-08	0.153437	0.326898	0.695956	0.12612	8.07521e-12	2.64116e-11	0.0264631	0.0176296	0.0537416	-0.010234	4.04956e-05	0.000101688	-0.0427982	0.806266	1	-0.100873	0.034616	0.123489	0.352151	2.18252e-05	9.17624e-05	-0.214312	0.2348	0.762248	-0.426929	0.241815	0.624212	-0.891322	1.87935e-10	6.87429e-10	0.229744	0.212021	0.625645	0.352102	0.241938	0.511307	-0.532495	6.15843e-06	2.41664e-05	0.619417	0.00230646	0.0169424	-0.00889862	0.381901	0.906211	-1.94107
Cep350	-0.702433	3.11764e-48	2.40772e-47	-0.461654	1.34227e-18	2.07235e-17	0.906356	5.31519e-130	1.66276e-128	0.825674	2.25901e-68	6.31605e-67	0.0578537	1.62661e-09	4.81738e-09	-0.251041	0.00839282	0.0360492	-0.59222	1.85728e-15	3.33361e-14	0.255695	1.18808e-07	6.27678e-07	0.481174	1.9082e-08	2.8057e-07	0.0278999	0.0353816	0.120963	-0.930592	2.84661e-33	2.53293e-32	0.0256424	0.914658	1	-0.435249	2.22074e-14	1.40965e-13	0.158199	0.00707154	0.0194256	-0.462175	3.0102e-07	4.43694e-06	0.109392	0.71944	0.999998	-0.685026
Tor1aip1	-0.908085	2.79445e-57	2.52036e-56	-0.157329	1.77006e-07	1.08248e-06	0.766313	2.15671e-103	4.63848e-102	0.510691	4.78356e-29	6.1316e-28	-0.0420305	1.00352e-05	2.59831e-05	0.0582536	0.12426	0.382902	-0.617321	1.16885e-15	2.14079e-14	0.125298	0.000384776	0.00139123	0.241937	0.00609395	0.0376667	0.336468	2.78805e-09	2.23519e-08	-0.500354	4.22038e-21	2.44637e-20	-0.16357	0.0485827	0.186995	-0.545215	2.68893e-16	1.85704e-15	-0.217559	2.05966e-08	1.00015e-07	-0.289388	0.000410343	0.00359231	0.0023899	0.226523	0.620166	0.9571
Tor1aip2	-0.276014	7.14453e-18	2.95936e-17	-0.113591	4.63787e-05	0.000212686	0.182697	3.15249e-19	1.26709e-18	0.0729793	0.000212315	0.000832601	0.710422	1.8442e-55	1.21952e-54	0.138368	0.0500175	0.176566	0.0875989	0.163965	0.446846	0.195832	0.00015349	0.000581651	-0.237944	0.034668	0.167843	-0.329493	0.200947	0.538251	-0.510388	5.57709e-14	2.3955e-13	0.320441	0.00902005	0.0429954	-0.577764	4.69201e-12	2.62782e-11	-0.302012	2.6213e-07	1.15559e-06	0.046439	0.542627	1	0.115136	0.511844	0.999998	-0.709849
Axdnd1	-0.582795	0.958275	0.999765	-0.0348751	0.981845	1	0.167205	0.953506	0.999979	-0.0561435	0.988006	1	-19.5131	0.945562	0.999939	-0.103051	0.993719	1	-19.485	0.953153	1	1.74163	0.908314	1	0.236886	0.982173	0.999921	2.04841	0.862759	0.999908	0.6006	0.988813	0.999768	-0.391016	0.989347	1	-19.4652	0.95922	0.999947	1.1001	0.97661	0.999866	-0.0183554	0.992339	1	-19.4401	0.968437	0.999998	-19.4234
Gm2000	-0.0456427	0.525568	0.88747	0.0910058	1.5317e-06	8.42036e-06	0.329434	4.12987e-15	1.48126e-14	0.309676	3.81432e-15	2.99489e-14	0.383493	5.15179e-21	2.00535e-20	0.171956	1.37173e-05	8.99113e-05	0.198542	1.69389e-10	2.13004e-09	0.152021	0.00997022	0.0293481	0.154666	0.000846543	0.00632751	0.22792	4.4036e-05	0.000239217	-2.23469	7.31132e-257	9.34492e-254	0.0605739	0.245715	0.700689	-0.300462	4.40408e-06	1.70836e-05	-0.413997	7.28162e-14	5.05028e-13	-0.149852	0.00920093	0.0563455	0.0567192	0.11418	0.365826	-0.839474
Soat1	-3.81482	7.70157e-23	3.63141e-22	-0.551575	6.54472e-06	3.34986e-05	1.62704	1.26207e-92	2.2974e-91	1.00844	2.3302e-18	2.07859e-17	-3.97779	2.44463e-16	8.63655e-16	-0.271942	0.174737	0.508661	-3.03463	3.45683e-12	4.9804e-11	0.413009	0.00368052	0.0116091	1.01157	3.6816e-07	4.65902e-06	1.58261	7.62752e-32	1.72115e-30	-0.542683	3.39614e-05	9.31635e-05	-1.60556	5.0983e-06	4.17946e-05	-0.230806	0.00233237	0.00695358	0.484487	0.611055	0.999866	-1.20062	0.000133988	0.00129669	-2.55801	1.84945e-05	0.000165222	0.540539
Gm10031	-0.682473	0.155713	0.298513	0.0433054	0.59902	1	-0.0204752	0.40396	0.717608	-0.448093	0.763261	1	1.29	2.94216e-05	7.43812e-05	-0.0542679	0.862285	1	0.334697	0.921202	1	0.285291	0.612578	1	-1.15473	0.360536	0.999921	-0.0987813	0.979982	0.999908	-0.850594	0.28285	0.521882	0.550956	0.667054	1	-0.604691	0.393712	0.774611	-0.901163	0.323473	0.627995	0.456325	0.828601	1	-0.332347	0.698454	0.999998	-1.75396
Abl2	-0.432391	1.30366e-07	3.84059e-07	0.316997	0.886259	1	0.0452733	5.11252e-06	1.35491e-05	-0.46071	0.35211	0.754389	-0.046524	0.00171645	0.00394631	0.308306	0.0155075	0.0627241	-0.287778	0.0174162	0.0684483	0.547305	4.23325e-06	1.92405e-05	-0.00547111	0.868787	0.999921	-0.0519718	0.477389	0.999908	-0.464045	9.96854e-05	0.000264576	0.093767	0.68481	1	0.235917	0.160903	0.356426	0.0662926	0.0744031	0.17047	0.465152	0.0664126	0.287258	-0.789772	0.0108628	0.0509645	-0.842336
Tor3a	-1.99163	6.9643e-75	8.28584e-74	0.295205	0.733334	1	0.588972	1.93235e-57	1.83923e-56	1.0309	2.46314e-75	7.54717e-74	-1.749	7.15405e-32	3.42285e-31	0.88258	4.99655e-37	1.58245e-35	-1.20922	2.58372e-24	7.14575e-23	0.0661037	0.0152078	0.0435056	0.75639	2.12367e-14	5.05332e-13	1.36727	2.28575e-80	1.71135e-78	-0.710136	7.73205e-19	4.09947e-18	-1.13507	2.46963e-15	4.24919e-14	-0.59387	3.45872e-13	2.05479e-12	-0.523612	1.61434e-10	9.17045e-10	-0.460148	2.49949e-05	0.000275745	-0.322108	0.00474744	0.0246234	-0.244244
Fam20b	-0.480663	3.85715e-07	1.11179e-06	-0.313064	0.00121581	0.00451924	0.316512	4.58147e-09	1.37806e-08	0.528728	8.73241e-07	4.26934e-06	0.838584	1.09792e-22	4.4228e-22	-0.159929	0.449878	1	-0.0675484	0.1081	0.319092	-0.318947	0.508864	0.965294	-0.212275	0.24552	0.787552	-0.371047	0.525879	0.999908	-0.848055	1.4259e-05	4.00929e-05	0.0111105	0.75801	1	-0.849969	7.69563e-05	0.000268275	0.323599	0.300922	0.590234	0.0682527	0.629616	1	0.387857	0.552883	0.999998	-0.82818
Ralgps2	0.70515	0.269173	0.492241	0.144163	0.561579	1	-0.513357	0.275372	0.509156	-0.0687443	0.0299067	0.0869738	-0.663693	0.147058	0.284174	0.267265	0.00100049	0.00515336	0.504139	0.0315562	0.114329	0.0593474	0.0188468	0.0529812	-0.436029	0.0264861	0.13449	-0.320046	0.844276	0.999908	-0.736327	1.91982e-08	6.36999e-08	0.251539	0.125109	0.41145	0.0765981	0.0364786	0.0918619	-0.592095	1.83914e-05	6.87909e-05	0.49502	0.00456541	0.0307697	0.219853	0.792177	0.999998	-1.87573
Angptl1	5.02402	0.983017	0.999765	-15.8032	0.996054	1	1.51832	0.982417	0.999979	-15.7844	0.996344	1	-15.7757	0.996485	0.999939	-15.7737	0.996517	1	-15.7476	0.996976	1	-15.7439	0.997045	1	-15.7311	0.997298	0.999921	-15.7307	0.997307	0.999908	-15.7296	0.99733	0.999768	-15.7286	0.997351	1	-15.7278	0.997368	0.999947	-15.724	0.997449	0.999866	-15.7234	0.997464	1	-15.7027	0.997963	0.999998	-15.686
4930439D14Rik	1.40515	0.971731	0.999765	-0.572161	0.968042	1	0.102997	0.945804	0.999979	-0.820614	0.976313	1	-19.9308	0.933295	0.999939	0.779787	0.946982	1	-0.873729	0.969538	1	0.406181	0.973538	1	0.416301	0.991603	0.999921	-0.33067	0.991294	0.999908	-19.8847	0.949306	0.999768	0.251486	0.989528	1	0.900386	0.98883	0.999947	-19.8792	0.951557	0.999866	0.702935	0.953327	1	0.983025	0.961063	0.999998	-19.8411
Rasal2	-1.05997	0.141444	0.272765	-0.194015	0.52073	1	0.143591	0.260535	0.484465	0.0287291	0.724729	1	0.194122	0.308	0.559756	0.588683	0.446611	1	-0.168491	0.628479	1	0.433591	0.44393	0.867972	-0.424441	0.692782	0.999921	0.208701	0.693759	0.999908	-1.30231	0.278126	0.513971	0.671587	0.593688	1	-0.507141	0.452991	0.869164	-0.0771092	0.568507	0.999866	0.703735	0.457827	1	-0.274713	0.708259	0.999998	0.0111123
Cryzl2	0.335685	0.00893166	0.0198267	-0.0248682	0.0124446	0.0387412	0.223311	2.79234e-22	1.21809e-21	0.279579	5.82251e-10	3.49624e-09	-0.357292	0.421663	0.736767	0.159118	0.0155956	0.063009	0.228554	0.901276	1	-0.0379041	0.111779	0.267474	-0.38542	0.0157082	0.085722	-0.375905	0.256355	0.654661	-0.526239	1.54453e-10	5.67162e-10	-0.0524161	0.690356	1	0.60093	0.641454	0.999947	-0.868477	1.42807e-10	8.14596e-10	0.0834153	0.971054	1	0.0634975	0.620668	0.999998	-1.96918
Gm15486	-16.4078	0.993923	0.999765	-16.4006	0.994082	1	-16.4002	0.994092	0.999979	-16.3818	0.994516	1	-16.373	0.994728	0.999939	-16.3711	0.994775	1	-16.3449	0.995464	1	-16.3413	0.995568	1	-16.3285	0.995948	0.999921	-16.3281	0.995961	0.999908	-16.327	0.995995	0.999768	-16.326	0.996027	1	-16.3252	0.996052	0.999947	-16.3214	0.996173	0.999866	-16.3207	0.996196	1	21.5164	0.886956	0.999998	-16.2834
Sec16b	-2.61791	0.712456	0.999765	0.793606	0.897264	1	0.0558423	0.813195	0.999979	0.734432	0.715266	1	-3.56333	0.759241	0.999939	0.37246	0.884199	1	-1.44893	0.831325	1	-0.899774	0.947192	1	-0.575497	0.925238	0.999921	-1.31025	0.896425	0.999908	0.3328	0.929863	0.999768	-0.455755	0.932313	1	1.16546	0.912104	0.999947	0.425176	0.977475	0.999866	-0.309441	0.947833	1	1.70906	0.709464	0.999998	-1.14949
Cop1	-0.23078	1.24091e-23	5.95302e-23	-0.235714	8.88187e-10	6.88913e-09	0.131397	1.49781e-19	6.06374e-19	0.0200232	0.000745684	0.00276144	0.786081	3.33847e-92	3.41754e-91	-0.100135	0.627513	1	0.130244	0.80193	1	0.0520225	0.00415027	0.0129675	-0.129875	0.222792	0.734188	0.0301113	0.0116223	0.0440892	-0.551721	1.02457e-23	6.54543e-23	0.128598	0.199282	0.598025	-0.377141	1.34728e-13	8.17231e-13	-0.150734	1.12994e-07	5.17907e-07	0.136453	0.585224	1	-0.297042	0.000543161	0.00358911	0.430208
Gm37294	1.74397	0.971316	0.999765	-18.7688	0.966472	1	-18.7683	0.966533	0.999979	-18.75	0.96893	1	1.08492	0.935296	0.999939	-0.519141	0.994241	1	2.03971	0.944814	1	-0.060025	0.99758	1	-18.6967	0.97704	0.999921	-18.6962	0.977115	0.999908	-18.6952	0.977309	0.999768	0.523388	0.992116	1	-18.6934	0.97763	0.999947	-18.6896	0.978317	0.999866	-0.625568	0.98993	1	0.997714	0.978494	0.999998	-18.6515
4930523C07Rik	0.0167066	2.22214e-12	7.8397e-12	-1.02635	2.58787e-42	9.93719e-41	0.739402	2.83351e-93	5.23249e-92	0.403252	1.75351e-20	1.70714e-19	0.345217	7.9309e-27	3.47313e-26	-0.339611	0.000658237	0.00347961	-0.136697	0.000482382	0.00274198	0.302431	2.27903e-08	1.29013e-07	-0.10916	0.349065	0.999921	0.109079	0.00284147	0.0121843	-1.15478	4.87563e-33	4.29988e-32	0.589764	1.7654e-09	2.025e-08	-0.998026	4.64191e-25	4.5439e-24	-0.500234	6.37675e-13	4.1966e-12	-1.34756	1.09579e-24	4.8898e-23	-0.553239	3.30805e-06	3.40392e-05	0.839781
4930562F07Rik	-4.89003	0.22834	0.424466	-0.397057	0.602306	1	1.53213	0.00963193	0.0210882	1.56419	0.0537522	0.14857	-6.2335	0.298857	0.544911	-0.390547	0.802654	1	-3.27794	0.394758	0.875423	0.140079	0.863938	1	0.946682	0.621357	0.999921	1.31317	0.213252	0.565324	0.382417	0.781778	0.999768	-2.27638	0.514266	1	-2.75716	0.469863	0.893475	0.564371	0.920675	0.999866	-3.6004	0.489137	1	0.387147	0.974582	0.999998	-1.70545
Mrps14	-1.07976	1.52272e-151	4.7719e-150	-0.267329	1.3711e-16	1.86858e-15	0.790442	5.39657e-147	2.04157e-145	0.594986	4.13468e-67	1.14e-65	0.615691	1.41724e-61	1.00635e-60	0.0950304	0.0641454	0.219342	-0.207757	1.05287e-07	1.01948e-06	0.369996	7.20099e-12	5.55647e-11	0.348526	1.87223e-16	5.06067e-15	0.358118	9.57074e-10	7.91033e-09	-0.286	0.907391	0.999768	0.0935571	0.615854	1	-0.866994	2.85921e-47	5.4778e-46	-0.819849	5.79402e-42	1.50476e-40	-0.0841801	0.06419	0.279469	-0.310862	8.65188e-09	1.32322e-07	-0.526219
Cacybp	-1.22601	4.78346e-214	2.6337e-212	-0.14207	1.62123e-06	8.88063e-06	0.530803	6.70866e-33	3.78842e-32	0.659346	9.12093e-83	3.10285e-81	1.08995	0	0	0.450922	2.66582e-29	6.53455e-28	-0.229803	1.29257e-09	1.51469e-08	0.00826352	2.03016e-08	1.15509e-07	0.677924	1.45304e-77	2.47626e-75	0.644797	1.52964e-54	6.47078e-53	-0.129846	0.00015699	0.00041112	-0.52954	2.34046e-56	1.38676e-54	-1.08537	2.10032e-86	9.61203e-85	-0.80849	7.41004e-43	1.98496e-41	0.170423	3.44971e-06	4.42503e-05	-0.72506	1.52577e-42	1.64471e-40	-1.26661
Rabgap1l	-0.704373	1.01041e-67	1.07301e-66	0.18624	0.119415	0.295671	0.318333	3.16757e-44	2.27724e-43	-0.392438	7.96002e-05	0.000326465	-0.0865168	7.67972e-05	0.000190413	0.036131	0.0224717	0.0872821	-0.40286	8.7936e-13	1.33237e-11	0.778913	7.45581e-62	4.09246e-60	-0.0618484	0.806551	0.999921	-0.0636108	0.250498	0.642806	-0.405051	1.2933e-23	8.21818e-23	0.314495	2.77846e-06	2.35853e-05	0.115612	0.0118477	0.0322585	-0.356146	6.23986e-15	4.59112e-14	1.63113	2.08519e-133	5.48712e-131	-1.28639	1.00211e-28	6.76671e-27	-1.69683
Gm36975	1.1093	0.993142	0.999765	1.38995	0.992316	1	-17.6133	0.986216	0.999979	0.0120598	0.989908	1	-0.385822	0.988638	0.999939	1.20082	0.988342	1	1.81101	0.983607	1	-17.5544	0.989658	1	-17.5417	0.990545	0.999921	-17.5412	0.990576	0.999908	-17.5401	0.990656	0.999768	-17.5391	0.990729	1	-17.5383	0.990788	0.999947	-17.5346	0.991071	0.999866	-17.5339	0.991124	1	2.59217	0.968312	0.999998	-17.4965
Rc3h1	0.232591	0.00248997	0.00578567	-0.176077	0.00119415	0.00444704	-0.0724812	1.61046e-05	4.15959e-05	-0.451146	0.190327	0.454747	0.512565	2.96224e-21	1.15912e-20	-0.183183	0.447729	1	0.0658722	0.268136	0.653736	0.455268	4.38269e-07	2.19184e-06	0.0983102	0.751687	0.999921	-0.593979	0.0806676	0.249346	-0.509422	4.71557e-07	1.45008e-06	0.559609	0.000403076	0.00253075	-0.12131	0.00258665	0.00767205	-0.411552	9.72088e-05	0.000336256	0.0740348	0.891677	1	0.120189	0.651212	0.999998	-0.297184
Serpinc1	1.15222	0.929913	0.999765	-0.441986	0.931617	1	-0.984224	0.974821	0.999979	-0.968547	0.934394	1	0.181505	0.841646	0.999939	-0.0426844	0.978763	1	0.178518	0.994153	1	0.184066	0.943847	1	-1.39496	0.90998	0.999921	-21.503	0.851422	0.999908	-1.77938	0.88248	0.999768	0.719378	0.904056	1	1.42662	0.901335	0.999947	0.485562	0.984128	0.999866	-0.656385	0.954182	1	-0.00206976	0.996568	0.999998	-1.03741
Zbtb37	0.647366	0.948979	0.999765	0.107604	0.673829	1	-0.797882	0.778677	0.999979	-0.765985	0.328066	0.713641	0.364697	0.000365199	0.000872129	-0.191603	0.856725	1	0.231495	0.985857	1	0.314254	0.111717	0.267363	-0.690961	0.238027	0.76993	-0.62945	0.572217	0.999908	-0.108779	0.169595	0.327478	0.375212	0.388371	0.966419	0.469934	0.860264	0.999947	-0.59609	0.122765	0.268454	-0.0678945	0.818132	1	0.246515	0.945817	0.999998	-0.130275
Gm37362	2.42507	0.985041	0.999765	2.14588	0.984429	1	-16.6414	0.994092	0.999979	-16.623	0.994516	1	-16.6143	0.994728	0.999939	-16.6124	0.994775	1	-16.5862	0.995464	1	3.09988	0.976897	1	-16.5698	0.995948	0.999921	-16.5693	0.995961	0.999908	-16.5682	0.995995	0.999768	-16.5672	0.996027	1	-16.5664	0.996052	0.999947	-16.5627	0.996173	0.999866	-16.562	0.996196	1	-16.5413	0.996945	0.999998	-16.5246
Dars2	-1.03651	2.81757e-25	1.404e-24	-0.651714	2.24804e-12	2.25484e-11	0.889252	8.95659e-58	8.58432e-57	-0.0520185	0.36744	0.780855	0.818097	3.20123e-39	1.69727e-38	0.165173	0.213178	0.595288	0.024532	0.0472298	0.161081	0.706411	1.75804e-12	1.43122e-11	-0.0221702	0.622069	0.999921	0.205378	0.0165832	0.0609572	-0.447828	5.52683e-09	1.87732e-08	0.360007	0.108673	0.366558	-1.20275	1.48872e-12	8.55737e-12	-0.741266	6.04212e-09	3.04815e-08	-0.216924	0.0328891	0.164299	-0.594098	0.00140124	0.0084367	-1.76045
Gm37634	0.375482	0.874602	0.999765	-1.53894	0.686109	1	-0.355274	0.935784	0.999979	-0.348254	0.992869	1	1.10959	0.40778	0.716499	-0.183462	0.959093	1	1.0108	0.833509	1	0.897011	0.661213	1	-0.143429	0.959642	0.999921	0.0438025	0.949242	0.999908	-1.29874	0.758727	0.999768	0.154912	0.998907	1	-0.50846	0.8229	0.999947	-0.596927	0.835369	0.999866	0.239239	0.994956	1	-1.25944	0.84561	0.999998	-22.2283
Cenpl	-1.24897	1.91885e-27	9.99591e-27	-2.09379	1.70866e-32	5.03702e-31	1.39955	4.15356e-129	1.27267e-127	-1.14857	5.08916e-10	3.05897e-09	0.7223	4.89168e-33	2.37923e-32	-0.44253	0.00147085	0.00736675	-1.18574	1.14868e-12	1.72293e-11	1.71098	6.60897e-78	4.96895e-76	-1.56368	9.07795e-12	1.79493e-10	-1.12172	2.50191e-06	1.55341e-05	-0.0651916	8.31359e-06	2.38212e-05	1.81934	1.41689e-52	7.75348e-51	-2.03884	1.21354e-16	8.53578e-16	-0.517584	8.57962e-07	3.62255e-06	-0.356006	0.00668339	0.0427574	-0.641354	0.00287073	0.015958	-0.035103
Klhl20	0.199921	0.0340752	0.0712982	-0.250261	0.01964	0.0586904	0.0304655	0.000407765	0.000977828	-0.240662	0.807416	1	0.477781	3.93287e-09	1.1535e-08	-0.14914	0.819255	1	0.160283	0.637713	1	0.244578	0.0287319	0.0779809	-0.506757	0.108263	0.426802	-0.353902	0.659104	0.999908	-0.392639	0.00356013	0.00838002	0.335246	0.312494	0.832202	0.0577819	0.105523	0.244082	-0.436013	0.0144405	0.0376509	0.39997	0.42514	1	-0.122884	0.377165	0.898561	-0.520516
Prdx6	0.333482	1.64959e-155	5.38645e-154	-0.0595695	0.000303376	0.00123785	0.0078943	2.58463e-38	1.64764e-37	0.212815	0.00374925	0.0127449	1.01192	0	0	0.0746341	0.000194758	0.00110635	0.598259	6.33027e-154	1.6182e-151	-0.189149	1.0745e-62	6.00847e-61	0.0458945	0.00821939	0.0486851	-0.0817855	9.52573e-24	1.59302e-22	-0.624192	5.26426e-13	2.1635e-12	-0.145655	7.55789e-15	1.26749e-13	-0.285561	0.000181192	0.000608074	-0.917449	4.81767e-77	4.02839e-75	-0.110122	4.85976e-07	6.99049e-06	-0.153476	7.52266e-06	7.25663e-05	-1.68979
Tnfsf4	2.07359	0.40155	0.705343	-0.680198	0.823348	1	-2.41013	0.720642	0.999979	-4.32542	0.635205	1	-0.650141	0.983166	0.999939	-1.41109	0.811847	1	0.184781	0.97292	1	0.197607	0.795769	1	-0.567105	0.895996	0.999921	-22.7418	0.69544	0.999908	-1.94075	0.754856	0.999768	1.56905	0.405231	0.993587	0.996383	0.876451	0.999947	-22.7351	0.710707	0.999866	1.93108	0.389409	1	-2.46227	0.8046	0.999998	-1.861
Fasl	-17.0661	0.991898	0.999765	-17.0589	0.992109	1	-17.0585	0.992123	0.999979	-17.0401	0.992688	1	-17.0313	0.99297	0.999939	1.5248	0.983117	1	-17.0032	0.993952	1	-16.9996	0.99409	1	-16.9868	0.994597	0.999921	-16.9864	0.994615	0.999908	-16.9853	0.99466	0.999768	-16.9843	0.994702	1	-16.9835	0.994736	0.999947	-16.9797	0.994898	0.999866	-16.979	0.994928	1	-16.9584	0.995926	0.999998	-16.9417
Suco	-0.376706	6.55373e-13	2.35723e-12	-0.0359939	0.00781669	0.0251749	0.524605	2.15343e-35	1.28513e-34	0.674951	1.39773e-22	1.4747e-21	-0.818554	0.0061298	0.0135902	0.107958	0.141186	0.42712	-0.404388	6.79574e-05	0.000452898	0.33222	8.1186e-06	3.5773e-05	0.0746784	0.750169	0.999921	-0.445921	0.127083	0.367488	-0.56421	2.64497e-09	9.11928e-09	-0.0803238	0.575665	1	0.20796	0.0407013	0.101577	0.0537543	0.00904187	0.024433	-0.127528	0.111874	0.427023	0.154689	0.979397	0.999998	-0.793734
Gm31925	-19.5636	0.917102	0.999765	-19.5565	0.919254	1	2.81427	0.680934	0.999979	3.61995	0.631252	1	-19.5289	0.928043	0.999939	-1.02873	0.952489	1	-19.5008	0.938068	1	-0.741298	0.966993	1	-19.4843	0.944662	0.999921	-19.4839	0.944843	0.999908	-19.4828	0.94531	0.999768	-19.4818	0.945741	1	-19.481	0.946083	0.999947	-19.4772	0.947738	0.999866	-19.4766	0.948049	1	-19.4559	0.958263	0.999998	-19.4392
4930558K02Rik	-0.0303479	0.947344	0.999765	-0.326288	0.953666	1	-0.587596	0.981616	0.999979	0.0557876	0.959556	1	0.174234	0.924363	0.999939	-0.186299	0.99279	1	0.99627	0.929075	1	0.564469	0.895365	1	-1.03581	0.954363	0.999921	-20.961	0.895285	0.999908	-1.0274	0.926201	0.999768	0.0110239	0.981749	1	0.78017	0.980227	0.999947	0.0185658	0.963512	0.999866	0.902774	0.972239	1	-0.0535491	0.998226	0.999998	-20.9163
Pigc	-0.405868	1.25093e-06	3.51898e-06	-0.116448	0.0192145	0.0575247	0.433977	3.72145e-13	1.26865e-12	0.0381304	0.0979503	0.254719	0.213568	1.31869e-05	3.3913e-05	-0.0364768	0.960715	1	0.00665275	0.198479	0.519314	0.4868	0.000186015	0.000697518	0.0808873	0.929336	0.999921	0.00319523	0.354918	0.844311	-0.601577	9.76797e-05	0.000259368	0.552297	0.0228403	0.0975663	0.145968	0.0866961	0.204044	-0.572415	0.000661436	0.00207608	-0.156129	0.238991	0.745946	-0.562371	0.0395257	0.15266	-0.733026
Dnm3	-0.880683	0.966362	0.999765	-19.5239	0.946774	1	-0.0151385	0.967116	0.999979	-1.0798	0.97354	1	-0.652409	0.999873	0.999939	-0.156098	0.999327	1	-19.4681	0.959192	1	-0.265706	0.984834	1	-0.642938	0.993383	0.999921	1.62198	0.916726	0.999908	0.524734	0.994151	0.999768	-19.4492	0.964253	1	2.64344	0.913369	0.999947	1.60632	0.971498	0.999866	0.438288	0.997409	1	-19.4233	0.972508	0.999998	-19.4066
2810442N19Rik	-18.8408	0.959507	0.999765	1.30542	0.974968	1	1.0874	0.931879	0.999979	1.71448	0.92224	1	-18.806	0.964863	0.999939	-0.482894	0.989018	1	2.05344	0.949322	1	0.0042607	0.997991	1	0.427755	0.997154	0.999921	-18.7611	0.973078	0.999908	-18.76	0.973306	0.999768	-18.759	0.973517	1	-18.7582	0.973684	0.999947	-18.7544	0.974492	0.999866	-18.7537	0.974645	1	-18.7331	0.979633	0.999998	-18.7164
Mettl13	-0.117278	1.99224e-07	5.81838e-07	-0.0274123	0.0115516	0.0361561	0.0891823	3.99445e-08	1.15789e-07	0.0885451	0.0144716	0.0447477	1.00952	2.88154e-50	1.76523e-49	-0.0101799	0.86153	1	0.463416	0.233591	0.589546	-0.00959565	0.179296	0.40586	-0.0816319	0.407343	0.999921	-0.17549	0.940844	0.999908	-0.839085	2.70157e-09	9.31083e-09	-0.0532463	0.42768	1	-0.426143	1.94183e-05	7.12322e-05	-0.616984	4.39264e-06	1.75212e-05	-0.151098	0.146142	0.522596	-0.298726	0.0432983	0.165128	-1.09397
Vamp4	-0.225688	1.59172e-10	5.28035e-10	-0.4975	1.86136e-09	1.39477e-08	0.565362	8.85723e-38	5.59842e-37	0.525364	1.25118e-14	9.55148e-14	-0.215794	0.0496315	0.102058	-0.479279	0.00206469	0.0100696	-0.237238	0.00211182	0.0105349	0.141521	0.0179579	0.0506363	0.134598	0.422522	0.999921	-0.169733	0.809724	0.999908	-0.38617	7.61476e-08	2.4406e-07	0.321796	0.0417716	0.164349	-0.265798	3.41288e-05	0.000122754	-0.314382	4.5892e-05	0.000164042	0.0410519	0.422984	1	0.471428	0.161059	0.478736	0.438342
Prrc2c	-0.104517	0.808976	0.999765	0.129339	2.83179e-10	2.3244e-09	-0.0918055	1.54342e-14	5.45163e-14	-0.160289	1.01126e-15	8.11458e-15	0.542192	3.53113e-52	2.22486e-51	0.175711	3.53942e-05	0.000220293	0.107923	1.40158e-05	0.000104023	0.361096	2.18304e-15	2.19951e-14	-0.0231396	0.453261	0.999921	-0.0722753	0.000246333	0.00122885	-1.38039	2.42156e-126	5.8556e-124	0.228862	4.79829e-08	4.87845e-07	0.0413694	0.000854224	0.00267509	-0.116529	0.431702	0.803336	0.210592	3.35154e-08	5.56847e-07	-0.182177	0.00578176	0.0293917	-0.578372
Prrx1	-15.8519	0.995949	0.999765	-15.8447	0.996054	1	-15.8442	0.996062	0.999979	-15.8259	0.996344	1	1.22843	0.97985	0.999939	-15.8152	0.996517	1	-15.789	0.996976	1	-15.7853	0.997045	1	-15.7726	0.997298	0.999921	-15.7722	0.997307	0.999908	6.84561	0.972496	0.999768	-15.7701	0.997351	1	-15.7693	0.997368	0.999947	-15.7655	0.997449	0.999866	-15.7648	0.997464	1	-15.7441	0.997963	0.999998	-15.7274
Gorab	-0.0520795	0.0214013	0.0457533	-0.0824885	0.187831	0.437804	-0.206093	0.0859911	0.172175	-0.0249589	0.371974	0.788637	-0.0328812	0.111226	0.218928	0.413838	0.0818271	0.269206	0.403577	0.763797	1	0.423034	0.0308776	0.083362	-0.0106413	0.9826	0.999921	0.0741827	0.364201	0.858858	-0.857554	0.0088775	0.0201745	0.321361	0.471899	1	-0.235252	0.10157	0.235548	-0.907835	0.0165509	0.0427672	0.415839	0.384666	1	-0.0639529	0.571244	0.999998	-0.241976
Kifap3	-0.544522	1.09736e-05	2.94661e-05	-0.424256	0.00249225	0.00878054	0.643218	8.57206e-15	3.04947e-14	0.139187	0.088745	0.233221	0.00741991	0.0224766	0.047658	0.152217	0.501963	1	-0.166009	0.110363	0.324488	0.634882	0.000248292	0.000917015	-0.37912	0.209047	0.700109	0.36624	0.040259	0.135667	-0.680014	0.000906454	0.00224065	0.732052	0.0133235	0.0605258	-0.126353	0.035638	0.0899065	-0.0690573	0.0564843	0.132572	-0.393613	0.130984	0.481379	-0.580849	0.106569	0.346655	-0.801587
Scyl3	-0.51356	1.95871e-07	5.72138e-07	-0.369301	0.00051516	0.00203674	0.25338	5.15892e-08	1.48749e-07	0.0739394	0.113525	0.289582	0.799532	1.41552e-21	5.58035e-21	-0.177356	0.420053	0.984211	0.282535	0.876325	1	0.230493	0.0464594	0.121011	0.211486	0.537626	0.999921	-0.0941068	0.688522	0.999908	-0.308039	0.000507607	0.00128094	-0.0695033	0.457509	1	-0.655986	0.000297455	0.00097807	0.0547916	0.0744481	0.170529	-0.00171835	0.58003	1	-0.266104	0.166036	0.489696	-0.290229
BC055324	-2.61366	3.55469e-17	1.44268e-16	-0.730157	1.92003e-06	1.04239e-05	0.815695	6.50831e-21	2.73894e-20	0.29893	0.00811731	0.0261903	0.512159	6.09611e-09	1.77516e-08	0.839276	3.30504e-06	2.3165e-05	-0.430794	0.00422591	0.0196514	0.753955	1.09717e-05	4.76987e-05	-0.89188	0.00285231	0.0191589	0.715748	7.51766e-05	0.000397991	-0.372171	0.000293011	0.000752029	0.389409	0.409902	1	-2.25835	1.09006e-07	4.75862e-07	-0.559605	0.000831656	0.00257914	-0.154881	0.345554	0.954366	-0.500387	0.0857026	0.290668	-0.377873
Mettl18	-0.557061	5.12817e-05	0.000132645	0.00305269	0.121568	0.300088	0.229674	3.21121e-05	8.1819e-05	-0.135274	0.745101	1	0.646439	3.47615e-10	1.04983e-09	0.14698	0.59622	1	-0.119296	0.153348	0.42331	0.677372	0.000198483	0.000740701	-0.174635	0.44271	0.999921	-0.105004	0.85337	0.999908	-1.02116	0.00049754	0.00125677	0.546287	0.15134	0.479899	0.0823748	0.120312	0.274986	-1.43059	0.000684258	0.00214358	0.0957308	0.726516	1	-0.024442	0.516427	0.999998	-0.822729
Sele	-17.2246	0.983797	0.999765	-17.2174	0.984219	1	1.54871	0.972716	0.999979	3.70363	0.923177	1	-17.1898	0.985941	0.999939	-17.1879	0.986067	1	-17.1617	0.987904	1	-17.1581	0.988181	1	-17.1453	0.989194	0.999921	2.76094	0.950911	0.999908	-17.1438	0.989321	0.999768	-17.1428	0.989405	1	-17.142	0.989472	0.999947	-17.1382	0.989795	0.999866	-17.1375	0.989856	1	-17.1169	0.991853	0.999998	-17.1002
Sell	-4.89667	2.44863e-206	1.25907e-204	1.19516	1.89307e-78	1.52588e-76	0.794174	3.8981e-116	1.00364e-114	0.276433	4.33726e-16	3.55036e-15	-4.65353	4.55779e-147	7.65075e-146	0.96892	2.13025e-74	1.44938e-72	-3.91547	8.817e-107	1.22303e-104	1.34192	9.29865e-129	1.35276e-126	0.934491	1.82655e-40	1.31792e-38	1.49688	7.26664e-147	1.25028e-144	-0.532559	3.21285e-20	1.80561e-19	-2.79846	1.06163e-64	7.11492e-63	-0.245821	5.0795e-09	2.4135e-08	0.139791	0.0145713	0.0379866	-3.48653	2.05658e-70	2.59158e-68	-0.908779	1.86919e-12	4.46559e-11	0.50204
Selp	-3.91309	1.48409e-07	4.35849e-07	1.65602	1.4513e-10	1.22904e-09	-0.822537	0.490135	0.849262	-1.37625	0.0153478	0.0472692	-4.19558	1.30605e-05	3.36025e-05	1.11621	1.15813e-07	9.42408e-07	-3.65403	0.000124788	0.000792673	1.56481	1.10911e-16	1.22282e-15	0.0849068	0.896659	0.999921	-0.488833	0.58429	0.999908	-0.812364	0.0202328	0.0443195	-1.51367	0.0258924	0.108735	1.63454	0.000578616	0.00185087	-0.0919947	0.254473	0.510486	1.08131	0.000176529	0.00167487	-3.55375	0.0108235	0.0508316	-2.71876
Gm16587	-17.5379	0.979747	0.999765	-17.5307	0.980274	1	0.853624	0.976655	0.999979	2.47684	0.949637	1	-17.5031	0.982427	0.999939	0.849543	0.993563	1	-17.475	0.98488	1	-17.4714	0.985226	1	-17.4586	0.986493	0.999921	0.908169	0.983524	0.999908	-17.4571	0.986651	0.999768	1.83025	0.982842	1	-17.4553	0.98684	0.999947	-17.4515	0.987244	0.999866	-17.4508	0.987321	1	-17.4302	0.989816	0.999998	-17.4135
Gm16548	-19.5937	0.931217	0.999765	-0.214707	0.975932	1	0.198868	0.959402	0.999979	-0.834256	0.983612	1	-19.5589	0.940303	0.999939	0.814769	0.963816	1	-19.5308	0.948625	1	0.0301998	0.995162	1	-0.481682	0.98394	0.999921	-19.514	0.954248	0.999908	-19.5129	0.954636	0.999768	-19.5119	0.954994	1	-19.5111	0.955277	0.999947	1.2595	0.980412	0.999866	1.38355	0.948231	1	1.15713	0.956998	0.999998	-19.4693
F5	-5.0754	0.22347	0.416366	-0.952403	0.469362	0.926301	0.573136	0.228136	0.4289	1.3681	0.0864059	0.227944	-4.03691	0.321873	0.5826	-0.554328	0.703698	1	-2.68963	0.408602	0.896103	-0.363053	0.855637	1	0.168778	0.973622	0.999921	-0.395418	0.908737	0.999908	-0.868521	0.554712	0.939786	-1.16475	0.638758	1	-1.11106	0.564403	0.999947	0.0465969	0.78932	0.999866	1.62586	0.14943	0.531063	-1.23909	0.667538	0.999998	-2.05676
Slc19a2	-1.3002	0.0500981	0.10284	-0.505162	0.231652	0.522589	0.451499	0.0600776	0.122664	0.0716887	0.706275	1	1.24717	2.21952e-05	5.6495e-05	0.184245	0.908327	1	-0.169886	0.5088	1	-0.348808	0.818733	1	0.303605	0.896717	0.999921	0.545794	0.359446	0.851911	0.417596	0.564509	0.953765	-0.597232	0.494312	1	-2.16692	0.140275	0.315973	0.0965037	0.53966	0.962875	-0.149142	0.800381	1	-1.08261	0.462299	0.999998	-0.378743
Ccdc181	-0.323365	3.86085e-05	0.000100533	0.240491	0.582033	1	0.123965	1.24949e-05	3.24317e-05	-0.189599	0.722539	1	0.265757	1.49217e-06	4.00553e-06	0.0979513	0.432835	1	-0.171683	0.0854275	0.263184	0.615251	2.27803e-05	9.56206e-05	-0.343838	0.205727	0.692619	-0.152399	0.905067	0.999908	-1.15609	2.3968e-05	6.63188e-05	0.430732	0.168552	0.523169	0.111763	0.105161	0.243277	-0.146216	0.0362918	0.0884387	0.283615	0.689091	1	0.11218	0.63445	0.999998	-1.00233
Blzf1	-0.526688	1.23802e-06	3.48431e-06	-0.150093	0.0112747	0.035344	0.500632	5.80013e-12	1.90891e-11	0.560652	1.31505e-06	6.32567e-06	0.269955	4.81847e-06	1.26527e-05	0.178331	0.373619	0.906513	-0.264788	0.0318586	0.115214	0.213642	0.0805401	0.19997	0.238028	0.517722	0.999921	0.085268	0.27863	0.698782	-0.895747	4.16464e-05	0.00011367	-0.159311	0.351486	0.904181	-0.344968	0.00534508	0.0152373	-0.337961	0.00880985	0.0238565	-0.104476	0.352775	0.968331	-0.185109	0.277319	0.720643	-0.626918
Nme7	-0.843492	6.01834e-16	2.36012e-15	-0.16639	0.000439374	0.00175887	0.608345	1.44096e-26	7.01431e-26	0.0733933	0.0542363	0.149839	0.634258	2.06593e-22	8.26833e-22	0.0836569	0.504063	1	-0.119661	0.018736	0.0729146	0.703649	1.23338e-09	7.85133e-09	0.15703	0.879567	0.999921	0.0368939	0.40046	0.919168	-0.868977	5.03459e-09	1.71402e-08	0.378171	0.146842	0.468042	-0.758651	3.64468e-07	1.53599e-06	-0.969859	1.70908e-07	7.70193e-07	-0.303891	0.0281121	0.144509	0.247568	0.987825	0.999998	-1.68541
Atp1b1	-4.19182	0.00618563	0.013928	-1.77314	0.0445148	0.122924	-0.0145429	0.0795211	0.159721	1.00036	0.000121807	0.000489472	-3.56987	0.0347779	0.0726494	-1.46924	0.181659	0.523868	-4.94014	0.0379685	0.1339	-1.9873	0.169507	0.386341	-0.614465	0.621826	0.999921	0.69343	0.0732931	0.229364	-0.0243224	0.460739	0.801522	-5.67622	0.0659089	0.242051	-1.94173	0.129628	0.294398	-1.16305	0.22671	0.461466	-2.40138	0.139278	0.503686	0.141502	0.941978	0.999998	-2.26613
Dpt	-16.2374	0.993923	0.999765	-16.2302	0.994082	1	-16.2298	0.994092	0.999979	-16.2114	0.994516	1	0.741393	0.981608	0.999939	2.27585	0.981377	1	-16.1745	0.995464	1	-16.1709	0.995568	1	-16.1581	0.995948	0.999921	-16.1577	0.995961	0.999908	-16.1566	0.995995	0.999768	-16.1556	0.996027	1	-16.1548	0.996052	0.999947	-16.151	0.996173	0.999866	5.20144	0.972173	1	-16.1297	0.996945	0.999998	-16.113
Gm32569	-16.5683	0.993923	0.999765	-16.5611	0.994082	1	-16.5606	0.994092	0.999979	-16.5423	0.994516	1	-16.5335	0.994728	0.999939	2.09918	0.981378	1	3.37834	0.977561	1	-16.5017	0.995568	1	-16.489	0.995948	0.999921	-16.4886	0.995961	0.999908	-16.4875	0.995995	0.999768	-16.4865	0.996027	1	-16.4857	0.996052	0.999947	-16.4819	0.996173	0.999866	-16.4812	0.996196	1	-16.4605	0.996945	0.999998	-16.4438
Xcl1	-0.427057	0.992495	0.999765	-2.26612	0.91293	1	-3.23971	0.9132	0.999979	-1.35389	0.993685	1	-1.43429	0.978595	0.999939	-3.35694	0.909075	1	-21.4895	0.900463	1	-21.4859	0.902729	1	-21.4731	0.911033	0.999921	-1.75629	0.97098	0.999908	-1.48443	0.942133	0.999768	-21.4706	0.912763	1	-1.2363	0.943776	0.999947	0.936548	0.958299	0.999866	-0.607368	0.988849	1	-1.74249	0.971582	0.999998	-0.185582
Tbx19	0.760518	0.998427	0.999765	-0.296401	0.982043	1	-1.82441	0.982132	0.999979	0.182138	0.990779	1	0.973574	0.940555	0.999939	0.23325	0.987136	1	0.141833	0.996742	1	0.603728	0.974483	1	-18.8669	0.972989	0.999921	-18.8664	0.973078	0.999908	-18.8653	0.973306	0.999768	1.33384	0.9657	1	-18.8635	0.973684	0.999947	-18.8598	0.974492	0.999866	-0.225534	0.993732	1	-18.8384	0.979633	0.999998	-18.8217
Sft2d2	-0.399678	7.41265e-10	2.39772e-09	0.270008	0.995397	1	0.076474	1.70943e-09	5.21189e-09	-0.0289542	0.0429379	0.120959	-0.512698	0.837194	0.999939	-0.082442	0.914035	1	-0.252979	0.00660293	0.0292965	0.697915	3.77381e-12	2.98535e-11	0.0614221	0.834275	0.999921	-0.00435636	0.220971	0.581821	-0.391277	7.60513e-06	2.18472e-05	-0.0969875	0.634785	1	0.575502	0.999146	0.999947	-0.224876	0.00281799	0.00818455	-0.486823	0.00736871	0.0464608	-0.339994	0.065554	0.233577	0.310311
Tiprl	-0.330589	1.78591e-35	1.09818e-34	-0.239849	6.05451e-11	5.35538e-10	0.439737	2.59506e-59	2.56836e-58	0.0715499	2.52031e-05	0.000108645	0.646942	2.19164e-79	1.94144e-78	0.0255447	0.156066	0.463817	-0.00500331	0.0727941	0.230912	0.282418	3.1117e-11	2.27733e-10	-0.0491581	0.649738	0.999921	-0.204743	0.388392	0.899196	-0.234714	1.41718e-18	7.45412e-18	0.409046	3.20146e-09	3.60069e-08	-0.444822	7.9226e-19	6.15042e-18	-0.90622	3.34628e-33	5.94031e-32	-0.0389314	0.122342	0.457797	-0.286694	0.000302555	0.0021323	-0.571501
Gpr161	-2.27651	0.682455	0.999765	1.34566	0.719034	1	-1.01965	0.942081	0.999979	0.472486	0.786761	1	-3.01303	0.732658	0.999939	1.76692	0.407683	0.966003	-1.22377	0.8341	1	0.294317	0.884239	1	-0.0415597	0.993067	0.999921	-0.381341	0.994174	0.999908	-0.189862	0.878645	0.999768	-1.40567	0.851091	1	0.631072	0.994172	0.999947	-0.563275	0.894152	0.999866	0.73933	0.851958	1	-2.30756	0.854302	0.999998	-22.0599
Dcaf6	0.39417	0.488131	0.834969	-0.279578	0.225835	0.51173	-0.608791	0.964429	0.999979	-0.610233	0.489413	0.972068	1.17966	2.76985e-10	8.39778e-10	-0.242086	0.716545	1	0.413892	0.829364	1	-0.164589	0.883729	1	-0.579239	0.360722	0.999921	-1.08218	0.284587	0.710832	-0.784506	0.0994641	0.199151	0.411644	0.536049	1	-0.0133746	0.389998	0.76903	-1.03319	0.112565	0.248304	0.83605	0.224321	0.712332	-0.172593	0.629071	0.999998	-0.0895341
Mpc2	-1.14156	3.17599e-180	1.27998e-178	0.0362316	0.0209465	0.0621525	0.523972	1.32925e-55	1.21915e-54	0.53772	2.49811e-54	5.70168e-53	0.335289	1.26128e-18	4.68923e-18	0.486336	2.52692e-41	9.11626e-40	-0.532634	1.64438e-27	5.09958e-26	0.224713	2.19294e-06	1.02832e-05	0.0877787	0.0588988	0.261069	0.489704	7.49964e-27	1.39645e-25	-0.699175	1.49948e-44	1.99492e-43	-0.313313	4.20884e-10	5.08872e-09	-0.36346	2.70584e-11	1.45794e-10	-0.801209	4.01527e-46	1.21778e-44	0.0118584	0.49181	1	0.0193877	0.755096	0.999998	0.0259962
Adcy10	-17.5652	0.985822	0.999765	-17.5581	0.986191	1	-17.5576	0.986216	0.999979	0.740921	0.989906	1	-17.5305	0.987698	0.999939	-17.5286	0.987809	1	-17.5024	0.989416	1	-17.4987	0.989658	1	1.95691	0.9796	0.999921	2.40085	0.949571	0.999908	2.69627	0.979165	0.999768	-17.4834	0.990729	1	2.64464	0.978639	0.999947	-17.4789	0.991071	0.999866	-17.4782	0.991124	1	-17.4575	0.992871	0.999998	-17.4408
Mpzl1	-2.0861	0.106567	0.209389	-0.0521758	0.636384	1	0.0943448	0.383376	0.685054	0.183316	0.575966	1	0.305228	0.322469	0.583561	0.731374	0.384009	0.925199	-0.59469	0.49198	1	0.361629	0.624369	1	-0.257509	0.78087	0.999921	0.701358	0.319743	0.779494	-0.716402	0.413461	0.731335	0.0310132	0.904884	1	0.0125111	0.628014	0.999947	-0.848626	0.455679	0.839571	0.297958	0.95358	1	-0.145344	0.832358	0.999998	0.0104501
Rcsd1	-1.96904	4.50224e-133	1.13951e-131	0.501075	2.96656e-10	2.42946e-09	0.751324	8.40654e-129	2.56264e-127	0.342657	5.22628e-23	5.58656e-22	-3.74452	3.66622e-140	5.75468e-139	0.318976	1.38815e-12	1.62456e-11	-1.8967	4.06959e-66	3.07262e-64	0.870104	4.68161e-65	2.79242e-63	0.691672	5.88593e-23	2.222e-21	0.625626	3.1258e-29	6.46625e-28	-0.52649	1.25724e-22	7.74156e-22	-1.09135	5.79173e-23	1.46174e-21	0.550396	0.0323846	0.0823374	-0.314576	2.7447e-09	1.42441e-08	-1.88613	1.09212e-46	9.17483e-45	-0.0152097	0.396153	0.928821	0.14731
Creg1	0.32293	5.44734e-90	7.89908e-89	-0.485545	2.03281e-56	1.10899e-54	0.223942	0.470382	0.820201	0.0666545	3.53547e-07	1.78184e-06	1.19282	0	0	-0.0971611	8.33953e-17	1.24772e-15	0.455368	2.64375e-56	1.63693e-54	0.0379821	7.83992e-05	0.000308053	0.114555	0.168304	0.596716	-0.0786522	3.42695e-12	3.35642e-11	-0.678886	7.46918e-18	3.80996e-17	0.572021	1.22544e-55	7.09647e-54	-0.62012	2.61469e-22	2.30593e-21	-1.00526	1.67802e-69	1.12459e-67	-0.0597877	0.0489731	0.225799	0.103501	0.0227228	0.0956934	-1.90966
Cd247	-0.65032	0.908224	0.999765	1.75846	0.746045	1	-0.644045	0.99931	0.999979	-2.05055	0.909744	1	-0.248136	0.893259	0.999939	-3.1526	0.872852	1	-0.241894	0.976398	1	-0.40459	0.981582	1	-2.20726	0.9125	0.999921	0.662445	0.907803	0.999908	-21.3117	0.884268	0.999768	-2.52194	0.915304	1	-0.678562	0.946741	0.999947	-0.455895	0.952017	0.999866	-1.50031	0.92148	1	-1.6424	0.950225	0.999998	1.53838
Gm37469	0.412159	0.989959	0.999765	0.928082	0.852323	1	-3.05076	0.870072	0.999979	-21.6023	0.820559	1	-3.6317	0.850534	0.999939	-0.756404	0.970527	1	-2.50454	0.877765	1	-0.308832	0.953804	1	-1.20423	0.926077	0.999921	-0.643124	0.986361	0.999908	-1.60133	0.898349	0.999768	-0.388834	0.990381	1	2.76127	0.571794	0.999947	-0.70874	0.936756	0.999866	-1.96911	0.906325	1	0.611243	0.945583	0.999998	-1.26782
Pou2f1	-0.311657	5.40377e-09	1.68635e-08	-0.246543	0.000421901	0.00169157	0.287053	8.76688e-14	3.02964e-13	-0.708969	0.00676435	0.0221363	0.349328	2.657e-13	8.7446e-13	-0.0964492	0.874926	1	-0.331967	0.00197429	0.00993754	0.938653	3.65767e-18	4.41337e-17	-0.483365	0.0186304	0.0991882	-0.306075	0.598181	0.999908	-0.952407	5.05463e-09	1.72052e-08	0.808273	1.38657e-06	1.22163e-05	0.339957	0.201379	0.435887	0.0177107	0.0243726	0.0611502	-0.22093	0.126434	0.469281	-0.301916	0.0788042	0.270709	-0.211786
Gm26665	-16.2205	0.991898	0.999765	-16.2133	0.992109	1	1.94515	0.986353	0.999979	-16.1945	0.992688	1	1.91148	0.983364	0.999939	-16.1838	0.993033	1	-16.1576	0.993952	1	2.71289	0.978373	1	-16.1412	0.994597	0.999921	-16.1408	0.994615	0.999908	-16.1397	0.99466	0.999768	-16.1387	0.994702	1	-16.1379	0.994736	0.999947	-16.1341	0.994898	0.999866	-16.1334	0.994928	1	-16.1128	0.995926	0.999998	-16.0961
Ildr2	-17.0205	0.987847	0.999765	-17.0134	0.988164	1	0.877554	0.990294	0.999979	-16.9945	0.989032	1	0.311935	0.98688	0.999939	3.86135	0.938958	1	-16.9577	0.990928	1	-16.954	0.991135	1	-16.9412	0.991895	0.999921	-16.9408	0.991922	0.999908	-16.9397	0.99199	0.999768	2.62747	0.977549	1	-16.9379	0.992104	0.999947	-16.9342	0.992346	0.999866	-16.9335	0.992392	1	-16.9128	0.993889	0.999998	-16.8961
Gm15853	-0.545438	0.368764	0.655214	-0.20536	0.641443	1	0.503039	0.13934	0.271784	-0.425356	0.903427	1	-1.11001	0.661244	0.999939	-0.0933984	0.935128	1	0.107609	0.841052	1	0.419905	0.574515	1	-0.535425	0.754897	0.999921	0.47689	0.484306	0.999908	-0.777953	0.481101	0.831931	0.926945	0.473295	1	-0.333253	0.622596	0.999947	-0.399834	0.59968	0.999866	1.12041	0.362328	0.984286	0.163486	0.946851	0.999998	-0.190286
Tada1	-0.665179	4.81993e-35	2.9396e-34	-0.113548	2.08629e-05	0.000100409	0.259583	1.00599e-24	4.68781e-24	0.0462807	0.00111987	0.00405646	0.457801	5.09328e-34	2.5128e-33	0.162695	0.00730845	0.0318891	0.0545095	0.108374	0.319743	0.334873	5.49577e-09	3.29562e-08	0.148285	0.148605	0.54457	0.152939	0.00220852	0.00962477	-0.290443	4.91834e-13	2.02505e-12	0.357653	0.00266079	0.0143367	-0.753238	2.20596e-17	1.60657e-16	-0.456025	2.06011e-11	1.23372e-10	0.298642	0.0786421	0.328713	-0.419499	0.000208389	0.00152076	-0.504261
Pogk	-0.569709	0.00165279	0.00389094	0.643116	0.250272	0.557358	-0.139894	0.0791394	0.159025	-0.0781182	0.476426	0.95264	-0.56273	0.820831	0.999939	0.710983	0.00306601	0.0144987	-0.1138	0.337878	0.782046	0.178134	0.169745	0.386784	-0.338014	0.412171	0.999921	0.558522	0.00785397	0.0307727	-0.94461	0.011266	0.0253674	-0.253471	0.560041	1	-0.116338	0.161714	0.358	0.281257	0.414393	0.775318	0.247695	0.701035	1	-0.266554	0.420549	0.970006	-1.79504
Fam78b	-17.9743	0.983797	0.999765	-17.9671	0.984219	1	-17.9666	0.984247	0.999979	-0.268361	0.991736	1	-17.9395	0.985941	0.999939	-17.9376	0.986067	1	-17.9114	0.987904	1	-17.9077	0.988181	1	-17.895	0.989194	0.999921	-17.8945	0.989229	0.999908	-17.8934	0.989321	0.999768	-17.8924	0.989405	1	-17.8916	0.989472	0.999947	-17.8879	0.989795	0.999866	-17.8872	0.989856	1	-17.8665	0.991853	0.999998	-17.8498
Uck2	-0.919055	1.46761e-90	2.15434e-89	-0.468166	1.22707e-25	2.71412e-24	0.699833	4.30594e-110	1.02054e-108	0.564844	1.5315e-46	2.94991e-45	1.08989	2.27763e-181	4.9946e-180	0.129848	0.00162561	0.00806897	-0.260736	1.11682e-07	1.07966e-06	-0.182352	0.259196	0.555323	0.0459098	0.40557	0.999921	0.726059	2.64812e-41	7.89759e-40	-0.778581	3.04293e-43	3.83993e-42	-0.444415	3.38767e-08	3.50196e-07	-1.18827	7.74045e-52	1.68296e-50	0.176968	0.0308965	0.0762149	-0.228914	0.000241409	0.00223475	-0.578833	7.45167e-10	1.30215e-08	-1.22964
Gm2453	0.614943	0.985779	0.999765	-1.36019	0.926712	1	0.313579	0.901383	0.999979	0.472008	0.924915	1	-1.59735	0.943667	0.999939	-0.200876	0.992642	1	1.15227	0.927366	1	0.463097	0.949553	1	-0.672397	0.980005	0.999921	0.0480428	0.98961	0.999908	-0.447019	0.951482	0.999768	1.08896	0.926218	1	-0.857993	0.952979	0.999947	-20.4335	0.924851	0.999866	0.983302	0.948262	1	0.0645493	0.978781	0.999998	-20.3954
Tmco1	-0.974207	2.70454e-141	7.51477e-140	0.0505914	0.128177	0.314148	0.205607	1.37913e-13	4.74032e-13	0.120138	0.000175435	0.000694059	0.116706	1.87021e-05	4.77944e-05	0.727719	6.86553e-93	6.56961e-91	-0.129677	0.0075876	0.0329785	0.364525	1.30556e-18	1.62686e-17	-0.0673755	0.294472	0.895833	0.367848	8.08801e-17	1.02425e-15	-0.525201	1.17764e-34	1.1126e-33	0.218643	4.72212e-06	3.8939e-05	-0.388537	4.85925e-16	3.31117e-15	-0.936925	7.80804e-60	3.77614e-58	0.685385	6.7043e-46	5.50306e-44	-0.036151	0.578021	0.999998	-0.305988
Aldh9a1	-0.579993	2.61611e-56	2.31517e-55	-0.504131	4.02919e-27	9.60031e-26	0.51547	6.4087e-67	7.32075e-66	0.469132	2.87584e-34	4.2424e-33	0.761744	4.42167e-99	4.86601e-98	0.062029	0.0416334	0.150321	0.216453	0.105869	0.314063	-0.212076	0.204117	0.453442	0.0506147	0.405519	0.999921	0.603709	1.46657e-28	2.95194e-27	-0.925801	4.42982e-48	6.7404e-47	-0.0795014	0.362933	0.924178	-1.01553	2.10278e-42	3.51656e-41	-0.304054	2.91579e-14	2.05981e-13	0.0584042	0.863601	1	-0.290856	0.000125893	0.000963529	0.0208122
Mgst3	-0.618575	4.69604e-20	2.07075e-19	-0.486083	4.58294e-10	3.6758e-09	0.207649	3.16832e-16	1.17233e-15	-0.0944155	0.236637	0.545809	1.75098	4.49343e-164	8.76831e-163	-0.489162	0.000470256	0.00254376	-0.381211	2.63435e-05	0.000188105	0.12457	0.0167513	0.0475565	-0.203094	0.113037	0.441731	0.173729	0.0087254	0.033927	-1.31534	1.19198e-17	6.02865e-17	0.414753	0.00836688	0.0401386	-0.300072	1.97317e-06	7.86191e-06	-0.931537	9.75713e-12	5.95884e-11	-0.372658	0.00329123	0.0231226	0.176232	0.84336	0.999998	-0.382141
Lrrc52	-18.6804	0.975697	0.999765	-0.596179	0.997815	1	-18.6728	0.976373	0.999979	-18.6544	0.978066	1	-18.6457	0.978913	0.999939	-18.6438	0.979102	1	-18.6176	0.981857	1	-18.6139	0.982272	1	-18.6011	0.983792	0.999921	-0.66107	0.986218	0.999908	-18.5996	0.983982	0.999768	-18.5986	0.984108	1	-18.5978	0.984208	0.999947	-18.5941	0.984694	0.999866	-18.5934	0.984785	1	-18.5727	0.987779	0.999998	-18.556
Rxrg	-19.3838	0.9676	0.999765	-19.3767	0.968444	1	-1.84945	0.990009	0.999979	-19.3578	0.970757	1	-0.919621	0.995544	0.999939	-19.3471	0.972139	1	-19.3209	0.975811	1	-19.3173	0.976364	1	-19.3045	0.97839	0.999921	0.098298	0.991601	0.999908	0.630568	0.991179	0.999768	-19.302	0.978812	1	-19.3012	0.978945	0.999947	-19.2974	0.979593	0.999866	-19.2967	0.979714	1	-19.2761	0.983706	0.999998	-19.2594
Pbx1	0.292314	0.741361	0.999765	-0.125271	0.189641	0.441452	-1.71996	6.59956e-27	3.24074e-26	-1.93652	3.98993e-40	6.78668e-39	-2.04915	1.74674e-38	9.15529e-38	-0.380331	0.238864	0.650766	-0.0680155	0.122666	0.353403	0.562423	2.63673e-31	6.15949e-30	-1.09224	1.87113e-12	3.9252e-11	-2.01215	2.83257e-25	4.97899e-24	-0.736031	1.49792e-14	6.62968e-14	1.60403	2.51578e-96	2.72833e-94	0.854138	1.15934e-10	6.02882e-10	-0.59218	1.05539e-09	5.64073e-09	3.73713	0	0	-0.37222	0.0297083	0.120109	0.502576
Nuf2	-4.6684	1.74076e-90	2.54903e-89	-3.12824	7.3289e-72	5.2668e-70	1.29574	2.27317e-154	9.07949e-153	-0.741991	6.06305e-08	3.19659e-07	0.886621	9.66319e-61	6.8076e-60	0.517556	1.16527e-07	9.47787e-07	-1.50559	3.3394e-25	9.44e-24	1.76596	4.52411e-127	6.17972e-125	-1.14871	1.42716e-13	3.22853e-12	-0.182453	0.616351	0.999908	-0.086027	4.94806e-09	1.68552e-08	1.71873	2.72649e-71	1.95935e-69	-4.53762	5.68694e-39	8.7125e-38	-0.254162	4.93604e-07	2.12833e-06	-0.40959	0.00050227	0.00434395	-0.775687	1.31354e-05	0.000121157	0.074535
Rgs5	-16.3236	0.993923	0.999765	-16.3164	0.994082	1	-16.3159	0.994092	0.999979	4.54313	0.959719	1	-16.2888	0.994728	0.999939	-16.2869	0.994775	1	-16.2607	0.995464	1	-16.257	0.995568	1	-16.2443	0.995948	0.999921	-16.2438	0.995961	0.999908	-16.2428	0.995995	0.999768	-16.2417	0.996027	1	-16.241	0.996052	0.999947	-16.2372	0.996173	0.999866	-16.2365	0.996196	1	4.19842	0.964241	0.999998	-16.1991
Hsd17b7	-0.467255	0.184149	0.348399	0.583492	0.843501	1	-0.143655	0.477677	0.830828	0.120367	0.561183	1	0.831283	0.00511007	0.0113986	0.415687	0.523218	1	0.158103	0.862264	1	-0.443218	0.823411	1	-1.18293	0.346228	0.995838	0.199928	0.708544	0.999908	-0.373625	0.344935	0.623209	-0.160014	0.747638	1	-0.377683	0.424806	0.825351	-0.661866	0.374351	0.712315	-0.318057	0.801699	1	-0.465007	0.662104	0.999998	-1.12483
3110045C21Rik	-22.3065	0.578236	0.959207	-0.995024	0.744893	1	0.278037	0.74852	0.999979	-0.233295	0.988933	1	0.247031	0.774145	0.999939	0.935772	0.741479	1	0.810789	0.898583	1	-0.923524	0.869671	1	-0.477342	0.913502	0.999921	0.972611	0.703459	0.999908	-0.33722	0.830181	0.999768	0.680014	0.894524	1	-1.7068	0.776177	0.999947	-0.0217502	0.879068	0.999866	0.776308	0.835615	1	-2.16488	0.817536	0.999998	0.187552
Uap1	-0.8412	4.38657e-59	4.07546e-58	-0.533899	1.18985e-23	2.40307e-22	0.270479	2.94207e-30	1.57386e-29	0.424926	1.19414e-23	1.3061e-22	1.4627	5.51107e-260	2.10267e-258	0.119647	0.010199	0.0429213	0.154498	0.787051	1	-0.1841	0.556079	1	-0.291684	0.0024321	0.0166871	0.126771	0.000546186	0.00259037	-0.254889	8.21243e-17	4.01731e-16	0.0112123	0.908482	1	-0.642014	2.24687e-21	1.91637e-20	-0.411738	8.3232e-14	5.76822e-13	-0.602223	1.92993e-10	4.02029e-09	-0.148929	0.02302	0.0966266	-0.993102
Gm37748	1.24574	0.859193	0.999765	-0.986554	0.778651	1	-0.328074	0.902366	0.999979	-0.637747	0.952517	1	-0.0107566	0.835026	0.999939	-0.310598	0.959921	1	1.19147	0.766844	1	-0.199906	0.994272	1	-1.16995	0.878104	0.999921	0.19824	0.911731	0.999908	-2.40816	0.765453	0.999768	0.978128	0.753399	1	-2.6459	0.76944	0.999947	-0.516068	0.870337	0.999866	-0.276596	0.935217	1	0.764589	0.894051	0.999998	0.961855
Uhmk1	-0.64641	2.44585e-20	1.08925e-19	-0.295539	1.61202e-06	8.83473e-06	0.187897	1.25978e-14	4.45943e-14	-0.180387	0.76589	1	0.557027	1.16294e-28	5.25763e-28	0.0131572	0.588557	1	0.0735586	0.186181	0.494366	0.45524	4.22614e-09	2.56522e-08	0.0768335	0.819874	0.999921	-0.0418212	0.30263	0.746213	-0.142626	8.52659e-07	2.58251e-06	0.474996	0.000982045	0.00574084	-0.6915	1.38504e-09	6.77897e-09	0.0283837	0.00412788	0.0117637	0.182214	0.889094	1	-0.0358011	0.295402	0.754809	-0.399841
4930500M09Rik	0.0185841	0.914755	0.999765	0.39046	0.9902	1	0.247342	0.840639	0.999979	0.143678	0.935754	1	-0.702107	0.963422	0.999939	0.196379	0.938112	1	-0.34309	0.934238	1	0.187091	0.922396	1	0.186006	0.976154	0.999921	0.496065	0.88591	0.999908	-1.45577	0.877215	0.999768	-2.26073	0.878585	1	0.306469	0.971172	0.999947	0.452298	0.989258	0.999866	0.355948	0.987531	1	-0.14224	0.960668	0.999998	-21.4144
Sh2d1b1	-3.682	0.0243806	0.0518131	-0.725585	0.23855	0.535958	1.43126	4.77283e-06	1.26751e-05	2.02187	7.12236e-07	3.51773e-06	-4.3684	0.0574901	0.117435	-0.558487	0.498847	1	-5.16249	0.0843157	0.260488	-1.06077	0.449121	0.875349	0.883647	0.380075	0.999921	1.96525	0.00014046	0.000719963	-1.35175	0.212668	0.402313	-4.26951	0.142855	0.458108	-3.55453	0.145845	0.327238	0.161314	0.600959	0.999866	-4.88521	0.150958	0.534752	-2.89175	0.298989	0.761257	1.48828
Gm7694	-3.60053	0.0150058	0.0325946	0.77197	0.491407	0.958764	0.399541	0.044742	0.0925029	-0.560294	0.726704	1	-3.65363	0.0497078	0.102191	0.761056	0.112604	0.352879	-2.99562	0.0871143	0.267484	1.33674	0.00233304	0.00755061	-0.0265385	0.837588	0.999921	0.769817	0.171979	0.473155	0.242165	0.566198	0.955806	-1.33533	0.304293	0.817453	0.894414	0.779353	0.999947	-0.0137819	0.56531	0.998289	0.545008	0.487192	1	-24.5396	0.196891	0.558965	-1.1313
Nos1ap	-3.68331	2.93126e-07	8.4915e-07	1.33659	4.51742e-05	0.000207428	0.281416	0.000897289	0.00210434	-0.53294	0.509215	1	-4.51685	1.46861e-05	3.77088e-05	0.992675	2.5575e-05	0.000161881	-3.17826	0.000223673	0.00135586	1.29901	1.34891e-09	8.55332e-09	-0.514472	0.210409	0.703617	0.984766	0.000434093	0.00208696	-1.83538	0.00302279	0.00715948	-1.71296	0.0140989	0.0636601	0.929107	0.505768	0.947927	-0.393439	0.116696	0.256436	0.79851	0.0379734	0.184696	-3.53103	0.0124754	0.0573721	-0.580176
Olfml2b	-21.9111	0.727995	0.999765	-21.9039	0.734809	1	-4.91683	0.755637	0.999979	-4.19092	0.775451	1	-21.8762	0.762836	0.999939	-3.53887	0.787799	1	-21.8481	0.795151	1	-2.23961	0.853438	1	-2.64049	0.845784	0.999921	-2.26029	0.875839	0.999908	-1.98371	0.84829	0.999768	-21.8291	0.820107	1	-21.8283	0.821222	0.999947	-3.25111	0.857411	0.999866	-1.91066	0.88984	1	-21.8031	0.861182	0.999998	-21.7864
Atf6	-0.766068	3.5925e-14	1.34514e-13	-0.464159	1.75725e-06	9.58081e-06	0.889164	1.30306e-44	9.46306e-44	0.394998	3.48176e-06	1.61993e-05	-0.0938348	0.0102498	0.0223617	-0.123866	0.556089	1	-0.567167	5.23434e-05	0.00035492	0.320918	0.00131252	0.00441221	0.0856676	0.934372	0.999921	0.870554	2.1626e-12	2.15226e-11	-0.451918	2.65261e-06	7.81844e-06	-0.224506	0.171392	0.53042	-0.574822	6.29378e-06	2.40746e-05	0.137616	0.0321715	0.0791416	-0.485559	0.00923455	0.0564934	-0.540197	0.0135994	0.061685	0.839328
Dusp12	-0.350795	3.31999e-21	1.51088e-20	-0.325748	4.10767e-10	3.3184e-09	0.358628	5.33836e-29	2.75525e-28	-0.0737032	0.178553	0.430092	0.973435	1.1187e-87	1.08322e-86	0.182842	0.0109353	0.0456976	0.0359018	0.06283	0.20434	0.453275	2.34898e-11	1.74265e-10	-0.149868	0.114766	0.446829	0.0934426	0.0308786	0.106953	-0.565025	1.67682e-15	7.75723e-15	0.210191	0.109679	0.368908	-0.794104	8.97755e-16	6.04835e-15	-0.796332	2.42465e-14	1.71965e-13	-0.188917	0.0301209	0.153207	-0.061175	0.100586	0.330507	-1.0004
Gm26620	-0.320367	0.581383	0.963025	-0.978585	0.550103	1	-0.398625	0.941793	0.999979	-0.169835	0.987158	1	1.72561	0.0146759	0.0316285	0.0714748	0.995055	1	0.51154	0.946842	1	-0.774683	0.830067	1	0.468308	0.84662	0.999921	-0.392735	0.946612	0.999908	-1.19952	0.611151	0.999768	0.0392721	0.964436	1	-1.4522	0.619006	0.999947	-0.709066	0.69407	0.999866	0.110169	0.912113	1	0.267235	0.987389	0.999998	0.184099
Fcrlb	-16.6755	0.993923	0.999765	-16.6683	0.994082	1	-16.6679	0.994092	0.999979	-16.6495	0.994516	1	-16.6407	0.994728	0.999939	-16.6388	0.994775	1	-16.6126	0.995464	1	2.04914	0.976898	1	-16.5962	0.995948	0.999921	-16.5958	0.995961	0.999908	-16.5947	0.995995	0.999768	-16.5937	0.996027	1	-16.5929	0.996052	0.999947	4.34964	0.97237	0.999866	-16.5884	0.996196	1	4.3048	0.964241	0.999998	-16.5511
Fcrla	-21.6925	0.79568	0.999765	-2.45977	0.842779	1	-3.34838	0.843135	0.999979	-4.0242	0.837524	1	-3.7949	0.845354	0.999939	-1.52743	0.917776	1	-1.59115	0.899991	1	-2.52751	0.904507	1	-1.10823	0.951722	0.999921	-1.68565	0.922623	0.999908	-1.81989	0.894364	0.999768	-21.6105	0.865552	1	-21.6097	0.866392	0.999947	-2.18071	0.901597	0.999866	-0.404526	0.965603	1	-21.5846	0.896412	0.999998	4.89653
Fcgr2b	-2.04378	2.0447e-60	1.92567e-59	-1.06606	3.17814e-27	7.63351e-26	1.46749	9.75818e-216	6.25853e-214	1.81087	2.83718e-210	2.65803e-208	-4.30383	1.02892e-60	7.24005e-60	-0.283012	0.0280667	0.106607	-2.06967	5.26153e-32	1.85334e-30	-0.137723	0.770265	1	0.926756	2.32285e-18	7.08094e-17	0.584783	1.1373e-12	1.15893e-11	-0.136492	3.36939e-08	1.10183e-07	-0.795451	2.55126e-08	2.67598e-07	-2.81119	1.28402e-31	1.59447e-30	-0.171426	2.86324e-05	0.000104497	-1.81699	1.66418e-20	6.28245e-19	1.73423	9.73241e-37	9.16588e-35	0.805967
Gm38204	-16.5963	0.993923	0.999765	-16.5891	0.994082	1	-16.5886	0.994092	0.999979	-16.5703	0.994516	1	-16.5615	0.994728	0.999939	-16.5596	0.994775	1	3.16904	0.977562	1	-16.5297	0.995568	1	2.90753	0.974202	0.999921	-16.5166	0.995961	0.999908	-16.5155	0.995995	0.999768	-16.5145	0.996027	1	-16.5137	0.996052	0.999947	-16.5099	0.996173	0.999866	-16.5092	0.996196	1	-16.4885	0.996945	0.999998	5.40115
Gm10522	-17.2046	0.983797	0.999765	-17.1974	0.984219	1	1.20238	0.972718	0.999979	0.751466	0.991732	1	0.849531	0.990392	0.999939	-17.1679	0.986067	1	-17.1417	0.987904	1	-17.1381	0.988181	1	2.71753	0.951126	0.999921	-17.1249	0.989229	0.999908	-17.1238	0.989321	0.999768	-17.1228	0.989405	1	-17.122	0.989472	0.999947	-17.1182	0.989795	0.999866	-17.1175	0.989856	1	4.1315	0.930573	0.999998	-17.0801
Fcgr4	-4.61409	0.337839	0.605559	-2.42444	0.410029	0.835275	1.12124	0.13023	0.255324	2.40157	0.00492655	0.0164962	-4.66419	0.426203	0.743886	-0.0480028	0.945911	1	-22.9713	0.462159	0.978567	-4.6672	0.493959	0.942414	0.540548	0.895271	0.999921	0.756365	0.611246	0.999908	-0.222519	0.702179	0.999768	-3.16619	0.570212	1	-22.9515	0.522184	0.971709	-0.0720464	0.792527	0.999866	-22.947	0.537496	1	-0.118957	0.878609	0.999998	0.0499198
Fcgr3	-3.56216	7.41781e-118	1.52568e-116	-2.17751	6.14999e-75	4.74344e-73	1.97722	0	0	3.10857	0	0	-4.976	1.39282e-95	1.47999e-94	-1.91414	1.30927e-44	5.12649e-43	-3.97154	1.54557e-68	1.2402e-66	-2.23747	6.47041e-38	1.96907e-36	0.998778	3.63217e-34	2.16647e-32	0.478751	1.666e-14	1.8714e-13	-0.583832	1.71946e-13	7.24123e-13	-2.08225	6.91253e-33	2.36959e-31	-3.66092	6.53342e-52	1.42225e-50	0.502723	0.0762741	0.174266	-4.21401	7.30212e-50	6.5992e-48	2.53648	2.68892e-148	1.55212e-145	-2.61644
Cfap126	-0.12296	0.405851	0.711641	0.0377594	0.701984	1	-0.171028	0.629032	0.999979	-0.0857534	0.839242	1	1.31786	0.000861174	0.0020141	-0.658264	0.619181	1	0.717013	0.722728	1	-0.649854	0.699898	1	-0.807845	0.63069	0.999921	-0.367668	0.918624	0.999908	-0.149016	0.523608	0.895569	0.241521	0.92251	1	-0.801571	0.419793	0.817349	-0.319047	0.550236	0.977553	-1.05596	0.527177	1	0.757892	0.749778	0.999998	-0.232022
Sdhc	-0.727117	8.63473e-89	1.23214e-87	-0.217909	3.2926e-08	2.18862e-07	0.52287	1.88933e-64	2.05393e-63	0.266544	4.50443e-14	3.35284e-13	0.864944	5.89833e-144	9.56022e-143	0.0781771	0.014523	0.059076	0.0609313	0.170664	0.461517	0.340442	3.16755e-16	3.3638e-15	0.244875	2.84484e-07	3.64915e-06	0.258623	1.21637e-08	9.26198e-08	-0.7668	8.26992e-55	1.64607e-53	0.190126	2.98668e-05	0.000221758	-0.622477	3.0669e-31	3.75627e-30	-0.59317	1.43441e-30	2.2856e-29	-0.134368	0.0172286	0.0959804	-0.255056	0.00027311	0.00194548	-1.12076
Mpz	-18.7662	0.963553	0.999765	-0.295443	0.985985	1	0.886324	0.949405	0.999979	-0.944627	0.989984	1	0.88171	0.960655	0.999939	-0.796672	0.9925	1	-18.7034	0.972788	1	-0.778316	0.999062	1	-18.6869	0.97569	0.999921	1.14869	0.964357	0.999908	-18.6854	0.975974	0.999768	-18.6844	0.976164	1	3.14937	0.932022	0.999947	-18.6799	0.977042	0.999866	1.06349	0.991182	1	-18.6585	0.98167	0.999998	-18.6418
Pcp4l1	-2.7814	3.05356e-09	9.61471e-09	1.08246	0.000136701	0.000587588	0.331773	1.48246e-07	4.18145e-07	0.114215	0.0477044	0.133462	-4.15583	1.03675e-07	2.89688e-07	0.682253	0.000580306	0.00310063	-1.87047	0.000153728	0.000960815	0.970045	1.46974e-07	7.69443e-07	-0.281836	0.500064	0.999921	-0.0473522	0.470138	0.999908	-1.16739	0.00166332	0.00402699	-1.66754	0.00430653	0.0222913	1.98925	4.67096e-08	2.09165e-07	0.0860214	0.337089	0.650547	-2.23691	0.000932045	0.00757059	-0.277021	0.476375	0.999998	-2.38634
Nr1i3	1.05062	0.995167	0.999765	-17.7009	0.984219	1	-17.7004	0.984247	0.999979	2.06104	0.945998	1	0.262981	0.990395	0.999939	-17.6713	0.986067	1	1.58927	0.985118	1	-17.6415	0.988181	1	-17.6287	0.989194	0.999921	-17.6283	0.989229	0.999908	-17.6272	0.989321	0.999768	1.44117	0.980199	1	-17.6254	0.989472	0.999947	2.60055	0.978742	0.999866	-17.621	0.989856	1	-17.6003	0.991853	0.999998	-17.5836
Tomm40l	-0.847009	9.59776e-22	4.42206e-21	-0.102286	0.000282373	0.00115783	0.674035	1.88334e-40	1.25654e-39	0.293094	6.75541e-06	3.06572e-05	0.521077	7.06924e-21	2.74457e-20	0.175489	0.114306	0.357275	-0.242597	0.00105311	0.00558685	0.29734	0.000434245	0.00156025	0.191073	0.336717	0.979072	0.332816	0.000450263	0.00216064	-1.28976	7.03239e-15	3.15146e-14	0.0517835	0.725891	1	-0.789992	1.06416e-09	5.24432e-09	-0.149008	0.000189482	0.00063757	-0.0244385	0.291457	0.851762	-0.178122	0.0623696	0.22397	-1.66884
Apoa2	-2.49344	0.158881	0.304027	-0.0201116	0.658904	1	1.03333	0.0136311	0.029526	1.20735	0.0683041	0.184238	-0.658138	0.879111	0.999939	0.0339985	0.952455	1	-1.64891	0.387246	0.86412	0.0350848	0.868638	1	-0.274354	0.853877	0.999921	-0.0235258	0.934425	0.999908	-1.05884	0.44364	0.776879	-1.23624	0.544986	1	0.00943199	0.689402	0.999947	0.582332	0.942133	0.999866	-0.32064	0.759998	1	1.18217	0.593337	0.999998	-2.78154
Fcer1g	-2.40828	8.50291e-238	5.78521e-236	-0.214021	1.90403e-05	9.20582e-05	1.1347	3.65403e-252	2.99932e-250	0.644287	2.53501e-80	8.40027e-79	-4.55632	9.72836e-264	3.79258e-262	-0.236644	0.438891	1	-2.62383	4.10422e-140	8.8483e-138	-0.539604	0.000101948	0.000395632	1.3344	6.54703e-128	2.5468e-125	2.67563	0	0	-0.496932	2.52198e-18	1.30807e-17	-1.88441	4.31176e-72	3.1882e-70	-1.85258	3.51069e-80	1.45755e-78	-0.492327	1.93807e-14	1.38057e-13	-2.75377	1.77316e-101	3.37542e-99	2.17009	6.42547e-158	4.25842e-155	3.10119
Ndufs2	-0.784618	1.81422e-76	2.21444e-75	-0.103841	0.0957243	0.242722	0.663379	2.01294e-85	3.22756e-84	0.358947	4.78992e-15	3.7412e-14	0.435508	5.56231e-21	2.16374e-20	0.200653	0.00123756	0.00628047	-0.153345	0.00394535	0.0185006	0.533943	2.05984e-36	5.90686e-35	0.408586	4.64751e-24	1.86463e-22	0.522723	2.92816e-28	5.77054e-27	-0.883239	3.28875e-46	4.62649e-45	0.186967	6.20587e-05	0.000442951	-0.654277	2.91851e-25	2.87576e-24	-0.916964	4.67689e-55	1.95533e-53	-0.236043	1.69584e-07	2.61148e-06	-0.192469	0.00464332	0.0241604	-0.71766
B4galt3	-0.490024	4.76908e-12	1.66448e-11	-0.215739	0.000220199	0.000919756	0.569391	3.0363e-27	1.50545e-26	0.0910198	0.0129572	0.0404283	0.433582	1.1297e-15	3.92139e-15	-0.118523	0.638011	1	-0.572603	2.97468e-05	0.000210059	0.284088	0.00212118	0.00690869	0.272361	0.249629	0.797653	-0.181787	0.943347	0.999908	-0.515716	2.81106e-07	8.75563e-07	0.196865	0.476835	1	-0.0469282	0.00239346	0.0071262	-0.124936	0.00323985	0.00935064	-0.447599	0.00434513	0.0295073	0.186811	0.7939	0.999998	-0.500266
Ppox	0.0501231	2.39938e-07	6.98577e-07	-0.803226	1.42417e-16	1.93944e-15	0.113197	3.46297e-12	1.14689e-11	-0.296946	0.360717	0.768943	1.68612	7.77418e-193	1.86476e-191	-0.391576	0.00490945	0.022263	0.461176	0.118214	0.342641	0.0297135	0.0785077	0.195358	-0.588715	7.93922e-05	0.000727417	-0.47821	0.0549786	0.178513	-0.247933	2.9291e-08	9.61535e-08	0.513911	0.000217579	0.00142614	-0.840604	1.24751e-11	6.83077e-11	-1.40862	1.89501e-15	1.44295e-14	-0.326297	0.00246166	0.0179207	-0.358345	0.00888798	0.0427646	-0.59859
Usp21	-0.257273	0.00185399	0.00434973	0.244114	0.643804	1	0.00519196	0.00434243	0.00977401	-0.607314	0.211439	0.497761	0.360501	4.12233e-06	1.0859e-05	0.0160212	0.799688	1	0.0855677	0.525156	1	0.459225	0.00663784	0.0200926	-0.016554	0.789109	0.999921	-0.16967	0.855341	0.999908	-1.03713	0.00105393	0.0025916	0.498721	0.129134	0.422702	0.10101	0.200228	0.433606	-0.0832525	0.119842	0.262737	0.120758	0.927453	1	-0.278772	0.325609	0.809116	-0.154168
Ufc1	-0.892272	2.2109e-115	4.41538e-114	-0.164243	0.000443231	0.00177114	0.896541	8.51437e-185	4.45486e-183	0.766083	1.38537e-118	6.81038e-117	-0.000690467	0.0565904	0.115729	-0.0242116	0.106088	0.335692	-0.334291	1.13274e-11	1.55677e-10	0.364784	7.31917e-16	7.59682e-15	0.433389	1.49062e-23	5.77342e-22	0.529584	1.96178e-30	4.28099e-29	-0.87877	1.16842e-59	2.76558e-58	-0.00631716	0.828904	1	-0.46615	2.95173e-16	2.0346e-15	-0.706406	1.23204e-36	2.52643e-35	-0.0968892	0.0893153	0.360063	-0.0398734	0.71563	0.999998	-0.792205
Gm20045	-0.471193	0.132516	0.256628	-0.137788	0.449588	0.896271	0.265713	0.0622203	0.12675	-0.452786	0.792294	1	0.423314	0.0620149	0.126145	0.213671	0.633888	1	-0.155472	0.549006	1	0.754424	0.104006	0.251192	0.282899	0.848839	0.999921	0.132426	0.709705	0.999908	-0.975424	0.18744	0.35853	0.201161	0.911689	1	-0.451967	0.311394	0.63681	0.187417	0.677768	0.999866	-0.566821	0.540615	1	0.277668	0.995951	0.999998	-0.179484
Dedd	-0.0992213	0.000124442	0.000314914	-0.0972077	0.0307339	0.0878517	0.169103	1.02686e-06	2.81e-06	-0.167305	0.572859	1	0.508575	7.87537e-13	2.56035e-12	-0.0878409	0.843561	1	-0.02132	0.162391	0.44357	0.260066	0.0168932	0.0478985	-0.0729036	0.55887	0.999921	-0.313873	0.666661	0.999908	-1.31298	8.49663e-07	2.57431e-06	0.506654	0.0366511	0.146653	-0.228726	0.00769436	0.0214928	0.195504	0.107694	0.238677	0.28591	0.590762	1	-0.233642	0.213826	0.593854	-0.53512
Nit1	-0.273693	1.4202e-16	5.66497e-16	-0.110033	8.87215e-05	0.000392383	0.354813	1.87987e-28	9.59454e-28	0.211347	3.58484e-07	1.80544e-06	0.467345	1.0211e-30	4.78563e-30	-0.0185236	0.715165	1	-0.0453479	0.019896	0.0768274	0.316999	8.47787e-07	4.13472e-06	-0.138438	0.145276	0.535658	-0.00904747	0.283513	0.708545	-0.762859	6.58292e-16	3.1105e-15	0.23239	0.124133	0.409144	-0.0721797	3.50419e-05	0.000125811	-0.659469	8.36565e-11	4.81489e-10	-0.249899	0.00573944	0.0373053	0.0281475	0.367025	0.881904	-0.502746
Pfdn2	-0.712044	2.83542e-63	2.80625e-62	-0.15184	0.00185579	0.0066816	0.536355	3.79076e-43	2.65903e-42	0.408952	7.36902e-24	8.12454e-23	0.922153	1.3978e-181	3.06898e-180	0.304777	1.1672e-13	1.47813e-12	0.0239854	0.100633	0.301406	0.142881	0.428391	0.843489	0.19668	3.57183e-05	0.000346795	0.374405	2.929e-13	3.09395e-12	-0.775131	2.67153e-38	2.82699e-37	-0.0310961	0.120852	0.399802	-0.71213	2.1309e-31	2.63695e-30	-1.30212	6.98818e-109	1.43732e-106	-0.0201262	0.969256	1	-0.380977	9.42599e-10	1.63439e-08	-0.557038
Klhdc9	-0.215529	0.555639	0.928828	0.482625	0.914449	1	0.12815	0.413149	0.732183	0.207399	0.652531	1	-1.27507	0.690907	0.999939	-0.655221	0.728607	1	-0.698742	0.617277	1	0.936826	0.296274	0.624077	0.498757	0.828395	0.999921	0.401313	0.685426	0.999908	-2.10592	0.455034	0.793014	0.0477004	0.982357	1	0.972207	0.876364	0.999947	-0.830461	0.613145	0.999866	-0.000240323	0.9493	1	0.149459	0.982016	0.999998	-1.27923
Nectin4	0.243635	0.886068	0.999765	1.11659	0.613951	1	-0.137891	0.733696	0.999979	-0.572505	0.972225	1	-2.21401	0.684659	0.999939	-0.334322	0.990925	1	-0.88039	0.790969	1	0.473901	0.7111	1	-0.539981	0.910817	0.999921	-1.08979	0.853345	0.999908	-2.88472	0.685211	0.999768	-0.767213	0.862499	1	2.32911	0.383946	0.758986	-0.591667	0.821218	0.999866	-0.0111297	0.980598	1	-0.34806	0.92455	0.999998	-1.62733
Arhgap30	-0.444035	2.8693e-37	1.82262e-36	0.79361	1.00755e-46	4.30289e-45	-0.0572684	4.24439e-10	1.31833e-09	-0.46026	2.46108e-05	0.000106219	-1.85059	4.4258e-86	4.22374e-85	0.330627	1.89701e-15	2.6314e-14	-0.537839	6.19982e-16	1.15562e-14	0.874748	2.35373e-75	1.69147e-73	0.11937	0.0255293	0.130185	0.0413449	0.00310181	0.0131995	-1.04848	1.60815e-46	2.30578e-45	-0.212586	0.0508494	0.194133	1.01846	2.51759e-26	2.58017e-25	-0.434704	1.59694e-15	1.22014e-14	-0.428366	1.14532e-08	1.9975e-07	0.143411	0.60112	0.999998	1.40377
Usf1	-0.728307	2.75693e-38	1.78353e-37	-0.0436973	0.000440299	0.001761	0.83881	2.12525e-101	4.41686e-100	0.134802	5.49395e-06	2.50852e-05	-0.473175	0.348858	0.624952	0.0210665	0.298711	0.770969	-0.559198	9.66166e-12	1.33813e-10	0.658352	7.81187e-23	1.25481e-21	0.709226	7.35344e-14	1.68479e-12	0.392366	7.79332e-09	6.02652e-08	-0.86305	3.33685e-23	2.09141e-22	-0.0204649	0.619114	1	-0.0836827	4.31346e-06	1.67466e-05	-0.801345	6.91218e-16	5.39409e-15	-0.400747	1.83853e-05	0.000209455	-0.402112	0.0003658	0.00251465	0.491451
Tstd1	-0.366506	0.784666	0.999765	-0.769379	0.818564	1	0.762296	0.562943	0.954537	0.143276	0.892059	1	-0.624511	0.971417	0.999939	0.103858	0.974668	1	-1.40516	0.794665	1	0.49865	0.86963	1	1.01908	0.782717	0.999921	0.418951	0.868738	0.999908	-0.146248	0.8668	0.999768	-0.0736044	0.960181	1	-0.746014	0.8417	0.999947	0.572237	0.991345	0.999866	-0.75568	0.884884	1	0.287422	0.961236	0.999998	-1.51092
F11r	-6.07398	0.10336	0.203468	0.775068	0.413351	0.839843	-3.24762	0.216437	0.409053	-3.17277	0.215688	0.505836	-5.33903	0.168449	0.322411	1.00276	0.100439	0.320825	-1.96745	0.352212	0.806357	1.38205	0.0199424	0.0557925	-0.896509	0.588358	0.999921	-5.24319	0.287831	0.717295	-1.13096	0.455421	0.793506	-0.525507	0.863238	1	3.17564	2.87465e-05	0.000104106	-0.893149	0.571002	0.999866	2.0659	0.0020817	0.0154628	-2.75609	0.4922	0.999998	-1.64486
B930036N10Rik	0.529793	0.682438	0.999765	-0.688858	1.34597e-24	2.87065e-23	0.143837	3.81862e-25	1.79298e-24	-0.406946	0.0484114	0.135186	0.337373	2.19593e-25	9.35346e-25	-0.491092	5.78114e-06	3.9514e-05	0.805948	2.02449e-16	3.85796e-15	0.122822	2.0735e-05	8.74043e-05	-0.303255	0.0132531	0.0739016	-0.412755	0.0555315	0.180033	0.60166	0.924477	0.999768	0.816921	6.11878e-22	1.46966e-20	-1.01681	9.64145e-25	9.29548e-24	-0.725252	3.55067e-17	2.95378e-16	-0.48507	2.0373e-06	2.7004e-05	-0.0305405	0.260961	0.689551	-0.422444
Alyref2	-0.372492	2.50879e-07	7.29364e-07	0.290552	0.949394	1	0.21018	4.82823e-09	1.45058e-08	0.125818	0.0116042	0.0364868	-0.582337	0.662884	0.999939	0.132544	0.20942	0.587268	-0.190246	0.0293325	0.107402	0.437456	6.14761e-05	0.000244837	0.200414	0.398834	0.999921	0.470047	0.000122485	0.000632721	-0.967169	8.65664e-07	2.62013e-06	-0.191622	0.346859	0.896384	0.114253	0.0693309	0.166368	-0.867059	3.66134e-05	0.000132062	0.0310218	0.62645	1	-0.0125981	0.564384	0.999998	0.0768553
Cd244	-3.27997	7.31606e-09	2.27044e-08	1.66169	3.56471e-12	3.52025e-11	-0.265579	0.131934	0.258408	-0.396945	0.870292	1	-4.25637	7.02702e-07	1.91126e-06	1.35815	1.70095e-13	2.13142e-12	-2.77255	4.85907e-05	0.000331863	1.19443	2.75276e-11	2.02874e-10	-0.449923	0.256082	0.812326	0.0439613	0.576145	0.999908	-0.795533	0.00846522	0.0192964	-2.6842	0.000717514	0.0042998	0.629562	0.823367	0.999947	-0.461661	0.0660873	0.153103	-2.87465	0.000744853	0.00618774	-0.289687	0.428919	0.983859	1.98874
Ly9	-2.85669	3.98371e-10	1.30462e-09	0.212185	0.440046	0.881274	1.13679	2.66503e-25	1.2566e-24	0.36102	0.0159784	0.0490845	-1.58354	0.00235473	0.00536963	0.00752895	0.921382	1	-2.17412	2.46778e-05	0.000176775	1.12257	4.33399e-09	2.62623e-08	0.961393	0.00132403	0.00955302	1.03282	3.12563e-06	1.92133e-05	-1.2758	0.000493476	0.00124686	-1.43412	0.0041966	0.0217979	0.33652	0.317206	0.646996	-0.477223	0.0236953	0.0596264	-1.76836	0.00140799	0.0109115	-1.26209	0.022863	0.0962158	1.44687
Slamf7	-4.63548	0.190092	0.358696	-4.37923	0.222169	0.50521	-3.82855	0.26629	0.494602	-4.23699	0.276464	0.620709	-4.52864	0.273726	0.503138	-4.50277	0.278704	0.732002	-5.23133	0.325133	0.759026	-4.62481	0.354489	0.722956	-5.37954	0.383202	0.999921	-3.41539	0.427137	0.963833	-0.592652	0.686253	0.999768	-24.2009	0.37273	0.939915	-24.2001	0.375753	0.745423	-4.26789	0.435226	0.8088	-24.1956	0.393442	1	-4.45704	0.524037	0.999998	6.10721
Cd48	-1.23258	2.95888e-196	1.36812e-194	0.850037	7.60172e-159	1.56351e-156	0.578386	7.43559e-69	8.76498e-68	0.285126	3.38045e-13	2.42153e-12	-1.89533	0	0	1.00273	4.0624e-189	1.05352e-186	-0.633763	3.97073e-39	1.70389e-37	0.85395	2.60399e-102	2.63253e-100	0.66113	2.41517e-50	2.34875e-48	0.721442	2.36781e-60	1.12386e-58	-0.155427	0.00043685	0.00110927	-0.495994	2.76673e-22	6.76337e-21	-0.631836	1.80095e-30	2.15704e-29	-1.27298	9.57827e-95	1.41648e-92	-0.955233	9.25402e-59	1.02852e-56	-0.135553	0.0548595	0.200871	1.69581
Slamf1	2.0828	6.70272e-09	2.08299e-08	-1.82523	0.00235025	0.00830804	-2.39865	0.00734005	0.0162032	-2.66817	0.00238686	0.0083484	-0.0380806	0.0647456	0.131415	-1.12896	0.11247	0.352581	1.54932	2.28342e-06	1.87601e-05	-1.47375	0.11206	0.26804	-3.23711	0.0103396	0.0594526	-2.5497	0.0285477	0.0997721	-0.605199	0.115499	0.228875	1.48288	2.17656e-07	2.07608e-06	-0.536633	0.183733	0.400696	-1.55379	0.0450392	0.107889	1.99608	4.8603e-12	1.15192e-10	-1.89023	0.129337	0.403198	-2.11859
Cd84	0.560946	0.534079	0.899718	0.243801	0.358002	0.748288	-0.288915	0.000142799	0.000352059	-0.283571	0.761981	1	-1.32034	1.12806e-14	3.82953e-14	-0.00176821	0.100559	0.321068	0.259833	0.341162	0.788015	0.47958	3.41562e-16	3.61437e-15	-0.349072	0.0153439	0.0840673	-1.06419	4.63386e-08	3.37341e-07	-0.695838	1.72715e-14	7.61975e-14	0.812559	5.19703e-18	1.0449e-16	0.440472	0.800011	0.999947	-0.726842	3.20197e-11	1.89471e-10	0.537412	6.47883e-05	0.000660959	0.680433	0.000206616	0.00150844	-1.98901
Gm10521	2.05745	0.779827	0.999765	-0.160811	0.977071	1	-3.77321	0.87044	0.999979	-0.575096	0.99645	1	-1.17708	0.959265	0.999939	-1.7755	0.913738	1	1.30524	0.847617	1	-0.167228	0.94876	1	-2.4746	0.925919	0.999921	-21.1657	0.89662	0.999908	-1.54971	0.927509	0.999768	0.495169	0.919866	1	0.128022	0.990451	0.999947	-1.0968	0.933363	0.999866	0.415836	0.971098	1	-0.752058	0.960455	0.999998	-21.1209
Gm37065	-2.56576	0.562092	0.937554	-4.81774	0.521747	1	-3.69849	0.576183	0.972203	-2.67411	0.654766	1	-1.96668	0.787231	0.999939	-2.61042	0.659654	1	-3.16608	0.65695	1	-2.19713	0.742925	1	-2.97669	0.702161	0.999921	-3.90144	0.675853	0.999908	0.210927	0.942557	0.999768	-1.61049	0.796347	1	-3.44622	0.684024	0.999947	-1.41624	0.78421	0.999866	-2.18497	0.756289	1	-2.49539	0.804397	0.999998	-1.7731
Slamf6	-5.84429	0.124211	0.241563	-2.48065	0.230158	0.519875	-0.249385	0.467789	0.816247	-1.4412	0.503705	0.993748	-3.74084	0.226604	0.423792	-2.20058	0.368896	0.898466	-4.16727	0.27149	0.660059	-2.13609	0.486803	0.931642	-1.37516	0.628472	0.999921	0.2612	0.430356	0.968904	-0.167042	0.702057	0.999768	-3.52691	0.36364	0.924943	-3.55618	0.347688	0.697795	-2.57672	0.408408	0.766331	-3.24221	0.389719	1	-3.15272	0.490848	0.999998	0.220124
Vangl2	-0.653623	0.000996333	0.00238029	0.594293	0.282076	0.616522	-0.223168	0.0879056	0.175693	-0.0820099	0.383418	0.807354	-1.34071	0.0210802	0.0448205	0.324259	0.107644	0.339775	-0.472039	0.115242	0.335922	0.785723	3.04774e-05	0.000125747	0.0816073	0.906744	0.999921	-0.764109	0.234122	0.60786	-0.897432	0.0085445	0.0194598	0.272568	0.535068	1	0.457832	0.794817	0.999947	-0.048884	0.249023	0.500599	0.830095	0.0181414	0.100223	0.0284172	0.859747	0.999998	0.266008
Ncstn	-0.43175	7.19826e-16	2.81912e-15	-0.331958	2.85029e-07	1.70351e-06	0.683355	2.11323e-49	1.69646e-48	0.265622	5.11468e-07	2.54865e-06	0.193665	1.45841e-09	4.32566e-09	-0.286444	0.0766909	0.254839	-0.420441	7.45714e-06	5.69518e-05	0.4159	1.46346e-07	7.66377e-07	0.186433	0.420017	0.999921	0.11659	0.0288635	0.100659	-0.52982	2.09667e-10	7.65358e-10	0.185155	0.457282	1	-0.209669	1.26471e-05	4.7069e-05	-0.1557	0.000151402	0.000514859	-0.287314	0.0164603	0.0923325	0.358176	0.568083	0.999998	-0.452491
[truncated: 17,019 more rows]
[truncated: 17 more columns]

## Sheet: cluster assignment
Louvain cluster	Assignment
0	MEP
1	MPP1
2	Gr1
3	Gr1
4	Ery1
5	MPP1
6	MEP
7	MPP2
8	Mo1
9	Mo2
10	HSC-C1
11	MPP2
12	HSC-C2
13	Gr-Hyou1+
14	Mk
15	Ba
16	DC
17	pre-B-cell1
18	Ery1
19	Gr4
20	Ba
21	Ccl5+
