# Supplementary material for: RNA binding protein SYNCRIP maintains proteostasis and self-renewal of hematopoietic stem and progenitor cells
Source: Nat Commun. 2023 Apr 21;14:2290. doi: 10.1038/s41467-023-38001-x (PMC10121618; doi:10.1038/s41467-023-38001-x)
Supplement: Supplementary file 6 — Supplemental Data 3 [file 41467_2023_38001_MOESM6_ESM.xlsx]

## Sheet: Supplemental table 3-scRNA-seq-
#1 will be ignored
Mrpl15	-1.03251
Lypla1	-0.520079
Tcea1	-0.359787
Atp6v1h	-0.126281
Rrs1	-1.04806
Sgk3	-0.165832
Snhg6	-0.3058
Cops5	-0.592619
Cspp1	-0.389336
Arfgef1	-0.148982
Tram1	-0.430658
Lactb2	-0.537452
Terf1	-0.868387
Ube2w	-0.698915
Eloc	-0.831514
Tmem70	-0.320239
Crispld1	2.74175
Mcm3	-1.81131
Ogfrl1	-0.33984
Smap1	-0.760395
Sdhaf4	-0.0565476
Phf3	0.439424
Ptp4a1	-0.217389
Prim2	-2.91974
Bag2	-0.731426
Zfp451	-0.0705948
Dst	2.79618
Ccdc115	-0.406089
Imp4	-0.908498
Ptpn18	1.06798
Fam168b	-0.125203
Uggt1	-0.855169
Neurl3	2.12521
Cox5b	-1.02617
Actr1b	-0.530211
Tmem131	-0.701243
Coa5	-0.481883
Unc50	-0.46879
Mitd1	-0.273403
Mrpl30	-0.741163
Txndc9	-0.411191
Eif5b	-0.875935
Rev1	-0.859502
Pdcl3	-0.0819236
Cnot11	-0.381048
Rnf149	-0.0182269
Map4k4	1.0668
Il1rl1	-5.27278
Mrps9	-0.786944
Uxs1	-0.636623
Tpp2	-0.431552
Tex30	-1.85002
Kdelc1	-1.10672
Wdr75	-0.852031
Slc40a1	-25.704
Gls	-0.0224156
Hibch	-0.553742
Ormdl1	-0.102885
Asnsd1	-0.86598
Stk17b	1.24466
Ankrd44	-0.775487
Coq10b	0.927004
Hspd1	-1.49769
Hspe1	-1.02701
Mob4	0.0385275
Mars2	-0.962923
Maip1	-0.705758
Sgo2a	-4.66925
Bzw1	-0.873264
Clk1	0.879818
Ppil3	-0.685753
Nif3l1	-0.871049
Orc2	-1.26395
Ndufb3	-0.897148
Casp8	-0.0836284
Stradb	-0.714872
Sumo1	0.0112962
Nop58	-1.05751
Wdr12	-0.817797
Cyp20a1	-0.130651
Gm20342	-0.393835
Ndufs1	-0.855294
Eef1b2	0.0509422
Fastkd2	-1.01839
Creb1	-0.196132
Idh1	-1.39764
Pikfyve	-0.663644
Rpe	-0.836706
Acadl	-0.844389
Lancl1	-0.330964
Ikzf2	0.854388
Bard1	-2.92826
Atic	-0.966297
Pecr	-0.0696818
Smarcal1	-0.865652
Arpc2	0.136754
Aamp	-0.344844
Pnkd	-0.0117381
Ctdsp1	-0.255026
Usp37	-0.449449
Cnot9	-1.15911
Bcs1l	-0.195197
Ttll4	-1.18852
Cnppd1	-0.640813
Retreg2	-0.491205
Zfand2b	0.0398935
Abcb6	-2.92026
Stk16	-0.827749
Tuba4a	-1.83201
Dnpep	-0.442651
Gmppa	-0.569031
Farsb	-0.968181
Mrpl44	-0.702796
Serpine2	-3.4419
Cul3	-0.473307
Dock10	-0.405482
Mff	-0.200721
Agfg1	-0.396145
Trip12	-0.164036
Sp110	-0.154956
A630001G21Rik	-0.76526
Cab39	-0.653629
Itm2c	-0.467477
Psmd1	-0.862017
Ncl	-0.86714
Ptma	-0.703284
Pde6d	-1.13279
Cops7b	-0.624896
Dis3l2	-0.631637
Eif4e2	-0.720212
Gigyf2	-0.22505
Dgkd	-0.535207
Hjurp	-1.19691
Arl4c	1.20597
Cops8	-0.138189
Ramp1	0.254546
Ube2f	-0.645071
Scly	-0.116865
Ilkap	-0.874714
Hes6	-0.170671
Ndufa10	-0.966139
Cops9	-0.823027
Otos	1.22339
Gpc1	-3.00509
Rnpepl1	-0.25445
Ppp1r7	-0.758979
Hdlbp	-0.90454
Stk25	-0.284122
Atg4b	-0.320861
Dtymk	-1.7299
Ing5	-0.132526
Fam174a	0.0452017
D1Ertd622e	-1.78077
Ppip5k2	-0.0970588
Gin1	-0.604353
2310035C23Rik	-0.103232
Bcl2	-0.142212
Kdsr	-0.142184
Vps4b	-0.155145
Tsn	-0.556294
Nifk	-0.619031
Clasp1	-0.325303
2900060B14Rik	-1.27138
Ralb	-0.870579
Dbi	-1.15198
3110009E18Rik	-0.691686
Steap3	-2.40331
Ddx18	-0.708105
Actr3	-0.844213
Mgat5	-0.878316
Ccnt2	-0.312819
R3hdm1	-0.137157
Mcm6	-1.70605
Dars	-0.861004
Cxcr4	-1.82603
Mapkapk2	-1.4771
Dyrk3	-0.604592
Eif2d	-0.722474
Srgap2	-0.828724
Ctse	-1.12207
Rab7b	-25.7593
Nucks1	-1.70194
Slc45a3	-3.25589
Nuak2	-0.859505
Mdm4	-0.251283
Ppp1r15b	-0.952627
Snrpe	-0.615002
Lax1	3.25465
Atp2b4	0.978973
Tmem183a	-0.866221
Cyb5r1	-1.03519
Adipor1	-0.161202
Klhl12	-0.413105
Rabif	-0.304758
Kdm5b	0.795268
Ube2t	-2.06352
Ptpn7	-0.948897
Rnpep	-0.677865
Timm17a	-0.736484
Ipo9	-0.771352
Csrp1	-1.18864
Kif14	-3.39054
Ptprc	0.588361
2310009B15Rik	-0.686583
Aspm	-3.78311
Cdc73	-0.00552819
Glrx2	-0.560536
Uchl5	-1.41686
Rgs2	1.85079
Rgs1	2.99962
Tpr	-0.475294
Gm10138	-0.496108
Ivns1abp	-0.424946
Trmt1l	-0.0870828
Tsen15	-0.373533
Arpc5	-0.681865
Ncf2	-0.00359728
Dhx9	-0.351237
Npl	-0.0933007
Glul	1.02204
Ier5	1.06794
Acbd6	-0.290767
Cep350	-0.406577
Tor1aip1	-0.512534
Tor1aip2	-0.66835
Gm2000	-0.342363
Tor3a	-0.663285
Fam20b	-0.692129
Cop1	-0.426721
4930523C07Rik	-0.995023
Mrps14	-0.841672
Cacybp	-1.20977
Rabgap1l	-0.018529
Dars2	-0.998005
Cenpl	-1.81781
Mettl13	-0.305433
Vamp4	-0.274543
Prrc2c	0.0578758
BC055324	-2.03515
Sell	-0.28527
Selp	1.44908
Nme7	-0.540081
Tiprl	-0.472224
Mpc2	-0.351485
Creg1	-0.692006
Tada1	-0.861052
Uck2	-1.26353
Tmco1	-0.43885
Aldh9a1	-0.801883
Mgst3	-0.236608
Pbx1	0.893675
Nuf2	-5.41391
Uap1	-0.643042
Uhmk1	-0.626482
Atf6	-0.579709
Dusp12	-0.777961
Fcgr2b	-3.01199
Fcgr3	-3.49065
Sdhc	-0.670348
Pcp4l1	1.91688
Tomm40l	-0.658384
Fcer1g	-1.68474
Ndufs2	-0.763242
Ppox	-0.668197
Ufc1	-0.523383
Nit1	-0.184317
Pfdn2	-0.732027
Arhgap30	0.959982
Usf1	-0.12756
F11r	2.99925
B930036N10Rik	-1.24589
Cd48	-0.902489
Ncstn	-0.1536
Copa	-0.419666
Pex19	-0.127561
Igsf8	-1.21948
Tagln2	-0.47632
Dusp23	-0.137807
Aim2	-0.0260054
Ifi209	-2.92955
Mndal	0.738116
Ifi203	1.63675
Fh1	-1.60494
Exo1	-3.06248
Cep170	-0.46725
Adss	-0.35411
Desi2	-0.261926
Cox20	-0.58154
Hnrnpu	-0.747223
Smyd3	-0.455511
Tfb2m	-0.494212
Ahctf1	-0.668633
Psen2	-0.637032
Parp1	-0.940896
Lin9	-1.46323
Acbd3	-0.196365
H3f3a	0.0684069
Sde2	-0.198779
Pycr2	-0.594777
Nvl	-0.789693
Cnih4	-1.17797
Wdr26	-0.0392499
Lbr	-0.854272
Degs1	-0.827821
Aida	-0.212772
Mia3	-0.279035
2023-03-02	-0.359937
Iars2	-0.851002
Eprs	-0.67506
Rrp15	-0.981563
Cenpf	-2.48926
Smyd2	-0.842246
Angel2	-0.162768
Nsl1	-2.93174
Nenf	-0.828977
Ppp2r5a	-0.230708
Dtl	-1.75109
Ints7	-0.921718
Lpgat1	-0.377265
Nek2	-3.17729
Diexf	-0.561663
Hsd11b1	-4.30503
Cd34	1.23859
Cr1l	-0.027597
Nmt2	-0.225733
Suv39h2	-1.69952
Hspa14	-1.27757
Frmd4a	-0.127242
Prpf18	-0.10319
Sephs1	-0.990919
Mcm10	-4.02738
Optn	-2.9423
Cdc123	-1.29892
Nudt5	-1.41074
Upf2	-0.346496
Usp6nl	-0.726806
Celf2	0.668133
Taf3	-0.892558
Atp5c1	-0.581434
Kin	-0.313888
Itih5	1.3866
Pfkfb3	-0.926589
Rbm17	-0.803631
Fbxo18	-0.265765
Mindy3	-0.648153
Pter	-0.650039
Rsu1	-0.193459
Vim	0.112365
Hacd1	-1.51029
Mllt10	-0.338691
Dnajc1	0.0543505
Commd3	-0.483787
Pip4k2a	-0.455019
Apbb1ip	-0.0674465
Pdss1	-1.8509
Abi1	-0.185528
Yme1l1	-0.319283
Ehmt1	-0.219236
Arrdc1	0.0399453
Zmynd19	-1.44893
Dph7	-0.37906
Mrpl41	-1.24851
Nelfb	-0.445947
Tubb4b	-2.09187
Tmem203	-0.430123
Ssna1	-0.816714
Anapc2	-0.272854
Man1b1	-0.678543
Sapcd2	-3.86914
Abca2	-0.0854915
Fbxw5	-0.5739
Traf2	-0.590524
Edf1	-0.762504
Phpt1	-0.248966
Rabl6	-0.96774
Tmem141	-0.234496
Bmyc	0.479097
Ubac1	-1.03739
Tmem250-ps	-0.433721
Dnlz	-0.576136
Card9	-3.26826
Sdccag3	-0.973344
Pmpca	-0.713913
Egfl7	0.590009
Fam69b	1.40517
Surf6	-0.566942
Med22	-0.377292
Surf1	0.0325631
Surf2	-0.166128
Surf4	-1.40726
Rexo4	-0.347012
Brd3	-0.661444
Wdr5	-0.762266
Col5a1	-5.27119
Mrps2	-0.973379
Gfi1b	-0.875106
Setx	-0.00446067
Med27	-0.667046
Rapgef1	-0.686055
Trub2	-0.92446
Coq4	-0.873575
Urm1	-0.517636
Odf2	-0.78991
Gle1	-0.808973
Wdr34	-0.751705
Set	-1.09702
Zdhhc12	-0.629054
Tbc1d13	-0.65319
Endog	-1.86239
Spout1	-1.00973
Nup188	-1.65921
Sh3glb2	-0.339151
Ptpa	-0.839388
Ntmt1	-0.405332
Asb6	-0.534645
Tor1b	-0.565179
Tor1a	-1.17426
BC005624	-0.313237
Ass1	-1.82231
Exosc2	-0.8568
Nup214	-0.874713
Fam78a	-0.833265
Pomt1	-1.12642
Uck1	-0.465397
Swi5	-0.843287
Ciz1	-0.080215
1110008P14Rik	-1.30314
Lcn2	-4.03482
Ptges2	-0.903897
Dpm2	-0.66352
St6galnac4	-0.574728
St6galnac6	-0.352453
Fpgs	-1.36613
Cdk9	-0.383183
Tor2a	-0.488472
Mvb12b	-0.572308
Mapkap1	-0.908041
Gapvd1	-0.426726
Hspa5	-1.39141
Rabepk	-0.1622
Psmd5	-0.666963
Cntrl	-0.523066
Stom	-2.74482
Ggta1	-0.508677
Ndufa8	-0.500634
Mrrf	-0.334945
Strbp	-0.441978
Dennd1a	-0.314477
Psmb7	-0.777394
Arpc5l	-0.734006
Ppp6c	-0.618824
Zeb2	-1.39304
Zeb2os	-1.00462
Orc4	-0.19405
Mmadhc	-0.60219
Rbm43	0.043576
Nmi	0.0667839
Rif1	-0.899093
Arl5a	-0.41509
Prpf40a	-0.695491
Arl6ip6	-0.666184
Nr4a2	2.08577
Gpd2	-0.052246
Pkp4	-1.13073
Baz2b	0.846389
Rbms1	-1.06932
Tank	-1.17109
Psmd14	-1.16319
Cers6	-1.1023
Spc25	-5.03012
Ppig	-0.812008
Ssb	-0.829098
Mettl5	-0.748012
Gorasp2	-1.26013
Tlk1	-0.690565
Mettl8	-0.505883
Dcaf17	-0.512199
Dync1i2	0.0224471
Slc25a12	-0.63254
Hat1	-1.64013
Metap1d	-0.198683
Map3k20	-1.02256
Cdca7	-1.46608
Sp3	-0.194726
Ola1	-0.900868
Cir1	0.0273671
Atp5g3	-1.40069
Lnpk	-1.20232
Mtx2	-0.723186
Hnrnpa3	-1.01305
Nfe2l2	-0.331945
Agps	-1.32957
Prkra	-0.147507
Cwc22	-0.146674
Ube2e3	-0.385273
Itga4	-0.6546
Dnajc10	-0.693324
Dusp19	-0.903243
Nup35	-2.60452
Zc3h15	-0.804587
Selenoh	-1.43132
Tmx2	-0.588127
Med19	-0.412912
Zdhhc5	-0.979974
Clp1	-0.522362
Ube2l6	1.15287
Timm10	-0.753701
Slc43a1	-1.26284
Slc43a3	-1.52576
Ssrp1	-1.13172
Nup160	-1.09695
Fnbp4	-0.163406
Mtch2	-1.11203
Ndufs3	-0.852095
Celf1	-0.13232
Rapsn	-1.15659
Psmc3	-1.14382
Spi1	-0.244579
Arfgap2	-0.321903
Ckap5	-1.38234
Arhgap1	-0.226005
Dgkz	-0.1173
Pex16	-0.414275
Slc35c1	-0.661146
Trp53i11	1.82706
Ext2	-0.21066
Alkbh3	-0.503175
Hsd17b12	-0.561007
Api5	-0.898228
B230118H07Rik	0.0574757
Commd9	-0.561954
Trim44	0.0874186
Cd44	-0.101963
Pdhx	-0.719479
Apip	-1.15554
Cat	0.00222432
Nat10	-1.33102
Caprin1	-0.36508
Lmo2	1.28109
Fbxo3	-0.407931
Hipk3	-0.547517
Cstf3	-0.620894
Elp4	-0.401596
Immp1l	-0.278308
Dnajc24	-0.493015
Kif18a	-1.57274
Lin7c	-0.159357
Ccdc34	-1.91573
Nop10	-1.20039
Emc4	-1.06266
Katnbl1	-0.658789
Emc7	-0.813916
Aven	-0.412749
Arhgap11a	-2.93488
Aqr	-0.390435
Fam98b	-0.361765
Eif2ak4	-0.466196
Bub1b	-4.3048
Knstrn	-2.10544
Ivd	-0.544337
Ccdc32	-0.606853
Knl1	-4.37252
Rad51	-4.89336
Rmdn3	-0.868316
Dnajc17	-0.79767
Zfyve19	-0.749916
Ino80	-0.201863
Chp1	-0.264197
1700020I14Rik	-0.598298
Oip5	-4.55382
Nusap1	-5.36023
Ndufaf1	-0.786771
Rtf1	-0.361886
Rpap1	-0.201761
Ehd4	-0.13949
Zfp106	-0.297627
Snap23	-0.325002
Haus2	-0.416874
Cdan1	-0.69897
Tubgcp4	-0.301103
Pdia3	-1.30966
Serf2	-0.706521
Hypk	-0.790833
Mfap1b	-0.135949
Wdr76	-1.81747
Ctdspl2	-0.157194
Eif3j1	-1.16812
B2m	0.768098
Sord	-0.138043
Gatm	-2.36592
Bloc1s6	-0.0917969
Sqor	-0.512523
Myef2	-0.561264
Dut	-2.38003
Cops2	-0.719836
Dtwd1	-0.823889
Atp8b4	-2.54987
Hdc	-3.49229
Gabpb1	0.0179774
Usp8	0.0748168
Usp50	-1.41321
Trpm7	-0.230422
Sppl2a	-0.0476097
Blvra	-1.08798
Ncaph	-3.18659
Snrnp200	-0.740616
Ciao1	-0.622864
Stard7	-1.08158
Dusp2	0.650542
Mrps5	-0.579615
1500011K16Rik	-0.423562
Bub1	-4.71536
Anapc1	-0.582126
Zc3h8	-1.03274
Polr1b	-0.797372
Slc20a1	-0.746625
Ckap2l	-5.35903
Sirpa	-0.772758
Snrpb	-0.882917
Nop56	-1.23466
Idh3b	-0.153468
Vps16	-0.792786
Ptpra	-0.237582
Mrps26	-1.05205
Ddrgk1	-0.346067
Itpa	-0.65168
Atrn	-1.14945
1700037H04Rik	-1.3153
Cenpb	-0.363936
Cdc25b	-2.87512
Pank2	-0.712661
Pcna	-1.71459
Trmt6	-1.06649
Mcm8	-2.01486
Crls1	-1.21272
Tmx4	-0.421478
Tasp1	-0.663547
Esf1	-0.643759
Macrod2	-1.65608
Snrpb2	-0.917665
Dstn	-1.35263
Rrbp1	-0.509509
Snx5	-0.842458
Mgme1	-1.0534
Kat14	-0.446864
Sec23b	-1.1082
Smim26	-0.977215
Dtd1	-0.166637
Naa20	-0.890541
Crnkl1	-0.650801
Xrn2	-0.586865
Cd93	0.583463
Nxt1	-1.52955
Cst7	-3.42738
Apmap	-0.754381
Acss1	-1.86897
Entpd6	-1.05952
Pygb	-0.580553
Abhd12	-0.463513
Gins1	-2.47814
Nsfl1c	-0.385082
Fkbp1a	0.554141
Psmf1	-0.484466
Fam110a	1.4024
Csnk2a1	-0.179252
Rbck1	-0.687677
Sox12	-0.699246
Id1	1.28847
Tpx2	-3.6165
Pdrg1	-0.18221
Tm9sf4	-0.514843
Plagl2	-0.370751
Asxl1	-0.483603
Mapre1	-0.612793
Cdk5rap1	-0.108239
E2f1	-2.76203
Chmp4b	-0.33466
Raly	-0.660659
Eif2s2	-0.90916
Ahcy	-1.59427
Itch	-0.0522129
Pigu	-0.505069
Ncoa6	-0.65182
Gss	-0.596016
Trpc4ap	-0.0245418
Edem2	-0.228394
Procr	4.03683
Eif6	-1.07794
Uqcc1	-0.979428
Cep250	-0.198285
Ergic3	-0.181118
Rbm12	-0.433897
Nfs1	-0.627045
Romo1	-1.01685
Rbm39	0.472287
Phf20	-0.116241
Scand1	-0.607363
2900097C17Rik	0.0193992
1110008F13Rik	-0.768817
Ndrg3	-0.142879
Dsn1	-1.15923
Samhd1	0.915792
Rbl1	-1.52541
Rpn2	-1.425
Manbal	-0.276579
Ctnnbl1	-0.589532
Rprd1b	-0.476454
Lbp	-0.662976
Actr5	-0.44482
Srsf6	-0.788357
Ift52	-0.138004
Mybl2	-5.10455
Oser1	-0.485831
Serinc3	0.288409
Pkig	-1.14924
Ada	-0.447297
Tomm34	-0.452512
Slpi	-4.54777
Pigt	-0.490821
Dnttip1	-0.12131
Ube2c	-4.0855
Acot8	-0.356466
Ctsa	-0.581819
Pcif1	-0.29122
Ncoa5	-0.116867
Slc35c2	-0.21546
Elmo2	-0.605816
Eya2	2.17093
Trp53rkb	-0.794849
Arfgef2	-0.85754
Cse1l	-1.00992
Ddx27	-0.74532
Tmem189	-0.180227
Ptpn1	-0.241496
Mocs3	-0.740354
Zfp64	-0.300535
Pfdn4	-0.913986
Aurka	-3.86758
Cstf1	-0.57303
Rtf2	-0.127701
Rae1	-0.978447
Rbm38	-0.339775
Rab22a	-0.209186
Vapb	-0.321355
Npepl1	-0.734783
Nelfcd	-0.751056
Ctsz	-1.6561
Atp5e	-0.558342
Prelid3b	-1.7364
Psma7	-0.794524
Mtg2	-0.530417
Osbpl2	-0.240787
Adrm1	-0.736528
Cables2	-0.472106
Mrgbp	-0.303222
Gid8	-1.18513
Ythdf1	-0.338337
Arfgap1	-0.516709
Ppdpf	0.341882
Rtel1	-1.4638
Arfrp1	-0.248401
Tpd52l2	-0.412697
Dnajc5	-0.165681
Uckl1	-0.415101
Prpf6	-0.185322
Rgs19	0.0128699
Polr3k	-0.939556
Ccdc22	-0.636031
Gripap1	0.00571379
Otud5	-0.296338
Slc35a2	-0.171636
Pqbp1	-0.357384
Timm17b	-0.643635
Gata1	-3.5982
Suv39h1	-1.51441
Was	-0.102646
Rbm3	-0.518754
Ebp	-1.03194
Ftsj1	-0.870996
Slc38a5	-26.3947
Cybb	-26.0757
Mid1ip1	-1.10804
Bcor	-0.447026
Atp6ap2	-1.15442
1810030O07Rik	-0.313657
Med14	-0.871207
Usp9x	-0.380058
Ddx3x	-0.458576
Maoa	-0.861033
Ndufb11	-0.64005
Rbm10	-0.938699
Uba1	-0.398184
Cdk16	-0.764711
Araf	-0.0604689
Cfp	-1.23641
Uxt	-1.39197
Pgrmc1	-0.131369
Slc25a5	-1.14874
C330007P06Rik	-0.682382
Ube2a	-1.0758
Upf3b	-0.351624
Nkap	-0.562443
Ndufa1	-1.17486
Lamp2	-0.265951
Cul4b	-0.277746
Mcts1	-0.908244
C1galt1c1	-0.526531
Gria3	-0.816191
Thoc2	-0.330259
Stag2	-0.412231
Utp14a	-1.08358
Aifm1	-1.12315
Rbmx2	-1.17248
Stk26	-0.0332406
Mbnl3	-1.30631
Phf6	-0.282257
Hprt	-0.839862
Ints6l	-0.335713
Htatsf1	-0.410525
Arhgef6	0.855443
Rbmx	-0.23317
Fmr1	-0.485825
Hmgb3	-0.912569
Vma21	-0.923112
Cetn2	-0.380167
Nsdhl	-0.350816
Haus7	-1.01942
Bcap31	-0.522324
Abcd1	-0.355338
Idh3g	-0.942261
Ssr4	-1.02937
Naa10	-1.09436
Hcfc1	-0.82809
Irak1	-0.248025
Mecp2	-0.0354919
Flna	-0.620545
Emd	-0.482879
Atp6ap1	-0.548069
Fam50a	-0.453904
Lage3	-0.643376
Ubl4a	-1.47065
Slc10a3	-1.40306
G6pdx	-1.40893
Dkc1	-1.15941
Mpp1	-0.97607
Fundc2	-0.667558
Brcc3	-1.13742
Vbp1	-0.25525
Tbl1x	0.0516472
Gk	-1.32334
Pola1	-2.49686
Pdk3	-0.514958
Eif2s3x	-0.879632
Apoo	-0.769914
Maged1	1.84417
Las1l	-0.93964
F630028O10Rik	-2.3573
Pja1	-0.111407
Igbp1	-0.031633
Pdzd11	-0.609176
Kif4	-4.21821
Snx12	-0.616394
Il2rg	1.00802
Med12	-0.070242
Zmym3	-0.430055
Nono	-0.477108
Taf1	-0.327724
Ogt	1.14046
Pin4	-0.859142
Ercc6l	-2.59422
Abcb7	-0.687748
Pbdc1	-1.13006
Atrx	0.142274
Magt1	-1.17662
Cox7b	-0.938754
Pgk1	-1.06874
2610002M06Rik	-0.343483
Hmgn5	-1.10863
Sh3bgrl	-0.300953
Apool	-0.414208
Nap1l3	2.55834
Cstf2	-0.577269
Trmt2b	-0.161744
Cenpi	-4.06181
Timm8a1	-1.96703
Btk	-0.408698
Gla	-1.62811
Hnrnph2	-0.368058
Armcx3	-0.212951
Tceal8	-0.176936
Tceal9	-0.504201
Bex3	-0.320308
Morf4l2	-0.838149
Prps1	-1.2279
Tsc22d3	0.740848
Psmd10	-0.228839
Tmem164	-0.178837
Ammecr1	-1.13776
Alg13	-0.777013
Tmem29	-0.636186
Gnl3l	-0.282908
Tsr2	-1.04145
Huwe1	-0.375247
Hsd17b10	0.321055
Smc1a	-0.521956
Kdm5c	-0.126896
Nbdy	0.0204345
Sat1	-0.410764
Acot9	-0.698263
Prdx4	-0.663881
Sms	-0.727849
Eif1ax	-1.31334
Sh3kbp1	-0.149262
Pdha1	-0.499179
Phka2	-0.763658
Rbbp7	-0.855899
Ctps2	-0.323016
Ap1s2	-1.23488
Zrsr2	0.0241246
Siah1b	-0.564375
Piga	-1.17703
Gemin8	-0.495988
Ofd1	-0.589156
Rab9	-0.682101
Tmsb4x	0.0856101
Prps2	-0.713986
Msl3	-0.868953
Hccs	-0.487851
Mid1	-1.42974
Pex2	-0.227611
Mrps28	-1.17517
Zfp704	-0.239188
Pag1	1.26946
Fabp5	-1.63742
Impa1	-0.569646
Zfand1	0.0816015
1810022K09Rik	-0.710137
Car1	-3.67312
Car2	1.28255
Armc1	-0.718808
Mtfr1	-0.665893
Gyg	-0.208886
Cpa3	-1.53032
Gm43672	-0.586308
Tbl1xr1	-0.185156
Ect2	-2.65312
Nceh1	1.68181
Fndc3b	-1.36115
Mecom	2.99144
Gpr160	-1.27139
Skil	1.35082
Zfp639	-0.837208
Mfn1	-1.3253
Gnb4	-0.63039
Actl6a	-0.782942
Mrpl47	-1.44633
Ndufb5	-0.927713
Fxr1	-0.080848
Dnajc19	-1.10053
Atp11b	0.504673
Dcun1d1	0.969288
Acad9	-0.515429
Anxa5	0.8391
Exosc9	-1.17294
Ccna2	-5.03488
4932438A13Rik	-0.0395953
Spata5	-0.451298
Spry1	1.8425
Hspa4l	-0.366233
Plk4	-2.90943
Larp1b	-1.43718
Pgrmc2	-0.57254
Jade1	-0.581823
Sclt1	-0.912781
Noct	-2.13116
Ndufc1	-1.159
Naa15	-0.599697
Mgst2	-0.991203
Ufm1	-0.870818
Exosc8	-1.89645
Alg5	-0.726444
Rfxap	-0.316339
Commd2	-0.573121
Tsc22d2	1.3012
Serp1	-0.59648
Selenot	-0.895635
Gpr171	1.24186
P2ry14	1.50259
Mbnl1	0.040469
Rap2b	-0.216744
Dhx36	-0.0341834
Slc33a1	-0.951575
Gmps	-0.937116
Ssr3	-0.843363
Ccnl1	0.549252
Rsrc1	-0.809436
Gfm1	-1.28888
Mfsd1	-0.758685
Smc4	-1.61468
Trim59	-0.790625
Kpna4	-0.0440896
Nmd3	-0.780108
Pdcd10	-0.223809
Golim4	-0.121721
Ppid	-1.2079
Etfdh	-0.547939
4930579G24Rik	-1.75772
Gucy1a1	2.55073
Plrg1	-0.715508
Mnd1	-2.75572
Fbxw7	-0.227904
Etv3	1.63067
Pear1	1.66606
Prcc	-0.582489
Hdgf	-1.37181
Isg20l2	-0.467684
Gpatch4	-1.0092
Naxe	-0.205918
Iqgap3	-3.33911
Mef2d	0.0695448
Cct3	-0.847586
Glmp	-0.185386
Smg5	-0.43113
Pmf1	-1.8071
Slc25a44	-1.06371
Lamtor2	-1.06602
Ubqln4	-0.99086
Ssr2	-1.4053
Gon4l	-0.0638172
Msto1	-0.663975
Dap3	-0.882494
Fdps	-1.39293
Clk2	-0.331408
Scamp3	-1.34648
Fam189b	-1.51361
Mtx1	-0.711488
Krtcap2	-0.791526
Dpm3	-0.543676
Slc50a1	0.854469
Flad1	-0.321685
Cks1b	-2.57196
Shc1	-0.118992
Pmvk	-0.509263
Ube2q1	-0.187771
Hax1	-0.836641
Ubap2l	-0.353738
4933434E20Rik	-0.00891221
Jtb	-0.299052
Ints3	-0.546916
Ilf2	-0.56407
Chtop	-0.664872
S100a1	-0.149791
S100a6	1.68088
S100a8	-1.52434
S100a9	-1.2855
S100a11	0.275751
S100a10	0.073088
Tdrkh	-0.72184
Mrpl9	-0.396457
Snx27	-0.495461
Psmb4	-0.652982
Selenbp1	-0.162401
Psmd4	-0.685316
Pip5k1a	-0.0166677
Vps72	-0.677862
Scnm1	-0.0519623
Tnfaip8l2	-0.1237
Gabpb2	-0.594098
Cdc42se1	-0.510931
Cers2	-0.519535
Setdb1	-0.655428
Mcl1	0.849551
Tars2	-0.868617
Rprd2	-0.140803
Prpf3	-1.15971
Mrps21	-0.967843
BC028528	0.68864
Aph1a	-0.624932
Anp32e	-1.72346
Sf3b4	-1.01881
Bola1	-0.687439
Hist2h2ac	-1.95364
Hist2h4	-2.51723
Txnip	1.21683
Rbm8a	-0.965604
Pex11b	-0.160516
Polr3c	-0.343753
Rnf115	-0.187191
Gpr89	-0.266855
Acp6	-0.520961
Chd1l	-1.01072
Sec22b	-0.431121
Phgdh	-0.670484
Wdr3	-0.873614
Man1a2	-0.197527
Trim45	-1.36477
Ttf2	-1.42285
Atp1a1	-0.842561
Sike1	-0.414653
Nras	-0.331282
Bcas2	-0.772811
Trim33	-0.158708
Hipk1	-0.0142461
Dclre1b	-0.64988
Rsbn1	-0.295119
Phtf1	-1.12166
Slc16a1	-1.57203
Capza1	-0.99343
Ddx20	-0.998685
Rap1a	-0.566613
Atp5f1	-0.629836
Wdr77	-0.532872
Cept1	-0.183191
Cd53	0.0257145
Lamtor5	-0.419154
Rbm15	-0.567438
Ahcyl1	-0.425531
Gstm5	-1.13788
Ampd2	-0.372968
Gnai3	-0.31897
Psma5	-0.707508
Sort1	-0.578153
Psrc1	-1.00476
Sars	-0.742814
Clcc1	-0.663198
Gpsm2	-3.16011
Vav3	-0.100301
Rtca	-0.903177
Sass6	-1.15972
Mfsd14a	-0.538241
Slc35a3	-1.29517
Frrs1	-0.829088
Cnn3	-1.36147
Abcd3	-0.392052
Gclm	-0.844407
Dnttip2	-0.15634
1810037I17Rik	-0.788957
Mettl14	-1.13651
Camk2d	1.86243
Larp7	-0.661725
Zgrf1	-1.89515
Tifa	-0.155011
Ap1ar	-0.581765
Fam241a	-1.92311
Gar1	-0.949456
Pla2g12a	-1.45919
Ostc	-1.05009
Aimp1	-0.359714
Gstcd	-1.08947
Ints12	-0.5058
Ppa2	-0.820552
Tet2	-0.363546
Cenpe	-1.53119
Bdh2	3.98352
Cisd2	-0.407834
Manba	-0.339676
Emcn	3.11315
H2afz	-1.67319
Lamtor3	-0.0442583
Dapp1	0.697655
Adh5	-0.420043
Metap1	-0.648511
Eif4e	-0.999185
Gbp3	-0.0266191
Gbp2	1.71773
Kyat3	-1.14003
Gtf2b	-0.471667
Pkn2	-0.177663
4930519L02Rik	-0.368251
Lmo4	-0.906559
Hs2st1	-0.157326
Selenof	-0.650123
Sh3glb1	-0.137187
Odf2l	-0.742377
Znhit6	-0.673552
Bcl10	-0.0356985
2410004B18Rik	-0.587709
Ssx2ip	-0.960066
Gng5	-0.000676832
Rpf1	-0.885813
Adgrl4	1.95737
Fubp1	-0.311774
Zzz3	-0.344763
Pigk	-0.493565
Rabggtb	-0.874348
Zranb2	-0.741499
Ankrd13c	-0.611245
Lrrc40	-1.77818
Depdc1a	-4.60131
Tmem68	-0.990191
Tgs1	-0.401003
Lyn	-0.349905
Chchd7	-0.560629
Impad1	-0.358574
Ubxn2b	-0.706876
Sdcbp	0.0869488
Rab2a	-0.482964
Chd7	-2.30278
Asph	-0.459412
Plekhf2	-0.28376
Ndufaf6	-1.21168
Ccne2	-3.24307
Ints8	-0.821398
Virma	-0.488446
Rad54b	-3.79268
Gem	1.37064
Fam92a	0.059945
Otud6b	-1.4013
Tmem55a	-0.261257
Decr1	-0.0851956
Nbn	-0.896713
Ggh	-0.181625
Ccnc	-0.409156
Pnisr	0.775204
Coq3	-0.781175
Mms22l	-1.46967
Ndufaf4	-1.00851
Ufl1	-0.293013
Map3k7	-0.583218
Casp8ap2	-1.05875
Mdn1	-0.586642
Lyrm2	-0.330943
Ube2j1	-0.675318
Pnrc1	1.15709
Rngtt	-0.691773
Akirin2	-0.125138
Orc3	-1.06435
Rars2	-0.825793
Aco1	-0.972092
Ddx58	1.77598
Topors	-0.25436
Ndufb6	-1.2406
Aptx	-0.417573
Dnaja1	-0.468167
Smu1	-0.586279
B4galt1	-0.5001
Bag1	-1.12685
Nfx1	-0.700169
Nol6	-0.619958
Ube2r2	-0.107942
Ubap2	-0.993521
Dcaf12	-0.453266
Nudt2	-0.523969
Il11ra1	-0.285832
Rpp25l	-0.593326
Dctn3	-0.761593
Sigmar1	-0.682064
Galt	-0.099168
Vcp	-0.587137
Stoml2	-1.13945
Ccdc107	-0.158728
Arhgef39	-2.49471
Tln1	0.11278
Clta	-0.397136
Gne	-0.319189
Rnf38	-0.588553
Melk	-4.13028
Zcchc7	-0.0159371
Grhpr	-0.325474
Polr1e	-0.900596
Tomm5	-1.30146
Exosc3	-0.962634
Dcaf10	-0.813653
Slc25a51	-0.265316
Ncbp1	-1.57543
Hemgn	-0.698944
Anp32b	-0.825659
Nans	-1.95303
Sec61b	-0.85615
Erp44	-1.09982
Tex10	-0.495199
Msantd3	-1.07829
Mrpl50	-0.874493
Rnf20	-0.208496
Smc2	-2.91582
Nipsnap3b	-0.70585
Tmem38b	-1.0626
Rad23b	-0.939317
Klf4	1.29831
Ikbkap	-0.448158
Fam206a	-0.824338
Txn1	-0.548833
AI314180	-0.142164
Ptgr1	-1.39123
Dnajc25	-1.20541
Ugcg	-1.34382
Ptbp3	-0.572931
Hsdl2	-0.731763
Inip	-1.11086
Slc31a2	-1.14046
Slc31a1	-1.05093
Cdc26	-0.310231
Prpf4	-0.691489
Alad	-1.23933
Pole3	-1.57391
Cdk5rap2	-1.31231
Dmac1	-1.02165
Psip1	-0.958722
Cntln	-0.578862
Rraga	-0.0360692
Haus6	-1.08352
Plin2	-0.946071
Mllt3	1.34115
Hacd4	2.65707
Klhl9	-0.270659
Mtap	-0.418957
Tusc1	-0.331708
Caap1	-0.359039
Plaa	-0.562995
Jun	0.836733
Tm2d1	-0.232389
Usp1	-1.95407
Alg6	-1.74526
Itgb3bp	-0.880675
Pgm2	-0.270702
Jak1	0.722607
Leprot	-0.685938
Pde4b	1.32115
Oma1	-0.305791
Usp24	-0.913745
Dhcr24	-0.427789
Ttc4	0.0214702
Ssbp3	-0.411519
Mrpl37	-0.945921
Tceanc2	-0.572991
Tmem59	0.171346
Lrrc42	-0.574637
Yipf1	-0.461119
Ndc1	-2.68693
Magoh	-1.15125
0610037L13Rik	-0.279031
Cpt2	-0.400111
Scp2	-0.316368
Coa7	-0.453764
Zcchc11	0.601624
Prpf38a	-0.801222
Orc1	-2.91037
Cc2d1b	-0.405118
Txndc12	-0.419706
Kti12	-0.498594
Nrd1	-0.504599
Eps15	-0.255754
Cdkn2c	-0.980677
Faf1	-1.14821
Cmpk1	-0.492873
Stil	-3.86683
Tal1	-0.0193434
Pdzk1ip1	2.23968
Atpaf1	-0.472555
Mknk1	-0.472434
Uqcrh	0.18362
Lrrc41	-0.319307
Rad54l	-3.19458
Mast2	-1.58067
Nasp	-2.24545
Prdx1	-0.959746
Toe1	-0.536858
Mutyh	-1.9167
Urod	-0.544545
Eif2b3	-1.2096
Kif2c	-4.01841
Rnf220	-0.201939
Eri3	-0.894357
Dmap1	-0.446727
Atp6v0b	-0.396584
Med8	-1.19525
Elovl1	-0.961507
Cdc20	-2.90619
Mpl	2.22021
Ebna1bp2	-1.12454
Ermap	-4.56115
Svbp	-0.762775
AU022252	-0.764502
Ybx1	-1.46158
Ppih	-1.99833
Scmh1	-0.370431
Ctps	-1.91802
Cited4	-5.11296
Nfyc	-0.615816
Smap2	-0.310504
Zmpste24	-0.698514
Ppt1	-0.0595291
Ppie	-0.44149
Pabpc4	-1.27261
Ndufs5	-1.09092
Akirin1	-0.395526
Mycbp	-1.19744
Rragc	-0.107938
Utp11	-0.634179
Sf3a3	-0.953976
Inpp5b	-0.650992
Mtf1	-0.375392
1110065P20Rik	-0.176087
Yrdc	-0.229564
Cdca8	-3.45477
Gnl2	-0.520818
Snip1	-0.716077
Meaf6	-0.925084
Mrps15	-1.1399
Lsm10	-0.103216
Eva1b	1.86309
Thrap3	-0.391655
Map7d1	-0.183795
Trappc3	-0.10055
Adprhl2	-0.753466
Clspn	-4.28271
Psmb2	-0.69014
Sfpq	-0.474045
Zmym1	-1.28015
Smim12	-0.358114
Phc2	-0.337046
Ak2	-1.16085
Rnf19b	-0.497347
Yars	-1.11176
Rbbp4	-0.918251
Zbtb8os	-0.974406
Marcksl1	0.67238
Hdac1	-0.564816
Eif3i	-0.555332
Tmem234	-0.300456
Ccdc28b	-0.17385
Txlna	-0.12979
Kpna6	-0.348581
Tmem39b	-0.933154
Khdrbs1	-0.498542
Pef1	-0.217299
Zcchc17	-0.971758
Snrnp40	-0.93902
Laptm5	0.429282
Mecr	-1.25075
Srsf4	-0.816221
Epb41	-0.414677
Ythdf2	-0.069321
Gmeb1	-0.320043
Taf12	-1.20668
Trnau1ap	-0.33035
Rcc1	-1.88276
Phactr4	-0.31614
Atpif1	-1.3114
Dnajc8	-0.592232
Rpa2	-2.00777
Ppp1r8	-0.914868
Stx12	-0.0915061
Fam76a	-0.295243
Wasf2	-0.166442
Tmem222	-0.437558
Nudc	-1.125
Gpn2	-0.878836
Pigv	-0.635755
Arid1a	-0.208523
Hmgn2	-1.1287
Dhdds	-0.631825
Cd52	-0.252384
Sh3bgrl3	-0.371187
Cep85	-0.827314
Zfp593	-0.727379
Pdik1l	-0.901159
Stmn1	-1.17659
Aunip	-4.97934
Mtfr1l	-0.44595
Rhd	-5.1612
Rsrp1	0.266999
Syf2	-0.0269813
Runx3	-0.0923057
Clic4	-0.563541
Srrm1	-0.701278
Srsf10	-0.999634
Fuca1	-0.140673
Hmgcl	-0.359782
Gale	-2.01665
Lypla2	-0.532757
Pithd1	-0.776929
Eloa	-0.591528
E2f2	-4.99366
Hnrnpr	-0.385217
Kdm1a	-0.110324
Usp48	-0.510861
Eif4g3	-0.266215
Hp1bp3	-0.198547
Ddost	-1.32243
Pink1	0.827748
Minos1	-1.25647
Capzb	-0.678881
Akr7a5	-0.516111
Mrto4	-1.52818
Emc1	-1.08394
Ubr4	-0.436261
Rcc2	-0.822085
Padi4	1.84757
Sdhb	-0.927688
Necap2	-1.65407
Szrd1	-0.547578
Spen	-0.0400771
Ddi2	-0.486624
Efhd2	-0.781078
Miip	-1.19686
Mfn2	-0.562642
2510039O18Rik	-0.776742
Agtrap	-0.0681095
Mad2l2	-0.514839
Mtor	-0.590138
Exosc10	-0.422651
Srm	-2.06029
Tardbp	-0.930393
Cenps	-3.56143
Pgd	-1.1183
Ube4b	-0.43278
Lzic	-0.962234
Slc25a33	-0.511292
Eno1	-1.16594
Park7	-0.65954
Camta1	-0.988584
Vamp3	0.0750108
Dnajc11	-0.917425
Nol9	-0.793344
Acot7	-1.02052
Kcnab2	-0.894745
A430005L14Rik	-1.04874
Lrrc47	-0.670892
Smim1	-4.34373
Wrap73	-0.311759
Tprgl	0.501414
Pank4	-0.851072
Rer1	-0.72936
Faap20	-0.0502801
Gnb1	-0.719918
Nadk	-1.25755
Ssu72	-0.52865
Atad3a	-1.29425
Mrpl20	-1.31831
Ccnl2	-0.157678
Aurkaip1	-0.923105
Dvl1	-0.563586
Ints11	-1.00777
Pusl1	-1.33732
Ube2j2	-0.81653
C1qtnf12	-1.19041
B3galt6	-0.693702
Sdf4	-0.242796
9430015G10Rik	-0.947705
Noc2l	-0.84753
Cdk6	-0.948813
Fam133b	-0.331893
Rbm48	-0.792797
Gatad1	-0.157728
Gtpbp10	-0.317222
Sri	-0.248669
Dbf4	-1.87421
Abcb4	-2.53812
Tmem60	-0.460344
Rsbn1l	0.613946
Fgl2	-0.984945
Pmpcb	-0.556652
Dnajc2	-1.06522
Psmc2	-1.06507
Pus7	-0.597694
Rint1	-0.567749
Tomm7	-0.634786
2700038G22Rik	-1.39164
Fam126a	-0.603311
Nupl2	-0.30533
Abcb8	-0.743913
Cdk5	-0.605972
Fastk	-0.676992
Agap3	-0.466868
Abcf2	-1.33538
Rheb	-0.545349
Paxip1	-1.85739
Rbm33	-0.00528326
Nom1	-0.352023
Ube3c	-0.300278
Tyms	-2.98786
Hadha	-0.612961
Hadhb	-1.01799
Selenoi	-0.917691
Cenpa	-2.01137
Tmem214	-0.655077
Ost4	-0.675786
Emilin1	-0.312532
Khk	-0.65932
Preb	-0.621364
Cad	-1.9914
Gtf3c2	-0.552113
Eif2b4	-1.0272
Snx17	-0.177003
Ppm1g	-0.939888
Gpn1	-0.673892
Slc4a1ap	-0.338646
Mrpl33	-1.53765
Rbks	-1.93602
Babam2	-0.403266
Ppp1cb	-0.498305
Pisd	-0.346074
Ywhah	-0.828328
Ctbp1	-0.654217
Maea	-0.574461
Fam53a	-0.0648363
Slbp	-1.52827
Tacc3	-2.73146
Letm1	-1.15427
Nsd2	-0.629095
Nelfa	-0.592926
Haus3	-0.951557
Mxd4	0.90369
Rnf4	-0.0946807
Add1	-0.321722
Mfsd10	-0.725696
Nop14	-0.794724
Htt	-0.703874
Rgs12	-0.625219
Lrpap1	-0.240877
Acox3	-0.560183
Grpel1	-1.2823
Tbc1d14	-0.504491
Bloc1s4	-0.383191
Stx18	-0.81121
Lyar	-1.92764
Tmem128	0.0721012
Wdr1	-0.577783
Rab28	-0.29379
Qdpr	-0.816861
Lap3	-0.988739
Med28	-0.468243
Ncapg	-4.00861
5730480H06Rik	-0.315872
Dhx15	-1.01475
Pi4k2b	-0.335635
Anapc4	-0.303679
Smim20	-0.372697
Rbpj	-0.00398071
Arap2	-0.532193
Pgm1	-0.832242
Klhl5	-0.720556
Rfc1	-1.02255
Lias	-0.601873
Ugdh	-0.500838
Ube2k	-0.849963
Pds5a	-0.759116
Rhoh	0.799274
Tmem33	-0.669535
Slc30a9	-0.236413
Atp8a1	-0.226651
Commd8	-0.466859
Slain2	-0.512364
Fryl	-0.426431
Ociad1	-0.0441675
Usp46	-0.722245
Fip1l1	-0.331424
Chic2	-0.161108
Kit	0.491079
Gm19590	3.5114
Srd5a3	-0.87165
Tmem165	-0.887996
Exoc1	-0.491807
Ppat	-1.01511
Paics	-0.914282
Srp72	-0.568162
Noa1	-0.94804
Polr2b	-0.830545
Cenpc1	-0.561701
Stap1	0.870376
Uba6	-0.249787
Utp3	-0.690508
Grsf1	-0.487657
Mob1b	-0.324469
Dck	-0.86161
Cox18	-0.710951
Ankrd17	-0.128269
G3bp2	-0.257751
Uso1	-0.436818
Sdad1	-0.633345
Nup54	-0.829392
Scarb2	-0.514861
2023-09-11	-1.14311
Ccni	-0.189517
Cnot6l	0.629527
Mrpl1	-0.604223
Anxa3	-4.1577
Hnrnpd	-1.07843
Hnrnpdl	-0.890525
Enoph1	-0.65297
Sec31a	-0.480816
5430416N02Rik	-0.474418
Lin54	-1.18457
Cops4	-0.348878
Plac8	-1.02587
Coq2	-0.809946
Hpse	-1.54509
Mrps18c	-1.04591
Abraxas1	-0.319155
Aff1	-0.5475
Hsd17b11	-0.230987
Nudt9	-0.936057
BC005561	-0.191746
Lrrc8c	-0.691834
Zfp326	-0.197061
Cdc7	-1.92623
Gfi1	-1.2818
Fam69a	-0.625343
Mtf2	-0.581763
Ccdc18	-2.07202
Dr1	-0.647173
Atp5k	-1.40836
Gak	-0.558133
Tmem175	-0.375859
Crlf2	0.730074
Zfp932	-1.22789
Gtpbp6	-0.503989
Chfr	-0.206469
Pgam5	-0.881778
Pxmp2	-2.5907
Pole	-2.31288
Noc4l	-1.1486
Ddx51	-0.581011
Ep400	-0.497085
Pus1	-0.944268
Hscb	0.0128709
Chek2	-1.17223
Pitpnb	-0.640905
Tfip11	-0.641902
Srrd	-0.860991
Sart3	-1.10714
Iscu	-0.360517
Selplg	-0.380182
Coro1c	-0.788889
Alkbh2	-0.715893
Ung	-2.03514
Mmab	-0.504496
Mvk	-0.827348
Git2	0.760784
Ankrd13a	0.256246
2610524H06Rik	-0.318734
Oasl2	2.30565
2210016L21Rik	-0.108799
Sppl3	-0.138073
Acads	-0.150122
Mlec	-0.762717
Pop5	-0.898706
Rnf10	-0.116531
Coq5	-0.474289
Dynll1	-1.24098
Srsf9	-0.877865
Gatc	-0.987551
Triap1	-0.831312
Cox6a1	-1.34298
Pxn	0.0446562
Gcn1l1	-0.341096
Rab35	-0.00866371
Cit	-3.58664
Prkab1	-0.215022
Suds3	-0.986014
Taok3	-0.132179
Pebp1	-0.34103
Rfc5	-2.41797
Fbxw8	-0.837617
Rbm19	-1.09261
Plbd2	-0.372225
Slc8b1	-0.985887
Tpcn1	-0.875127
Ddx54	-0.0499226
Ptpn11	-0.52276
Hectd4	-0.358913
Naa25	-1.10881
Erp29	-1.07942
Aldh2	0.390383
Brap	-0.279243
Atxn2	-0.396472
Ppp1cc	-1.08968
Hvcn1	-2.31533
Vps29	-0.73558
Fam216a	-0.520426
Gpn3	-1.28089
Arpc3	-0.356459
Anapc7	-0.051697
Atp2a2	-0.856285
Camkk2	-0.0621522
Anapc5	-0.796962
Rnf34	0.0426888
Kdm2b	-0.463381
Rhof	2.19725
Psmd9	-0.93719
Bcl7a	-0.779269
Diablo	0.0230292
Vps33a	-0.81301
Clip1	0.052358
Zcchc8	-1.281
Kntc1	-5.6985
Denr	-0.710569
Ogfod2	-0.470421
Arl6ip4	-1.11246
Mphosph9	-1.16729
2810006K23Rik	-0.421536
Cdk2ap1	-1.31362
Sbno1	-0.153682
Kmt5a	-1.4162
Rilpl2	-0.453055
Snrnp35	-0.824792
Tmed2	-0.604301
Ddx55	-0.331328
Eif2b1	-1.15853
Gtf2h3	-0.363123
Atp6v0a2	-0.735642
Scarb1	-1.08218
Ubc	0.486282
Bri3bp	-1.25708
Slc15a4	-0.649299
Stx2	-1.47261
Ran	-1.39807
Sfswap	-0.264713
Mrps17	-1.00341
Psph	-0.790308
Sumf2	-1.00619
Chchd2	-0.612154
Vkorc1l1	-0.959414
Gusb	-0.884398
Asl	-0.28336
Crcp	-0.78989
Rabgef1	-1.12216
Tmem248	-1.12137
Sbds	-0.421833
Tyw1	-0.734669
Rcc1l	-1.16597
Ncf1	-1.56425
Rfc2	-0.959499
Eif4h	-0.421784
Cldn13	-5.23816
Mettl27	1.62178
Abhd11	-1.32101
Bud23	-1.40785
Dnajc30	-0.544141
Tbl2	-1.53298
Bcl7b	-0.220504
Baz1b	-0.944066
Nsun5	-0.713259
Pom121	-0.650637
Rhbdd2	-0.139657
Tmem120a	-0.831789
Mdh2	-1.1992
Ywhag	-0.354639
Rasa4	-0.587089
Polr2j	-0.92935
Lrwd1	-0.912974
Prkrip1	-0.530415
Sh2b2	-2.01059
Cux1	0.256602
Myl10	4.0201
Ift22	-0.678835
Fis1	-0.474195
Cldn15	-3.88713
Znhit1	-1.18011
Plod3	-1.8308
Ap1s1	-1.20026
Srrt	-0.826358
Pop7	-0.506607
Gnb2	-0.541694
Tfr2	-0.464638
Mospd3	-0.935039
Agfg2	-1.06951
Ppp1r35	-0.607075
Mepce	-0.415645
Cops6	-0.818706
Mcm7	-2.03268
Taf6	-1.07555
Cnpy4	-0.332598
Lamtor4	-0.608667
BC037034	-1.35218
Dnaaf5	-0.945956
Sun1	-1.01476
Get4	-1.06746
Adap1	-1.09227
Cox19	-0.40571
3110082I17Rik	-1.32191
Ints1	-0.581913
Psmg3	-0.983635
Mad1l1	-1.6066
Nudt1	-0.950006
Mrm2	-0.832627
Eif3b	-1.26937
Chst12	-0.518306
Gna12	-1.19383
Wipi2	0.0371329
Actb	0.304881
E130309D02Rik	-1.27185
Zdhhc4	-0.39001
Kdelr2	-1.38541
Daglb	-0.799754
Rac1	-0.749926
Eif2ak1	-0.565665
Aimp2	-1.06264
Pms2	-0.833421
Ccz1	-0.672977
Tecpr1	1.89939
Bri3	0.543174
Trrap	-0.138813
Arpc1a	-0.370363
Arpc1b	-0.200917
Pdap1	-1.23131
Bud31	-0.676407
Cpsf4	-1.5404
Atp5j2	-0.837061
Cdk8	-0.76005
Gtf3a	-1.16489
Polr1d	-0.55558
Flt3	1.57335
Pomp	-0.58142
Slc7a1	-0.363172
Hmgb1	-0.719694
Uspl1	-0.584901
Alox5ap	0.223519
Hsph1	-1.22639
B3glct	-1.15625
Brca2	-2.23201
N4bp2l2	-0.113311
Pds5b	-0.594323
Rfc3	-1.37297
Vps50	-0.326
Gng11	1.76063
Bet1	-0.597581
Pon2	-0.578065
Slc25a13	-0.422888
Sem1	-0.846567
Asns	-1.31169
C1galt1	-0.452809
Mios	-0.81806
Rpa3	-1.44839
Ndufa4	-0.697745
2610001J05Rik	-0.0798153
Tfec	-0.0663499
Tes	0.982792
St7	-0.0816055
Gm20186	-2.66531
Lsm8	-1.17662
Ing3	-0.0812223
Fam3c	-0.54034
Ndufa5	-1.14216
Zfp800	-0.0364987
Snd1	-0.505907
Rbm28	-0.906501
Impdh1	-0.439838
Calu	-0.754845
Atp6v1f	0.0176972
Tnpo3	-0.342945
Tspan33	-2.8631
Nrf1	-0.764307
Zc3hc1	-0.205182
Klhdc10	-0.510225
Tmem209	-0.579255
Copg2	-0.351405
Mkln1	-0.0588166
Plxna4os1	3.34801
Chchd3	-1.32445
Exoc4	-0.135261
Akr1b3	-0.341014
Cnot4	-0.0686837
Nup205	-1.37068
Mtpn	-0.831241
Zc3hav1	-0.538222
Fmc1	-1.38502
Gm26699	-0.339177
Hipk2	-0.196768
Tbxas1	1.73803
Mkrn1	-0.14178
Ndufb2	-0.801589
Mrps33	-0.564151
Agk	-0.363184
Ssbp1	-0.590108
Clec5a	-4.93521
Kel	-5.09122
Casp2	-0.273505
Zyx	0.874919
Cul1	-0.608115
Ezh2	-2.06435
Pdia4	-1.34222
Zfp398	-0.672208
Zfp777	-0.75398
Zfp746	-0.151171
Zfp467	2.77916
Gm5111	2.89317
Gimap6	2.97802
Gimap1	2.58663
Gimap5	2.51848
Tmem176b	1.69239
Tmem176a	1.20411
Malsu1	-0.445518
Tra2a	0.169933
Mpp6	-0.652609
Gsdme	-0.376488
Cycs	-1.95944
Hnrnpa2b1	-0.757558
Cbx3	-1.03812
Snx10	0.873897
Skap2	0.55814
Hoxa5	2.11501
Hoxa9	1.34048
Hoxa10	2.45257
Hibadh	-0.289953
Tax1bp1	0.109157
Znrf2	-0.512416
Ggct	-1.08952
[truncated: 3,680 more rows]
