# Supplementary material for: RNA binding protein SYNCRIP maintains proteostasis and self-renewal of hematopoietic stem and progenitor cells
Source: Nat Commun. 2023 Apr 21;14:2290. doi: 10.1038/s41467-023-38001-x (PMC10121618; doi:10.1038/s41467-023-38001-x)
Supplement: Supplementary file 7 — Supplemental Data 4 [file 41467_2023_38001_MOESM7_ESM.xlsx]

## Sheet: frequency_statistics
louvain	group	status	freq	stat	pval	cluster assignment
0	Cre_neg-1	WT	0.0982	-3.0396	0.0384	MEP
0	Cre_neg-2	WT	0.1361	-3.0396	0.0384	MEP
0	Cre_neg-3	WT	0.1606	-3.0396	0.0384	MEP
0	Cre_pos-1	KO	0.2295	-3.0396	0.0384	MEP
0	Cre_pos-2	KO	0.193	-3.0396	0.0384	MEP
0	Cre_pos-3	KO	0.1826	-3.0396	0.0384	MEP
1	Cre_neg-1	WT	0.1265	-0.2917	0.785	MPP1
1	Cre_neg-2	WT	0.1777	-0.2917	0.785	MPP2
1	Cre_neg-3	WT	0.1823	-0.2917	0.785	MPP3
1	Cre_pos-1	KO	0.2199	-0.2917	0.785	MPP4
1	Cre_pos-2	KO	0.1357	-0.2917	0.785	MPP5
1	Cre_pos-3	KO	0.1579	-0.2917	0.785	MPP6
2	Cre_neg-1	WT	0.1589	-1.0249	0.3633	Gr1
2	Cre_neg-2	WT	0.16	-1.0249	0.3633	Gr2
2	Cre_neg-3	WT	0.1736	-1.0249	0.3633	Gr3
2	Cre_pos-1	KO	0.1675	-1.0249	0.3633	Gr4
2	Cre_pos-2	KO	0.1688	-1.0249	0.3633	Gr5
2	Cre_pos-3	KO	0.1712	-1.0249	0.3633	Gr6
3	Cre_neg-1	WT	0.154	1.1288	0.3221	Gr7
3	Cre_neg-2	WT	0.1745	1.1288	0.3221	Gr8
3	Cre_neg-3	WT	0.1896	1.1288	0.3221	Gr9
3	Cre_pos-1	KO	0.1654	1.1288	0.3221	Gr10
3	Cre_pos-2	KO	0.156	1.1288	0.3221	Gr11
3	Cre_pos-3	KO	0.1606	1.1288	0.3221	Ery1
4	Cre_neg-1	WT	0.1683	-1.3781	0.2402	Ery2
4	Cre_neg-2	WT	0.0996	-1.3781	0.2402	Ery3
4	Cre_neg-3	WT	0.1578	-1.3781	0.2402	Ery4
4	Cre_pos-1	KO	0.2023	-1.3781	0.2402	Ery5
4	Cre_pos-2	KO	0.1368	-1.3781	0.2402	Ery6
4	Cre_pos-3	KO	0.2351	-1.3781	0.2402	Ery7
5	Cre_neg-1	WT	0.1408	-2.9679	0.0412	MPP1
5	Cre_neg-2	WT	0.1604	-2.9679	0.0412	MPP2
5	Cre_neg-3	WT	0.1571	-2.9679	0.0412	MPP3
5	Cre_pos-1	KO	0.1946	-2.9679	0.0412	MPP4
5	Cre_pos-2	KO	0.1715	-2.9679	0.0412	MPP5
5	Cre_pos-3	KO	0.1756	-2.9679	0.0412	MPP6
6	Cre_neg-1	WT	0.1464	-0.6948	0.5254	MEP
6	Cre_neg-2	WT	0.1169	-0.6948	0.5254	MEP
6	Cre_neg-3	WT	0.2025	-0.6948	0.5254	MEP
6	Cre_pos-1	KO	0.214	-0.6948	0.5254	MEP
6	Cre_pos-2	KO	0.141	-0.6948	0.5254	MEP
6	Cre_pos-3	KO	0.1791	-0.6948	0.5254	MEP
7	Cre_neg-1	WT	0.1492	-1.02	0.3654	MPP2
7	Cre_neg-2	WT	0.1428	-1.02	0.3654	MPP3
7	Cre_neg-3	WT	0.177	-1.02	0.3654	MPP4
7	Cre_pos-1	KO	0.2086	-1.02	0.3654	MPP5
7	Cre_pos-2	KO	0.1488	-1.02	0.3654	MPP6
7	Cre_pos-3	KO	0.1736	-1.02	0.3654	MPP7
8	Cre_neg-1	WT	0.1154	-7.4634	0.0017	Mo1
8	Cre_neg-2	WT	0.1217	-7.4634	0.0017	Mo1
8	Cre_neg-3	WT	0.1457	-7.4634	0.0017	Mo1
8	Cre_pos-1	KO	0.2152	-7.4634	0.0017	Mo1
8	Cre_pos-2	KO	0.1988	-7.4634	0.0017	Mo1
8	Cre_pos-3	KO	0.2032	-7.4634	0.0017	Mo1
9	Cre_neg-1	WT	0.1704	3.5204	0.0244	Mo2
9	Cre_neg-2	WT	0.2004	3.5204	0.0244	Mo2
9	Cre_neg-3	WT	0.1839	3.5204	0.0244	Mo2
9	Cre_pos-1	KO	0.1596	3.5204	0.0244	Mo2
9	Cre_pos-2	KO	0.1439	3.5204	0.0244	Mo2
9	Cre_pos-3	KO	0.1417	3.5204	0.0244	Mo2
10	Cre_neg-1	WT	0.3318	-0.5595	0.6057	HSC-C1
10	Cre_neg-2	WT	0.0046	-0.5595	0.6057	HSC-C1
10	Cre_neg-3	WT	0.016	-0.5595	0.6057	HSC-C1
10	Cre_pos-1	KO	0.484	-0.5595	0.6057	HSC-C1
10	Cre_pos-2	KO	0.015	-0.5595	0.6057	HSC-C1
10	Cre_pos-3	KO	0.1486	-0.5595	0.6057	HSC-C1
11	Cre_neg-1	WT	0.1305	-1.8383	0.1399	MPP2
11	Cre_neg-2	WT	0.118	-1.8383	0.1399	MPP3
11	Cre_neg-3	WT	0.1708	-1.8383	0.1399	MPP4
11	Cre_pos-1	KO	0.2365	-1.8383	0.1399	MPP5
11	Cre_pos-2	KO	0.1513	-1.8383	0.1399	MPP6
11	Cre_pos-3	KO	0.193	-1.8383	0.1399	MPP7
12	Cre_neg-1	WT	0.0867	-0.2401	0.8221	HSC-C2
12	Cre_neg-2	WT	0.2468	-0.2401	0.8221	HSC-C2
12	Cre_neg-3	WT	0.1443	-0.2401	0.8221	HSC-C2
12	Cre_pos-1	KO	0.2487	-0.2401	0.8221	HSC-C2
12	Cre_pos-2	KO	0.163	-0.2401	0.8221	HSC-C2
12	Cre_pos-3	KO	0.1105	-0.2401	0.8221	HSC-C2
13	Cre_neg-1	WT	0.1686	1.8856	0.1324	Gr-Hyou1+
13	Cre_neg-2	WT	0.18	1.8856	0.1324	Gr-Hyou1+
13	Cre_neg-3	WT	0.178	1.8856	0.1324	Gr-Hyou1+
13	Cre_pos-1	KO	0.1745	1.8856	0.1324	Gr-Hyou1+
13	Cre_pos-2	KO	0.1452	1.8856	0.1324	Gr-Hyou1+
13	Cre_pos-3	KO	0.1537	1.8856	0.1324	Gr-Hyou1+
14	Cre_neg-1	WT	0.163	1.8842	0.1326	Mk
14	Cre_neg-2	WT	0.2027	1.8842	0.1326	Mk
14	Cre_neg-3	WT	0.1977	1.8842	0.1326	Mk
14	Cre_pos-1	KO	0.1826	1.8842	0.1326	Mk
14	Cre_pos-2	KO	0.1303	1.8842	0.1326	Mk
14	Cre_pos-3	KO	0.1237	1.8842	0.1326	Mk
15	Cre_neg-1	WT	0.0892	-13.0839	0.0002	Ba
15	Cre_neg-2	WT	0.1184	-13.0839	0.0002	Ba
15	Cre_neg-3	WT	0.1099	-13.0839	0.0002	Ba
15	Cre_pos-1	KO	0.2283	-13.0839	0.0002	Ba
15	Cre_pos-2	KO	0.2214	-13.0839	0.0002	Ba
15	Cre_pos-3	KO	0.2329	-13.0839	0.0002	Ba
16	Cre_neg-1	WT	0.0839	-2.9922	0.0403	DC
16	Cre_neg-2	WT	0.1313	-2.9922	0.0403	DC
16	Cre_neg-3	WT	0.1705	-2.9922	0.0403	DC
16	Cre_pos-1	KO	0.2124	-2.9922	0.0403	DC
16	Cre_pos-2	KO	0.1962	-2.9922	0.0403	DC
16	Cre_pos-3	KO	0.2057	-2.9922	0.0403	DC
17	Cre_neg-1	WT	0.1692	-1.4609	0.2178	pre-B-cell
17	Cre_neg-2	WT	0.1108	-1.4609	0.2178	pre-B-cell
17	Cre_neg-3	WT	0.1138	-1.4609	0.2178	pre-B-cell
17	Cre_pos-1	KO	0.1692	-1.4609	0.2178	pre-B-cell
17	Cre_pos-2	KO	0.1467	-1.4609	0.2178	pre-B-cell
17	Cre_pos-3	KO	0.2904	-1.4609	0.2178	pre-B-cell
18	Cre_neg-1	WT	0.1211	-1.9245	0.1266	Ery1
18	Cre_neg-2	WT	0.1078	-1.9245	0.1266	Ery2
18	Cre_neg-3	WT	0.1708	-1.9245	0.1266	Ery3
18	Cre_pos-1	KO	0.2537	-1.9245	0.1266	Ery4
18	Cre_pos-2	KO	0.1542	-1.9245	0.1266	Ery5
18	Cre_pos-3	KO	0.1924	-1.9245	0.1266	Ery6
19	Cre_neg-1	WT	0.1532	0.0859	0.9357	Gr4
19	Cre_neg-2	WT	0.1577	0.0859	0.9357	Gr4
19	Cre_neg-3	WT	0.1914	0.0859	0.9357	Gr4
19	Cre_pos-1	KO	0.1712	0.0859	0.9357	Gr4
19	Cre_pos-2	KO	0.1419	0.0859	0.9357	Gr4
19	Cre_pos-3	KO	0.1847	0.0859	0.9357	Gr4
20	Cre_neg-1	WT	0.1272	-5.0312	0.0073	Ba
20	Cre_neg-2	WT	0.1387	-5.0312	0.0073	Ba
20	Cre_neg-3	WT	0.104	-5.0312	0.0073	Ba
20	Cre_pos-1	KO	0.1908	-5.0312	0.0073	Ba
20	Cre_pos-2	KO	0.237	-5.0312	0.0073	Ba
20	Cre_pos-3	KO	0.2023	-5.0312	0.0073	Ba
21	Cre_neg-1	WT	0.1418	-0.4061	0.7054	Ccl5+
21	Cre_neg-2	WT	0.1716	-0.4061	0.7054	Ccl5+
21	Cre_neg-3	WT	0.1716	-0.4061	0.7054	Ccl5+
21	Cre_pos-1	KO	0.2164	-0.4061	0.7054	Ccl5+
21	Cre_pos-2	KO	0.1493	-0.4061	0.7054	Ccl5+
21	Cre_pos-3	KO	0.1493	-0.4061	0.7054	Ccl5+
			21.142

## Sheet: Sheet1
louvain	group	status	freq	stat	pval
0	Cre_neg-1	WT	0.0982	-3.0396	0.0384	MEP
1	Cre_neg-1	WT	0.1265	-0.2917	0.785	MPP1
2	Cre_neg-1	WT	0.1589	-1.0249	0.3633	Gr1
3	Cre_neg-1	WT	0.154	1.1288	0.3221	Gr1
4	Cre_neg-1	WT	0.1683	-1.3781	0.2402	Ery1
5	Cre_neg-1	WT	0.1408	-2.9679	0.0412	MPP1
6	Cre_neg-1	WT	0.1464	-0.6948	0.5254	MEP
7	Cre_neg-1	WT	0.1492	-1.02	0.3654	MPP2
8	Cre_neg-1	WT	0.1154	-7.4634	0.0017	Mo1
9	Cre_neg-1	WT	0.1704	3.5204	0.0244	Mo2
10	Cre_neg-1	WT	0.3318	-0.5595	0.6057	HSC-C1
11	Cre_neg-1	WT	0.1305	-1.8383	0.1399	MPP2
12	Cre_neg-1	WT	0.0867	-0.2401	0.8221	HSC-C2
13	Cre_neg-1	WT	0.1686	1.8856	0.1324	Gr-Hyou1+
14	Cre_neg-1	WT	0.163	1.8842	0.1326	Mk
15	Cre_neg-1	WT	0.0892	-13.0839	0.0002	Ba
16	Cre_neg-1	WT	0.0839	-2.9922	0.0403	DC
17	Cre_neg-1	WT	0.1692	-1.4609	0.2178	pre-B-cell1
18	Cre_neg-1	WT	0.1211	-1.9245	0.1266	Ery1
19	Cre_neg-1	WT	0.1532	0.0859	0.9357	Gr4
20	Cre_neg-1	WT	0.1272	-5.0312	0.0073	Ba
21	Cre_neg-1	WT	0.1418	-0.4061	0.7054	Ccl5+
		SUM	3.1943
