# Supplementary material for: RNA binding protein SYNCRIP maintains proteostasis and self-renewal of hematopoietic stem and progenitor cells
Source: Nat Commun. 2023 Apr 21;14:2290. doi: 10.1038/s41467-023-38001-x (PMC10121618; doi:10.1038/s41467-023-38001-x)
Supplement: Supplementary file 8 — Supplemental Data 5 [file 41467_2023_38001_MOESM8_ESM.xlsx]

## Sheet: wt_vs_ko_all_clusters
gene	c0_WTvKO_logFC	c0_WTvKO_pval	c0_WTvKO_pval_adj	c1_WTvKO_logFC	c1_WTvKO_pval	c1_WTvKO_pval_adj	c2_WTvKO_logFC	c2_WTvKO_pval	c2_WTvKO_pval_adj	c3_WTvKO_logFC	c3_WTvKO_pval	c3_WTvKO_pval_adj	c4_WTvKO_logFC	c4_WTvKO_pval	c4_WTvKO_pval_adj	c5_WTvKO_logFC	c5_WTvKO_pval	c5_WTvKO_pval_adj	c6_WTvKO_logFC	c6_WTvKO_pval	c6_WTvKO_pval_adj	c7_WTvKO_logFC	c7_WTvKO_pval	c7_WTvKO_pval_adj	c8_WTvKO_logFC	c8_WTvKO_pval	c8_WTvKO_pval_adj	c9_WTvKO_logFC	c9_WTvKO_pval	c9_WTvKO_pval_adj	c10_WTvKO_logFC	c10_WTvKO_pval	c10_WTvKO_pval_adj	c11_WTvKO_logFC	c11_WTvKO_pval	c11_WTvKO_pval_adj	c12_WTvKO_logFC	c12_WTvKO_pval	c12_WTvKO_pval_adj	c13_WTvKO_logFC	c13_WTvKO_pval	c13_WTvKO_pval_adj	c14_WTvKO_logFC	c14_WTvKO_pval	c14_WTvKO_pval_adj	c15_WTvKO_logFC	c15_WTvKO_pval	c15_WTvKO_pval_adj	c16_WTvKO_logFC
Sox17	4.08022e-08	1	1	-0.0837361	0.998902	1	4.08022e-08	1	1	4.08022e-08	1	1	4.08022e-08	1	1	4.08022e-08	1	1	20.0149	0.971943	1	4.08022e-08	1	1	4.08022e-08	1	1	4.08022e-08	1	1	4.08022e-08	1	1	4.08022e-08	1	1	4.08022e-08	1	1	4.08022e-08	1	1	4.08022e-08	1	1	4.08022e-08	1	1	4.08022e-08
Mrpl15	0.00902278	0.926143	1	-0.100241	0.143001	1	0.0735831	0.108909	0.683315	0.173328	0.000272433	0.0077626	0.093847	0.0910924	0.686608	-0.0127301	0.834182	1	0.108824	0.259203	1	-0.0101692	0.735729	1	0.0151413	0.971287	1	0.0204331	0.868005	1	0.165342	0.230911	1	0.23683	0.010931	0.314974	-0.170888	0.366582	1	0.0460652	0.702492	1	0.139551	0.175839	1	0.141218	0.335203	1	0.0809934
Lypla1	0.596592	0.164361	1	0.224937	0.447351	1	0.477823	1.83391e-06	5.81844e-05	0.39993	0.0113165	0.177942	0.335315	0.01926	0.232707	0.557669	0.0053516	0.101766	0.481867	0.189937	1	0.686616	0.00039303	0.0128337	0.463327	0.0798781	1	0.605969	0.00595554	0.144794	0.566176	0.356145	1	0.447738	0.135665	1	0.26663	0.63691	1	0.690519	0.0395928	1	0.567366	0.122377	1	0.420713	0.422605	1	0.388263
Gm37988	-19.1904	0.983848	1	-20.9359	0.940257	1	1.24905	0.957787	1	0.049285	0.995297	1	1.65899	0.933462	1	0.208364	0.984683	1	19.874	0.971943	1	1.16968	0.968179	1	4.08022e-08	1	1	-2.42044	0.928265	1	22.4105	0.920147	1	21.3711	0.930128	1	20.6991	0.968745	1	4.08022e-08	1	1	21.027	0.945484	1	21.9271	0.943886	1	22.4381
Tcea1	0.376921	0.0294635	0.746262	0.264768	0.0269392	0.510646	-0.00677824	0.796346	1	0.0631097	0.410756	1	0.117607	0.0773577	0.619069	0.110173	0.18583	1	0.194345	0.179196	1	0.0127976	0.864288	1	0.282708	0.032731	0.645417	0.0702636	0.525797	1	0.118055	0.706848	1	0.117438	0.37361	1	0.165081	0.510475	1	0.267518	0.195288	1	0.374877	0.00913402	0.344093	0.131223	0.571541	1	0.170678
Atp6v1h	-0.0318583	0.83785	1	0.13544	0.499252	1	0.114366	0.240437	1	0.199485	0.219158	1	-0.0947691	0.706739	1	0.0152407	0.959484	1	0.185673	0.451793	1	0.223732	0.207548	1	0.252168	0.305393	1	0.0188207	0.967538	1	0.345067	0.383182	1	-0.0952554	0.737877	1	0.0949955	0.823556	1	-0.139065	0.885968	1	-0.226507	0.431149	1	0.225643	0.480434	1	-0.591867
Rb1cc1	0.0387549	0.853801	1	0.301099	0.0244468	0.478588	0.261699	0.00100305	0.0168531	0.156308	0.195544	1	0.194339	0.0344235	0.354294	0.143021	0.291536	1	0.219177	0.22458	1	0.375744	0.00109153	0.0296387	0.150347	0.421817	1	0.389317	0.0222747	0.398982	-0.162297	0.740901	1	-0.0351935	0.78388	1	0.111896	0.565632	1	0.389917	0.164936	1	0.147483	0.489466	1	-0.164793	0.417533	1	0.0575188
4732440D04Rik	0.215171	0.734664	1	-0.101824	0.928168	1	-0.256004	0.831688	1	-0.00281864	0.998425	1	-0.561297	0.245438	1	-0.368047	0.703519	1	0.357756	0.722887	1	-0.250247	0.95305	1	0.818688	0.575714	1	-0.475361	0.794562	1	0.0454595	0.990853	1	0.433068	0.534702	1	0.253882	0.903196	1	0.261548	0.892137	1	0.473843	0.754173	1	-1.29724	0.661379	1	-0.129882
St18	4.08022e-08	1	1	-20.1492	0.960151	1	-18.5049	0.979795	1	4.08022e-08	1	1	4.08022e-08	1	1	4.08022e-08	1	1	4.08022e-08	1	1	4.08022e-08	1	1	-19.8984	0.977033	1	19.6661	0.97379	1	4.08022e-08	1	1	4.08022e-08	1	1	4.08022e-08	1	1	4.08022e-08	1	1	4.08022e-08	1	1	4.08022e-08	1	1	4.08022e-08
Pcmtd1	0.279365	0.280561	1	0.0483831	0.81907	1	0.0883593	0.563282	1	0.0131178	0.931894	1	0.0905724	0.464973	1	0.132617	0.49726	1	-0.107834	0.758179	1	0.0343656	0.761885	1	0.193397	0.475337	1	0.330986	0.301096	1	-0.0445567	0.907891	1	0.126497	0.595011	1	0.0522074	0.95253	1	-0.0633815	0.982419	1	0.0944698	0.708347	1	0.156002	0.803693	1	0.832022
Gm26901	-0.893259	0.781959	1	0.402764	0.922524	1	-1.05362	0.604929	1	-0.499368	0.857859	1	-0.506838	0.827451	1	-0.372792	0.869247	1	-0.956396	0.830482	1	-0.666815	0.838385	1	-0.234622	0.994518	1	-0.483115	0.808964	1	-0.288323	0.968008	1	-0.616734	0.891271	1	-1.63344	0.863064	1	-0.590712	0.922307	1	-0.0847476	0.953137	1	-1.91642	0.873792	1	1.37883
Rrs1	0.0854227	0.559497	1	-0.0639662	0.504495	1	-0.0317176	0.546996	1	-0.0556183	0.454434	1	-0.010826	0.642687	1	-0.0993249	0.245539	1	0.275784	0.0159265	0.438443	-0.095401	0.406084	1	0.0186079	0.925236	1	-0.190667	0.0209853	0.382951	-0.12902	0.667997	1	-0.0655284	0.617094	1	0.317846	0.266476	1	-0.0451065	0.997944	1	0.120118	0.317021	1	0.0213451	0.831651	1	0.166077
Adhfe1	4.08022e-08	1	1	19.1222	0.978963	1	-0.940742	0.921773	1	-1.76891	0.769654	1	-1.62291	0.915762	1	-0.733301	0.982725	1	4.08022e-08	1	1	-1.3845	0.978118	1	0.030728	0.985962	1	4.08022e-08	1	1	-21.5112	0.95651	1	-19.7557	0.974751	1	-20.66	0.971406	1	4.08022e-08	1	1	4.08022e-08	1	1	4.08022e-08	1	1	4.08022e-08
Mybl1	-0.926839	0.976305	1	-0.842754	0.926618	1	0.230239	0.952525	1	0.0682932	0.991447	1	-0.0717566	0.982297	1	1.33512	0.645645	1	-2.13939	0.813109	1	0.371911	0.913517	1	-19.5857	0.977033	1	0.913532	0.79898	1	0.818988	0.981792	1	-0.385151	0.962886	1	0.319933	0.99456	1	-0.329994	0.990058	1	-0.52417	0.925561	1	1.38575	0.884419	1	0.0734226
Vcpip1	0.0387525	0.871679	1	-0.174764	0.468549	1	0.0285017	0.82226	1	0.0214216	0.9249	1	0.0024788	0.895302	1	0.0602525	0.884255	1	0.0372613	0.871715	1	0.0177557	0.875831	1	-0.0630384	0.759947	1	0.0871076	0.603326	1	0.0621591	0.932169	1	-0.0425273	0.757223	1	-0.0561514	0.869284	1	0.210034	0.587647	1	0.0351228	0.74733	1	0.155922	0.679053	1	0.145351
1700034P13Rik	0.498629	0.982804	1	2.57061	0.914852	1	0.0863871	0.984965	1	0.0696539	0.996428	1	0.0614646	0.99845	1	2.49138	0.921352	1	-22.4927	0.853992	1	0.705035	0.898495	1	1.59115	0.934746	1	-0.471529	0.922141	1	-20.4754	0.978247	1	21.473	0.930128	1	1.07746	0.966083	1	1.79263	0.88697	1	22.4799	0.864265	1	4.08022e-08	1	1	-21.9252
Sgk3	-0.000604167	0.955607	1	0.111996	0.508009	1	0.200576	0.0134497	0.145156	-0.0452357	0.700007	1	0.0764856	0.505884	1	0.166405	0.147628	1	0.0664562	0.880807	1	0.120352	0.325948	1	0.115018	0.497413	1	0.0772723	0.549946	1	-0.2441	0.66241	1	-0.00117662	0.974807	1	0.0385705	0.885326	1	0.0929534	0.817693	1	-0.0116068	0.999151	1	-0.720793	0.196798	1	-0.205664
Mcmdc2	-1.6702	0.944043	1	-0.0524956	0.985818	1	0.429295	0.933469	1	-0.811514	0.949782	1	0.0306598	0.965977	1	-0.950813	0.944449	1	1.56326	0.940396	1	0.480232	0.958286	1	0.0898305	0.980936	1	0.0524983	0.987223	1	0.349215	0.985169	1	-20.9892	0.949527	1	-0.374507	0.976731	1	20.4191	0.970795	1	-0.185462	0.984161	1	0.146057	0.996079	1	0.03046
Snhg6	-0.426128	0.00416894	0.162525	-0.410815	0.000172039	0.00773484	-0.432161	1.69732e-15	1.68733e-13	-0.397524	1.51418e-07	8.54724e-06	-0.348459	1.48806e-08	1.12828e-06	-0.386069	0.000246976	0.00737795	-0.389636	0.0139497	0.397476	-0.607414	1.8449e-11	2.89585e-09	-0.4141	0.000533047	0.0261324	-0.286009	0.00998305	0.215485	-0.310418	0.334989	1	-0.537463	5.07631e-05	0.00400156	-0.344404	0.110765	1	-0.388857	0.0910994	1	-0.338077	0.0423898	1	-0.423694	0.0761028	1	-0.0784114
Ppp1r42	4.08022e-08	1	1	4.08022e-08	1	1	2.45299	0.916259	1	2.28841	0.896021	1	-18.4483	0.980397	1	-19.0809	0.978884	1	4.08022e-08	1	1	4.08022e-08	1	1	4.08022e-08	1	1	-19.6136	0.967353	1	4.08022e-08	1	1	20.3498	0.96503	1	4.08022e-08	1	1	4.08022e-08	1	1	4.08022e-08	1	1	4.08022e-08	1	1	4.08022e-08
Cops5	0.015665	0.933309	1	-0.0868947	0.321342	1	-0.0284251	0.342116	1	0.15974	0.0117705	0.183272	0.030003	0.932639	1	-0.0612237	0.602066	1	-0.0900431	0.477213	1	0.0570789	0.330451	1	0.0262079	0.9088	1	0.0326026	0.79566	1	-0.117429	0.662692	1	-0.0774974	0.476537	1	0.144288	0.505026	1	0.22839	0.288514	1	-0.0143706	0.85319	1	0.108753	0.497608	1	0.154709
Cspp1	-0.321163	0.0897518	1	-0.0756332	0.640224	1	0.0662136	0.500205	1	0.0389572	0.671756	1	0.0809318	0.229968	1	-0.0733974	0.566906	1	0.102423	0.479462	1	0.129058	0.229151	1	0.0856206	0.606425	1	-0.145324	0.426573	1	-0.127542	0.773201	1	0.126889	0.399684	1	-0.171105	0.603707	1	0.0902961	0.6958	1	-0.039263	0.837372	1	-0.200928	0.592849	1	-0.0160874
Arfgef1	0.282917	0.168308	1	-0.0347317	0.763696	1	-0.097445	0.202479	1	-0.0472109	0.651056	1	0.0376413	0.551313	1	0.0555128	0.621178	1	0.135659	0.461447	1	0.119579	0.314381	1	-0.187048	0.349382	1	-0.0482066	0.828584	1	-0.109336	0.798998	1	0.130843	0.552432	1	0.0555913	0.877423	1	-0.0197205	0.928173	1	0.368493	0.0813061	1	0.14098	0.500829	1	0.313043
Cpa6	-19.3083	0.983848	1	-20.0892	0.960151	1	-0.752645	0.847029	1	-0.33913	0.872851	1	0.182478	0.994099	1	0.019435	0.990509	1	4.08022e-08	1	1	0.640456	0.93657	1	0.0892549	0.982353	1	0.663025	0.960523	1	-20.3589	0.978247	1	-21.9004	0.899257	1	4.08022e-08	1	1	-0.728867	0.996686	1	4.08022e-08	1	1	0.948148	0.97003	1	21.5313
Prex2	-18.9069	0.983848	1	0.419262	0.948005	1	-2.75455	0.899824	1	-18.6119	0.97724	1	20.3892	0.894534	1	-0.339849	0.942837	1	-20.8737	0.951086	1	0.539663	0.923269	1	4.08022e-08	1	1	-21.3231	0.902278	1	1.07309	0.963425	1	-19.8917	0.974751	1	0.4001	0.899273	1	0.443525	0.996747	1	20.9839	0.945484	1	4.08022e-08	1	1	4.08022e-08
A830018L16Rik	4.08022e-08	1	1	4.08022e-08	1	1	4.08022e-08	1	1	4.08022e-08	1	1	-18.7664	0.980397	1	4.08022e-08	1	1	4.08022e-08	1	1	4.08022e-08	1	1	4.08022e-08	1	1	-19.9787	0.967353	1	4.08022e-08	1	1	4.08022e-08	1	1	4.08022e-08	1	1	4.08022e-08	1	1	4.08022e-08	1	1	-20.3676	0.973885	1	4.08022e-08
Slco5a1	19.8446	0.975252	1	-0.571027	0.983317	1	-19.2756	0.959602	1	1.29438	0.959262	1	4.08022e-08	1	1	-1.27335	0.961632	1	4.08022e-08	1	1	-20.8098	0.924594	1	0.925976	0.985908	1	0.314801	0.966984	1	4.08022e-08	1	1	4.08022e-08	1	1	-0.166472	0.997364	1	4.08022e-08	1	1	4.08022e-08	1	1	4.08022e-08	1	1	4.08022e-08
Ncoa2	-0.0240353	0.951144	1	-0.123456	0.454387	1	0.0691523	0.513084	1	-0.133095	0.361717	1	0.236604	0.0472424	0.440519	0.126329	0.380779	1	0.209198	0.338835	1	-0.217701	0.224613	1	-0.503507	0.145412	1	-0.00450005	0.923954	1	0.000391611	0.997551	1	0.320473	0.0853808	1	0.0491539	0.882857	1	0.16477	0.693073	1	-0.187053	0.425293	1	-0.181175	0.673604	1	-0.0834075
Gm29570	-20.2554	0.967703	1	4.08022e-08	1	1	0.86087	0.999376	1	4.08022e-08	1	1	4.08022e-08	1	1	4.08022e-08	1	1	4.08022e-08	1	1	4.08022e-08	1	1	4.08022e-08	1	1	4.08022e-08	1	1	4.08022e-08	1	1	4.08022e-08	1	1	4.08022e-08	1	1	4.08022e-08	1	1	4.08022e-08	1	1	4.08022e-08	1	1	4.08022e-08
Tram1	0.275802	0.284261	1	0.679082	1.05054e-11	1.74059e-09	0.278259	1.7458e-09	9.21516e-08	0.310336	8.22061e-08	4.90332e-06	0.15972	0.0402821	0.392199	0.453482	6.75861e-09	4.93627e-07	0.279786	0.116544	1	0.414477	6.39269e-07	4.5574e-05	0.532263	2.72983e-07	3.41592e-05	0.325684	0.000212888	0.00942923	0.323504	0.212989	1	0.357819	0.00575078	0.194159	0.427038	0.0366006	1	0.365979	0.0218577	1	0.641933	1.48144e-06	0.000294543	0.694078	5.18695e-05	0.00998014	0.544864
Lactb2	-0.0419147	0.943496	1	0.124267	0.740394	1	0.154255	0.222566	1	0.160437	0.422907	1	0.201169	0.0576737	0.505641	0.17529	0.537284	1	0.174757	0.63792	1	0.376533	0.151353	1	0.349661	0.346868	1	0.21941	0.341131	1	0.145706	0.877521	1	0.223919	0.65169	1	0.621141	0.495042	1	0.236917	0.669693	1	0.399172	0.370789	1	0.170297	0.796955	1	-0.559804
Eya1	-0.459986	0.35479	1	-0.354954	0.092869	1	-0.530457	0.0237641	0.224248	-0.283778	0.384817	1	-0.728732	0.443703	1	-0.464598	0.0481664	0.553558	-0.524565	0.417678	1	-0.429099	0.0128523	0.21574	-0.664216	0.131192	1	-0.689177	0.174483	1	-0.875719	0.51142	1	-0.0686242	0.977844	1	-0.414642	0.201784	1	-0.350183	0.650805	1	-0.674477	0.164506	1	-0.587682	0.516434	1	-0.607602
Trpa1	-19.4834	0.983848	1	4.08022e-08	1	1	4.08022e-08	1	1	18.6701	0.978826	1	4.08022e-08	1	1	4.08022e-08	1	1	4.08022e-08	1	1	4.08022e-08	1	1	-19.5738	0.977033	1	4.08022e-08	1	1	4.08022e-08	1	1	4.08022e-08	1	1	4.08022e-08	1	1	4.08022e-08	1	1	4.08022e-08	1	1	4.08022e-08	1	1	22.0399
Terf1	0.195306	0.667285	1	0.195379	0.443913	1	-0.0976268	0.280152	1	-0.0297194	0.900444	1	0.118704	0.242666	1	-0.0702927	0.759897	1	-0.313218	0.380881	1	-0.0170898	0.925096	1	-0.0516705	0.838771	1	0.0849591	0.653515	1	-0.205193	0.684946	1	-0.0498949	0.608584	1	-0.38919	0.411518	1	0.247756	0.572952	1	-0.100628	0.660298	1	-0.469366	0.408621	1	-0.00906882
Sbspon	4.08022e-08	1	1	0.72556	0.976732	1	19.475	0.958374	1	-18.5127	0.97724	1	4.08022e-08	1	1	-19.1931	0.978884	1	4.08022e-08	1	1	19.5433	0.971505	1	4.08022e-08	1	1	21.41	0.921484	1	4.08022e-08	1	1	4.08022e-08	1	1	-0.860102	0.974068	1	4.08022e-08	1	1	4.08022e-08	1	1	4.08022e-08	1	1	-22.0825
4930444P10Rik	4.08022e-08	1	1	4.08022e-08	1	1	0.160297	0.999376	1	4.08022e-08	1	1	-19.197	0.980397	1	19.3917	0.975043	1	4.08022e-08	1	1	4.08022e-08	1	1	4.08022e-08	1	1	4.08022e-08	1	1	4.08022e-08	1	1	4.08022e-08	1	1	4.08022e-08	1	1	4.08022e-08	1	1	4.08022e-08	1	1	4.08022e-08	1	1	4.08022e-08
Rdh10	-0.81263	0.730455	1	0.177338	0.894419	1	-0.279257	0.775859	1	0.293372	0.793479	1	0.152839	0.508664	1	0.34529	0.74572	1	0.245292	0.894016	1	0.2354	0.891216	1	0.367507	0.855596	1	1.19156	0.442465	1	0.592307	0.897611	1	0.425541	0.81874	1	0.492727	0.880472	1	2.34692	0.617004	1	0.233537	0.96836	1	-1.31064	0.854472	1	0.722689
Stau2	-0.158486	0.961432	1	0.4754	0.318647	1	0.395415	0.499852	1	0.410373	0.461399	1	0.150157	0.787525	1	0.523224	0.0964351	0.877726	0.0641095	0.977156	1	0.305466	0.420751	1	-0.252028	0.833798	1	0.0673427	0.956542	1	0.315958	0.910995	1	0.285437	0.775892	1	0.730537	0.431427	1	0.112806	0.887457	1	0.349363	0.638504	1	-0.611146	0.678705	1	-2.14772
Ube2w	-0.222078	0.677962	1	0.175361	0.439575	1	0.207673	0.00457125	0.0601455	0.198849	0.0650318	0.66496	0.0618187	0.539545	1	-0.208523	0.267539	1	-0.0570622	0.917208	1	0.0634312	0.517424	1	0.050211	0.841942	1	0.151553	0.331817	1	0.0897406	0.905934	1	-0.0665492	0.8747	1	0.137724	0.83199	1	0.206465	0.56911	1	-0.150162	0.78985	1	0.271937	0.37604	1	0.103806
Eloc	-0.188175	0.0867042	1	0.00237199	0.897747	1	0.0339044	0.435468	1	-0.0598835	0.151388	1	0.0615485	0.374771	1	-0.15821	0.0154528	0.237757	-0.0268903	0.764459	1	0.0676702	0.201782	1	-0.0676961	0.32094	1	0.154732	0.0141813	0.28641	-0.129085	0.897499	1	-0.0113285	0.99476	1	-0.0698735	0.647355	1	-0.0847202	0.660919	1	-0.0415797	0.686609	1	-0.0251628	0.87604	1	0.10856
D030040B21Rik	-20.9407	0.951572	1	19.5839	0.978963	1	0.16891	0.998147	1	18.7691	0.978826	1	-1.55563	0.948062	1	20.3964	0.950111	1	4.08022e-08	1	1	-0.140915	0.993344	1	-0.742145	0.991042	1	4.08022e-08	1	1	4.08022e-08	1	1	0.405245	0.9903	1	-20.4593	0.971406	1	-21.2173	0.967514	1	4.08022e-08	1	1	21.7096	0.943886	1	4.08022e-08
Tmem70	0.0866495	0.701321	1	0.0972198	0.432261	1	-0.00498147	0.940554	1	-0.00971212	0.95523	1	0.0733374	0.336016	1	-0.0759236	0.300006	1	0.0362743	0.797106	1	0.177366	0.0659563	0.697119	0.0599013	0.676052	1	0.111784	0.322506	1	-0.0201135	0.964353	1	0.136988	0.325433	1	-0.0362526	0.838053	1	0.0554693	0.624334	1	0.0982822	0.592582	1	-0.235821	0.516639	1	0.0730753
Ly96	-0.221585	0.892517	1	-0.411216	0.638273	1	-0.278753	0.688916	1	-0.661109	0.736528	1	-0.701548	0.450069	1	-0.898002	0.408508	1	-0.0821034	0.954237	1	-0.428574	0.507415	1	-0.123014	0.952777	1	0.0816165	0.869359	1	-0.38497	0.90708	1	-0.413791	0.678796	1	-0.419741	0.692641	1	0.0893299	0.987144	1	-0.253595	0.897982	1	-0.510933	0.804061	1	0.376481
Jph1	4.08022e-08	1	1	-1.28161	0.903908	1	0.388484	0.977987	1	0.212262	0.985192	1	0.479957	0.986322	1	-0.01489	0.99986	1	-21.9636	0.902356	1	-19.421	0.974831	1	-20.8751	0.954085	1	-1.28223	0.921983	1	-20.5828	0.978247	1	-0.522475	0.984476	1	1.26464	0.934966	1	-21.0263	0.967514	1	1.04619	0.961108	1	-21.6248	0.947798	1	-21.2945
Gdap1	4.08022e-08	1	1	20.3255	0.95794	1	-1.03236	0.98097	1	4.08022e-08	1	1	4.08022e-08	1	1	20.078	0.950111	1	4.08022e-08	1	1	4.08022e-08	1	1	4.08022e-08	1	1	20.8793	0.947609	1	21.3118	0.960023	1	4.08022e-08	1	1	-20.8804	0.971406	1	4.08022e-08	1	1	4.08022e-08	1	1	4.08022e-08	1	1	4.08022e-08
Pi15	4.08022e-08	1	1	-20.1661	0.960151	1	4.08022e-08	1	1	4.08022e-08	1	1	4.08022e-08	1	1	19.1268	0.975043	1	4.08022e-08	1	1	4.08022e-08	1	1	4.08022e-08	1	1	4.08022e-08	1	1	4.08022e-08	1	1	4.08022e-08	1	1	4.08022e-08	1	1	4.08022e-08	1	1	4.08022e-08	1	1	22.1115	0.943886	1	4.08022e-08
Gm28154	4.08022e-08	1	1	-20.0085	0.960151	1	4.08022e-08	1	1	4.08022e-08	1	1	4.08022e-08	1	1	19.3945	0.975043	1	4.08022e-08	1	1	0.660698	0.996652	1	4.08022e-08	1	1	4.08022e-08	1	1	21.3738	0.960023	1	4.08022e-08	1	1	23.0313	0.844677	1	-21.3349	0.967514	1	4.08022e-08	1	1	4.08022e-08	1	1	4.08022e-08
Gm16070	4.08022e-08	1	1	-0.234781	0.971066	1	17.6581	0.97918	1	4.08022e-08	1	1	4.08022e-08	1	1	0.769472	0.898321	1	20.1162	0.971943	1	0.833398	0.891097	1	4.08022e-08	1	1	4.08022e-08	1	1	-20.4033	0.978247	1	-0.972842	0.959211	1	-0.287232	0.935972	1	-0.537556	0.996686	1	20.5646	0.945484	1	4.08022e-08	1	1	21.7731
Crispld1	-21.628	0.919374	1	-0.268615	0.67361	1	0.396315	0.910363	1	-0.317017	0.922736	1	1.39548	0.907275	1	0.399456	0.624808	1	0.430339	0.981614	1	-0.197349	0.829821	1	0.656234	0.902082	1	-0.233965	0.974371	1	-0.529229	0.974815	1	1.64996	0.745585	1	0.100508	0.888601	1	1.48454	0.861397	1	0.5426	0.804811	1	-0.287593	0.996205	1	-21.094
Il17f	4.08022e-08	1	1	4.08022e-08	1	1	-0.272324	0.998807	1	4.08022e-08	1	1	-18.2472	0.980397	1	19.0643	0.975043	1	4.08022e-08	1	1	-18.8356	0.974831	1	20.5168	0.962978	1	-0.0611661	0.993585	1	4.08022e-08	1	1	-19.9547	0.974751	1	20.8918	0.968745	1	4.08022e-08	1	1	-2.06672	0.956839	1	4.08022e-08	1	1	4.08022e-08
Mcm3	0.562204	1.35107e-05	0.00117359	0.0475897	0.252414	1	0.0950951	0.019024	0.18933	0.0392259	0.380837	1	0.0979474	0.0255773	0.285337	0.144437	0.000121602	0.00397796	0.125011	0.0517939	0.974553	0.0587962	0.306651	1	-0.170278	0.0128244	0.329643	-0.0035656	0.941104	1	-0.0471164	0.797772	1	0.136191	0.114606	1	0.198082	0.247601	1	-0.176185	0.202862	1	0.23789	0.00316283	0.160079	0.135069	0.319661	1	0.0296193
6720483E21Rik	0.136693	0.99141	1	-0.014792	0.998902	1	-1.9511	0.960189	1	-20.2064	0.931794	1	4.08022e-08	1	1	-1.14257	0.982699	1	4.08022e-08	1	1	-0.713396	0.978198	1	-19.8932	0.977033	1	21.3013	0.921484	1	0.754333	0.981792	1	20.2557	0.96503	1	-21.5292	0.942849	1	4.08022e-08	1	1	4.08022e-08	1	1	21.5891	0.943886	1	4.08022e-08
Paqr8	0.161954	0.954325	1	0.0811418	0.934336	1	0.290466	0.783675	1	0.213824	0.886164	1	-0.250365	0.921011	1	0.409977	0.759047	1	0.0857346	0.98322	1	0.425442	0.563962	1	0.389151	0.851758	1	1.62493	0.811169	1	-0.528619	0.921295	1	0.916795	0.47775	1	0.342537	0.822981	1	0.320201	0.89086	1	-0.170138	0.928316	1	0.430915	0.832826	1	1.69715
Efhc1	0.568228	0.957018	1	-1.80702	0.941379	1	0.754401	0.867294	1	0.0417817	0.992146	1	-0.59914	0.987235	1	0.337809	0.992265	1	-1.03914	0.954727	1	1.18608	0.90482	1	2.78389	0.875339	1	-1.60215	0.960866	1	1.92155	0.941764	1	-0.461009	0.984476	1	-20.645	0.971406	1	-20.793	0.967514	1	4.08022e-08	1	1	22.9013	0.88805	1	-21.9496
Tram2	-0.0964947	0.977042	1	-0.0636779	0.931315	1	0.448629	0.376888	1	0.153907	0.809095	1	0.155867	0.818026	1	-0.0361723	0.879373	1	-0.180526	0.896301	1	0.0828175	0.925437	1	0.313662	0.887477	1	-0.0632295	0.975479	1	0.477514	0.885648	1	0.266451	0.835205	1	1.58968	0.456992	1	0.0462166	0.925484	1	0.37584	0.798781	1	-0.814981	0.530676	1	-1.03528
Gm28287	4.08022e-08	1	1	4.08022e-08	1	1	4.08022e-08	1	1	18.8099	0.978826	1	4.08022e-08	1	1	4.08022e-08	1	1	4.08022e-08	1	1	4.08022e-08	1	1	4.08022e-08	1	1	19.2578	0.97379	1	4.08022e-08	1	1	4.08022e-08	1	1	4.08022e-08	1	1	4.08022e-08	1	1	4.08022e-08	1	1	4.08022e-08	1	1	4.08022e-08
Tmem14a	-0.02461	0.969287	1	-0.302489	0.79998	1	0.49878	0.429468	1	0.21648	0.897968	1	0.178885	0.690511	1	0.339258	0.732181	1	-0.0120411	0.961181	1	0.449433	0.564013	1	0.262492	0.821628	1	0.254994	0.862202	1	0.186109	0.952745	1	0.23292	0.77774	1	-0.311716	0.818445	1	0.321056	0.935357	1	0.24025	0.835004	1	0.141871	0.967186	1	-0.333526
Gsta3	0.251477	0.973318	1	-1.66124	0.961247	1	0.322182	0.977391	1	0.290124	0.998425	1	0.689417	0.932452	1	-20.1174	0.957782	1	2.46887	0.884583	1	0.925752	0.996652	1	-21.2721	0.931175	1	-19.3559	0.967353	1	-0.019764	0.996538	1	0.0692524	0.983222	1	-1.4567	0.945535	1	4.08022e-08	1	1	4.08022e-08	1	1	1.24795	0.796282	1	4.08022e-08
Khdc1a	4.08022e-08	1	1	4.08022e-08	1	1	4.08022e-08	1	1	4.08022e-08	1	1	4.08022e-08	1	1	4.08022e-08	1	1	4.08022e-08	1	1	4.08022e-08	1	1	4.08022e-08	1	1	19.7385	0.97379	1	4.08022e-08	1	1	4.08022e-08	1	1	4.08022e-08	1	1	4.08022e-08	1	1	4.08022e-08	1	1	4.08022e-08	1	1	4.08022e-08
Kcnq5	-1.00692	0.827222	1	-0.333019	0.837819	1	0.0984121	0.773698	1	-0.29102	0.77393	1	-0.442219	0.824632	1	-0.0516897	0.919187	1	0.306977	0.925558	1	0.0723996	0.871469	1	-2.08387	0.822411	1	0.0815565	0.975136	1	-0.514316	0.946256	1	-0.0521988	0.981187	1	0.378458	0.911077	1	0.202767	0.870411	1	-0.334235	0.87431	1	-0.332725	0.896698	1	0.346324
Gm26580	0.349164	0.99141	1	-0.60829	0.945796	1	0.229359	0.928065	1	-0.0986011	0.976397	1	-0.100517	0.993173	1	0.00272286	0.981224	1	-0.219603	0.9863	1	1.55838	0.848434	1	-0.421736	0.964233	1	-0.042878	0.999155	1	21.4055	0.960023	1	0.454969	0.980546	1	-20.8349	0.971406	1	0.331166	0.996747	1	4.08022e-08	1	1	-0.171229	0.981851	1	-20.6798
Gm29107	-19.4639	0.983848	1	4.08022e-08	1	1	-18.0008	0.979795	1	19.8694	0.957667	1	-1.35055	0.948087	1	-19.1294	0.978884	1	-19.6207	0.975532	1	-19.3396	0.974831	1	4.08022e-08	1	1	4.08022e-08	1	1	4.08022e-08	1	1	4.08022e-08	1	1	4.08022e-08	1	1	4.08022e-08	1	1	4.08022e-08	1	1	4.08022e-08	1	1	4.08022e-08
Ogfrl1	0.519554	0.000684633	0.0366791	0.366883	5.49168e-06	0.000373643	0.239626	2.17548e-09	1.12509e-07	0.233619	3.85586e-07	2.04738e-05	0.311479	8.92625e-05	0.00297442	0.161137	0.00935931	0.160417	0.354385	0.00743533	0.246385	0.264579	0.00028695	0.00985544	0.222838	0.0295161	0.603566	0.21966	0.00176754	0.0551015	-0.0550236	0.94474	1	0.331038	0.00178306	0.0793685	0.359666	0.0220372	1	0.244056	0.0784985	1	0.322417	0.00577764	0.255272	0.250681	0.163818	1	0.371475
B3gat2	21.8231	0.901248	1	-19.3389	0.980069	1	18.1114	0.97918	1	-19.8661	0.954499	1	-20.0403	0.941239	1	-18.8959	0.978884	1	1.39871	0.968317	1	0.324333	0.996652	1	4.08022e-08	1	1	-20.2714	0.967353	1	4.08022e-08	1	1	-20.7848	0.949527	1	4.08022e-08	1	1	4.08022e-08	1	1	-19.8683	0.964812	1	21.2173	0.943886	1	4.08022e-08
Smap1	0.178184	0.136046	1	0.35764	0.00360359	0.107288	0.212931	0.000975142	0.0164615	0.254289	0.00124958	0.0295377	0.180458	0.00079683	0.0187859	0.301699	0.00196722	0.0435334	0.284559	0.00777585	0.253907	0.17351	0.085202	0.817352	0.299681	0.0522073	0.884657	0.337205	0.00798398	0.181089	-0.261444	0.458605	1	0.189524	0.0720092	1	0.122349	0.650439	1	0.279692	0.0959713	1	0.0847797	0.527287	1	0.220084	0.282032	1	0.492571
Sdhaf4	-0.312298	0.0276803	0.714735	-0.185285	0.093414	1	-0.0132614	0.895009	1	0.0275019	0.781979	1	-0.0447146	0.462879	1	-0.0859643	0.46681	1	-0.445351	0.000928042	0.0426899	0.0572378	0.595028	1	-0.159791	0.357519	1	-0.137383	0.252953	1	-0.000776041	0.910435	1	-0.122388	0.33812	1	-0.231945	0.244211	1	0.0330006	0.799576	1	0.0884758	0.494778	1	-0.0628075	0.832455	1	-0.62446
Fam135a	19.9846	0.975252	1	0.539842	0.973233	1	-1.65501	0.802675	1	0.540881	0.962453	1	20.2799	0.947151	1	0.161289	0.984951	1	4.08022e-08	1	1	-0.365536	0.944857	1	-1.24901	0.936158	1	0.942296	0.87504	1	-0.490862	0.974815	1	-20.0303	0.974751	1	-0.254302	0.97945	1	-22.4995	0.902757	1	-1.8387	0.921901	1	-22.4294	0.921767	1	-1.79514
Col19a1	4.08022e-08	1	1	19.3135	0.978963	1	-0.496769	0.999394	1	18.8587	0.978826	1	4.08022e-08	1	1	19.5635	0.975043	1	4.08022e-08	1	1	4.08022e-08	1	1	4.08022e-08	1	1	-0.0551288	0.987223	1	4.08022e-08	1	1	4.08022e-08	1	1	4.08022e-08	1	1	-21.0466	0.967514	1	4.08022e-08	1	1	4.08022e-08	1	1	-21.5009
Lmbrd1	0.263072	0.649314	1	0.105258	0.775274	1	0.249934	0.207435	1	-0.152611	0.534328	1	-0.0756715	0.835641	1	-0.222882	0.542524	1	-0.194192	0.713804	1	-0.0782615	0.814598	1	-0.176201	0.767896	1	-0.0485448	0.812529	1	0.416975	0.713546	1	0.00132083	0.988879	1	0.299158	0.635958	1	0.0460308	0.919315	1	-0.0750175	0.860116	1	-0.0697349	0.960805	1	-0.281381
4931408C20Rik	19.8057	0.975252	1	4.08022e-08	1	1	4.08022e-08	1	1	4.08022e-08	1	1	4.08022e-08	1	1	19.5856	0.975043	1	4.08022e-08	1	1	-19.3732	0.974831	1	-20.08	0.977033	1	4.08022e-08	1	1	4.08022e-08	1	1	4.08022e-08	1	1	4.08022e-08	1	1	4.08022e-08	1	1	4.08022e-08	1	1	4.08022e-08	1	1	4.08022e-08
Gm9898	4.08022e-08	1	1	4.08022e-08	1	1	-0.352945	0.999394	1	18.472	0.978826	1	4.08022e-08	1	1	4.08022e-08	1	1	4.08022e-08	1	1	4.08022e-08	1	1	4.08022e-08	1	1	19.3555	0.97379	1	4.08022e-08	1	1	4.08022e-08	1	1	4.08022e-08	1	1	4.08022e-08	1	1	4.08022e-08	1	1	4.08022e-08	1	1	4.08022e-08
Phf3	0.0826776	0.347817	1	0.160023	0.0823246	1	0.128637	0.0211493	0.205509	0.0127124	0.982119	1	0.251533	1.40255e-05	0.000561457	0.0698536	0.244296	1	0.17555	0.051447	0.970868	0.0337951	0.709011	1	-0.0719111	0.457392	1	0.0971285	0.409984	1	-0.0333874	0.983874	1	0.0797731	0.339072	1	0.216539	0.0924081	1	0.22583	0.201284	1	0.231387	0.0297678	0.797402	0.224984	0.144019	1	-0.158544
Ptp4a1	0.510532	0.00645617	0.238692	0.241144	0.0354258	0.6227	0.256559	2.6702e-05	0.000688481	0.24226	0.00289752	0.0604996	0.237394	0.00158352	0.0334935	0.343456	0.000172767	0.00541418	0.46302	0.00258692	0.103327	0.233047	0.0219982	0.314405	0.459927	0.00046777	0.0239151	0.211214	0.0638807	0.815322	0.171451	0.403633	1	0.488352	0.00168829	0.0760963	0.46274	0.0387873	1	0.506682	0.00988793	0.719247	0.237363	0.205104	1	0.29405	0.185444	1	0.46333
Gm5415	4.08022e-08	1	1	19.2356	0.978963	1	4.08022e-08	1	1	4.08022e-08	1	1	4.08022e-08	1	1	4.08022e-08	1	1	4.08022e-08	1	1	4.08022e-08	1	1	4.08022e-08	1	1	-20.0025	0.967353	1	4.08022e-08	1	1	-19.8479	0.974751	1	4.08022e-08	1	1	4.08022e-08	1	1	4.08022e-08	1	1	4.08022e-08	1	1	4.08022e-08
Gm37724	4.08022e-08	1	1	-19.1335	0.980069	1	4.08022e-08	1	1	4.08022e-08	1	1	-18.2905	0.980397	1	4.08022e-08	1	1	4.08022e-08	1	1	4.08022e-08	1	1	4.08022e-08	1	1	4.08022e-08	1	1	4.08022e-08	1	1	4.08022e-08	1	1	4.08022e-08	1	1	4.08022e-08	1	1	4.08022e-08	1	1	4.08022e-08	1	1	4.08022e-08
Prim2	0.141412	0.819561	1	-0.128543	0.47347	1	-0.113103	0.173126	0.917901	-0.0891901	0.483081	1	0.0890253	0.280198	1	-0.0230825	0.733417	1	-0.0142641	0.987698	1	0.11861	0.363446	1	-0.240579	0.399517	1	-0.112951	0.326601	1	0.155181	0.811338	1	0.00256691	0.937433	1	-0.124335	0.945842	1	0.128953	0.667173	1	3.79725e-05	0.991923	1	0.00838234	0.954616	1	-0.0682171
Rab23	-0.269596	0.942565	1	-0.637522	0.525328	1	-0.220463	0.888335	1	-0.789708	0.425316	1	-0.789049	0.490616	1	-0.435701	0.631087	1	-0.952823	0.535828	1	-0.435253	0.745946	1	0.01328	0.956141	1	-0.444067	0.711624	1	-0.106468	0.976052	1	0.250753	0.919417	1	0.145251	0.947101	1	1.05678	0.793491	1	-0.412001	0.77168	1	-0.65349	0.936003	1	-0.472367
Bag2	0.25405	0.544464	1	0.436728	0.0173255	0.372622	0.190288	0.0741489	0.52485	0.201129	0.062927	0.652385	0.24568	0.000190962	0.00568565	0.0614698	0.681753	1	0.35608	0.0648945	1	0.0501875	0.660395	1	0.475742	0.0293414	0.601414	0.267906	0.0839804	0.963916	0.0139163	0.982045	1	0.0180604	0.883682	1	0.25247	0.564705	1	0.124551	0.751649	1	0.459265	0.136109	1	0.295651	0.661494	1	0.0373204
Zfp451	0.0284186	0.883249	1	-0.123353	0.603512	1	0.113983	0.341719	1	-0.0413909	0.775591	1	0.0424983	0.648536	1	-0.198495	0.306091	1	-0.0421596	0.897576	1	-0.131886	0.555963	1	0.168263	0.511667	1	-0.0440316	0.941762	1	-0.18609	0.774012	1	-0.0537916	0.958488	1	-0.115075	0.803296	1	-0.0656882	0.935235	1	0.276491	0.359445	1	0.38439	0.607678	1	0.238044
Bend6	-19.1885	0.983848	1	-0.631093	0.981194	1	4.08022e-08	1	1	18.7427	0.978826	1	4.08022e-08	1	1	4.08022e-08	1	1	4.08022e-08	1	1	4.08022e-08	1	1	4.08022e-08	1	1	-20.3428	0.967353	1	4.08022e-08	1	1	4.08022e-08	1	1	1.20134	0.966083	1	4.08022e-08	1	1	4.08022e-08	1	1	4.08022e-08	1	1	4.08022e-08
Dst	-1.01312	0.159626	1	-0.44765	0.26723	1	-0.421469	0.836411	1	-0.763491	0.710997	1	-0.557636	0.679215	1	-0.0541809	0.991222	1	-1.5408	0.0968925	1	-0.141796	0.722773	1	-0.799448	0.780599	1	-0.744464	0.83837	1	-0.527836	0.84443	1	-0.673397	0.38316	1	0.157615	0.588867	1	-0.18434	0.979689	1	-0.337063	0.488526	1	-0.301917	0.988553	1	-22.765
Gm37233	-0.211555	0.865318	1	0.501791	0.835088	1	-0.473991	0.814422	1	0.03301	0.986445	1	0.13717	0.832852	1	0.267807	0.906655	1	0.181021	0.885892	1	-0.265217	0.978642	1	-0.341746	0.897413	1	0.311393	0.932788	1	-0.894048	0.927963	1	0.527665	0.768595	1	-0.615223	0.899773	1	-1.52534	0.864238	1	-0.123312	0.98611	1	-0.226986	0.931151	1	-0.745574
Ccdc115	0.105264	0.578217	1	0.255602	0.0434048	0.71982	0.0394965	0.595048	1	0.0396573	0.48414	1	0.0421673	0.582778	1	0.0846525	0.29564	1	0.04365	0.782516	1	0.264498	0.00520151	0.108836	-0.230112	0.0772488	1	0.0802239	0.394281	1	0.171043	0.492039	1	0.23325	0.0855206	1	0.340615	0.184339	1	0.361532	0.178659	1	-0.0892152	0.506729	1	0.177111	0.420316	1	-0.125057
Gm28306	-19.3659	0.983848	1	4.08022e-08	1	1	4.08022e-08	1	1	18.9575	0.978826	1	0.816007	0.993148	1	19.4265	0.975043	1	4.08022e-08	1	1	4.08022e-08	1	1	4.08022e-08	1	1	4.08022e-08	1	1	4.08022e-08	1	1	4.08022e-08	1	1	4.08022e-08	1	1	4.08022e-08	1	1	4.08022e-08	1	1	4.08022e-08	1	1	4.08022e-08
Imp4	-0.103801	0.430322	1	0.0491292	0.628611	1	-0.0629734	0.135456	0.788244	0.0931711	0.131572	1	0.0700483	0.574259	1	0.0204173	0.664458	1	-0.10008	0.47358	1	0.0300545	0.783979	1	0.245656	0.0170582	0.409167	0.149106	0.0958902	1	-0.0596285	0.918998	1	0.0411614	0.584622	1	-0.0331524	0.883245	1	0.144217	0.37866	1	0.0213658	0.996606	1	0.00678653	0.889177	1	-0.0971549
Ptpn18	-0.29513	7.73884e-06	0.000717507	-0.224962	1.16845e-13	2.51907e-11	-0.0676909	0.000586147	0.0106482	-0.0404389	0.123949	0.999076	-0.403707	5.80399e-07	3.25569e-05	-0.114695	0.00117845	0.0281913	-0.316772	2.01758e-06	0.000208686	-0.156268	2.05218e-07	1.58843e-05	-0.20967	0.00012345	0.00775096	-0.130364	0.00217498	0.0651911	-0.330767	0.0831174	1	-0.0960767	0.11169	1	-0.0927568	0.0761584	1	-0.0839255	0.133716	1	-0.3	2.77369e-07	6.99048e-05	-0.144247	0.037002	1	-0.235231
4930568A12Rik	-0.612876	0.961158	1	1.09498	0.932391	1	0.433925	0.889813	1	0.508579	0.923575	1	-0.854561	0.98721	1	0.99832	0.906048	1	-0.559978	0.979159	1	-0.378834	0.901617	1	21.9918	0.889251	1	-2.52544	0.895836	1	-21.3946	0.95651	1	-0.427054	0.962886	1	1.73319	0.870252	1	-1.15181	0.964234	1	-0.18391	0.977752	1	0.446608	0.936445	1	-1.09251
Prss39	1.0805	0.991393	1	-19.1581	0.980069	1	4.08022e-08	1	1	-20.144	0.954499	1	4.08022e-08	1	1	4.08022e-08	1	1	4.08022e-08	1	1	-19.425	0.974831	1	-0.209647	0.982192	1	4.08022e-08	1	1	4.08022e-08	1	1	-21.081	0.949527	1	-0.782718	0.974125	1	4.08022e-08	1	1	-1.29906	0.956965	1	-20.726	0.973885	1	4.08022e-08
Cfc1	4.08022e-08	1	1	1.50797	0.891797	1	-0.606622	0.999394	1	18.2689	0.978826	1	4.08022e-08	1	1	3.5489	0.847248	1	4.08022e-08	1	1	-0.392654	0.96298	1	4.08022e-08	1	1	-20.0512	0.967353	1	-21.5052	0.95651	1	4.08022e-08	1	1	0.636048	0.9272	1	4.08022e-08	1	1	4.08022e-08	1	1	4.08022e-08	1	1	21.7731
Arhgef4	-0.827101	0.828309	1	-0.23461	0.828595	1	-0.26031	0.846825	1	-0.0181425	0.958409	1	-0.15175	0.939195	1	-0.00505147	0.970135	1	-0.192641	0.948616	1	-0.0996429	0.950775	1	0.0737359	0.911324	1	0.18752	0.967802	1	-0.914242	0.881639	1	-1.20009	0.750562	1	0.19532	0.919051	1	0.134124	0.952038	1	-0.380783	0.909869	1	-0.957075	0.718006	1	0.645825
Gm38336	-21.1725	0.93546	1	0.0332823	0.996688	1	-0.262156	0.983428	1	-0.0152249	0.990394	1	0.83123	0.932403	1	1.49017	0.913608	1	-1.23047	0.909563	1	1.29192	0.908125	1	0.231328	0.95801	1	-1.57692	0.960918	1	-20.4402	0.978247	1	-0.0762364	0.996293	1	2.6034	0.872798	1	-21.1569	0.967514	1	-2.35414	0.921714	1	-21.6689	0.947798	1	-22.1574
Fam168b	-0.02335	0.912007	1	-0.0966861	0.496356	1	-0.0346822	0.841911	1	-0.203123	0.108469	0.927793	0.0384523	0.419028	1	0.0950464	0.469362	1	-0.121212	0.582678	1	0.196179	0.0837765	0.807835	-0.156973	0.416877	1	-0.12421	0.46249	1	0.294899	0.385013	1	0.0778949	0.668008	1	-0.345766	0.201995	1	0.0666814	0.756118	1	-0.00284765	0.95458	1	0.0455045	0.946599	1	0.346853
Plekhb2	-0.103396	0.88324	1	0.105754	0.715871	1	0.12935	0.473961	1	-0.0477754	0.852295	1	0.0174621	0.616081	1	0.28825	0.27751	1	0.151235	0.775177	1	0.324306	0.333323	1	-0.0791564	0.937651	1	0.00422602	0.947899	1	0.33011	0.836763	1	0.548423	0.231671	1	0.113875	0.860992	1	0.334334	0.704461	1	0.437547	0.322289	1	-0.271878	0.803202	1	0.432877
Hs6st1	-0.113688	0.869127	1	0.235156	0.648703	1	-0.0785463	0.828489	1	-0.466528	0.30813	1	0.123497	0.182724	1	0.212438	0.669294	1	0.162266	0.708933	1	-0.209988	0.728083	1	-0.103908	0.909571	1	-0.230504	0.807451	1	-0.676246	0.701636	1	-0.074113	0.935155	1	0.0989297	0.924213	1	0.142857	0.786058	1	0.644668	0.607262	1	-1.24856	0.458144	1	0.10258
Gm33280	1.03649	0.991393	1	0.417797	0.998884	1	-18.6845	0.979795	1	-18.4371	0.97724	1	-0.246309	0.883638	1	4.08022e-08	1	1	-20.0731	0.975532	1	4.08022e-08	1	1	4.08022e-08	1	1	19.4651	0.97379	1	4.08022e-08	1	1	-20.9981	0.949527	1	4.08022e-08	1	1	0.121588	0.996747	1	4.08022e-08	1	1	-19.3043	0.973885	1	4.08022e-08
Uggt1	-0.165106	0.725916	1	0.0629001	0.745468	1	0.0798752	0.2653	1	-0.0125669	0.899795	1	-0.0177342	0.931418	1	0.0469499	0.618175	1	0.00924539	0.904345	1	0.218344	0.169372	1	0.055241	0.711508	1	0.232316	0.120672	1	0.421517	0.597462	1	-0.10034	0.685409	1	0.0403093	0.918855	1	0.248901	0.351965	1	0.374401	0.199459	1	0.605917	0.0474986	1	-0.299289
Neurl3	0.243897	0.36846	1	0.425162	0.0110543	0.264446	0.607765	0.0139761	0.149128	0.385928	0.173131	1	0.269245	0.815263	1	0.560867	0.00952227	0.162432	0.197374	0.767025	1	0.369835	0.0443945	0.527137	0.305806	0.448635	1	0.467714	0.320907	1	-0.190518	0.842719	1	0.089288	0.788636	1	0.415802	0.0298476	1	0.590271	0.410777	1	0.424886	0.371738	1	0.395667	0.189637	1	0.0275995
Arid5a	0.44689	0.673841	1	-0.14512	0.509405	1	-0.0419418	0.870005	1	-0.0283096	0.976142	1	0.35558	0.595681	1	0.0484973	0.744887	1	0.164727	0.864521	1	-0.125107	0.53458	1	-0.22699	0.514063	1	0.181981	0.381552	1	-0.584683	0.658985	1	0.213008	0.768168	1	-0.446649	0.245823	1	0.622677	0.233206	1	-0.517358	0.610708	1	0.234032	0.6893	1	0.410589
4930403P22Rik	1.5017	0.933411	1	-1.2047	0.942483	1	-0.318669	0.982778	1	-0.068802	0.99685	1	-2.47622	0.908964	1	-2.06037	0.919491	1	0.119697	0.992819	1	-0.481141	0.981485	1	0.0964487	0.991149	1	21.5047	0.895443	1	4.08022e-08	1	1	0.728568	0.980435	1	22.9472	0.875456	1	-21.2855	0.967514	1	-21.6581	0.929693	1	-21.9972	0.947798	1	4.08022e-08
Kansl3	-0.128395	0.68202	1	-0.0280192	0.833618	1	-0.224672	0.119716	0.727534	0.0963992	0.593512	1	0.0228919	0.521979	1	0.0382495	0.848197	1	-0.469046	0.0775506	1	-0.0682624	0.813696	1	0.108104	0.653317	1	-0.0952004	0.738573	1	-0.169486	0.776795	1	0.0063647	0.95256	1	0.0515709	0.832675	1	-0.105456	0.811364	1	0.0696032	0.776083	1	-0.209916	0.728163	1	-0.150583
Lman2l	-0.281269	0.416442	1	0.20836	0.442096	1	0.155932	0.146298	0.829483	-0.129557	0.4527	1	0.431683	0.0608195	0.526768	0.191731	0.547651	1	-0.0653672	0.895777	1	-0.0669652	0.78779	1	0.151275	0.648055	1	-0.0153198	0.952773	1	-0.594745	0.556235	1	-0.170951	0.612158	1	0.134195	0.779201	1	0.411047	0.406654	1	0.0150172	0.992992	1	-0.579403	0.403382	1	0.460594
Cnnm4	-0.220429	0.927942	1	0.464609	0.625277	1	0.45199	0.29073	1	0.417331	0.58647	1	0.14586	0.844412	1	-0.0341659	0.998791	1	-0.647364	0.672276	1	0.535647	0.370347	1	0.403911	0.76741	1	0.137851	0.815559	1	0.871937	0.783806	1	-0.0342139	0.950362	1	-0.375927	0.871027	1	1.07474	0.48069	1	1.13318	0.383944	1	0.947146	0.846209	1	0.340567
Cnnm3	-0.361235	0.469718	1	-0.0437349	0.887804	1	-0.110123	0.674644	1	0.141096	0.582258	1	-0.115942	0.675958	1	-0.240081	0.410038	1	-0.120204	0.809986	1	0.0257507	0.889998	1	0.0546117	0.872038	1	0.0940372	0.79395	1	-0.718876	0.578651	1	-0.359926	0.480006	1	-0.544595	0.470908	1	-0.402673	0.679357	1	-0.137774	0.936927	1	0.102491	0.978753	1	-0.0635973
Gm38033	4.08022e-08	1	1	4.08022e-08	1	1	18.5433	0.97918	1	4.08022e-08	1	1	18.8734	0.973561	1	4.08022e-08	1	1	4.08022e-08	1	1	4.08022e-08	1	1	4.08022e-08	1	1	4.08022e-08	1	1	4.08022e-08	1	1	4.08022e-08	1	1	4.08022e-08	1	1	4.08022e-08	1	1	4.08022e-08	1	1	4.08022e-08	1	1	4.08022e-08
Ankrd23	-0.344797	0.992446	1	0.0288744	0.997822	1	1.50664	0.894319	1	-0.991675	0.975654	1	-20.5709	0.941239	1	-1.248	0.961632	1	22.0883	0.888119	1	-19.1449	0.974831	1	1.02282	0.985908	1	4.08022e-08	1	1	-0.674925	0.974758	1	-21.0154	0.949527	1	0.0162195	0.997364	1	-21.8552	0.935082	1	4.08022e-08	1	1	4.08022e-08	1	1	4.08022e-08
Gm42417	-18.8949	0.983848	1	19.1859	0.978963	1	18.1538	0.97918	1	4.08022e-08	1	1	18.7213	0.973561	1	4.08022e-08	1	1	4.08022e-08	1	1	4.08022e-08	1	1	-19.8175	0.977033	1	4.08022e-08	1	1	4.08022e-08	1	1	4.08022e-08	1	1	20.7514	0.968745	1	20.0631	0.970795	1	4.08022e-08	1	1	4.08022e-08	1	1	4.08022e-08
Ankrd39	-0.0801576	0.828376	1	-0.10436	0.70698	1	-0.194591	0.218502	1	-0.202356	0.274831	1	0.0578232	0.52459	1	-0.161999	0.387215	1	-0.115306	0.741333	1	-0.248214	0.350801	1	-0.270233	0.505734	1	-0.16201	0.55375	1	-0.667053	0.646117	1	-0.0799266	0.807951	1	-0.132291	0.832566	1	0.0718708	0.905895	1	0.0484846	0.833927	1	-0.730522	0.234396	1	0.0520821
Sema4c	0.311322	0.981742	1	0.257115	0.94576	1	-0.355209	0.83511	1	-0.195425	0.939224	1	18.6991	0.973561	1	0.629087	0.783792	1	-0.579508	0.958407	1	-0.0456442	0.966889	1	-1.86884	0.704877	1	-0.275786	0.929159	1	0.505614	0.985112	1	1.19984	0.891133	1	-0.962629	0.868537	1	2.00858	0.886849	1	23.0039	0.784456	1	-23.2029	0.844285	1	-0.941449
Fam178b	1.86448	0.84281	1	-1.29415	0.942465	1	-0.368563	0.964262	1	-2.29965	0.93017	1	0.36093	0.904556	1	-1.83617	0.940515	1	0.898066	0.964768	1	-19.1708	0.974831	1	-21.278	0.931175	1	-0.861126	0.909225	1	-20.4064	0.978247	1	-20.5953	0.949527	1	-20.517	0.971406	1	4.08022e-08	1	1	20.4771	0.972726	1	-20.5444	0.973885	1	-0.457573
Cox5b	-0.383935	8.47135e-13	2.10537e-10	-0.282482	3.18526e-16	9.99948e-14	-0.135606	7.40336e-18	9.32927e-16	-0.190955	1.21031e-18	2.1876e-16	-0.171223	4.55073e-25	1.8507e-22	-0.293045	7.15635e-23	2.3714e-20	-0.381694	1.01953e-16	4.80092e-14	-0.213371	1.52601e-11	2.4165e-09	-0.121759	0.000575019	0.0275855	-0.14143	2.80909e-07	3.02806e-05	-0.374582	0.00384969	0.574181	-0.250504	1.57607e-08	2.87777e-06	-0.215782	0.00193207	0.186878	-0.269777	3.87015e-05	0.00975386	-0.361784	2.2771e-17	2.91046e-14	-0.146711	0.000244227	0.0358435	-0.0525038
Actr1b	0.251437	0.384251	1	-0.00549112	0.954508	1	0.00962261	0.874039	1	-0.127603	0.31022	1	-0.093984	0.437508	1	-0.157227	0.395826	1	0.113626	0.610586	1	0.091788	0.476598	1	0.08853	0.705972	1	-0.108711	0.555679	1	-0.323014	0.558675	1	0.258763	0.334241	1	0.471342	0.412679	1	-0.374538	0.473635	1	-0.0159596	0.956463	1	0.0319052	0.878915	1	-0.129091
4933424G06Rik	-20.7553	0.951572	1	1.0712	0.977856	1	-20.2504	0.919308	1	-18.633	0.97724	1	-20.2875	0.941239	1	-20.1713	0.957782	1	4.08022e-08	1	1	-19.5176	0.974831	1	4.08022e-08	1	1	4.08022e-08	1	1	4.08022e-08	1	1	1.98326	0.955259	1	4.08022e-08	1	1	4.08022e-08	1	1	19.9924	0.972726	1	4.08022e-08	1	1	4.08022e-08
Zap70	-19.4286	0.983848	1	0.200725	0.997786	1	-0.72609	0.962591	1	-0.475124	0.996783	1	4.08022e-08	1	1	0.911601	0.967338	1	4.08022e-08	1	1	0.29751	0.993344	1	0.864722	0.985908	1	-0.197087	0.986775	1	21.2935	0.960023	1	4.08022e-08	1	1	4.08022e-08	1	1	-21.1223	0.967514	1	4.08022e-08	1	1	4.08022e-08	1	1	-22.8572
Tmem131	0.214175	0.566969	1	0.0673805	0.889051	1	0.123989	0.348511	1	-0.040265	0.845487	1	0.248236	0.0112215	0.154341	-0.054619	0.713425	1	0.44437	0.117196	1	0.18334	0.385579	1	0.0590532	0.821811	1	0.111247	0.652655	1	0.396577	0.567748	1	-0.080815	0.832996	1	0.675207	0.432766	1	0.144269	0.717898	1	0.38449	0.409662	1	-0.102204	0.912395	1	0.202816
Inpp4a	-0.133331	0.859674	1	-0.453436	0.615795	1	-0.117332	0.830247	1	-0.521302	0.595447	1	-0.70444	0.6467	1	-0.490925	0.637813	1	-0.141842	0.947541	1	-0.0482167	0.944737	1	-0.216322	0.898235	1	0.0824862	0.883808	1	-0.0151073	0.965815	1	-0.201008	0.782887	1	-0.0661924	0.939382	1	-0.0991687	0.937988	1	0.276834	0.856652	1	-0.351253	0.985075	1	-0.220933
Coa5	0.220946	0.380946	1	-0.18017	0.350849	1	-0.0735348	0.431197	1	-0.13785	0.24543	1	-0.0679402	0.349083	1	-0.0718366	0.581092	1	-0.182535	0.370605	1	-0.0132507	0.858348	1	-0.143254	0.400587	1	0.204706	0.121259	1	0.279421	0.655567	1	-0.204531	0.308359	1	0.0118921	0.969137	1	0.17979	0.461334	1	0.093971	0.796774	1	-0.0830242	0.840131	1	0.336298
Unc50	-0.184492	0.28402	1	0.0657556	0.574992	1	-0.0640742	0.246768	1	-0.135746	0.0335826	0.413294	-0.00711446	0.760352	1	-0.116246	0.304339	1	-0.0522811	0.793671	1	-0.0167221	0.806974	1	-0.031518	0.753371	1	-0.0598751	0.542355	1	0.335863	0.177783	1	-0.110412	0.354741	1	0.0402308	0.819374	1	0.0892995	0.747887	1	-0.144517	0.327204	1	-0.189489	0.489204	1	0.0606964
Mgat4a	-0.575918	0.599268	1	0.318064	0.503725	1	0.23109	0.258745	1	0.33716	0.321197	1	-0.213839	0.684917	1	0.151931	0.67868	1	-0.553313	0.587073	1	0.246622	0.308953	1	-0.1823	0.875682	1	0.073079	0.852487	1	-0.165491	0.89323	1	0.254472	0.631432	1	-0.408452	0.73664	1	0.304012	0.701208	1	-0.239725	0.810669	1	0.0549017	0.916042	1	0.274836
2010300C02Rik	20.9205	0.950529	1	20.3983	0.95794	1	0.797947	0.957219	1	0.673495	0.9654	1	-20.0469	0.941239	1	0.408345	0.996145	1	0.256156	0.992819	1	-2.21056	0.952949	1	0.479128	0.985962	1	-2.16334	0.895941	1	0.936144	0.981736	1	-19.573	0.974751	1	-21.6101	0.942849	1	20.624	0.970795	1	0.858285	0.992112	1	-21.5135	0.947798	1	1.10995
Tsga10	0.391593	0.874182	1	-0.373968	0.84711	1	0.376505	0.446662	1	-0.15844	0.877683	1	0.313383	0.791084	1	1.17627	0.506571	1	0.104615	0.991704	1	0.292749	0.66465	1	1.12352	0.581351	1	0.736254	0.676686	1	-0.901368	0.881694	1	0.534408	0.644457	1	1.34146	0.679051	1	-0.127502	0.944322	1	1.24893	0.633727	1	-0.380418	0.962447	1	0.0652211
Gm26805	-0.750041	0.992429	1	1.07871	0.977856	1	2.44367	0.916241	1	0.338349	0.98202	1	0.718603	0.993148	1	-0.370008	0.986566	1	0.36617	0.996391	1	0.938894	0.964814	1	-0.590239	0.991042	1	4.08022e-08	1	1	-0.18422	0.996426	1	1.62901	0.955259	1	20.693	0.968745	1	-22.1786	0.935082	1	-1.22	0.956965	1	-21.3093	0.947798	1	4.08022e-08
Lipt1	0.245044	0.832997	1	0.286486	0.716823	1	0.148576	0.581033	1	0.20712	0.604962	1	0.0731273	0.60253	1	-0.0396783	0.967555	1	0.0558514	0.915743	1	0.217555	0.650808	1	-0.0874348	0.962657	1	0.19051	0.687488	1	-0.371934	0.921799	1	0.263629	0.83706	1	-0.568132	0.785841	1	-0.210164	0.952528	1	0.249332	0.944919	1	1.16853	0.57678	1	0.0217856
Mitd1	-0.429627	0.261595	1	-0.061177	0.88972	1	-0.103106	0.660743	1	-0.0302194	0.825328	1	-0.097949	0.376206	1	-0.115857	0.601112	1	-0.0922636	0.807252	1	-0.0403197	0.98808	1	0.198993	0.627258	1	-0.112308	0.769992	1	0.00885488	0.959742	1	-0.233577	0.534886	1	0.305347	0.601503	1	0.103047	0.783546	1	-0.0531829	0.729289	1	-0.206275	0.769796	1	-1.42354
Mrpl30	0.115025	0.203665	1	0.0662032	0.363381	1	0.0834299	0.0212268	0.205983	-4.87438e-05	0.905465	1	0.0650391	0.832632	1	-0.112438	0.0992469	0.896567	0.189168	0.0266684	0.623533	0.083177	0.133224	1	-0.00756144	0.833118	1	0.0382983	0.564344	1	0.110841	0.35462	1	0.13891	0.10091	1	0.198388	0.120235	1	0.0292375	0.782482	1	1.9737e-05	0.942568	1	0.226238	0.127212	1	-0.175314
Txndc9	0.15459	0.297622	1	0.120372	0.320973	1	0.0815182	0.110998	0.69202	0.0660821	0.411255	1	0.130212	0.0397478	0.389085	0.301918	9.49253e-05	0.00320489	0.255613	0.0352051	0.758075	0.226644	0.00153186	0.0393839	0.0221377	0.810515	1	0.221915	0.016123	0.316054	-0.0659419	0.884367	1	0.165307	0.120518	1	0.128021	0.493821	1	0.4577	0.0462932	1	0.242598	0.0776997	1	0.0461754	0.743217	1	-0.0414177
Eif5b	-0.104947	0.221182	1	0.0661675	0.471822	1	0.0223059	0.522024	1	0.0378051	0.374964	1	0.122802	0.00837277	0.123266	0.0209667	0.618917	1	0.028552	0.600003	1	-0.0540637	0.461375	1	0.0231445	0.877584	1	-0.0977653	0.076337	0.909437	0.0425014	0.62959	1	0.156249	0.0739475	1	-0.0613341	0.580704	1	-0.131906	0.423538	1	0.0799448	0.410221	1	-0.0281385	0.922775	1	-0.0782911
Rev1	-0.0364496	0.853388	1	-0.0840677	0.710983	1	-0.0713421	0.740654	1	-0.0336259	0.89325	1	0.0439108	0.544518	1	-0.12119	0.452869	1	-0.219628	0.439614	1	-0.120824	0.732131	1	-0.128284	0.771868	1	0.0745364	0.745475	1	-0.0332069	0.933459	1	-0.110033	0.788206	1	-0.265038	0.732563	1	-0.311266	0.575678	1	0.215163	0.539141	1	-0.0208301	0.967376	1	0.364839
Aff3	-0.0115502	0.947272	1	-0.276424	0.0571491	0.868841	-0.493568	0.000570691	0.0104203	-0.13386	0.441237	1	-0.311333	0.196172	1	-0.0531483	0.723666	1	-0.246717	0.289719	1	0.0554832	0.547481	1	-0.649267	0.1059	1	-0.54682	0.00791383	0.180201	-0.692233	0.273974	1	0.101024	0.563702	1	-0.0693674	0.853268	1	0.00559091	0.867233	1	-0.112926	0.683425	1	-0.236195	0.572835	1	-0.958097
Gm16150	4.08022e-08	1	1	4.08022e-08	1	1	4.08022e-08	1	1	4.08022e-08	1	1	4.08022e-08	1	1	4.08022e-08	1	1	4.08022e-08	1	1	19.4289	0.971505	1	4.08022e-08	1	1	4.08022e-08	1	1	4.08022e-08	1	1	4.08022e-08	1	1	20.7133	0.968745	1	4.08022e-08	1	1	4.08022e-08	1	1	-20.6907	0.973885	1	4.08022e-08
Gm16152	0.18991	0.570981	1	-0.123873	0.620779	1	-0.223889	0.60835	1	-0.26193	0.666613	1	-0.487214	0.522886	1	-0.0889395	0.727865	1	-0.564507	0.239472	1	0.0791213	0.659553	1	-0.458276	0.613163	1	-0.785433	0.266577	1	-1.38472	0.796438	1	-0.123539	0.802706	1	-0.102819	0.801502	1	-0.0422942	0.942853	1	-0.02298	0.93558	1	-0.0534528	0.978057	1	0.341655
Lonrf2	-19.1563	0.983848	1	-19.1192	0.980069	1	4.08022e-08	1	1	4.08022e-08	1	1	-1.17847	0.801496	1	19.5095	0.975043	1	4.08022e-08	1	1	4.08022e-08	1	1	-19.3791	0.977033	1	19.5485	0.97379	1	4.08022e-08	1	1	4.08022e-08	1	1	4.08022e-08	1	1	-20.8612	0.967514	1	4.08022e-08	1	1	4.08022e-08	1	1	4.08022e-08
Chst10	-0.96783	0.91302	1	-0.486507	0.947807	1	-0.473007	0.998219	1	-1.55955	0.975632	1	-0.228609	0.747543	1	0.155593	0.99902	1	-1.25066	0.779407	1	1.60599	0.879838	1	-20.6237	0.954085	1	-1.08185	0.993532	1	0.871553	0.963593	1	0.212854	0.976618	1	0.0101737	0.992093	1	-1.39422	0.964234	1	-0.54461	0.8939	1	-21.1653	0.947798	1	-1.18775
Pdcl3	0.25579	0.254703	1	0.661987	2.41236e-06	0.000177641	0.475403	5.92399e-13	4.47274e-11	0.415156	6.13368e-07	3.14488e-05	0.36793	2.04912e-05	0.000793656	0.359677	0.00135206	0.0316673	0.311975	0.108365	1	0.307108	0.00890637	0.163289	0.522868	0.000345976	0.0184253	0.534543	1.76239e-05	0.00118113	0.433186	0.109262	1	0.280246	0.094303	1	0.56173	0.0283265	1	0.302155	0.518748	1	0.225863	0.186191	1	0.584773	0.0319377	1	0.601952
Npas2	4.08022e-08	1	1	-20.1084	0.960151	1	4.08022e-08	1	1	4.08022e-08	1	1	1.86772	0.966702	1	20.0594	0.950111	1	4.08022e-08	1	1	4.08022e-08	1	1	4.08022e-08	1	1	4.08022e-08	1	1	4.08022e-08	1	1	4.08022e-08	1	1	20.7152	0.968745	1	4.08022e-08	1	1	20.1971	0.945484	1	4.08022e-08	1	1	4.08022e-08
Tbc1d8	0.0868667	0.946956	1	-0.0773072	0.975868	1	0.572058	0.239318	1	0.085019	0.822222	1	-0.222005	0.850058	1	0.237848	0.822513	1	0.108418	0.93838	1	0.651441	0.767748	1	-0.0588482	0.915524	1	0.567473	0.492181	1	-0.126309	0.965055	1	-0.78684	0.615324	1	-0.0181853	0.955105	1	0.319069	0.860732	1	0.231318	0.916617	1	0.186884	0.902784	1	-0.487582
Cnot11	-0.275103	0.51457	1	0.0512546	0.845891	1	0.119032	0.192243	0.977272	0.248646	0.0608482	0.638228	0.230821	0.0139835	0.181978	0.0284585	0.846661	1	0.245439	0.443761	1	0.166956	0.293134	1	0.0155454	0.96629	1	0.142062	0.421166	1	0.133294	0.867935	1	0.201848	0.412613	1	0.0940181	0.797023	1	-0.0342251	0.938477	1	-0.0812283	0.75166	1	0.316726	0.409656	1	0.203311
Rnf149	-0.00568878	0.943564	1	0.07438	0.490051	1	0.0378485	0.623946	1	-0.0839859	0.382828	1	0.0923612	0.216576	1	-0.113708	0.43912	1	-0.156029	0.534799	1	-0.0421472	0.926401	1	0.00101914	0.963218	1	0.0775403	0.463942	1	-0.42082	0.365338	1	0.154999	0.57582	1	0.0233223	0.969417	1	-0.0996238	0.889462	1	0.160563	0.414781	1	0.256916	0.466301	1	0.155028
Rfx8	4.08022e-08	1	1	-0.833985	0.945544	1	0.0424008	0.981711	1	0.0890025	0.983606	1	4.08022e-08	1	1	-1.1464	0.923454	1	19.6505	0.971943	1	1.12391	0.90478	1	1.2935	0.948987	1	0.408273	0.980282	1	-20.5499	0.978247	1	20.3507	0.96503	1	-0.721632	0.974125	1	-21.1602	0.967514	1	4.08022e-08	1	1	22.6462	0.88805	1	-21.9601
Map4k4	0.521993	0.0135592	0.421231	0.303043	0.00792201	0.201358	0.117642	0.247309	1	0.0643615	0.71774	1	0.338782	0.191725	1	0.205681	0.0708754	0.718042	0.139306	0.652725	1	0.063227	0.400607	1	0.108973	0.532493	1	0.02879	0.775157	1	-0.383462	0.480905	1	-0.208092	0.293763	1	0.340137	0.0725471	1	0.227037	0.443451	1	0.242319	0.509506	1	-0.102538	0.922397	1	-0.162465
Il1r2	-19.5542	0.983848	1	-1.20687	0.923715	1	-0.473121	0.982199	1	-0.582371	0.92076	1	4.08022e-08	1	1	-0.251134	0.946251	1	4.08022e-08	1	1	-0.378063	0.988059	1	-0.0682829	0.991149	1	20.7117	0.947609	1	-20.615	0.978247	1	-19.9912	0.974751	1	0.587001	0.957709	1	-21.186	0.967514	1	-0.613024	0.984036	1	4.08022e-08	1	1	0.119355
Gm16894	-0.25033	0.992463	1	0.145734	0.994385	1	-0.0614269	0.981711	1	-1.14059	0.902866	1	-18.5427	0.980397	1	-0.915552	0.906402	1	-21.9627	0.902356	1	0.179898	0.993344	1	-21.2731	0.931175	1	-20.8875	0.934761	1	4.08022e-08	1	1	-20.8657	0.949527	1	-0.987073	0.974012	1	21.4638	0.941629	1	20.2466	0.972726	1	2.17885	0.913967	1	0.404998
Il1r1	-0.129453	0.977495	1	-0.115968	0.757725	1	0.162839	0.811205	1	-0.460975	0.822839	1	-0.431526	0.887301	1	0.467836	0.402666	1	-0.854	0.979121	1	0.0187461	0.99526	1	0.482937	0.758085	1	0.0939931	0.919461	1	-0.0986431	0.94943	1	0.183235	0.951864	1	-0.215846	0.817107	1	0.312021	0.922215	1	-0.552352	0.789911	1	-0.099958	0.981977	1	0.418116
Il1rl2	-0.7743	0.945093	1	-1.03226	0.686163	1	-0.149655	0.853237	1	0.00829272	0.986844	1	-0.00378903	0.923076	1	-0.412622	0.85859	1	1.05089	0.93305	1	-0.168278	0.913758	1	-0.853051	0.663332	1	0.364877	0.717229	1	-0.083723	0.982692	1	-1.58677	0.934044	1	-0.216047	0.966811	1	0.275848	0.935602	1	-1.46503	0.794828	1	-21.9713	0.921767	1	-21.8915
Il1rl1	-0.600446	0.0254005	0.675359	-0.186362	0.972145	1	-0.0580087	0.970161	1	-1.0361	0.856419	1	-0.0798227	0.681363	1	0.608508	0.697482	1	-0.197813	0.524022	1	-1.44783	0.481276	1	-1.03283	0.968107	1	1.75144	0.927896	1	-0.513393	0.662564	1	-0.597036	0.00312399	0.123374	-0.94864	0.974012	1	-0.574991	0.761094	1	-1.45578	0.436888	1	-0.23902	0.431834	1	-0.00909672
Il18r1	-1.58204	0.94406	1	-1.23253	0.516183	1	-1.02397	0.921188	1	-1.12266	0.949649	1	0.545008	0.959945	1	-0.357794	0.936342	1	-20.9614	0.951086	1	-0.00460177	0.924072	1	-0.367926	0.995	1	-0.615059	0.915444	1	-1.58861	0.820844	1	-0.0416988	0.998216	1	-0.864669	0.559846	1	-0.188525	0.980947	1	0.00173674	0.98545	1	0.306897	0.962447	1	-2.65482
Il18rap	-1.39517	0.960157	1	-0.606419	0.124982	1	-0.436892	0.501077	1	-0.603415	0.395638	1	-0.115723	0.9983	1	-0.437975	0.416099	1	-2.60964	0.809821	1	-0.397346	0.340919	1	0.430875	0.672502	1	-0.450023	0.764584	1	-0.631113	0.798072	1	-1.52371	0.828201	1	-0.658871	0.290885	1	-0.680166	0.718818	1	-0.702596	0.842484	1	0.590518	0.404543	1	0.82989
Slc9a2	-0.717977	0.968765	1	1.13403	0.868904	1	-0.558052	0.980427	1	19.8774	0.957667	1	20.2315	0.947151	1	-0.201747	0.973365	1	1.19333	0.968355	1	-0.334187	0.997519	1	-20.8833	0.954085	1	-0.0517442	0.993585	1	-21.3901	0.95651	1	-0.546051	0.984476	1	0.391663	0.99456	1	-20.3354	0.967514	1	-20.8086	0.964812	1	-22.1176	0.921767	1	4.08022e-08
Gm37915	-0.471679	0.992446	1	-18.8741	0.980069	1	4.08022e-08	1	1	-19.6179	0.954499	1	0.284867	0.608077	1	-18.8953	0.978884	1	-21.3812	0.926687	1	4.08022e-08	1	1	4.08022e-08	1	1	4.08022e-08	1	1	-0.20741	0.996426	1	-0.757906	0.984476	1	4.08022e-08	1	1	-0.133957	0.993434	1	4.08022e-08	1	1	4.08022e-08	1	1	4.08022e-08
Mfsd9	0.10446	0.978608	1	0.176197	0.964636	1	0.239925	0.862749	1	-0.132077	0.954565	1	-0.685013	0.656319	1	-0.170799	0.961797	1	0.559012	0.876661	1	-0.533503	0.922385	1	-1.61995	0.813816	1	0.489956	0.913764	1	-20.6216	0.978247	1	-0.080803	0.992168	1	1.82865	0.806015	1	-23.3025	0.806953	1	-0.373321	0.960511	1	2.32893	0.615294	1	2.49867
Mrps9	-0.00459679	0.969261	1	-0.2551	0.00759471	0.196104	-0.392267	1.13258e-14	1.034e-12	-0.264519	0.000104178	0.00332294	-0.205113	0.000134899	0.0042573	-0.261252	0.00332212	0.0676291	-0.258013	0.0401959	0.827692	-0.0939891	0.21587	1	-0.0902516	0.305504	1	-0.0878628	0.260333	1	-0.451366	0.141921	1	-0.335715	0.00618183	0.206344	-0.348338	0.119908	1	0.00732456	0.806179	1	-0.228431	0.126949	1	-0.273314	0.21621	1	-0.431208
Gpr45	0.419306	0.99141	1	0.367116	0.876473	1	-1.75325	0.822075	1	-0.161315	0.96949	1	19.5057	0.947151	1	-0.535955	0.804326	1	-21.6055	0.926687	1	-0.450979	0.858785	1	-2.27743	0.876607	1	-1.91472	0.617515	1	-20.4166	0.978247	1	-21.9556	0.874259	1	0.371146	0.9113	1	-22.9026	0.870593	1	0.250714	0.977124	1	-20.9734	0.973885	1	-22.1537
Tgfbrap1	0.0601589	0.961654	1	0.0904706	0.860655	1	0.00609311	0.880033	1	0.0553044	0.863561	1	-0.098821	0.844645	1	-0.00311761	0.979074	1	0.0873005	0.776592	1	0.0707384	0.758054	1	0.439946	0.56065	1	-0.07301	0.801793	1	0.235146	0.863856	1	0.683528	0.110164	1	0.224623	0.835007	1	-0.540578	0.616544	1	0.368862	0.580087	1	0.275139	0.714336	1	0.153724
8430432A02Rik	0.094685	0.994382	1	-0.860008	0.925829	1	0.113338	0.973143	1	0.726168	0.905267	1	-0.195247	0.956861	1	0.075488	0.98088	1	0.210505	0.974701	1	-0.212001	0.987979	1	-1.27047	0.945252	1	-0.381445	0.941683	1	-20.3233	0.978247	1	-0.554134	0.92244	1	-1.27817	0.919441	1	21.1822	0.941629	1	2.08276	0.852696	1	0.507403	0.966049	1	-21.3881
AI597479	-0.214714	0.858653	1	0.302262	0.750451	1	0.120782	0.737438	1	-0.185982	0.776017	1	0.095715	0.685274	1	0.137624	0.865433	1	0.304864	0.825038	1	0.454455	0.43559	1	-0.165237	0.836284	1	-0.160382	0.86613	1	-0.7194	0.65873	1	-0.173505	0.898787	1	0.848014	0.690024	1	0.578315	0.623028	1	-0.421152	0.701444	1	-0.67271	0.726437	1	1.3466
Fhl2	4.08022e-08	1	1	0.839319	0.909324	1	3.16257	0.694324	1	1.74693	0.699132	1	18.7682	0.973561	1	2.02581	0.614068	1	4.08022e-08	1	1	1.21567	0.84883	1	-19.9288	0.977033	1	2.49907	0.850074	1	21.4854	0.960023	1	20.4815	0.96503	1	1.87691	0.934798	1	21.3092	0.941629	1	-0.437079	0.992049	1	-19.9686	0.973885	1	0.741027
Nck2	-0.138928	0.842818	1	0.506053	0.638225	1	-0.242296	0.733006	1	0.174277	0.867608	1	-0.114466	0.992611	1	0.0165169	0.980969	1	0.457455	0.435281	1	0.378903	0.580678	1	0.550625	0.708364	1	0.235456	0.822735	1	0.0966215	0.981539	1	0.119312	0.843096	1	0.860032	0.755317	1	-0.0587919	0.956572	1	0.153346	0.891035	1	-0.83173	0.531507	1	0.595506
Gm29155	4.08022e-08	1	1	20.8599	0.936947	1	-1.15393	0.960794	1	0.140551	0.996872	1	-0.073203	0.98726	1	-19.1465	0.978884	1	4.08022e-08	1	1	-19.1859	0.974831	1	-21.2734	0.931175	1	4.08022e-08	1	1	0.923595	0.981736	1	0.424972	0.9903	1	4.08022e-08	1	1	4.08022e-08	1	1	-20.2292	0.964812	1	4.08022e-08	1	1	0.285379
Gm29156	4.08022e-08	1	1	-20.2435	0.960151	1	1.51018	0.978547	1	18.6739	0.978826	1	4.08022e-08	1	1	-20.1545	0.957782	1	19.7885	0.971943	1	4.08022e-08	1	1	20.4959	0.962978	1	20.5172	0.947609	1	4.08022e-08	1	1	4.08022e-08	1	1	4.08022e-08	1	1	4.08022e-08	1	1	20.3319	0.972726	1	4.08022e-08	1	1	4.08022e-08
Uxs1	0.157829	0.786183	1	-0.0692038	0.684994	1	0.139705	0.139358	0.802599	-0.0485164	0.618272	1	0.0707289	0.344633	1	-0.0726475	0.632051	1	-0.215593	0.559756	1	0.220569	0.215083	1	0.305365	0.217916	1	0.309238	0.0979536	1	0.118558	0.889828	1	0.0135321	0.833459	1	0.299338	0.639521	1	-0.0894681	0.950813	1	-0.213865	0.382053	1	0.198319	0.670886	1	0.715385
Tpp2	0.233001	0.301754	1	0.109284	0.407194	1	0.185116	0.0152795	0.159797	0.153373	0.130844	1	0.270884	0.000751803	0.017961	0.0751385	0.57133	1	0.229148	0.182896	1	0.179031	0.0995068	0.899735	0.281444	0.120947	1	0.136315	0.304636	1	0.0374278	0.938565	1	0.0835975	0.656076	1	-0.0582432	0.813342	1	-0.292577	0.40483	1	0.378878	0.0633011	1	0.110157	0.639748	1	0.00543412
Mettl21c	20.9358	0.950529	1	-19.3845	0.980069	1	-1.04858	0.96083	1	0.309061	0.964181	1	-20.8547	0.921708	1	0.0979631	0.996171	1	-20.7693	0.951086	1	19.4563	0.971505	1	-19.6722	0.977033	1	20.35	0.947609	1	-21.5033	0.95651	1	0.991606	0.990245	1	-20.6299	0.971406	1	20.2422	0.970795	1	-19.7255	0.964812	1	21.3165	0.943886	1	4.08022e-08
Gm8251	2.68821	0.917278	1	1.16529	0.955766	1	0.461759	0.956578	1	-0.101785	0.99208	1	1.09481	0.680455	1	-0.954505	0.982699	1	-1.53189	0.909412	1	-19.4371	0.974831	1	1.56364	0.819596	1	0.717714	0.96047	1	4.08022e-08	1	1	-0.460974	0.984476	1	-21.5746	0.942849	1	0.255384	0.974137	1	-0.408719	0.918243	1	23.7989	0.778293	1	4.08022e-08
Tex30	0.154334	0.351839	1	-0.0806623	0.546202	1	0.00539769	0.746713	1	0.043606	0.602945	1	0.154812	0.00543919	0.0872123	-0.0367943	0.553378	1	0.224968	0.0320819	0.708732	-0.0829498	0.36588	1	0.0107057	0.974654	1	-0.153868	0.170424	1	-0.224187	0.403831	1	-0.0134554	0.916589	1	0.268754	0.672731	1	-0.348693	0.413275	1	-0.26928	0.047916	1	-0.0734458	0.728758	1	-0.140745
Kdelc1	-0.0974033	0.849239	1	0.119601	0.703896	1	-0.0994985	0.47701	1	0.0753357	0.552115	1	-0.254795	0.200099	1	-0.12844	0.490725	1	-0.199877	0.673676	1	0.0282354	0.884167	1	-0.0512705	0.972543	1	-0.0729835	0.847301	1	0.0352607	0.987617	1	-0.152755	0.7228	1	-0.43927	0.648947	1	-0.0675826	0.974597	1	0.107223	0.753245	1	-0.270648	0.666846	1	-0.0984681
Bivm	-0.498281	0.743082	1	-0.157977	0.878234	1	0.286093	0.526712	1	-0.29637	0.68948	1	0.124841	0.831263	1	-0.370535	0.63001	1	-0.419242	0.743768	1	-0.347845	0.733311	1	-0.264518	0.857359	1	0.146039	0.858926	1	0.50741	0.849513	1	-0.129922	0.922412	1	0.131383	0.927814	1	-0.628983	0.75963	1	-0.291388	0.806518	1	0.282663	0.923152	1	1.62635
Ercc5	0.0285191	0.947238	1	-0.133383	0.864352	1	-0.0647868	0.927903	1	-0.259886	0.618762	1	0.0773912	0.61292	1	0.018893	0.973263	1	-0.350282	0.517472	1	0.0540119	0.85676	1	0.221858	0.734031	1	0.373136	0.534816	1	-0.0527547	0.958955	1	-0.271992	0.598597	1	-0.0170201	0.994673	1	-0.398794	0.809754	1	-0.0805605	0.910025	1	-0.359101	0.844657	1	0.0634678
Gulp1	-0.014138	0.994553	1	-0.590036	0.803319	1	-1.20175	0.960225	1	-0.121212	0.99523	1	2.19687	0.940292	1	0.0158765	0.994695	1	0.227273	0.978422	1	-0.839654	0.823992	1	-1.27608	0.968054	1	19.9555	0.97379	1	0.375102	0.985112	1	0.357978	0.937378	1	0.0780566	0.993635	1	-21.9351	0.935082	1	-0.539225	0.749688	1	1.4191	0.969903	1	4.08022e-08
Wdr75	-0.0692231	0.782034	1	-0.0782312	0.659226	1	-0.16478	0.0290696	0.262184	-0.112278	0.219288	1	-0.018255	0.626494	1	-0.146995	0.201935	1	-0.110025	0.550879	1	-0.244781	0.0969876	0.886861	0.0633998	0.668813	1	-0.0131249	0.79066	1	-0.43462	0.245967	1	-0.0947437	0.612894	1	-0.211034	0.5856	1	-0.141025	0.890647	1	0.0714191	0.705156	1	0.00559125	0.979701	1	-0.0374428
Gm5269	4.08022e-08	1	1	4.08022e-08	1	1	18.5749	0.97918	1	4.08022e-08	1	1	1.90671	0.940342	1	-19.1916	0.978884	1	4.08022e-08	1	1	4.08022e-08	1	1	4.08022e-08	1	1	4.08022e-08	1	1	4.08022e-08	1	1	4.08022e-08	1	1	4.08022e-08	1	1	4.08022e-08	1	1	4.08022e-08	1	1	4.08022e-08	1	1	4.08022e-08
Slc40a1	-0.646253	0.369999	1	0.947238	0.932534	1	-0.827505	0.328526	1	-0.757676	0.243121	1	0.0228319	0.498368	1	-0.402647	0.952168	1	0.136162	0.75899	1	-1.8619	0.856403	1	-0.419575	0.950535	1	0.0589716	0.987118	1	-0.199731	0.900933	1	-0.256489	0.632103	1	-20.5802	0.971406	1	-0.874482	0.737623	1	-1.65374	0.879092	1	0.436775	0.821402	1	3.48479
Slc39a10	0.194974	0.757345	1	0.512545	0.0537938	0.835579	0.0997731	0.613282	1	0.394533	0.180758	1	0.364514	0.0430507	0.412835	0.24333	0.207767	1	0.478004	0.284315	1	0.0630028	0.727115	1	-0.0896119	0.792509	1	0.0377751	0.886316	1	-0.0819476	0.907583	1	0.320666	0.491482	1	0.4812	0.401091	1	0.512221	0.472141	1	0.784508	0.0304682	0.807701	0.429389	0.797506	1	0.153313
Gm28151	-0.00880159	0.993534	1	-0.562514	0.963495	1	-0.43723	0.982163	1	-21.3963	0.864086	1	0.309201	0.952217	1	-21.8088	0.853009	1	0.480077	0.996391	1	-0.203496	0.990197	1	1.53811	0.934746	1	21.2198	0.921484	1	-0.762832	0.974646	1	-20.8502	0.949527	1	-2.32734	0.88849	1	-0.896954	0.964295	1	0.0478622	0.995852	1	-20.4342	0.973885	1	23.5482
4933411E06Rik	19.7628	0.975252	1	19.2811	0.978963	1	18.6073	0.97918	1	20.2571	0.936537	1	-0.599937	0.987235	1	20.1619	0.950111	1	0.0568083	0.996428	1	-0.912008	0.95307	1	20.2038	0.962978	1	4.08022e-08	1	1	4.08022e-08	1	1	4.08022e-08	1	1	-21.4785	0.942849	1	4.08022e-08	1	1	4.08022e-08	1	1	4.08022e-08	1	1	4.08022e-08
Cavin2	0.00796951	0.95518	1	0.744268	0.976732	1	0.180699	0.973613	1	2.17762	0.876455	1	0.387662	0.952192	1	0.0448942	0.990255	1	-0.1287	0.948729	1	0.480795	0.930721	1	1.77971	0.934799	1	-1.41796	0.960918	1	-0.325581	0.865132	1	0.549377	0.22129	1	1.36231	0.80422	1	1.35434	0.810529	1	0.329482	0.0128562	0.438529	4.08022e-08	1	1	-20.4318
Nabp1	0.489015	0.608476	1	0.0727203	0.902648	1	-0.243194	0.605688	1	-0.00498263	0.90465	1	-0.208428	0.929488	1	-0.0380841	0.842593	1	-0.58034	0.671809	1	0.16121	0.686565	1	-0.345223	0.630137	1	-0.276759	0.757778	1	0.53543	0.831118	1	-0.451262	0.589143	1	0.782253	0.206478	1	0.234134	0.912297	1	0.0123923	0.986518	1	-0.611667	0.293388	1	-0.0234748
Gm17767	4.08022e-08	1	1	4.08022e-08	1	1	-19.1861	0.959602	1	19.7101	0.957667	1	4.08022e-08	1	1	4.08022e-08	1	1	4.08022e-08	1	1	0.349947	0.996652	1	4.08022e-08	1	1	-2.20378	0.928265	1	4.08022e-08	1	1	4.08022e-08	1	1	4.08022e-08	1	1	4.08022e-08	1	1	4.08022e-08	1	1	4.08022e-08	1	1	4.08022e-08
Myo1b	4.08022e-08	1	1	2.02495	0.892858	1	-0.378797	0.697071	1	-0.411506	0.675777	1	-19.735	0.960807	1	-0.228513	0.988194	1	0.333772	0.996391	1	-0.876411	0.956292	1	-2.06075	0.642115	1	-0.00552979	0.973579	1	-1.50002	0.931271	1	0.828307	0.95537	1	1.24946	0.966027	1	-0.742923	0.915042	1	20.4576	0.945484	1	-20.235	0.973885	1	-22.9761
Stat4	0.272391	0.865993	1	0.279999	0.396719	1	0.0389928	0.838651	1	0.351523	0.481218	1	2.02812	0.708254	1	0.295143	0.392719	1	-0.485308	0.8148	1	0.0900236	0.617795	1	0.389314	0.504364	1	0.827447	0.276938	1	0.30583	0.898309	1	-0.288147	0.759855	1	0.210896	0.65843	1	0.137003	0.946006	1	0.182301	0.725474	1	-0.523508	0.826337	1	-1.16578
Gm31812	-1.48528	0.904393	1	-0.515529	0.964574	1	0.191302	0.968607	1	0.960407	0.842778	1	0.466661	0.847431	1	0.533435	0.963602	1	1.21045	0.932974	1	1.77289	0.76227	1	-0.143267	0.982192	1	-0.417896	0.999921	1	4.08022e-08	1	1	-0.879518	0.928295	1	21.6805	0.937537	1	1.11944	0.947996	1	-0.159114	0.993149	1	0.149754	0.996079	1	-21.5009
Stat1	0.101594	0.768508	1	0.258346	0.268165	1	0.316357	0.0176929	0.17968	0.385499	0.0288503	0.37007	0.292993	0.0252983	0.283639	0.473668	0.0139679	0.221993	0.357984	0.119108	1	0.309688	0.0956415	0.878547	0.55481	0.122133	1	0.40755	0.0917721	1	-0.267866	0.688293	1	0.347468	0.146562	1	0.399071	0.202891	1	0.310107	0.526828	1	0.712028	0.0189979	0.586118	-0.0151501	0.990008	1	0.221911
Gls	-0.118969	0.453734	1	-0.0752634	0.568947	1	-0.0431998	0.720749	1	-0.11371	0.257749	1	0.0579818	0.529216	1	-0.160016	0.135912	1	-0.311461	0.0368157	0.78333	-0.0886134	0.311798	1	-0.0711071	0.704528	1	-0.107035	0.424306	1	-0.0999975	0.864106	1	-0.213125	0.135839	1	-0.0462519	0.875262	1	-0.0759758	0.837229	1	0.118824	0.354879	1	0.106605	0.682365	1	-0.0678067
Nab1	0.376872	0.332168	1	0.274252	0.250418	1	0.495786	0.00110303	0.0182925	0.180095	0.409437	1	0.193504	0.175304	1	0.34966	0.100585	0.904908	0.0499625	0.810721	1	0.389287	0.0315917	0.412028	0.239674	0.55995	1	0.343402	0.185188	1	0.884817	0.225086	1	0.619637	0.0144031	0.384098	0.328596	0.446703	1	0.14566	0.671431	1	0.235774	0.219599	1	0.595572	0.413629	1	-0.590143
Gm553	-19.3876	0.983848	1	4.08022e-08	1	1	4.08022e-08	1	1	4.08022e-08	1	1	4.08022e-08	1	1	4.08022e-08	1	1	4.08022e-08	1	1	4.08022e-08	1	1	4.08022e-08	1	1	-20.3483	0.967353	1	4.08022e-08	1	1	4.08022e-08	1	1	20.7323	0.968745	1	4.08022e-08	1	1	4.08022e-08	1	1	4.08022e-08	1	1	4.08022e-08
Gm28178	4.08022e-08	1	1	19.4902	0.978963	1	18.7025	0.97918	1	-18.8195	0.97724	1	4.08022e-08	1	1	0.550572	0.996145	1	4.08022e-08	1	1	4.08022e-08	1	1	4.08022e-08	1	1	4.08022e-08	1	1	4.08022e-08	1	1	4.08022e-08	1	1	4.08022e-08	1	1	4.08022e-08	1	1	4.08022e-08	1	1	4.08022e-08	1	1	4.08022e-08
Nemp2	-0.889847	0.744284	1	-0.0988579	0.837255	1	0.137983	0.742255	1	-0.191958	0.790062	1	-0.206186	0.917652	1	0.284262	0.495049	1	0.144719	0.872331	1	0.514458	0.255244	1	-0.791301	0.59312	1	-0.174778	0.689071	1	-0.165326	0.910883	1	0.400394	0.726494	1	-0.105285	0.966307	1	0.009937	0.9334	1	-0.46997	0.677362	1	0.265863	0.855964	1	-0.157981
Mfsd6	0.449	0.574458	1	0.204177	0.684994	1	0.403456	0.715962	1	0.81084	0.662594	1	-0.152923	0.976298	1	0.184632	0.737538	1	0.481789	0.597864	1	-0.171464	0.690344	1	0.167066	0.823558	1	0.195481	0.925215	1	0.552495	0.84791	1	0.235979	0.799168	1	0.110895	0.894768	1	0.352221	0.893779	1	0.131092	0.979543	1	-0.711933	0.639011	1	0.0184145
Inpp1	0.0146868	0.936399	1	0.398092	0.140003	1	0.219531	0.230336	1	0.402981	0.0664149	0.675244	-0.115664	0.99975	1	0.324479	0.115903	0.988549	-0.539601	0.374784	1	0.182364	0.238142	1	0.316193	0.488072	1	-0.0614581	0.972788	1	0.0983654	0.95207	1	-0.308749	0.514059	1	-0.430975	0.328739	1	0.303817	0.685029	1	0.0165068	0.957906	1	-0.348853	0.762838	1	-0.557634
Hibch	0.299649	0.178651	1	0.211863	0.153742	1	0.122775	0.0477598	0.37798	0.107575	0.312819	1	0.169292	0.0251501	0.282697	-0.0242894	0.88831	1	0.0797775	0.653306	1	0.144732	0.232526	1	0.119867	0.478701	1	0.146912	0.226479	1	-0.208924	0.618757	1	0.0343033	0.923799	1	0.0943377	0.783329	1	-0.269318	0.638693	1	0.439727	0.0569124	1	0.038252	0.951522	1	0.130007
1700019D03Rik	21.8322	0.901248	1	0.600162	0.951202	1	0.70051	0.935758	1	20.4005	0.936537	1	0.476733	0.993148	1	-1.3555	0.885262	1	-0.75496	0.979159	1	0.412587	0.951439	1	0.32003	0.994679	1	-1.30638	0.954328	1	4.08022e-08	1	1	-2.45659	0.88371	1	0.437663	0.96359	1	-0.145892	0.996747	1	22.0923	0.891222	1	-22.121	0.921767	1	4.08022e-08
1700019A02Rik	4.08022e-08	1	1	4.08022e-08	1	1	4.08022e-08	1	1	4.08022e-08	1	1	19.2524	0.973561	1	4.08022e-08	1	1	4.08022e-08	1	1	4.08022e-08	1	1	4.08022e-08	1	1	-19.7692	0.967353	1	21.307	0.960023	1	4.08022e-08	1	1	4.08022e-08	1	1	4.08022e-08	1	1	4.08022e-08	1	1	4.08022e-08	1	1	4.08022e-08
Pms1	-0.494358	0.735773	1	0.166935	0.827918	1	-0.0556237	0.926399	1	0.253504	0.743751	1	0.150034	0.504272	1	0.123326	0.765086	1	0.146501	0.909168	1	-0.0279506	0.983703	1	-0.995403	0.600724	1	-0.0223049	0.991341	1	0.286364	0.902497	1	-0.552302	0.507705	1	-0.0841834	0.960509	1	-0.110201	0.992636	1	0.153123	0.814977	1	0.333061	0.839573	1	2.03185
Gm28777	-20.3225	0.967703	1	-19.2907	0.980069	1	19.3883	0.958374	1	-19.0368	0.97724	1	-17.9866	0.980397	1	1.13413	0.967288	1	20.1254	0.971943	1	19.6425	0.971505	1	-19.2227	0.977033	1	19.329	0.97379	1	4.08022e-08	1	1	-20.8891	0.949527	1	4.08022e-08	1	1	4.08022e-08	1	1	4.08022e-08	1	1	4.08022e-08	1	1	4.08022e-08
Ormdl1	0.0148293	0.956642	1	-0.0863371	0.695067	1	-0.130169	0.348138	1	-0.239605	0.129275	1	-0.014557	0.833708	1	-0.0268072	0.824636	1	0.0570394	0.774234	1	-0.0709378	0.945059	1	0.263963	0.322397	1	-0.0880018	0.839068	1	-0.294899	0.639646	1	-0.149813	0.500702	1	0.211513	0.641633	1	0.440315	0.458182	1	-0.06347	0.886429	1	0.155912	0.634712	1	-0.133261
Osgepl1	0.23207	0.769623	1	-0.347733	0.617454	1	-0.0127761	0.940743	1	-0.0842506	0.796514	1	0.0295893	0.466698	1	0.287468	0.553314	1	-0.284096	0.711279	1	0.467069	0.415113	1	0.0495236	0.976338	1	-0.290444	0.636257	1	-0.388318	0.758931	1	-0.0567826	0.861888	1	-0.1185	0.940305	1	0.109881	0.89457	1	0.034167	0.968486	1	0.121462	0.865992	1	1.53596
Gm28551	4.08022e-08	1	1	0.520626	0.976804	1	-0.0707152	0.997541	1	20.8763	0.915452	1	-1.04223	0.935381	1	4.08022e-08	1	1	4.08022e-08	1	1	0.0230532	0.996692	1	4.08022e-08	1	1	-20.9363	0.934761	1	4.08022e-08	1	1	20.1347	0.96503	1	-21.6812	0.942849	1	20.9558	0.970795	1	4.08022e-08	1	1	0.15331	0.996079	1	4.08022e-08
Asnsd1	0.420441	0.097328	1	0.324015	0.0317992	0.575575	0.112397	0.0459403	0.367764	0.0300055	0.667482	1	0.255275	0.000237654	0.00685901	0.235461	0.0330254	0.427609	0.369253	0.0804514	1	0.239501	0.0191835	0.28534	0.183075	0.187038	1	0.284105	0.0075937	0.174207	-0.0963517	0.80549	1	0.293864	0.075669	1	0.483132	0.197729	1	0.133763	0.471004	1	0.188422	0.428663	1	0.658629	0.0205971	0.989567	0.536125
Dnah7a	20.8683	0.950529	1	20.0551	0.95794	1	-0.374483	0.925679	1	1.1437	0.901875	1	4.08022e-08	1	1	-0.32495	0.986566	1	4.08022e-08	1	1	-2.64167	0.902778	1	1.31434	0.934906	1	0.803061	0.980176	1	-20.5652	0.978247	1	4.08022e-08	1	1	-21.5086	0.942849	1	21.1494	0.941629	1	4.08022e-08	1	1	-0.650534	0.977741	1	4.08022e-08
Stk17b	0.196436	0.539919	1	0.447287	0.00185547	0.0626449	0.441349	9.35289e-05	0.00212117	0.343548	0.207927	1	0.544574	0.00318423	0.0586804	0.493789	0.00410294	0.0812146	0.225236	0.560697	1	0.453601	0.000191943	0.00691071	0.450499	0.117822	1	0.45533	0.0504562	0.702888	-0.00937911	0.966405	1	0.0920348	0.641278	1	0.253448	0.232805	1	0.650973	0.139976	1	0.375479	0.323793	1	0.226484	0.612955	1	0.105587
Hecw2	20.156	0.975252	1	4.08022e-08	1	1	18.3996	0.97918	1	4.08022e-08	1	1	4.08022e-08	1	1	19.211	0.975043	1	4.08022e-08	1	1	-0.0478915	0.996692	1	4.08022e-08	1	1	4.08022e-08	1	1	4.08022e-08	1	1	4.08022e-08	1	1	4.08022e-08	1	1	4.08022e-08	1	1	4.08022e-08	1	1	-21.1042	0.973885	1	4.08022e-08
Ccdc150	0.47708	0.982838	1	4.08022e-08	1	1	-0.918302	0.844527	1	0.920236	0.941304	1	0.127767	0.972824	1	-21.3545	0.894713	1	-20.7264	0.951086	1	-0.490164	0.959636	1	-0.0845598	0.982353	1	-0.75177	0.993532	1	-22.3835	0.913149	1	2.2643	0.885834	1	-0.968379	0.948108	1	-0.20113	0.974137	1	-0.959264	0.984036	1	-21.2679	0.947798	1	-21.9601
Gtf3c3	0.0066401	0.965847	1	0.241832	0.65792	1	-0.162137	0.545383	1	-0.0788997	0.7932	1	0.162113	0.236654	1	-0.0474639	0.911597	1	-0.21623	0.699017	1	0.139055	0.636491	1	-0.279993	0.695615	1	-0.245814	0.525323	1	-0.0537131	0.933964	1	0.259357	0.652798	1	-0.0358964	0.986121	1	0.0537213	0.919681	1	0.546105	0.441268	1	-0.171316	0.892059	1	-0.272214
Pgap1	4.08022e-08	1	1	20.3483	0.95794	1	-1.62123	0.960225	1	-18.3913	0.97724	1	-18.1999	0.980397	1	-0.881313	0.982699	1	-19.7388	0.975532	1	-1.56709	0.952989	1	4.08022e-08	1	1	-1.7775	0.921878	1	-20.6297	0.978247	1	-20.9654	0.949527	1	-22.05	0.942849	1	4.08022e-08	1	1	4.08022e-08	1	1	4.08022e-08	1	1	0.199807
Ankrd44	-0.149276	0.755582	1	0.137788	0.447048	1	0.163466	0.0531435	0.409872	0.117443	0.339105	1	-0.0657904	0.990786	1	-0.0681615	0.71521	1	-0.156321	0.71015	1	0.138289	0.388062	1	-0.191461	0.409758	1	0.15544	0.31806	1	-0.373949	0.607217	1	-0.241569	0.383122	1	-0.172062	0.716411	1	0.611907	0.0807499	1	0.0397874	0.952446	1	-0.233679	0.527822	1	0.527623
Sf3b1	-0.0881807	0.164632	1	-0.079109	0.13038	1	0.00154316	0.61757	1	0.0140006	0.852557	1	0.088436	0.0798414	0.631877	-0.0108145	0.825368	1	0.0329214	0.626965	1	-0.10444	0.0267834	0.365593	0.0474666	0.535932	1	0.0728062	0.194497	1	-0.210315	0.422679	1	-0.0112734	0.814805	1	-0.191796	0.0377193	1	-0.00712917	0.940833	1	0.039855	0.681026	1	-0.0163255	0.733945	1	0.131524
Coq10b	0.0758381	0.713814	1	-0.449153	0.0123039	0.287798	-0.44013	0.00159483	0.0252547	-0.35616	0.107539	0.922251	-0.125896	0.447741	1	-0.106428	0.524925	1	-0.111256	0.667599	1	-0.205362	0.133178	1	0.13403	0.609778	1	-0.383127	0.158858	1	-0.213746	0.738291	1	-0.116779	0.539032	1	-0.317884	0.144407	1	-0.214645	0.771458	1	-0.307717	0.148186	1	-0.110522	0.713981	1	0.0276574
Hspd1	-0.322543	1.75652e-08	2.4749e-06	-0.189272	3.95776e-06	0.000281033	-0.100054	0.000174273	0.00366743	-0.0802636	0.00358941	0.0722485	0.0899197	7.77515e-06	0.000326593	-0.114873	0.000818833	0.020666	0.0111317	0.463395	1	-0.140547	0.00276563	0.0646904	-0.109425	0.0133925	0.340404	-0.0143984	0.203686	1	-0.108335	0.939799	1	0.0502403	0.438149	1	-0.313556	0.000374255	0.0496068	-0.256329	0.00197339	0.225676	-0.00482541	0.567104	1	-0.280025	0.00179413	0.185573	-0.0155884
Hspe1	-0.622714	7.65022e-49	7.2049e-46	-0.350698	6.27474e-30	3.87173e-27	-0.199084	4.76044e-27	1.09209e-24	-0.209822	5.78589e-24	1.54527e-21	-0.0611371	6.47114e-07	3.57391e-05	-0.193509	1.54733e-15	2.68814e-13	-0.153325	0.000123846	0.00817749	-0.288939	2.33973e-20	1.07352e-17	-0.278948	1.03309e-14	4.86479e-12	-0.262327	1.65485e-23	1.18448e-20	-0.272999	0.000810733	0.176918	-0.254487	7.12693e-10	1.58258e-07	-0.427292	6.86095e-11	2.99439e-08	-0.340141	2.36744e-06	0.000882562	-0.10648	0.00382492	0.184981	-0.4687	2.17373e-10	1.25473e-07	-0.181222
Mob4	0.0706887	0.711181	1	-0.00689101	0.972064	1	0.0391254	0.637275	1	-0.0546522	0.592588	1	0.140267	0.0767187	0.6156	-0.0268951	0.920782	1	-0.100642	0.632314	1	0.0967913	0.334993	1	0.359909	0.0309495	0.62366	0.245879	0.106758	1	-0.0552913	0.880442	1	0.21601	0.145487	1	0.0583251	0.738178	1	0.0811355	0.77496	1	-0.0380496	0.813571	1	0.0272608	0.901466	1	-0.100445
Rftn2	-0.264403	0.993414	1	0.0121945	0.995779	1	0.965053	0.74728	1	0.216646	0.880929	1	-1.66172	0.896319	1	0.0814679	0.962051	1	-2.00832	0.930188	1	0.0288331	0.991771	1	0.569235	0.88843	1	0.555732	0.913764	1	-21.9555	0.934805	1	1.68566	0.920526	1	0.876089	0.932395	1	-1.47047	0.964234	1	1.02034	0.980642	1	-22.9362	0.869984	1	4.08022e-08
Gm10561	4.08022e-08	1	1	-19.1606	0.980069	1	-18.2912	0.979795	1	4.08022e-08	1	1	4.08022e-08	1	1	4.08022e-08	1	1	4.08022e-08	1	1	-19.1013	0.974831	1	4.08022e-08	1	1	4.08022e-08	1	1	4.08022e-08	1	1	4.08022e-08	1	1	4.08022e-08	1	1	4.08022e-08	1	1	4.08022e-08	1	1	4.08022e-08	1	1	4.08022e-08
Mars2	0.191095	0.850871	1	0.184791	0.817598	1	0.0826077	0.559669	1	-0.301522	0.339154	1	0.0607398	0.539928	1	-0.0439142	0.950593	1	0.0587813	0.859253	1	-0.354566	0.38045	1	0.180067	0.744809	1	0.355597	0.369926	1	0.40204	0.702918	1	-0.249608	0.603825	1	0.100182	0.961349	1	0.4228	0.67778	1	0.0382947	0.926876	1	0.74582	0.398582	1	0.452647
Boll	-20.2777	0.967703	1	-1.12102	0.961283	1	1.98727	0.894928	1	19.7509	0.957667	1	-1.83133	0.928504	1	0.818899	0.996145	1	21.2453	0.943921	1	21.3148	0.91466	1	-0.675437	0.96816	1	21.1521	0.921484	1	21.2744	0.960023	1	20.3398	0.96503	1	20.7091	0.968745	1	19.6878	0.970795	1	-19.2168	0.964812	1	-0.104852	0.97003	1	4.08022e-08
Plcl1	1.27583	0.991393	1	-0.0199262	0.985728	1	0.674809	0.957201	1	0.698341	0.980434	1	4.08022e-08	1	1	-0.192342	0.963805	1	-21.5011	0.926687	1	2.1841	0.883189	1	-19.874	0.977033	1	21.5929	0.895443	1	21.3593	0.960023	1	-19.4919	0.974751	1	0.848336	0.889906	1	20.1198	0.970795	1	0.544468	0.961296	1	1.08039	0.884544	1	0.69819
Satb2	0.460543	0.99141	1	-2.10002	0.941343	1	-0.163914	0.983501	1	3.34365	0.854106	1	-18.7359	0.980397	1	2.70272	0.871908	1	0.467541	0.996391	1	-0.383245	0.981525	1	-20.61	0.954085	1	0.737498	0.960417	1	21.3691	0.960023	1	0.594345	0.990245	1	21.8126	0.937537	1	-21.6654	0.935082	1	19.7039	0.972726	1	-0.0123986	0.996079	1	-22.3623
4930558J18Rik	-19.664	0.983848	1	1.57559	0.956862	1	-0.0571634	0.963702	1	0.530578	0.926557	1	0.2277	0.769798	1	-0.548627	0.931207	1	-0.123734	0.98989	1	0.418371	0.885963	1	1.66005	0.934799	1	-0.684472	0.928528	1	-20.4014	0.978247	1	-0.902451	0.801139	1	4.08022e-08	1	1	0.564471	0.951426	1	-3.11537	0.8177	1	0.229399	0.995952	1	22.1238
1700066M21Rik	0.683971	0.775455	1	0.288804	0.845034	1	-0.215784	0.634786	1	0.217422	0.818481	1	0.186339	0.738515	1	0.132736	0.933248	1	-0.0566603	0.952124	1	-0.147286	0.845108	1	0.0514711	0.980989	1	-0.457461	0.688852	1	0.227481	0.93287	1	-0.0840096	0.97255	1	-0.135551	0.971631	1	-0.312478	0.917239	1	0.061763	0.904812	1	1.12615	0.728758	1	-0.835847
Tyw5	0.11968	0.885291	1	-0.0846988	0.838771	1	0.0378958	0.949294	1	0.211635	0.445653	1	-0.044498	0.97676	1	0.243265	0.529853	1	-0.151142	0.799685	1	0.11946	0.62818	1	0.2873	0.464299	1	0.167494	0.589741	1	0.581256	0.570597	1	0.0152918	0.992196	1	0.145556	0.852524	1	-0.65838	0.693925	1	-0.164874	0.862097	1	-0.335737	0.72014	1	-1.02703
Maip1	0.165972	0.617512	1	0.284645	0.071815	1	0.0432301	0.70944	1	-0.0228622	0.942643	1	0.149832	0.0595793	0.518039	0.0705774	0.659729	1	0.0375202	0.85611	1	0.183777	0.117378	0.993552	0.327342	0.04706	0.824772	0.18069	0.210006	1	0.212393	0.646902	1	0.190839	0.444116	1	-0.111755	0.751554	1	0.129635	0.868292	1	0.0756035	0.626087	1	-0.0495688	0.955942	1	0.00218673
Kctd18	0.311234	0.58554	1	-0.114055	0.848523	1	-0.0016392	0.981313	1	0.195598	0.676061	1	0.0577033	0.730099	1	0.0306955	0.96894	1	0.00487544	0.993802	1	-0.108645	0.86244	1	0.264295	0.68926	1	-0.246099	0.739672	1	-0.739219	0.640731	1	-0.0815107	0.93521	1	0.082713	0.950235	1	0.152011	0.935908	1	-0.509941	0.488601	1	0.372186	0.618196	1	0.698926
Sgo2a	0.523007	0.921581	1	-0.0894262	0.995024	1	0.0531356	0.521508	1	-0.108051	0.545849	1	0.216066	0.0557308	0.493198	0.104261	0.727159	1	0.0590952	0.929962	1	0.0803567	0.488371	1	0.0468458	0.927579	1	0.0890188	0.80407	1	-0.21777	0.742954	1	0.112484	0.524067	1	0.486334	0.960761	1	0.15574	0.655382	1	0.14703	0.794616	1	0.0588365	0.991273	1	-0.0353911
Aox1	4.08022e-08	1	1	4.08022e-08	1	1	4.08022e-08	1	1	-20.0531	0.954499	1	4.08022e-08	1	1	19.1861	0.975043	1	-19.9492	0.975532	1	4.08022e-08	1	1	-20.6046	0.954085	1	4.08022e-08	1	1	4.08022e-08	1	1	4.08022e-08	1	1	4.08022e-08	1	1	4.08022e-08	1	1	-20.1823	0.964812	1	21.4442	0.943886	1	4.08022e-08
Aox3	19.9179	0.975252	1	4.08022e-08	1	1	4.08022e-08	1	1	4.08022e-08	1	1	1.93566	0.940342	1	4.08022e-08	1	1	4.08022e-08	1	1	4.08022e-08	1	1	-20.495	0.954085	1	-20.135	0.967353	1	4.08022e-08	1	1	4.08022e-08	1	1	4.08022e-08	1	1	4.08022e-08	1	1	4.08022e-08	1	1	4.08022e-08	1	1	4.08022e-08
Aox4	4.08022e-08	1	1	0.0355833	0.998902	1	-18.2437	0.979795	1	4.08022e-08	1	1	0.748066	0.92686	1	0.35734	0.996145	1	4.08022e-08	1	1	0.788653	0.964854	1	-19.3986	0.977033	1	4.08022e-08	1	1	4.08022e-08	1	1	4.08022e-08	1	1	-20.7445	0.971406	1	4.08022e-08	1	1	4.08022e-08	1	1	4.08022e-08	1	1	4.08022e-08
Aox2	-20.857	0.951572	1	4.08022e-08	1	1	-18.4696	0.979795	1	4.08022e-08	1	1	4.08022e-08	1	1	4.08022e-08	1	1	4.08022e-08	1	1	4.08022e-08	1	1	4.08022e-08	1	1	-0.422732	0.993532	1	-20.5905	0.978247	1	4.08022e-08	1	1	4.08022e-08	1	1	4.08022e-08	1	1	4.08022e-08	1	1	4.08022e-08	1	1	4.08022e-08
Bzw1	0.439532	8.42455e-06	0.000773071	0.11837	0.093414	1	0.169547	1.36914e-05	0.000372898	0.116201	0.00422852	0.0824239	0.257373	1.24318e-09	1.09046e-07	0.132152	0.00428765	0.0844039	0.198766	0.0201442	0.513477	0.0781464	0.51009	1	0.26804	0.000499728	0.025048	0.190408	0.00361206	0.0977484	0.166103	0.131075	1	0.182788	0.0323479	0.674632	0.254656	0.0904582	1	0.419673	0.0054829	0.480936	0.149735	0.0579566	1	0.0450768	0.736394	1	0.319892
Clk1	-0.125447	0.10178	1	-0.349883	1.19747e-06	9.43946e-05	-0.326798	1.93301e-09	1.0055e-07	-0.361791	1.78822e-06	8.37653e-05	-0.13077	0.0807053	0.636466	-0.238497	0.00283293	0.0592202	-0.178321	0.0632307	1	-0.380453	5.48626e-08	4.69719e-06	-0.098659	0.283574	1	-0.238096	0.0191401	0.358255	-0.572657	0.00322068	0.519197	-0.199278	0.020379	0.498173	-0.313984	0.00466512	0.362946	0.092728	0.441417	1	-0.209149	0.0926937	1	-0.409157	0.0144073	0.790808	-0.42282
Ppil3	-0.215504	0.214406	1	0.0356986	0.756104	1	0.0205889	0.678606	1	0.0651076	0.293895	1	-0.0209321	0.473469	1	-0.0154133	0.985218	1	-0.0161894	0.805015	1	-0.111634	0.346239	1	-0.147763	0.238064	1	0.159723	0.126726	1	-0.111326	0.754612	1	0.223756	0.107208	1	-0.166239	0.517363	1	0.0840343	0.62496	1	-0.198683	0.272942	1	-0.408211	0.127667	1	-0.420143
Nif3l1	0.0264886	0.967224	1	-0.0378496	0.905883	1	0.0623934	0.447306	1	-0.017379	0.873694	1	0.0702826	0.232306	1	0.0227182	0.84369	1	0.323228	0.260415	1	0.183794	0.321733	1	-0.129718	0.778748	1	-0.11852	0.548777	1	0.622958	0.522668	1	0.0127082	0.927324	1	-0.0193174	0.944751	1	-0.500911	0.566921	1	0.157311	0.70121	1	-0.402257	0.599113	1	-0.251039
Orc2	-0.0306279	0.922485	1	-0.0598497	0.719268	1	-0.0378909	0.893163	1	-0.0748746	0.49602	1	0.0411423	0.540509	1	-0.129615	0.316746	1	-0.121594	0.508031	1	-0.117679	0.528559	1	-0.109398	0.632234	1	-0.168176	0.183623	1	-0.0318713	0.950469	1	0.122666	0.583687	1	0.310329	0.601748	1	0.0871864	0.590059	1	0.113844	0.897078	1	-0.370461	0.351469	1	-0.0896264
Gm15834	-0.240841	0.95742	1	0.465728	0.952567	1	-0.55674	0.924716	1	-0.804776	0.948121	1	-0.263828	0.984222	1	-0.96774	0.92714	1	0.957105	0.839765	1	-0.115376	0.994635	1	0.45876	0.980668	1	22.3927	0.818104	1	-22.04	0.934805	1	0.667006	0.926491	1	0.215479	0.991981	1	0.185892	0.983738	1	-1.09713	0.873721	1	-23.135	0.869984	1	-0.179074
Fam126b	0.287307	0.584492	1	-0.0429321	0.918136	1	0.0572823	0.542165	1	0.0758379	0.713816	1	0.0180524	0.800079	1	0.175578	0.684504	1	-0.0702854	0.879798	1	-0.212311	0.483151	1	-0.142739	0.771278	1	0.267179	0.547873	1	-0.502332	0.590333	1	0.016166	0.956567	1	-0.0211372	0.999215	1	0.0844126	0.918094	1	0.273142	0.743246	1	0.132294	0.945527	1	-0.0625541
Ndufb3	-0.0296768	0.737626	1	-0.178665	0.00125551	0.045386	-0.152922	3.95636e-08	1.73944e-06	-0.157943	8.78746e-07	4.38002e-05	-0.0910673	0.00466516	0.0779442	-0.182304	0.00104082	0.0254433	-0.195967	0.0119996	0.359066	-0.104963	0.0218086	0.313952	-0.0550682	0.362585	1	-0.0722613	0.087117	0.987878	-0.0124753	0.420336	1	0.0618196	0.298787	1	-0.157476	0.212384	1	-0.162166	0.228357	1	-0.210539	0.0196664	0.601556	-0.0140642	0.912961	1	-0.255137
Als2cr12	-19.559	0.983848	1	19.1747	0.978963	1	0.31274	0.998734	1	-0.494204	0.972484	1	4.08022e-08	1	1	4.08022e-08	1	1	20.0249	0.971943	1	4.08022e-08	1	1	20.484	0.962978	1	4.08022e-08	1	1	4.08022e-08	1	1	-19.8437	0.974751	1	4.08022e-08	1	1	4.08022e-08	1	1	4.08022e-08	1	1	4.08022e-08	1	1	4.08022e-08
Cflar	-0.0794992	0.714038	1	-0.0017223	0.969465	1	-0.0409163	0.720723	1	-0.153909	0.169903	1	-0.00208917	0.820365	1	-0.0249677	0.855874	1	-0.324291	0.264611	1	-0.0859403	0.470699	1	0.118408	0.505456	1	0.211074	0.28745	1	-0.224669	0.614908	1	0.100636	0.499947	1	0.225396	0.404786	1	0.335801	0.212856	1	-0.160124	0.491647	1	-0.405829	0.126011	1	-0.142146
Casp8	0.0923027	0.635841	1	-0.170867	0.0214585	0.433874	0.061046	0.238671	1	-0.0579688	0.258756	1	-0.0139825	0.92813	1	-0.0664327	0.359439	1	-0.13089	0.426151	1	-0.0320721	0.717741	1	-0.0111162	0.99401	1	-0.0509244	0.44335	1	-0.213962	0.489331	1	0.120683	0.357034	1	-0.269462	0.108744	1	-0.296389	0.344495	1	-0.196239	0.225739	1	-0.0895548	0.622111	1	-0.41721
Trak2	-0.405449	0.52191	1	-0.565855	0.270998	1	0.0925605	0.624852	1	0.343855	0.359365	1	0.168249	0.156381	0.953587	0.174302	0.74068	1	-0.0856898	0.878528	1	-0.130125	0.794879	1	-0.108851	0.86692	1	-0.0328896	0.978672	1	0.250968	0.876269	1	-0.157921	0.724974	1	0.172145	0.844732	1	0.246276	0.810291	1	0.0996397	0.866278	1	0.758033	0.433787	1	1.44588
Stradb	-0.414106	0.494568	1	0.125176	0.835282	1	-0.00802041	0.919056	1	-0.091114	0.804272	1	0.166569	0.150221	0.932055	0.125244	0.667275	1	-0.338126	0.471274	1	0.303386	0.443053	1	0.260839	0.59744	1	0.148052	0.841034	1	0.0024062	0.973268	1	-0.334625	0.526185	1	-0.103618	0.915704	1	0.077121	0.886667	1	0.660681	0.275032	1	0.248127	0.687141	1	0.0568245
Tmem237	0.10612	0.898036	1	0.0294244	0.97603	1	0.100286	0.497665	1	0.118047	0.606398	1	-0.539807	0.0737063	0.599501	0.137282	0.612512	1	-0.430227	0.443324	1	0.151269	0.542057	1	0.397799	0.315125	1	-0.271625	0.336669	1	0.352645	0.754665	1	0.0425772	0.965782	1	0.381585	0.595157	1	0.322663	0.685001	1	-0.0651909	0.94633	1	0.0255307	0.981092	1	1.18306
G730003C15Rik	-0.114865	0.966266	1	0.313879	0.789792	1	-0.0279351	0.915603	1	0.187368	0.841821	1	-0.178442	0.849935	1	0.224559	0.827691	1	0.249135	0.859942	1	0.357197	0.582081	1	-0.391073	0.749506	1	-0.0694142	0.938024	1	0.613607	0.897387	1	0.0630141	0.878418	1	-0.498655	0.812088	1	0.0280105	0.962456	1	0.740077	0.647621	1	-0.309063	0.894754	1	-0.713712
Mpp4	0.23036	0.918088	1	-1.30485	0.84703	1	0.563164	0.99811	1	-1.6319	0.952904	1	0.443804	0.938521	1	0.893443	0.813791	1	-1.40038	0.799521	1	0.957515	0.890857	1	2.93635	0.911962	1	-1.00193	0.960918	1	-1.76484	0.909597	1	-0.0144877	0.983222	1	-0.432709	0.979225	1	1.59615	0.944873	1	4.08022e-08	1	1	1.79786	0.770645	1	-20.5967
Gm29017	4.08022e-08	1	1	0.726428	0.97675	1	0.0172033	0.981078	1	18.4744	0.978826	1	-18.5465	0.980397	1	0.541158	0.963602	1	4.08022e-08	1	1	21.4008	0.91466	1	-20.1638	0.977033	1	4.08022e-08	1	1	-20.5352	0.978247	1	1.53348	0.955315	1	4.08022e-08	1	1	21.6796	0.941629	1	20.516	0.972726	1	1.31641	0.969903	1	4.08022e-08
Als2	0.0693384	0.941258	1	0.286427	0.739662	1	0.598277	0.526061	1	0.171256	0.807479	1	-0.344782	0.880151	1	0.101967	0.900694	1	0.480358	0.693624	1	0.202405	0.674927	1	0.331547	0.859938	1	0.0502018	0.978962	1	-0.0782656	0.976446	1	0.311689	0.778945	1	0.503316	0.754142	1	1.19712	0.785467	1	1.14346	0.629049	1	0.769132	0.442402	1	1.05441
Cdk15	19.8533	0.975252	1	4.08022e-08	1	1	4.08022e-08	1	1	4.08022e-08	1	1	-18.7819	0.980397	1	4.08022e-08	1	1	4.08022e-08	1	1	4.08022e-08	1	1	4.08022e-08	1	1	4.08022e-08	1	1	4.08022e-08	1	1	4.08022e-08	1	1	4.08022e-08	1	1	19.7466	0.970795	1	4.08022e-08	1	1	4.08022e-08	1	1	4.08022e-08
Gm29016	0.419488	0.99141	1	4.08022e-08	1	1	4.08022e-08	1	1	-18.8473	0.97724	1	4.08022e-08	1	1	4.08022e-08	1	1	20.8439	0.943921	1	4.08022e-08	1	1	20.8732	0.962978	1	4.08022e-08	1	1	-20.406	0.978247	1	4.08022e-08	1	1	4.08022e-08	1	1	4.08022e-08	1	1	4.08022e-08	1	1	-20.5172	0.973885	1	4.08022e-08
Fzd7	-0.0231021	0.989038	1	0.244762	0.94146	1	0.280406	0.792099	1	0.26297	0.93217	1	-0.198099	0.535533	1	0.76356	0.706077	1	0.353297	0.824319	1	-0.35656	0.865421	1	0.195572	0.954752	1	0.491235	0.849919	1	-0.0474079	0.980188	1	-0.0630154	0.999108	1	-0.365892	0.932982	1	-0.63783	0.862273	1	-0.308057	0.867084	1	0.133069	0.919313	1	-1.6353
Gm26813	4.08022e-08	1	1	-19.5782	0.980069	1	-18.7815	0.979795	1	4.08022e-08	1	1	-1.059	0.801447	1	4.08022e-08	1	1	-19.656	0.975532	1	4.08022e-08	1	1	4.08022e-08	1	1	4.08022e-08	1	1	4.08022e-08	1	1	4.08022e-08	1	1	4.08022e-08	1	1	4.08022e-08	1	1	4.08022e-08	1	1	4.08022e-08	1	1	4.08022e-08
Gm973	-1.30906	0.543146	1	-0.753179	0.71058	1	-1.72593	0.960189	1	-2.311	0.907558	1	-1.46681	0.813366	1	-2.05306	0.512959	1	-1.31293	0.693536	1	-0.638495	0.759612	1	-1.08939	0.968107	1	-19.5609	0.967353	1	-1.73978	0.909652	1	-1.14586	0.609538	1	-1.08744	0.388616	1	-21.2483	0.967514	1	-1.41132	0.921901	1	-0.909974	0.564717	1	-22.1608
Sumo1	0.0727388	0.524376	1	0.045488	0.543004	1	0.180786	2.57332e-08	1.16575e-06	0.0768474	0.0110857	0.175082	0.145577	0.000807043	0.0189517	0.171253	2.71223e-05	0.00106431	0.243054	0.00268008	0.106572	0.304041	1.25531e-07	1.02102e-05	0.179272	0.021716	0.489404	0.139095	0.0149598	0.299097	0.0333576	0.344572	1	0.20231	0.0149539	0.395251	0.168817	0.0969453	1	0.143645	0.296217	1	0.221594	0.0114347	0.40199	0.074377	0.522138	1	0.00659427
Nop58	-0.0800142	0.247325	1	-0.171793	0.00159227	0.0554322	-0.151903	2.60888e-05	0.00067364	-0.110315	0.0292879	0.373807	-0.063499	0.0139737	0.181978	-0.121733	0.00506558	0.0971527	0.00571002	0.96356	1	-0.1467	0.00294383	0.0681462	-0.165485	0.00394907	0.135373	-0.152368	0.002586	0.075859	-0.377499	0.0496413	1	-0.1196	0.139787	1	0.00949831	0.886824	1	-0.428428	0.00197007	0.225676	-0.157208	0.0267008	0.737768	-0.0340212	0.754633	1	0.23248
Bmpr2	0.822286	0.633607	1	0.68345	0.149709	1	0.430665	0.458232	1	0.511515	0.569537	1	0.357104	0.768109	1	0.368637	0.564188	1	0.598537	0.711437	1	1.04701	0.0381097	0.471274	0.517433	0.560876	1	0.257989	0.763575	1	0.487546	0.852168	1	0.18267	0.809819	1	0.514975	0.431139	1	0.905622	0.578252	1	0.376593	0.728076	1	1.03641	0.524253	1	0.0476305
Fam117b	0.404332	0.484565	1	0.468223	0.21828	1	0.27403	0.100269	0.644708	0.1512	0.565561	1	0.273982	0.0497157	0.454116	-0.177203	0.67518	1	0.334525	0.515849	1	0.0412329	0.802298	1	0.193039	0.647549	1	0.279626	0.412735	1	0.607877	0.603621	1	0.0654171	0.897791	1	0.0446641	0.923655	1	0.475891	0.504941	1	-0.274813	0.688435	1	0.553907	0.236209	1	0.381019
Ica1l	-0.30053	0.794475	1	0.18668	0.993215	1	-0.324127	0.984965	1	0.396388	0.965556	1	-0.387147	0.642979	1	-0.438011	0.938765	1	-0.265472	0.865545	1	-0.0581479	0.965277	1	-0.533271	0.919009	1	-1.52756	0.921825	1	0.941701	0.908702	1	0.0612122	0.937794	1	-21.5913	0.942849	1	2.20459	0.857983	1	0.975262	0.654032	1	1.36992	0.51541	1	1.89221
Wdr12	0.072791	0.43677	1	0.197354	0.0115214	0.273311	-0.0287257	0.184075	0.951151	-0.00679469	0.976364	1	0.0205127	0.87174	1	0.0725271	0.139493	1	0.177324	0.0234121	0.574672	-0.128224	0.0307566	0.404974	-0.0786081	0.272879	1	-0.044503	0.723791	1	-0.156035	0.604728	1	-0.0357855	0.526915	1	0.0469893	0.769514	1	-0.116216	0.708291	1	0.257519	0.0144967	0.482111	-0.121992	0.424856	1	0.192457
Carf	0.451938	0.579142	1	0.384698	0.682833	1	0.409183	0.436522	1	-0.068998	0.904529	1	0.237141	0.480577	1	0.543374	0.61117	1	0.89634	0.337771	1	0.355701	0.446518	1	-0.695886	0.740147	1	-0.00458063	0.959442	1	0.142739	0.947492	1	0.663367	0.250307	1	0.434895	0.807512	1	0.155518	0.98564	1	1.29135	0.285666	1	-1.01123	0.669327	1	-0.722147
Nbeal1	0.323428	0.534305	1	0.26669	0.526645	1	0.0157674	0.834252	1	0.261155	0.407293	1	0.39187	0.0786781	0.625073	0.212844	0.627746	1	0.23523	0.551812	1	0.11018	0.678717	1	0.203397	0.701693	1	0.212772	0.642573	1	0.711057	0.588775	1	0.714683	0.124083	1	-0.275288	0.707663	1	0.293068	0.759688	1	-0.27756	0.766653	1	0.428468	0.682598	1	0.205684
Cyp20a1	0.169621	0.738995	1	0.171561	0.453524	1	0.0462167	0.588579	1	-0.127178	0.516781	1	0.0179731	0.606061	1	-0.0723108	0.682993	1	-0.0466367	0.862473	1	-0.0214389	0.990641	1	-0.0340859	0.912228	1	-0.0391177	0.969252	1	0.222277	0.794533	1	-0.161627	0.523908	1	0.52527	0.29892	1	0.371458	0.490144	1	0.0904667	0.778438	1	-0.154356	0.812351	1	-0.278739
Abi2	0.241356	0.830326	1	-0.12772	0.717438	1	0.0253758	0.705942	1	-0.0683559	0.801057	1	-0.197394	0.920687	1	0.152292	0.665651	1	-0.103702	0.949408	1	0.019632	0.895354	1	-0.261326	0.662092	1	-0.245098	0.553174	1	1.07882	0.479764	1	0.144614	0.814263	1	0.310879	0.65726	1	0.90728	0.557039	1	-0.0410182	0.965848	1	0.357579	0.849127	1	-0.127444
Raph1	1.0559	0.840543	1	-0.828456	0.672054	1	0.228607	0.736054	1	0.0513703	0.927529	1	-0.0897881	0.97736	1	0.441268	0.833199	1	0.180845	0.971433	1	0.508136	0.716929	1	0.642404	0.707916	1	0.229562	0.603972	1	0.628671	0.930655	1	-0.642971	0.93135	1	-0.138453	0.994364	1	-0.0466672	0.974229	1	-0.0444139	0.918743	1	0.510058	0.97003	1	0.356327
Cd28	-19.5638	0.983848	1	-0.0238964	0.994826	1	-0.471712	0.908153	1	-0.533418	0.893558	1	2.83828	0.940292	1	-0.220351	0.982038	1	21.2449	0.943921	1	-0.441332	0.93468	1	1.69892	0.783894	1	0.100077	0.877909	1	-0.0506947	0.99302	1	4.08022e-08	1	1	-0.00259236	0.97617	1	-1.70367	0.832455	1	-0.0740053	0.984224	1	21.1583	0.943886	1	-21.5336
Gm11579	4.08022e-08	1	1	-19.411	0.980069	1	4.08022e-08	1	1	4.08022e-08	1	1	4.08022e-08	1	1	4.08022e-08	1	1	4.08022e-08	1	1	4.08022e-08	1	1	4.08022e-08	1	1	20.6384	0.947609	1	4.08022e-08	1	1	4.08022e-08	1	1	20.7264	0.968745	1	4.08022e-08	1	1	-19.2455	0.964812	1	4.08022e-08	1	1	4.08022e-08
Ctla4	4.08022e-08	1	1	-1.60693	0.941397	1	18.3999	0.97918	1	18.6701	0.978826	1	4.08022e-08	1	1	-20.7523	0.93671	1	4.08022e-08	1	1	20.5677	0.943046	1	4.08022e-08	1	1	-1.73195	0.960866	1	4.08022e-08	1	1	4.08022e-08	1	1	21.5394	0.937537	1	4.08022e-08	1	1	4.08022e-08	1	1	4.08022e-08	1	1	4.08022e-08
Icos	-0.752544	0.961073	1	-0.21962	0.985566	1	2.03992	0.915531	1	0.320841	0.983606	1	4.08022e-08	1	1	0.974182	0.873503	1	-20.0823	0.975532	1	0.463811	0.958206	1	-19.4934	0.977033	1	-1.99479	0.928317	1	-21.472	0.95651	1	0.444602	0.995791	1	-1.29073	0.919553	1	-22.4612	0.902757	1	-21.5641	0.929693	1	4.08022e-08	1	1	1.38834
Pard3b	-0.562034	0.676744	1	-0.479519	0.451556	1	-0.747998	0.214183	1	-0.180324	0.832545	1	-0.0481324	0.997087	1	-0.312824	0.519048	1	-0.601632	0.526571	1	-0.788932	0.112345	0.96848	-0.588026	0.882502	1	-1.48141	0.333154	1	-0.844907	0.832742	1	-0.428894	0.448893	1	-0.452387	0.681137	1	-0.983663	0.60187	1	0.0745266	0.8859	1	-0.252185	0.952154	1	-23.133
Pard3bos1	4.08022e-08	1	1	4.08022e-08	1	1	4.08022e-08	1	1	4.08022e-08	1	1	4.08022e-08	1	1	4.08022e-08	1	1	4.08022e-08	1	1	4.08022e-08	1	1	4.08022e-08	1	1	4.08022e-08	1	1	4.08022e-08	1	1	4.08022e-08	1	1	4.08022e-08	1	1	21.0666	0.970795	1	4.08022e-08	1	1	4.08022e-08	1	1	4.08022e-08
Gm29084	19.7305	0.975252	1	-19.1583	0.980069	1	4.08022e-08	1	1	-18.6633	0.97724	1	4.08022e-08	1	1	4.08022e-08	1	1	4.08022e-08	1	1	4.08022e-08	1	1	4.08022e-08	1	1	4.08022e-08	1	1	4.08022e-08	1	1	4.08022e-08	1	1	4.08022e-08	1	1	4.08022e-08	1	1	4.08022e-08	1	1	4.08022e-08	1	1	4.08022e-08
Nrp2	-19.4647	0.983848	1	0.713719	0.953483	1	-0.724021	0.753081	1	0.234885	0.922703	1	-19.3225	0.960807	1	0.0895698	0.994097	1	-20.8952	0.951086	1	-2.64228	0.952949	1	-1.75241	0.791321	1	-0.124165	0.981337	1	2.45503	0.90205	1	-21.3307	0.924354	1	1.2236	0.966027	1	-2.11915	0.800586	1	0.814347	0.980642	1	-22.0493	0.921767	1	1.27183
Gm4208	-19.3751	0.983848	1	4.08022e-08	1	1	4.08022e-08	1	1	4.08022e-08	1	1	4.08022e-08	1	1	4.08022e-08	1	1	4.08022e-08	1	1	4.08022e-08	1	1	4.08022e-08	1	1	4.08022e-08	1	1	4.08022e-08	1	1	4.08022e-08	1	1	4.08022e-08	1	1	4.08022e-08	1	1	4.08022e-08	1	1	4.08022e-08	1	1	-21.4128
Ino80d	0.0108433	0.927439	1	-0.0625406	0.727001	1	0.0408745	0.60747	1	0.0041808	0.970433	1	-0.0725302	0.90504	1	-0.00036762	0.933869	1	-0.0105937	0.9703	1	0.118413	0.29325	1	0.0909988	0.624789	1	-0.0201168	0.986907	1	0.168773	0.654014	1	-0.139731	0.459955	1	0.134044	0.58502	1	0.0173155	0.894874	1	-0.213679	0.575861	1	-0.00428409	0.94824	1	0.291207
Ino80dos	0.0646908	0.980843	1	0.252104	0.684091	1	-0.174261	0.647194	1	-0.126336	0.747846	1	-0.694939	0.752547	1	-0.0531825	0.932019	1	-1.11714	0.682848	1	0.13941	0.840381	1	0.259022	0.690149	1	0.169695	0.859394	1	0.75424	0.788309	1	-0.385751	0.762836	1	-1.11807	0.593235	1	0.413764	0.774489	1	-0.960426	0.536359	1	-0.0928538	0.965922	1	1.83065
Gm20342	-0.532171	0.150822	1	-0.0703538	0.553117	1	-0.216827	0.00161791	0.0255213	-0.180709	0.0317966	0.397212	-0.252646	0.578495	1	-0.278168	0.00608378	0.113163	-0.519807	0.161206	1	-0.0608197	0.525851	1	-0.299146	0.0152929	0.37693	-0.259861	0.0943167	1	-0.925515	0.0874776	1	-0.345188	0.16612	1	-0.193664	0.523773	1	-0.522098	0.0610217	1	-0.547302	0.139199	1	-0.302966	0.0659044	1	-0.0673089
Ndufs1	-0.141176	0.444838	1	-0.104067	0.477159	1	-0.0889933	0.13204	0.77568	-0.0796322	0.335395	1	-0.0306172	0.505844	1	-0.209979	0.0411906	0.496674	-0.0233504	0.91037	1	-0.106623	0.301891	1	0.176959	0.203622	1	-0.139333	0.222741	1	-0.17124	0.610921	1	-0.218161	0.126693	1	-0.321554	0.232763	1	0.138886	0.542211	1	-0.0916171	0.539765	1	-0.021783	0.869048	1	0.358958
Eef1b2	-0.40262	3.85062e-99	1.37806e-95	-0.270919	2.45826e-85	6.28402e-82	-0.275011	4.50289e-149	1.34291e-145	-0.290283	1.43019e-123	3.65598e-120	-0.208859	2.83836e-64	5.64329e-61	-0.301186	4.10501e-108	1.4691e-104	-0.278774	1.63805e-51	4.88521e-48	-0.305086	2.00411e-84	4.48269e-81	-0.328042	3.63914e-59	1.30237e-55	-0.231408	3.58182e-47	9.15615e-44	-0.331431	2.14709e-21	3.20167e-18	-0.379961	7.48743e-73	4.46601e-69	-0.294657	2.34838e-25	3.82017e-22	-0.267238	4.02371e-19	1.2e-15	-0.208173	7.99728e-18	1.10079e-14	-0.374141	3.84127e-31	1.71839e-27	-0.442614
Zdbf2	4.08022e-08	1	1	4.08022e-08	1	1	4.08022e-08	1	1	4.08022e-08	1	1	-18.5476	0.980397	1	4.08022e-08	1	1	4.08022e-08	1	1	19.8225	0.971505	1	4.08022e-08	1	1	4.08022e-08	1	1	4.08022e-08	1	1	19.8719	0.96503	1	4.08022e-08	1	1	4.08022e-08	1	1	4.08022e-08	1	1	4.08022e-08	1	1	4.08022e-08
Adam23	4.08022e-08	1	1	4.08022e-08	1	1	4.08022e-08	1	1	4.08022e-08	1	1	4.08022e-08	1	1	4.08022e-08	1	1	4.08022e-08	1	1	4.08022e-08	1	1	4.08022e-08	1	1	4.08022e-08	1	1	4.08022e-08	1	1	4.08022e-08	1	1	4.08022e-08	1	1	4.08022e-08	1	1	4.08022e-08	1	1	4.08022e-08	1	1	1.57596
Fastkd2	0.147523	0.823887	1	0.137064	0.707357	1	-0.0340282	0.848032	1	-0.0349749	0.764855	1	0.0724697	0.255063	1	-0.233826	0.191243	1	-0.181213	0.642783	1	-0.137404	0.60906	1	-0.0749344	0.767282	1	0.0265212	0.87001	1	0.0417299	0.990347	1	-0.140938	0.742441	1	0.0422834	0.952306	1	-0.12498	0.924353	1	0.247209	0.402894	1	-0.450662	0.479843	1	0.274048
Klf7	0.351071	0.464485	1	0.430476	0.320979	1	0.164831	0.549661	1	0.0808661	0.844693	1	0.0887838	0.846081	1	0.388692	0.403221	1	0.892314	0.0928874	1	0.314131	0.305492	1	-0.124687	0.910501	1	0.580107	0.363777	1	0.529017	0.749926	1	0.125352	0.754089	1	0.645868	0.349944	1	0.640545	0.418853	1	0.226025	0.563189	1	0.299931	0.474782	1	1.1657
Creb1	0.130711	0.641003	1	0.345448	0.0396828	0.674344	0.194811	0.0102837	0.116836	0.398808	0.00721906	0.126027	0.177402	0.05432	0.484064	0.0670289	0.822178	1	0.0429706	0.950671	1	0.22309	0.034867	0.442028	0.463993	0.025259	0.541298	0.114127	0.636398	1	0.172095	0.691776	1	0.0755971	0.676572	1	0.297647	0.382075	1	0.168072	0.535124	1	0.450169	0.0918632	1	0.140158	0.556814	1	0.0416722
Mettl21a	-0.3893	0.711125	1	-0.047858	0.870857	1	0.0583259	0.798542	1	0.00942255	0.980755	1	-0.0194548	0.999225	1	0.0902853	0.859956	1	-0.14205	0.880751	1	0.124512	0.71914	1	0.062593	0.889834	1	-0.234432	0.604064	1	0.161122	0.930066	1	-0.0453393	0.904402	1	0.414392	0.65495	1	0.00286515	0.98515	1	0.376696	0.638419	1	0.334657	0.842425	1	-1.77685
Ccnyl1	-1.38652	0.920414	1	0.04582	0.996715	1	0.223844	0.882787	1	0.4678	0.738971	1	0.338698	0.770241	1	-0.161373	0.930827	1	1.33425	0.758233	1	1.27652	0.638025	1	0.689512	0.770432	1	0.577078	0.75481	1	-0.630318	0.949654	1	0.932642	0.828637	1	2.18317	0.903725	1	0.906941	0.853486	1	0.9339	0.803957	1	1.80759	0.717769	1	0.625749
Fzd5	-0.0982658	0.994502	1	-0.989094	0.795025	1	-0.0169278	0.965428	1	-0.0144259	0.985569	1	-0.00836788	0.974973	1	0.275015	0.918706	1	0.915337	0.901888	1	-0.160238	0.974327	1	-0.497076	0.936398	1	-0.0205089	0.999261	1	-1.57304	0.841781	1	-1.21562	0.853358	1	-0.175149	0.987047	1	1.11161	0.893231	1	-1.95456	0.878906	1	0.092983	0.9591	1	-1.90106
Plekhm3	0.548853	0.673536	1	0.420184	0.776345	1	-0.5107	0.601832	1	0.104415	0.938649	1	-0.175112	0.931979	1	0.0117793	0.961327	1	0.48782	0.816749	1	-0.205346	0.794762	1	-0.17856	0.935918	1	-0.0792509	0.887675	1	-0.468552	0.893425	1	-0.300546	0.785975	1	0.419695	0.791521	1	-0.485998	0.863603	1	0.540299	0.719808	1	0.233305	0.990451	1	0.0591973
Cryga	4.08022e-08	1	1	4.08022e-08	1	1	17.9757	0.97918	1	-0.697717	0.998403	1	4.08022e-08	1	1	4.08022e-08	1	1	4.08022e-08	1	1	4.08022e-08	1	1	21.3017	0.926035	1	4.08022e-08	1	1	4.08022e-08	1	1	4.08022e-08	1	1	4.08022e-08	1	1	4.08022e-08	1	1	4.08022e-08	1	1	-20.2765	0.973885	1	4.08022e-08
D630023F18Rik	3.297	0.917261	1	2.13772	0.768672	1	1.50762	0.341334	1	1.44173	0.52428	1	4.08022e-08	1	1	0.943963	0.938701	1	20.1607	0.971943	1	2.47057	0.796108	1	1.70635	0.493386	1	2.61604	0.570442	1	2.95141	0.728942	1	4.08022e-08	1	1	4.08022e-08	1	1	23.568	0.769605	1	1.35474	0.98058	1	1.97632	0.828931	1	4.08022e-08
Idh1	-0.0434525	0.945982	1	0.374166	0.242016	1	0.119621	0.0788461	0.548337	0.149954	0.126957	1	0.035316	0.903365	1	0.104821	0.660133	1	-0.193246	0.739615	1	0.184974	0.321313	1	0.303769	0.072292	1	0.42676	0.00234488	0.0698295	0.749969	0.149988	1	-0.233059	0.618669	1	-0.0760188	0.926502	1	0.569646	0.162817	1	0.0573125	0.881951	1	0.353257	0.194308	1	1.15005
Pikfyve	-0.0876783	0.873015	1	0.361154	0.614732	1	0.160666	0.48816	1	0.04787	0.871854	1	0.194746	0.24463	1	0.106255	0.787016	1	-0.0232531	0.954822	1	0.322224	0.415765	1	0.0832136	0.845272	1	0.24923	0.555147	1	0.470585	0.754317	1	-0.397653	0.629347	1	-0.319732	0.791955	1	0.0429803	0.957614	1	0.216913	0.609797	1	0.105253	0.903098	1	-0.0626285
Map2	4.08022e-08	1	1	19.2194	0.978963	1	4.08022e-08	1	1	4.08022e-08	1	1	4.08022e-08	1	1	19.4609	0.975043	1	4.08022e-08	1	1	4.08022e-08	1	1	4.08022e-08	1	1	4.08022e-08	1	1	4.08022e-08	1	1	-19.7029	0.974751	1	4.08022e-08	1	1	4.08022e-08	1	1	4.08022e-08	1	1	4.08022e-08	1	1	4.08022e-08
Unc80	4.08022e-08	1	1	19.1936	0.978963	1	-18.3458	0.979795	1	-1.40231	0.857772	1	4.08022e-08	1	1	4.08022e-08	1	1	4.08022e-08	1	1	-19.7968	0.974831	1	4.08022e-08	1	1	-18.9367	0.967353	1	4.08022e-08	1	1	-0.661261	0.984476	1	4.08022e-08	1	1	-0.964061	0.996686	1	-19.9257	0.964812	1	-0.380748	0.981598	1	4.08022e-08
Rpe	0.0736102	0.842432	1	0.443808	0.0895518	1	0.239868	0.00884275	0.103016	0.266336	0.0177784	0.257176	0.289021	0.00705519	0.108087	0.148273	0.407776	1	0.233521	0.407868	1	0.158214	0.465104	1	0.0969889	0.667301	1	0.372295	0.0376789	0.572464	0.377961	0.403077	1	0.207759	0.477252	1	0.509112	0.452095	1	0.319204	0.457576	1	0.444725	0.150297	1	-0.0622057	0.866802	1	0.73045
Kansl1l	0.190625	0.5159	1	0.322109	0.240702	1	0.0571296	0.74336	1	0.294534	0.428156	1	0.340084	0.130212	0.850994	0.133006	0.727518	1	0.436026	0.285991	1	0.592625	0.00438202	0.0942143	0.431366	0.292592	1	0.36743	0.435577	1	0.0165581	0.943533	1	0.0556187	0.803759	1	0.608836	0.179565	1	0.0124785	0.972389	1	0.363009	0.626059	1	0.395117	0.571918	1	-0.230186
Acadl	-0.171799	0.0220145	0.602334	-0.0127864	0.962901	1	0.0334154	0.720554	1	-0.106867	0.0463335	0.52842	-0.0025117	0.729557	1	-0.048103	0.50603	1	-0.190377	0.00395385	0.145463	-0.0381276	0.374751	1	-0.126642	0.110574	1	0.0128746	0.947714	1	-0.30537	0.30058	1	-0.199184	0.0131734	0.360435	-0.030579	0.832374	1	0.0644628	0.587514	1	-0.084494	0.40097	1	-0.00175644	0.890305	1	0.201066
Myl1	4.08022e-08	1	1	19.2976	0.978963	1	4.08022e-08	1	1	4.08022e-08	1	1	4.08022e-08	1	1	4.08022e-08	1	1	4.08022e-08	1	1	4.08022e-08	1	1	4.08022e-08	1	1	4.08022e-08	1	1	4.08022e-08	1	1	4.08022e-08	1	1	4.08022e-08	1	1	4.08022e-08	1	1	4.08022e-08	1	1	4.08022e-08	1	1	4.08022e-08
Lancl1	-0.16397	0.455554	1	-0.214704	0.222142	1	-0.235058	0.00412727	0.0552382	-0.0276368	0.794734	1	-0.0733306	0.626894	1	-0.252067	0.0968031	0.880082	-0.195591	0.350368	1	-0.0759702	0.61792	1	-0.230967	0.372168	1	-0.178048	0.509821	1	-0.174688	0.730665	1	-0.108962	0.583711	1	-0.0285098	0.922957	1	-0.0512344	0.969108	1	-0.044981	0.805146	1	0.182248	0.707781	1	-0.543793
Gm29113	4.08022e-08	1	1	4.08022e-08	1	1	18.2604	0.97918	1	18.7038	0.978826	1	-18.1216	0.980397	1	-19.0059	0.978884	1	4.08022e-08	1	1	-19.475	0.974831	1	4.08022e-08	1	1	4.08022e-08	1	1	21.342	0.960023	1	4.08022e-08	1	1	-20.2767	0.971406	1	-20.9887	0.967514	1	4.08022e-08	1	1	0.352407	0.995952	1	4.08022e-08
Gm29114	4.08022e-08	1	1	4.08022e-08	1	1	4.08022e-08	1	1	-18.4522	0.97724	1	-0.892679	0.967651	1	-0.432621	0.986591	1	20.1026	0.971943	1	1.27793	0.968139	1	4.08022e-08	1	1	4.08022e-08	1	1	4.08022e-08	1	1	-19.7156	0.974751	1	4.08022e-08	1	1	4.08022e-08	1	1	4.08022e-08	1	1	4.08022e-08	1	1	4.08022e-08
Ikzf2	-0.481763	0.000232123	0.0145231	-0.0936741	0.31514	1	0.015908	0.974824	1	0.137721	0.534913	1	-0.484224	0.00147457	0.0314869	-0.253625	0.0104004	0.175075	-0.637676	2.1703e-05	0.0017733	-0.313305	0.000270158	0.00934254	-0.319058	0.15442	1	-0.106104	0.916389	1	-0.851892	0.011162	1	-0.516266	4.45557e-06	0.000466245	-0.0034005	0.926055	1	0.101463	0.835967	1	-0.57003	0.0333479	0.856137	-0.174297	0.0522671	1	-0.397917
Bard1	-0.260095	0.949452	1	-0.0978979	0.919685	1	0.262033	0.222236	1	0.0735426	0.960071	1	0.236719	0.0985394	0.722069	-0.0412839	0.745008	1	-0.279496	0.715907	1	0.202973	0.389356	1	-0.154091	0.956034	1	0.228145	0.475489	1	-0.443918	0.694588	1	-0.0381124	0.998551	1	-0.385951	0.933093	1	0.182966	0.748062	1	-0.238643	0.71266	1	-0.137689	0.870795	1	0.237668
Atic	0.0323872	0.854567	1	0.0885702	0.28361	1	0.0663547	0.280834	1	0.0874891	0.149514	1	0.113205	0.00482663	0.0801928	0.00761608	0.750178	1	0.0555337	0.536468	1	0.0831969	0.347094	1	-0.0441663	0.534542	1	-0.018917	0.519063	1	-0.020728	0.828286	1	-0.0830055	0.458874	1	0.0485376	0.787868	1	-0.0472374	0.984106	1	0.1073	0.301284	1	-0.0794383	0.639861	1	0.394878
Fn1	1.59426	0.966659	1	0.204298	0.994457	1	-1.07601	0.767191	1	-3.25981	0.907514	1	-20.5064	0.921708	1	-0.444096	0.949412	1	-0.899235	0.937382	1	-0.605208	0.937857	1	-1.37713	0.922441	1	0.37915	0.893428	1	0.972737	0.963425	1	-0.76074	0.827167	1	1.6571	0.93491	1	-0.413239	0.957798	1	-0.0825524	0.960637	1	1.62846	0.884044	1	-21.9552
Mreg	4.08022e-08	1	1	4.08022e-08	1	1	0.0519566	0.99877	1	1.12015	0.920175	1	4.08022e-08	1	1	4.08022e-08	1	1	-19.938	0.975532	1	4.08022e-08	1	1	4.08022e-08	1	1	4.08022e-08	1	1	4.08022e-08	1	1	-20.0308	0.974751	1	4.08022e-08	1	1	-21.1564	0.967514	1	4.08022e-08	1	1	4.08022e-08	1	1	4.08022e-08
D230017M19Rik	-0.785614	0.945111	1	1.27167	0.890656	1	0.561505	0.93401	1	0.661783	0.922007	1	-0.4048	0.981247	1	0.270407	0.973021	1	-0.178434	0.986262	1	19.8664	0.971505	1	-21.8368	0.908322	1	21.8166	0.869515	1	-22.0316	0.934805	1	0.55906	0.980491	1	-0.307343	0.979394	1	-22.4191	0.902757	1	3.44792	0.845011	1	0.930067	0.939976	1	21.4786
Pecr	-0.494063	0.14214	1	-0.27628	0.279222	1	-0.130147	0.393952	1	-0.0723546	0.690043	1	-0.122068	0.404222	1	-0.166973	0.317425	1	-0.351975	0.182321	1	-0.461633	0.127008	1	-0.386548	0.367606	1	-0.360374	0.434331	1	0.25218	0.79652	1	0.198227	0.469213	1	-0.122246	0.781655	1	-0.350241	0.697705	1	0.082193	0.735395	1	-0.133048	0.772343	1	0.661797
Xrcc5	-0.00900853	0.942283	1	-0.114621	0.754689	1	-0.359627	0.333328	1	-0.218304	0.580999	1	0.213514	0.0102898	0.144412	0.375195	0.157358	1	0.282976	0.194842	1	0.0192813	0.909428	1	-0.798317	0.64471	1	-0.422016	0.849245	1	-0.5243	0.648119	1	0.213649	0.555426	1	0.420531	0.347756	1	-0.485098	0.828436	1	0.178942	0.507965	1	-0.110673	0.94641	1	0.835221
2020-03-04	4.08022e-08	1	1	4.08022e-08	1	1	-19.4068	0.959602	1	20.1622	0.936537	1	4.08022e-08	1	1	4.08022e-08	1	1	4.08022e-08	1	1	4.08022e-08	1	1	4.08022e-08	1	1	4.08022e-08	1	1	4.08022e-08	1	1	4.08022e-08	1	1	4.08022e-08	1	1	4.08022e-08	1	1	4.08022e-08	1	1	4.08022e-08	1	1	4.08022e-08
Smarcal1	-0.459123	0.440202	1	0.111641	0.771302	1	0.0430618	0.741776	1	-0.0343512	0.773132	1	-0.0368851	0.831312	1	-0.2135	0.476175	1	-0.292195	0.541585	1	0.0441566	0.723986	1	0.0866389	0.876475	1	-0.173903	0.646916	1	-0.209265	0.85967	1	-0.0909831	0.756027	1	-0.261554	0.762378	1	0.149668	0.828047	1	0.742339	0.244415	1	-0.091204	0.986656	1	0.389707
Igfbp5	19.9421	0.975252	1	4.08022e-08	1	1	4.08022e-08	1	1	4.08022e-08	1	1	18.6563	0.973561	1	4.08022e-08	1	1	20.2655	0.971943	1	4.08022e-08	1	1	4.08022e-08	1	1	4.08022e-08	1	1	4.08022e-08	1	1	4.08022e-08	1	1	4.08022e-08	1	1	4.08022e-08	1	1	4.08022e-08	1	1	4.08022e-08	1	1	4.08022e-08
Tns1	-0.0441582	0.94171	1	0.259128	0.37235	1	0.00587213	0.966521	1	0.488963	0.623051	1	0.230607	0.125594	0.832956	0.0177265	0.976315	1	0.601103	0.230354	1	0.120597	0.742255	1	-0.0863505	0.968989	1	0.118664	0.809322	1	0.0521285	0.997383	1	0.661378	0.179601	1	-0.0182579	0.931389	1	0.259367	0.747712	1	0.796765	0.0860649	1	0.769531	0.504416	1	0.319649
Rufy4	-1.39964	0.920397	1	0.112063	0.95263	1	0.442991	0.887064	1	0.535552	0.819087	1	-0.954475	0.987235	1	0.756338	0.754984	1	0.253342	0.97489	1	-0.632465	0.78921	1	-0.283936	0.937731	1	-0.766568	0.851423	1	22.385	0.920147	1	1.40668	0.72715	1	-0.133435	0.987103	1	-0.179955	0.983554	1	0.571863	0.836665	1	-2.13054	0.676326	1	4.08022e-08
Cxcr2	0.659212	0.939789	1	0.312833	0.640224	1	0.199854	0.669469	1	0.536955	0.425292	1	-0.363619	0.985147	1	-0.405613	0.451143	1	-0.929554	0.89248	1	0.237589	0.638368	1	0.136294	0.913584	1	0.501302	0.705863	1	0.126408	0.995075	1	0.971826	0.798899	1	-1.38078	0.891434	1	0.519667	0.840415	1	-0.0265433	0.968046	1	-0.448042	0.664369	1	-22.2616
Cxcr1	4.08022e-08	1	1	-20.343	0.960151	1	4.08022e-08	1	1	4.08022e-08	1	1	4.08022e-08	1	1	20.1738	0.950111	1	-19.9823	0.975532	1	-0.557648	0.996692	1	4.08022e-08	1	1	4.08022e-08	1	1	4.08022e-08	1	1	21.2901	0.930128	1	-0.0491982	0.997364	1	4.08022e-08	1	1	1.1912	0.926313	1	4.08022e-08	1	1	4.08022e-08
Arpc2	0.049687	0.410294	1	0.0363083	0.104775	1	0.075387	8.29777e-05	0.00190849	0.0475919	0.0466515	0.531032	0.0119043	0.901913	1	0.117301	6.8606e-05	0.00237345	-0.0525042	0.498169	1	0.0945703	0.00630543	0.125785	0.103067	0.029639	0.604055	0.10837	0.004629	0.119011	-0.0739349	0.414623	1	0.0468365	0.656581	1	0.100224	0.334638	1	0.20166	0.132881	1	0.0534067	0.153687	1	-0.139796	0.189557	1	-0.0866486
Aamp	-0.188827	0.0830995	1	-0.0181973	0.677352	1	-0.0142678	0.679992	1	-0.0565548	0.208882	1	-0.0904284	0.0145864	0.189	-0.0497268	0.68557	1	0.045266	0.657052	1	0.0355738	0.721656	1	-0.0908571	0.220304	1	-0.0896892	0.122104	1	-0.0558203	0.955667	1	-0.0440423	0.55559	1	-0.172868	0.231336	1	-0.0420997	0.98518	1	-0.172357	0.109953	1	0.177795	0.312925	1	-0.510854
Pnkd	0.0658406	0.835871	1	0.0715012	0.646085	1	0.107401	0.0801674	0.555153	0.11733	0.167109	1	-0.00216605	0.9558	1	-0.0768222	0.517613	1	-0.0395298	0.873618	1	0.209006	0.0242888	0.340348	0.130379	0.3863	1	0.141595	0.243439	1	-0.134895	0.800797	1	-0.0303148	0.886854	1	0.382476	0.123052	1	0.262575	0.329231	1	0.124345	0.524254	1	-0.279005	0.538132	1	0.114143
Tmbim1	0.127448	0.76955	1	-0.0567411	0.930947	1	-0.023035	0.946461	1	0.00692526	0.907316	1	0.4607	0.0559498	0.494247	-0.0278638	0.726752	1	0.680933	0.102113	1	0.0275875	0.855094	1	-0.266706	0.54973	1	0.113359	0.658224	1	-0.0059247	0.958393	1	0.0699022	0.896216	1	0.0688591	0.843137	1	0.632183	0.313987	1	-0.25156	0.585818	1	0.00437521	0.914533	1	-1.20119
Catip	1.31303	0.991393	1	-0.170063	0.997822	1	-0.0561703	0.997595	1	20.4732	0.936537	1	19.1196	0.973561	1	-1.46063	0.961581	1	-19.8645	0.975532	1	-1.95504	0.952949	1	-21.4595	0.931175	1	-0.405915	0.980651	1	4.08022e-08	1	1	-19.8715	0.974751	1	-22.2167	0.914366	1	4.08022e-08	1	1	-0.82048	0.956965	1	4.08022e-08	1	1	-23.0449
Slc11a1	4.08022e-08	1	1	19.3118	0.978963	1	20.0969	0.937597	1	19.0233	0.978826	1	4.08022e-08	1	1	4.08022e-08	1	1	4.08022e-08	1	1	-19.1083	0.974831	1	1.55097	0.948987	1	-0.0589333	0.987223	1	4.08022e-08	1	1	4.08022e-08	1	1	4.08022e-08	1	1	20.5501	0.970795	1	19.6869	0.972726	1	4.08022e-08	1	1	2.75644
Ctdsp1	-0.165994	0.516344	1	-0.166707	0.444497	1	0.112475	0.220528	1	0.0628619	0.78341	1	0.061735	0.440697	1	-0.0761757	0.627509	1	0.0345906	0.885294	1	0.036792	0.880795	1	-0.0195083	0.983155	1	-0.0674718	0.713227	1	-0.404508	0.508272	1	0.0298303	0.854811	1	0.0220877	0.934686	1	0.0213043	0.86049	1	0.232548	0.41774	1	0.0756024	0.799036	1	-0.466911
Vil1	4.08022e-08	1	1	4.08022e-08	1	1	-0.437961	0.999394	1	0.749559	0.980434	1	4.08022e-08	1	1	4.08022e-08	1	1	4.08022e-08	1	1	4.08022e-08	1	1	21.0184	0.926035	1	4.08022e-08	1	1	4.08022e-08	1	1	4.08022e-08	1	1	4.08022e-08	1	1	-19.7895	0.967514	1	4.08022e-08	1	1	4.08022e-08	1	1	4.08022e-08
Usp37	-0.119321	0.784169	1	0.124551	0.527891	1	0.0231716	0.744663	1	-0.139447	0.299313	1	0.0691951	0.452375	1	0.123297	0.339962	1	-0.0362246	0.889634	1	0.114746	0.545564	1	-0.450911	0.186814	1	-0.243142	0.193135	1	-0.0531975	0.897108	1	0.213322	0.50757	1	0.157779	0.753288	1	0.165407	0.724665	1	-0.147781	0.561727	1	-0.317967	0.517921	1	-0.017407
Cnot9	-0.161464	0.770682	1	-0.00409628	0.977838	1	-0.0670766	0.547878	1	-0.152466	0.318985	1	0.00600469	0.72464	1	-0.022778	0.935556	1	-0.167766	0.582255	1	0.0272911	0.828481	1	-0.246796	0.396188	1	-0.359312	0.0780262	0.923413	-0.247342	0.639495	1	0.255055	0.338948	1	-0.238094	0.716595	1	-0.145735	0.794678	1	-0.27976	0.301892	1	0.201966	0.78517	1	-0.522661
Plcd4	4.08022e-08	1	1	4.08022e-08	1	1	19.3414	0.958374	1	0.683352	0.980434	1	-19.2441	0.960807	1	0.06261	0.996171	1	4.08022e-08	1	1	4.08022e-08	1	1	21.5339	0.926035	1	-20.0013	0.967353	1	4.08022e-08	1	1	-19.8376	0.974751	1	4.08022e-08	1	1	4.08022e-08	1	1	4.08022e-08	1	1	-20.3666	0.973885	1	4.08022e-08
Zfp142	0.156333	0.916052	1	-0.104232	0.881107	1	-0.441869	0.178866	0.93367	-0.0220156	0.924569	1	-0.217681	0.52253	1	-0.0851838	0.891132	1	0.0505169	0.932579	1	-0.225242	0.746463	1	-0.428135	0.627353	1	0.788871	0.188791	1	-0.0936631	0.953419	1	0.387523	0.575653	1	0.0774788	0.992261	1	-0.502655	0.717151	1	-0.171932	0.829104	1	0.17449	0.806883	1	-1.40114
Bcs1l	-0.297388	0.361195	1	-0.282308	0.227475	1	-0.110213	0.287328	1	-0.307304	0.0542542	0.589093	-0.064131	0.63949	1	-0.169221	0.330573	1	-0.177146	0.624079	1	-0.2872	0.0953952	0.877231	-0.521057	0.042309	0.767049	-0.159635	0.473935	1	-0.378041	0.621645	1	0.0207825	0.914205	1	-0.29265	0.455972	1	-0.213599	0.752816	1	-0.0363593	0.864234	1	-0.32039	0.5834	1	-0.128806
Rnf25	-0.0620373	0.981716	1	-0.129538	0.807754	1	0.285478	0.156395	0.860294	0.107116	0.894053	1	0.256164	0.358379	1	-0.0694809	0.879021	1	-0.323336	0.679514	1	-0.122417	0.832424	1	-0.0949125	0.91696	1	0.290862	0.479324	1	-0.0512855	0.967699	1	0.00761248	0.972244	1	0.115411	0.904588	1	0.370062	0.74812	1	-0.0471519	0.941158	1	0.0865728	0.949502	1	-0.236794
Stk36	-0.193701	0.992463	1	20.2703	0.95794	1	-0.578273	0.962077	1	0.888238	0.962364	1	-0.483727	0.999187	1	-19.0436	0.978884	1	0.444064	0.992743	1	0.657412	0.961449	1	-19.3339	0.977033	1	20.9401	0.947609	1	4.08022e-08	1	1	20.5161	0.96503	1	-1.44768	0.945479	1	20.6351	0.970795	1	-20.7548	0.964812	1	-20.8746	0.973885	1	22.5544
Ttll4	0.177153	0.885511	1	-0.0292942	0.969294	1	-0.118016	0.482617	1	-0.199384	0.60185	1	-0.00144827	0.980085	1	-0.306375	0.382011	1	0.156927	0.741046	1	-0.0701028	0.981344	1	-0.393337	0.585216	1	-0.177001	0.623845	1	-0.307399	0.714125	1	-0.112013	0.854263	1	-0.271696	0.881165	1	0.125839	0.918338	1	-0.0736784	0.984224	1	-0.131903	0.931214	1	1.30899
Cyp27a1	19.8907	0.975252	1	1.23399	0.803581	1	0.908917	0.53047	1	0.97153	0.521575	1	0.0204222	0.993173	1	0.312989	0.932957	1	1.391	0.968317	1	0.470754	0.868504	1	0.635037	0.832882	1	-0.582044	0.844658	1	0.930854	0.926926	1	2.54213	0.885723	1	-0.459995	0.932032	1	-0.825138	0.92188	1	2.97308	0.87189	1	2.26879	0.858578	1	-0.0611748
Prkag3	4.08022e-08	1	1	19.3713	0.978963	1	-18.4533	0.979795	1	0.0505046	0.998425	1	4.08022e-08	1	1	1.10639	0.967338	1	4.08022e-08	1	1	-19.1523	0.974831	1	4.08022e-08	1	1	-20.4654	0.967353	1	4.08022e-08	1	1	4.08022e-08	1	1	0.256434	0.997308	1	21.0655	0.970795	1	4.08022e-08	1	1	4.08022e-08	1	1	4.08022e-08
Wnt6	4.08022e-08	1	1	-0.524893	0.910629	1	0.161331	0.969683	1	0.411787	0.91842	1	4.08022e-08	1	1	-0.339863	0.950695	1	-19.8147	0.975532	1	1.64344	0.820766	1	-0.325632	0.973131	1	-0.447949	0.820959	1	-0.0413237	0.996538	1	0.185934	0.9903	1	0.137854	0.992037	1	-0.320832	0.961077	1	-20.6925	0.964812	1	-21.5777	0.947798	1	-24.1875
Gm29539	4.08022e-08	1	1	4.08022e-08	1	1	0.384518	0.978584	1	4.08022e-08	1	1	4.08022e-08	1	1	4.08022e-08	1	1	4.08022e-08	1	1	19.0939	0.971505	1	4.08022e-08	1	1	-19.8829	0.967353	1	4.08022e-08	1	1	4.08022e-08	1	1	-20.6853	0.971406	1	4.08022e-08	1	1	4.08022e-08	1	1	4.08022e-08	1	1	-22.8977
Wnt10a	4.08022e-08	1	1	0.0454106	0.997786	1	4.08022e-08	1	1	19.9103	0.957667	1	4.08022e-08	1	1	-0.509117	0.98275	1	4.08022e-08	1	1	-20.0736	0.949688	1	20.195	0.962978	1	-0.112872	0.993585	1	4.08022e-08	1	1	20.3353	0.96503	1	4.08022e-08	1	1	21.6433	0.941629	1	4.08022e-08	1	1	4.08022e-08	1	1	22.2452
Ihh	4.08022e-08	1	1	4.08022e-08	1	1	-1.09202	0.940752	1	0.528501	0.981997	1	4.08022e-08	1	1	-0.525438	0.98275	1	4.08022e-08	1	1	-19.4601	0.974831	1	0.490951	0.985962	1	-21.475	0.902278	1	4.08022e-08	1	1	4.08022e-08	1	1	4.08022e-08	1	1	21.0016	0.970795	1	19.852	0.972726	1	4.08022e-08	1	1	4.08022e-08
Nhej1	-0.273543	0.891108	1	0.516197	0.526807	1	0.0269969	0.936425	1	0.0816011	0.834401	1	0.306315	0.447366	1	0.554062	0.463186	1	0.183789	0.895364	1	0.0773611	0.858686	1	0.331127	0.613374	1	-0.133728	0.8494	1	0.193279	0.967839	1	-0.419866	0.635687	1	0.606112	0.742052	1	0.750408	0.58199	1	0.17136	0.855477	1	0.318887	0.773859	1	0.225322
Slc23a3	0.831128	0.982787	1	4.08022e-08	1	1	4.08022e-08	1	1	1.07526	0.980389	1	-0.0812803	0.992323	1	-19.1142	0.978884	1	-19.7287	0.975532	1	4.08022e-08	1	1	-0.145904	0.982299	1	4.08022e-08	1	1	4.08022e-08	1	1	20.5958	0.96503	1	-20.5622	0.971406	1	4.08022e-08	1	1	-20.5601	0.964812	1	-20.726	0.973885	1	-22.9431
Cnppd1	-0.192503	0.204797	1	0.0665361	0.742602	1	-0.0614806	0.551409	1	-0.207281	0.166299	1	0.11359	0.110153	0.767253	-0.193462	0.217502	1	-0.0494779	0.815131	1	0.0336671	0.694821	1	-0.237523	0.250415	1	-0.088031	0.58432	1	0.13363	0.823313	1	-0.167444	0.298365	1	-0.52194	0.129285	1	-0.0189241	0.865145	1	-0.211634	0.403869	1	-0.152436	0.635164	1	-0.114207
Retreg2	-0.133115	0.512847	1	0.102056	0.508928	1	0.0912974	0.225398	1	-0.142868	0.189827	1	0.0645365	0.341674	1	0.270449	0.0290706	0.38934	-0.02107	0.919539	1	0.0708629	0.509425	1	-0.265369	0.250595	1	-0.0497133	0.782059	1	-0.112945	0.810736	1	0.00212516	0.993171	1	0.0903061	0.787841	1	-0.0330627	0.884298	1	0.179325	0.397182	1	0.130265	0.714513	1	0.0783335
Zfand2b	-0.0999462	0.693792	1	0.044604	0.820631	1	0.19047	0.0798393	0.553524	-0.0717013	0.60187	1	0.200124	0.0280429	0.304675	0.316101	0.103182	0.919031	0.163913	0.405257	1	0.220788	0.0981534	0.893459	0.126589	0.677989	1	0.177854	0.572061	1	0.439423	0.645534	1	0.190195	0.272324	1	0.587741	0.146584	1	-0.195957	0.804423	1	-0.0932466	0.617794	1	0.156555	0.71203	1	-0.0269204
Abcb6	0.316802	0.793746	1	0.498405	0.682154	1	0.0990116	0.775511	1	-0.0570631	0.954543	1	0.08507	0.339023	1	-0.171086	0.773056	1	-0.596352	0.394057	1	-0.15298	0.826413	1	-0.191512	0.848973	1	-0.0928046	0.904165	1	0.256015	0.91981	1	-0.0931962	0.939045	1	-1.17693	0.814706	1	-0.202779	0.995275	1	0.196293	0.764849	1	-0.662968	0.747476	1	0.505729
Atg9a	-0.138561	0.722552	1	-0.390856	0.536717	1	-0.12807	0.683234	1	-0.304051	0.483341	1	0.0163031	0.673325	1	-0.274999	0.67854	1	0.340696	0.460583	1	0.0594432	0.814147	1	-0.354086	0.5863	1	-0.177045	0.917807	1	-0.392321	0.879607	1	0.22041	0.554372	1	-0.338328	0.689014	1	-0.660549	0.551192	1	-0.617028	0.243172	1	0.395406	0.60574	1	-0.489577
Ankzf1	-0.0421341	0.903101	1	0.0278624	0.889835	1	0.00894225	0.955323	1	-0.0855563	0.735092	1	-0.150495	0.78609	1	-0.232218	0.48691	1	0.100177	0.854233	1	-0.245743	0.358516	1	0.380102	0.31671	1	-0.1123	0.818438	1	-0.0300167	0.947267	1	0.324454	0.459382	1	-0.00803136	0.975974	1	0.199163	0.729457	1	0.0464985	0.914273	1	-0.347285	0.74136	1	-0.924183
Glb1l	0.100696	0.912407	1	0.0717878	0.957608	1	-0.240843	0.507849	1	-0.355792	0.397085	1	0.19742	0.592156	1	-0.192549	0.716103	1	-0.0654398	0.915818	1	0.0733673	0.851505	1	-0.567104	0.505348	1	0.0911398	0.883364	1	-0.772379	0.80874	1	0.104218	0.833759	1	-0.311182	0.826319	1	0.697187	0.756294	1	-0.0567639	0.910306	1	0.713643	0.526631	1	-1.11852
Stk16	0.125184	0.200979	1	0.210727	0.00496606	0.138848	0.0161628	0.972556	1	0.0250447	0.629446	1	0.0715475	0.225366	1	0.110823	0.0561152	0.608192	0.0767033	0.363947	1	0.0256631	0.849345	1	0.139713	0.066078	1	0.248769	0.000472189	0.0185293	-0.0947559	0.91368	1	-0.160966	0.0448777	0.832168	0.128456	0.437542	1	0.288127	0.0445722	1	0.111192	0.217608	1	-0.171554	0.230983	1	0.355577
Tuba4a	0.239691	0.00228521	0.101468	0.0203145	0.915737	1	0.0106018	0.883521	1	0.0943542	0.00395977	0.0780563	0.0474354	0.742468	1	0.0123071	0.30929	1	0.0570525	0.215644	1	-0.0932227	0.0125924	0.21338	0.273588	2.8262e-06	0.000271893	0.143863	0.00699291	0.163357	0.0743078	0.0251886	1	0.0902599	0.219422	1	0.0301588	0.80509	1	0.269626	0.0218002	1	-0.0852521	0.337319	1	-0.0533572	0.741479	1	-0.127431
A630095N17Rik	1.50563	0.793697	1	-0.548436	0.947789	1	-1.75452	0.861083	1	-0.570987	0.972506	1	-1.75524	0.915663	1	-0.583857	0.934896	1	-0.0062019	0.990041	1	-1.27849	0.862638	1	-1.99994	0.899429	1	-0.940913	0.877178	1	-21.453	0.95651	1	0.804792	0.945661	1	-0.336568	0.958857	1	-0.173572	0.977481	1	-1.92726	0.878844	1	4.08022e-08	1	1	22.271
Dnajb2	0.228741	0.751034	1	0.180656	0.803616	1	0.0896642	0.882161	1	0.690499	0.471636	1	0.168756	0.459182	1	0.34206	0.712783	1	1.16442	0.230501	1	0.0288424	0.900756	1	-0.248349	0.924411	1	-0.511874	0.823559	1	1.16593	0.760408	1	0.439308	0.68351	1	0.0484013	0.969753	1	0.561037	0.889067	1	0.365912	0.609991	1	0.661736	0.749158	1	0.374655
Ptprn	-0.885101	0.937321	1	-0.990689	0.981176	1	-20.2869	0.919308	1	-1.52267	0.926944	1	0.333205	0.970375	1	-1.46075	0.961581	1	1.62943	0.881088	1	-19.4103	0.974831	1	19.9792	0.962978	1	19.8535	0.97379	1	1.04948	0.981736	1	-0.369162	0.953729	1	0.196527	0.997308	1	-0.358397	0.996686	1	4.08022e-08	1	1	21.7982	0.88805	1	-22.1149
Dnpep	-0.210368	0.232381	1	0.109161	0.461143	1	0.137144	0.0602509	0.450723	0.092431	0.314388	1	-0.0619261	0.394919	1	0.11753	0.386489	1	-0.273866	0.0711361	1	0.0483083	0.663989	1	-0.0408718	0.889198	1	0.0587022	0.756822	1	-0.0487895	0.908422	1	-0.137107	0.414968	1	0.125046	0.687876	1	0.107043	0.69836	1	0.121366	0.434638	1	0.254437	0.305234	1	-0.164206
Speg	4.08022e-08	1	1	-0.653092	0.926116	1	-0.322837	0.999394	1	0.99105	0.960835	1	-18.2905	0.980397	1	0.485797	0.959789	1	4.08022e-08	1	1	-18.9992	0.974831	1	0.711299	0.985908	1	-19.9076	0.967353	1	4.08022e-08	1	1	4.08022e-08	1	1	0.444272	0.961097	1	4.08022e-08	1	1	-19.9292	0.964812	1	4.08022e-08	1	1	4.08022e-08
Gmppa	0.0854069	0.870158	1	0.0130826	0.995932	1	-0.104825	0.455011	1	-0.0250541	0.904562	1	0.0725871	0.57767	1	0.348413	0.204893	1	0.246375	0.476641	1	-0.217535	0.345101	1	0.0983567	0.687779	1	0.226933	0.445754	1	0.351767	0.712678	1	-0.224147	0.447096	1	-0.140605	0.83284	1	-0.183653	0.790083	1	0.367606	0.382826	1	-0.302624	0.678705	1	0.52182
Chpf	1.91086	0.777841	1	-0.480258	0.929289	1	-0.802748	0.751842	1	-0.745935	0.720839	1	0.215451	0.744056	1	-1.72826	0.748594	1	-0.0424308	0.987075	1	-0.202739	0.969711	1	-1.3582	0.913185	1	-0.949358	0.843959	1	-0.0388232	0.993076	1	-2.19074	0.858979	1	0.0841437	0.986766	1	1.15947	0.86451	1	-0.944131	0.774212	1	-1.06299	0.810691	1	-23.4783
Obsl1	4.08022e-08	1	1	0.816876	0.90809	1	-1.0023	0.999394	1	20.1365	0.936537	1	0.104982	0.993173	1	0.32986	0.940744	1	4.08022e-08	1	1	0.490055	0.993344	1	4.08022e-08	1	1	4.08022e-08	1	1	-20.6456	0.978247	1	-21.4689	0.924354	1	-0.0639038	0.989738	1	4.08022e-08	1	1	0.334327	0.961076	1	4.08022e-08	1	1	21.6202
Tmem198	-1.64119	0.96014	1	-19.3213	0.980069	1	-18.698	0.979795	1	-20.0511	0.954499	1	-18.6794	0.980397	1	4.08022e-08	1	1	-19.899	0.975532	1	-19.7985	0.974831	1	4.08022e-08	1	1	-0.720551	0.993532	1	-20.6022	0.978247	1	-19.6488	0.974751	1	20.6889	0.968745	1	4.08022e-08	1	1	4.08022e-08	1	1	-21.5033	0.947798	1	4.08022e-08
Inha	-19.3317	0.983848	1	4.08022e-08	1	1	4.08022e-08	1	1	4.08022e-08	1	1	19.3294	0.947151	1	-0.152195	0.990433	1	4.08022e-08	1	1	-18.9647	0.974831	1	-19.9541	0.977033	1	4.08022e-08	1	1	4.08022e-08	1	1	4.08022e-08	1	1	20.537	0.968745	1	4.08022e-08	1	1	-1.21159	0.913992	1	4.08022e-08	1	1	4.08022e-08
Stk11ip	-0.263776	0.854365	1	0.298257	0.717202	1	-0.10015	0.812057	1	-0.0380419	0.905124	1	0.0814135	0.833598	1	-0.0759887	0.941518	1	-0.00367031	0.977137	1	0.0728459	0.813716	1	0.566321	0.568783	1	0.13257	0.796477	1	0.104577	0.986463	1	0.222581	0.836705	1	0.366748	0.776857	1	0.409338	0.845981	1	0.580288	0.774423	1	-0.0867001	0.967186	1	0.247043
Slc4a3	4.08022e-08	1	1	-1.3838	0.961265	1	-20.6468	0.899232	1	19.4755	0.957667	1	4.08022e-08	1	1	-0.531693	0.948358	1	4.08022e-08	1	1	-20.8202	0.924594	1	4.08022e-08	1	1	0.0461032	0.987118	1	21.4408	0.960023	1	20.4967	0.96503	1	0.900925	0.963254	1	0.0156211	0.996747	1	-0.42722	0.992049	1	4.08022e-08	1	1	4.08022e-08
Epha4	-1.05212	0.912986	1	4.08022e-08	1	1	4.08022e-08	1	1	4.08022e-08	1	1	0.794863	0.946216	1	-19.3049	0.978884	1	-0.850115	0.982597	1	4.08022e-08	1	1	4.08022e-08	1	1	4.08022e-08	1	1	4.08022e-08	1	1	0.520003	0.990245	1	4.08022e-08	1	1	21.7999	0.941629	1	19.3585	0.972726	1	4.08022e-08	1	1	22.897
Farsb	0.13984	0.525468	1	0.0685697	0.539047	1	-0.0487608	0.345953	1	0.0314769	0.767402	1	0.0920794	0.159844	0.966956	0.118799	0.136823	1	0.0775336	0.577424	1	-0.0561224	0.539381	1	-0.0735945	0.569624	1	0.00344012	0.978091	1	-0.34387	0.374185	1	-0.0116743	0.925187	1	0.284843	0.377803	1	0.0832385	0.722359	1	-0.0150881	0.895863	1	0.037799	0.811675	1	-0.05674
Acsl3	0.368555	0.528805	1	0.341092	0.233195	1	0.206712	0.269809	1	0.242459	0.489095	1	0.271875	0.118447	0.800413	0.153551	0.552002	1	0.365419	0.345018	1	0.162959	0.476081	1	0.182112	0.6279	1	0.369078	0.28805	1	0.407463	0.65325	1	0.418951	0.280431	1	0.166273	0.710357	1	0.284118	0.761153	1	0.555009	0.11415	1	0.274378	0.868861	1	0.979363
Utp14b	0.881605	0.167848	1	0.189849	0.537781	1	0.395973	0.352939	1	0.192965	0.803755	1	0.202642	0.443395	1	0.682977	0.0311875	0.410044	0.186149	0.777264	1	0.590109	0.10847	0.948858	0.287018	0.704877	1	0.59392	0.448978	1	-0.360026	0.805162	1	0.237289	0.521567	1	0.339421	0.461619	1	-0.0321493	0.993219	1	0.879	0.0765663	1	0.0818392	0.988806	1	-0.0216211
Ap1s3	0.325345	0.875434	1	-0.390305	0.575999	1	-0.274643	0.606559	1	-0.23574	0.81603	1	-0.329278	0.7647	1	-0.383287	0.399179	1	-0.793795	0.759495	1	-0.206274	0.681571	1	-0.637188	0.615047	1	-0.494483	0.554992	1	-0.0188885	0.974336	1	0.780062	0.492033	1	-0.361231	0.807022	1	0.0373982	0.951119	1	0.182793	0.890319	1	-0.884829	0.716111	1	0.401314
Wdfy1	-1.09922	0.183755	1	-0.662007	0.0333839	0.593808	-1.19259	2.82639e-18	3.71878e-16	-1.25231	5.93802e-14	7.53581e-12	-1.68024	0.000336476	0.00910877	-1.11671	2.39939e-06	0.000120265	-0.575732	0.386155	1	-0.676714	0.0112436	0.194578	-0.906164	0.00742193	0.217718	-1.61445	3.57083e-10	6.32638e-08	-0.923533	0.397485	1	-0.736618	0.234491	1	-0.989098	0.0137035	0.773535	-1.37052	0.0181683	1	-1.165	0.00312432	0.158825	-0.904231	0.22021	1	-2.0324
Mrpl44	-0.168139	0.362777	1	0.0539355	0.625964	1	-0.0193485	0.770212	1	0.0762734	0.14495	1	0.0454249	0.4566	1	-0.0988935	0.303979	1	0.141544	0.351077	1	-0.013559	0.970134	1	0.198053	0.0574248	0.93841	0.0137725	0.993664	1	-0.225261	0.489508	1	-0.113046	0.361667	1	-0.0289805	0.862429	1	0.0850571	0.674265	1	0.0398266	0.70159	1	0.218299	0.239518	1	0.160254
Serpine2	0.263734	0.904886	1	-0.105197	0.943246	1	-0.442638	1.34891e-05	0.000367949	-0.56258	5.13242e-09	3.57352e-07	-0.0927369	0.909275	1	-1.67655	0.093469	0.85815	-0.0297074	0.987434	1	-0.489371	0.753096	1	-0.816363	0.0363876	0.689745	-0.646237	0.203828	1	-0.0402518	0.939407	1	0.378894	0.790303	1	-0.0892536	0.987271	1	-0.832187	0.20929	1	0.582912	0.0171524	0.546129	-0.595872	0.0892418	1	0.211884
Fam124b	4.08022e-08	1	1	19.4846	0.978963	1	18.424	0.97918	1	-18.9057	0.97724	1	4.08022e-08	1	1	-18.6505	0.978884	1	4.08022e-08	1	1	21.391	0.91466	1	4.08022e-08	1	1	4.08022e-08	1	1	4.08022e-08	1	1	4.08022e-08	1	1	-0.0517505	0.997364	1	4.08022e-08	1	1	4.08022e-08	1	1	4.08022e-08	1	1	-20.5967
Cul3	0.20788	0.298609	1	0.222224	0.0662497	0.952952	0.2136	0.000311776	0.00613067	0.20377	0.0210596	0.292534	0.233264	0.00148128	0.0315925	0.133658	0.12586	1	-0.0381838	0.840784	1	0.290323	0.00109338	0.029644	0.29589	0.0312953	0.6278	0.272945	0.0136037	0.277249	0.0617607	0.729022	1	0.273637	0.0729703	1	-0.101865	0.651173	1	0.27879	0.218948	1	0.313765	0.0379929	0.943102	0.212179	0.394036	1	0.318006
Gm29125	-19.4415	0.983848	1	0.781895	0.910665	1	1.05958	0.871879	1	-0.45867	0.970898	1	4.08022e-08	1	1	-0.214234	0.98275	1	0.409429	0.996391	1	-0.419822	0.993424	1	2.10214	0.912068	1	21.7605	0.895443	1	0.912177	0.981736	1	4.08022e-08	1	1	0.973602	0.966139	1	0.0471038	0.993495	1	21.0343	0.945484	1	21.1727	0.943886	1	4.08022e-08
Dock10	0.0598492	0.568606	1	0.0716592	0.439816	1	0.151262	0.0119711	0.13231	0.160183	0.0528073	0.578294	-0.0476464	0.554784	1	-0.0205071	0.930979	1	0.0246514	0.698526	1	0.306074	0.000380554	0.012537	-0.0739253	0.634883	1	0.211877	0.0157386	0.31119	-0.12388	0.72873	1	0.218521	0.050934	0.900053	-0.103298	0.586277	1	0.322477	0.0727702	1	0.353378	0.157008	1	-0.18619	0.313495	1	0.166665
Irs1	4.08022e-08	1	1	4.08022e-08	1	1	-18.3463	0.979795	1	4.08022e-08	1	1	-18.7752	0.980397	1	4.08022e-08	1	1	4.08022e-08	1	1	4.08022e-08	1	1	4.08022e-08	1	1	4.08022e-08	1	1	4.08022e-08	1	1	4.08022e-08	1	1	4.08022e-08	1	1	4.08022e-08	1	1	-19.9257	0.964812	1	4.08022e-08	1	1	4.08022e-08
Rhbdd1	-0.0322738	0.993517	1	0.132034	0.859734	1	-0.111212	0.811653	1	-0.456491	0.37394	1	-0.294359	0.698138	1	-0.431479	0.455321	1	-0.195221	0.908812	1	0.39044	0.483167	1	-0.10279	0.924863	1	-0.161506	0.835889	1	1.10122	0.656638	1	0.318123	0.733111	1	-0.694288	0.707271	1	-0.347542	0.824662	1	-0.163521	0.846831	1	-0.223004	0.772403	1	-0.64529
Gm28940	-19.2682	0.983848	1	4.08022e-08	1	1	-18.9575	0.979795	1	4.08022e-08	1	1	4.08022e-08	1	1	4.08022e-08	1	1	4.08022e-08	1	1	4.08022e-08	1	1	4.08022e-08	1	1	19.7704	0.97379	1	4.08022e-08	1	1	4.08022e-08	1	1	4.08022e-08	1	1	4.08022e-08	1	1	4.08022e-08	1	1	4.08022e-08	1	1	4.08022e-08
Col4a4	0.613685	0.965598	1	2.15123	0.872065	1	-0.256863	0.982814	1	0.701195	0.962408	1	0.408696	0.959945	1	0.0777563	0.984709	1	0.384723	0.996391	1	20.8029	0.943046	1	1.46475	0.948987	1	-0.518213	0.993532	1	4.08022e-08	1	1	4.08022e-08	1	1	22.3163	0.906425	1	4.08022e-08	1	1	20.2955	0.972726	1	20.9116	0.943886	1	4.08022e-08
Mff	-0.115196	0.359104	1	0.0262328	0.889613	1	0.0393841	0.52234	1	0.00449743	0.957833	1	0.0871048	0.221392	1	0.115285	0.118044	1	0.00974054	0.921721	1	0.145824	0.103362	0.921094	0.0597316	0.67566	1	-0.0745906	0.426592	1	-0.348027	0.260993	1	-0.117986	0.2618	1	0.0306217	0.937733	1	0.322526	0.106082	1	-0.0499267	0.748554	1	0.386482	0.0648852	1	-0.282667
Agfg1	0.291321	0.528546	1	-0.0272857	0.941657	1	0.264637	0.015022	0.157847	0.0689876	0.605651	1	0.279135	0.00974345	0.139927	0.044832	0.763627	1	0.0787883	0.831313	1	0.158269	0.344172	1	0.359314	0.179928	1	-0.0519291	0.869645	1	0.106247	0.883782	1	0.12802	0.641628	1	-0.149881	0.767285	1	0.208248	0.536441	1	0.305985	0.375249	1	0.12471	0.825782	1	-0.0506153
A030005L19Rik	19.9197	0.975252	1	20.3266	0.95794	1	-19.8801	0.939436	1	-0.80302	0.998403	1	2.62331	0.940292	1	19.0394	0.975043	1	-0.150047	0.996428	1	-20.4035	0.949688	1	0.477295	0.985962	1	-1.70505	0.928422	1	4.08022e-08	1	1	4.08022e-08	1	1	4.08022e-08	1	1	4.08022e-08	1	1	18.9905	0.972726	1	-20.1029	0.973885	1	4.08022e-08
A030014E15Rik	4.08022e-08	1	1	4.08022e-08	1	1	4.08022e-08	1	1	4.08022e-08	1	1	-19.6082	0.960807	1	4.08022e-08	1	1	4.08022e-08	1	1	4.08022e-08	1	1	-19.6053	0.977033	1	4.08022e-08	1	1	4.08022e-08	1	1	4.08022e-08	1	1	4.08022e-08	1	1	4.08022e-08	1	1	4.08022e-08	1	1	4.08022e-08	1	1	4.08022e-08
Pid1	4.08022e-08	1	1	20.272	0.95794	1	-0.426459	0.962754	1	0.178233	0.998425	1	-0.894145	0.98721	1	19.4747	0.975043	1	4.08022e-08	1	1	0.338329	0.993263	1	-19.4829	0.977033	1	0.965917	0.94042	1	-23.086	0.870045	1	4.08022e-08	1	1	4.08022e-08	1	1	20.9698	0.970795	1	4.08022e-08	1	1	4.08022e-08	1	1	0.282502
Trip12	-0.0436016	0.819428	1	0.0180938	0.916641	1	0.151005	0.0660172	0.483352	-0.0746777	0.4089	1	0.166518	0.0268902	0.295743	0.268561	0.0739044	0.739623	0.127446	0.508137	1	0.0897833	0.57983	1	0.182241	0.433885	1	0.258888	0.158379	1	0.0970549	0.83544	1	-0.0455657	0.826949	1	0.100461	0.702625	1	0.577169	0.0617363	1	-0.126881	0.600203	1	0.224641	0.400222	1	0.501478
Fbxo36	-0.798225	0.426879	1	-1.156	0.172955	1	-1.09643	0.00269279	0.0384863	-0.933079	0.0116419	0.18194	-0.605744	0.0257693	0.286942	-1.42307	0.111344	0.963342	-0.846932	0.280276	1	-0.480503	0.545278	1	-0.818511	0.285021	1	-1.07912	0.107385	1	-1.05525	0.81454	1	-0.898163	0.260881	1	-1.41553	0.413502	1	-0.800113	0.775491	1	-1.02519	0.289882	1	-1.27501	0.454311	1	-1.77059
C130026I21Rik	0.64126	0.965598	1	0.664734	0.863882	1	2.73438	0.494882	1	1.16533	0.669659	1	2.50329	0.940292	1	1.1493	0.824784	1	-0.0306055	0.992895	1	1.55604	0.820805	1	2.30428	0.875444	1	0.954362	0.87504	1	3.24418	0.823231	1	0.57965	0.916755	1	1.93804	0.775968	1	1.92447	0.915866	1	0.377819	0.980642	1	1.79842	0.884044	1	-0.0683505
A530032D15Rik	1.05494	0.949469	1	0.727147	0.773063	1	0.317218	0.777848	1	0.302285	0.79674	1	-21.0274	0.921708	1	0.483794	0.880153	1	-0.717098	0.96171	1	1.03651	0.702306	1	0.174705	0.951469	1	0.826186	0.75403	1	1.30048	0.886986	1	0.582871	0.961049	1	1.56916	0.45795	1	0.390793	0.951548	1	-0.534031	0.997769	1	-20.1613	0.973885	1	0.177899
A530040E14Rik	2.04602	0.941975	1	0.99442	0.780583	1	-0.710522	0.922997	1	0.799826	0.942798	1	-2.18421	0.928479	1	0.0409942	0.98462	1	-0.129608	0.989852	1	0.409435	0.931123	1	1.42075	0.806075	1	-1.02017	0.93463	1	-1.57727	0.909764	1	0.437772	0.970851	1	1.51513	0.709493	1	-1.25475	0.964234	1	0.38234	0.884812	1	0.0830973	0.996079	1	1.93742
G530012D18Rik	-19.659	0.983848	1	0.346569	0.998884	1	0.898034	0.978584	1	0.437845	0.98202	1	-19.4625	0.960807	1	-20.3245	0.957782	1	4.08022e-08	1	1	4.08022e-08	1	1	4.08022e-08	1	1	-0.119593	0.993585	1	-21.3439	0.95651	1	4.08022e-08	1	1	0.116533	0.997364	1	-21.2277	0.967514	1	4.08022e-08	1	1	4.08022e-08	1	1	4.08022e-08
Sp110	-0.102128	0.620365	1	-0.0112555	0.913984	1	-0.26602	4.35089e-05	0.00106859	-0.038184	0.596256	1	-0.322547	0.0549294	0.489008	-0.0545953	0.570604	1	-0.1803	0.404162	1	0.0151433	0.835561	1	-0.527575	0.00197335	0.0772673	-0.226672	0.0178636	0.340779	-0.0108332	0.977797	1	-0.0785151	0.685563	1	-0.124244	0.57705	1	0.191114	0.359718	1	-0.00748389	0.941252	1	0.0229352	0.982167	1	-0.221202
Gm16094	1.75785	0.966642	1	-19.4482	0.980069	1	2.1325	0.936984	1	19.6272	0.957667	1	4.08022e-08	1	1	-20.186	0.957782	1	-19.9904	0.975532	1	0.133973	0.993344	1	20.2521	0.962978	1	19.7716	0.97379	1	-20.394	0.978247	1	4.08022e-08	1	1	0.0977656	0.994673	1	-20.3735	0.967514	1	-20.7176	0.964812	1	4.08022e-08	1	1	4.08022e-08
Sp140	-0.117763	0.748982	1	0.206133	0.305225	1	-6.43421e-05	0.85989	1	0.0153185	0.847665	1	-0.185685	0.644068	1	-0.156509	0.474834	1	-0.165164	0.659022	1	0.0784255	0.599765	1	0.0661378	0.819387	1	-0.335019	0.162619	1	0.534605	0.442096	1	0.133892	0.726887	1	0.245755	0.445654	1	0.350658	0.478658	1	-0.439402	0.247445	1	0.127071	0.722989	1	-0.133798
Sp100	0.039383	0.774041	1	-0.0117909	0.876251	1	-0.0942933	0.306741	1	0.0654848	0.604496	1	-0.0737446	0.861163	1	0.116927	0.304677	1	-0.279094	0.218581	1	0.0952579	0.351585	1	0.0692067	0.691458	1	0.135771	0.32194	1	-0.127552	0.778823	1	0.115533	0.465489	1	0.158588	0.437708	1	0.433838	0.291935	1	0.0247769	0.928441	1	-0.289273	0.343577	1	0.0309859
A630001G21Rik	-0.0308769	0.901503	1	0.251529	0.222595	1	0.0459828	0.551492	1	-0.00646924	0.935929	1	0.151228	0.404363	1	-0.245234	0.184936	1	-0.0646684	0.961143	1	0.120058	0.421334	1	-0.214138	0.270847	1	0.0759997	0.537738	1	0.0161276	0.996032	1	-0.249748	0.464272	1	-0.242416	0.68829	1	-0.129152	0.946312	1	0.313097	0.462005	1	-0.285103	0.56928	1	-0.195439
Cab39	0.528037	0.0199281	0.559962	0.483507	0.00841747	0.212144	0.170722	0.0302319	0.27018	0.514384	8.74638e-07	4.37172e-05	0.134607	0.0544044	0.484576	0.315323	0.0173176	0.258324	0.509632	0.011271	0.343	0.404458	0.00559976	0.115573	0.468369	0.00964375	0.269213	0.340661	0.046603	0.662888	-0.0493689	0.877076	1	0.433638	0.0254954	0.574579	0.526446	0.196728	1	0.313435	0.246711	1	0.339479	0.136047	1	0.575462	0.0505695	1	0.639626
Itm2c	0.0687039	0.744974	1	0.290398	0.0674378	0.963074	0.134411	0.0450193	0.363035	0.0645627	0.370067	1	-0.245183	0.155974	0.952672	0.0765889	0.553368	1	-0.158426	0.446995	1	0.228052	0.104103	0.925852	0.12384	0.3013	1	0.243142	0.0288475	0.481078	-0.144286	0.765545	1	0.131294	0.543867	1	0.504361	0.133245	1	0.098439	0.766197	1	0.0533033	0.717452	1	0.115607	0.488707	1	-0.189609
Gm28884	4.08022e-08	1	1	-19.2617	0.980069	1	4.08022e-08	1	1	4.08022e-08	1	1	4.08022e-08	1	1	4.08022e-08	1	1	4.08022e-08	1	1	4.08022e-08	1	1	4.08022e-08	1	1	4.08022e-08	1	1	4.08022e-08	1	1	-19.8122	0.974751	1	4.08022e-08	1	1	4.08022e-08	1	1	4.08022e-08	1	1	4.08022e-08	1	1	4.08022e-08
Gpr55	4.08022e-08	1	1	4.08022e-08	1	1	18.3283	0.97918	1	-19.6217	0.954499	1	-17.3715	0.980397	1	-0.0544117	0.996171	1	-20.152	0.975532	1	4.08022e-08	1	1	4.08022e-08	1	1	-20.1569	0.967353	1	4.08022e-08	1	1	4.08022e-08	1	1	4.08022e-08	1	1	4.08022e-08	1	1	-20.4069	0.964812	1	4.08022e-08	1	1	4.08022e-08
2810459M11Rik	19.8427	0.975252	1	-20.3113	0.960151	1	-19.6758	0.959602	1	4.08022e-08	1	1	4.08022e-08	1	1	-20.8437	0.93671	1	4.08022e-08	1	1	-1.36106	0.978118	1	4.08022e-08	1	1	4.08022e-08	1	1	4.08022e-08	1	1	-19.7101	0.974751	1	-1.08393	0.974012	1	4.08022e-08	1	1	4.08022e-08	1	1	-20.4448	0.973885	1	4.08022e-08
Psmd1	0.0589317	0.756129	1	0.116392	0.207421	1	0.17311	0.000328736	0.00642184	0.0655946	0.363982	1	-0.062914	0.159175	0.964706	0.0788869	0.113491	0.97457	0.0124698	0.999906	1	0.182619	0.012431	0.211807	0.122961	0.291288	1	0.064518	0.517049	1	-0.0978494	0.797745	1	-0.0884325	0.449186	1	0.153443	0.459185	1	0.151873	0.422558	1	-0.145766	0.303796	1	0.230789	0.225657	1	0.0610035
Gm21972	4.08022e-08	1	1	4.08022e-08	1	1	18.4584	0.97918	1	4.08022e-08	1	1	18.7701	0.973561	1	4.08022e-08	1	1	4.08022e-08	1	1	19.7736	0.971505	1	4.08022e-08	1	1	4.08022e-08	1	1	4.08022e-08	1	1	4.08022e-08	1	1	-20.7961	0.971406	1	4.08022e-08	1	1	4.08022e-08	1	1	4.08022e-08	1	1	4.08022e-08
Armc9	-0.220069	0.877423	1	0.0696525	0.964609	1	-0.022006	0.951054	1	0.226755	0.868264	1	0.0741439	0.733011	1	-0.157307	0.892998	1	-0.219086	0.836027	1	-0.0928347	0.87906	1	-0.561035	0.722677	1	-1.02068	0.514143	1	0.353027	0.954964	1	-0.223882	0.946857	1	-0.441748	0.860772	1	-0.208748	0.973739	1	0.0279149	0.98391	1	-0.984437	0.783221	1	-24.4543
Gm16341	4.08022e-08	1	1	-0.107312	0.996724	1	0.200849	0.978584	1	-0.539291	0.996783	1	19.4795	0.947151	1	-0.0954255	0.994199	1	20.2281	0.971943	1	-1.00624	0.996692	1	4.08022e-08	1	1	0.672761	0.980229	1	4.08022e-08	1	1	-19.7087	0.974751	1	-20.4939	0.971406	1	4.08022e-08	1	1	4.08022e-08	1	1	2.5084	0.913841	1	4.08022e-08
B3gnt7	1.43373	0.713902	1	0.500712	0.800485	1	-0.139488	0.99048	1	-0.247389	0.93761	1	0.959637	0.776262	1	0.03967	0.992138	1	0.580827	0.880247	1	0.311958	0.810558	1	-0.626359	0.891211	1	-1.09919	0.831938	1	-22.3555	0.913149	1	0.550908	0.839981	1	-1.72202	0.809254	1	-0.0422189	0.990795	1	-0.329812	0.939904	1	0.587453	0.864433	1	0.642029
Gm28626	0.997303	0.949486	1	0.396227	0.951363	1	1.37377	0.978547	1	-1.12796	0.975632	1	0.699152	0.993148	1	0.671293	0.9635	1	21.5378	0.915968	1	-0.310259	0.966325	1	20.4725	0.962978	1	-0.0730301	0.987171	1	-20.3753	0.978247	1	-0.718564	0.928351	1	22.8424	0.875456	1	-20.8507	0.967514	1	-0.492224	0.976087	1	0.259147	0.995952	1	4.08022e-08
Ncl	-0.00621419	0.639981	1	-0.0886778	0.000343586	0.014298	-0.0742253	7.16808e-05	0.00167668	0.0254376	0.236798	1	-0.0260718	0.0402852	0.392199	-0.0491802	0.00421903	0.0831446	0.162465	3.48997e-06	0.000345025	-0.206326	1.26086e-11	2.05107e-09	-0.14524	4.39563e-05	0.00321043	-0.0330306	0.0426813	0.621431	-0.0639849	0.263923	1	-0.0974145	0.0263989	0.587909	-0.106721	0.33748	1	-0.223681	0.00112445	0.145804	0.053787	0.330972	1	-0.162594	0.0268895	1	0.0462922
Ptma	0.24818	1.47099e-47	1.25342e-44	0.0606141	1.13004e-06	8.94733e-05	-0.00500433	0.508525	1	0.00138018	0.875546	1	-0.0784595	1.80871e-20	5.39417e-18	0.0190356	0.0489594	0.558368	-0.00377269	0.380546	1	0.0557838	5.29968e-06	0.000295819	0.0438368	0.0169682	0.407556	-0.0732745	8.7305e-11	1.67982e-08	-0.0127719	0.684946	1	0.087795	1.30879e-05	0.00122484	0.132057	8.65862e-07	0.000237338	0.0410951	0.0603929	1	-0.0125786	0.133153	1	0.092084	0.0200149	0.975876	0.0558725
Pde6d	-0.218155	0.415673	1	0.287945	0.156833	1	0.113172	0.0758218	0.534366	0.0674917	0.336568	1	0.201015	0.0131301	0.173651	-0.260627	0.0794566	0.77864	-0.11452	0.59078	1	0.322509	0.0172549	0.26586	-0.122717	0.426286	1	0.234236	0.0769759	0.9134	-0.260101	0.51745	1	0.340845	0.0290088	0.628344	0.326232	0.486903	1	0.200647	0.448338	1	0.129255	0.445227	1	-0.0058408	0.953227	1	0.037575
Cops7b	-0.371653	0.605932	1	-0.278488	0.678153	1	0.000493909	0.81634	1	-0.178779	0.499899	1	-0.108636	0.925777	1	0.0347811	0.888801	1	0.0255908	0.99658	1	-0.302698	0.56865	1	-0.167049	0.77844	1	-0.313028	0.571903	1	-1.22712	0.466859	1	-0.27919	0.494413	1	0.119029	0.921785	1	0.812315	0.275934	1	-0.619682	0.384977	1	-0.00353061	0.992031	1	-0.368529
Nppc	-0.629534	0.992429	1	-21.0272	0.940257	1	-18.1279	0.979795	1	18.8964	0.978826	1	19.0882	0.973561	1	0.0501859	0.992367	1	-20.9305	0.951086	1	-0.652733	0.978158	1	0.300246	0.985962	1	4.08022e-08	1	1	21.2478	0.960023	1	4.08022e-08	1	1	4.08022e-08	1	1	4.08022e-08	1	1	-20.8134	0.964812	1	4.08022e-08	1	1	-22.2466
Dis3l2	0.00651395	0.999007	1	-0.0208151	0.931951	1	0.116004	0.46344	1	0.135811	0.689674	1	-0.0695776	0.78184	1	-0.0148599	0.882254	1	0.0397979	0.94971	1	-0.0189769	0.950553	1	0.0563549	0.954726	1	-0.0315654	0.91421	1	0.520643	0.766864	1	0.0623993	0.770731	1	-0.221442	0.819428	1	0.311899	0.702235	1	0.0718141	0.818741	1	-0.407447	0.757827	1	-0.220414
Chrng	0.658708	0.991393	1	4.08022e-08	1	1	-18.3017	0.979795	1	4.08022e-08	1	1	-19.0177	0.980397	1	4.08022e-08	1	1	-20.8458	0.951086	1	4.08022e-08	1	1	4.08022e-08	1	1	-19.7042	0.967353	1	4.08022e-08	1	1	4.08022e-08	1	1	4.08022e-08	1	1	4.08022e-08	1	1	20.5536	0.972726	1	-20.3501	0.973885	1	22.1081
Eif4e2	-0.195844	0.147761	1	-0.173912	0.0417639	0.702309	-0.0393146	0.187762	0.963799	-0.10404	0.0360276	0.436183	0.033552	0.994949	1	-0.141997	0.0838338	0.807088	-0.292156	0.0138771	0.396041	-0.140534	0.0176629	0.269879	0.0800891	0.352029	1	-0.0214047	0.589285	1	0.155696	0.442326	1	-0.10471	0.282647	1	-0.0621852	0.730766	1	-0.261294	0.262093	1	-0.222313	0.0547616	1	-0.281169	0.0932524	1	0.111277
Efhd1	-2.01829	0.927917	1	-1.01113	0.962326	1	-0.652192	0.980427	1	19.7753	0.957667	1	-0.188429	0.994074	1	0.330122	0.96744	1	4.08022e-08	1	1	4.08022e-08	1	1	-20.1752	0.977033	1	-20.0137	0.967353	1	-20.4068	0.978247	1	-21.3687	0.924354	1	4.08022e-08	1	1	-0.333836	0.996686	1	0.555557	0.996354	1	-20.0458	0.973885	1	-0.720458
Gigyf2	-0.11425	0.575307	1	0.191774	0.258561	1	0.1821	0.0222351	0.213911	0.264866	0.0216084	0.29858	0.11679	0.126751	0.836934	0.0313483	0.839799	1	0.152657	0.462082	1	0.323589	0.00427187	0.0924683	0.0262859	0.941277	1	0.381746	0.0194856	0.362448	0.0157866	0.965927	1	-0.23617	0.139881	1	-0.109855	0.719984	1	0.0954841	0.676008	1	0.158486	0.490209	1	0.378734	0.212145	1	-0.209826
Kcnj13	19.9939	0.975252	1	-0.382639	0.998902	1	20.3583	0.916862	1	-20.9079	0.931794	1	0.27891	0.979447	1	0.358832	0.99229	1	-1.2614	0.954727	1	19.5362	0.971505	1	-19.6524	0.977033	1	4.08022e-08	1	1	-20.4645	0.978247	1	-19.6478	0.974751	1	4.08022e-08	1	1	4.08022e-08	1	1	19.7147	0.972726	1	4.08022e-08	1	1	4.08022e-08
3110079O15Rik	19.8214	0.975252	1	4.08022e-08	1	1	4.08022e-08	1	1	4.08022e-08	1	1	-0.623204	0.987235	1	19.0643	0.975043	1	4.08022e-08	1	1	4.08022e-08	1	1	4.08022e-08	1	1	4.08022e-08	1	1	4.08022e-08	1	1	4.08022e-08	1	1	4.08022e-08	1	1	4.08022e-08	1	1	4.08022e-08	1	1	4.08022e-08	1	1	4.08022e-08
Inpp5d	-0.127222	0.513573	1	0.11755	0.35295	1	0.0857901	0.236058	1	0.0835661	0.446466	1	0.108986	0.185357	1	0.222597	0.0642177	0.673966	0.00979646	0.945335	1	0.131973	0.172787	1	0.0611251	0.555447	1	0.0970154	0.506195	1	0.301649	0.530499	1	0.0628966	0.808844	1	0.0638437	0.773062	1	0.367396	0.136762	1	-0.256643	0.486156	1	0.359898	0.124255	1	0.389805
Atg16l1	-0.0672128	0.890048	1	-0.0828355	0.820534	1	0.00799736	0.81959	1	0.081342	0.730644	1	0.058212	0.591116	1	-0.0241221	0.968749	1	0.0944597	0.789875	1	-0.0782017	0.804097	1	0.0668621	0.854465	1	-0.0986061	0.85272	1	-0.394322	0.676928	1	-0.0923584	0.78791	1	-0.374165	0.523453	1	-0.280401	0.77131	1	-0.199335	0.629692	1	-0.798664	0.37604	1	0.175123
Sag	-0.547571	0.823745	1	-0.525326	0.838982	1	-1.05565	0.587783	1	-0.602716	0.811811	1	0.169266	0.791168	1	0.523405	0.836473	1	-0.223812	0.943789	1	-0.303094	0.925638	1	-1.17779	0.787502	1	-0.176125	0.96825	1	-0.401903	0.942747	1	-1.50509	0.740804	1	-2.44658	0.860385	1	1.77566	0.832605	1	0.895347	0.929724	1	0.432324	0.95771	1	-0.0526626
Dgkd	-0.359572	0.496082	1	-0.080124	0.734031	1	-0.0528967	0.664203	1	-0.242065	0.068078	0.68553	-0.167437	0.648085	1	-0.178397	0.335822	1	0.180883	0.720475	1	-0.213179	0.304991	1	-0.325244	0.205355	1	0.0599389	0.566717	1	-0.0873486	0.873378	1	0.0759718	0.808411	1	0.557557	0.411358	1	-0.215029	0.629406	1	-0.131604	0.586848	1	-0.04692	0.918873	1	0.0904888
Gm19582	4.08022e-08	1	1	4.08022e-08	1	1	-0.199252	0.999394	1	-18.85	0.97724	1	4.08022e-08	1	1	-20.2669	0.957782	1	4.08022e-08	1	1	1.24292	0.968179	1	-0.4472	0.991096	1	-21.4819	0.902278	1	4.08022e-08	1	1	4.08022e-08	1	1	4.08022e-08	1	1	-20.3641	0.967514	1	4.08022e-08	1	1	4.08022e-08	1	1	4.08022e-08
Usp40	0.0110177	0.990768	1	0.12686	0.804995	1	-0.27441	0.295658	1	-0.290924	0.53549	1	-0.254884	0.516109	1	0.152353	0.631416	1	-0.100936	0.859737	1	-0.2264	0.364782	1	-0.217592	0.745063	1	-0.170295	0.82714	1	-0.285226	0.831036	1	0.0705792	0.898953	1	-0.0320877	0.94864	1	-0.119045	0.925911	1	-0.109101	0.574008	1	-1.1998	0.305832	1	1.49579
Ugt1a7c	20.9317	0.950529	1	0.26293	0.916274	1	-0.00583789	0.984016	1	0.0994661	0.984604	1	-18.3493	0.980397	1	0.475646	0.900201	1	20.178	0.971943	1	0.555542	0.776801	1	-1.68451	0.769612	1	0.461083	0.821757	1	-21.3386	0.95651	1	-0.0319957	0.994258	1	-0.911801	0.896547	1	21.3066	0.941629	1	-2.38486	0.886802	1	-21.3375	0.947798	1	-0.735997
Ugt1a6b	4.08022e-08	1	1	19.5183	0.978963	1	4.08022e-08	1	1	4.08022e-08	1	1	4.08022e-08	1	1	-19.0724	0.978884	1	4.08022e-08	1	1	-0.91354	0.95307	1	4.08022e-08	1	1	4.08022e-08	1	1	4.08022e-08	1	1	4.08022e-08	1	1	4.08022e-08	1	1	4.08022e-08	1	1	4.08022e-08	1	1	4.08022e-08	1	1	4.08022e-08
Ugt1a6a	2.26618	0.941941	1	0.907345	0.845087	1	-0.809332	0.883977	1	0.332662	0.949283	1	-0.377916	0.993173	1	-0.435081	0.959611	1	4.08022e-08	1	1	-0.0886301	0.971686	1	0.292453	0.994839	1	0.191584	0.946819	1	4.08022e-08	1	1	1.67756	0.955259	1	-0.894093	0.922259	1	-22.4158	0.902757	1	-0.276761	0.992112	1	-20.2395	0.973885	1	-20.5777
Ugt1a5	4.08022e-08	1	1	-1.84101	0.941379	1	-0.880164	0.980427	1	-19.7285	0.954499	1	4.08022e-08	1	1	-20.051	0.957782	1	20.2919	0.971943	1	0.662864	0.964894	1	4.08022e-08	1	1	-0.0978916	0.993585	1	4.08022e-08	1	1	4.08022e-08	1	1	1.53032	0.966027	1	4.08022e-08	1	1	4.08022e-08	1	1	21.1772	0.943886	1	4.08022e-08
Ugt1a2	4.08022e-08	1	1	19.3091	0.978963	1	-18.3638	0.979795	1	4.08022e-08	1	1	4.08022e-08	1	1	-19.297	0.978884	1	4.08022e-08	1	1	-18.7912	0.974831	1	4.08022e-08	1	1	4.08022e-08	1	1	4.08022e-08	1	1	4.08022e-08	1	1	4.08022e-08	1	1	4.08022e-08	1	1	19.7903	0.972726	1	4.08022e-08	1	1	4.08022e-08
Dnajb3	-0.936126	0.797009	1	0.0459287	0.96844	1	1.04107	0.748911	1	-0.0698262	0.957678	1	0.351068	0.11706	0.79585	0.44103	0.825194	1	-0.293507	0.88477	1	-0.0389925	0.994151	1	1.82004	0.762347	1	-0.197102	0.99971	1	-0.344262	0.943196	1	0.233821	0.823522	1	0.848481	0.966139	1	-1.46444	0.860853	1	0.376692	0.926813	1	2.24933	0.693274	1	0.396918
Mroh2a	-1.78885	0.927985	1	-21.8432	0.880849	1	-20.5559	0.899232	1	1.8002	0.959217	1	0.761725	0.933611	1	-0.745217	0.948282	1	19.7908	0.971943	1	0.448364	0.993344	1	4.08022e-08	1	1	-21.1642	0.934761	1	4.08022e-08	1	1	-0.285612	0.994147	1	-22.7274	0.885992	1	4.08022e-08	1	1	20.0882	0.972726	1	4.08022e-08	1	1	4.08022e-08
Hjurp	0.272083	0.175161	1	-0.0875334	0.506528	1	-0.0805933	0.0623303	0.463373	-0.208447	0.0177677	0.257176	0.0919413	0.114465	0.784767	-0.02406	0.800393	1	-0.155939	0.287437	1	-0.0512002	0.289366	1	-0.074283	0.633069	1	-0.101734	0.335141	1	-0.289428	0.302941	1	-0.0397453	0.579878	1	-0.322828	0.291077	1	0.425305	0.0287568	1	0.264029	0.103095	1	-0.0100593	0.922082	1	-0.296216
Glrp1	-0.574113	0.915047	1	-0.706164	0.504085	1	-0.0708735	0.890637	1	-0.0746088	0.865311	1	-0.163533	0.907933	1	-0.503981	0.548724	1	-0.902267	0.895664	1	-0.332745	0.796713	1	-0.0737944	0.960253	1	-0.0625673	0.951429	1	-0.0963363	0.979288	1	0.451574	0.850427	1	-0.379882	0.822161	1	-0.0712763	0.972144	1	-0.105465	0.919994	1	-1.08644	0.903349	1	1.71432
Gm19589	4.08022e-08	1	1	19.1956	0.978963	1	-18.1045	0.979795	1	18.8285	0.978826	1	18.3034	0.973561	1	-1.26213	0.961632	1	4.08022e-08	1	1	19.3279	0.971505	1	4.08022e-08	1	1	4.08022e-08	1	1	4.08022e-08	1	1	-19.8684	0.974751	1	4.08022e-08	1	1	4.08022e-08	1	1	19.4646	0.972726	1	4.08022e-08	1	1	4.08022e-08
Gm29336	0.674993	0.991393	1	-0.80322	0.96238	1	0.411394	0.954122	1	-0.0275497	0.993677	1	-17.7411	0.980397	1	2.40012	0.921352	1	4.08022e-08	1	1	0.328026	0.989915	1	1.40867	0.884169	1	0.362049	0.966984	1	4.08022e-08	1	1	-19.4944	0.974751	1	-20.8996	0.971406	1	20.8495	0.970795	1	-1.31688	0.948933	1	21.1583	0.943886	1	1.53362
Arl4c	1.12879	0.192815	1	0.112007	0.723659	1	0.169599	0.444817	1	0.298871	0.632015	1	-0.00167057	0.96599	1	0.244123	0.202031	1	0.883831	0.536624	1	0.501396	0.00916549	0.166505	1.12816	0.0992973	1	-0.436992	0.173018	1	-0.489419	0.700512	1	0.791945	0.228632	1	0.500064	0.136084	1	1.10469	0.382651	1	0.872264	0.264183	1	0.477418	0.646508	1	0.151608
Platr5	4.08022e-08	1	1	4.08022e-08	1	1	4.08022e-08	1	1	18.8282	0.978826	1	4.08022e-08	1	1	-0.165965	0.996171	1	4.08022e-08	1	1	4.08022e-08	1	1	4.08022e-08	1	1	4.08022e-08	1	1	4.08022e-08	1	1	4.08022e-08	1	1	4.08022e-08	1	1	4.08022e-08	1	1	4.08022e-08	1	1	4.08022e-08	1	1	4.08022e-08
1700067G17Rik	4.08022e-08	1	1	-19.2075	0.980069	1	4.08022e-08	1	1	4.08022e-08	1	1	4.08022e-08	1	1	20.1818	0.950111	1	4.08022e-08	1	1	4.08022e-08	1	1	4.08022e-08	1	1	4.08022e-08	1	1	4.08022e-08	1	1	4.08022e-08	1	1	-0.043168	0.997364	1	4.08022e-08	1	1	4.08022e-08	1	1	4.08022e-08	1	1	4.08022e-08
Sh3bp4	-19.5092	0.983848	1	0.684238	0.954651	1	-1.58406	0.880963	1	4.08022e-08	1	1	0.390659	0.939668	1	0.122578	0.994046	1	-1.66222	0.954614	1	-0.621855	0.956373	1	-20.4831	0.954085	1	0.536929	0.927581	1	4.08022e-08	1	1	1.68055	0.955259	1	-21.573	0.942849	1	-21.5861	0.935082	1	4.08022e-08	1	1	4.08022e-08	1	1	0.497176
Agap1	-0.251716	0.703582	1	0.293818	0.492821	1	0.296338	0.223556	1	0.173832	0.592435	1	0.359415	0.00127251	0.0278366	0.304403	0.366377	1	0.136997	0.742675	1	0.14427	0.70668	1	-0.144483	0.866841	1	0.504796	0.315086	1	0.0887036	0.969695	1	0.706561	0.199829	1	0.117781	0.865523	1	0.32124	0.634193	1	0.963423	0.0814437	1	-0.123654	0.892748	1	0.680969
Gbx2	0.100743	0.996711	1	-0.63779	0.820657	1	-0.343066	0.834323	1	-0.313791	0.872007	1	-0.97922	0.981172	1	-0.0261682	0.992087	1	0.242068	0.947371	1	-0.208243	0.848038	1	0.0975619	0.993128	1	-1.68391	0.713005	1	1.17662	0.868962	1	-0.348475	0.90252	1	1.49154	0.709493	1	-1.11943	0.892988	1	0.121574	0.919556	1	0.180578	0.987984	1	4.08022e-08
4930434B07Rik	-19.3579	0.983848	1	4.08022e-08	1	1	4.08022e-08	1	1	4.08022e-08	1	1	4.08022e-08	1	1	4.08022e-08	1	1	4.08022e-08	1	1	0.338519	0.996652	1	4.08022e-08	1	1	4.08022e-08	1	1	4.08022e-08	1	1	4.08022e-08	1	1	-20.614	0.971406	1	4.08022e-08	1	1	4.08022e-08	1	1	21.4349	0.943886	1	4.08022e-08
Ackr3	4.08022e-08	1	1	-1.26102	0.981158	1	-18.1596	0.979795	1	4.08022e-08	1	1	4.08022e-08	1	1	4.08022e-08	1	1	4.08022e-08	1	1	4.08022e-08	1	1	-19.7186	0.977033	1	4.08022e-08	1	1	4.08022e-08	1	1	4.08022e-08	1	1	-20.6943	0.971406	1	20.2253	0.970795	1	4.08022e-08	1	1	4.08022e-08	1	1	4.08022e-08
Cops8	-0.237253	0.196479	1	0.0770466	0.47695	1	0.0250315	0.712935	1	0.134033	0.094409	0.852779	-0.0281759	0.599019	1	-0.025865	0.838977	1	0.0193974	0.836693	1	0.0549283	0.552001	1	0.368909	0.00482752	0.158212	-0.0900384	0.474895	1	0.117458	0.712704	1	0.0835192	0.611864	1	0.195491	0.3838	1	0.181621	0.509052	1	0.243943	0.177441	1	0.159999	0.519256	1	0.0548261
Mlph	0.930099	0.949486	1	0.676896	0.953501	1	-1.11972	0.862811	1	-0.652147	0.869544	1	0.0376161	0.98726	1	-1.1983	0.906149	1	-0.498421	0.982635	1	0.530352	0.951359	1	0.0262296	0.982406	1	0.605855	0.980282	1	1.05226	0.981736	1	1.84511	0.875994	1	1.395	0.867375	1	-1.13433	0.9286	1	0.120993	0.99648	1	-0.0760531	0.996079	1	4.08022e-08
Rab17	0.215058	0.951726	1	-0.0446165	0.992981	1	-0.321291	0.771911	1	-0.111595	0.874165	1	1.35937	0.867533	1	-0.304542	0.683508	1	-0.263218	0.93079	1	-0.54874	0.453782	1	-0.389147	0.834164	1	-0.790243	0.592804	1	1.23941	0.850674	1	-1.30713	0.837524	1	0.176657	0.912331	1	-1.3378	0.756674	1	-0.273915	0.861911	1	-0.388471	0.911829	1	-22.8004
Lrrfip1	0.34103	0.0160912	0.480458	0.332408	0.000286491	0.0121193	0.335526	3.58408e-09	1.78149e-07	0.36038	5.0238e-07	2.61325e-05	0.285863	0.0205567	0.244088	0.365149	3.29979e-06	0.000159696	0.391897	0.00312616	0.119529	0.29903	0.000363232	0.0120812	0.244675	0.0385798	0.721366	0.322447	0.00102958	0.035704	0.187066	0.523793	1	0.174485	0.195634	1	0.155856	0.344733	1	0.414174	0.0507168	1	0.175845	0.208989	1	-0.13609	0.488557	1	0.464686
Rbm44	0.205322	0.972085	1	-0.440759	0.912051	1	-0.185387	0.974761	1	-0.341454	0.882991	1	-0.442068	0.824217	1	-0.245641	0.971305	1	-0.374983	0.910408	1	0.146753	0.975013	1	-22.0187	0.885545	1	-0.207714	0.942263	1	-21.5632	0.95651	1	-0.122862	0.930822	1	-20.6649	0.971406	1	-0.551173	0.954213	1	1.58593	0.8799	1	-0.389091	0.985202	1	-1.05404
Ramp1	0.0263372	0.748657	1	0.0419097	0.197043	1	0.0377298	0.0130032	0.141361	0.0912346	6.15207e-06	0.000256012	-0.114548	0.0567696	0.499673	-0.0559491	0.299924	1	0.0532619	0.371885	1	0.26999	2.07554e-11	3.14743e-09	0.110169	0.00175702	0.0703357	-0.0121009	0.592872	1	0.197414	0.00136991	0.269375	0.183983	0.012408	0.34211	0.0702081	0.261398	1	0.380861	2.34042e-05	0.00644261	0.133916	0.249966	1	0.2631	0.00211322	0.213638	-0.218223
Ube2f	-0.0701538	0.722922	1	0.0446059	0.715054	1	0.0350435	0.615441	1	0.195863	0.00913694	0.15209	0.152774	0.033463	0.347526	-0.0835973	0.507183	1	-0.0228969	0.982786	1	0.0486903	0.595273	1	0.116589	0.351353	1	0.04135	0.706182	1	-0.32031	0.381012	1	-0.00743454	0.902133	1	-0.367223	0.172372	1	-0.192777	0.659136	1	-0.163718	0.411476	1	0.318706	0.157181	1	0.0169695
Gm26683	4.08022e-08	1	1	-19.3133	0.980069	1	19.4559	0.958374	1	-20.0241	0.954499	1	1.19736	0.959895	1	4.08022e-08	1	1	-19.8138	0.975532	1	-19.3442	0.974831	1	-20.6076	0.954085	1	-1.58032	0.960918	1	-20.4817	0.978247	1	21.491	0.930128	1	-20.5103	0.971406	1	4.08022e-08	1	1	4.08022e-08	1	1	-20.4597	0.973885	1	4.08022e-08
Scly	0.064091	0.865284	1	-0.0152539	0.867368	1	0.0463462	0.681072	1	0.0696389	0.718093	1	0.242172	0.00454661	0.0766796	0.00682509	0.930472	1	0.247663	0.262386	1	0.0485583	0.741969	1	0.144624	0.571742	1	-0.147992	0.63966	1	-0.317069	0.640226	1	-0.301408	0.286515	1	0.227164	0.613445	1	0.213604	0.497696	1	0.0283567	0.84005	1	-0.163776	0.805533	1	-0.127832
Gm17090	0.99634	0.991393	1	4.08022e-08	1	1	4.08022e-08	1	1	18.9189	0.978826	1	4.08022e-08	1	1	19.5109	0.975043	1	4.08022e-08	1	1	4.08022e-08	1	1	4.08022e-08	1	1	4.08022e-08	1	1	4.08022e-08	1	1	20.5161	0.96503	1	4.08022e-08	1	1	4.08022e-08	1	1	-20.8163	0.964812	1	4.08022e-08	1	1	4.08022e-08
Espnl	-1.30558	0.960174	1	0.715122	0.954687	1	0.466278	0.932136	1	0.584376	0.924944	1	-0.00243399	0.98726	1	0.263965	0.973072	1	-1.05234	0.958105	1	-1.34262	0.884327	1	1.291	0.934906	1	-0.187367	0.999657	1	-21.571	0.95651	1	-20.4484	0.949527	1	20.6985	0.968745	1	-0.213977	0.990058	1	0.638882	0.942035	1	-21.1509	0.973885	1	-20.0325
Klhl30	4.08022e-08	1	1	2.0318	0.872101	1	-0.849703	0.94187	1	4.08022e-08	1	1	4.08022e-08	1	1	-0.00819353	0.98476	1	4.08022e-08	1	1	-21.3536	0.924594	1	-21.5207	0.931175	1	-0.558923	0.954486	1	-20.538	0.978247	1	4.08022e-08	1	1	20.667	0.968745	1	-2.08143	0.964172	1	4.08022e-08	1	1	4.08022e-08	1	1	4.08022e-08
Erfe	4.08022e-08	1	1	4.08022e-08	1	1	-0.402593	0.945965	1	1.25969	0.879766	1	1.52847	0.645732	1	-0.835928	0.892935	1	4.08022e-08	1	1	1.41768	0.908125	1	-1.18506	0.945252	1	-1.60178	0.857316	1	21.4246	0.960023	1	-0.376039	0.928684	1	4.08022e-08	1	1	-0.633471	0.964295	1	-1.23335	0.992049	1	-20.0777	0.973885	1	22.0502
Ilkap	0.0110536	0.953991	1	-0.0584266	0.404366	1	0.0160983	0.669205	1	-0.0366013	0.660044	1	0.0186141	0.958734	1	-0.0688952	0.474233	1	-0.173941	0.119064	1	0.0557079	0.45904	1	-0.0775085	0.418455	1	-0.0898037	0.19151	1	0.0793449	0.560622	1	0.00591398	0.863646	1	-0.0396866	0.81266	1	0.0116681	0.839332	1	0.18437	0.127195	1	0.0298006	0.92819	1	0.0117451
1700020N18Rik	-19.0932	0.983848	1	-19.2645	0.980069	1	19.6281	0.958374	1	18.5042	0.978826	1	18.7268	0.973561	1	1.02564	0.971229	1	20.8914	0.943921	1	4.08022e-08	1	1	20.5525	0.962978	1	4.08022e-08	1	1	4.08022e-08	1	1	4.08022e-08	1	1	20.8674	0.968745	1	20.4297	0.970795	1	4.08022e-08	1	1	4.08022e-08	1	1	4.08022e-08
Hes6	-0.203408	0.236993	1	-0.013414	0.957167	1	-0.0392309	0.743669	1	-0.0507529	0.510052	1	0.0741151	0.329555	1	-0.230473	0.0136517	0.217722	0.125421	0.359832	1	0.0582682	0.613119	1	0.0668526	0.653002	1	-0.404065	2.08908e-06	0.000179722	-0.0371007	0.922779	1	0.151828	0.349804	1	0.379769	0.0923945	1	-0.450262	0.122927	1	0.0903607	0.72379	1	0.101926	0.507051	1	-0.0136919
Per2	1.45596	0.635696	1	0.61468	0.654896	1	0.406615	0.544766	1	0.481886	0.62143	1	0.972735	0.171003	1	0.311554	0.747338	1	0.535844	0.720245	1	0.988123	0.457309	1	-0.00182708	0.971581	1	0.398382	0.827784	1	0.483608	0.852223	1	0.502211	0.910936	1	0.0313199	0.998935	1	1.01135	0.694067	1	1.0219	0.607014	1	-0.269092	0.854347	1	3.0868
Traf3ip1	0.0587072	0.99338	1	-0.545747	0.575845	1	-0.195239	0.719867	1	0.233917	0.738992	1	-0.107646	0.829259	1	-0.257626	0.78465	1	0.166862	0.806225	1	0.06799	0.929153	1	-0.820664	0.59048	1	-0.134222	0.898428	1	-0.77569	0.803579	1	0.25299	0.803381	1	-0.335106	0.897993	1	0.195235	0.867021	1	0.277263	0.844117	1	-0.063979	0.903977	1	0.212938
Asb1	-0.16052	0.870902	1	0.0877503	0.976624	1	0.30346	0.427558	1	0.0787853	0.895735	1	0.0640768	0.685988	1	-0.0971683	0.864781	1	-0.086923	0.981218	1	0.400863	0.605666	1	-0.196936	0.882846	1	-0.141914	0.912977	1	0.481169	0.90071	1	0.0337932	0.978094	1	-0.168326	0.933177	1	1.0767	0.691909	1	-0.310621	0.801216	1	0.0118603	0.899207	1	1.62516
Hdac4	-0.246586	0.614891	1	-0.0782887	0.862747	1	-0.135535	0.542608	1	-0.143102	0.567858	1	0.0960497	0.422953	1	0.147781	0.620232	1	0.211319	0.553286	1	0.23211	0.303278	1	-0.379182	0.657625	1	0.239625	0.540471	1	-0.00521336	0.973689	1	-0.327042	0.344126	1	0.174395	0.779174	1	-0.133598	0.919803	1	-0.170212	0.748643	1	0.0389464	0.999684	1	0.369678
Gm26720	0.309083	0.964691	1	20.2325	0.95794	1	-1.23068	0.94068	1	2.86633	0.895955	1	-0.848962	0.961593	1	0.958695	0.934681	1	0.698876	0.961068	1	0.574851	0.986446	1	-0.351081	0.982246	1	-1.34309	0.883129	1	-21.4715	0.95651	1	-0.330483	0.969068	1	2.56572	0.84223	1	-0.69364	0.960954	1	0.14113	0.976527	1	22.6966	0.88805	1	4.08022e-08
Ndufa10	-0.062095	0.589828	1	-0.0941968	0.131052	1	-0.0653244	0.0204192	0.200428	-0.125172	0.0117264	0.182941	-0.0470106	0.102143	0.735868	-0.165909	0.00962339	0.163689	-0.0796209	0.393887	1	-0.0130653	0.625921	1	-0.159731	0.0255117	0.544757	0.0429797	0.658918	1	0.18771	0.191424	1	0.0134326	0.73996	1	-0.00257682	0.953566	1	-0.406353	0.00480746	0.443426	-0.0468487	0.493286	1	0.0831854	0.519051	1	0.130235
Olfr12	4.08022e-08	1	1	4.08022e-08	1	1	4.08022e-08	1	1	18.6913	0.978826	1	-18.2644	0.980397	1	4.08022e-08	1	1	4.08022e-08	1	1	-19.2164	0.974831	1	4.08022e-08	1	1	4.08022e-08	1	1	-20.4783	0.978247	1	-0.148624	0.9903	1	4.08022e-08	1	1	4.08022e-08	1	1	4.08022e-08	1	1	4.08022e-08	1	1	4.08022e-08
Cops9	-0.448672	0.000160435	0.010712	-0.0418911	0.543632	1	-0.11808	0.00241975	0.0353111	-0.0872539	0.065354	0.667873	-0.256988	4.25335e-09	3.53997e-07	-0.214313	0.00172192	0.0388549	-0.41493	3.97942e-05	0.00304306	-0.33854	1.47093e-06	9.33363e-05	-0.201237	0.0102771	0.282922	-0.231306	0.00164418	0.0520726	-0.297686	0.245823	1	-0.306876	0.00116901	0.0553393	0.0265239	0.880416	1	-0.257619	0.0660971	1	-0.40161	0.00024984	0.0214935	-0.135571	0.263833	1	-0.116314
Otos	-0.383291	0.8426	1	0.713905	0.00370836	0.109863	0.542274	0.0337269	0.294597	0.57045	0.107858	0.924261	-0.375421	0.976973	1	0.5569	0.00357521	0.0722879	0.154061	0.916908	1	0.525452	0.00409003	0.0895709	0.415874	0.346319	1	0.78191	0.222854	1	0.740432	0.771069	1	-0.133335	0.878941	1	-0.18554	0.594597	1	0.228887	0.848692	1	0.04489	0.962866	1	-0.218908	0.934806	1	0.791235
Gm29483	4.08022e-08	1	1	4.08022e-08	1	1	19.2421	0.958374	1	-18.9896	0.97724	1	4.08022e-08	1	1	0.121461	0.996171	1	4.08022e-08	1	1	4.08022e-08	1	1	4.08022e-08	1	1	4.08022e-08	1	1	4.08022e-08	1	1	4.08022e-08	1	1	4.08022e-08	1	1	4.08022e-08	1	1	4.08022e-08	1	1	4.08022e-08	1	1	4.08022e-08
Gpc1	1.60809	0.90016	1	0.424435	0.700985	1	0.510234	3.20206e-07	1.18139e-05	0.380182	0.000982925	0.0240938	0.0494706	0.964104	1	-0.353177	0.538726	1	-0.221172	0.95886	1	0.868565	0.425316	1	0.852026	0.00577821	0.181395	0.728285	0.00131008	0.0435736	0.892303	0.475019	1	0.586851	0.868565	1	-0.753593	0.822927	1	0.567782	0.0941431	1	1.57089	0.807464	1	1.05394	0.625588	1	0.932716
Gm29480	-19.4298	0.983848	1	4.08022e-08	1	1	0.423104	0.999376	1	-0.312792	0.974113	1	-0.726388	0.98721	1	0.1198	0.996171	1	4.08022e-08	1	1	20.1444	0.971505	1	4.08022e-08	1	1	4.08022e-08	1	1	-20.5267	0.978247	1	4.08022e-08	1	1	4.08022e-08	1	1	4.08022e-08	1	1	19.7204	0.972726	1	4.08022e-08	1	1	4.08022e-08
Ankmy1	-20.3177	0.967703	1	4.08022e-08	1	1	-0.42467	0.96382	1	0.775272	0.921941	1	-18.4236	0.980397	1	-19.2226	0.978884	1	4.08022e-08	1	1	-19.3784	0.974831	1	20.1091	0.962978	1	-0.198998	0.987118	1	1.08008	0.981736	1	4.08022e-08	1	1	-20.5782	0.971406	1	0.605655	0.87741	1	4.08022e-08	1	1	4.08022e-08	1	1	22.2922
Dusp28	0.178424	0.812118	1	0.0154037	0.989489	1	-0.0758513	0.803034	1	0.0565929	0.865803	1	-0.0897755	0.716068	1	0.496588	0.183461	1	-0.184255	0.644294	1	0.317164	0.430162	1	0.117177	0.881523	1	-0.0933439	0.999657	1	-0.275246	0.895127	1	0.00209926	0.965225	1	0.0173523	0.984411	1	-0.784401	0.585265	1	0.0206381	0.940405	1	0.789502	0.224808	1	0.194755
5033417F24Rik	1.65236	0.966642	1	1.71129	0.956844	1	-1.24048	0.941185	1	2.0134	0.959217	1	-0.494955	0.91012	1	0.453181	0.996145	1	1.26002	0.968355	1	0.551454	0.964935	1	2.6922	0.912015	1	-0.713314	0.993532	1	-20.1611	0.978247	1	1.4059	0.955315	1	-0.712119	0.974125	1	20.6549	0.970795	1	20.7979	0.945484	1	4.08022e-08	1	1	4.08022e-08
Rnpepl1	-0.104067	0.671264	1	0.24142	0.216551	1	0.14358	0.199755	1	0.00124201	0.923884	1	0.245927	0.00495296	0.0817604	0.176739	0.261328	1	-0.024161	0.951671	1	-0.0117828	0.993606	1	-0.0206082	0.987807	1	0.0396075	0.795558	1	0.138935	0.847385	1	0.0947285	0.628875	1	0.283025	0.484967	1	0.0547547	0.834796	1	-0.0875293	0.718512	1	-0.247137	0.562362	1	-0.0146053
9430060I03Rik	-0.341747	0.785778	1	-0.406312	0.681798	1	-0.492024	0.347777	1	-0.333276	0.682079	1	-0.662966	0.68303	1	-0.27692	0.784613	1	0.0472061	0.9316	1	0.160758	0.860771	1	-0.297784	0.781526	1	-0.317875	0.702669	1	1.23759	0.868851	1	-0.70207	0.577298	1	-0.337341	0.852468	1	-0.649278	0.876501	1	-0.537084	0.757287	1	-0.0435891	0.988174	1	0.248483
Capn10	0.195113	0.804791	1	0.27948	0.608649	1	-0.176659	0.456277	1	-0.370085	0.313133	1	-0.194034	0.615684	1	0.397609	0.472511	1	0.0113787	0.98305	1	0.0242445	0.871648	1	0.0845876	0.947359	1	-0.0736607	0.858823	1	-0.299497	0.852693	1	-0.0693139	0.896271	1	-0.0857339	0.941982	1	-0.388606	0.776139	1	-0.124683	0.763677	1	-0.525814	0.656445	1	-0.599924
Gpr35	-19.3134	0.983848	1	20.9391	0.936947	1	-1.62556	0.960207	1	0.334096	0.980434	1	-18.1622	0.980397	1	-20.8013	0.93671	1	19.8464	0.971943	1	4.08022e-08	1	1	4.08022e-08	1	1	-21.4726	0.902278	1	4.08022e-08	1	1	4.08022e-08	1	1	4.08022e-08	1	1	21.9965	0.941629	1	21.3157	0.918305	1	4.08022e-08	1	1	-0.736905
Kif1a	4.08022e-08	1	1	4.08022e-08	1	1	-18.1046	0.979795	1	-18.8157	0.97724	1	4.08022e-08	1	1	4.08022e-08	1	1	4.08022e-08	1	1	4.08022e-08	1	1	4.08022e-08	1	1	4.08022e-08	1	1	4.08022e-08	1	1	4.08022e-08	1	1	4.08022e-08	1	1	4.08022e-08	1	1	4.08022e-08	1	1	4.08022e-08	1	1	-21.4693
Gm28086	4.08022e-08	1	1	4.08022e-08	1	1	0.458667	0.909456	1	-0.416782	0.893261	1	4.08022e-08	1	1	4.08022e-08	1	1	4.08022e-08	1	1	4.08022e-08	1	1	4.08022e-08	1	1	-21.283	0.902278	1	-20.372	0.978247	1	4.08022e-08	1	1	4.08022e-08	1	1	-0.468228	0.964295	1	4.08022e-08	1	1	4.08022e-08	1	1	4.08022e-08
Sned1	-19.2396	0.983848	1	20.9806	0.936947	1	-2.75613	0.899788	1	-0.0582152	0.961899	1	4.08022e-08	1	1	-0.989691	0.982699	1	4.08022e-08	1	1	-19.8671	0.974831	1	-20.8152	0.954085	1	20.4935	0.947609	1	4.08022e-08	1	1	4.08022e-08	1	1	4.08022e-08	1	1	4.08022e-08	1	1	4.08022e-08	1	1	2.45445	0.913841	1	4.08022e-08
Mterf4	0.0484278	0.902208	1	0.188945	0.531421	1	-0.0129263	0.974065	1	0.196838	0.25922	1	-0.0491585	0.97906	1	-0.0221538	0.928508	1	0.124516	0.805051	1	-0.100202	0.79681	1	0.361519	0.237292	1	0.318495	0.261442	1	-0.281872	0.76708	1	-0.153495	0.600103	1	0.393315	0.457396	1	-0.0499213	0.942363	1	-0.293562	0.548026	1	-0.0247866	0.973885	1	-0.727664
Gm28535	-0.748722	0.961141	1	-1.18217	0.866614	1	-0.375387	0.947138	1	-0.413618	0.943561	1	-1.12894	0.935331	1	0.674057	0.959611	1	-1.21862	0.933765	1	0.0103147	0.986849	1	-0.097645	0.99623	1	-1.83465	0.928317	1	-20.5549	0.978247	1	-1.29465	0.918363	1	-0.839171	0.922371	1	0.0614683	0.993495	1	20.402	0.972726	1	-23.0121	0.869984	1	4.08022e-08
Pask	-1.08265	0.873658	1	0.0464167	0.958587	1	0.236813	0.695169	1	-0.116842	0.781082	1	-0.252204	0.669725	1	-0.00145039	0.962953	1	-0.848564	0.237462	1	-0.000303659	0.947755	1	-0.402582	0.843226	1	-0.244896	0.600837	1	-0.630882	0.774039	1	0.0407311	0.978373	1	0.8285	0.92949	1	-0.299281	0.810529	1	-0.0587549	0.942255	1	-0.0214725	0.998356	1	-0.349627
Ppp1r7	0.162886	0.559584	1	0.0895971	0.5193	1	0.290261	2.05022e-06	6.47031e-05	0.111486	0.230078	1	0.238396	0.00051353	0.0130713	0.239736	0.00879398	0.15248	0.123863	0.432276	1	0.14479	0.165676	1	0.183229	0.313851	1	0.263454	0.0194236	0.362048	-0.132158	0.76471	1	0.324477	0.0408038	0.777575	0.393486	0.265057	1	0.232144	0.41093	1	0.333914	0.065986	1	0.18552	0.511987	1	0.264856
Ano7	19.7123	0.975252	1	20.1163	0.95794	1	-0.920981	0.960812	1	-1.25711	0.926966	1	-18.7455	0.980397	1	0.460881	0.988436	1	-19.8437	0.975532	1	19.6831	0.971505	1	-20.8406	0.954085	1	0.154883	0.980282	1	4.08022e-08	1	1	4.08022e-08	1	1	-0.0152795	0.997364	1	4.08022e-08	1	1	4.08022e-08	1	1	-20.6706	0.973885	1	4.08022e-08
Hdlbp	0.169728	0.289654	1	0.203475	0.046998	0.761069	0.105881	0.0242141	0.227447	0.124267	0.00978461	0.160188	0.246343	1.68869e-05	0.000665583	0.0953737	0.184292	1	0.127133	0.275764	1	0.126541	0.1229	1	0.075906	0.561192	1	0.0763854	0.448919	1	0.0349902	0.785216	1	0.060207	0.685383	1	0.241406	0.238411	1	0.30904	0.0338956	1	0.291706	0.0206622	0.624543	0.606069	0.00015504	0.0252209	0.227032
2020-09-02	-0.152084	0.845145	1	-0.131069	0.925982	1	-0.233704	0.587166	1	-0.559038	0.421082	1	-0.204402	0.808579	1	-0.172907	0.926037	1	0.0555241	0.919163	1	-0.120777	0.882251	1	0.0689247	0.900543	1	-0.0987323	0.932051	1	-3.11008	0.699493	1	0.18513	0.838834	1	-0.348632	0.849796	1	0.338706	0.838611	1	-0.479051	0.799815	1	0.695699	0.760543	1	0.235001
Farp2	-0.199827	0.986828	1	-0.403962	0.966677	1	0.239692	0.908567	1	-0.662631	0.893316	1	-0.437411	0.824437	1	0.547058	0.871657	1	1.42472	0.818994	1	0.628536	0.891736	1	-1.81959	0.800657	1	-0.308626	0.961419	1	-0.661668	0.974702	1	0.922497	0.891796	1	0.116054	0.981103	1	-0.787239	0.960893	1	0.279314	0.976872	1	-0.389489	0.955752	1	1.43284
Stk25	0.262416	0.195406	1	0.177533	0.332669	1	0.154892	0.0554463	0.422734	0.102912	0.459777	1	0.0834165	0.21678	1	0.114772	0.503006	1	-0.193602	0.284731	1	0.195403	0.109997	0.95548	0.014636	0.903595	1	0.438055	0.0135522	0.276515	-0.083955	0.857205	1	0.255747	0.110234	1	0.392018	0.263403	1	0.358889	0.278416	1	0.140601	0.5464	1	0.259579	0.474684	1	0.153064
Gm28536	-20.5098	0.967703	1	4.08022e-08	1	1	-20.4661	0.919308	1	0.544555	0.981997	1	0.5937	0.986322	1	19.4579	0.975043	1	-19.7514	0.975532	1	0.113779	0.996692	1	4.08022e-08	1	1	21.416	0.921484	1	4.08022e-08	1	1	4.08022e-08	1	1	4.08022e-08	1	1	4.08022e-08	1	1	4.08022e-08	1	1	4.08022e-08	1	1	4.08022e-08
Bok	0.770048	0.991393	1	-0.26124	0.700642	1	-0.389114	0.85481	1	0.103246	0.976652	1	-0.000123828	0.988223	1	0.18169	0.546791	1	-2.34239	0.789291	1	-0.0317501	0.937475	1	0.0674909	0.995374	1	-0.121179	0.98688	1	-0.306941	0.940136	1	1.71749	0.832124	1	0.526208	0.915481	1	-0.760959	0.844687	1	-1.04202	0.592336	1	-24.1762	0.670424	1	-0.9082
Thap4	0.119076	0.84218	1	0.17646	0.615065	1	-0.159881	0.273639	1	0.136707	0.572163	1	-0.0300164	0.937213	1	0.0917971	0.680666	1	0.0588322	0.97183	1	-0.140233	0.636942	1	-0.216516	0.507536	1	0.330249	0.286103	1	-0.22793	0.85178	1	-0.209496	0.677824	1	0.0686923	0.94906	1	-0.0796895	0.962456	1	-0.116971	0.810821	1	0.519209	0.472092	1	-0.276162
Atg4b	-0.474329	0.133746	1	0.256243	0.288798	1	-0.0369943	0.847987	1	-0.0868529	0.61426	1	-0.0512128	0.496045	1	0.278638	0.11764	0.999549	0.0841461	0.779244	1	0.0154528	0.845128	1	0.0718737	0.790082	1	0.139996	0.436863	1	0.254901	0.750488	1	-0.475083	0.0377023	0.740554	0.0672454	0.881276	1	-0.191102	0.668153	1	-0.283668	0.363694	1	-0.164816	0.770342	1	-0.805147
Dtymk	0.276709	0.002732	0.117234	0.0457046	0.534125	1	0.193353	5.40121e-09	2.64069e-07	0.266263	7.34112e-14	9.25085e-12	0.127261	0.000354724	0.00951638	0.152168	4.20813e-05	0.00157862	0.100606	0.283028	1	0.165006	0.0039468	0.0866553	0.0298221	0.864442	1	0.0891651	0.0638096	0.814995	0.0185904	0.444992	1	0.296349	0.000181262	0.0114208	-0.0163238	0.996103	1	0.332501	0.00879822	0.675688	0.104856	0.176392	1	0.141263	0.290485	1	0.458664
Ing5	-0.274072	0.546098	1	-0.322023	0.216245	1	-0.156493	0.310629	1	-0.151622	0.383389	1	0.0333208	0.742894	1	-0.101256	0.637369	1	-0.265479	0.411635	1	0.0421192	0.708729	1	0.0180459	0.798068	1	-0.228016	0.43202	1	-0.280625	0.657556	1	-0.152184	0.557583	1	0.167195	0.805961	1	0.0115618	0.920811	1	-0.0441017	0.83067	1	0.0129891	0.966112	1	-0.628197
D2hgdh	0.00976358	0.967113	1	0.0485138	0.923088	1	-0.0725201	0.894328	1	0.162572	0.687033	1	-0.0824809	0.891907	1	-0.241583	0.565211	1	-0.990894	0.257139	1	0.0212301	0.853864	1	0.212795	0.808203	1	0.213931	0.810451	1	0.269827	0.918522	1	-0.264677	0.753107	1	0.134709	0.912693	1	0.345187	0.740555	1	0.269789	0.768006	1	-0.195191	0.902596	1	0.41545
Pdcd1	4.08022e-08	1	1	-19.1292	0.980069	1	-1.40489	0.980391	1	4.08022e-08	1	1	4.08022e-08	1	1	-0.0635096	0.996171	1	1.26048	0.968355	1	4.08022e-08	1	1	4.08022e-08	1	1	-0.548324	0.941894	1	4.08022e-08	1	1	4.08022e-08	1	1	4.08022e-08	1	1	0.199691	0.996747	1	-20.7746	0.964812	1	-20.6271	0.973885	1	-21.8306
Fam174a	-0.215186	0.385601	1	0.0786528	0.60902	1	0.177962	0.00863098	0.101141	0.0173985	0.88691	1	-0.388107	0.000333538	0.00905664	0.240654	0.0284995	0.38395	0.0420659	0.897351	1	-0.0858673	0.478698	1	0.101471	0.599395	1	-0.0207363	0.860902	1	-0.250624	0.496048	1	-0.183459	0.334888	1	-0.0279698	0.859971	1	0.166356	0.522542	1	0.167427	0.345857	1	0.357914	0.199062	1	0.149873
St8sia4	-0.176928	0.806386	1	0.00278978	0.984217	1	0.157284	0.0252315	0.234408	0.101913	0.393553	1	0.261045	0.503712	1	-0.0591211	0.701686	1	-0.0312281	0.979121	1	0.359615	0.000881108	0.0247902	0.0704408	0.617334	1	0.0337119	0.688267	1	-0.228179	0.559031	1	-0.0448447	0.974389	1	0.060896	0.825033	1	0.267145	0.313913	1	0.0144843	0.959413	1	-0.410326	0.22663	1	0.0781118
Slco4c1	4.08022e-08	1	1	4.08022e-08	1	1	0.699436	0.978584	1	-20.2925	0.931794	1	4.08022e-08	1	1	4.08022e-08	1	1	4.08022e-08	1	1	4.08022e-08	1	1	4.08022e-08	1	1	4.08022e-08	1	1	0.896028	0.963537	1	4.08022e-08	1	1	4.08022e-08	1	1	4.08022e-08	1	1	4.08022e-08	1	1	4.08022e-08	1	1	4.08022e-08
Panct2	4.08022e-08	1	1	4.08022e-08	1	1	19.6945	0.937597	1	1.18883	0.980412	1	4.08022e-08	1	1	4.08022e-08	1	1	4.08022e-08	1	1	4.08022e-08	1	1	4.08022e-08	1	1	4.08022e-08	1	1	21.4708	0.960023	1	4.08022e-08	1	1	4.08022e-08	1	1	4.08022e-08	1	1	4.08022e-08	1	1	4.08022e-08	1	1	-21.0724
Gm28901	-19.4381	0.983848	1	-20.9121	0.940257	1	4.08022e-08	1	1	-19.5417	0.97724	1	19.3657	0.973561	1	0.183424	0.996171	1	4.08022e-08	1	1	4.08022e-08	1	1	4.08022e-08	1	1	4.08022e-08	1	1	4.08022e-08	1	1	4.08022e-08	1	1	4.08022e-08	1	1	4.08022e-08	1	1	4.08022e-08	1	1	21.5388	0.943886	1	4.08022e-08
D1Ertd622e	0.341861	0.589177	1	0.165072	0.740198	1	0.382072	0.0235822	0.223152	0.164902	0.445603	1	0.287203	0.000417888	0.0109644	0.196611	0.558159	1	0.302279	0.288049	1	0.339589	0.447787	1	0.356699	0.357256	1	0.200712	0.220041	1	-0.0257106	0.947604	1	0.162511	0.694057	1	0.199755	0.879557	1	0.00205842	0.891073	1	0.749786	0.314324	1	-1.52594	0.393904	1	-0.124502
Ppip5k2	-0.0723739	0.833801	1	0.168606	0.483107	1	0.130345	0.187068	0.961259	0.0819026	0.525803	1	0.333935	0.00517611	0.0842012	0.0961708	0.607976	1	-0.0224144	0.898157	1	-0.0852598	0.770395	1	0.318954	0.213418	1	0.170684	0.383608	1	0.201329	0.751371	1	0.034228	0.914066	1	0.672219	0.163296	1	0.0914349	0.709064	1	0.430607	0.283716	1	0.126004	0.684751	1	-0.133357
Gin1	-0.0881762	0.772094	1	0.213587	0.330445	1	0.0960683	0.29691	1	0.371481	0.00654462	0.116759	0.182399	0.0390453	0.383677	0.0691996	0.629195	1	0.04966	0.824964	1	0.0390234	0.812264	1	0.643722	0.00576755	0.181379	0.329822	0.122104	1	-0.102202	0.890107	1	0.240082	0.246086	1	-0.208711	0.651629	1	-0.298506	0.641637	1	0.183083	0.46737	1	0.329933	0.369071	1	0.0687842
Pam	0.357669	0.827431	1	0.16067	0.705622	1	0.125917	0.387814	1	0.169896	0.461763	1	-0.228565	0.809756	1	0.309453	0.385179	1	-0.060692	0.925144	1	0.282264	0.333778	1	0.323451	0.629066	1	0.155388	0.722477	1	0.397882	0.826719	1	-0.231348	0.8291	1	0.0622686	0.939438	1	-0.0539127	0.992206	1	-0.253677	0.870556	1	0.167718	0.785231	1	0.48676
1810006J02Rik	4.08022e-08	1	1	4.08022e-08	1	1	-0.445171	0.981639	1	1.74823	0.917085	1	4.08022e-08	1	1	4.08022e-08	1	1	4.08022e-08	1	1	4.08022e-08	1	1	20.3031	0.962978	1	0.62387	0.980229	1	-20.4661	0.978247	1	4.08022e-08	1	1	4.08022e-08	1	1	4.08022e-08	1	1	4.08022e-08	1	1	-20.2317	0.973885	1	4.08022e-08
Gm7967	0.15067	0.934999	1	0.434247	0.816905	1	0.0209816	0.974869	1	0.93171	0.696776	1	0.163834	0.951394	1	0.160679	0.99659	1	1.54928	0.566295	1	0.759025	0.694615	1	2.37432	0.599372	1	1.41802	0.811682	1	-0.0827894	0.989559	1	0.505901	0.853221	1	1.36866	0.438186	1	-0.248493	0.973493	1	0.0914288	0.96588	1	0.477006	0.797078	1	-22.4902
Gm28187	0.849072	0.688379	1	0.215096	0.90624	1	0.947216	0.91447	1	0.949511	0.842843	1	1.32351	0.739023	1	0.849318	0.770043	1	0.739169	0.758107	1	0.554856	0.919656	1	1.41899	0.834059	1	-0.388992	0.961419	1	-0.0554693	0.99302	1	0.736412	0.896713	1	0.252582	0.884077	1	0.858049	0.922277	1	2.17071	0.728697	1	1.12345	0.739863	1	-20.782
Rnf152	-20.8533	0.951572	1	-19.2617	0.980069	1	4.08022e-08	1	1	4.08022e-08	1	1	-0.409807	0.987235	1	4.08022e-08	1	1	4.08022e-08	1	1	4.08022e-08	1	1	4.08022e-08	1	1	4.08022e-08	1	1	4.08022e-08	1	1	4.08022e-08	1	1	4.08022e-08	1	1	4.08022e-08	1	1	-0.735563	0.992049	1	-21.0337	0.973885	1	4.08022e-08
Pign	-0.226911	0.733929	1	-0.00449701	0.987681	1	-0.0107034	0.991311	1	0.206561	0.439902	1	-0.112212	0.771415	1	0.122193	0.667739	1	-0.292804	0.722816	1	-0.160735	0.580661	1	-0.0818905	0.915604	1	-0.16512	0.71382	1	0.0629294	0.968627	1	-0.106957	0.658678	1	0.124713	0.856494	1	0.0463324	0.875197	1	0.172793	0.79942	1	0.171168	0.839697	1	-0.0713452
2310035C23Rik	-0.407531	0.211244	1	-0.105696	0.727772	1	-9.19875e-06	0.821837	1	0.018692	0.997116	1	-0.0389459	0.856314	1	0.233969	0.313428	1	-0.119521	0.709991	1	-0.0561528	0.971727	1	-0.0569915	0.874071	1	0.311223	0.178166	1	0.255646	0.635943	1	-0.181154	0.474053	1	0.0801874	0.808573	1	-0.0683828	0.946036	1	0.0469003	0.848713	1	-0.132713	0.88517	1	0.534274
Tnfrsf11a	-19.2093	0.983848	1	-1.20467	0.961283	1	-0.192116	0.964551	1	0.510709	0.945963	1	-19.6706	0.960807	1	0.216397	0.993893	1	4.08022e-08	1	1	1.45494	0.968139	1	-0.361751	0.991096	1	-0.888818	0.864101	1	-20.4346	0.978247	1	-19.8437	0.974751	1	1.64482	0.93491	1	-22.0423	0.935082	1	20.0282	0.972726	1	20.6094	0.943886	1	0.51847
Gm7160	1.30468	0.883121	1	0.0614687	0.952262	1	-0.274083	0.773299	1	-0.220423	0.80382	1	-0.813265	0.796485	1	-0.322282	0.840298	1	-0.0327226	0.987226	1	0.678281	0.609467	1	-0.737986	0.698094	1	-0.0848855	0.975822	1	-1.68551	0.909708	1	0.213322	0.962664	1	0.54208	0.831304	1	-0.469825	0.915591	1	0.440654	0.835803	1	0.530995	0.966049	1	-1.12239
Zcchc2	-0.151759	0.873226	1	-0.328269	0.416163	1	-0.084467	0.783283	1	0.125826	0.819692	1	0.0228785	0.932228	1	-0.0743266	0.864643	1	0.141356	0.886323	1	0.236247	0.508662	1	0.307812	0.503551	1	0.37547	0.439737	1	-0.475749	0.668922	1	0.373021	0.501525	1	0.511936	0.52151	1	0.040038	0.85901	1	-0.0509696	0.90163	1	0.35695	0.87854	1	0.726155
Phlpp1	-0.365779	0.969774	1	0.44532	0.791408	1	0.120636	0.962158	1	-0.55246	0.695471	1	0.167449	0.840159	1	0.746451	0.524457	1	0.126198	0.910445	1	-0.0475445	0.993404	1	0.221915	0.945838	1	1.02845	0.633757	1	-0.147779	0.985872	1	0.701972	0.844134	1	0.884255	0.815579	1	-1.90677	0.728099	1	0.394019	0.825666	1	0.704735	0.803693	1	0.271667
A530053M12Rik	4.08022e-08	1	1	4.08022e-08	1	1	4.08022e-08	1	1	4.08022e-08	1	1	4.08022e-08	1	1	4.08022e-08	1	1	4.08022e-08	1	1	4.08022e-08	1	1	-20.0169	0.977033	1	-20.3847	0.934761	1	-20.6302	0.978247	1	4.08022e-08	1	1	4.08022e-08	1	1	4.08022e-08	1	1	4.08022e-08	1	1	4.08022e-08	1	1	4.08022e-08
Bcl2	0.41848	0.0675501	1	0.64033	2.00051e-12	3.63405e-10	0.281347	2.45924e-06	7.62663e-05	0.433259	8.07245e-05	0.00262634	-0.0937993	0.983885	1	0.685335	3.43007e-17	7.0549e-15	0.128317	0.464667	1	0.582093	3.31113e-14	8.00666e-12	0.422049	0.000298148	0.0164156	0.278328	0.000477072	0.0186799	0.273137	0.393073	1	0.232204	0.136197	1	1.08793	3.37437e-06	0.000838625	0.305583	0.109142	1	0.50595	0.000309425	0.0255154	0.21788	0.374802	1	0.272689
D630008O14Rik	4.08022e-08	1	1	4.08022e-08	1	1	-0.0870324	0.999394	1	-0.264447	0.998403	1	4.08022e-08	1	1	-0.323503	0.996171	1	4.08022e-08	1	1	4.08022e-08	1	1	4.08022e-08	1	1	4.08022e-08	1	1	4.08022e-08	1	1	4.08022e-08	1	1	4.08022e-08	1	1	21.0436	0.970795	1	4.08022e-08	1	1	4.08022e-08	1	1	4.08022e-08
Kdsr	-0.0602364	0.853001	1	-0.16264	0.432201	1	-0.0878236	0.380564	1	-0.0812021	0.575364	1	-0.20279	0.322776	1	-0.000572251	0.913658	1	-0.272934	0.284613	1	-0.0269479	0.92098	1	-0.21904	0.35591	1	-0.34851	0.100169	1	-0.308411	0.571915	1	-0.212423	0.260259	1	0.105189	0.745481	1	-0.280828	0.533151	1	-0.0164599	0.843408	1	-0.207207	0.471409	1	0.310082
Vps4b	0.0184264	0.891583	1	-0.169203	0.194451	1	0.0670953	0.331892	1	0.00364799	0.915529	1	0.110155	0.22096	1	-0.021252	0.875338	1	-0.00368183	0.937947	1	-0.048825	0.704933	1	-0.0937693	0.506699	1	0.209248	0.1421	1	-0.0509585	0.911862	1	0.0428262	0.846459	1	0.106376	0.656879	1	0.0601004	0.779146	1	0.00361257	0.996669	1	0.164537	0.44528	1	0.0774597
Serpinb5	4.08022e-08	1	1	4.08022e-08	1	1	4.08022e-08	1	1	-18.8285	0.97724	1	-18.4322	0.980397	1	4.08022e-08	1	1	4.08022e-08	1	1	4.08022e-08	1	1	4.08022e-08	1	1	4.08022e-08	1	1	4.08022e-08	1	1	4.08022e-08	1	1	4.08022e-08	1	1	4.08022e-08	1	1	4.08022e-08	1	1	4.08022e-08	1	1	4.08022e-08
Serpinb12	4.08022e-08	1	1	4.08022e-08	1	1	-19.475	0.959602	1	4.08022e-08	1	1	4.08022e-08	1	1	4.08022e-08	1	1	4.08022e-08	1	1	4.08022e-08	1	1	4.08022e-08	1	1	4.08022e-08	1	1	4.08022e-08	1	1	4.08022e-08	1	1	4.08022e-08	1	1	4.08022e-08	1	1	4.08022e-08	1	1	4.08022e-08	1	1	4.08022e-08
Serpinb2	4.08022e-08	1	1	4.08022e-08	1	1	0.46726	0.978584	1	-0.30401	0.996783	1	4.08022e-08	1	1	4.08022e-08	1	1	4.08022e-08	1	1	4.08022e-08	1	1	4.08022e-08	1	1	19.401	0.97379	1	4.08022e-08	1	1	4.08022e-08	1	1	4.08022e-08	1	1	4.08022e-08	1	1	1.95092	0.926062	1	4.08022e-08	1	1	-1.06556
Serpinb8	-19.6365	0.983848	1	1.77641	0.956808	1	2.16038	0.936948	1	20.4395	0.936537	1	4.08022e-08	1	1	20.4025	0.950111	1	4.08022e-08	1	1	0.856894	0.93657	1	4.08022e-08	1	1	4.08022e-08	1	1	4.08022e-08	1	1	0.347529	0.9903	1	22.3872	0.906425	1	20.6715	0.970795	1	22.3432	0.864265	1	4.08022e-08	1	1	1.80782
Dsel	-0.967372	0.858527	1	0.15168	0.949549	1	0.11073	0.906115	1	0.567179	0.763127	1	-1.00774	0.776935	1	-0.046079	0.970377	1	-0.405951	0.893267	1	0.718791	0.829506	1	1.5279	0.722275	1	-0.122742	0.97445	1	-0.98283	0.953054	1	-0.187612	0.988294	1	0.300743	0.903669	1	0.548072	0.951426	1	-0.968317	0.790062	1	-0.312461	0.985202	1	1.59963
Tsn	0.18715	0.0273543	0.70836	0.247019	0.000130515	0.00616209	0.275406	4.74663e-13	3.64533e-11	0.19058	4.21044e-05	0.00146011	0.201635	9.50284e-07	5.06083e-05	0.191818	4.66553e-05	0.00172134	0.294514	8.83918e-05	0.00613056	0.193256	0.000173027	0.00637557	0.343418	3.12134e-05	0.00236667	0.196293	0.00272196	0.0785594	-0.114656	0.767915	1	0.145936	0.0516977	0.903397	0.285954	0.0199927	0.999301	0.165488	0.227186	1	0.250994	0.00171689	0.0997471	0.241969	0.0488183	1	0.567719
Nifk	0.187807	0.15564	1	-0.0101658	0.781536	1	0.0221358	0.713645	1	0.0447872	0.441484	1	0.0890264	0.174214	1	-0.0457927	0.748788	1	0.185657	0.0644966	1	0.0728017	0.395695	1	-0.1561	0.0862352	1	0.0377976	0.792241	1	0.121078	0.339678	1	0.0478113	0.682433	1	0.0726797	0.663625	1	0.0381455	0.678456	1	0.292391	0.0115832	0.40641	0.147785	0.462091	1	0.177231
Clasp1	0.0657964	0.847852	1	-0.0387611	0.927639	1	-0.0501327	0.832236	1	0.0794816	0.586058	1	0.185591	0.0646463	0.550586	0.113291	0.624199	1	-0.136195	0.665051	1	0.303809	0.109067	0.951555	-0.156615	0.684723	1	0.223645	0.350338	1	0.290416	0.732576	1	0.075121	0.783746	1	0.101941	0.838356	1	0.228736	0.595965	1	0.298548	0.525256	1	0.0140896	0.947483	1	-0.0611871
2900060B14Rik	-0.159237	0.720029	1	-0.237361	0.761168	1	-0.0863868	0.822842	1	-0.206292	0.63563	1	-0.101168	0.831458	1	-0.0016862	0.953908	1	0.442543	0.184591	1	-0.363435	0.490627	1	0.0761354	0.834687	1	0.3114	0.630578	1	-0.433811	0.674092	1	0.116694	0.839981	1	-0.884481	0.578539	1	-0.484519	0.834256	1	-0.219265	0.737474	1	0.159072	0.999115	1	-0.119794
Tfcp2l1	4.08022e-08	1	1	1.33334	0.934794	1	0.241887	0.976902	1	-0.489291	0.993544	1	-18.1008	0.980397	1	0.452069	0.963652	1	4.08022e-08	1	1	-1.0315	0.931263	1	-19.0779	0.977033	1	-20.0167	0.967353	1	-1.12189	0.952997	1	-19.6145	0.974751	1	-0.135658	0.984832	1	-1.31215	0.964172	1	-20.631	0.964812	1	4.08022e-08	1	1	4.08022e-08
Ralb	0.0613328	0.943479	1	0.685829	0.266433	1	0.342511	0.0268064	0.245608	0.429089	0.0163797	0.240442	0.222753	0.793982	1	-0.0383014	0.893868	1	0.176831	0.88694	1	0.21993	0.646717	1	0.365696	0.325537	1	0.397669	0.192457	1	-0.576654	0.750461	1	0.515099	0.495075	1	-0.116028	0.937341	1	0.478338	0.433247	1	-0.00123149	0.978192	1	0.352541	0.597132	1	0.6092
Gm27184	-1.09478	0.912952	1	0.51731	0.85961	1	0.744241	0.847712	1	0.99776	0.765661	1	0.151545	0.992248	1	-0.813972	0.910143	1	0.428215	0.981803	1	0.787127	0.922666	1	-0.187163	0.965115	1	-0.463691	0.980176	1	2.63202	0.901939	1	0.876249	0.990245	1	-0.910396	0.89638	1	2.04532	0.858164	1	1.63389	0.833466	1	0.302321	0.995952	1	2.30957
Tmem185b	-0.109957	0.886045	1	0.116063	0.744572	1	-0.0694469	0.671782	1	0.148266	0.607156	1	-0.166652	0.658541	1	-0.145838	0.647386	1	-0.0861479	0.906653	1	-0.0718267	0.867489	1	-0.0270786	0.985026	1	0.0875494	0.788622	1	-0.236404	0.7708	1	-0.426924	0.343165	1	0.447955	0.534561	1	-0.544813	0.542874	1	-0.188283	0.914961	1	-0.400218	0.784256	1	-0.181164
Epb41l5	-0.583366	0.883977	1	0.724883	0.908323	1	-0.107562	0.997043	1	-0.993387	0.951332	1	0.0172633	0.986397	1	-0.0291941	0.996183	1	0.765158	0.790915	1	2.29285	0.911352	1	-1.73489	0.945091	1	19.6549	0.97379	1	1.00463	0.92673	1	-0.287272	0.957486	1	0.230521	0.983402	1	0.0331119	0.996747	1	0.157874	0.977187	1	-0.178071	0.996205	1	4.08022e-08
Ptpn4	0.438176	0.71431	1	0.299991	0.714044	1	-0.0848283	0.866456	1	0.423572	0.527464	1	0.0985225	0.646835	1	0.369994	0.605948	1	-0.0706579	0.972623	1	0.359437	0.502489	1	0.267663	0.875656	1	0.537988	0.572916	1	-0.0159173	0.976503	1	0.542797	0.573462	1	-0.361399	0.825772	1	0.672372	0.703918	1	1.34921	0.404491	1	0.58318	0.883668	1	0.899573
Tmem177	-0.30444	0.681123	1	-0.0566572	0.982903	1	-0.0296285	0.959124	1	-0.14176	0.645168	1	0.125682	0.463147	1	0.348582	0.432481	1	-0.148905	0.843989	1	-0.0955229	0.965922	1	-0.0367594	0.949467	1	0.315924	0.625086	1	0.68604	0.791107	1	-0.179561	0.717781	1	0.90977	0.487586	1	0.522742	0.667957	1	0.261691	0.801551	1	-0.218264	0.840999	1	-0.722089
Tmem37	0.371433	0.982838	1	0.251816	0.747091	1	0.520573	0.699486	1	-0.281246	0.830181	1	-0.61104	0.948112	1	0.323228	0.613004	1	-1.91177	0.906015	1	-0.58655	0.77289	1	-0.646301	0.838116	1	-1.12431	0.78018	1	-1.05178	0.953082	1	0.442415	0.951419	1	0.219175	0.852303	1	1.90137	0.915805	1	1.09157	0.968737	1	-23.9567	0.718777	1	4.08022e-08
Dbi	0.131534	0.122787	1	0.00112926	0.910585	1	0.0641945	0.00220727	0.0329141	0.0514595	0.029151	0.373124	-0.0445205	0.224588	1	-0.148338	4.09516e-06	0.000189841	-0.167717	0.00376349	0.140008	0.00938399	0.669154	1	0.204419	9.4074e-06	0.000813218	0.166516	1.78061e-05	0.00118889	-0.0149042	0.336228	1	-0.0734888	0.15561	1	0.0233064	0.851642	1	0.326014	0.00244349	0.260261	-0.153191	0.0052204	0.236491	-0.0385429	0.504315	1	-0.00785422
3110009E18Rik	-0.14426	0.853733	1	0.335914	0.502898	1	-0.0310089	0.972249	1	0.110811	0.793179	1	0.0943176	0.555109	1	-0.133832	0.694677	1	0.113189	0.770591	1	0.243208	0.2697	1	0.153457	0.640292	1	0.092075	0.740296	1	-0.136155	0.875241	1	0.0770864	0.799007	1	0.231884	0.840883	1	0.705954	0.506096	1	0.149918	0.773338	1	0.558112	0.370552	1	0.556755
Steap3	-0.0889242	0.734341	1	0.408107	0.455879	1	0.106118	0.674918	1	-0.332903	0.331524	1	0.192645	0.00273389	0.0517674	0.0875751	0.880228	1	-0.0301407	0.836897	1	0.036005	0.772677	1	0.200564	0.685265	1	0.236068	0.570127	1	-0.0474144	0.937975	1	-0.129389	0.549492	1	0.00552654	0.991981	1	0.222102	0.737014	1	0.157341	0.804353	1	-0.285988	0.75	1	1.8842
Marco	4.08022e-08	1	1	4.08022e-08	1	1	4.08022e-08	1	1	4.08022e-08	1	1	-18.1816	0.980397	1	4.08022e-08	1	1	4.08022e-08	1	1	19.3938	0.971505	1	4.08022e-08	1	1	4.08022e-08	1	1	4.08022e-08	1	1	4.08022e-08	1	1	4.08022e-08	1	1	4.08022e-08	1	1	4.08022e-08	1	1	4.08022e-08	1	1	4.08022e-08
Insig2	-0.271003	0.664547	1	-0.127103	0.820341	1	0.0223828	0.843463	1	-0.10627	0.726686	1	-0.147124	0.773634	1	0.00369799	0.861384	1	0.110398	0.844582	1	-0.0445587	0.907584	1	-0.485159	0.405848	1	-0.102996	0.876005	1	0.26452	0.845728	1	-0.347945	0.404255	1	0.0860514	0.905813	1	0.175992	0.853697	1	-0.143875	0.682066	1	0.6729	0.308009	1	-0.19605
Ccdc93	0.127256	0.880055	1	-0.0673378	0.968925	1	0.273612	0.252876	1	-0.0476691	0.873322	1	-0.159579	0.692209	1	-0.22575	0.751497	1	0.230169	0.763447	1	0.351622	0.583608	1	0.251187	0.722325	1	0.207585	0.798725	1	-0.712468	0.710338	1	-0.101606	0.823576	1	0.562455	0.740433	1	0.113466	0.794559	1	-0.082806	0.899135	1	-0.920643	0.567291	1	0.461207
Ddx18	-0.207704	0.11596	1	-0.0866759	0.32154	1	0.0237827	0.770178	1	-0.0695811	0.333286	1	-0.0596975	0.0475313	0.441831	0.0318962	0.557945	1	0.0479802	0.698894	1	-0.263956	0.00307268	0.0709452	-0.0650094	0.40528	1	-0.0321674	0.527915	1	-0.0700684	0.832384	1	0.0118048	0.797685	1	0.170593	0.401189	1	-0.231604	0.390519	1	-0.0520103	0.736583	1	0.0552957	0.872106	1	0.181078
Actr3	0.326737	0.00118962	0.0578451	0.295939	6.39892e-09	7.73664e-07	0.203889	4.1404e-17	4.77989e-15	0.195177	1.17072e-12	1.30117e-10	0.220055	4.04352e-05	0.00144133	0.164584	0.000209868	0.0064085	0.258817	0.00303733	0.117595	0.242692	2.48264e-06	0.000148577	0.28598	1.86661e-07	2.47415e-05	0.238907	2.48247e-07	2.6922e-05	0.267634	0.000288231	0.0769793	0.193211	0.0116626	0.328365	0.198305	0.0858403	1	0.307299	0.00543121	0.478976	0.230256	0.00255392	0.136826	0.159106	0.125091	1	0.409399
Slc35f5	-0.608899	0.800483	1	0.128225	0.847993	1	-0.0256624	0.998635	1	0.134023	0.770324	1	0.157611	0.707834	1	0.130275	0.816824	1	-0.597286	0.674627	1	-0.221676	0.880616	1	0.436066	0.508223	1	0.353395	0.585821	1	-0.507426	0.72304	1	0.375034	0.78117	1	0.0139408	0.995402	1	0.587818	0.73919	1	-0.072101	0.980799	1	0.14984	0.985645	1	-0.0498768
Gpr39	4.08022e-08	1	1	4.08022e-08	1	1	17.8564	0.97918	1	-18.551	0.97724	1	4.08022e-08	1	1	-19.0262	0.978884	1	4.08022e-08	1	1	4.08022e-08	1	1	4.08022e-08	1	1	4.08022e-08	1	1	4.08022e-08	1	1	4.08022e-08	1	1	4.08022e-08	1	1	4.08022e-08	1	1	4.08022e-08	1	1	4.08022e-08	1	1	-21.82
Lypd1	4.08022e-08	1	1	-19.4157	0.980069	1	-18.4102	0.979795	1	-18.6513	0.97724	1	-20.4807	0.921708	1	4.08022e-08	1	1	19.875	0.971943	1	4.08022e-08	1	1	-19.1148	0.977033	1	4.08022e-08	1	1	-22.025	0.934805	1	-19.6346	0.974751	1	4.08022e-08	1	1	4.08022e-08	1	1	4.08022e-08	1	1	4.08022e-08	1	1	4.08022e-08
Nckap5	-19.2562	0.983848	1	4.08022e-08	1	1	-18.1892	0.979795	1	18.7074	0.978826	1	4.08022e-08	1	1	-19.1398	0.978884	1	4.08022e-08	1	1	4.08022e-08	1	1	4.08022e-08	1	1	4.08022e-08	1	1	4.08022e-08	1	1	4.08022e-08	1	1	4.08022e-08	1	1	4.08022e-08	1	1	4.08022e-08	1	1	4.08022e-08	1	1	4.08022e-08
Mgat5	-0.161738	0.570937	1	0.213558	0.180271	1	-0.0779447	0.080758	0.558111	-0.0576149	0.483228	1	-0.33798	0.309284	1	-0.268554	0.0386825	0.475728	-0.555497	0.14247	1	-0.182766	0.139029	1	-0.272727	0.116256	1	0.154068	0.159937	1	0.26652	0.481849	1	-0.345975	0.12056	1	0.0870876	0.855832	1	0.185688	0.262012	1	-0.0882729	0.649774	1	0.112406	0.809831	1	-0.634551
Tmem163	0.487083	0.99141	1	-1.95249	0.941379	1	0.773694	0.978565	1	0.0365335	0.998425	1	4.08022e-08	1	1	1.16626	0.971203	1	4.08022e-08	1	1	19.3703	0.971505	1	4.08022e-08	1	1	-20.2494	0.967353	1	4.08022e-08	1	1	-19.64	0.974751	1	4.08022e-08	1	1	4.08022e-08	1	1	2.41754	0.677852	1	-21.1378	0.947798	1	-21.7721
Acmsd	0.363616	0.946349	1	4.08022e-08	1	1	-18.3558	0.979795	1	0.24621	0.998425	1	0.810902	0.103804	0.74073	19.3651	0.975043	1	1.2264	0.846659	1	4.08022e-08	1	1	4.08022e-08	1	1	4.08022e-08	1	1	2.03744	0.941764	1	0.736255	0.945773	1	4.08022e-08	1	1	-1.38083	0.964172	1	-0.76599	0.992049	1	4.08022e-08	1	1	4.08022e-08
2900009J06Rik	-22.4923	0.83957	1	-0.0374972	0.997804	1	-0.125641	0.984079	1	1.1484	0.959262	1	0.28296	0.935306	1	2.15299	0.921428	1	-0.144943	0.992895	1	-0.274018	0.980719	1	-20.6309	0.954085	1	19.5781	0.97379	1	4.08022e-08	1	1	0.735128	0.97074	1	0.149113	0.997308	1	0.378245	0.996747	1	-0.240644	0.988749	1	4.08022e-08	1	1	4.08022e-08
Ccnt2	-0.0933726	0.693626	1	-0.294768	0.119514	1	-0.085466	0.570096	1	0.00589691	0.987898	1	0.0597914	0.429083	1	-0.287798	0.0910637	0.846817	-0.0923533	0.602377	1	-0.252586	0.155768	1	0.15702	0.414017	1	-0.154904	0.516857	1	-0.230607	0.621122	1	-0.314197	0.137867	1	-0.439945	0.212912	1	0.0438614	0.774548	1	-0.241007	0.341641	1	-0.300684	0.504467	1	0.311486
Map3k19	4.08022e-08	1	1	-0.635991	0.963459	1	0.162263	0.999376	1	-19.195	0.97724	1	4.08022e-08	1	1	-0.0178431	0.992367	1	4.08022e-08	1	1	20.7532	0.943046	1	-20.7702	0.954085	1	-1.80493	0.92837	1	4.08022e-08	1	1	4.08022e-08	1	1	-20.2695	0.971406	1	4.08022e-08	1	1	19.3483	0.972726	1	4.08022e-08	1	1	-21.9548
Rab3gap1	0.0240352	0.940335	1	0.0764375	0.763696	1	0.0799614	0.40053	1	-0.137415	0.406507	1	-0.0143133	0.69406	1	-0.152746	0.432023	1	0.105642	0.686346	1	-0.123392	0.64561	1	0.169249	0.599698	1	0.130443	0.628017	1	-0.0792292	0.90328	1	0.0367068	0.894447	1	0.0218762	0.993719	1	0.0895832	0.850983	1	0.166315	0.614911	1	-0.148795	0.706662	1	0.295815
Zranb3	-0.850244	0.790082	1	0.0712196	0.946568	1	-0.00480052	0.984477	1	-0.0800504	0.852982	1	0.0129574	0.734167	1	0.18682	0.586139	1	-0.322608	0.814101	1	-0.118392	0.830767	1	0.270892	0.859017	1	-0.0894229	0.971416	1	-0.0472591	0.968121	1	-0.0638413	0.868977	1	-0.00570193	0.995318	1	-0.0426419	0.974015	1	0.0298282	0.887673	1	-0.0917428	0.86936	1	0.340232
Gm28800	-19.3782	0.983848	1	4.08022e-08	1	1	18.6621	0.97918	1	4.08022e-08	1	1	-18.8072	0.980397	1	4.08022e-08	1	1	4.08022e-08	1	1	4.08022e-08	1	1	4.08022e-08	1	1	4.08022e-08	1	1	4.08022e-08	1	1	4.08022e-08	1	1	4.08022e-08	1	1	4.08022e-08	1	1	4.08022e-08	1	1	4.08022e-08	1	1	4.08022e-08
R3hdm1	0.173684	0.177364	1	0.0726941	0.482228	1	0.112159	0.0466792	0.371565	0.0201548	0.817066	1	0.131449	0.0466794	0.43732	0.116139	0.114418	0.979611	0.141361	0.166265	1	0.0438976	0.632509	1	0.0718448	0.552731	1	-0.112873	0.397983	1	0.290411	0.19624	1	0.121189	0.330894	1	0.135647	0.46537	1	0.033501	0.832035	1	0.144389	0.234535	1	-0.0946355	0.69673	1	0.144161
Ubxn4	0.263952	0.0136498	0.422577	0.404807	1.08639e-06	8.69289e-05	0.248407	1.10964e-07	4.50246e-06	0.277665	3.29809e-06	0.000146806	0.408044	3.53949e-15	6.66691e-13	0.305411	1.602e-05	0.00066821	0.503535	7.39746e-07	8.82467e-05	0.275952	0.000157945	0.00595005	0.418381	2.29738e-05	0.00180304	0.468913	1.49117e-07	1.66769e-05	0.158143	0.458199	1	0.425293	1.20051e-05	0.00113661	0.353038	0.0118955	0.710657	0.250461	0.148447	1	0.413825	0.000234036	0.0206298	0.459131	0.00287733	0.269565	0.164871
Lct	0.551783	0.99141	1	-0.194131	0.998902	1	20.3598	0.916862	1	0.0217343	0.995297	1	20.9437	0.894534	1	2.39148	0.896643	1	0.969459	0.968393	1	19.9801	0.943046	1	0.849707	0.985908	1	4.08022e-08	1	1	4.08022e-08	1	1	20.3154	0.96503	1	-20.8234	0.971406	1	-0.547489	0.996686	1	1.82081	0.953356	1	-21.6024	0.947798	1	4.08022e-08
Mcm6	0.187242	0.0476528	1	-0.0967545	0.074502	1	-0.0546265	0.160107	0.875332	-0.0432142	0.297923	1	0.0317882	0.299837	1	0.0391911	0.293767	1	-0.0315487	0.76869	1	-0.128373	0.0101588	0.179896	-0.367775	2.60275e-07	3.30309e-05	-0.0626782	0.0438904	0.632887	-0.0705648	0.729684	1	0.0502801	0.562735	1	-0.303796	0.061207	1	-0.0334046	0.754657	1	0.102368	0.166464	1	-0.179221	0.109314	1	-0.0123226
Dars	0.236447	0.125328	1	0.125585	0.29591	1	0.30176	4.23086e-09	2.08559e-07	0.12223	0.0831709	0.78001	0.296073	9.99785e-08	6.50551e-06	0.188621	0.0146488	0.229946	0.288774	0.010152	0.313207	0.368371	3.29658e-05	0.00152426	0.219137	0.087501	1	0.292063	0.00601474	0.146035	0.167508	0.370989	1	0.164138	0.112162	1	0.211661	0.375546	1	0.305751	0.133716	1	0.101737	0.489565	1	0.169321	0.387821	1	-0.0676026
Cxcr4	-0.128181	0.92871	1	-0.180671	0.588321	1	-0.154477	0.106861	0.674009	-0.262305	0.0399243	0.470892	-0.165632	0.758968	1	-0.367412	0.0741676	0.741842	-0.524017	0.344934	1	-0.349891	0.0501065	0.571815	-0.260505	0.38608	1	-0.509077	0.000605611	0.0225767	-0.588289	0.337595	1	-0.161109	0.684921	1	-0.49985	0.636308	1	-0.396403	0.540581	1	0.389635	0.501875	1	0.0439039	0.863	1	-0.263895
Thsd7b	4.08022e-08	1	1	-20.4976	0.960151	1	-0.121844	0.999394	1	4.08022e-08	1	1	18.8372	0.973561	1	4.08022e-08	1	1	4.08022e-08	1	1	4.08022e-08	1	1	4.08022e-08	1	1	4.08022e-08	1	1	4.08022e-08	1	1	-20.0854	0.974751	1	0.144513	0.994673	1	4.08022e-08	1	1	4.08022e-08	1	1	4.08022e-08	1	1	4.08022e-08
Gm16081	-0.274537	0.992463	1	18.8026	0.978963	1	4.08022e-08	1	1	4.08022e-08	1	1	0.628379	0.953166	1	4.08022e-08	1	1	-19.8945	0.975532	1	-19.2735	0.974831	1	4.08022e-08	1	1	4.08022e-08	1	1	4.08022e-08	1	1	1.71998	0.955259	1	4.08022e-08	1	1	4.08022e-08	1	1	-1.71748	0.913805	1	4.08022e-08	1	1	4.08022e-08
Gm15675	-0.503629	0.900041	1	0.0796321	0.997786	1	19.7724	0.958374	1	4.08022e-08	1	1	0.254296	0.90853	1	0.100061	0.992367	1	-1.72919	0.726653	1	-1.14368	0.95307	1	4.08022e-08	1	1	4.08022e-08	1	1	-23.041	0.870045	1	-0.839258	0.760387	1	21.7494	0.937537	1	-1.95697	0.931718	1	-0.576264	0.906528	1	-0.496724	0.907871	1	4.08022e-08
Cd55	0.411258	0.171208	1	0.574356	0.740428	1	-0.180645	0.974471	1	-0.418469	0.938671	1	0.169905	0.119858	0.8071	0.769856	0.426299	1	0.19961	0.469134	1	-0.666468	0.418741	1	-0.000735378	0.975189	1	0.451031	0.986669	1	-0.136618	0.906801	1	0.297043	0.149085	1	0.432145	0.744338	1	7.74644e-05	0.95357	1	0.0618922	0.89739	1	-0.157751	0.720437	1	-0.497146
Gm16083	-21.8539	0.919374	1	4.08022e-08	1	1	4.08022e-08	1	1	4.08022e-08	1	1	18.5931	0.973561	1	4.08022e-08	1	1	4.08022e-08	1	1	-20.6563	0.949688	1	4.08022e-08	1	1	4.08022e-08	1	1	-20.3952	0.978247	1	-21.8899	0.899257	1	21.75	0.937537	1	4.08022e-08	1	1	-0.324393	0.992112	1	4.08022e-08	1	1	4.08022e-08
Gm29427	4.08022e-08	1	1	4.08022e-08	1	1	-18.1988	0.979795	1	4.08022e-08	1	1	4.08022e-08	1	1	4.08022e-08	1	1	20.3355	0.971943	1	4.08022e-08	1	1	4.08022e-08	1	1	4.08022e-08	1	1	4.08022e-08	1	1	4.08022e-08	1	1	-20.4945	0.971406	1	4.08022e-08	1	1	4.08022e-08	1	1	4.08022e-08	1	1	4.08022e-08
Pfkfb2	-0.337709	0.902608	1	0.21846	0.964367	1	-0.362521	0.871459	1	0.269365	0.995652	1	0.1714	0.911027	1	-0.39801	0.89547	1	0.0112135	0.998072	1	0.0583346	0.917047	1	1.01316	0.850733	1	-1.10166	0.818387	1	1.4663	0.82933	1	0.0329082	0.979376	1	-0.0540122	0.987551	1	0.171833	0.983922	1	-0.0157865	0.991326	1	0.988167	0.850991	1	-22.1225
Yod1	0.441724	0.625762	1	0.136381	0.878092	1	0.153828	0.663249	1	0.134075	0.847022	1	0.0964333	0.522387	1	0.0142874	0.899999	1	0.263812	0.764531	1	0.420886	0.42758	1	0.0983229	0.900941	1	0.211547	0.854148	1	0.257912	0.861305	1	0.231732	0.814453	1	0.078272	0.937174	1	0.0441726	0.967023	1	-0.797005	0.276995	1	-0.780784	0.635164	1	0.0491688
AA986860	19.4944	0.975252	1	-1.74471	0.96123	1	1.45866	0.95711	1	-18.9613	0.97724	1	-0.269875	0.97676	1	-19.3446	0.978884	1	22.0258	0.888119	1	-0.583833	0.981445	1	-21.943	0.885545	1	19.6909	0.97379	1	-20.5813	0.978247	1	-1.01281	0.943576	1	-22.1076	0.914366	1	-1.0798	0.964234	1	-0.176393	0.968517	1	-0.693594	0.951712	1	21.0261
Gm28857	0.139944	0.958293	1	1.33205	0.956862	1	20.134	0.916862	1	18.5736	0.978826	1	0.214844	0.868988	1	21.7023	0.875702	1	0.829619	0.739007	1	-1.63762	0.952949	1	4.08022e-08	1	1	4.08022e-08	1	1	1.25278	0.981736	1	0.596253	0.852838	1	-0.639497	0.974125	1	1.64296	0.974015	1	-2.00005	0.760165	1	-20.4716	0.973885	1	4.08022e-08
Gm15848	4.08022e-08	1	1	4.08022e-08	1	1	-18.3853	0.979795	1	4.08022e-08	1	1	4.08022e-08	1	1	4.08022e-08	1	1	4.08022e-08	1	1	4.08022e-08	1	1	4.08022e-08	1	1	4.08022e-08	1	1	4.08022e-08	1	1	4.08022e-08	1	1	4.08022e-08	1	1	-20.4709	0.967514	1	4.08022e-08	1	1	4.08022e-08	1	1	-24.0645
Pigr	4.08022e-08	1	1	4.08022e-08	1	1	4.08022e-08	1	1	4.08022e-08	1	1	-18.1999	0.980397	1	4.08022e-08	1	1	4.08022e-08	1	1	-20.1428	0.974831	1	4.08022e-08	1	1	4.08022e-08	1	1	4.08022e-08	1	1	4.08022e-08	1	1	4.08022e-08	1	1	4.08022e-08	1	1	-20.196	0.964812	1	4.08022e-08	1	1	-24.2469
Fcmr	4.08022e-08	1	1	-0.558733	0.998902	1	-19.0197	0.979795	1	4.08022e-08	1	1	18.3708	0.973561	1	-0.328293	0.996171	1	19.9792	0.971943	1	4.08022e-08	1	1	4.08022e-08	1	1	4.08022e-08	1	1	4.08022e-08	1	1	4.08022e-08	1	1	4.08022e-08	1	1	4.08022e-08	1	1	20.5812	0.972726	1	4.08022e-08	1	1	0.416799
Il19	-19.3923	0.983848	1	4.08022e-08	1	1	4.08022e-08	1	1	-1.35092	0.975654	1	18.6274	0.973561	1	4.08022e-08	1	1	20.3186	0.971943	1	4.08022e-08	1	1	4.08022e-08	1	1	-19.4736	0.967353	1	4.08022e-08	1	1	20.0389	0.96503	1	4.08022e-08	1	1	4.08022e-08	1	1	4.08022e-08	1	1	4.08022e-08	1	1	4.08022e-08
Il10	4.08022e-08	1	1	-0.0455059	0.998902	1	-1.71843	0.920496	1	0.212286	0.998425	1	-18.6972	0.980397	1	-0.111294	0.988538	1	4.08022e-08	1	1	-21.1766	0.924594	1	-19.3407	0.977033	1	-22.1024	0.869958	1	4.08022e-08	1	1	-20.2747	0.974751	1	-0.0122301	0.997364	1	-20.8136	0.967514	1	4.08022e-08	1	1	-20.4121	0.973885	1	4.08022e-08
Mapkapk2	-0.0467808	0.801412	1	0.128628	0.176278	1	0.119409	0.000346197	0.00673353	0.118314	0.0093313	0.15432	0.0601734	0.505444	1	-0.0783645	0.384542	1	-0.0418753	0.773672	1	0.285845	0.000127601	0.00493153	0.0556476	0.734132	1	0.200631	0.00449617	0.116037	-0.12865	0.705563	1	0.177986	0.184868	1	0.174231	0.510656	1	0.0830976	0.5836	1	0.00255238	0.953262	1	-0.0196845	0.974454	1	-0.160825
Dyrk3	0.289902	0.0282427	0.725072	0.236714	0.313768	1	0.0617481	0.602377	1	0.116698	0.621764	1	0.0302349	0.593163	1	0.201238	0.358053	1	0.202585	0.192884	1	0.132189	0.39422	1	-0.199862	0.761453	1	-0.0947686	0.802432	1	0.255436	0.637781	1	0.278437	0.0856732	1	0.738816	0.167766	1	-0.107378	0.840234	1	0.335106	0.181384	1	0.475298	0.0474809	1	-0.530395
Eif2d	-0.18869	0.463568	1	0.230038	0.261055	1	-0.039617	0.61302	1	0.0107953	0.982219	1	0.158405	0.0339403	0.350733	0.0580587	0.68943	1	-0.202939	0.348039	1	-0.132992	0.560364	1	-0.238917	0.426597	1	-0.153042	0.425919	1	0.0331849	0.989727	1	-0.0525632	0.776722	1	-0.144942	0.731453	1	0.273884	0.508756	1	-0.010256	0.919462	1	-0.082879	0.673257	1	0.17681
Rassf5	-0.308095	0.203696	1	-0.230199	0.131331	1	-0.0337226	0.871058	1	-0.131262	0.2485	1	-0.305233	0.11824	0.799619	-0.0190026	0.815338	1	-0.137322	0.657583	1	-0.0705527	0.603303	1	-0.26181	0.176085	1	0.0346385	0.768272	1	0.0576915	0.934188	1	-0.260678	0.245602	1	-0.255868	0.345308	1	0.025348	0.993894	1	0.0657944	0.774785	1	-0.261608	0.559051	1	-0.499739
Ikbke	-0.375105	0.769656	1	-0.383675	0.613631	1	-0.322489	0.0908443	0.605651	-0.289589	0.0853526	0.78971	0.432322	0.705155	1	-0.705471	0.247815	1	-0.61342	0.73308	1	0.0837777	0.847028	1	-0.446557	0.410177	1	-0.19192	0.633097	1	0.806076	0.539834	1	-0.515791	0.794288	1	-0.0625074	0.973592	1	-0.16345	0.947475	1	-0.198433	0.825666	1	-0.272124	0.883043	1	-0.363975
Gm28913	4.08022e-08	1	1	4.08022e-08	1	1	18.2525	0.97918	1	4.08022e-08	1	1	4.08022e-08	1	1	4.08022e-08	1	1	4.08022e-08	1	1	-19.653	0.974831	1	4.08022e-08	1	1	4.08022e-08	1	1	4.08022e-08	1	1	4.08022e-08	1	1	-20.4821	0.971406	1	4.08022e-08	1	1	4.08022e-08	1	1	4.08022e-08	1	1	4.08022e-08
Srgap2	0.0256612	0.969244	1	0.152756	0.655385	1	0.101037	0.441616	1	-0.0975149	0.516134	1	-0.0675195	0.903377	1	-0.105892	0.707523	1	0.160633	0.779789	1	0.149814	0.348483	1	-0.168488	0.687311	1	0.0777563	0.825516	1	0.430537	0.710654	1	0.175464	0.543936	1	-0.338002	0.709048	1	0.709134	0.286753	1	0.141143	0.664498	1	-0.307208	0.728698	1	-0.0771708
Fam72a	0.0200445	0.995709	1	-0.903311	0.79606	1	0.100277	0.681139	1	-0.0113909	0.941702	1	0.149078	0.567307	1	0.207357	0.823903	1	-1.12636	0.719926	1	0.111011	0.737464	1	0.70949	0.673211	1	-0.00570671	0.974476	1	-0.152926	0.921547	1	-0.658642	0.281912	1	-20.5034	0.971406	1	-0.165084	0.999939	1	-0.863257	0.543208	1	-0.241637	0.877665	1	0.00372377
Ctse	-0.499281	0.0131761	0.412913	-0.248858	0.711042	1	-0.64493	0.483967	1	-0.0876284	0.907118	1	0.476081	3.74519e-09	3.16115e-07	-0.381484	0.571038	1	-0.305725	0.186518	1	-0.968713	0.178984	1	-0.445846	0.807814	1	-0.699241	0.706945	1	-0.0674918	0.882864	1	-0.638785	0.0138205	0.373008	-0.767261	0.34007	1	-0.533417	0.667677	1	-0.802259	0.305689	1	-0.764928	0.378138	1	-0.43017
Rab7b	0.825561	0.949589	1	1.02932	0.738155	1	0.247595	0.154106	0.85336	0.213713	0.288727	1	0.743516	0.860092	1	-0.635192	0.739656	1	-1.07744	0.933878	1	0.514452	0.772812	1	0.656426	0.319683	1	0.353637	0.528651	1	0.409113	0.873378	1	-21.5144	0.924354	1	-22.1036	0.914366	1	0.129894	0.911168	1	21.2046	0.945484	1	-0.544834	0.977868	1	0.0871516
Slc26a9	-19.2905	0.983848	1	1.02356	0.977856	1	4.08022e-08	1	1	-0.136984	0.998403	1	4.08022e-08	1	1	21.4635	0.900416	1	4.08022e-08	1	1	-0.221104	0.996692	1	-19.7821	0.977033	1	-21.0559	0.934761	1	4.08022e-08	1	1	4.08022e-08	1	1	-0.047491	0.997364	1	20.8213	0.970795	1	-20.4219	0.964812	1	4.08022e-08	1	1	4.08022e-08
Pm20d1	4.08022e-08	1	1	4.08022e-08	1	1	-0.407634	0.961508	1	-0.068303	0.993633	1	4.08022e-08	1	1	4.08022e-08	1	1	4.08022e-08	1	1	4.08022e-08	1	1	4.08022e-08	1	1	19.565	0.97379	1	4.08022e-08	1	1	4.08022e-08	1	1	4.08022e-08	1	1	4.08022e-08	1	1	4.08022e-08	1	1	4.08022e-08	1	1	4.08022e-08
Slc41a1	0.097683	0.957908	1	0.15341	0.849115	1	-0.162815	0.747993	1	0.109747	0.898232	1	-0.0341925	0.895972	1	0.430466	0.438102	1	-0.810224	0.608346	1	0.110577	0.810519	1	-0.0802282	0.954325	1	-0.18774	0.865141	1	0.650316	0.860779	1	-0.227611	0.847663	1	0.151532	0.853406	1	0.319149	0.843784	1	0.186176	0.802434	1	-0.792254	0.793042	1	0.393686
Rab29	-0.360354	0.799197	1	0.279849	0.752488	1	-0.1429	0.832864	1	0.350131	0.391506	1	-0.138805	0.843162	1	0.0417315	0.997494	1	-0.249735	0.796814	1	-0.055111	0.872883	1	0.141717	0.913105	1	0.517745	0.450288	1	-0.496548	0.795621	1	-0.0175573	0.997965	1	-0.186428	0.872992	1	0.34396	0.836147	1	0.0966929	0.998743	1	1.0207	0.568796	1	-0.364966
Nucks1	0.275586	0.000886783	0.0450387	0.101879	0.129055	1	0.0570233	0.0350378	0.304205	-0.00579205	0.829813	1	-0.0916684	0.000344051	0.00927175	0.037208	0.328248	1	-0.119425	0.185667	1	0.0256118	0.438662	1	0.36613	2.04391e-09	4.1561e-07	0.057416	0.102583	1	-0.13189	0.966236	1	0.0461459	0.500835	1	0.0995229	0.462818	1	0.0995852	0.485777	1	0.054083	0.75534	1	0.289535	0.00793055	0.533493	-0.234824
Slc45a3	-0.0860057	0.619456	1	0.504917	0.767096	1	0.251246	0.899008	1	0.231505	0.998447	1	-0.181971	0.573128	1	0.144477	0.882392	1	-0.131	0.579043	1	-0.490571	0.516378	1	-0.994035	0.778799	1	-2.82749	0.831551	1	-0.342021	0.8195	1	-0.132017	0.516608	1	0.304215	0.958381	1	-0.789183	0.638171	1	-0.610303	0.452374	1	0.197391	0.373992	1	1.8999
Elk4	0.178952	0.420783	1	-0.0906213	0.642728	1	-0.153121	0.17921	0.934923	-0.182248	0.273799	1	0.0691411	0.385884	1	-0.0802475	0.587247	1	-0.194852	0.41377	1	0.0174399	0.701481	1	0.0360827	0.892112	1	-0.157432	0.558167	1	-0.418042	0.396817	1	0.106279	0.57675	1	0.165755	0.502156	1	0.0643098	0.757317	1	0.0420432	0.773187	1	0.0680051	0.993233	1	-0.547513
Mfsd4a	0.255277	0.893561	1	-0.29626	0.791034	1	0.130972	0.850358	1	0.0212502	0.936039	1	-0.21543	0.831752	1	-0.285011	0.824921	1	-0.427915	0.808536	1	-0.241406	0.843129	1	0.0121411	0.993609	1	0.679161	0.755287	1	2.27236	0.84432	1	-0.360921	0.784766	1	0.192294	0.928987	1	-0.92702	0.851134	1	0.748449	0.732073	1	-1.01916	0.734721	1	-0.333337
Gm26892	-19.3406	0.983848	1	20.1995	0.95794	1	4.08022e-08	1	1	4.08022e-08	1	1	0.602911	0.993148	1	19.0006	0.975043	1	0.0639279	0.996428	1	19.2401	0.971505	1	1.63309	0.985908	1	4.08022e-08	1	1	4.08022e-08	1	1	4.08022e-08	1	1	20.8024	0.968745	1	4.08022e-08	1	1	4.08022e-08	1	1	-21.816	0.947798	1	4.08022e-08
Cdk18	0.805463	0.974148	1	-0.358302	0.705923	1	-0.369554	0.856189	1	0.00537522	0.967639	1	-1.16162	0.871061	1	0.0890059	0.891498	1	0.301402	0.978346	1	-0.635114	0.617492	1	-0.294524	0.853834	1	-1.20948	0.572106	1	0.68105	0.93015	1	-0.786438	0.953172	1	-0.182197	0.8777	1	-0.0626114	0.992728	1	0.222559	0.939309	1	-0.288131	0.988427	1	0.170253
Gm29629	4.08022e-08	1	1	-19.0876	0.980069	1	4.08022e-08	1	1	4.08022e-08	1	1	4.08022e-08	1	1	-19.2989	0.978884	1	4.08022e-08	1	1	19.3285	0.971505	1	4.08022e-08	1	1	4.08022e-08	1	1	4.08022e-08	1	1	20.5182	0.96503	1	4.08022e-08	1	1	4.08022e-08	1	1	4.08022e-08	1	1	4.08022e-08	1	1	4.08022e-08
Klhdc8a	-19.1756	0.983848	1	-19.2681	0.980069	1	4.08022e-08	1	1	4.08022e-08	1	1	4.08022e-08	1	1	-19.3566	0.978884	1	4.08022e-08	1	1	4.08022e-08	1	1	4.08022e-08	1	1	4.08022e-08	1	1	4.08022e-08	1	1	4.08022e-08	1	1	-20.4445	0.971406	1	-21.1826	0.967514	1	4.08022e-08	1	1	4.08022e-08	1	1	4.08022e-08
Nuak2	0.0489849	0.999538	1	0.130381	0.715281	1	-0.0460021	0.918831	1	-0.130027	0.425082	1	0.647473	0.315968	1	-0.0993819	0.810526	1	0.372926	0.651428	1	0.125441	0.580037	1	0.0165473	0.88708	1	0.230605	0.198348	1	-0.0691807	0.917963	1	0.515156	0.561839	1	-0.50372	0.575347	1	0.299417	0.669133	1	0.312785	0.839158	1	-0.0421981	0.964975	1	-0.317928
Tmcc2	-0.220229	0.880513	1	0.258749	0.776648	1	0.60762	0.408688	1	-0.412505	0.564499	1	0.21819	0.607595	1	-0.292784	0.648211	1	-0.0164378	0.983183	1	-0.456897	0.578066	1	0.420358	0.602544	1	-0.22174	0.835372	1	0.726869	0.789232	1	0.191186	0.815103	1	0.21366	0.860744	1	0.421824	0.868231	1	-0.544853	0.503482	1	0.299618	0.828499	1	0.292268
Dstyk	0.0325381	0.96796	1	0.17687	0.588142	1	0.180192	0.28455	1	-0.0167302	0.937322	1	-0.492198	0.266691	1	-0.120732	0.761731	1	0.132007	0.83649	1	0.0781182	0.684911	1	0.393522	0.290293	1	-0.0116557	0.981997	1	0.357134	0.815772	1	-0.032503	0.910714	1	0.156285	0.76128	1	0.0388339	0.902818	1	-0.0375199	0.87698	1	-0.0744219	0.942057	1	-1.11082
Rbbp5	0.158477	0.824806	1	-0.411501	0.412403	1	-0.181845	0.429389	1	-0.194128	0.549135	1	-0.222416	0.348898	1	-0.274933	0.452322	1	-0.399449	0.608661	1	0.474086	0.111268	0.961389	-0.543742	0.268346	1	-0.0827781	0.884017	1	-0.243635	0.772527	1	0.122257	0.824528	1	-0.281599	0.780441	1	-0.0928171	0.973156	1	0.0758198	0.954956	1	-0.247129	0.782917	1	-0.700587
Tmem81	-0.0801222	0.99356	1	0.984279	0.759407	1	-0.0569935	0.988491	1	-0.0317112	0.997737	1	0.638523	0.558349	1	-0.353486	0.856763	1	0.582314	0.868825	1	-0.0451985	0.98092	1	0.0354026	0.934586	1	-0.576359	0.804634	1	0.245855	0.959349	1	0.652739	0.70456	1	-0.339977	0.960593	1	1.26251	0.655382	1	1.10255	0.700947	1	0.385261	0.987478	1	2.40321
Cntn2	4.08022e-08	1	1	4.08022e-08	1	1	-18.4105	0.979795	1	4.08022e-08	1	1	4.08022e-08	1	1	4.08022e-08	1	1	20.1079	0.971943	1	4.08022e-08	1	1	-19.5018	0.977033	1	19.7957	0.97379	1	4.08022e-08	1	1	-19.8879	0.974751	1	4.08022e-08	1	1	4.08022e-08	1	1	4.08022e-08	1	1	4.08022e-08	1	1	-21.4693
Mdm4	-0.209467	0.145147	1	-0.215548	0.170761	1	0.012621	0.681446	1	-0.038453	0.6447	1	-0.0250323	0.910753	1	-0.128952	0.383732	1	-0.207682	0.214767	1	-0.146966	0.19506	1	-0.129409	0.606636	1	-0.0640008	0.868629	1	-0.287958	0.37637	1	-0.187167	0.206464	1	0.00538764	0.975133	1	-0.00597804	0.955898	1	-0.179646	0.440894	1	-0.204105	0.529793	1	0.321318
Pik3c2b	-0.276488	0.948836	1	0.270008	0.827558	1	-0.440784	0.911262	1	0.523238	0.848013	1	-0.352297	0.951319	1	-0.135	0.922694	1	0.875031	0.763862	1	0.289634	0.840322	1	-0.062594	0.966878	1	-0.0475402	0.975716	1	-0.254609	0.964409	1	-0.783828	0.847745	1	-0.361375	0.88824	1	-0.195497	0.988524	1	0.85585	0.785576	1	-0.699387	0.881917	1	1.90266
Ppp1r15b	0.177691	0.416688	1	-0.237887	0.260233	1	0.0686042	0.443245	1	0.0451775	0.605689	1	0.0752472	0.308807	1	-0.168882	0.316207	1	0.233569	0.202602	1	-0.12042	0.569302	1	0.0596927	0.729643	1	0.141974	0.465761	1	0.249976	0.57523	1	0.0600141	0.677441	1	-0.179304	0.754943	1	0.395654	0.185998	1	0.269608	0.212594	1	0.110073	0.713804	1	-0.162194
Plekha6	-0.432399	0.886138	1	-1.20277	0.79113	1	-20.5634	0.919308	1	-0.835728	0.949782	1	0.260033	0.677563	1	-0.169848	0.97489	1	0.146288	0.95369	1	-0.208762	0.991307	1	-21.1979	0.931175	1	-1.4633	0.921878	1	0.16641	0.988602	1	0.107098	0.972745	1	0.0436258	0.979478	1	0.591998	0.993556	1	-2.42476	0.886927	1	-0.684869	0.951964	1	-2.39375
Ren1	4.08022e-08	1	1	4.08022e-08	1	1	4.08022e-08	1	1	-18.8503	0.97724	1	4.08022e-08	1	1	4.08022e-08	1	1	4.08022e-08	1	1	4.08022e-08	1	1	4.08022e-08	1	1	4.08022e-08	1	1	4.08022e-08	1	1	4.08022e-08	1	1	4.08022e-08	1	1	4.08022e-08	1	1	4.08022e-08	1	1	4.08022e-08	1	1	4.08022e-08
Etnk2	-19.4241	0.983848	1	-19.1537	0.980069	1	4.08022e-08	1	1	4.08022e-08	1	1	4.08022e-08	1	1	-18.9288	0.978884	1	20.1946	0.971943	1	4.08022e-08	1	1	4.08022e-08	1	1	4.08022e-08	1	1	4.08022e-08	1	1	-19.9031	0.974751	1	20.8735	0.968745	1	4.08022e-08	1	1	4.08022e-08	1	1	4.08022e-08	1	1	0.654535
Sox13	0.269852	0.990305	1	-0.769205	0.62598	1	-0.19011	0.914497	1	0.369365	0.857717	1	-0.0919044	0.985535	1	0.0183638	0.959091	1	-0.330724	0.968865	1	0.211954	0.915563	1	0.31261	0.942264	1	-0.88259	0.769031	1	-1.02163	0.906493	1	0.39509	0.941964	1	0.224129	0.975442	1	0.0708117	0.964969	1	0.172788	0.966068	1	0.788917	0.871794	1	-20.5777
Snrpe	-0.0559085	0.252854	1	-0.248379	3.5749e-16	1.10292e-13	-0.13426	3.87091e-15	3.70407e-13	-0.125995	6.13907e-08	3.69874e-06	-0.0814289	7.85046e-09	6.24339e-07	-0.190261	7.60976e-11	7.69317e-09	-0.169418	8.87033e-06	0.00078968	-0.211471	9.4383e-13	1.83575e-10	-0.106297	8.14763e-05	0.00541984	-0.118209	1.05151e-05	0.000743706	-0.12182	0.275244	1	-0.11057	0.000831922	0.0415821	-0.397318	7.94785e-09	2.73498e-06	-0.106854	0.0944534	1	-0.189065	3.68856e-06	0.000640806	-0.17832	0.0152588	0.827395	-0.301414
Gm26706	-19.3406	0.983848	1	-19.1482	0.980069	1	-2.05621	0.919947	1	19.0559	0.978826	1	-1.08784	0.954838	1	0.402708	0.99229	1	-19.8652	0.975532	1	0.630582	0.996652	1	-19.5405	0.977033	1	-0.721927	0.993532	1	4.08022e-08	1	1	4.08022e-08	1	1	4.08022e-08	1	1	20.3415	0.970795	1	4.08022e-08	1	1	21.4206	0.943886	1	4.08022e-08
Zc3h11a	-0.38221	0.924642	1	-0.0859804	0.977865	1	-0.211383	0.933181	1	-0.782477	0.828241	1	-0.0379647	0.968163	1	0.234924	0.938942	1	-0.766489	0.855125	1	0.716047	0.804743	1	-0.267766	0.969283	1	0.612028	0.91933	1	-0.702731	0.949458	1	0.136024	0.940852	1	0.394067	0.955385	1	-0.192242	0.993434	1	0.431075	0.984381	1	-0.448044	0.951964	1	1.43656
Gm38394	0.316599	0.939217	1	-0.825866	0.907152	1	0.814894	0.913158	1	-0.107829	0.99361	1	-0.374474	0.957185	1	-0.411687	0.976785	1	-0.489139	0.947711	1	-0.476642	0.922707	1	-20.8428	0.954085	1	-0.611845	0.987012	1	-21.3997	0.95651	1	0.28461	0.932683	1	-2.55472	0.832511	1	-0.5933	0.960954	1	-0.637503	0.848374	1	-22.6247	0.89582	1	-2.89388
Lax1	-0.824841	0.968696	1	-0.622474	0.329789	1	-1.56562	0.65359	1	-0.721152	0.780452	1	-0.969098	0.942087	1	0.107089	0.925531	1	-2.53423	0.857542	1	-0.492866	0.598641	1	-0.132274	0.943704	1	-2.37721	0.687805	1	-0.641482	0.875686	1	0.455497	0.970851	1	-0.145283	0.743062	1	1.06286	0.864692	1	0.0808923	0.992646	1	-2.22555	0.873417	1	-0.349132
Atp2b4	0.307663	0.376272	1	-0.231406	0.0526809	0.822576	-0.29978	0.000370313	0.00713281	-0.397232	0.00998477	0.162869	0.224827	0.132774	0.863636	-0.059981	0.580524	1	0.180842	0.594153	1	0.043159	0.623863	1	-0.16361	0.314302	1	-0.338431	0.0246058	0.429977	0.00428413	0.984859	1	0.150194	0.552058	1	-0.229618	0.157054	1	-0.35397	0.282512	1	0.0898247	0.817731	1	0.000354861	0.959668	1	0.309247
Optc	4.08022e-08	1	1	-20.0264	0.960151	1	-18.6284	0.979795	1	0.984878	0.980412	1	-1.45245	0.993999	1	4.08022e-08	1	1	-19.8503	0.975532	1	-19.6821	0.974831	1	4.08022e-08	1	1	19.8497	0.97379	1	4.08022e-08	1	1	20.638	0.96503	1	4.08022e-08	1	1	4.08022e-08	1	1	-21.2552	0.929693	1	4.08022e-08	1	1	4.08022e-08
Btg2	1.02488	1.19301e-47	1.06738e-44	-0.380075	3.13853e-09	4.09933e-07	-0.320423	1.9474e-08	8.98112e-07	-0.612361	1.07342e-17	1.73607e-15	0.622539	1.22844e-08	9.39388e-07	-0.0733406	0.261762	1	0.700995	5.29113e-14	1.85646e-11	-0.193635	0.00485917	0.102899	-0.104029	0.202943	1	-0.26923	0.0100204	0.21603	-0.576812	0.00362886	0.559784	0.548703	1.59453e-11	4.83602e-09	-0.826966	1.68771e-13	9.15148e-11	-0.00620971	0.950874	1	0.185574	0.0738742	1	0.606353	4.97866e-07	0.000161978	-0.502047
Chit1	4.08022e-08	1	1	-19.2084	0.980069	1	-1.47398	0.784198	1	-1.2435	0.738373	1	4.08022e-08	1	1	19.5349	0.975043	1	4.08022e-08	1	1	-20.4817	0.949688	1	4.08022e-08	1	1	4.08022e-08	1	1	-20.4541	0.978247	1	4.08022e-08	1	1	4.08022e-08	1	1	-20.5233	0.967514	1	4.08022e-08	1	1	4.08022e-08	1	1	4.08022e-08
Chil1	0.481521	0.99141	1	-0.928737	0.981176	1	-0.262627	0.998201	1	-2.86813	0.93017	1	4.08022e-08	1	1	-20.6066	0.93671	1	-20.0257	0.975532	1	-1.67801	0.95303	1	-0.468118	0.991042	1	-19.5352	0.967353	1	-1.13937	0.906158	1	-0.800459	0.98442	1	0.14105	0.994673	1	-21.2429	0.967514	1	-20.8309	0.964812	1	-20.2395	0.973885	1	1.52658
Myog	4.08022e-08	1	1	0.780324	0.977874	1	4.08022e-08	1	1	4.08022e-08	1	1	4.08022e-08	1	1	4.08022e-08	1	1	4.08022e-08	1	1	-19.125	0.974831	1	4.08022e-08	1	1	-21.6789	0.902278	1	4.08022e-08	1	1	4.08022e-08	1	1	4.08022e-08	1	1	4.08022e-08	1	1	4.08022e-08	1	1	4.08022e-08	1	1	4.08022e-08
Ppfia4	-2.44143	0.91182	1	-0.318869	0.868726	1	0.0791704	0.882743	1	-0.909964	0.731031	1	1.59243	0.867434	1	0.804527	0.735098	1	0.622527	0.961181	1	-0.131717	0.964532	1	0.290311	0.757575	1	-0.200886	0.4362	1	-0.415415	0.942803	1	-1.98821	0.843424	1	-0.455332	0.928177	1	-0.220214	0.974781	1	0.000737793	0.945515	1	-1.96428	0.951459	1	-0.269151
Tmem183a	0.125834	0.701727	1	0.32864	0.153723	1	0.376592	2.82545e-06	8.64251e-05	0.269094	0.0212433	0.294216	0.238775	0.000893781	0.0206899	0.139252	0.349372	1	0.569745	0.0257001	0.60911	0.118944	0.389286	1	0.243064	0.207039	1	0.339943	0.0485389	0.684981	0.137171	0.769559	1	0.553663	0.0172876	0.438785	0.218269	0.665795	1	0.219196	0.443771	1	0.255774	0.339864	1	0.296775	0.416214	1	0.390351
Cyb5r1	-0.253872	0.676304	1	0.00206524	0.958407	1	-0.0737679	0.521766	1	-0.000591411	0.952361	1	0.103698	0.230686	1	0.00828644	0.919466	1	-0.147785	0.688472	1	-0.126421	0.579847	1	-0.377544	0.200446	1	-0.307817	0.138267	1	-0.0529958	0.901213	1	-0.490803	0.266282	1	-0.435608	0.547868	1	-0.1431	0.856896	1	0.235205	0.501148	1	-0.279183	0.640712	1	0.357715
Adipor1	0.152837	0.374047	1	0.235994	0.08245	1	0.128319	0.0696271	0.503397	0.148389	0.077114	0.741073	-0.00140912	0.729899	1	0.157974	0.124916	1	0.0112103	0.875765	1	0.337264	0.00104755	0.0286181	-0.0113961	0.999813	1	0.218806	0.137915	1	-0.141311	0.749872	1	-0.0612248	0.665392	1	0.0866534	0.721983	1	0.164452	0.413671	1	-0.104179	0.739466	1	0.165897	0.351633	1	0.538279
Platr1	-0.805137	0.976305	1	1.49574	0.934704	1	-0.254025	0.998219	1	0.159412	0.99685	1	-1.38126	0.948087	1	-1.23928	0.961657	1	0.113481	0.992857	1	-0.0710759	0.993384	1	20.2446	0.962978	1	19.6904	0.97379	1	4.08022e-08	1	1	-19.9374	0.974751	1	0.043776	0.997364	1	21.3635	0.941629	1	0.48594	0.992112	1	4.08022e-08	1	1	4.08022e-08
Klhl12	-0.564246	0.185047	1	-0.178243	0.714768	1	-0.218905	0.482186	1	-0.293755	0.44961	1	0.0658836	0.278568	1	-0.214162	0.513288	1	-0.106729	0.737417	1	0.0659626	0.77808	1	0.059816	0.897785	1	0.503121	0.578854	1	-0.228828	0.820898	1	-0.17269	0.722042	1	-0.329545	0.690179	1	-0.595957	0.508732	1	-0.272317	0.657362	1	-0.475151	0.698782	1	-0.428551
Rabif	-0.0835406	0.793043	1	0.413358	0.212776	1	0.22489	0.14449	0.823183	0.049131	0.820957	1	-0.036877	0.968426	1	0.367556	0.177684	1	-0.0979693	0.684814	1	-0.194832	0.599168	1	-0.193328	0.802496	1	0.128064	0.721783	1	0.144476	0.86799	1	0.123302	0.675499	1	0.164287	0.792063	1	0.272393	0.548934	1	0.0463601	0.856559	1	0.22309	0.633187	1	0.51753
Kdm5b	0.0405423	0.741962	1	0.34459	0.0100366	0.245349	0.162961	0.0871595	0.588985	0.0882596	0.482951	1	-0.167524	0.090512	0.684829	-0.0702428	0.654483	1	0.022165	0.786048	1	0.0703558	0.514598	1	0.0139994	0.927632	1	0.0463186	0.939709	1	-0.136775	0.80885	1	-0.17708	0.18901	1	0.0643496	0.758658	1	0.0828129	0.785319	1	-0.0491209	0.983156	1	0.238009	0.256718	1	-1.21382
Syt2	4.08022e-08	1	1	-19.1706	0.980069	1	0.381149	0.999376	1	-19.8831	0.954499	1	4.08022e-08	1	1	-20.0601	0.957782	1	4.08022e-08	1	1	19.7025	0.971505	1	4.08022e-08	1	1	-20.4627	0.967353	1	4.08022e-08	1	1	-19.5983	0.974751	1	4.08022e-08	1	1	4.08022e-08	1	1	-21.262	0.929693	1	-20.722	0.973885	1	4.08022e-08
Ppp1r12b	0.323498	0.739789	1	-0.0962492	0.9003	1	-0.215338	0.806279	1	-0.0405332	0.996339	1	0.182876	0.547206	1	0.373853	0.6727	1	-0.0452946	0.966826	1	-0.175031	0.87627	1	-0.191053	0.934426	1	1.49301	0.155519	1	-0.709673	0.874296	1	-0.176096	0.863206	1	0.103679	0.954825	1	-0.0786996	0.99239	1	0.290586	0.841714	1	0.836761	0.683238	1	0.644273
Ube2t	-0.28224	0.505004	1	-0.0375996	0.845414	1	-0.0208116	0.981476	1	-0.0201615	0.831732	1	-0.0258136	0.982547	1	-0.0223511	0.860231	1	-0.0198823	0.969016	1	-0.0584684	0.650098	1	0.0730528	0.935252	1	-0.265228	0.204689	1	0.0314358	0.939519	1	-0.0501459	0.669305	1	0.0741256	0.908291	1	0.0842994	0.806239	1	0.191841	0.39453	1	-0.183734	0.586397	1	-0.222663
Lgr6	-19.2247	0.983848	1	4.08022e-08	1	1	-0.91745	0.999394	1	-0.465991	0.972506	1	-0.711593	0.993999	1	20.8408	0.925227	1	-21.538	0.926687	1	-0.238518	0.996692	1	20.7025	0.962978	1	19.2945	0.97379	1	-20.4566	0.978247	1	4.08022e-08	1	1	-0.784201	0.974125	1	-20.9522	0.967514	1	4.08022e-08	1	1	4.08022e-08	1	1	4.08022e-08
Ptpn7	0.0433819	0.708064	1	0.105709	0.187846	1	-0.121657	0.00458896	0.0602898	-0.109602	0.0241779	0.325784	-0.13213	0.00247636	0.0480607	-0.0798679	0.355349	1	-0.12906	0.119344	1	-0.203955	0.00728715	0.13976	-0.122778	0.167683	1	-0.0970836	0.153459	1	0.0343575	0.808112	1	-0.271868	0.00517054	0.178269	-0.189357	0.341103	1	0.0989632	0.483518	1	-0.236188	0.0314086	0.824084	-0.252734	0.073631	1	-0.0626626
Arl8a	-0.243102	0.47383	1	-0.303439	0.247423	1	-0.217326	0.208167	1	-0.116576	0.585293	1	-0.32859	0.236629	1	-0.292193	0.323303	1	-0.0928622	0.803457	1	0.0375358	0.727418	1	-0.208443	0.684551	1	0.215616	0.487294	1	-0.247879	0.741408	1	-0.076139	0.737033	1	-0.045947	0.964206	1	-0.104744	0.97288	1	-0.311352	0.478153	1	-0.427885	0.464072	1	-0.453819
Gm15445	-2.44767	0.895794	1	2.31973	0.914923	1	0.0921003	0.995705	1	-2.77065	0.862578	1	-0.437132	0.974498	1	2.77697	0.896592	1	-1.09512	0.954727	1	0.228425	0.986648	1	0.740593	0.985908	1	21.4003	0.895443	1	-20.6435	0.978247	1	-20.8371	0.949527	1	-1.23936	0.94559	1	-21.2429	0.967514	1	1.20387	0.953356	1	-20.0017	0.973885	1	-22.9759
Gm26642	4.08022e-08	1	1	19.3395	0.978963	1	4.08022e-08	1	1	4.08022e-08	1	1	4.08022e-08	1	1	-19.3004	0.978884	1	4.08022e-08	1	1	4.08022e-08	1	1	-19.7644	0.977033	1	4.08022e-08	1	1	-20.4084	0.978247	1	4.08022e-08	1	1	4.08022e-08	1	1	4.08022e-08	1	1	4.08022e-08	1	1	4.08022e-08	1	1	4.08022e-08
Rnpep	0.207196	0.429206	1	0.0699028	0.469221	1	-0.0354756	0.303391	1	0.0161378	0.764463	1	-0.0146466	0.95228	1	-0.00840033	0.979634	1	0.31903	0.0927815	1	0.0742913	0.402949	1	0.100199	0.39858	1	0.116572	0.215827	1	0.074209	0.800333	1	-0.0476077	0.841565	1	0.0551916	0.843109	1	0.109373	0.585926	1	-0.121042	0.597384	1	0.0574264	0.814196	1	0.0467501
Timm17a	0.0410047	0.806179	1	0.0810615	0.446933	1	0.019002	0.723923	1	-0.0422858	0.621096	1	0.128194	0.02158	0.252718	-0.00553343	0.950517	1	0.0625901	0.582337	1	0.017504	0.799641	1	0.0699297	0.522331	1	0.20299	0.0207966	0.380505	0.151065	0.45177	1	0.0349616	0.791299	1	0.0103826	0.970258	1	0.0665781	0.614434	1	-0.0874204	0.521948	1	0.158417	0.447694	1	-0.112893
Shisa4	4.08022e-08	1	1	4.08022e-08	1	1	-19.8569	0.939436	1	0.567155	0.980434	1	-19.3238	0.960807	1	-19.2261	0.978884	1	-21.9574	0.902356	1	-21.1088	0.924594	1	-21.618	0.908322	1	-0.131542	0.993585	1	4.08022e-08	1	1	-21.0034	0.949527	1	4.08022e-08	1	1	-21.7686	0.935082	1	4.08022e-08	1	1	0.997207	0.97003	1	4.08022e-08
Ipo9	0.0658722	0.92055	1	-0.0507921	0.837652	1	-0.101659	0.50542	1	-0.105196	0.544491	1	0.0800529	0.300078	1	0.00171544	0.940794	1	-0.212766	0.500425	1	0.229313	0.214196	1	-0.278424	0.572608	1	-0.205003	0.453311	1	0.0405146	0.985169	1	0.341718	0.257078	1	0.193813	0.830181	1	0.0968944	0.802013	1	0.143629	0.713776	1	-0.0706604	0.946978	1	0.105581
Nav1	0.192345	0.951674	1	-0.189117	0.67831	1	-0.251236	0.281228	1	-0.208801	0.493911	1	-0.0922942	0.980285	1	0.048518	0.84172	1	-0.080797	0.940547	1	0.0190117	0.993606	1	-0.73865	0.167518	1	-0.251397	0.35828	1	-0.498347	0.713335	1	0.609217	0.111132	1	0.142852	0.906731	1	-0.373773	0.621996	1	0.107316	0.776777	1	0.115616	0.893626	1	0.367572
Gm38399	0.488364	0.99141	1	-0.251105	0.988581	1	-0.554734	0.904831	1	0.681866	0.944314	1	19.1091	0.973561	1	-0.0239044	0.988779	1	-22.186	0.878117	1	0.358959	0.88289	1	1.29975	0.985908	1	-0.831383	0.857757	1	0.048711	0.996538	1	0.800977	0.882138	1	0.825738	0.966139	1	2.57847	0.886727	1	-0.0529057	0.995663	1	-1.25364	0.92586	1	-22.1344
Csrp1	0.309436	0.015531	0.472374	0.209755	0.0248411	0.482111	0.220871	3.81003e-05	0.000946898	0.281288	5.43602e-05	0.00183532	0.219048	0.000677432	0.0164032	0.330539	1.41691e-07	8.50811e-06	-0.0116783	0.954652	1	0.225402	0.00786715	0.14795	0.312718	0.0167681	0.403835	0.167831	0.0418388	0.615351	-0.271508	0.470669	1	0.278788	0.000609866	0.0316317	0.413092	0.0878273	1	0.241298	0.148059	1	0.132907	0.158538	1	0.413128	0.00368266	0.309378	0.301231
Phlda3	-0.0219997	0.949136	1	-1.21411	0.034804	0.615399	-1.22791	0.222824	1	-1.22564	0.426011	1	-1.23579	1.00617e-05	0.000415807	-1.00093	0.0591855	0.631901	-0.695684	0.278675	1	-0.945526	0.371834	1	-1.33267	0.119396	1	-0.891939	0.0671683	0.842789	-1.53717	0.709656	1	-0.231652	0.846213	1	-0.364251	0.823747	1	-1.72498	0.546296	1	-0.396762	0.645641	1	-1.76046	0.446415	1	-2.80666
Tnni1	4.08022e-08	1	1	0.699965	0.976768	1	18.8534	0.97918	1	4.08022e-08	1	1	18.39	0.973561	1	0.156462	0.988461	1	-19.8525	0.975532	1	19.2401	0.971505	1	4.08022e-08	1	1	-0.639098	0.980598	1	4.08022e-08	1	1	4.08022e-08	1	1	4.08022e-08	1	1	-20.7236	0.967514	1	20.3559	0.972726	1	4.08022e-08	1	1	-22.3568
Tnnt2	4.08022e-08	1	1	4.08022e-08	1	1	4.08022e-08	1	1	4.08022e-08	1	1	4.08022e-08	1	1	4.08022e-08	1	1	4.08022e-08	1	1	4.08022e-08	1	1	4.08022e-08	1	1	4.08022e-08	1	1	4.08022e-08	1	1	-19.3991	0.974751	1	4.08022e-08	1	1	4.08022e-08	1	1	4.08022e-08	1	1	4.08022e-08	1	1	4.08022e-08
Tmem9	-0.272619	0.199862	1	-0.087036	0.687035	1	-0.00849839	0.985363	1	-0.291723	0.23997	1	-0.189968	0.0258401	0.287524	0.0746761	0.697022	1	-0.120127	0.609208	1	-0.290946	0.141682	1	-0.496639	0.162581	1	-0.287942	0.442622	1	-0.505334	0.473254	1	-0.331878	0.0487673	0.879011	0.0837448	0.788653	1	-0.226864	0.824213	1	-0.21952	0.143116	1	-0.278255	0.374887	1	-0.615706
Cacna1s	4.08022e-08	1	1	4.08022e-08	1	1	4.08022e-08	1	1	-18.9777	0.97724	1	4.08022e-08	1	1	4.08022e-08	1	1	4.08022e-08	1	1	4.08022e-08	1	1	4.08022e-08	1	1	4.08022e-08	1	1	21.4214	0.960023	1	4.08022e-08	1	1	4.08022e-08	1	1	4.08022e-08	1	1	4.08022e-08	1	1	4.08022e-08	1	1	3.14659
Kif21b	0.0841534	0.90067	1	-0.271634	0.619983	1	-0.470552	0.128286	0.759363	-0.666839	0.173592	1	-0.194543	0.83711	1	-0.112573	0.825914	1	-0.393836	0.736345	1	-0.399717	0.158601	1	-0.345933	0.634358	1	-0.313321	0.629521	1	-0.709393	0.606231	1	0.00574853	0.974695	1	-0.1773	0.794528	1	-0.0492857	0.975824	1	0.0211264	0.93652	1	-0.48548	0.545641	1	-0.748092
5730559C18Rik	4.08022e-08	1	1	1.11732	0.977856	1	4.08022e-08	1	1	4.08022e-08	1	1	4.08022e-08	1	1	4.08022e-08	1	1	-19.864	0.975532	1	4.08022e-08	1	1	4.08022e-08	1	1	4.08022e-08	1	1	4.08022e-08	1	1	4.08022e-08	1	1	4.08022e-08	1	1	4.08022e-08	1	1	4.08022e-08	1	1	4.08022e-08	1	1	4.08022e-08
Gm37552	4.08022e-08	1	1	19.3839	0.978963	1	18.2722	0.97918	1	4.08022e-08	1	1	4.08022e-08	1	1	4.08022e-08	1	1	4.08022e-08	1	1	4.08022e-08	1	1	4.08022e-08	1	1	-0.442507	0.993532	1	4.08022e-08	1	1	4.08022e-08	1	1	4.08022e-08	1	1	4.08022e-08	1	1	4.08022e-08	1	1	4.08022e-08	1	1	4.08022e-08
Camsap2	-22.4724	0.83957	1	-0.4998	0.930956	1	-0.230534	0.880409	1	-0.901234	0.705288	1	0.197308	0.212663	1	-0.341009	0.929332	1	-1.10599	0.806555	1	1.30579	0.814088	1	-0.373012	0.946025	1	-0.377432	0.770624	1	-1.94324	0.758045	1	-1.88339	0.933933	1	0.872744	0.92949	1	-1.90441	0.762178	1	0.770941	0.992112	1	-21.3428	0.947798	1	-0.00241393
Ddx59	-0.30851	0.822851	1	0.651537	0.500808	1	0.217148	0.518355	1	0.261781	0.791025	1	0.0106726	0.901193	1	0.239015	0.767216	1	0.162439	0.860481	1	0.100614	0.855669	1	-0.107041	0.92159	1	0.233323	0.830518	1	0.225612	0.966771	1	0.426016	0.614685	1	0.0357529	0.991645	1	0.0838942	0.952773	1	0.178681	0.864389	1	0.726893	0.770099	1	0.627522
Kif14	1.0561	0.916341	1	0.34982	0.952603	1	0.200815	0.288454	1	0.330024	0.766701	1	0.354828	0.0959788	0.707687	0.714314	0.311358	1	0.0428436	0.992044	1	0.27016	0.213451	1	0.919316	0.795403	1	-0.713067	0.539486	1	-0.169816	0.925749	1	0.275255	0.294567	1	1.82432	0.934854	1	-0.0346486	0.955775	1	0.421351	0.732251	1	0.0139584	0.941489	1	-0.408455
Gm33994	4.08022e-08	1	1	-0.0717417	0.997822	1	19.3796	0.958374	1	-18.8601	0.97724	1	4.08022e-08	1	1	-20.2438	0.957782	1	-19.6458	0.975532	1	-19.4046	0.974831	1	20.2601	0.962978	1	4.08022e-08	1	1	4.08022e-08	1	1	4.08022e-08	1	1	20.621	0.968745	1	4.08022e-08	1	1	4.08022e-08	1	1	1.17179	0.969903	1	4.08022e-08
Platr23	20.8161	0.950529	1	18.8328	0.978963	1	-0.700291	0.962004	1	0.168388	0.996827	1	-18.1008	0.980397	1	-18.8726	0.978884	1	-19.6825	0.975532	1	-1.5358	0.978118	1	1.11393	0.935012	1	-0.463724	0.987065	1	4.08022e-08	1	1	4.08022e-08	1	1	-20.4892	0.971406	1	4.08022e-08	1	1	4.08022e-08	1	1	21.7795	0.943886	1	-21.8173
Zfp281	-0.000350237	0.963425	1	0.013426	0.945903	1	-0.0603631	0.784433	1	0.321837	0.27175	1	-0.181972	0.472967	1	-0.066418	0.813754	1	0.0131632	0.927779	1	-0.103082	0.894115	1	0.148008	0.645431	1	0.036553	0.821962	1	0.0194542	0.976531	1	0.157063	0.615963	1	0.719927	0.170041	1	0.0167207	0.865962	1	0.273881	0.520029	1	0.590202	0.359558	1	-0.575769
Gm19705	-0.549575	0.968816	1	-20.8692	0.940257	1	-0.210959	0.981693	1	-2.47454	0.907558	1	-2.30733	0.889603	1	-20.704	0.93671	1	4.08022e-08	1	1	-18.9039	0.974831	1	-20.6515	0.954085	1	-20.3101	0.967353	1	4.08022e-08	1	1	-19.6821	0.974751	1	-1.7835	0.91707	1	20.4294	0.970795	1	20.1677	0.972726	1	0.578761	0.97003	1	21.3405
A430106G13Rik	0.181265	0.938158	1	0.302567	0.786476	1	0.411569	0.649312	1	0.561864	0.856921	1	-0.692467	0.853154	1	0.709744	0.621032	1	-0.786149	0.898888	1	0.345524	0.57912	1	0.792761	0.669057	1	-0.0193019	0.996885	1	0.53278	0.948896	1	0.388996	0.799843	1	0.196989	0.939997	1	-0.335512	0.972941	1	0.181508	0.927877	1	0.11806	0.984064	1	0.732605
Ptprc	-0.194881	0.137313	1	0.0957325	0.311093	1	0.193084	0.000878804	0.0149899	0.101199	0.284258	1	-0.298815	0.0499148	0.455005	-0.0576471	0.642809	1	-0.297661	0.0990843	1	0.0944607	0.173249	1	0.177314	0.167993	1	0.0927792	0.384801	1	0.0154016	0.798344	1	-0.246308	0.0301403	0.641809	-0.0867132	0.523681	1	0.428931	0.0238076	1	-0.0472484	0.796865	1	0.130292	0.404677	1	0.454686
Gm28556	4.08022e-08	1	1	20.2995	0.95794	1	1.04651	0.978565	1	-18.662	0.97724	1	4.08022e-08	1	1	0.238899	0.996171	1	4.08022e-08	1	1	-19.8043	0.974831	1	0.235231	0.985962	1	4.08022e-08	1	1	-20.5076	0.978247	1	4.08022e-08	1	1	4.08022e-08	1	1	4.08022e-08	1	1	-20.003	0.964812	1	4.08022e-08	1	1	22.3081
Nek7	0.319954	0.453127	1	0.10128	0.703754	1	0.504525	0.000786891	0.0137228	0.17903	0.412967	1	-0.123442	0.614064	1	0.483912	0.0149879	0.233507	-0.0665558	0.883218	1	0.462836	0.0230853	0.326293	0.602209	0.0968268	1	0.575215	0.0437658	0.632887	0.464197	0.511692	1	0.208232	0.560803	1	0.105668	0.801964	1	0.0196103	0.867203	1	0.587875	0.148939	1	0.515447	0.294263	1	0.0363379
Gm5833	4.08022e-08	1	1	19.4366	0.978963	1	-18.4375	0.979795	1	4.08022e-08	1	1	4.08022e-08	1	1	4.08022e-08	1	1	4.08022e-08	1	1	4.08022e-08	1	1	4.08022e-08	1	1	4.08022e-08	1	1	4.08022e-08	1	1	4.08022e-08	1	1	20.6022	0.968745	1	4.08022e-08	1	1	4.08022e-08	1	1	4.08022e-08	1	1	4.08022e-08
Lhx9	4.08022e-08	1	1	4.08022e-08	1	1	-18.2255	0.979795	1	18.9683	0.978826	1	0.91169	0.966752	1	4.08022e-08	1	1	19.9632	0.971943	1	4.08022e-08	1	1	-19.0904	0.977033	1	4.08022e-08	1	1	4.08022e-08	1	1	4.08022e-08	1	1	4.08022e-08	1	1	4.08022e-08	1	1	4.08022e-08	1	1	4.08022e-08	1	1	4.08022e-08
2310009B15Rik	-0.106415	0.68586	1	-0.280727	0.0657283	0.947738	-0.101914	0.161467	0.878617	-0.185843	0.033079	0.409036	-0.0010479	0.852896	1	-0.103662	0.384089	1	-0.285539	0.103125	1	-0.0753988	0.536978	1	-0.131686	0.552417	1	-0.151388	0.211586	1	-0.171617	0.74784	1	-0.173027	0.307133	1	-0.00727204	0.966111	1	0.0368099	0.769076	1	-0.136376	0.412374	1	-0.520127	0.0965449	1	-0.264419
Dennd1b	-0.170943	0.682658	1	0.337452	0.155993	1	0.076736	0.597743	1	-0.136572	0.592473	1	0.0268536	0.681351	1	-0.0833461	0.600679	1	0.187932	0.604854	1	0.135413	0.417709	1	-0.106702	0.969657	1	0.186869	0.489184	1	0.0300001	0.993386	1	0.334288	0.285474	1	-0.056038	0.877562	1	0.479962	0.455994	1	-0.0280589	0.961171	1	-0.16456	0.814073	1	0.301666
Zbtb41	-0.0400152	0.977949	1	-0.305145	0.654334	1	0.121882	0.785617	1	0.485112	0.491167	1	0.011989	0.906332	1	0.338572	0.551161	1	-0.219713	0.802724	1	-0.251515	0.66851	1	-0.0534161	0.975509	1	-0.0428472	0.940367	1	-0.279137	0.8726	1	0.111298	0.898013	1	0.700761	0.669912	1	0.245883	0.947781	1	0.277046	0.698526	1	0.160627	0.964216	1	0.0174421
Aspm	1.02085	0.798169	1	0.153584	0.937557	1	0.20366	0.0252811	0.234408	0.171883	0.769197	1	0.162667	0.0367091	0.370458	-0.128368	0.717794	1	0.176297	0.796466	1	0.0317207	0.685878	1	0.638922	0.39217	1	-0.0246969	0.952957	1	-0.0265715	0.957522	1	0.114716	0.356706	1	0.0831917	0.979197	1	0.324044	0.445008	1	0.24146	0.642703	1	0.0398482	0.960552	1	0.0527685
Cfh	4.08022e-08	1	1	4.08022e-08	1	1	4.08022e-08	1	1	4.08022e-08	1	1	18.7536	0.973561	1	4.08022e-08	1	1	4.08022e-08	1	1	4.08022e-08	1	1	4.08022e-08	1	1	4.08022e-08	1	1	4.08022e-08	1	1	4.08022e-08	1	1	4.08022e-08	1	1	4.08022e-08	1	1	4.08022e-08	1	1	4.08022e-08	1	1	0.949385
Cdc73	0.134232	0.583224	1	0.209753	0.332342	1	0.125794	0.223388	1	-0.0808431	0.688814	1	0.362044	2.70613e-05	0.00101517	0.13246	0.38463	1	0.345086	0.12783	1	0.108156	0.374915	1	0.0625014	0.7613	1	-0.0130924	0.94645	1	0.271377	0.535574	1	0.242444	0.262112	1	0.527845	0.150794	1	0.0754079	0.82544	1	0.028761	0.844765	1	0.0855368	0.910195	1	0.360165
B3galt2	0.616011	0.991401	1	-1.38226	0.961247	1	19.1134	0.958374	1	-1.02124	0.975677	1	-0.631595	0.987235	1	19.4696	0.975043	1	4.08022e-08	1	1	19.4615	0.971505	1	0.0733332	0.985962	1	4.08022e-08	1	1	4.08022e-08	1	1	0.00896179	0.9903	1	-21.1754	0.971406	1	20.8003	0.970795	1	4.08022e-08	1	1	-20.9965	0.973885	1	-22.8861
Glrx2	0.0790189	0.561457	1	0.173908	0.117322	1	0.141737	0.00512797	0.0654417	0.00622914	0.984593	1	0.170025	0.002895	0.0543691	0.0821105	0.29884	1	0.190207	0.0903911	1	0.0124504	0.929354	1	0.171857	0.206076	1	0.0844095	0.384005	1	0.174072	0.483477	1	0.0882507	0.395824	1	0.0789065	0.702026	1	-0.0255752	0.954366	1	0.0156237	0.996229	1	0.105907	0.558251	1	0.326793
Trove2	0.0649539	0.945316	1	1.11533	0.371438	1	0.106653	0.848866	1	-0.0889958	0.967905	1	0.346792	0.790275	1	0.304167	0.807474	1	0.287094	0.869645	1	0.844362	0.360969	1	0.232736	0.81236	1	0.804943	0.773383	1	1.52847	0.791705	1	0.77019	0.607802	1	1.24325	0.346837	1	1.49334	0.649781	1	0.874383	0.320022	1	-0.987122	0.880791	1	1.17434
Uchl5	0.230216	0.217669	1	0.141733	0.121642	1	0.235649	1.03937e-11	6.86292e-10	0.318613	4.83673e-12	4.88975e-10	0.172851	0.00178755	0.0370641	0.277134	5.94648e-08	3.70754e-06	0.0982899	0.300223	1	0.314498	2.56522e-06	0.000152498	0.287917	0.00141025	0.0587542	0.121956	0.0413552	0.612085	0.209018	0.0758812	1	0.262482	0.0138192	0.373008	0.276676	0.20424	1	0.218781	0.19456	1	0.142813	0.187836	1	0.0976702	0.503151	1	0.247241
Rgs2	0.301921	0.108218	1	0.456822	2.14088e-12	3.79297e-10	-0.0225761	0.841202	1	-0.0126188	0.970621	1	0.0116179	0.950395	1	0.440942	3.44221e-10	3.11085e-08	-0.239724	0.356005	1	0.321387	3.16363e-06	0.000183204	0.379547	0.000305841	0.0166851	0.148255	0.0766835	0.912005	-0.154979	0.690189	1	-0.0454118	0.876462	1	0.518551	1.31833e-06	0.000352092	0.0561846	0.650334	1	-0.0248776	0.917055	1	0.3709	0.00685762	0.471963	0.577553
Rgs1	0.544416	8.82173e-08	1.12754e-05	0.779618	6.10402e-32	4.20097e-29	0.586354	3.79923e-07	1.37618e-05	0.645894	1.01413e-05	0.000403264	0.0996945	0.449937	1	1.1103	4.91209e-50	4.62615e-47	0.0838889	0.674091	1	0.30081	7.87442e-05	0.00320968	0.685625	7.42512e-05	0.0050519	0.429439	0.0197649	0.365278	0.306523	0.000657602	0.150861	0.311647	0.00361276	0.136098	0.568397	1.735e-10	6.89912e-08	0.567026	0.00629776	0.524149	0.400532	5.12066e-05	0.00576284	0.490935	0.000226892	0.0341177	0.704329
Rgs18	-0.359574	0.000646642	0.0352775	-0.154831	0.0359122	0.62878	-0.0505331	0.330128	1	-0.0553485	0.536965	1	-0.356203	0.0022301	0.0441432	0.0755204	0.147668	1	-0.493354	3.53225e-05	0.00276009	-0.0302491	0.525834	1	0.00590362	0.97118	1	0.146787	0.125244	1	-0.360318	0.136304	1	-0.0566585	0.689059	1	-0.480162	0.000233554	0.0351195	-0.0185062	0.96825	1	-0.0380593	0.702437	1	-0.297962	0.0373482	1	-0.330899
Pla2g4a	-0.382032	0.19419	1	-0.13007	0.289157	1	0.0921269	0.280995	1	0.0953152	0.35503	1	-0.165853	0.372683	1	0.00788843	0.873189	1	-0.302565	0.149196	1	-0.0961939	0.51113	1	-0.210633	0.321791	1	0.0150118	0.948162	1	-0.36388	0.337471	1	-0.153399	0.302424	1	0.113844	0.622036	1	0.264982	0.564137	1	0.22594	0.102538	1	-0.0513037	0.927623	1	-0.0420455
Ptgs2	0.621737	0.9742	1	0.670507	0.499646	1	-0.197871	0.777874	1	-0.822245	0.442813	1	0.573415	0.953166	1	0.254153	0.820355	1	-0.0542611	0.982786	1	0.508577	0.686361	1	0.480013	0.770432	1	0.16202	0.876917	1	0.628108	0.792602	1	0.243475	0.957179	1	0.765737	0.752007	1	0.960315	0.7972	1	0.2118	0.992457	1	0.351075	0.684402	1	0.0491082
Ptgs2os2	-19.299	0.983848	1	1.86076	0.935861	1	0.193068	0.99811	1	-1.28602	0.906126	1	-17.7137	0.980397	1	0.271166	0.996145	1	0.0811006	0.996428	1	-0.257033	0.990197	1	21.6376	0.926035	1	-0.0681095	0.993321	1	-20.5173	0.978247	1	4.08022e-08	1	1	20.6779	0.968745	1	0.597807	0.974137	1	-20.5644	0.964812	1	-23.2191	0.844285	1	4.08022e-08
BC003331	0.403299	0.201971	1	0.774313	0.000418051	0.0170401	0.312226	0.00345833	0.0477864	0.0941551	0.45756	1	0.175791	0.13003	0.85042	0.278095	0.250014	1	0.234013	0.488946	1	0.424894	0.015687	0.249514	0.285368	0.235977	1	0.416656	0.0675746	0.845363	0.640627	0.396168	1	0.184551	0.417552	1	0.587253	0.148796	1	0.273675	0.458345	1	0.126598	0.528987	1	0.48844	0.245524	1	-0.0490066
Tpr	0.0738587	0.405884	1	0.0867742	0.148663	1	0.0700124	0.0236213	0.223403	0.03367	0.513012	1	0.0938888	0.0211974	0.248889	0.018577	0.392419	1	0.089866	0.123	1	0.0430539	0.254959	1	0.123469	0.17491	1	0.150465	0.0431984	0.627939	-0.350406	0.0847735	1	0.0222392	0.622738	1	0.0397536	0.581041	1	0.0316324	0.931657	1	0.0644507	0.248412	1	0.182179	0.114625	1	0.35671
Hmcn1	4.08022e-08	1	1	-19.3264	0.980069	1	18.1159	0.97918	1	-19.0531	0.97724	1	4.08022e-08	1	1	19.6195	0.975043	1	4.08022e-08	1	1	-19.8892	0.974831	1	4.08022e-08	1	1	4.08022e-08	1	1	4.08022e-08	1	1	4.08022e-08	1	1	4.08022e-08	1	1	4.08022e-08	1	1	4.08022e-08	1	1	4.08022e-08	1	1	4.08022e-08
Gm20631	4.08022e-08	1	1	19.3224	0.978963	1	4.08022e-08	1	1	4.08022e-08	1	1	4.08022e-08	1	1	4.08022e-08	1	1	-20.8779	0.951086	1	-19.4988	0.974831	1	4.08022e-08	1	1	4.08022e-08	1	1	4.08022e-08	1	1	4.08022e-08	1	1	4.08022e-08	1	1	4.08022e-08	1	1	4.08022e-08	1	1	4.08022e-08	1	1	4.08022e-08
Gm47985	-1.74028	0.944025	1	19.4185	0.978963	1	-18.0025	0.979795	1	4.08022e-08	1	1	18.5205	0.973561	1	4.08022e-08	1	1	0.119284	0.996428	1	4.08022e-08	1	1	-19.5457	0.977033	1	4.08022e-08	1	1	4.08022e-08	1	1	4.08022e-08	1	1	4.08022e-08	1	1	4.08022e-08	1	1	-19.5752	0.964812	1	0.470921	0.97003	1	4.08022e-08
Gm8947	4.08022e-08	1	1	4.08022e-08	1	1	18.5749	0.97918	1	4.08022e-08	1	1	4.08022e-08	1	1	4.08022e-08	1	1	4.08022e-08	1	1	-20.1259	0.974831	1	4.08022e-08	1	1	4.08022e-08	1	1	4.08022e-08	1	1	-19.5265	0.974751	1	4.08022e-08	1	1	4.08022e-08	1	1	4.08022e-08	1	1	4.08022e-08	1	1	4.08022e-08
Gm10138	0.156265	0.630865	1	-0.35029	0.318401	1	-0.531383	0.00522306	0.066426	-0.573388	0.0260917	0.345083	-0.0754937	0.859439	1	-0.352606	0.204557	1	-0.220201	0.539376	1	-0.375666	0.217808	1	-0.287468	0.480638	1	-0.524334	0.0565151	0.756948	-0.7836	0.584478	1	-0.466907	0.106176	1	-0.521654	0.409659	1	0.108971	0.932238	1	-0.262731	0.513687	1	-0.309683	0.466398	1	-0.885353
Ivns1abp	0.360479	0.00240248	0.105626	0.100973	0.29126	1	0.299077	5.35704e-10	2.9495e-08	0.182275	0.00277886	0.0585319	0.313679	1.08998e-07	6.99071e-06	0.322759	6.34993e-07	3.47479e-05	0.0585721	0.518285	1	0.261658	0.000418536	0.0134699	0.348633	0.000873636	0.0399817	0.24416	0.000552737	0.0210295	-0.0184507	0.577421	1	0.245491	0.0377602	0.740879	0.543562	0.00185114	0.18224	0.251676	0.122796	1	0.153532	0.272477	1	0.338675	0.0346952	1	0.476219
Swt1	-0.514167	0.00247214	0.108158	-0.259418	0.135587	1	-0.287259	0.0074476	0.0895614	-0.182937	0.199592	1	-0.580819	3.86146e-10	3.75527e-08	-0.181033	0.257576	1	-0.39728	0.0248232	0.598563	-0.126857	0.576753	1	-0.0457497	0.906649	1	-0.370634	0.0851974	0.973094	-0.58096	0.294836	1	-0.731663	1.22538e-05	0.00115405	-0.26593	0.346693	1	-0.0245765	0.913151	1	-0.223124	0.230957	1	-0.133642	0.724831	1	-0.0645075
Trmt1l	-0.120288	0.634311	1	-0.172756	0.482312	1	-0.261607	0.0562454	0.427551	-0.146217	0.476814	1	-0.206586	0.202737	1	-0.448435	0.0536494	0.589863	-0.127239	0.667548	1	-0.0585493	0.803628	1	-0.428834	0.118635	1	-0.157865	0.61256	1	-0.177157	0.815143	1	-0.311592	0.202093	1	-0.123459	0.789302	1	-0.270475	0.708177	1	0.152973	0.660298	1	-0.0125085	0.953606	1	0.0158472
Rnf2	0.00533757	0.960628	1	0.0858727	0.672095	1	0.229372	0.0406423	0.338841	0.177389	0.354748	1	0.206876	0.17066	1	0.21062	0.261423	1	-0.0193728	0.978705	1	-0.0591724	0.901176	1	0.121387	0.641059	1	0.307692	0.17672	1	-0.132642	0.784131	1	0.138584	0.630985	1	0.266294	0.478095	1	0.378254	0.544915	1	0.107178	0.748225	1	-0.423874	0.205457	1	0.666352
Fam129a	0.0598154	0.980047	1	0.526542	0.336811	1	0.0413321	0.93711	1	0.220297	0.822265	1	0.365684	0.96218	1	0.159969	0.808931	1	-0.532962	0.792192	1	-0.143713	0.840796	1	0.637866	0.553381	1	-0.660476	0.500707	1	-0.394257	0.850398	1	-0.749585	0.354886	1	0.176388	0.892823	1	-0.192113	0.934042	1	-0.78366	0.568279	1	0.462953	0.00537761	0.395941	0.306333
2810414N06Rik	-0.675436	0.93756	1	-0.151546	0.988869	1	0.955924	0.808315	1	0.198314	0.973315	1	-0.601411	0.905028	1	-0.757909	0.972983	1	-0.577389	0.940999	1	-0.665517	0.900256	1	0.854469	0.957903	1	-0.259477	0.961182	1	-22.0201	0.934805	1	0.00694108	0.986566	1	0.0913536	0.992149	1	0.643095	0.948302	1	-0.878969	0.951631	1	4.08022e-08	1	1	4.08022e-08
Edem3	0.732283	0.659502	1	0.203709	0.797828	1	0.0134096	0.881777	1	-0.176152	0.728481	1	-0.154357	0.684192	1	-0.27968	0.705343	1	-0.227388	0.817798	1	-0.0397647	0.967434	1	0.00274217	0.943011	1	-0.357176	0.628957	1	-0.152106	0.930907	1	-0.633197	0.454563	1	-0.315212	0.896575	1	-0.127799	0.958594	1	0.879881	0.74927	1	-0.501937	0.141513	1	0.760499
1700025G04Rik	-0.334382	0.977341	1	-0.275754	0.130948	1	0.321291	0.0265697	0.243689	0.0252187	0.940364	1	-0.732952	0.884677	1	0.30542	0.0271683	0.37054	-0.143694	0.976061	1	-0.00293855	0.891236	1	-0.555399	0.127066	1	-0.0406783	0.873449	1	-0.405493	0.675819	1	1.09267	0.461824	1	-0.169617	0.645261	1	0.114316	0.75922	1	-0.0644785	0.840759	1	0.888339	0.445185	1	-0.206154
Tsen15	0.0293703	0.88152	1	0.205487	0.183305	1	0.140767	0.184667	0.952559	0.0680259	0.673633	1	0.00349805	0.958184	1	0.507046	1.66606e-06	8.5668e-05	-0.00240671	0.964485	1	0.217655	0.0736686	0.748142	0.0630855	0.82588	1	-0.0949335	0.624828	1	0.192488	0.614561	1	0.0308679	0.82861	1	0.25007	0.435119	1	0.191638	0.571357	1	0.228073	0.16465	1	-0.26016	0.49565	1	0.0467291
Rgl1	-0.331373	0.816084	1	-0.239628	0.824949	1	-0.304437	0.900443	1	0.0762993	0.991492	1	-0.222566	0.985097	1	0.218966	0.871418	1	0.533268	0.742693	1	0.502916	0.523939	1	0.114575	0.929417	1	-0.235158	0.810271	1	0.592218	0.897443	1	0.439569	0.859775	1	-0.109921	0.96359	1	0.0974688	0.964969	1	0.882435	0.934202	1	1.6503	0.795181	1	1.26354
Arpc5	0.284767	0.00256689	0.110947	0.442664	3.18123e-08	3.45e-06	0.309838	3.4939e-13	2.71825e-11	0.294666	3.02837e-08	1.89971e-06	0.199536	0.000269553	0.00757998	0.381411	5.45196e-09	4.06489e-07	0.413415	9.59462e-06	0.000833427	0.490412	7.79025e-12	1.31508e-09	0.433903	4.69237e-07	5.56062e-05	0.408618	1.18112e-07	1.34617e-05	0.322572	0.0166279	1	0.283258	0.000364144	0.0210873	0.460837	0.0037183	0.308034	0.218429	0.17265	1	0.30817	0.00246029	0.132604	0.391337	0.00410813	0.337206	0.248032
Ncf2	0.0913032	0.663346	1	0.202501	0.0484636	0.776825	0.0575939	0.230503	1	-0.00997582	0.795077	1	0.109544	0.562983	1	-0.089178	0.440696	1	-0.212176	0.400157	1	0.0937802	0.235257	1	0.0528979	0.646273	1	0.0856518	0.38184	1	-0.0165789	0.98061	1	0.056795	0.75271	1	0.151746	0.395126	1	0.0739648	0.747712	1	-0.164806	0.554288	1	-0.390651	0.00932228	0.587369	-0.498052
Smg7	-0.390075	0.352067	1	-0.00736013	0.981158	1	0.00833737	0.967026	1	-0.253735	0.207159	1	-0.119503	0.477773	1	-0.0359222	0.885527	1	0.076478	0.717659	1	-0.106605	0.725995	1	0.0724877	0.770996	1	-0.0987909	0.935445	1	0.143376	0.805981	1	-0.241952	0.456103	1	0.177893	0.748622	1	0.135612	0.669609	1	0.0346978	0.964027	1	-0.0299349	0.901717	1	0.161262
Nmnat2	-0.811497	0.86634	1	4.08022e-08	1	1	-18.256	0.979795	1	-18.7564	0.97724	1	-0.649106	0.90478	1	4.08022e-08	1	1	-2.10652	0.700245	1	-20.2193	0.949688	1	4.08022e-08	1	1	4.08022e-08	1	1	-22.458	0.913149	1	-1.20467	0.734611	1	4.08022e-08	1	1	-20.7239	0.967514	1	-20.5541	0.964812	1	-0.664792	0.951964	1	-21.4128
Lamc1	-0.22355	0.927149	1	0.0635562	0.951884	1	-0.332739	0.750209	1	-0.300622	0.798962	1	-0.168424	0.905388	1	-0.278174	0.711345	1	-0.24981	0.897988	1	-0.718657	0.578723	1	-0.493766	0.807892	1	-0.708836	0.658176	1	-0.475841	0.946312	1	-1.77493	0.513271	1	-0.689752	0.777746	1	-0.999703	0.816199	1	-0.583018	0.806701	1	-0.408996	0.849313	1	-0.357755
Shcbp1l	0.170225	0.979756	1	-0.98621	0.867972	1	0.822496	0.828807	1	-0.562114	0.91081	1	0.030486	0.884801	1	1.53285	0.648234	1	-0.711287	0.70374	1	-1.80344	0.786098	1	0.477699	0.952403	1	-0.491493	0.901859	1	0.728316	0.930318	1	-0.402646	0.956818	1	-0.636286	0.92519	1	-2.12834	0.800646	1	-0.599648	0.986864	1	-0.327242	0.992537	1	2.12514
Dhx9	0.251226	0.0548866	1	-0.127136	0.100304	1	-0.0466656	0.345153	1	-0.0799522	0.268243	1	0.0357465	0.58108	1	0.0403615	0.291945	1	0.306163	0.00301311	0.116956	-0.136529	0.116953	0.991827	0.0412775	0.789849	1	0.00683515	0.963634	1	-0.35889	0.174648	1	0.0369133	0.696742	1	-0.0682397	0.691423	1	0.0659383	0.640618	1	0.0585597	0.61361	1	0.0301562	0.77726	1	0.160988
Npl	0.422892	0.595083	1	0.4914	0.015023	0.337293	0.722886	4.06716e-14	3.51583e-12	0.599075	1.18639e-06	5.70679e-05	0.197039	0.472455	1	0.618036	1.27173e-06	6.67344e-05	0.0896321	0.844471	1	0.55828	0.000114856	0.00450709	0.983378	0.000177221	0.0105595	0.718262	0.000340695	0.014112	0.762568	0.132241	1	0.476625	0.119885	1	0.590614	0.143165	1	0.583849	0.467604	1	0.413889	0.0716314	1	0.449416	0.199923	1	0.648829
Rgs8	19.9122	0.975252	1	-0.839633	0.889292	1	-0.141621	0.988681	1	-2.23935	0.704751	1	19.1287	0.973561	1	-0.689429	0.825604	1	4.08022e-08	1	1	-1.02572	0.890677	1	-1.58992	0.867896	1	-0.637189	0.845513	1	23.0052	0.88047	1	4.08022e-08	1	1	-2.06687	0.888712	1	2.08739	0.915744	1	4.08022e-08	1	1	0.174182	0.996079	1	4.08022e-08
C230024C17Rik	1.81926	0.966642	1	-19.0907	0.980069	1	4.08022e-08	1	1	4.08022e-08	1	1	4.08022e-08	1	1	4.08022e-08	1	1	19.8946	0.971943	1	4.08022e-08	1	1	4.08022e-08	1	1	4.08022e-08	1	1	4.08022e-08	1	1	-20.0085	0.974751	1	4.08022e-08	1	1	4.08022e-08	1	1	4.08022e-08	1	1	4.08022e-08	1	1	4.08022e-08
Rgs16	4.08022e-08	1	1	4.08022e-08	1	1	-1.3239	0.960225	1	19.4096	0.978826	1	4.08022e-08	1	1	-1.94674	0.919567	1	20.1613	0.971943	1	0.231444	0.961691	1	-20.6315	0.954085	1	-2.12173	0.928265	1	21.4549	0.960023	1	-20.8593	0.949527	1	4.08022e-08	1	1	-20.1835	0.967514	1	4.08022e-08	1	1	1.53191	0.969903	1	4.08022e-08
Gm28513	1.09721	0.958087	1	1.87062	0.956808	1	-0.922233	0.980409	1	19.1043	0.978826	1	0.580951	0.979447	1	0.217332	0.996171	1	1.68747	0.940359	1	20.4534	0.943046	1	0.553936	0.991149	1	4.08022e-08	1	1	4.08022e-08	1	1	-1.42148	0.934099	1	4.08022e-08	1	1	4.08022e-08	1	1	1.16352	0.98058	1	4.08022e-08	1	1	4.08022e-08
Rnasel	-0.131224	0.598888	1	-0.094753	0.631287	1	0.093802	0.498226	1	-0.0680707	0.712706	1	-0.257058	0.201888	1	-0.0582456	0.870012	1	0.0142851	0.914671	1	0.00527315	0.863711	1	0.225306	0.421527	1	-0.0116962	0.942184	1	-0.0101383	0.974955	1	-0.169667	0.405181	1	-0.176094	0.522264	1	-0.0848429	0.935755	1	-0.0586342	0.997769	1	0.182864	0.539755	1	-1.13403
Rgsl1	4.08022e-08	1	1	19.3005	0.978963	1	-0.256375	0.999394	1	-0.184998	0.99361	1	19.3139	0.973561	1	-19.2626	0.978884	1	4.08022e-08	1	1	4.08022e-08	1	1	20.0572	0.962978	1	19.2559	0.97379	1	4.08022e-08	1	1	4.08022e-08	1	1	-20.6381	0.971406	1	4.08022e-08	1	1	4.08022e-08	1	1	4.08022e-08	1	1	4.08022e-08
Teddm2	0.236686	0.930535	1	1.02913	0.911649	1	0.513207	0.933433	1	-0.102853	0.99523	1	-0.833299	0.833769	1	-1.60247	0.885023	1	-0.402663	0.913563	1	0.0598301	0.977089	1	-0.161395	0.973451	1	2.38645	0.824537	1	0.250845	0.985337	1	0.00859695	0.985395	1	0.121138	0.984131	1	-0.628971	0.996686	1	-0.331632	0.929411	1	-21.4058	0.947798	1	-0.738564
Teddm1b	4.08022e-08	1	1	4.08022e-08	1	1	-18.2082	0.979795	1	4.08022e-08	1	1	19.6797	0.947151	1	4.08022e-08	1	1	20.1185	0.971943	1	4.08022e-08	1	1	4.08022e-08	1	1	4.08022e-08	1	1	4.08022e-08	1	1	4.08022e-08	1	1	4.08022e-08	1	1	4.08022e-08	1	1	4.08022e-08	1	1	4.08022e-08	1	1	4.08022e-08
Glul	-0.250841	0.030312	0.760152	-0.0271187	0.819377	1	0.211631	0.0734758	0.522151	0.22433	0.120861	0.983488	-0.394182	0.00453635	0.0766126	0.158084	0.170079	1	-0.389167	0.0309405	0.693341	-0.0394141	0.842655	1	0.295312	0.215584	1	0.180904	0.358592	1	-0.407529	0.39042	1	-0.141421	0.404649	1	-0.0805677	0.638567	1	0.284415	0.464052	1	-0.314895	0.154256	1	-0.220845	0.660804	1	0.411639
Gm29291	4.08022e-08	1	1	-0.735801	0.962398	1	-0.147646	0.997577	1	-2.87987	0.93017	1	4.08022e-08	1	1	-20.4521	0.93671	1	4.08022e-08	1	1	-1.35561	0.978118	1	4.08022e-08	1	1	0.131861	0.986775	1	21.3865	0.960023	1	4.08022e-08	1	1	-22.3666	0.914366	1	0.00901665	0.996747	1	20.1697	0.972726	1	4.08022e-08	1	1	4.08022e-08
A830008E24Rik	4.08022e-08	1	1	4.08022e-08	1	1	19.6996	0.958374	1	4.08022e-08	1	1	4.08022e-08	1	1	19.6251	0.975043	1	4.08022e-08	1	1	4.08022e-08	1	1	4.08022e-08	1	1	-20.0967	0.967353	1	4.08022e-08	1	1	4.08022e-08	1	1	4.08022e-08	1	1	4.08022e-08	1	1	4.08022e-08	1	1	-20.557	0.973885	1	4.08022e-08
Cacna1e	19.6787	0.975252	1	-0.184687	0.998902	1	-18.2642	0.979795	1	-18.6221	0.97724	1	1.65174	0.841384	1	4.08022e-08	1	1	4.08022e-08	1	1	19.1154	0.971505	1	4.08022e-08	1	1	19.5917	0.97379	1	0.931724	0.945245	1	4.08022e-08	1	1	4.08022e-08	1	1	19.3425	0.970795	1	4.08022e-08	1	1	4.08022e-08	1	1	-0.589306
Gm9530	0.717917	0.965581	1	-0.231217	0.952657	1	-0.995086	0.863541	1	0.655726	0.962408	1	-0.437139	0.986372	1	-0.0204978	0.992405	1	-0.478416	0.961974	1	-0.81761	0.808599	1	1.07194	0.856675	1	-0.551292	0.941683	1	-20.4139	0.978247	1	1.11562	0.945606	1	-1.49064	0.81018	1	-0.28062	0.996686	1	1.23877	0.98058	1	0.332856	0.982357	1	-0.200493
Ier5	0.0897796	0.538692	1	-0.239711	0.0149363	0.336188	-0.0867677	0.543442	1	-0.281249	0.056776	0.607151	-0.431454	0.000866664	0.0201928	-0.0941423	0.617321	1	-0.0857979	0.522111	1	0.0316868	0.672379	1	0.0798371	0.640172	1	-0.0367929	0.972524	1	-0.452115	0.0574832	1	-0.11054	0.397011	1	-0.151396	0.291222	1	-0.0463693	0.887912	1	0.109049	0.423512	1	0.114362	0.609176	1	0.36137
Mr1	-0.29562	0.845212	1	-0.25781	0.87996	1	-0.562058	0.616062	1	-0.0463293	0.930568	1	-0.158659	0.920998	1	-0.466167	0.834667	1	0.0118347	0.990948	1	0.0883005	0.922687	1	0.134143	0.993556	1	0.632964	0.88778	1	-1.05296	0.860141	1	-0.287911	0.82499	1	0.201081	0.857818	1	-0.382769	0.972757	1	0.439238	0.833897	1	0.0280085	0.968892	1	-21.4955
Stx6	0.390777	0.144054	1	0.072555	0.736182	1	0.024179	0.801808	1	-0.010751	0.996683	1	-0.0278191	0.86131	1	-0.0107278	0.878204	1	-0.0240682	0.852357	1	0.139938	0.407815	1	0.290424	0.30243	1	0.274548	0.238501	1	-0.598654	0.487604	1	0.152985	0.583639	1	-0.0978439	0.771717	1	0.0721055	0.894752	1	-0.133482	0.864265	1	0.400395	0.510763	1	0.478476
BC034090	21.0847	0.950529	1	-19.8877	0.960151	1	-1.17909	0.960243	1	20.6093	0.915452	1	-0.732015	0.987235	1	-0.486599	0.952066	1	0.416614	0.996391	1	-0.483584	0.996692	1	-19.8627	0.977033	1	-1.28461	0.960918	1	4.08022e-08	1	1	-20.9898	0.949527	1	0.363028	0.99456	1	4.08022e-08	1	1	-0.821803	0.87158	1	4.08022e-08	1	1	4.08022e-08
Gm37622	4.08022e-08	1	1	-20.3351	0.960151	1	-17.7847	0.979795	1	4.08022e-08	1	1	4.08022e-08	1	1	4.08022e-08	1	1	4.08022e-08	1	1	4.08022e-08	1	1	-19.6642	0.977033	1	4.08022e-08	1	1	4.08022e-08	1	1	20.1753	0.96503	1	4.08022e-08	1	1	4.08022e-08	1	1	4.08022e-08	1	1	4.08022e-08	1	1	4.08022e-08
Xpr1	-0.384083	0.102432	1	0.0898308	0.706904	1	-0.0481205	0.930479	1	-0.115197	0.75577	1	-0.0688066	0.790034	1	-0.0912398	0.712617	1	-0.193234	0.436927	1	0.240558	0.308124	1	-0.244688	0.531107	1	0.0382469	0.92624	1	-0.0659193	0.922107	1	-0.0778339	0.664656	1	-0.415882	0.339537	1	0.117586	0.770193	1	-0.116489	0.816843	1	-0.334378	0.524356	1	0.302339
Gm5532	19.9577	0.975252	1	1.27416	0.977838	1	18.4441	0.97918	1	18.9802	0.978826	1	4.08022e-08	1	1	20.5175	0.950111	1	4.08022e-08	1	1	19.6554	0.971505	1	4.08022e-08	1	1	4.08022e-08	1	1	4.08022e-08	1	1	4.08022e-08	1	1	21.7755	0.937537	1	4.08022e-08	1	1	4.08022e-08	1	1	4.08022e-08	1	1	4.08022e-08
Acbd6	-0.0926241	0.376348	1	0.192763	0.0210949	0.429434	0.0623005	0.228011	1	0.0142192	0.752422	1	0.183748	0.00144003	0.0308228	0.0516252	0.368886	1	0.0380709	0.723029	1	0.140324	0.0562753	0.624271	0.0388919	0.781037	1	0.104538	0.352596	1	-0.225931	0.469	1	0.0241306	0.892707	1	0.154558	0.326239	1	-0.0592172	0.932483	1	0.197004	0.070424	1	-0.333089	0.0256948	1	-0.327781
Qsox1	-0.0628798	0.897025	1	0.0362487	0.796356	1	0.060597	0.572753	1	0.204078	0.289303	1	0.0780237	0.504422	1	0.218602	0.403221	1	0.20798	0.560394	1	0.0366724	0.764738	1	0.555384	0.0981001	1	0.0521414	0.957596	1	-0.191147	0.848242	1	0.153402	0.650407	1	0.274582	0.515138	1	0.314593	0.598633	1	-0.0414314	0.724558	1	-0.199084	0.698548	1	-1.48745
Cep350	0.106157	0.724137	1	0.21528	0.234768	1	0.0399933	0.509754	1	0.0722781	0.418039	1	0.0780606	0.404186	1	-0.163027	0.329892	1	0.122856	0.62028	1	0.180745	0.113246	0.974241	0.324272	0.0283476	0.58574	0.262271	0.0869948	0.987118	0.294635	0.531169	1	0.11095	0.579807	1	0.244284	0.460935	1	0.272489	0.210395	1	0.2821	0.323446	1	0.239049	0.393904	1	0.63969
Tor1aip1	0.0717899	0.828117	1	0.291543	0.0841331	1	0.219921	0.00111077	0.0183868	0.052703	0.618174	1	0.0216852	0.543041	1	0.0526281	0.617209	1	0.244634	0.371276	1	-0.116001	0.446518	1	0.0939947	0.597649	1	0.0186139	0.893664	1	0.38449	0.372481	1	0.42037	0.0510669	0.900053	0.240825	0.512917	1	0.00860808	0.78668	1	0.287869	0.247735	1	0.181765	0.599664	1	0.491512
Tor1aip2	-0.0546287	0.885401	1	-0.0401134	0.850485	1	0.120454	0.286139	1	0.268669	0.0400549	0.471588	0.0691889	0.423325	1	-0.0863571	0.573468	1	0.259331	0.305726	1	0.0439463	0.692096	1	0.135591	0.616603	1	0.251853	0.245316	1	-0.0928564	0.852638	1	0.123412	0.579687	1	-0.106358	0.85848	1	0.0710318	0.814288	1	0.195954	0.496323	1	-0.0288277	0.959605	1	-0.819495
Axdnd1	-19.5908	0.983848	1	-20.332	0.960151	1	-0.639808	0.981006	1	-1.09604	0.975654	1	4.08022e-08	1	1	-0.0443206	0.996171	1	4.08022e-08	1	1	-2.39533	0.927828	1	-20.3235	0.954085	1	-0.454989	0.980651	1	21.4761	0.960023	1	-19.81	0.974751	1	4.08022e-08	1	1	-1.21854	0.996686	1	-20.5803	0.964812	1	4.08022e-08	1	1	4.08022e-08
Gm2000	-0.487813	3.44879e-09	5.51006e-07	-0.349891	1.45188e-08	1.66538e-06	-0.232485	2.16455e-11	1.37838e-09	-0.355162	6.59307e-15	9.07511e-13	-0.260246	1.72703e-10	1.77606e-08	-0.350033	1.00829e-09	8.39179e-08	-0.294775	6.34356e-05	0.00463313	-0.253305	7.68277e-06	0.000420125	-0.356946	4.98594e-07	5.79341e-05	-0.247622	3.68505e-05	0.00221276	-0.495176	0.123698	1	-0.399034	9.66748e-07	0.000115327	-0.381154	0.00185357	0.18224	-0.405287	0.00314319	0.309034	-0.494403	4.64066e-07	0.000105114	-0.335974	0.00737486	0.503686	-0.113566
Soat1	0.272598	0.979293	1	0.156679	0.760885	1	0.0765958	0.471285	1	-0.00974346	0.958032	1	-0.36665	0.912046	1	-0.473097	0.307367	1	-1.20858	0.779989	1	0.71499	0.020883	0.304797	0.237543	0.48782	1	0.284886	0.121259	1	-0.391319	0.748295	1	0.0445041	0.991805	1	0.421787	0.60378	1	0.63581	0.30135	1	0.108051	0.831069	1	0.0125545	0.998039	1	0.507706
Gm10031	0.224033	0.936032	1	0.949938	0.611122	1	0.245651	0.801685	1	-0.0187998	0.985735	1	0.0657255	0.666122	1	0.401558	0.773422	1	-0.0193977	0.981784	1	-0.150656	0.94192	1	-1.06442	0.850208	1	-0.794149	0.695174	1	0.544682	0.951424	1	0.282743	0.843369	1	-0.402859	0.932758	1	1.52778	0.835727	1	-0.202653	0.897826	1	-0.157499	0.993296	1	0.216523
Abl2	0.12775	0.839242	1	-0.17863	0.732206	1	-0.024667	0.87478	1	-0.0788296	0.821703	1	-0.130774	0.66936	1	0.0347815	0.996361	1	-0.363503	0.505151	1	0.0744808	0.756535	1	0.0171479	0.898978	1	0.164632	0.662778	1	0.124581	0.945751	1	-0.232972	0.549002	1	0.0783224	0.901081	1	-0.351344	0.71925	1	0.018709	0.972129	1	-0.238039	0.857333	1	-1.23613
Tor3a	-0.302741	0.662723	1	-0.26075	0.118037	1	-0.306306	0.000547318	0.0100237	-0.261436	0.00334145	0.0680227	-0.44938	0.308026	1	-0.205698	0.0775006	0.764496	-0.756478	0.12585	1	-0.152664	0.377164	1	-0.104929	0.567488	1	-0.249027	0.0301464	0.496265	-0.0711072	0.874601	1	-0.0915801	0.849907	1	-0.261759	0.569776	1	-0.17871	0.730961	1	-0.144399	0.581409	1	0.0232484	0.918495	1	-0.55015
Fam20b	-0.0119593	0.993637	1	-0.100073	0.872003	1	0.215249	0.324704	1	0.0906263	0.817779	1	-0.108666	0.841531	1	0.0538499	0.884645	1	0.00932185	0.998072	1	0.0901918	0.774244	1	0.17056	0.690247	1	0.224913	0.523361	1	0.339394	0.850066	1	-0.107144	0.817437	1	0.413703	0.746013	1	-0.120559	0.907388	1	0.559598	0.412778	1	0.191438	0.710908	1	-0.506691
Ralgps2	0.776543	0.000760853	0.0396918	0.155158	0.571751	1	0.281379	0.150372	0.843498	0.302521	0.150786	1	0.389244	0.143645	0.90794	0.119748	0.537136	1	0.469587	0.0860313	1	0.105907	0.745946	1	-0.594762	0.23664	1	-0.297731	0.425708	1	0.636139	0.472993	1	0.29417	0.331624	1	0.0406184	0.999159	1	0.298154	0.603558	1	0.227116	0.44246	1	0.301236	0.52601	1	0.415987
Angptl1	-19.4003	0.983848	1	4.08022e-08	1	1	17.9773	0.97918	1	4.08022e-08	1	1	4.08022e-08	1	1	4.08022e-08	1	1	4.08022e-08	1	1	4.08022e-08	1	1	4.08022e-08	1	1	4.08022e-08	1	1	4.08022e-08	1	1	4.08022e-08	1	1	4.08022e-08	1	1	4.08022e-08	1	1	4.08022e-08	1	1	4.08022e-08	1	1	4.08022e-08
4930439D14Rik	2.6628	0.917278	1	0.174753	0.998884	1	-0.112616	0.998183	1	19.9989	0.957667	1	4.08022e-08	1	1	-0.643527	0.986541	1	-19.8879	0.975532	1	-1.036	0.978118	1	0.689132	0.985962	1	20.3527	0.947609	1	4.08022e-08	1	1	-0.02452	0.9903	1	21.734	0.937537	1	4.08022e-08	1	1	-2.1752	0.956839	1	1.78629	0.969903	1	4.08022e-08
Rasal2	-1.19343	0.858089	1	0.16365	0.931028	1	0.0981871	0.979469	1	0.392048	0.819757	1	0.320942	0.74357	1	0.714931	0.540169	1	-0.981234	0.746367	1	0.902126	0.478965	1	-0.355091	0.919514	1	-0.389522	0.791629	1	0.117965	0.988968	1	0.671127	0.651388	1	0.816894	0.860302	1	1.05228	0.816498	1	0.911163	0.547029	1	1.50319	0.713981	1	2.48262
Cryzl2	-0.284609	0.260647	1	-0.120631	0.619251	1	-0.21521	0.102474	0.65563	-0.16641	0.248626	1	-0.368093	0.0626336	0.538829	0.117355	0.562809	1	-0.287185	0.239358	1	0.000490716	0.801536	1	-0.413491	0.260315	1	-0.0907249	0.738498	1	-0.0922503	0.862885	1	-0.113618	0.739617	1	0.177792	0.564373	1	-0.0833507	0.916934	1	0.0709878	0.785758	1	0.0555654	0.989312	1	-0.383536
Gm15486	4.08022e-08	1	1	4.08022e-08	1	1	4.08022e-08	1	1	4.08022e-08	1	1	4.08022e-08	1	1	4.08022e-08	1	1	4.08022e-08	1	1	4.08022e-08	1	1	4.08022e-08	1	1	4.08022e-08	1	1	4.08022e-08	1	1	4.08022e-08	1	1	4.08022e-08	1	1	4.08022e-08	1	1	4.08022e-08	1	1	-0.0591032	0.996079	1	4.08022e-08
Sec16b	0.757228	0.991393	1	-0.909556	0.888365	1	0.17445	0.951794	1	0.509462	0.889514	1	0.709979	0.993148	1	0.920175	0.853459	1	1.27996	0.968317	1	-0.989814	0.931263	1	0.122713	0.994839	1	-2.21661	0.928265	1	0.338423	0.985225	1	-22.2703	0.874259	1	-1.04812	0.893879	1	-0.503362	0.989936	1	-22.8237	0.825421	1	-2.41998	0.7721	1	1.25077
Cop1	0.163613	0.438125	1	0.177449	0.256929	1	0.137293	0.0773922	0.541594	0.205203	0.0482218	0.540991	0.0889869	0.175204	1	0.287916	0.0310753	0.40917	0.17931	0.244725	1	0.224052	0.0670689	0.705367	0.122753	0.524775	1	-0.00224584	0.948083	1	0.350326	0.374925	1	0.0318157	0.87828	1	0.0737685	0.81607	1	0.095666	0.556136	1	0.0791557	0.771318	1	0.23492	0.437895	1	0.0393099
Gm37294	21.4214	0.925853	1	4.08022e-08	1	1	4.08022e-08	1	1	4.08022e-08	1	1	-1.39922	0.967626	1	19.2688	0.975043	1	0.913756	0.968393	1	-19.4865	0.974831	1	4.08022e-08	1	1	4.08022e-08	1	1	4.08022e-08	1	1	-19.9103	0.974751	1	4.08022e-08	1	1	4.08022e-08	1	1	18.8528	0.972726	1	-20.1416	0.973885	1	4.08022e-08
4930523C07Rik	-0.0035921	0.977513	1	0.282444	0.299074	1	0.0638084	0.430501	1	0.0453137	0.717584	1	-0.112106	0.321283	1	-0.176394	0.32555	1	-0.0844765	0.754325	1	0.33216	0.0125271	0.212675	-0.161399	0.611728	1	0.0461131	0.687269	1	-0.351313	0.573019	1	-0.260688	0.112486	1	0.0252684	0.973816	1	0.444881	0.240415	1	-0.258323	0.514296	1	0.186345	0.566164	1	0.363412
4930562F07Rik	-19.2487	0.983848	1	0.9891	0.804576	1	0.343669	0.559166	1	-0.0359295	0.999756	1	18.3812	0.973561	1	-0.363498	0.93638	1	-0.419461	0.996428	1	0.0920481	0.922747	1	-0.214947	0.974253	1	0.606996	0.687415	1	2.21811	0.694718	1	-1.60856	0.959156	1	0.0949902	0.997364	1	0.541997	0.874894	1	-0.618859	0.992049	1	-0.284636	0.985202	1	-22.2861
Mrps14	0.367968	3.60101e-05	0.00276551	0.359312	5.0878e-09	6.41874e-07	0.247766	1.58892e-17	1.9474e-15	0.299121	3.47285e-16	5.1358e-14	0.144997	0.000105878	0.00345096	0.267321	2.23238e-09	1.78331e-07	0.334694	1.8953e-06	0.000198331	0.352042	1.29278e-13	2.89163e-11	0.34505	1.20641e-07	1.66058e-05	0.488658	1.68409e-21	9.721e-19	0.0155739	0.28139	1	0.283239	7.96213e-05	0.00581528	0.38142	0.00207642	0.198692	0.33793	0.00998192	0.723143	0.123594	0.0987813	1	0.403432	0.000622243	0.0784114	0.347328
Cacybp	0.160854	0.0852217	1	0.0594681	0.440163	1	0.176833	1.49742e-09	7.92745e-08	0.162031	3.69296e-06	0.000160436	0.280151	7.25234e-22	2.27673e-19	0.0895461	0.0472757	0.546128	0.202088	0.00325375	0.123615	0.0559049	0.104194	0.926206	0.216187	4.57016e-05	0.00329752	0.155911	0.0132581	0.272065	0.184675	0.0245231	1	0.155568	0.0573528	0.963345	-0.0292865	0.925692	1	0.109174	0.399429	1	0.196431	0.0171836	0.546152	0.249436	0.0464872	1	0.443784
Rabgap1l	-0.240716	0.210504	1	0.0652893	0.49216	1	0.239564	0.000172813	0.00364659	0.293699	0.00247735	0.0528364	-0.0185244	0.850451	1	0.348074	0.000268441	0.00790046	0.195652	0.214242	1	0.248789	0.00190703	0.0474609	0.353845	0.0108156	0.295221	0.0704336	0.461906	1	0.0460698	0.80549	1	0.378133	0.00286838	0.115601	-0.00212358	0.930831	1	0.458896	0.0393204	1	0.347799	0.000452863	0.0334856	-0.0757802	0.926111	1	-0.0655461
Gm36975	19.7726	0.975252	1	19.7046	0.978963	1	4.08022e-08	1	1	-18.5391	0.97724	1	-17.9147	0.980397	1	-19.4297	0.978884	1	-20.0011	0.975532	1	4.08022e-08	1	1	4.08022e-08	1	1	4.08022e-08	1	1	4.08022e-08	1	1	4.08022e-08	1	1	4.08022e-08	1	1	4.08022e-08	1	1	4.08022e-08	1	1	-20.4396	0.973885	1	4.08022e-08
Rc3h1	0.0755446	0.834036	1	0.0523983	0.901345	1	0.0953961	0.672444	1	0.0832248	0.786894	1	0.0131388	0.655901	1	-0.0882104	0.719392	1	0.196278	0.572177	1	0.178602	0.342897	1	0.311449	0.323841	1	-0.199809	0.713079	1	0.068443	0.969695	1	0.0778435	0.72521	1	0.318198	0.600769	1	0.3783	0.565853	1	0.36302	0.39359	1	0.436332	0.366584	1	0.557737
Serpinc1	0.172144	0.980715	1	1.48545	0.934722	1	-0.221986	0.982217	1	0.900706	0.960835	1	-0.969199	0.89052	1	0.165273	0.994402	1	-0.618619	0.958369	1	0.109916	0.986849	1	-20.7793	0.954085	1	4.08022e-08	1	1	-20.3301	0.978247	1	1.32277	0.900971	1	0.180054	0.989121	1	-0.66236	0.961077	1	-1.83599	0.956839	1	2.15737	0.913967	1	-21.1137
Zbtb37	-0.132629	0.828736	1	0.352051	0.675628	1	0.34382	0.552765	1	-0.163785	0.842745	1	-0.0189317	0.9986	1	0.300593	0.765561	1	0.0997697	0.94181	1	0.405308	0.515838	1	-0.497378	0.746966	1	0.355427	0.758584	1	0.0597752	0.986463	1	-0.0344145	0.984253	1	-0.189337	0.860661	1	0.677352	0.754715	1	0.183836	0.866867	1	0.0930622	0.911892	1	-0.0469999
Gm37362	-19.1462	0.983848	1	-19.2162	0.980069	1	4.08022e-08	1	1	4.08022e-08	1	1	4.08022e-08	1	1	4.08022e-08	1	1	4.08022e-08	1	1	20.2038	0.971505	1	4.08022e-08	1	1	4.08022e-08	1	1	4.08022e-08	1	1	4.08022e-08	1	1	4.08022e-08	1	1	4.08022e-08	1	1	4.08022e-08	1	1	4.08022e-08	1	1	4.08022e-08
Dars2	-0.0829635	0.926654	1	0.0196019	0.951777	1	0.191786	0.0391253	0.329937	0.119091	0.509213	1	0.224789	0.0381692	0.378865	0.212463	0.362355	1	0.0164396	0.906334	1	-0.000658231	0.899495	1	0.562144	0.101629	1	0.154676	0.520608	1	0.0232931	0.989727	1	-0.247932	0.392896	1	0.565431	0.589012	1	-0.111378	0.877138	1	-0.00474691	0.802068	1	-0.0363555	0.944391	1	-0.656307
Gm37634	1.01987	0.890591	1	1.04473	0.95573	1	-0.242717	0.966222	1	-0.743328	0.898177	1	0.116017	0.916595	1	-0.351948	0.959611	1	-0.341674	0.954727	1	0.503887	0.878522	1	-1.09101	0.913398	1	-2.16529	0.786993	1	0.764864	0.981792	1	-0.0579412	0.988461	1	-0.0140128	0.994785	1	-22.7111	0.870593	1	-1.16765	0.871642	1	-21.521	0.947798	1	4.08022e-08
Cenpl	-0.283665	0.739262	1	0.299105	0.756944	1	-0.107903	0.318425	1	-0.121532	0.662654	1	0.0648656	0.414837	1	-0.095026	0.80006	1	-0.529697	0.462947	1	-0.0992587	0.528543	1	-0.399968	0.674215	1	-0.368985	0.571588	1	-0.298152	0.639041	1	-0.228113	0.159708	1	0.303453	0.87928	1	-0.12445	0.967483	1	-0.0409015	0.891782	1	-0.000696581	0.98672	1	-0.603558
Klhl20	-0.448816	0.428586	1	0.0122279	0.990821	1	-0.0152204	0.917293	1	0.162695	0.712147	1	-0.0344059	0.920202	1	0.213909	0.61795	1	0.0171414	0.889971	1	0.0853095	0.809833	1	-0.386514	0.646586	1	-0.0954404	0.840853	1	0.202228	0.915219	1	0.320824	0.548676	1	0.0108619	0.995009	1	0.0134543	0.984137	1	0.10347	0.904906	1	0.337873	0.658852	1	0.958273
Prdx6	-0.0971967	0.0363934	0.872954	0.00961928	0.850043	1	-0.0695931	0.00256882	0.0370698	-0.0481996	0.0107931	0.171519	0.0631009	0.0270483	0.296934	-0.0263796	0.311312	1	0.00962682	0.888362	1	-0.0425836	0.276382	1	-0.14806	6.54916e-05	0.00452473	-0.0290936	0.883678	1	-0.0681392	0.902972	1	-0.0336723	0.241367	1	-0.00506868	0.68573	1	-0.179686	0.0167756	1	-0.156221	0.0672248	1	-0.0631537	0.545746	1	-0.246219
Tnfsf4	-0.206274	0.944752	1	-0.116185	0.986817	1	-1.75545	0.920532	1	-19.5173	0.954499	1	0.0386356	0.984672	1	-0.126345	0.99425	1	-0.597874	0.920404	1	-0.0649483	0.979832	1	0.474345	0.980722	1	4.08022e-08	1	1	-21.4099	0.95651	1	0.101248	0.964891	1	-0.0733025	0.982169	1	4.08022e-08	1	1	-0.799763	0.7271	1	-20.7957	0.973885	1	-21.5336
Fasl	4.08022e-08	1	1	4.08022e-08	1	1	4.08022e-08	1	1	4.08022e-08	1	1	4.08022e-08	1	1	-19.1441	0.978884	1	4.08022e-08	1	1	4.08022e-08	1	1	4.08022e-08	1	1	4.08022e-08	1	1	4.08022e-08	1	1	4.08022e-08	1	1	4.08022e-08	1	1	4.08022e-08	1	1	4.08022e-08	1	1	4.08022e-08	1	1	4.08022e-08
Suco	0.636442	0.109926	1	0.214992	0.39284	1	0.224089	0.0454968	0.365403	0.413224	0.0026912	0.057125	-0.0474352	0.949634	1	-0.0997983	0.679334	1	-0.0343026	0.992781	1	0.0985851	0.619238	1	-0.0512647	0.938078	1	0.171348	0.493705	1	0.0643725	0.974899	1	0.275513	0.4699	1	0.25897	0.526752	1	0.619764	0.178262	1	-0.175921	0.674022	1	0.134525	0.729532	1	0.380018
Gm31925	4.08022e-08	1	1	4.08022e-08	1	1	0.520695	0.93255	1	0.88208	0.884221	1	4.08022e-08	1	1	19.5694	0.975043	1	4.08022e-08	1	1	19.8004	0.971505	1	4.08022e-08	1	1	4.08022e-08	1	1	4.08022e-08	1	1	4.08022e-08	1	1	4.08022e-08	1	1	4.08022e-08	1	1	4.08022e-08	1	1	4.08022e-08	1	1	4.08022e-08
4930558K02Rik	-1.22085	0.960174	1	0.781258	0.976696	1	-1.54797	0.920532	1	-0.810973	0.949737	1	-21.8565	0.824986	1	-0.879597	0.965432	1	-2.52181	0.881667	1	0.222642	0.986648	1	-20.5893	0.954085	1	4.08022e-08	1	1	-20.5271	0.978247	1	0.322399	0.980602	1	-1.39628	0.94559	1	-21.9929	0.935082	1	0.0959632	0.984287	1	-21.394	0.947798	1	4.08022e-08
Pigc	-0.17184	0.816	1	-0.0344484	0.937404	1	-0.332809	0.100838	0.64743	-0.166431	0.61883	1	-0.108716	0.902248	1	-0.038095	0.884834	1	-0.178387	0.718792	1	-0.127242	0.727134	1	-0.174792	0.863915	1	-0.153536	0.830131	1	-0.0612297	0.935927	1	-0.177873	0.656455	1	-0.371865	0.617647	1	-0.350991	0.770193	1	0.390524	0.521129	1	-0.478762	0.744956	1	-0.620957
Dnm3	-19.294	0.983848	1	4.08022e-08	1	1	-1.50663	0.960225	1	-19.4204	0.97724	1	-0.384877	0.993173	1	0.574986	0.996145	1	4.08022e-08	1	1	-0.0954903	0.996692	1	-19.462	0.977033	1	1.4076	0.954012	1	21.3882	0.960023	1	4.08022e-08	1	1	0.1656	0.994617	1	-0.266803	0.996686	1	-20.9992	0.964812	1	4.08022e-08	1	1	4.08022e-08
2810442N19Rik	4.08022e-08	1	1	1.08571	0.977856	1	-1.68328	0.940085	1	2.16789	0.938096	1	4.08022e-08	1	1	-19.1267	0.978884	1	-21.4192	0.926687	1	-19.6122	0.974831	1	-19.7965	0.977033	1	4.08022e-08	1	1	4.08022e-08	1	1	4.08022e-08	1	1	4.08022e-08	1	1	4.08022e-08	1	1	4.08022e-08	1	1	4.08022e-08	1	1	4.08022e-08
Mettl13	-0.237383	0.585193	1	0.0256164	0.955379	1	-0.0993365	0.748877	1	-0.0346809	0.977041	1	-0.135212	0.507901	1	0.0393886	0.925353	1	-0.196223	0.543909	1	-0.310569	0.339639	1	0.0412356	0.934293	1	0.00329426	0.899056	1	0.0227307	0.96978	1	0.123051	0.827221	1	0.147894	0.827442	1	-0.17238	0.973923	1	0.250971	0.570845	1	-0.052049	0.8678	1	-0.592238
Vamp4	-0.0365516	0.927243	1	-0.270454	0.487	1	-0.359353	0.00341042	0.0472338	-0.476514	0.00131958	0.0309066	-0.0197444	0.901875	1	-0.72254	0.0270454	0.369428	0.0426353	0.922793	1	-0.285138	0.247575	1	-0.216813	0.54801	1	-0.242304	0.468558	1	-1.14585	0.147695	1	-0.288526	0.339301	1	-0.29329	0.557341	1	-0.0150057	0.912571	1	-0.285871	0.516433	1	-0.378886	0.382356	1	0.145187
Prrc2c	0.0348604	0.665802	1	-0.0154131	0.615121	1	0.0356163	0.356633	1	0.0574561	0.417272	1	0.101667	0.102123	0.735868	0.0516486	0.199718	1	0.0954774	0.146312	1	0.111453	0.0365698	0.455062	0.0136391	0.939491	1	0.140514	0.0254785	0.440209	-0.0886595	0.844679	1	-0.0528959	0.611545	1	0.10189	0.268766	1	0.138548	0.25916	1	0.0413845	0.491746	1	-0.117778	0.302104	1	0.10183
Prrx1	4.08022e-08	1	1	4.08022e-08	1	1	4.08022e-08	1	1	4.08022e-08	1	1	18.0291	0.973561	1	4.08022e-08	1	1	4.08022e-08	1	1	4.08022e-08	1	1	4.08022e-08	1	1	4.08022e-08	1	1	21.463	0.960023	1	4.08022e-08	1	1	4.08022e-08	1	1	4.08022e-08	1	1	4.08022e-08	1	1	4.08022e-08	1	1	4.08022e-08
Gorab	-0.198327	0.815475	1	-0.236462	0.762767	1	0.442771	0.250276	1	-0.248631	0.539342	1	0.22444	0.616246	1	0.166812	0.721349	1	-0.311917	0.611748	1	-0.229353	0.52185	1	-0.145709	0.865576	1	0.021241	0.876709	1	-0.0315659	0.965365	1	0.21446	0.829181	1	0.0629605	0.980767	1	0.259379	0.958993	1	-0.495309	0.534233	1	-0.775263	0.706014	1	0.924917
Kifap3	0.686395	0.457462	1	0.568718	0.415504	1	0.181366	0.375964	1	0.0705341	0.908793	1	0.23718	0.424442	1	0.352894	0.386035	1	0.259609	0.727915	1	0.362925	0.260037	1	0.166449	0.824341	1	0.169813	0.772978	1	-0.323386	0.830733	1	0.0123727	0.997547	1	-0.19468	0.810834	1	0.136554	0.907998	1	0.330922	0.669339	1	0.644057	0.692104	1	1.01424
Scyl3	-0.12972	0.904537	1	-0.189189	0.767182	1	-0.025445	0.965382	1	0.100176	0.673999	1	0.0617472	0.640432	1	-0.331214	0.414528	1	-0.249719	0.598094	1	0.325692	0.221282	1	0.0516179	0.95251	1	-0.287312	0.588965	1	0.117616	0.934525	1	-0.288385	0.629347	1	0.439624	0.729841	1	0.235223	0.693158	1	-0.478966	0.414871	1	0.0458169	0.959542	1	0.163265
BC055324	-0.444756	0.878032	1	-0.25402	0.759313	1	-0.141443	0.524996	1	-0.264281	0.335995	1	-0.0848159	0.976723	1	-0.0964504	0.650931	1	0.0468498	0.923112	1	0.0316997	0.882511	1	0.326895	0.692175	1	0.0358561	0.82361	1	-0.174775	0.887571	1	0.058563	0.848484	1	0.424147	0.884105	1	-0.405624	0.74678	1	-0.287299	0.644312	1	0.0119592	0.951144	1	0.0848272
Mettl18	-0.565432	0.606577	1	0.186042	0.718669	1	0.396843	0.139683	0.803693	0.238847	0.642796	1	0.0137418	0.821571	1	0.34047	0.536443	1	0.236435	0.744466	1	0.0906906	0.787906	1	0.621955	0.363699	1	-0.466442	0.438465	1	-0.371654	0.879718	1	-0.0226771	0.923244	1	0.369567	0.717172	1	-0.420616	0.888733	1	-0.214814	0.745182	1	-0.452414	0.657935	1	0.0201485
Sele	4.08022e-08	1	1	4.08022e-08	1	1	0.407251	0.999376	1	1.9191	0.959217	1	4.08022e-08	1	1	4.08022e-08	1	1	4.08022e-08	1	1	4.08022e-08	1	1	4.08022e-08	1	1	20.357	0.947609	1	4.08022e-08	1	1	4.08022e-08	1	1	4.08022e-08	1	1	4.08022e-08	1	1	4.08022e-08	1	1	4.08022e-08	1	1	4.08022e-08
Sell	0.298825	0.949708	1	0.474075	4.83134e-07	4.15635e-05	0.634046	3.71843e-21	6.10437e-19	0.555771	9.19822e-09	6.23252e-07	0.433556	0.732563	1	0.416972	1.44493e-06	7.49438e-05	0.292434	0.858825	1	0.531501	3.94893e-10	4.77447e-08	0.373938	0.00127939	0.0542498	0.665493	1.59317e-14	4.59809e-12	0.0893747	0.81695	1	0.311406	0.698137	1	0.492708	0.0628339	1	0.64907	0.00672952	0.552376	0.239266	0.790305	1	0.0864288	0.765679	1	-0.332217
Selp	0.274344	0.973198	1	0.853673	0.00299298	0.0934665	0.895231	0.190779	0.973425	0.687548	0.567867	1	1.65746	0.809089	1	0.776518	0.0157557	0.24138	-1.44312	0.885369	1	0.860685	0.000929275	0.0260634	0.760074	0.330292	1	1.16278	0.300895	1	2.26444	0.349437	1	2.17016	0.346215	1	0.542405	0.274852	1	0.720838	0.567468	1	0.749046	0.115975	1	-0.0583851	0.966428	1	0.0898142
Gm16587	4.08022e-08	1	1	4.08022e-08	1	1	-19.1214	0.959602	1	-20.4738	0.931794	1	4.08022e-08	1	1	19.2851	0.975043	1	4.08022e-08	1	1	4.08022e-08	1	1	4.08022e-08	1	1	19.0946	0.97379	1	4.08022e-08	1	1	20.3244	0.96503	1	4.08022e-08	1	1	4.08022e-08	1	1	4.08022e-08	1	1	4.08022e-08	1	1	4.08022e-08
Gm16548	4.08022e-08	1	1	-0.233745	0.998902	1	-0.740428	0.980988	1	-19.7182	0.954499	1	4.08022e-08	1	1	0.198301	0.992341	1	4.08022e-08	1	1	0.129135	0.996692	1	-19.681	0.977033	1	4.08022e-08	1	1	4.08022e-08	1	1	4.08022e-08	1	1	4.08022e-08	1	1	-0.231058	0.996686	1	0.0145763	0.980705	1	-21.1104	0.947798	1	4.08022e-08
F5	-19.099	0.983848	1	-0.252435	0.968943	1	-0.610412	0.631341	1	-0.4942	0.647375	1	0.923828	0.966752	1	0.600108	0.887176	1	1.08694	0.968393	1	-1.33229	0.795035	1	-1.56102	0.77315	1	-1.08423	0.794179	1	-0.040498	0.993076	1	0.884227	0.926047	1	-0.93874	0.948052	1	-0.23541	0.991163	1	0.237466	0.906216	1	-22.6427	0.89582	1	0.458984
Slc19a2	-0.147789	0.964572	1	-0.336148	0.865549	1	-0.500557	0.509477	1	-0.165997	0.879645	1	-0.246284	0.772362	1	-0.738626	0.593587	1	-0.173133	0.961898	1	0.0170924	0.996995	1	-0.327643	0.814623	1	-0.0578406	0.922377	1	0.112691	0.97127	1	-0.0664854	0.980909	1	1.11034	0.932227	1	-0.302617	0.89676	1	0.974911	0.678717	1	-0.818155	0.932411	1	-0.34505
Ccdc181	0.381719	0.57182	1	-0.118497	0.745195	1	-0.0258153	0.98266	1	0.0435485	0.882519	1	0.319691	0.122415	0.818879	0.321381	0.362994	1	-0.0281237	0.964692	1	0.562904	0.0463136	0.541689	0.776886	0.216941	1	0.194772	0.559792	1	-0.0593609	0.973408	1	0.306332	0.462589	1	0.0129776	0.958745	1	0.17436	0.809784	1	-0.418013	0.545562	1	-0.139687	0.814257	1	-0.682257
Blzf1	-0.0163697	0.99648	1	0.325938	0.492238	1	0.0740988	0.725861	1	-0.072281	0.834281	1	0.201494	0.364422	1	0.0723803	0.858353	1	0.448899	0.561399	1	0.531839	0.153104	1	0.211638	0.595696	1	0.204438	0.591637	1	-0.523487	0.78443	1	0.130212	0.868125	1	0.432716	0.693938	1	-0.0331082	0.972236	1	-0.0359734	0.972035	1	0.109561	0.785963	1	0.0446563
Nme7	-0.101392	0.896575	1	-0.0839861	0.803258	1	-0.0470004	0.885033	1	-0.0496531	0.844377	1	-0.0455572	0.903638	1	-0.114241	0.693711	1	-0.51816	0.275816	1	0.0731483	0.655257	1	0.132514	0.773689	1	-0.332711	0.369749	1	-0.203229	0.849154	1	0.072695	0.900833	1	0.358626	0.732325	1	-0.702642	0.58199	1	0.00385274	0.978569	1	0.00209414	0.982926	1	-0.256755
Atp1b1	-1.69193	0.960123	1	0.140558	0.996301	1	-0.0452857	0.984585	1	0.062554	0.886098	1	-1.13728	0.929276	1	-0.205202	0.979507	1	-20.856	0.951086	1	-0.023805	0.991972	1	0.807956	0.682336	1	-0.404736	0.660667	1	0.127609	0.97172	1	20.4517	0.96503	1	-0.320101	0.981888	1	-1.03635	0.882386	1	-2.01398	0.844364	1	-0.333426	0.853539	1	-1.43071
Dpt	4.08022e-08	1	1	4.08022e-08	1	1	4.08022e-08	1	1	4.08022e-08	1	1	17.9946	0.973561	1	19.1362	0.975043	1	4.08022e-08	1	1	4.08022e-08	1	1	4.08022e-08	1	1	4.08022e-08	1	1	4.08022e-08	1	1	4.08022e-08	1	1	4.08022e-08	1	1	4.08022e-08	1	1	-21.206	0.964812	1	4.08022e-08	1	1	4.08022e-08
Gm32569	4.08022e-08	1	1	4.08022e-08	1	1	4.08022e-08	1	1	4.08022e-08	1	1	4.08022e-08	1	1	-19.0959	0.978884	1	-20.0951	0.975532	1	4.08022e-08	1	1	4.08022e-08	1	1	4.08022e-08	1	1	4.08022e-08	1	1	4.08022e-08	1	1	4.08022e-08	1	1	4.08022e-08	1	1	4.08022e-08	1	1	4.08022e-08	1	1	4.08022e-08
Xcl1	0.468689	0.974234	1	0.227512	0.998884	1	19.3118	0.958374	1	0.45376	0.98202	1	1.15303	0.940367	1	19.2736	0.975043	1	4.08022e-08	1	1	4.08022e-08	1	1	4.08022e-08	1	1	-20.8643	0.934761	1	21.4698	0.960023	1	4.08022e-08	1	1	-21.1441	0.971406	1	23.2188	0.883569	1	0.946617	0.98058	1	-20.2418	0.973885	1	-21.9272
Tbx19	0.726359	0.991393	1	-19.4903	0.980069	1	-18.0523	0.979795	1	-0.0661526	0.998425	1	0.730714	0.986272	1	-19.8997	0.957782	1	-19.8385	0.975532	1	-20.2778	0.949688	1	4.08022e-08	1	1	4.08022e-08	1	1	4.08022e-08	1	1	0.915575	0.990245	1	4.08022e-08	1	1	4.08022e-08	1	1	-19.7788	0.964812	1	4.08022e-08	1	1	4.08022e-08
Sft2d2	-0.319601	0.50314	1	-0.013865	0.95927	1	0.14973	0.321674	1	0.162491	0.502332	1	0.561254	0.0195759	0.234937	-0.0261502	0.835514	1	0.247616	0.598571	1	0.324821	0.0784595	0.778677	0.267346	0.491189	1	-0.16232	0.67809	1	0.26459	0.766999	1	0.253435	0.519617	1	-0.0169693	0.941004	1	0.446601	0.403422	1	0.422061	0.560957	1	0.0576617	0.90718	1	0.596409
Tiprl	0.207496	0.228451	1	0.119046	0.395727	1	0.258701	4.35344e-05	0.00106859	0.11942	0.204965	1	0.223732	0.000713861	0.0171691	0.203858	0.0555918	0.604059	0.0934589	0.531407	1	0.343872	0.000555264	0.0168278	0.321739	0.0397755	0.733714	0.30794	0.0233948	0.414073	-0.0150526	0.97023	1	-0.03129	0.77699	1	0.112482	0.642766	1	-0.233581	0.635043	1	-0.0137221	0.94862	1	0.0286946	0.776592	1	0.264669
Gpr161	-20.6017	0.967703	1	-0.245045	0.935287	1	-0.909611	0.922268	1	-0.332671	0.937322	1	0.360968	0.993173	1	0.0542437	0.965635	1	-21.7673	0.902356	1	0.383806	0.92355	1	-2.15395	0.876765	1	-0.387682	0.974133	1	0.976675	0.963425	1	-0.496123	0.984476	1	-2.69567	0.832291	1	0.0762599	0.993434	1	0.651511	0.984256	1	-20.3125	0.973885	1	4.08022e-08
Dcaf6	-0.668618	0.557138	1	0.25712	0.884677	1	0.115999	0.858609	1	-0.878481	0.419511	1	-0.335104	0.542854	1	-0.340586	0.714329	1	-0.0012594	0.980065	1	-0.197344	0.849167	1	0.126952	0.910687	1	-0.298159	0.903169	1	-1.259	0.772338	1	-0.143607	0.879768	1	-0.414609	0.843632	1	0.726966	0.790261	1	-0.359075	0.763437	1	0.642111	0.6989	1	0.31315
Mpc2	0.139315	0.288643	1	0.187899	0.00993986	0.243316	0.138226	0.00100945	0.0169448	0.207335	6.2379e-06	0.000258982	0.179745	0.00120683	0.0266277	0.27974	4.25188e-07	2.4001e-05	-0.00276322	0.932541	1	0.197411	0.00266584	0.0627152	0.297853	0.00178365	0.0711241	0.144702	0.0381534	0.577595	0.0999635	0.358743	1	0.363018	0.000190292	0.0118627	0.258685	0.0714412	1	0.0681697	0.66421	1	0.0286099	0.840728	1	0.183853	0.25026	1	0.135777
Adcy10	4.08022e-08	1	1	4.08022e-08	1	1	4.08022e-08	1	1	19.0338	0.978826	1	4.08022e-08	1	1	4.08022e-08	1	1	4.08022e-08	1	1	4.08022e-08	1	1	20.5853	0.962978	1	-0.281902	0.993585	1	-20.4293	0.978247	1	4.08022e-08	1	1	20.8361	0.968745	1	4.08022e-08	1	1	4.08022e-08	1	1	4.08022e-08	1	1	4.08022e-08
Mpzl1	1.81197	0.875662	1	-0.400174	0.864157	1	-0.703305	0.609921	1	0.466488	0.776294	1	0.40677	0.642967	1	-0.0774211	0.952447	1	0.583229	0.883985	1	0.289032	0.807424	1	-0.438226	0.883772	1	-0.0202516	0.930579	1	-1.15232	0.885091	1	0.39777	0.8892	1	0.557077	0.885353	1	-1.48263	0.829246	1	0.342907	0.921776	1	-1.64952	0.775802	1	0.39394
Rcsd1	0.195529	0.648025	1	-0.181693	0.0903725	1	0.119208	0.0488769	0.384595	-0.13617	0.131384	1	-0.0831148	0.926636	1	-0.047541	0.673783	1	-0.864912	0.0778775	1	0.209385	0.00952822	0.1717	0.0418605	0.793852	1	0.00040301	0.995407	1	-0.324757	0.388904	1	-0.491931	0.0866772	1	-0.251869	0.166395	1	0.366186	0.132425	1	-0.458414	0.354879	1	-0.437248	0.135934	1	0.181565
Creg1	-0.20283	0.000783488	0.0405195	0.0721496	0.405212	1	0.075324	0.0238851	0.225065	0.114304	0.0117631	0.183272	0.0845724	0.000534179	0.013425	0.0301213	0.538189	1	0.173025	0.00200632	0.0827212	-0.00568826	0.73857	1	0.20611	0.00339372	0.119307	0.120804	0.0604864	0.786882	0.216497	0.0117654	1	0.0874328	0.468184	1	-0.0789588	0.433653	1	0.114854	0.37362	1	0.109689	0.133041	1	0.455587	9.94207e-07	0.000289962	0.370683
Cd247	21.9897	0.901248	1	-1.56035	0.807999	1	-0.940414	0.961381	1	-20.3396	0.931794	1	-0.758156	0.922815	1	19.3164	0.975043	1	-21.923	0.902356	1	-1.47255	0.952989	1	20.4772	0.962978	1	-2.78093	0.831602	1	4.08022e-08	1	1	-19.5616	0.974751	1	-0.0849575	0.997364	1	21.7328	0.941629	1	-20.9803	0.964812	1	21.2866	0.943886	1	-23.4505
Gm37469	-0.373089	0.961363	1	1.78086	0.828489	1	19.5745	0.937597	1	4.08022e-08	1	1	-18.7529	0.980397	1	0.0619132	0.988512	1	20.1484	0.971943	1	-0.25374	0.984812	1	-21.012	0.954085	1	-1.67864	0.92837	1	21.4305	0.960023	1	-1.63349	0.959156	1	0.562266	0.885353	1	21.7226	0.941629	1	20.385	0.972726	1	-22.6259	0.89582	1	-20.9303
Pou2f1	-0.601767	0.226376	1	-0.102175	0.798167	1	-0.113809	0.510423	1	0.327873	0.305892	1	-0.0887622	0.907747	1	0.109683	0.723176	1	-0.0284636	0.985034	1	-0.147233	0.47519	1	0.24063	0.644253	1	-0.0194785	0.888616	1	-0.452924	0.720424	1	0.132995	0.720708	1	0.0053773	0.974461	1	0.395789	0.457274	1	0.253496	0.663325	1	0.0244726	0.939723	1	-0.352751
Gm26665	4.08022e-08	1	1	4.08022e-08	1	1	-18.6639	0.979795	1	4.08022e-08	1	1	-18.5171	0.980397	1	4.08022e-08	1	1	4.08022e-08	1	1	-19.3244	0.974831	1	4.08022e-08	1	1	4.08022e-08	1	1	4.08022e-08	1	1	4.08022e-08	1	1	4.08022e-08	1	1	4.08022e-08	1	1	4.08022e-08	1	1	4.08022e-08	1	1	4.08022e-08
Ildr2	4.08022e-08	1	1	4.08022e-08	1	1	-18.6242	0.979795	1	4.08022e-08	1	1	-17.961	0.980397	1	1.34475	0.971203	1	4.08022e-08	1	1	4.08022e-08	1	1	4.08022e-08	1	1	4.08022e-08	1	1	4.08022e-08	1	1	-19.9927	0.974751	1	4.08022e-08	1	1	4.08022e-08	1	1	4.08022e-08	1	1	4.08022e-08	1	1	4.08022e-08
Gm15853	0.216694	0.969766	1	0.235046	0.936974	1	-0.630792	0.546264	1	-0.337338	0.877288	1	-0.0915588	0.983497	1	0.616232	0.803166	1	-0.170228	0.972661	1	-0.136941	0.923349	1	0.585992	0.860991	1	-0.428991	0.819853	1	1.91222	0.826582	1	-0.00124861	0.98534	1	-0.686208	0.899384	1	0.189823	0.958165	1	0.320358	0.877198	1	0.0664364	0.939534	1	1.85309
Tada1	0.146515	0.685079	1	-0.00943598	0.881517	1	0.115018	0.237724	1	-0.0287894	0.848917	1	0.0832712	0.275452	1	0.204946	0.181457	1	0.0402207	0.845287	1	0.0681001	0.550498	1	0.0886969	0.629399	1	-0.176529	0.370757	1	0.0168399	0.947351	1	-0.0529734	0.748152	1	-0.118839	0.768788	1	0.352027	0.36895	1	0.265618	0.25618	1	-0.0600809	0.816966	1	-0.217122
Pogk	0.277349	0.835452	1	0.358692	0.477076	1	-0.139254	0.826547	1	0.166237	0.777701	1	0.217233	0.562878	1	0.122555	0.751593	1	0.123718	0.884602	1	0.107253	0.773586	1	-0.343101	0.770765	1	0.0911903	0.788673	1	-0.534829	0.844209	1	0.101764	0.885227	1	-0.492685	0.698823	1	0.586626	0.556988	1	0.205763	0.823213	1	0.358614	0.838211	1	0.314799
Fam78b	4.08022e-08	1	1	4.08022e-08	1	1	4.08022e-08	1	1	18.5285	0.978826	1	4.08022e-08	1	1	4.08022e-08	1	1	4.08022e-08	1	1	4.08022e-08	1	1	4.08022e-08	1	1	4.08022e-08	1	1	4.08022e-08	1	1	4.08022e-08	1	1	4.08022e-08	1	1	4.08022e-08	1	1	4.08022e-08	1	1	4.08022e-08	1	1	4.08022e-08
Uck2	-0.0809006	0.70658	1	-0.0322878	0.880022	1	0.0975221	0.0771245	0.540778	0.0808781	0.212883	1	0.0733096	0.245419	1	-0.0971733	0.367393	1	0.23888	0.157465	1	-0.0698077	0.629364	1	-0.0399812	0.770535	1	0.0484443	0.633544	1	-0.217429	0.578386	1	-0.0222637	0.971185	1	-0.0712063	0.883689	1	-0.153441	0.521417	1	-0.0172936	0.866216	1	-0.23676	0.512038	1	-0.374531
Gm2453	2.66185	0.917278	1	-20.0587	0.960151	1	0.713764	0.955919	1	1.49734	0.918586	1	-19.6504	0.960807	1	0.376023	0.99229	1	-0.876299	0.958256	1	-0.0127841	0.981485	1	0.523226	0.985962	1	0.531562	0.980229	1	21.4502	0.960023	1	-0.0327477	0.994258	1	-20.4815	0.971406	1	4.08022e-08	1	1	-0.295068	0.984161	1	-20.988	0.973885	1	4.08022e-08
Tmco1	0.10638	0.433284	1	0.1748	0.0264816	0.505811	0.22313	1.19525e-06	3.90288e-05	0.0529475	0.435911	1	0.176872	0.00484149	0.0802906	0.242941	2.48211e-06	0.000123719	-0.213453	0.0392903	0.818465	0.0721309	0.256662	1	0.381721	0.000222665	0.0128115	0.0927624	0.240153	1	-0.143958	0.68026	1	0.197731	0.0296497	0.636917	0.0749299	0.608912	1	0.0270704	0.849626	1	0.116101	0.166814	1	0.31769	0.0345933	1	-0.468972
Aldh9a1	0.0997863	0.614974	1	0.082483	0.555141	1	0.146438	0.00892117	0.103659	-0.0256545	0.693971	1	-0.126144	0.033591	0.348652	0.108729	0.285409	1	0.0140541	0.88868	1	-0.159424	0.230063	1	0.123656	0.415762	1	0.125247	0.203898	1	-0.251667	0.535644	1	0.0757243	0.555168	1	0.510874	0.146799	1	-0.00212947	0.934623	1	-0.165125	0.378077	1	0.213234	0.404766	1	0.0379703
Mgst3	0.0537334	0.895743	1	0.149862	0.66225	1	0.178549	0.10593	0.669555	0.0237789	0.890118	1	0.368536	9.06828e-05	0.00299543	-0.0281589	0.922225	1	0.163188	0.624297	1	-0.0749475	0.782115	1	0.381205	0.181719	1	0.214399	0.342072	1	0.0049077	0.984775	1	0.0815392	0.618373	1	0.263252	0.646724	1	-0.145129	0.892471	1	-0.0601969	0.809417	1	0.842596	0.0297616	1	0.346653
Lrrc52	4.08022e-08	1	1	19.0234	0.978963	1	4.08022e-08	1	1	4.08022e-08	1	1	4.08022e-08	1	1	4.08022e-08	1	1	4.08022e-08	1	1	4.08022e-08	1	1	4.08022e-08	1	1	18.7476	0.97379	1	4.08022e-08	1	1	4.08022e-08	1	1	4.08022e-08	1	1	4.08022e-08	1	1	4.08022e-08	1	1	4.08022e-08	1	1	4.08022e-08
Rxrg	4.08022e-08	1	1	4.08022e-08	1	1	-18.4656	0.979795	1	4.08022e-08	1	1	-19.1699	0.980397	1	4.08022e-08	1	1	4.08022e-08	1	1	4.08022e-08	1	1	4.08022e-08	1	1	20.182	0.97379	1	-20.4607	0.978247	1	4.08022e-08	1	1	4.08022e-08	1	1	4.08022e-08	1	1	4.08022e-08	1	1	4.08022e-08	1	1	4.08022e-08
Pbx1	-0.325778	0.0714798	1	-0.0515702	0.744845	1	-0.123181	0.589744	1	-0.33352	0.272503	1	-0.698194	0.0517816	0.467026	0.26166	0.111566	0.964426	-0.804171	0.00015917	0.00995868	-0.193552	0.120888	1	-0.0451799	0.838195	1	-0.286646	0.442131	1	-0.340877	0.399041	1	0.0819125	0.65547	1	0.0086403	0.968016	1	-0.0860068	0.783812	1	0.077483	0.459898	1	-0.429942	0.233835	1	-0.288743
Nuf2	0.133961	0.987094	1	0.0249031	0.957662	1	0.149544	0.0295873	0.265647	0.357676	0.129159	1	0.0470787	0.422509	1	0.159208	0.238265	1	-0.0154818	0.928814	1	0.0206242	0.944636	1	0.501631	0.301096	1	-0.104511	0.734307	1	-0.153745	0.769559	1	0.107746	0.357435	1	-1.29771	0.865634	1	0.485669	0.208176	1	-0.0117534	0.969679	1	-0.432852	0.489404	1	0.0881203
Rgs5	4.08022e-08	1	1	4.08022e-08	1	1	4.08022e-08	1	1	0.508505	0.998425	1	4.08022e-08	1	1	4.08022e-08	1	1	4.08022e-08	1	1	4.08022e-08	1	1	4.08022e-08	1	1	4.08022e-08	1	1	4.08022e-08	1	1	4.08022e-08	1	1	4.08022e-08	1	1	4.08022e-08	1	1	4.08022e-08	1	1	-20.386	0.973885	1	4.08022e-08
Hsd17b7	0.87298	0.765115	1	0.883371	0.494323	1	0.539024	0.559418	1	0.582628	0.591311	1	0.262841	0.542252	1	0.264297	0.765963	1	0.37346	0.812594	1	0.381242	0.74652	1	-0.575449	0.88745	1	-0.285814	0.860044	1	1.72956	0.698605	1	0.18172	0.9311	1	-0.175395	0.966587	1	-0.64796	0.911443	1	-0.469253	0.872697	1	0.315001	0.995194	1	0.0869178
3110045C21Rik	4.08022e-08	1	1	0.714641	0.954669	1	0.0974756	0.94952	1	-0.37753	0.941791	1	0.613946	0.865955	1	-0.965865	0.800997	1	-0.91634	0.871697	1	2.04458	0.907885	1	0.395975	0.980668	1	0.898628	0.830183	1	-0.783075	0.974646	1	1.24123	0.846979	1	-21.4353	0.942849	1	0.500586	0.977296	1	1.69484	0.807159	1	21.682	0.943886	1	2.34424
Uap1	-0.190759	0.447067	1	0.438961	0.0208393	0.42617	0.22921	0.00386297	0.0521973	0.194233	0.056919	0.608064	-0.00442434	0.774054	1	0.15949	0.183508	1	-0.106035	0.526447	1	0.34035	0.0191407	0.285182	0.0506715	0.745976	1	0.343171	0.0168739	0.325837	-0.103636	0.767996	1	-0.11046	0.542129	1	0.117102	0.747477	1	0.0329234	0.728388	1	0.249472	0.415119	1	0.354072	0.266518	1	-0.531891
Gm37748	0.492689	0.889081	1	0.652098	0.954669	1	-1.29037	0.823732	1	-1.52915	0.857728	1	-0.433647	0.937075	1	-1.04239	0.909814	1	1.64035	0.709109	1	-1.33904	0.884406	1	0.427677	0.994786	1	0.68722	0.921037	1	21.3678	0.960023	1	-1.35091	0.81288	1	20.6905	0.968745	1	-0.065453	0.993434	1	-0.348285	0.976338	1	0.465688	0.961689	1	2.00957
Uhmk1	0.0678436	0.92159	1	0.0099259	0.998956	1	0.0487562	0.487023	1	-0.0646979	0.751483	1	0.148291	0.159454	0.965245	0.214404	0.363373	1	0.22102	0.498064	1	0.187809	0.190294	1	0.297854	0.294255	1	0.153827	0.594383	1	-0.0731903	0.876742	1	0.159885	0.539194	1	0.241555	0.743301	1	-0.226994	0.698417	1	-0.0123912	0.933137	1	0.246887	0.654384	1	-0.141898
4930500M09Rik	0.195155	0.990305	1	-0.87967	0.944566	1	-0.0279626	0.99453	1	-0.39881	0.990283	1	0.102668	0.999112	1	0.512842	0.955851	1	0.0617873	0.992857	1	0.532971	0.958165	1	-0.263503	0.982246	1	1.47998	0.882241	1	21.4845	0.960023	1	20.4373	0.96503	1	-0.0984194	0.994785	1	-0.0533512	0.977419	1	-0.591101	0.949121	1	0.753496	0.97003	1	4.08022e-08
Sh2d1b1	0.629617	0.982804	1	0.0198504	0.997642	1	0.00813276	0.95025	1	0.0928066	0.93122	1	0.730488	0.959945	1	0.0180379	0.982674	1	20.2031	0.971943	1	-0.146315	0.991892	1	-0.243461	0.883851	1	0.0766009	0.94674	1	-0.698274	0.949542	1	0.356951	0.9903	1	21.7523	0.937537	1	-0.23598	0.959636	1	20.1819	0.972726	1	0.258566	0.995952	1	0.46282
Gm7694	22.378	0.876737	1	-0.602347	0.571651	1	-0.327807	0.701518	1	-0.334459	0.836637	1	-0.302614	0.992348	1	0.246389	0.776548	1	-0.687488	0.958294	1	0.0763983	0.802181	1	-0.822448	0.690766	1	-0.795641	0.436259	1	-0.212261	0.92715	1	0.292288	0.947191	1	-0.623032	0.71088	1	-0.146968	0.957553	1	-0.531018	0.713012	1	4.08022e-08	1	1	0.579516
Nos1ap	-1.59411	0.888445	1	-0.0594318	0.893348	1	0.061675	0.650519	1	-0.0513887	0.946616	1	0.535846	0.952117	1	-0.0511886	0.880782	1	0.0208553	0.993632	1	-0.189054	0.632024	1	-0.614817	0.598743	1	-0.326814	0.497829	1	0.271011	0.976024	1	0.767439	0.77164	1	-0.123485	0.903975	1	0.00876033	0.95406	1	0.168122	0.794525	1	1.89942	0.884044	1	1.09408
Olfml2b	4.08022e-08	1	1	4.08022e-08	1	1	-17.9604	0.979795	1	-18.7404	0.97724	1	4.08022e-08	1	1	-19.2103	0.978884	1	4.08022e-08	1	1	20.6805	0.943046	1	-19.8766	0.977033	1	-0.58745	0.993532	1	21.3358	0.960023	1	4.08022e-08	1	1	4.08022e-08	1	1	19.4925	0.970795	1	-21.0937	0.929693	1	4.08022e-08	1	1	4.08022e-08
Atf6	0.129602	0.860036	1	0.233364	0.570134	1	-0.174246	0.174852	0.921414	0.0246112	0.977318	1	0.0703525	0.613558	1	-0.0435766	0.877047	1	0.278738	0.683335	1	0.0589709	0.782853	1	0.00140955	0.945705	1	-0.0161068	0.965639	1	0.173149	0.863412	1	0.00233944	0.940879	1	0.109614	0.927563	1	0.27418	0.581226	1	0.76937	0.247509	1	0.0189213	0.927938	1	0.029989
Dusp12	-0.185637	0.562122	1	-0.0267395	0.947547	1	-0.00862122	0.97392	1	0.128076	0.34289	1	0.0948123	0.172916	1	0.036121	0.778614	1	0.111788	0.620915	1	0.10062	0.44874	1	0.311224	0.225957	1	0.122576	0.472343	1	-0.615298	0.305332	1	-0.0223372	0.951141	1	0.0613638	0.916791	1	-0.0111468	0.887821	1	0.362304	0.251314	1	-0.00633412	0.968387	1	0.216898
Gm26620	1.04283	0.86639	1	0.63649	0.95122	1	0.279385	0.92675	1	0.837058	0.869829	1	-0.074592	0.966427	1	1.07816	0.742126	1	0.124518	0.957652	1	-0.232263	0.944857	1	0.708423	0.867738	1	0.191282	0.99216	1	2.53833	0.901939	1	0.420346	0.922412	1	0.189885	0.994617	1	-0.257691	0.989997	1	0.140957	0.958095	1	0.562524	0.932159	1	-0.948338
Fcrlb	4.08022e-08	1	1	4.08022e-08	1	1	4.08022e-08	1	1	4.08022e-08	1	1	4.08022e-08	1	1	4.08022e-08	1	1	4.08022e-08	1	1	-19.2675	0.974831	1	4.08022e-08	1	1	4.08022e-08	1	1	4.08022e-08	1	1	4.08022e-08	1	1	4.08022e-08	1	1	20.9685	0.970795	1	4.08022e-08	1	1	-20.8085	0.973885	1	4.08022e-08
Fcrla	4.08022e-08	1	1	20.2391	0.95794	1	0.472136	0.999376	1	-18.6877	0.97724	1	-18.6548	0.980397	1	1.90798	0.946289	1	-20.9154	0.951086	1	-0.178882	0.996692	1	-0.546565	0.991042	1	-21.074	0.934761	1	-20.3998	0.978247	1	4.08022e-08	1	1	4.08022e-08	1	1	20.3375	0.970795	1	0.44878	0.980642	1	4.08022e-08	1	1	0.737661
Fcgr2b	0.0857444	0.908416	1	0.394124	0.244499	1	0.14525	0.0242412	0.227583	0.132114	0.105402	0.909719	0.13204	0.840122	1	-0.727191	0.00246042	0.0528532	-1.03775	0.312417	1	-0.0200503	0.946548	1	-0.0228199	0.946319	1	0.0905405	0.587324	1	0.119048	0.791786	1	-0.148954	0.730772	1	-0.294399	0.898772	1	0.484622	0.176643	1	-0.474055	0.774604	1	0.0437891	0.81106	1	-0.242785
Gm38204	4.08022e-08	1	1	4.08022e-08	1	1	4.08022e-08	1	1	4.08022e-08	1	1	4.08022e-08	1	1	4.08022e-08	1	1	-19.9901	0.975532	1	4.08022e-08	1	1	20.3716	0.962978	1	4.08022e-08	1	1	4.08022e-08	1	1	4.08022e-08	1	1	4.08022e-08	1	1	4.08022e-08	1	1	4.08022e-08	1	1	4.08022e-08	1	1	22.538
Gm10522	4.08022e-08	1	1	4.08022e-08	1	1	-19.0773	0.959602	1	18.6823	0.978826	1	-18.6249	0.980397	1	4.08022e-08	1	1	4.08022e-08	1	1	4.08022e-08	1	1	-20.148	0.954085	1	4.08022e-08	1	1	4.08022e-08	1	1	4.08022e-08	1	1	4.08022e-08	1	1	4.08022e-08	1	1	4.08022e-08	1	1	-21.2223	0.947798	1	4.08022e-08
Fcgr4	-19.139	0.983848	1	-1.98972	0.941361	1	-0.385473	0.71171	1	-0.571434	0.481833	1	-19.1312	0.960807	1	-1.44697	0.733009	1	4.08022e-08	1	1	-19.2106	0.974831	1	-0.768373	0.877452	1	-0.544099	0.814506	1	-0.503071	0.971102	1	0.226637	0.9903	1	4.08022e-08	1	1	0.787798	0.922338	1	4.08022e-08	1	1	-0.021885	0.982104	1	1.92043
Fcgr3	0.762584	0.561211	1	1.00488	0.046983	0.761069	0.388779	8.90739e-10	4.80087e-08	0.247393	1.06812e-06	5.25046e-05	0.34887	0.824669	1	-0.87373	0.0343376	0.439197	-0.0571079	0.948163	1	-0.113876	0.890677	1	0.387623	0.00907114	0.256428	0.83896	1.58005e-08	2.22625e-06	-0.0282593	0.95963	1	-0.646276	0.362311	1	0.786485	0.778985	1	0.377952	0.105245	1	-0.0505467	0.926375	1	0.406232	0.00359778	0.303673	0.974446
Cfap126	-0.256655	0.927192	1	-0.652653	0.785522	1	0.114079	0.912807	1	-0.0534487	0.968726	1	-0.243037	0.80938	1	0.307247	0.882166	1	-0.163548	0.934763	1	0.149613	0.977775	1	0.335742	0.941944	1	0.150325	0.953063	1	-1.26662	0.838085	1	-1.02536	0.669127	1	1.0837	0.895407	1	-1.11137	0.881961	1	-0.285713	0.944951	1	0.799706	0.700837	1	-0.0918709
Sdhc	-0.219576	0.0883055	1	-0.0195645	0.770586	1	0.0141935	0.901089	1	-0.0392454	0.618909	1	0.0667078	0.227092	1	-0.12705	0.133176	1	-0.0961729	0.311171	1	0.0363791	0.706717	1	0.151537	0.123998	1	-0.044863	0.451718	1	-0.296996	0.234848	1	-0.0617825	0.388557	1	-0.10577	0.461406	1	-0.00451637	0.881809	1	-0.0906831	0.394508	1	-0.181158	0.308724	1	-0.148168
Mpz	4.08022e-08	1	1	19.3892	0.978963	1	-0.62167	0.998788	1	18.6809	0.978826	1	-0.633492	0.987235	1	-18.7535	0.978884	1	4.08022e-08	1	1	18.967	0.971505	1	4.08022e-08	1	1	20.5427	0.947609	1	4.08022e-08	1	1	4.08022e-08	1	1	-22.2878	0.914366	1	4.08022e-08	1	1	20.4502	0.972726	1	4.08022e-08	1	1	4.08022e-08
Pcp4l1	1.63916	0.684132	1	1.18982	0.00038922	0.0159375	0.572973	0.0283221	0.256865	0.655018	0.113192	0.945149	-1.01376	0.896951	1	0.834541	0.014827	0.231917	1.09913	0.660429	1	1.11141	0.00038103	0.012537	0.183599	0.804	1	0.785718	0.177985	1	0.556529	0.830788	1	0.565727	0.749608	1	0.725124	0.0458294	1	0.508852	0.596151	1	1.23066	0.777079	1	1.20739	0.30572	1	-0.784227
Nr1i3	-19.1958	0.983848	1	4.08022e-08	1	1	4.08022e-08	1	1	-20.3508	0.931794	1	-18.604	0.980397	1	4.08022e-08	1	1	20.0999	0.971943	1	4.08022e-08	1	1	4.08022e-08	1	1	4.08022e-08	1	1	4.08022e-08	1	1	20.1537	0.96503	1	4.08022e-08	1	1	20.8189	0.970795	1	4.08022e-08	1	1	4.08022e-08	1	1	4.08022e-08
Tomm40l	0.110262	0.861023	1	0.132697	0.616192	1	0.131298	0.161681	0.878749	0.0306606	0.831558	1	0.0414119	0.607923	1	0.0301728	0.882267	1	-0.312319	0.515161	1	0.173494	0.423615	1	0.183555	0.507364	1	-0.157826	0.51133	1	0.0798831	0.96604	1	-0.132788	0.750191	1	0.376989	0.64196	1	0.195804	0.741281	1	0.00301124	0.948965	1	0.217153	0.692631	1	0.273591
Apoa2	-1.92429	0.944008	1	0.0889814	0.977766	1	-0.287761	0.77486	1	-0.423294	0.675614	1	0.188428	0.84011	1	-0.325324	0.920896	1	-1.71863	0.885032	1	-0.192953	0.992819	1	0.413602	0.928032	1	-0.273735	0.903798	1	1.30679	0.905515	1	-0.29518	0.963387	1	0.183717	0.978413	1	-0.900225	0.808681	1	-1.96539	0.662582	1	-0.674099	0.867301	1	-21.6019
Fcer1g	0.689337	0.0410408	0.954986	0.909483	9.75562e-17	3.11727e-14	0.240054	5.71359e-05	0.00135416	0.118833	0.0394642	0.4679	0.412097	0.625262	1	0.228658	0.0188138	0.276255	0.597359	0.156223	1	0.559058	6.84937e-07	4.84437e-05	0.451617	4.90814e-07	5.77805e-05	0.391188	1.62446e-08	2.27094e-06	-0.0190453	0.908814	1	0.381042	0.180805	1	0.767526	0.0477919	1	0.491509	0.0147057	0.95342	0.820836	0.187928	1	0.147989	0.267269	1	0.0225013
Ndufs2	-0.199706	0.0177958	0.515271	0.00224416	0.718475	1	-0.104419	4.84223e-05	0.00117727	-0.144395	0.000679421	0.0174427	0.0134007	0.624663	1	-0.225364	7.38986e-06	0.000326504	-0.180977	0.0166424	0.450528	-0.0836161	0.110657	0.957955	-0.0929802	0.116662	1	-0.0706626	0.159053	1	-0.245734	0.327041	1	-0.189774	0.00759784	0.239688	-0.283431	0.0235221	1	-0.0644126	0.662508	1	-0.208968	0.029455	0.792584	-0.156621	0.143998	1	-0.122397
B4galt3	-0.283165	0.556114	1	-0.439083	0.235226	1	-0.366363	0.00629332	0.0776639	-0.209089	0.35355	1	-0.156121	0.629351	1	-0.489414	0.0932107	0.856657	0.0587782	0.889316	1	-0.424674	0.114141	0.978177	-0.319083	0.332344	1	-0.209074	0.611353	1	-0.210902	0.789124	1	-0.746764	0.0405396	0.77554	-0.361828	0.547704	1	-0.189785	0.877805	1	-0.124219	0.798081	1	-0.381654	0.613511	1	-1.07207
Ppox	-0.28242	0.348214	1	-0.230446	0.477684	1	-0.0304326	0.885722	1	-0.13157	0.463279	1	0.128357	0.0865721	0.666576	-0.0165593	0.840996	1	0.00261003	0.901813	1	-0.245958	0.341856	1	0.165502	0.685265	1	0.0387869	0.815328	1	-0.168197	0.770827	1	-0.323895	0.190083	1	0.173047	0.814706	1	0.181853	0.826848	1	-0.416375	0.367011	1	-0.365972	0.568473	1	-1.18548
Usp21	-0.327405	0.691297	1	-0.0360668	0.957931	1	0.0682607	0.689117	1	-0.221227	0.655619	1	-0.0904884	0.91094	1	0.282217	0.604678	1	-0.287835	0.673365	1	-0.0552613	0.946427	1	0.340367	0.700898	1	-0.297417	0.732787	1	-0.864054	0.73885	1	0.0553479	0.888124	1	-0.870859	0.380718	1	-0.210867	0.852702	1	-0.505727	0.405002	1	0.134272	0.954237	1	-0.272298
Ufc1	-0.0707825	0.53528	1	0.118098	0.139561	1	-0.00391561	0.481395	1	0.0325494	0.432219	1	-0.00442352	0.634412	1	0.0128962	0.870866	1	-0.00909355	0.928588	1	0.0229111	0.878123	1	0.0212768	0.937038	1	0.0751316	0.458028	1	-0.230066	0.399041	1	-0.239939	0.00355026	0.135455	-0.0473731	0.800524	1	0.173993	0.241788	1	-0.0937125	0.396085	1	0.0599586	0.634316	1	0.153746
Gm20045	0.115205	0.972993	1	0.338549	0.818158	1	-0.298273	0.704124	1	-0.0872049	0.978881	1	-0.386742	0.657702	1	-0.204643	0.884746	1	0.547977	0.815278	1	0.045354	0.954983	1	0.465927	0.764954	1	-0.15943	0.924085	1	-0.389428	0.942915	1	-0.194001	0.915092	1	0.0151659	0.998318	1	-0.1703	0.996686	1	-0.357036	0.915805	1	0.573637	0.773253	1	-0.139665
Dedd	-0.109469	0.822041	1	-0.0932012	0.860141	1	-0.0107483	0.887503	1	-0.0729369	0.765301	1	-0.106223	0.863577	1	-0.158342	0.605558	1	-0.236095	0.621685	1	0.0485021	0.834416	1	0.173969	0.801253	1	0.130261	0.664435	1	-0.71838	0.752924	1	0.0772704	0.829563	1	-0.252228	0.791034	1	-0.172752	0.741892	1	-0.13207	0.670143	1	-0.178418	0.85329	1	-0.776553
Nit1	-0.252096	0.457846	1	-0.213755	0.329387	1	-0.112399	0.269794	1	-0.0393068	0.765301	1	0.0860868	0.338145	1	-0.127454	0.524925	1	0.0442341	0.79654	1	-0.0305954	0.9784	1	-0.124521	0.702041	1	0.0116191	0.948294	1	0.0751963	0.943083	1	-0.389217	0.10507	1	-0.29496	0.488335	1	0.0522263	0.830715	1	0.0364876	0.848158	1	-0.293321	0.409971	1	-0.711348
Pfdn2	-0.0421592	0.554071	1	-0.200803	0.00091601	0.0343628	-0.0717451	0.0224139	0.215169	0.027478	0.779802	1	0.00302765	0.376071	1	-0.224615	5.95907e-05	0.00209905	0.134995	0.102496	1	-0.0822638	0.145475	1	-0.105353	0.120947	1	-0.0410244	0.500539	1	-0.0672445	0.807866	1	0.122267	0.160748	1	-0.0574739	0.713002	1	-0.0832287	0.772458	1	0.00115912	0.854612	1	-0.0355106	0.850307	1	0.15441
Klhdc9	-0.429432	0.931739	1	0.475857	0.830019	1	0.186602	0.89491	1	-0.349661	0.846891	1	0.72186	0.846621	1	-1.52346	0.732625	1	-0.325814	0.972151	1	0.262054	0.850494	1	0.180078	0.946319	1	-0.139132	0.949822	1	1.94689	0.941764	1	-0.257414	0.961188	1	-0.08736	0.974153	1	1.76515	0.889827	1	0.836333	0.917742	1	-0.683701	0.907368	1	-22.964
Nectin4	0.378864	0.954778	1	0.115349	0.956475	1	0.0377308	0.991185	1	-0.0384761	0.984338	1	-0.465331	0.974498	1	0.881324	0.849459	1	-0.18182	0.986281	1	0.304054	0.931524	1	-2.32932	0.854097	1	-1.35594	0.889662	1	21.4182	0.960023	1	-0.197202	0.996181	1	0.149081	0.954209	1	0.598689	0.977358	1	-0.439329	0.960449	1	-1.85059	0.951459	1	22.5047
Arhgap30	-0.174427	0.267727	1	-0.150125	0.0906432	1	-0.0795152	0.369656	1	-0.0795332	0.398598	1	-0.488128	0.0300758	0.320776	0.134313	0.144835	1	-0.193919	0.267013	1	0.169227	0.0360176	0.450698	-0.00801621	0.937918	1	-0.0887834	0.490598	1	-0.530841	0.191508	1	-0.0728564	0.70145	1	-0.161894	0.235263	1	0.00965126	0.816109	1	0.0451315	0.876204	1	-0.241597	0.305982	1	0.183487
Usf1	-0.19404	0.511479	1	-0.236317	0.206666	1	0.02384	0.534063	1	-0.0902997	0.441237	1	0.081358	0.410047	1	-0.105162	0.500134	1	0.141459	0.591369	1	0.0792513	0.498245	1	0.103212	0.479117	1	-0.103065	0.587597	1	-0.0823361	0.856429	1	0.12547	0.583735	1	-0.0805194	0.827113	1	0.0245684	0.868171	1	-0.170764	0.647253	1	0.200063	0.621047	1	-0.0917086
Tstd1	0.535955	0.965684	1	0.915495	0.933727	1	-0.135757	0.950638	1	1.10172	0.841168	1	-0.999133	0.929177	1	-0.456206	0.959459	1	-21.5776	0.926687	1	-0.986765	0.838899	1	-0.541981	0.932347	1	-0.375914	0.986986	1	2.60008	0.901939	1	0.827086	0.935961	1	-22.244	0.914366	1	1.69639	0.890009	1	-2.43939	0.921776	1	0.908606	0.939976	1	21.9053
F11r	-18.9178	0.983848	1	0.0259755	0.973242	1	-0.267879	0.995904	1	1.65381	0.897594	1	-0.886672	0.993173	1	0.417532	0.729794	1	2.04926	0.85323	1	0.767268	0.392735	1	0.708834	0.923825	1	19.7943	0.97379	1	1.21794	0.887431	1	2.14924	0.548397	1	0.244475	0.700801	1	0.829223	0.896638	1	0.0721133	0.921588	1	2.11739	0.913967	1	0.256516
B930036N10Rik	-0.257513	0.0825457	1	-0.294728	0.201843	1	0.0798156	0.222523	1	-0.11293	0.403252	1	-0.13965	0.362949	1	-0.171502	0.327232	1	0.182817	0.170746	1	-0.161742	0.314978	1	-0.00545475	0.781268	1	0.385611	0.0325474	0.525035	-0.956061	0.000473189	0.117315	-0.156368	0.273424	1	-0.588246	0.230501	1	0.277789	0.489564	1	-0.446408	0.151035	1	-0.204702	0.595208	1	0.305774
Alyref2	0.397469	0.491413	1	0.0965833	0.770284	1	0.231479	0.195321	0.987589	0.168401	0.555578	1	-0.20606	0.57872	1	0.309923	0.312549	1	0.0752691	0.894259	1	0.151228	0.459424	1	-0.00266963	0.943758	1	-0.144052	0.684617	1	-0.58106	0.682744	1	0.0131953	0.92097	1	0.0893835	0.90083	1	-0.0960212	0.949527	1	0.346615	0.465104	1	0.306628	0.592739	1	0.651474
Cd244	0.551776	0.922971	1	-0.0144941	0.922219	1	-0.0878476	0.984341	1	-0.0214823	0.896659	1	0.0572317	0.98921	1	0.133598	0.599116	1	0.220106	0.967675	1	0.123953	0.616762	1	-0.430623	0.700898	1	-0.499602	0.56104	1	0.321251	0.896913	1	0.716552	0.820342	1	0.265289	0.737462	1	0.999692	0.552092	1	-0.664923	0.882821	1	0.172027	0.858205	1	0.0835529
Ly9	-1.2454	0.818527	1	0.0702826	0.949423	1	-0.211572	0.309997	1	-0.335557	0.38679	1	-1.0941	0.386588	1	-0.385463	0.507357	1	-1.26545	0.713998	1	-0.220792	0.554776	1	0.268818	0.462848	1	-0.0686907	0.944053	1	0.608184	0.845258	1	-0.830304	0.70246	1	-0.182662	0.847043	1	0.34904	0.808741	1	-0.548136	0.82852	1	-1.14528	0.709846	1	0.342273
Slamf7	0.875772	0.991393	1	-20.8521	0.920401	1	0.788326	0.956523	1	-0.330306	0.974135	1	-0.765235	0.987235	1	20.8649	0.925227	1	20.0889	0.971943	1	0.232542	0.996652	1	20.2081	0.962978	1	-21.9499	0.902278	1	0.280234	0.973521	1	4.08022e-08	1	1	4.08022e-08	1	1	20.851	0.941629	1	4.08022e-08	1	1	-20.2672	0.973885	1	0.388169
Cd48	0.0612257	0.655202	1	-0.193876	0.00066565	0.0256706	0.141413	0.00118823	0.0194886	0.166351	0.000600296	0.0157272	-0.22208	0.0423403	0.407551	-0.0569917	0.593444	1	-0.23798	0.0232965	0.57262	-0.0544735	0.47641	1	0.124163	0.0873396	1	0.19411	0.00219285	0.0656169	-0.179293	0.590722	1	-0.313052	0.00252193	0.104752	-0.502165	0.000812062	0.0955989	0.0894661	0.523343	1	-0.750207	2.80153e-08	8.6432e-06	-0.0666785	0.6493	1	-0.0926969
Slamf1	-0.143984	0.694522	1	-0.101566	0.945706	1	-0.113546	0.917734	1	-1.67969	0.615062	1	-0.325443	0.597594	1	0.319694	0.850446	1	-0.159644	0.744054	1	-0.743018	0.73491	1	-0.275688	0.987299	1	-0.556879	0.902383	1	-0.592427	0.798807	1	-0.202634	0.607313	1	1.13284	0.555643	1	0.718105	0.848301	1	-0.262273	0.284885	1	-1.37916	0.776652	1	-1.07606
Cd84	-0.255523	0.182907	1	-0.142694	0.398449	1	0.0141246	0.850714	1	-0.0801489	0.681253	1	-0.254937	0.428041	1	-0.0983985	0.620176	1	-0.0948646	0.687705	1	-0.356524	0.0188662	0.281815	-0.154743	0.527465	1	0.146196	0.72042	1	-0.0484582	0.937695	1	-0.313348	0.0418014	0.791527	0.112552	0.658175	1	0.122932	0.757551	1	-0.0878183	0.880863	1	-0.308389	0.332309	1	0.0594589
Gm10521	-0.486717	0.95453	1	-0.920703	0.962362	1	-18.4327	0.979795	1	2.20202	0.917041	1	-20.784	0.921708	1	0.401076	0.996145	1	0.945957	0.929303	1	0.544092	0.93657	1	-19.3756	0.977033	1	4.08022e-08	1	1	21.0982	0.960023	1	-1.71731	0.908997	1	22.2891	0.906425	1	-21.1137	0.967514	1	-2.17778	0.921714	1	22.0201	0.943886	1	4.08022e-08
Gm37065	0.493679	0.982838	1	-19.3025	0.980069	1	-1.33187	0.960243	1	-1.44121	0.951265	1	0.106293	0.98546	1	-2.08718	0.94049	1	-20.8373	0.951086	1	1.10329	0.964773	1	21.4925	0.926035	1	20.0353	0.97379	1	0.926434	0.908702	1	0.898963	0.945773	1	-20.5734	0.971406	1	1.40067	0.944873	1	0.1014	0.980705	1	0.774041	0.97003	1	22.6439
Slamf6	-19.1781	0.983848	1	1.11975	0.911524	1	-0.163425	0.943232	1	0.585838	0.888854	1	1.24297	0.95987	1	0.783167	0.902411	1	0.672264	0.996391	1	2.60316	0.741682	1	0.0647683	0.984679	1	0.230201	0.839043	1	0.76098	0.875463	1	-0.59061	0.984476	1	0.20868	0.997308	1	1.15272	0.944934	1	-1.5857	0.956902	1	-21.5859	0.947798	1	-1.30368
Vangl2	0.189997	0.895615	1	-0.222427	0.68985	1	-0.323204	0.493644	1	-0.0707896	0.869413	1	-0.737208	0.523753	1	-0.0213085	0.878141	1	-0.371946	0.712002	1	-0.187271	0.730078	1	-0.167265	0.866999	1	0.411569	0.669176	1	-0.759809	0.761348	1	0.136494	0.770731	1	-0.239359	0.815879	1	0.506181	0.607613	1	0.253382	0.62659	1	-0.0133041	0.965354	1	-0.229417
Ncstn	-0.557022	0.183468	1	0.0617888	0.87802	1	-0.0514166	0.704604	1	-0.223869	0.203395	1	-0.00654058	0.662037	1	0.0530636	0.782616	1	-0.127796	0.77652	1	-0.000126745	0.974589	1	0.0691615	0.720619	1	-0.0226865	0.955751	1	0.0380191	0.988067	1	-0.0659727	0.751119	1	0.018979	0.989402	1	-0.281447	0.611653	1	-0.0113454	0.998177	1	-0.66841	0.138069	1	0.209324
Copa	-0.0430962	0.81211	1	0.19562	0.14385	1	0.00934509	0.972592	1	-0.0531611	0.424735	1	0.0573953	0.341022	1	0.120203	0.19839	1	0.247768	0.090265	1	0.135899	0.19134	1	0.18036	0.183988	1	0.211385	0.0618682	0.797384	0.125872	0.6401	1	0.0712482	0.629099	1	0.0138976	0.982505	1	0.037514	0.800824	1	-0.101177	0.534622	1	0.422796	0.0333906	1	0.193104
Gm37756	-18.9336	0.983848	1	-19.0605	0.980069	1	-0.14995	0.999394	1	-0.0752098	0.998425	1	0.671935	0.966752	1	0.108941	0.996171	1	-19.7769	0.975532	1	4.08022e-08	1	1	-20.6536	0.954085	1	4.08022e-08	1	1	4.08022e-08	1	1	0.349188	0.9903	1	4.08022e-08	1	1	20.5319	0.970795	1	20.5857	0.972726	1	4.08022e-08	1	1	4.08022e-08
Pex19	-0.211724	0.499547	1	0.0657097	0.795599	1	-0.151265	0.257019	1	0.215116	0.170037	1	0.024085	0.611842	1	-0.13843	0.382836	1	-0.0505252	0.818645	1	0.104425	0.410081	1	0.110076	0.60959	1	-0.00545746	0.964927	1	-0.382892	0.55896	1	0.22811	0.324609	1	0.442715	0.361493	1	0.0522811	0.826698	1	-0.287391	0.348686	1	-0.156349	0.595593	1	-0.318545
Dcaf8	-0.00810631	0.966831	1	-0.0856844	0.312631	1	0.000978351	0.938679	1	0.0574982	0.514616	1	0.0819153	0.195549	1	0.0181229	0.722364	1	0.0264579	0.846028	1	0.0472732	0.441027	1	0.212256	0.0479645	0.836504	0.0401778	0.819955	1	-0.397292	0.217915	1	-0.0376107	0.652571	1	-0.0551864	0.683355	1	-0.399388	0.0768292	1	-0.033696	0.778952	1	-0.0344894	0.816658	1	-0.385173
Pea15a	2.93334	0.892729	1	1.08709	0.633872	1	0.413782	0.772423	1	-0.251153	0.922868	1	0.0791564	0.991373	1	0.669206	0.710062	1	-1.14	0.933841	1	-0.375332	0.828836	1	0.207245	0.959292	1	0.656643	0.753	1	0.120921	0.988996	1	0.593288	0.901967	1	0.391562	0.916875	1	0.843489	0.844988	1	1.03558	0.772373	1	0.499835	0.869297	1	0.948759
Gm17224	4.08022e-08	1	1	4.08022e-08	1	1	-18.3075	0.979795	1	19.0823	0.978826	1	-0.776398	0.993173	1	4.08022e-08	1	1	-19.9288	0.975532	1	4.08022e-08	1	1	4.08022e-08	1	1	4.08022e-08	1	1	4.08022e-08	1	1	4.08022e-08	1	1	4.08022e-08	1	1	4.08022e-08	1	1	4.08022e-08	1	1	4.08022e-08	1	1	4.08022e-08
Igsf8	-0.19774	0.707841	1	-0.0863839	0.754312	1	-0.103316	0.283842	1	-0.405152	6.50899e-05	0.00217298	-0.164174	0.258514	1	-0.0175813	0.952688	1	0.0831556	0.685493	1	-0.0862735	0.747765	1	-0.0816103	0.676591	1	-0.104711	0.402896	1	0.258296	0.65674	1	0.0271988	0.994676	1	-0.0398411	0.945926	1	-0.256707	0.760303	1	-0.0732865	0.823642	1	-0.0538966	0.946095	1	-0.356656
Atp1a2	4.08022e-08	1	1	4.08022e-08	1	1	19.3621	0.958374	1	0.517162	0.998425	1	4.08022e-08	1	1	19.1386	0.975043	1	4.08022e-08	1	1	4.08022e-08	1	1	4.08022e-08	1	1	4.08022e-08	1	1	4.08022e-08	1	1	-19.8792	0.974751	1	4.08022e-08	1	1	4.08022e-08	1	1	4.08022e-08	1	1	4.08022e-08	1	1	4.08022e-08
Kcnj9	19.8593	0.975252	1	4.08022e-08	1	1	4.08022e-08	1	1	4.08022e-08	1	1	4.08022e-08	1	1	4.08022e-08	1	1	4.08022e-08	1	1	4.08022e-08	1	1	4.08022e-08	1	1	4.08022e-08	1	1	4.08022e-08	1	1	4.08022e-08	1	1	4.08022e-08	1	1	4.08022e-08	1	1	4.08022e-08	1	1	4.08022e-08	1	1	4.08022e-08
Kcnj10	4.08022e-08	1	1	-19.2617	0.980069	1	-0.437082	0.981024	1	20.5405	0.936537	1	-0.78818	0.987235	1	4.08022e-08	1	1	-20.7484	0.951086	1	20.8952	0.91466	1	-20.093	0.977033	1	20.9534	0.921484	1	4.08022e-08	1	1	4.08022e-08	1	1	20.7416	0.968745	1	-22.4355	0.902757	1	0.14943	0.992112	1	4.08022e-08	1	1	22.7413
Pigm	0.108994	0.873463	1	-0.144238	0.661907	1	-0.232518	0.256198	1	-0.107235	0.654163	1	0.100603	0.36115	1	0.249236	0.441131	1	0.0528933	0.942451	1	-0.0138671	0.978138	1	-0.252294	0.658571	1	-0.0373963	0.913659	1	-0.920612	0.330798	1	-0.165351	0.825044	1	0.506001	0.502783	1	0.181197	0.735217	1	0.135733	0.891128	1	0.214497	0.840069	1	-0.583488
Slamf9	4.08022e-08	1	1	-19.2147	0.980069	1	0.370839	0.976053	1	-0.781252	0.974069	1	20.8013	0.920799	1	-0.193606	0.990408	1	4.08022e-08	1	1	0.36969	0.996652	1	-20.4642	0.954085	1	-19.7042	0.967353	1	-20.4234	0.978247	1	4.08022e-08	1	1	4.08022e-08	1	1	21.6456	0.941629	1	20.9216	0.945484	1	0.699555	0.97003	1	-0.523337
Igsf9	-20.3482	0.967703	1	-1.00594	0.849928	1	0.22204	0.978584	1	20.3574	0.936537	1	19.7325	0.947151	1	0.744374	0.802685	1	4.08022e-08	1	1	-0.866324	0.937656	1	-20.6697	0.954085	1	-0.851463	0.922088	1	-20.538	0.978247	1	-19.6668	0.974751	1	1.2581	0.86439	1	21.0391	0.970795	1	1.62398	0.953294	1	2.68541	0.913841	1	0.42179
Tagln2	0.134572	0.00846996	0.293724	-0.0497354	0.142169	1	-0.079125	2.5263e-06	7.79104e-05	-0.0294824	0.208691	1	-0.1082	0.000764036	0.0181804	-0.115089	3.6466e-06	0.00017315	-0.145182	9.94379e-05	0.00684362	-0.0554144	0.0637985	0.681268	-0.123163	0.000907769	0.0412274	-0.0905397	0.000100483	0.0049533	-0.147757	0.405761	1	-0.0724128	0.102259	1	-0.0304586	0.341228	1	-0.0750604	0.0344263	1	-0.136668	0.000119285	0.0121278	-0.186396	0.000217201	0.0329373	-0.317775
Cfap45	23.0776	0.780097	1	0.24461	0.929047	1	0.624922	0.762185	1	0.319157	0.978549	1	-20.007	0.960807	1	0.295112	0.867113	1	0.99752	0.933087	1	1.02026	0.568908	1	-0.279072	0.942211	1	0.328242	0.868525	1	0.998219	0.963481	1	0.50968	0.869335	1	0.178427	0.972639	1	0.687128	0.948302	1	0.210222	0.969428	1	-23.0481	0.844285	1	-1.24664
Vsig8	-19.1344	0.983848	1	4.08022e-08	1	1	4.08022e-08	1	1	4.08022e-08	1	1	4.08022e-08	1	1	4.08022e-08	1	1	4.08022e-08	1	1	4.08022e-08	1	1	4.08022e-08	1	1	4.08022e-08	1	1	4.08022e-08	1	1	4.08022e-08	1	1	-20.5478	0.971406	1	4.08022e-08	1	1	4.08022e-08	1	1	4.08022e-08	1	1	4.08022e-08
Slamf8	-19.4922	0.983848	1	0.0514072	0.997804	1	20.7381	0.896183	1	4.08022e-08	1	1	4.08022e-08	1	1	-18.964	0.978884	1	4.08022e-08	1	1	19.6189	0.971505	1	20.9294	0.962978	1	21.1708	0.921484	1	1.01347	0.963425	1	20.4898	0.96503	1	-0.107228	0.992261	1	20.0812	0.970795	1	4.08022e-08	1	1	-20.3672	0.973885	1	0.726706
Fcrl6	4.08022e-08	1	1	19.2645	0.978963	1	18.5577	0.97918	1	4.08022e-08	1	1	4.08022e-08	1	1	4.08022e-08	1	1	4.08022e-08	1	1	4.08022e-08	1	1	4.08022e-08	1	1	4.08022e-08	1	1	1.96173	0.941764	1	21.2664	0.930128	1	4.08022e-08	1	1	4.08022e-08	1	1	20.2221	0.972726	1	4.08022e-08	1	1	4.08022e-08
Dusp23	0.149048	0.709446	1	0.484106	0.0895369	1	0.403667	0.00170687	0.0266749	0.129497	0.500076	1	-0.20062	0.779915	1	0.127693	0.707476	1	-0.128571	0.791882	1	0.447798	0.0517905	0.586379	0.0758365	0.871326	1	0.572319	0.0851075	0.973094	0.0486096	0.996369	1	0.0794812	0.823929	1	-0.108022	0.807049	1	0.288055	0.593833	1	-0.00872067	0.801185	1	0.179365	0.740521	1	0.286162
Fcer1a	-1.1704	0.485525	1	-0.230699	0.985584	1	-4.64759	0.685806	1	-1.61681	0.857794	1	-1.22514	0.813925	1	0.448214	0.858465	1	-1.48828	0.304799	1	-2.1568	0.545917	1	-21.6756	0.908322	1	-0.669808	0.980598	1	-1.91104	0.314763	1	-0.999662	0.0346627	0.700061	1.93857	0.934798	1	-1.47744	0.829066	1	-2.30579	0.000341294	0.0271427	-0.184526	0.329275	1	-23.0987
Ackr1	-1.30907	0.960157	1	-0.0437339	0.998902	1	4.08022e-08	1	1	18.8102	0.978826	1	-0.372122	0.913823	1	-21.194	0.915682	1	-20.0151	0.975532	1	0.661485	0.964854	1	-19.2666	0.977033	1	4.08022e-08	1	1	1.98343	0.941764	1	0.697779	0.931461	1	-20.4222	0.971406	1	20.6884	0.970795	1	-1.58033	0.175386	1	21.9629	0.943886	1	-21.8994
Cadm3	4.08022e-08	1	1	-0.01115	0.998902	1	0.131126	0.999376	1	4.08022e-08	1	1	-18.1999	0.980397	1	4.08022e-08	1	1	4.08022e-08	1	1	19.1815	0.971505	1	-20.0627	0.977033	1	21.1168	0.921484	1	4.08022e-08	1	1	-19.6578	0.974751	1	-20.6831	0.971406	1	-20.8805	0.967514	1	4.08022e-08	1	1	-20.3309	0.973885	1	2.95284
Aim2	0.0378831	0.944914	1	0.144608	0.556738	1	-0.16264	0.22014	1	0.0940956	0.536177	1	-0.0245886	0.965403	1	-0.293178	0.158348	1	-0.10605	0.900106	1	0.142333	0.363806	1	-0.101895	0.673016	1	0.0950032	0.480929	1	-0.000253134	0.960529	1	0.018777	0.931683	1	0.0396476	0.933149	1	0.104006	0.685651	1	-0.703951	0.244287	1	-0.106318	0.816042	1	-0.012955
Ifi206	4.08022e-08	1	1	-0.504793	0.930149	1	0.82974	0.978584	1	-19.6345	0.954499	1	0.743082	0.993148	1	1.5105	0.779948	1	-19.6999	0.975532	1	-0.793508	0.934539	1	-1.80145	0.922228	1	-0.287764	0.987118	1	1.09243	0.981736	1	4.08022e-08	1	1	0.0905301	0.990888	1	-20.4709	0.967514	1	4.08022e-08	1	1	4.08022e-08	1	1	-0.0691777
Ifi214	-18.7332	0.983848	1	20.2986	0.95794	1	-1.08739	0.921206	1	-18.867	0.97724	1	-19.3848	0.960807	1	-20.5222	0.93671	1	4.08022e-08	1	1	0.856396	0.96822	1	-1.48161	0.945198	1	0.316753	0.902278	1	22.3188	0.920147	1	20.1687	0.96503	1	4.08022e-08	1	1	20.7218	0.970795	1	20.2221	0.972726	1	4.08022e-08	1	1	0.425644
Ifi213	4.08022e-08	1	1	0.568076	0.975625	1	2.153	0.916277	1	-0.171864	0.998403	1	4.08022e-08	1	1	1.09871	0.938549	1	0.448467	0.996391	1	21.441	0.91466	1	1.87988	0.94888	1	0.798204	0.980176	1	21.2782	0.960023	1	19.7782	0.96503	1	-0.276866	0.986878	1	4.08022e-08	1	1	4.08022e-08	1	1	-20.3756	0.973885	1	3.22218
Ifi209	0.861518	0.856631	1	-0.183192	0.967927	1	0.176895	0.367893	1	-0.228315	0.813116	1	0.214272	0.985385	1	0.0100753	0.983488	1	-0.561987	0.94443	1	-0.369933	0.814029	1	0.513814	0.162652	1	0.265371	0.0456238	0.652592	0.464263	0.80347	1	2.27163	0.841565	1	-0.689113	0.928875	1	0.156036	0.874197	1	0.439388	0.957592	1	-1.32848	0.754332	1	0.0319606
Ifi208	4.08022e-08	1	1	-19.2499	0.980069	1	4.08022e-08	1	1	-20.5122	0.931794	1	4.08022e-08	1	1	21.1465	0.925227	1	0.955296	0.968393	1	19.5988	0.971505	1	4.08022e-08	1	1	4.08022e-08	1	1	21.3913	0.960023	1	0.490043	0.990245	1	-1.35587	0.974012	1	4.08022e-08	1	1	4.08022e-08	1	1	4.08022e-08	1	1	4.08022e-08
Ifi207	4.08022e-08	1	1	4.08022e-08	1	1	20.1085	0.937597	1	4.08022e-08	1	1	19.3284	0.973561	1	4.08022e-08	1	1	4.08022e-08	1	1	1.27265	0.968179	1	4.08022e-08	1	1	-0.374056	0.987118	1	4.08022e-08	1	1	4.08022e-08	1	1	4.08022e-08	1	1	4.08022e-08	1	1	4.08022e-08	1	1	4.08022e-08	1	1	0.329284
Ifi204	-0.437726	0.976323	1	-0.0462026	0.984568	1	-0.145397	0.954664	1	-1.11542	0.853168	1	-0.473118	0.955712	1	1.36555	0.909612	1	-0.327281	0.968733	1	-0.00892968	0.997963	1	0.363095	0.947386	1	0.0823894	0.997888	1	0.692061	0.930206	1	-1.63814	0.908997	1	-0.00561519	0.979618	1	-0.451945	0.989997	1	20.817	0.972726	1	21.111	0.943886	1	-1.04064
Mndal	-0.290424	0.104422	1	-0.0667641	0.465014	1	0.0492329	0.4665	1	0.260427	0.020586	0.287561	-0.515123	0.00389688	0.068163	0.312345	0.000202223	0.00621748	-0.323391	0.0945666	1	0.0744413	0.310289	1	0.31373	0.00696087	0.208639	0.120698	0.202161	1	-0.185705	0.537201	1	-0.0903536	0.468613	1	-0.173945	0.172449	1	0.451133	0.0989869	1	0.051313	0.569054	1	-0.198181	0.594824	1	0.313099
Ifi211	-19.2518	0.983848	1	18.8834	0.978963	1	0.114734	0.946353	1	0.439897	0.891557	1	-18.7282	0.980397	1	0.341443	0.996145	1	4.08022e-08	1	1	1.97567	0.939707	1	-0.712979	0.950215	1	-0.5338	0.81466	1	-0.0262724	0.993076	1	20.5182	0.96503	1	-22.1018	0.914366	1	21.5161	0.941629	1	-20.7145	0.964812	1	-21.0759	0.947798	1	0.413347
Ifi203	-0.466371	0.184308	1	-0.0580289	0.447088	1	0.140046	0.10012	0.644268	0.120935	0.445263	1	-0.35535	0.414981	1	0.21792	0.0081673	0.143844	-0.481008	0.244561	1	0.0811069	0.334157	1	0.276758	0.048447	0.840539	0.203935	0.0712297	0.8748	0.00159193	0.94561	1	-0.116806	0.624121	1	-0.329241	0.00213145	0.200738	0.697841	0.0459446	1	-0.0421234	0.827385	1	-0.462568	0.556973	1	0.0204339
Ifi205	4.08022e-08	1	1	-0.95284	0.981176	1	-0.367388	0.999394	1	4.08022e-08	1	1	0.391729	0.993173	1	19.2477	0.975043	1	20.188	0.971943	1	20.2791	0.943046	1	4.08022e-08	1	1	-19.9594	0.967353	1	-0.799501	0.903	1	20.2557	0.96503	1	4.08022e-08	1	1	-21.906	0.935082	1	20.2578	0.972726	1	4.08022e-08	1	1	0.415438
Olfr433	4.08022e-08	1	1	-18.4548	0.980069	1	-2.58906	0.899806	1	-19.1301	0.97724	1	4.08022e-08	1	1	19.4572	0.975043	1	4.08022e-08	1	1	19.7831	0.971505	1	20.3535	0.962978	1	4.08022e-08	1	1	-20.4645	0.978247	1	4.08022e-08	1	1	4.08022e-08	1	1	21.7065	0.941629	1	4.08022e-08	1	1	4.08022e-08	1	1	-1.73424
Olfr432	4.08022e-08	1	1	4.08022e-08	1	1	-18.2514	0.979795	1	4.08022e-08	1	1	4.08022e-08	1	1	4.08022e-08	1	1	4.08022e-08	1	1	4.08022e-08	1	1	4.08022e-08	1	1	-20.0491	0.967353	1	4.08022e-08	1	1	4.08022e-08	1	1	4.08022e-08	1	1	4.08022e-08	1	1	4.08022e-08	1	1	4.08022e-08	1	1	0.594816
Spta1	-0.0263563	0.994039	1	-0.49266	0.983353	1	-1.42217	0.960207	1	-0.381114	0.998403	1	0.294368	0.0735322	0.598901	0.789353	0.938676	1	-0.567761	0.848087	1	-0.977075	0.934419	1	-19.7552	0.977033	1	4.08022e-08	1	1	0.111816	0.986519	1	1.69797	0.343236	1	20.5833	0.968745	1	-2.60149	0.800289	1	-1.0316	0.889945	1	2.29677	0.913841	1	1.68137
Olfr417	-0.151987	0.845717	1	1.72493	0.806732	1	2.76849	0.874976	1	0.284048	0.982042	1	-0.836393	0.186629	1	0.93889	0.837457	1	0.203565	0.863348	1	-0.430609	0.889538	1	4.08022e-08	1	1	-20.6983	0.934761	1	-0.899271	0.881583	1	0.299588	0.552548	1	0.56841	0.960761	1	0.902495	0.873682	1	0.213288	0.814916	1	-0.164084	0.981724	1	-0.0478186
Olfr248	0.943439	0.974148	1	4.08022e-08	1	1	4.08022e-08	1	1	4.08022e-08	1	1	-1.74663	0.967601	1	1.1844	0.971203	1	-21.5422	0.926687	1	-19.412	0.974831	1	20.9154	0.962978	1	4.08022e-08	1	1	4.08022e-08	1	1	1.94518	0.920526	1	4.08022e-08	1	1	4.08022e-08	1	1	0.932741	0.953482	1	21.8853	0.943886	1	4.08022e-08
Olfr414	-0.128304	0.99099	1	19.386	0.978963	1	-18.3554	0.979795	1	4.08022e-08	1	1	0.109634	0.96248	1	20.4452	0.950111	1	0.697402	0.856761	1	-2.35534	0.877944	1	20.2666	0.962978	1	4.08022e-08	1	1	-1.35184	0.931384	1	0.381169	0.926658	1	0.0250863	0.997364	1	-20.5589	0.967514	1	0.291806	0.904188	1	-0.913855	0.977615	1	4.08022e-08
Fmn2	-19.3518	0.983848	1	-2.39494	0.901729	1	-1.39284	0.960225	1	0.627273	0.998425	1	4.08022e-08	1	1	0.569312	0.931144	1	-21.8601	0.902356	1	0.797316	0.964814	1	4.08022e-08	1	1	-21.0776	0.934761	1	4.08022e-08	1	1	1.0352	0.828637	1	-20.709	0.971406	1	21.0194	0.970795	1	-0.609202	0.890692	1	4.08022e-08	1	1	4.08022e-08
Rgs7	4.08022e-08	1	1	4.08022e-08	1	1	4.08022e-08	1	1	4.08022e-08	1	1	1.35814	0.993148	1	4.08022e-08	1	1	4.08022e-08	1	1	4.08022e-08	1	1	4.08022e-08	1	1	4.08022e-08	1	1	4.08022e-08	1	1	4.08022e-08	1	1	4.08022e-08	1	1	4.08022e-08	1	1	4.08022e-08	1	1	4.08022e-08	1	1	4.08022e-08
Fh1	-0.0473381	0.72293	1	-0.0877094	0.226404	1	-0.108004	0.00431294	0.0573371	-0.0144693	0.916952	1	-0.0285766	0.618188	1	-0.00846111	0.963792	1	-0.0687627	0.48841	1	-0.146234	0.0144989	0.234579	-0.0207388	0.520938	1	-0.206418	9.61231e-05	0.00477244	-0.0550753	0.97203	1	-0.165891	0.0671438	1	-0.217665	0.310057	1	-0.0437496	0.953876	1	-0.235653	0.0242164	0.683484	0.090268	0.528548	1	-0.39232
Kmo	0.828038	0.991393	1	-0.804303	0.798446	1	-0.884196	0.406512	1	0.307012	0.947302	1	2.02426	0.940342	1	-0.890089	0.830773	1	-19.9907	0.975532	1	-0.660146	0.903118	1	-0.885652	0.742857	1	-0.867929	0.352733	1	-0.541715	0.921351	1	-20.9323	0.949527	1	0.283143	0.994617	1	-2.90379	0.835366	1	20.4678	0.972726	1	4.08022e-08	1	1	-0.153898
Opn3	-0.328258	0.98491	1	-0.576661	0.929988	1	0.158922	0.919443	1	-0.31725	0.906941	1	-0.169757	0.871801	1	0.0735311	0.988983	1	-0.624737	0.940999	1	-1.26404	0.79252	1	-0.256642	0.916003	1	-1.0417	0.608873	1	1.43157	0.848269	1	0.00627737	0.998105	1	-0.235608	0.976843	1	-1.6533	0.832635	1	-0.995859	0.78982	1	-0.467091	0.966428	1	-22.8944
Chml	-0.131073	0.962553	1	-1.23122	0.532761	1	-0.352311	0.536869	1	-0.150613	0.885022	1	0.0393886	0.840906	1	-0.0309567	0.948168	1	0.65997	0.667203	1	-0.106987	0.838583	1	-0.731036	0.565559	1	0.0132315	0.894423	1	-0.354516	0.884256	1	-0.242625	0.84397	1	0.00558526	0.993579	1	-0.171544	0.974904	1	0.960606	0.568038	1	-0.119712	0.986087	1	0.0843055
Exo1	0.812196	0.686673	1	-0.271757	0.431032	1	0.0436923	0.746216	1	-0.130236	0.34738	1	0.102734	0.214955	1	-0.180862	0.146619	1	-0.133416	0.717588	1	-0.145999	0.620362	1	-0.594992	0.25112	1	-0.198094	0.184114	1	0.382178	0.656459	1	0.0701614	0.851057	1	0.814583	0.853516	1	-0.147049	0.892076	1	0.414083	0.229092	1	-0.210539	0.644175	1	0.399455
Gm38100	4.08022e-08	1	1	4.08022e-08	1	1	1.42799	0.978547	1	4.08022e-08	1	1	-19.2033	0.980397	1	-19.172	0.978884	1	-19.8217	0.975532	1	20.1625	0.971505	1	4.08022e-08	1	1	-19.9594	0.967353	1	21.4259	0.960023	1	4.08022e-08	1	1	4.08022e-08	1	1	-21.055	0.967514	1	4.08022e-08	1	1	4.08022e-08	1	1	4.08022e-08
Rbm8a2	-0.0712137	0.963357	1	0.0125639	0.976939	1	-0.186545	0.653868	1	0.113741	0.881148	1	-0.23853	0.77066	1	0.257872	0.8243	1	-0.0874354	0.964315	1	0.355318	0.648189	1	0.358022	0.777514	1	-0.610607	0.54286	1	0.364034	0.864549	1	-0.500756	0.678336	1	0.108422	0.975918	1	-1.07381	0.850561	1	-0.229923	0.937836	1	-0.24377	0.933167	1	-0.494078
Cep170	0.0674699	0.913872	1	0.253588	0.55329	1	0.419514	0.0494594	0.388123	0.443559	0.172885	1	0.487062	0.00846487	0.12436	0.248793	0.466986	1	0.305005	0.492687	1	0.429121	0.229641	1	0.572315	0.296452	1	0.0122348	0.899894	1	-0.162357	0.844817	1	0.452153	0.208378	1	0.213826	0.830236	1	0.64095	0.402708	1	0.728167	0.166078	1	0.470273	0.446036	1	-0.481239
Sdccag8	0.164319	0.784673	1	0.23338	0.560933	1	0.112484	0.426154	1	0.0667639	0.807285	1	0.229804	0.316021	1	0.614241	0.0518388	0.579753	0.129451	0.853193	1	-0.032271	0.8882	1	0.0240876	0.911324	1	-0.0268176	0.97474	1	-0.429794	0.812487	1	-0.0040764	0.982023	1	0.0273752	0.943688	1	-0.597823	0.80606	1	-0.101102	0.909557	1	0.118169	0.840627	1	-0.410846
Akt3	-0.512908	0.735255	1	-0.203213	0.723558	1	-0.22563	0.520544	1	-0.343984	0.495897	1	0.0962749	0.841801	1	-0.246476	0.545402	1	-0.276764	0.833845	1	-0.146279	0.802533	1	-0.298565	0.80662	1	-0.391423	0.52293	1	-0.226019	0.926786	1	-0.0781207	0.954452	1	0.256698	0.845392	1	0.11486	0.884845	1	-0.152503	0.851275	1	-0.153725	0.994308	1	0.449761
Gm26801	1.82929	0.941975	1	4.08022e-08	1	1	0.306109	0.976143	1	-0.0147497	0.983628	1	4.08022e-08	1	1	1.23236	0.971203	1	-20.9658	0.951086	1	-20.5275	0.949688	1	-1.05843	0.945252	1	-0.233032	0.993585	1	4.08022e-08	1	1	21.0709	0.930128	1	4.08022e-08	1	1	20.6316	0.970795	1	20.2654	0.972726	1	21.7229	0.943886	1	4.08022e-08
Zbtb18	0.0883807	0.904767	1	-0.123763	0.855032	1	0.111716	0.360572	1	-0.0635342	0.805089	1	0.0119732	0.772434	1	0.0447846	0.864304	1	0.211699	0.82277	1	0.369566	0.206628	1	0.146863	0.787605	1	0.0812916	0.65521	1	0.41244	0.666483	1	0.0490205	0.926547	1	-0.115049	0.921282	1	0.457181	0.453627	1	0.314018	0.693139	1	-0.26095	0.804736	1	-0.0753473
Gm37306	-19.2548	0.983848	1	4.08022e-08	1	1	4.08022e-08	1	1	4.08022e-08	1	1	4.08022e-08	1	1	4.08022e-08	1	1	4.08022e-08	1	1	4.08022e-08	1	1	4.08022e-08	1	1	0.902409	0.980229	1	4.08022e-08	1	1	4.08022e-08	1	1	4.08022e-08	1	1	4.08022e-08	1	1	4.08022e-08	1	1	4.08022e-08	1	1	-0.357248
Adss	0.0260344	0.927865	1	0.0197499	0.999541	1	0.0976608	0.0832769	0.569266	0.0432462	0.50924	1	0.178906	0.00265528	0.0506906	0.265634	0.000120571	0.00395145	0.0909075	0.403055	1	0.0036425	0.890837	1	0.169629	0.136326	1	0.132779	0.112709	1	0.158081	0.404487	1	0.166747	0.172966	1	-0.10058	0.538615	1	0.295242	0.0965639	1	0.187519	0.090475	1	0.394094	0.0270209	1	0.223037
Catspere2	20.9732	0.950529	1	4.08022e-08	1	1	-20.2423	0.939436	1	1.30749	0.980389	1	4.08022e-08	1	1	4.08022e-08	1	1	20.9363	0.943921	1	4.08022e-08	1	1	-19.7157	0.977033	1	4.08022e-08	1	1	-20.5499	0.978247	1	20.0969	0.96503	1	4.08022e-08	1	1	4.08022e-08	1	1	4.08022e-08	1	1	4.08022e-08	1	1	-21.456
Desi2	0.154853	0.545448	1	0.277826	0.104166	1	0.157732	0.0839774	0.572454	0.00903273	0.938506	1	0.222271	0.00557293	0.0889581	0.128044	0.380927	1	0.201244	0.35812	1	0.363416	0.013227	0.220787	0.272028	0.228355	1	0.318058	0.0642705	0.819129	0.0736064	0.875547	1	0.0626207	0.711394	1	-0.234109	0.475765	1	-0.0241296	0.818081	1	0.219012	0.265736	1	-0.189397	0.703071	1	-0.364578
B230369F24Rik	-0.454202	0.715175	1	-0.114946	0.916874	1	0.0342967	0.981512	1	-0.070463	0.93395	1	0.235879	0.680466	1	0.291046	0.71226	1	-0.298486	0.779753	1	-0.0416617	0.997055	1	-0.0152746	0.991149	1	-0.33036	0.819904	1	-0.244992	0.933403	1	-0.651984	0.713868	1	-0.443298	0.797348	1	0.0538037	0.928142	1	-0.139428	0.880428	1	0.210422	0.881541	1	0.872889
Cox20	0.167577	0.360129	1	0.333933	0.0121371	0.285389	0.231208	0.000146578	0.00313739	0.0975545	0.299462	1	-0.0700587	0.12995	0.850419	0.270344	0.00722878	0.130002	0.191616	0.17229	1	0.13924	0.148661	1	0.151621	0.343102	1	0.291001	0.00430138	0.112692	0.048141	0.866603	1	0.276321	0.0473611	0.859513	0.148361	0.510204	1	-0.0419396	0.947537	1	0.117529	0.37861	1	0.0356373	0.790294	1	0.287902
Hnrnpu	0.517233	2.66348e-18	9.16544e-16	0.180244	4.96095e-06	0.000342746	0.234966	2.10432e-24	4.18385e-22	0.127767	7.38748e-06	0.000301807	0.228695	2.30092e-18	5.56387e-16	0.246078	2.16646e-13	3.02864e-11	0.334329	9.5273e-11	2.30381e-08	0.19098	3.70468e-08	3.31458e-06	0.190791	8.71893e-05	0.00567333	0.183181	2.32802e-06	0.000197429	0.1362	0.00252778	0.445781	0.289365	1.07115e-08	2.08338e-06	0.249157	0.00556631	0.415015	0.328823	0.000103975	0.0232566	0.275441	3.39509e-07	8.32215e-05	0.264232	0.00848575	0.552022	0.150753
Efcab2	0.830597	0.677946	1	0.161971	0.870848	1	0.407453	0.239657	1	0.0389549	0.931629	1	0.26958	0.535482	1	0.608506	0.475632	1	0.787817	0.690758	1	0.227165	0.651191	1	0.219472	0.836519	1	0.690357	0.580462	1	0.750905	0.805544	1	0.517162	0.538617	1	0.562194	0.768439	1	0.152241	0.923529	1	0.0373713	0.995192	1	-1.19858	0.663794	1	-1.18635
Kif26b	1.1199	0.458848	1	4.08022e-08	1	1	1.92436	0.874432	1	-18.899	0.97724	1	-0.129758	0.993549	1	-0.0368326	0.992367	1	0.991036	0.476406	1	0.0825156	0.996692	1	4.08022e-08	1	1	-1.92815	0.818824	1	1.89034	0.94182	1	0.573283	0.902631	1	20.8233	0.968745	1	1.00772	0.974015	1	-20.6055	0.964812	1	-1.07647	0.80541	1	-20.7883
Smyd3	0.303681	0.235265	1	-0.0594767	0.80806	1	-0.101338	0.276315	1	0.14275	0.372239	1	0.132324	0.0914409	0.688076	0.439521	0.00360637	0.0727536	0.185446	0.448979	1	0.117622	0.446593	1	0.0981891	0.736986	1	0.159545	0.425669	1	0.199063	0.762182	1	0.0776023	0.726756	1	-0.111482	0.836955	1	-0.0869452	0.965307	1	0.297703	0.250615	1	0.234918	0.566486	1	1.10527
Tfb2m	-0.110279	0.733282	1	0.155431	0.495086	1	-0.0291539	0.880007	1	0.15208	0.302652	1	0.00706721	0.584768	1	-0.0312207	0.866147	1	0.0484857	0.837859	1	-0.0749511	0.758419	1	0.216915	0.347797	1	-0.0413535	0.930684	1	0.136143	0.876297	1	-0.0151865	0.872636	1	0.160446	0.782249	1	0.346874	0.467274	1	0.0544608	0.893869	1	0.00754861	0.97869	1	0.383504
Cnst	0.0982282	0.92981	1	0.109313	0.848771	1	-0.0115514	0.908118	1	-0.200225	0.685837	1	-0.137572	0.956536	1	0.156427	0.734786	1	0.051848	0.947352	1	0.264232	0.71095	1	0.217731	0.803663	1	0.0389479	0.927318	1	-0.83211	0.652182	1	0.337623	0.54287	1	-0.315796	0.919106	1	0.204851	0.879564	1	0.37958	0.753664	1	-0.139497	0.902847	1	0.839468
Sccpdh	0.422301	0.588326	1	0.325014	0.489505	1	0.167559	0.341495	1	0.0508983	0.827656	1	0.722192	0.21806	1	0.0681653	0.806041	1	0.447604	0.521665	1	-0.11323	0.864268	1	0.210855	0.63431	1	0.322686	0.293292	1	0.295154	0.869462	1	-0.177986	0.839817	1	-0.162445	0.911021	1	0.749853	0.45488	1	0.24873	0.899884	1	0.27357	0.760844	1	0.615538
Kif28	4.08022e-08	1	1	4.08022e-08	1	1	18.4228	0.97918	1	-19.0071	0.97724	1	4.08022e-08	1	1	4.08022e-08	1	1	4.08022e-08	1	1	4.08022e-08	1	1	21.6534	0.926035	1	-19.8492	0.967353	1	4.08022e-08	1	1	4.08022e-08	1	1	4.08022e-08	1	1	20.8668	0.970795	1	4.08022e-08	1	1	4.08022e-08	1	1	4.08022e-08
Ahctf1	-0.0396465	0.821506	1	-0.164741	0.253181	1	0.0678226	0.307938	1	0.0297763	0.738961	1	0.047031	0.445271	1	-0.156428	0.182899	1	0.0834055	0.575888	1	-0.135758	0.237439	1	0.0851527	0.740932	1	-0.0936828	0.648867	1	0.32467	0.382663	1	-0.0172126	0.97333	1	0.0982175	0.786003	1	-0.0602415	0.900565	1	0.178158	0.347552	1	-0.0176197	0.985392	1	-0.524685
Gm10518	21.6261	0.925853	1	4.08022e-08	1	1	-1.53597	0.960207	1	1.46053	0.959262	1	-0.420482	0.993173	1	4.08022e-08	1	1	-20.864	0.951086	1	0.132568	0.996692	1	4.08022e-08	1	1	4.08022e-08	1	1	21.307	0.960023	1	-20.1417	0.974751	1	4.08022e-08	1	1	4.08022e-08	1	1	4.08022e-08	1	1	-21.1742	0.947798	1	4.08022e-08
Cdc42bpa	-0.314557	0.630469	1	0.0679946	0.928885	1	0.190411	0.904849	1	0.0416633	0.93918	1	0.35323	0.0338718	0.350733	0.346768	0.525434	1	-0.237042	0.70784	1	0.109534	0.739696	1	-1.02882	0.581535	1	-0.104557	0.926529	1	0.522045	0.833981	1	0.0624639	0.852591	1	0.307993	0.699395	1	1.05101	0.663764	1	0.268841	0.554368	1	0.617465	0.769554	1	1.8997
Coq8a	-0.562642	0.0377556	0.897209	0.0412349	0.88206	1	0.0668408	0.788695	1	-0.258663	0.510883	1	-0.147748	0.965578	1	0.152702	0.650621	1	-0.571423	0.224715	1	0.0508527	0.814049	1	0.0641316	0.921031	1	-0.434105	0.343182	1	-0.789509	0.524137	1	-0.222016	0.631333	1	0.0848197	0.794691	1	0.327096	0.842701	1	0.292066	0.508571	1	-0.496833	0.599389	1	-0.428946
Gm37336	-1.19142	0.976271	1	-19.2427	0.980069	1	1.58605	0.957751	1	4.08022e-08	1	1	0.619229	0.9134	1	4.08022e-08	1	1	-0.522653	0.979159	1	4.08022e-08	1	1	4.08022e-08	1	1	-19.8202	0.967353	1	0.962427	0.981736	1	20.5613	0.96503	1	20.8244	0.968745	1	21.1063	0.970795	1	2.43894	0.773157	1	4.08022e-08	1	1	4.08022e-08
Psen2	-0.552988	0.0202654	0.567495	0.146003	0.474954	1	-0.305592	0.0211322	0.205509	0.0341847	0.891898	1	-0.210596	0.000989756	0.0224755	-0.277146	0.229582	1	-0.396848	0.0396054	0.821613	-0.463093	0.0381708	0.471379	-0.10523	0.817095	1	0.0597734	0.852175	1	-0.27436	0.674092	1	-0.497876	0.0331322	0.683027	-0.0788081	0.871525	1	-0.161051	0.931015	1	-0.0288892	0.760135	1	-0.124494	0.714336	1	-0.400955
Gm31728	-19.3821	0.983848	1	-18.6281	0.980069	1	-0.520947	0.999394	1	4.08022e-08	1	1	-18.333	0.980397	1	4.08022e-08	1	1	4.08022e-08	1	1	-19.6224	0.974831	1	4.08022e-08	1	1	4.08022e-08	1	1	4.08022e-08	1	1	-19.8941	0.974751	1	4.08022e-08	1	1	4.08022e-08	1	1	4.08022e-08	1	1	4.08022e-08	1	1	4.08022e-08
Itpkb	0.0943771	0.839033	1	-0.127784	0.669481	1	0.190619	0.176765	0.927303	0.360199	0.13523	1	-0.0708969	0.953054	1	0.162322	0.493227	1	-0.0298451	0.963597	1	-0.0880157	0.807405	1	0.0792639	0.79176	1	0.083291	0.753151	1	-0.301851	0.811283	1	-0.0943214	0.957068	1	0.339299	0.388442	1	0.349746	0.466638	1	-0.327852	0.319658	1	0.217099	0.794142	1	-0.365952
Stum	-19.4583	0.983848	1	0.0103944	0.997804	1	-19.8403	0.939436	1	19.2107	0.978826	1	18.9723	0.973561	1	0.38758	0.996145	1	1.47199	0.968317	1	0.440629	0.996652	1	-19.2444	0.977033	1	-21.1448	0.934761	1	4.08022e-08	1	1	19.9726	0.96503	1	4.08022e-08	1	1	4.08022e-08	1	1	-0.408178	0.992049	1	-21.5212	0.947798	1	4.08022e-08
Parp1	0.157412	0.176387	1	-0.0433774	0.490974	1	-0.0548921	0.196485	0.990952	-0.0306946	0.430892	1	-0.01441	0.715038	1	-0.0547691	0.324233	1	-0.139821	0.144831	1	-0.0234945	0.749432	1	-0.126898	0.101531	1	-0.0114249	0.778454	1	-0.218532	0.443458	1	0.0965083	0.37	1	-0.0169626	0.943549	1	-0.0802743	0.682092	1	0.179368	0.0792974	1	-0.0783199	0.589783	1	0.159556
Lin9	-0.126975	0.908144	1	0.0584926	0.913071	1	-0.043148	0.876254	1	-0.0854597	0.674161	1	0.0185495	0.754582	1	0.227482	0.310604	1	0.0463181	0.952765	1	0.0176005	0.920759	1	-0.125921	0.871088	1	0.0577254	0.799798	1	0.145342	0.908366	1	0.0734067	0.751198	1	0.00580128	0.983318	1	-0.0473868	0.912998	1	-0.264403	0.553444	1	0.306281	0.542484	1	0.0548125
Acbd3	0.322604	0.250705	1	0.11232	0.63949	1	0.210321	0.0206528	0.202204	0.217154	0.109451	0.931276	0.138838	0.127212	0.838197	0.228095	0.129266	1	0.368716	0.176982	1	0.365611	0.0132448	0.220879	0.366768	0.0857147	1	-0.0286207	0.94092	1	0.225703	0.789368	1	0.42136	0.062292	1	0.156579	0.732484	1	-0.310408	0.575022	1	0.135349	0.546531	1	0.399465	0.248468	1	0.867715
Gm37768	20.1361	0.975252	1	20.4308	0.95794	1	19.2575	0.958374	1	1.40875	0.959262	1	1.57723	0.966702	1	19.262	0.975043	1	21.2894	0.943921	1	-19.6146	0.974831	1	-0.126031	0.991149	1	21.7962	0.869515	1	4.08022e-08	1	1	-19.9524	0.974751	1	4.08022e-08	1	1	4.08022e-08	1	1	-20.9273	0.964812	1	-21.8039	0.947798	1	4.08022e-08
Gm38293	4.08022e-08	1	1	19.3844	0.978963	1	20.0707	0.937597	1	4.08022e-08	1	1	4.08022e-08	1	1	-19.0992	0.978884	1	4.08022e-08	1	1	-19.4968	0.974831	1	4.08022e-08	1	1	-0.286094	0.993585	1	4.08022e-08	1	1	-19.8861	0.974751	1	-0.259429	0.997364	1	4.08022e-08	1	1	4.08022e-08	1	1	4.08022e-08	1	1	4.08022e-08
H3f3a	0.50807	1.35146e-97	4.03049e-94	0.333743	9.43974e-89	2.81525e-85	0.219143	2.46638e-73	2.20667e-70	0.266649	1.08962e-79	1.62481e-76	0.230618	7.07611e-55	9.73999e-52	0.287453	6.5651e-82	1.06796e-78	0.315095	3.39656e-46	6.75311e-43	0.337	2.93328e-89	7.49829e-86	0.213736	2.34441e-22	1.97979e-19	0.218794	6.70699e-29	6.00075e-26	0.237641	1.83065e-15	2.04735e-12	0.344313	1.73858e-53	4.4443e-50	0.464937	3.2962e-46	2.94911e-42	0.460666	5.26764e-18	1.17824e-14	0.291475	1.07785e-28	3.21452e-25	0.310792	1.05575e-16	1.88917e-13	0.248774
Gm17275	0.37507	0.973164	1	0.555704	0.953555	1	1.09135	0.89224	1	0.921664	0.862217	1	1.13169	0.972449	1	-0.621692	0.948257	1	-0.0170315	0.993405	1	-1.92734	0.856363	1	-1.61154	0.922281	1	0.693819	0.901335	1	1.71469	0.941876	1	-0.377415	0.969068	1	0.529065	0.960761	1	0.214525	0.977481	1	-1.14012	0.956902	1	1.97133	0.913967	1	-21.5777
H3f3aos	-0.187274	0.894495	1	0.364586	0.81666	1	0.237224	0.856936	1	0.207371	0.838918	1	0.691824	0.348688	1	0.360409	0.758379	1	0.318132	0.786139	1	0.000408748	0.916566	1	0.139173	0.998556	1	-0.0191253	0.981496	1	1.31638	0.812077	1	0.336637	0.842822	1	-0.17555	0.984551	1	-1.00739	0.747071	1	0.258517	0.91593	1	0.392642	0.953858	1	0.737841
Sde2	-0.164627	0.451796	1	0.146742	0.276057	1	-0.00907567	0.826953	1	0.0686045	0.624055	1	0.0699457	0.34732	1	0.176237	0.0808936	0.784133	0.372465	0.0393717	0.819207	0.0496762	0.586997	1	0.148273	0.37738	1	0.355051	0.0151772	0.302093	0.204959	0.719263	1	0.456795	0.00429556	0.156867	-0.113171	0.630653	1	-0.260158	0.488549	1	0.242316	0.181603	1	0.303832	0.261974	1	-0.17047
Pycr2	-0.436543	0.027262	0.708119	-0.125977	0.205578	1	-0.165359	0.000990641	0.0166759	-0.0333434	0.650986	1	0.0379018	0.702352	1	-0.0646526	0.472895	1	-0.0646392	0.687409	1	0.126251	0.143971	1	0.0340373	0.779211	1	-0.0300724	0.670164	1	-0.0389004	0.940052	1	-0.166153	0.300398	1	0.130942	0.593624	1	-0.483848	0.266437	1	-0.106237	0.474203	1	0.32768	0.142913	1	-0.149334
Lefty1	0.4301	0.532091	1	0.0590098	0.98383	1	0.843742	0.587081	1	-0.0921349	0.978349	1	0.296442	0.0359831	0.366227	0.212775	0.878241	1	0.525423	0.341737	1	-0.319826	0.876808	1	-0.493601	0.8963	1	0.983418	0.83008	1	0.0559136	0.995666	1	0.371992	0.67124	1	0.303952	0.827004	1	-1.50157	0.606135	1	0.473863	0.561833	1	1.22681	0.676037	1	1.37162
Tmem63a	-0.644145	0.420684	1	-0.0571219	0.900889	1	-0.112806	0.531771	1	-0.0479776	0.810452	1	0.0353897	0.629084	1	-0.323426	0.407117	1	0.155999	0.813734	1	-0.331267	0.45065	1	-0.376992	0.507708	1	-0.507409	0.209357	1	-0.599676	0.572971	1	-0.310781	0.597336	1	0.0635593	0.934071	1	0.440535	0.557685	1	0.201885	0.713541	1	-0.543752	0.612621	1	0.411543
Ephx1	-19.2727	0.983848	1	-0.204608	0.98553	1	-2.28114	0.840644	1	-0.573665	0.927209	1	18.9618	0.973561	1	-1.29857	0.944347	1	-20.0606	0.975532	1	-0.954673	0.95307	1	-22.5678	0.840291	1	-0.767592	0.90275	1	-20.3308	0.978247	1	0.886212	0.990245	1	-0.617626	0.953146	1	-1.50325	0.964172	1	-1.33641	0.863026	1	4.08022e-08	1	1	-23.0247
Nvl	0.227608	0.440424	1	0.0221476	0.902872	1	0.204861	0.0155919	0.162355	-0.040632	0.775208	1	0.207268	0.0078176	0.116385	0.0351252	0.681484	1	0.121359	0.492612	1	0.112256	0.39585	1	0.0452701	0.773637	1	0.174906	0.236753	1	-0.398701	0.441468	1	0.0310831	0.86447	1	-0.175487	0.698641	1	0.157197	0.577594	1	0.170208	0.565345	1	0.104154	0.806024	1	-0.0239521
Cnih4	0.279495	0.291673	1	0.161249	0.142359	1	0.176299	0.000405019	0.00766923	0.243678	5.80192e-06	0.000242569	0.322543	4.55962e-06	0.000202456	0.252245	0.000153811	0.00487995	0.0491461	0.726511	1	0.392964	3.15778e-07	2.38419e-05	0.438276	1.13187e-05	0.00095536	0.137664	0.0629521	0.806706	0.123912	0.592062	1	0.176685	0.142953	1	0.118798	0.646371	1	0.247481	0.218444	1	0.0683262	0.640081	1	0.411545	0.0341749	1	0.0382625
Wdr26	0.0540678	0.798849	1	-0.170388	0.167186	1	-0.0553504	0.441858	1	-0.100858	0.377995	1	0.10565	0.138569	0.88511	-0.0217785	0.91185	1	0.31146	0.0765253	1	0.085354	0.304383	1	-0.105511	0.481285	1	0.0478315	0.673712	1	0.01842	0.908618	1	-0.0241623	0.933405	1	0.192485	0.377803	1	0.0754163	0.678343	1	-0.0285751	0.893152	1	0.00746856	0.892936	1	-0.194701
A430110L20Rik	0.525432	0.99141	1	1.20942	0.934758	1	1.14764	0.95711	1	1.10079	0.980389	1	-1.40846	0.915812	1	-1.50108	0.902385	1	22.0624	0.888119	1	0.746193	0.929776	1	3.33138	0.838771	1	-2.45385	0.895888	1	4.08022e-08	1	1	4.08022e-08	1	1	-21.5956	0.942849	1	-0.207518	0.996686	1	-0.241547	0.992112	1	-20.774	0.973885	1	-21.4486
Cnih3	4.08022e-08	1	1	20.2871	0.95794	1	18.8053	0.97918	1	0.231452	0.998425	1	4.08022e-08	1	1	-19.2386	0.978884	1	4.08022e-08	1	1	19.4694	0.971505	1	0.723588	0.985908	1	19.6468	0.97379	1	4.08022e-08	1	1	4.08022e-08	1	1	4.08022e-08	1	1	4.08022e-08	1	1	-20.5839	0.964812	1	4.08022e-08	1	1	-20.5367
Dnah14	20.0207	0.975252	1	4.08022e-08	1	1	4.08022e-08	1	1	4.08022e-08	1	1	-18.9838	0.980397	1	-19.2379	0.978884	1	20.0609	0.971943	1	4.08022e-08	1	1	4.08022e-08	1	1	19.7944	0.97379	1	4.08022e-08	1	1	-19.25	0.974751	1	4.08022e-08	1	1	4.08022e-08	1	1	4.08022e-08	1	1	4.08022e-08	1	1	4.08022e-08
Lbr	0.114913	0.590391	1	0.321221	0.00236898	0.0772142	0.537415	4.656e-26	1.00379e-23	0.360696	9.13695e-08	5.43178e-06	0.355432	1.01474e-08	7.89464e-07	0.457578	9.58946e-09	6.8364e-07	0.242046	0.06837	1	0.627743	5.09907e-17	1.65896e-14	0.48907	5.37754e-05	0.00383369	0.399526	5.03931e-05	0.00286265	0.454868	0.060604	1	0.251901	0.00763507	0.239688	0.458154	0.0529723	1	0.555552	0.0014144	0.174546	0.305741	0.0453672	1	0.382845	0.0324801	1	0.537285
Gm5533	-1.14456	0.976288	1	0.187807	0.990551	1	0.0801317	0.994973	1	1.44704	0.91863	1	4.08022e-08	1	1	0.150117	0.988487	1	20.0949	0.971943	1	0.552608	0.947715	1	20.386	0.962978	1	-1.58257	0.928422	1	0.313976	0.985281	1	4.08022e-08	1	1	1.93995	0.839454	1	21.2544	0.941629	1	2.38388	0.953294	1	-0.139471	0.977868	1	-21.6021
Enah	-0.824573	0.968696	1	0.123221	0.969222	1	-0.0776892	0.942574	1	-0.316017	0.785151	1	-0.549572	0.823254	1	-0.475443	0.90106	1	-3.0712	0.809491	1	0.0594187	0.988523	1	-1.31127	0.805245	1	-1.10308	0.80077	1	-0.191655	0.985872	1	-0.879482	0.943687	1	-0.641653	0.950739	1	-1.00451	0.928662	1	-1.87903	0.70232	1	0.434102	0.961942	1	0.272533
Srp9	0.271482	0.00124358	0.0598187	0.341622	4.60148e-09	5.92367e-07	0.216021	7.67751e-18	9.60709e-16	0.315792	9.76582e-22	2.21202e-19	0.319945	2.55357e-15	4.94492e-13	0.338878	1.23212e-13	1.79249e-11	0.222509	0.000918971	0.0423816	0.347883	5.52903e-13	1.11165e-10	0.382542	1.09973e-09	2.42946e-07	0.436475	1.28695e-16	4.60572e-14	0.240982	0.00556916	0.749283	0.248208	0.0012521	0.0586808	0.401591	0.000363685	0.0485656	0.471265	2.31495e-05	0.00644261	0.232333	0.00391409	0.188276	0.61638	6.28496e-10	3.51447e-07	0.296695
Degs1	-0.255093	0.397174	1	0.266602	0.213352	1	-0.125465	0.259616	1	-0.489059	2.41401e-05	0.000898053	0.149792	0.0675262	0.566751	-0.236136	0.134105	1	-0.413155	0.0546282	1	0.0341961	0.747822	1	-0.0292799	0.900729	1	-0.0403906	0.673108	1	-0.169972	0.727061	1	-0.282787	0.288304	1	-0.0849019	0.85975	1	0.154116	0.717438	1	-0.497418	0.0181864	0.566947	-0.593023	0.139294	1	-0.0313441
1700047M11Rik	4.08022e-08	1	1	4.08022e-08	1	1	18.2111	0.97918	1	4.08022e-08	1	1	4.08022e-08	1	1	4.08022e-08	1	1	-19.5826	0.975532	1	-20.0613	0.974831	1	4.08022e-08	1	1	4.08022e-08	1	1	-20.415	0.978247	1	4.08022e-08	1	1	4.08022e-08	1	1	4.08022e-08	1	1	4.08022e-08	1	1	4.08022e-08	1	1	4.08022e-08
Fbxo28	0.00947972	0.973506	1	0.243575	0.559239	1	-0.0665533	0.779316	1	0.140473	0.684938	1	0.0133311	0.977135	1	-0.0692662	0.904381	1	0.179881	0.769161	1	0.447823	0.18892	1	-0.049811	0.957155	1	-0.0827884	0.845772	1	0.0921234	0.978613	1	0.317996	0.449333	1	0.374511	0.678228	1	-0.00841457	0.944291	1	-0.172849	0.697972	1	-0.22847	0.770342	1	-0.884079
Trp53bp2	-0.14294	0.942633	1	0.0679451	0.890709	1	0.192342	0.747623	1	0.464061	0.505055	1	0.259939	0.510324	1	0.581021	0.37029	1	0.0708193	0.931016	1	-0.27483	0.610105	1	-0.0526249	0.966557	1	0.56774	0.483052	1	-0.214887	0.916451	1	0.0575765	0.938322	1	-0.384847	0.758738	1	0.0780745	0.909857	1	0.715741	0.637181	1	-0.0320922	0.998482	1	0.645895
Capn2	0.226523	0.832595	1	-0.216512	0.536405	1	-0.240351	0.646005	1	-0.422329	0.305301	1	-0.231978	0.92828	1	0.0524717	0.917188	1	0.214926	0.843025	1	-0.140182	0.857614	1	-1.09205	0.222354	1	-0.197766	0.712388	1	-0.0610384	0.955723	1	0.0282008	0.949166	1	0.263339	0.66674	1	-0.524404	0.734116	1	0.242301	0.726302	1	-0.139958	0.996585	1	0.211553
Gm37885	4.08022e-08	1	1	19.5025	0.978963	1	4.08022e-08	1	1	4.08022e-08	1	1	4.08022e-08	1	1	4.08022e-08	1	1	4.08022e-08	1	1	-19.0229	0.974831	1	4.08022e-08	1	1	4.08022e-08	1	1	4.08022e-08	1	1	4.08022e-08	1	1	4.08022e-08	1	1	4.08022e-08	1	1	4.08022e-08	1	1	4.08022e-08	1	1	-21.6708
Susd4	4.08022e-08	1	1	-0.190569	0.983443	1	-18.2153	0.979795	1	4.08022e-08	1	1	4.08022e-08	1	1	4.08022e-08	1	1	4.08022e-08	1	1	4.08022e-08	1	1	4.08022e-08	1	1	-20.0117	0.967353	1	-20.2579	0.978247	1	-19.954	0.974751	1	-1.14447	0.94559	1	21.9377	0.941629	1	4.08022e-08	1	1	4.08022e-08	1	1	4.08022e-08
Tlr5	4.08022e-08	1	1	-19.2732	0.980069	1	1.47756	0.978565	1	-18.9474	0.97724	1	4.08022e-08	1	1	19.1132	0.975043	1	4.08022e-08	1	1	4.08022e-08	1	1	-19.9789	0.977033	1	-0.369933	0.993532	1	4.08022e-08	1	1	4.08022e-08	1	1	4.08022e-08	1	1	4.08022e-08	1	1	4.08022e-08	1	1	4.08022e-08	1	1	4.08022e-08
Disp1	0.552074	0.710006	1	-0.282882	0.908966	1	0.0315129	0.839546	1	-0.0670359	0.957323	1	0.0213924	0.839975	1	0.0460022	0.998779	1	-0.867557	0.656247	1	0.329356	0.788198	1	-0.767932	0.796541	1	-0.0505182	0.999736	1	0.0663587	0.995469	1	-0.233359	0.854701	1	-0.517506	0.809935	1	-1.19019	0.712157	1	0.272548	0.874434	1	0.215717	0.871107	1	-0.336461
Brox	-0.292412	0.543118	1	-0.176377	0.643892	1	0.0941713	0.519632	1	0.0929011	0.793383	1	-0.0519503	0.995549	1	0.0888033	0.798052	1	-0.115595	0.817596	1	0.118194	0.59678	1	-0.347894	0.442598	1	0.275067	0.545275	1	-0.37594	0.716258	1	-0.115188	0.80068	1	-0.221652	0.748622	1	0.446455	0.424162	1	0.294844	0.445156	1	0.306782	0.575752	1	-0.517901
Aida	-0.0362887	0.963605	1	0.123028	0.600119	1	0.212419	0.0925232	0.612056	0.224792	0.225267	1	0.241241	0.0734213	0.598352	0.133036	0.471529	1	0.0473339	0.842377	1	0.16696	0.364675	1	0.32105	0.392708	1	0.205269	0.410549	1	0.000772548	0.96036	1	-0.0198176	0.926824	1	0.37165	0.518114	1	-0.0583117	0.956664	1	-0.106098	0.67043	1	-0.303651	0.512089	1	-0.324936
Mia3	-0.00443828	0.92645	1	0.033072	0.92058	1	-0.0517979	0.607771	1	-0.155067	0.297491	1	-0.13115	0.631735	1	-0.101185	0.633129	1	0.288736	0.520634	1	0.0576907	0.778157	1	0.18746	0.44587	1	0.0198705	0.847871	1	0.140198	0.877326	1	-0.0603195	0.888317	1	0.0551765	0.941759	1	0.021188	0.797764	1	0.0213384	0.806701	1	-0.276671	0.60176	1	0.588421
Taf1a	-0.178484	0.867395	1	-0.425015	0.668364	1	-0.554394	0.163416	0.885307	-0.0290804	0.946095	1	0.0481923	0.854949	1	-0.342076	0.604868	1	0.00541014	0.946447	1	-0.292224	0.715248	1	0.0246922	0.924943	1	0.163318	0.833203	1	-0.631563	0.84686	1	0.0242656	0.982887	1	-0.0388056	0.980431	1	-0.16565	0.900108	1	0.818767	0.743484	1	-0.35663	0.896196	1	0.685915
Gm37986	-0.767422	0.976305	1	0.589836	0.976768	1	-0.817274	0.92234	1	-20.6496	0.931794	1	-0.232702	0.994949	1	0.239207	0.996171	1	4.08022e-08	1	1	-2.35046	0.902778	1	-1.21952	0.890708	1	20.3453	0.947609	1	-22.1285	0.934805	1	-0.484829	0.969068	1	-21.6492	0.942849	1	-1.03868	0.964295	1	19.6706	0.972726	1	-20.6087	0.973885	1	0.574287
Hhipl2	4.08022e-08	1	1	-19.1236	0.980069	1	4.08022e-08	1	1	4.08022e-08	1	1	4.08022e-08	1	1	4.08022e-08	1	1	4.08022e-08	1	1	4.08022e-08	1	1	-21.2356	0.931175	1	4.08022e-08	1	1	4.08022e-08	1	1	4.08022e-08	1	1	4.08022e-08	1	1	4.08022e-08	1	1	4.08022e-08	1	1	4.08022e-08	1	1	4.08022e-08
Gm33973	4.08022e-08	1	1	4.08022e-08	1	1	2.00375	0.957733	1	-18.8888	0.97724	1	4.08022e-08	1	1	-18.8109	0.978884	1	4.08022e-08	1	1	-19.3303	0.974831	1	20.5106	0.962978	1	-0.354652	0.974239	1	4.08022e-08	1	1	4.08022e-08	1	1	4.08022e-08	1	1	-0.812939	0.996686	1	4.08022e-08	1	1	4.08022e-08	1	1	-22.1112
Dusp10	-0.210822	0.957523	1	-0.603045	0.838991	1	-0.461345	0.77816	1	-0.177768	0.905245	1	-0.436817	0.83613	1	0.042807	0.96716	1	0.389739	0.935573	1	-0.0580975	0.997459	1	-0.726685	0.802756	1	0.0240525	0.985824	1	-1.04161	0.860307	1	0.130897	0.877922	1	-0.766044	0.8232	1	1.11762	0.919132	1	0.383219	0.893526	1	-0.0450899	0.958973	1	-0.223607
1700056E22Rik	0.406841	0.857111	1	0.277726	0.830943	1	0.0459415	0.99849	1	-0.18911	0.884824	1	-0.0306262	0.904233	1	-0.463483	0.73019	1	0.17516	0.964201	1	-0.184307	0.919355	1	-0.309035	0.95542	1	-0.150791	0.985824	1	-0.5075	0.946032	1	0.259391	0.908637	1	-0.335879	0.916819	1	1.62546	0.781803	1	-0.73098	0.659271	1	0.1437	0.946726	1	1.10564
Hlx	0.91408	0.807218	1	0.604542	0.58627	1	0.346134	0.119555	0.727409	0.180489	0.640894	1	-0.176074	0.959133	1	-0.163221	0.858202	1	0.0353537	0.978554	1	0.348785	0.501973	1	0.524696	0.295151	1	0.422325	0.253902	1	-0.555117	0.868018	1	0.0223693	0.966813	1	0.581586	0.843494	1	0.867578	0.540072	1	0.381707	0.990478	1	0.659239	0.694211	1	0.0830162
Gm34342	3.1894	0.763559	1	0.963602	0.888454	1	0.260587	0.881535	1	0.273916	0.903747	1	-1.65868	0.935281	1	-0.875894	0.861923	1	-0.548754	0.944392	1	-0.410723	0.953855	1	-0.100532	0.938851	1	-0.260882	0.929632	1	-0.979396	0.95311	1	-1.65839	0.933988	1	2.18835	0.778958	1	1.24633	0.915927	1	-0.0663715	0.976338	1	0.163798	0.933041	1	0.696325
2020-03-01	4.08022e-08	1	1	-19.0675	0.980069	1	-1.35748	0.940626	1	0.308138	0.985059	1	4.08022e-08	1	1	-19.0372	0.978884	1	4.08022e-08	1	1	-19.3614	0.974831	1	4.08022e-08	1	1	19.4719	0.97379	1	4.08022e-08	1	1	4.08022e-08	1	1	4.08022e-08	1	1	4.08022e-08	1	1	18.5789	0.972726	1	4.08022e-08	1	1	-21.3727
2020-03-02	-0.111754	0.217937	1	0.113683	0.0977785	1	0.0442912	0.275426	1	0.215433	2.50935e-06	0.00011484	0.0227501	0.855305	1	0.0551271	0.170104	1	-0.0931616	0.369922	1	-0.102351	0.0599322	0.652725	0.0704706	0.488577	1	0.0646281	0.324566	1	-0.000481609	0.739223	1	0.0303036	0.682176	1	-0.112186	0.429844	1	0.085843	0.583943	1	0.114025	0.110797	1	-0.00558785	0.922712	1	-0.273969
C130074G19Rik	4.08022e-08	1	1	4.08022e-08	1	1	-1.20865	0.980391	1	4.08022e-08	1	1	4.08022e-08	1	1	19.4976	0.975043	1	4.08022e-08	1	1	4.08022e-08	1	1	4.08022e-08	1	1	4.08022e-08	1	1	4.08022e-08	1	1	4.08022e-08	1	1	4.08022e-08	1	1	20.2253	0.970795	1	4.08022e-08	1	1	4.08022e-08	1	1	4.08022e-08
Mark1	4.08022e-08	1	1	0.138343	0.997768	1	19.0714	0.958374	1	18.7885	0.978826	1	4.08022e-08	1	1	-18.7917	0.978884	1	4.08022e-08	1	1	-0.463632	0.996692	1	4.08022e-08	1	1	4.08022e-08	1	1	4.08022e-08	1	1	4.08022e-08	1	1	4.08022e-08	1	1	4.08022e-08	1	1	21.1807	0.945484	1	4.08022e-08	1	1	4.08022e-08
Rab3gap2	-0.267566	0.511914	1	-0.353336	0.256522	1	-0.0603287	0.62087	1	-0.0906821	0.602431	1	0.185681	0.102502	0.736733	-0.22049	0.236164	1	-0.1231	0.732973	1	0.0347591	0.772251	1	-0.370406	0.281383	1	-0.00236919	0.98176	1	-0.254755	0.724705	1	-0.325127	0.294165	1	0.0800829	0.866601	1	0.116304	0.682431	1	0.011857	0.911712	1	-0.236789	0.735498	1	-0.318805
Iars2	-0.231551	0.330821	1	0.0548092	0.747638	1	-0.366954	1.81606e-05	0.00048143	-0.196346	0.0691325	0.690322	-0.0894148	0.274638	1	-0.419713	0.00246991	0.0529412	-0.20109	0.298591	1	-0.341812	0.0156478	0.249113	-0.0442975	0.795377	1	-0.136767	0.457807	1	-0.285694	0.562953	1	-0.235226	0.179998	1	-0.32722	0.422368	1	-0.119223	0.826698	1	-0.00205539	0.977124	1	-0.557259	0.138533	1	-0.197352
Bpnt1	0.153311	0.938986	1	0.140678	0.817966	1	0.349793	0.320226	1	0.451144	0.363365	1	0.414187	0.237841	1	0.640716	0.270169	1	0.492493	0.716119	1	0.557196	0.587206	1	0.866243	0.285943	1	0.664177	0.246447	1	0.821867	0.750675	1	0.619571	0.637182	1	1.16862	0.608985	1	1.25056	0.514843	1	0.485171	0.726922	1	0.535543	0.851363	1	0.778351
4930532G15Rik	0.245055	0.762307	1	-0.644526	0.493113	1	-0.527109	0.140179	0.805619	-0.73416	0.216883	1	0.0432977	0.829809	1	-0.564922	0.508951	1	-0.126174	0.894896	1	-0.957851	0.154132	1	0.041073	0.914168	1	-1.25466	0.118378	1	-1.88802	0.62929	1	-0.799928	0.285127	1	-0.357688	0.852606	1	-0.501285	0.755066	1	0.0875433	0.949059	1	-0.0380926	0.998356	1	-0.932829
Eprs	0.151712	0.140627	1	0.118191	0.139806	1	0.0253374	0.52142	1	0.000426551	0.85834	1	0.0457951	0.226261	1	0.0821951	0.0523384	0.582537	0.277983	0.000267168	0.0154216	-0.0828539	0.0826564	0.800787	-0.0213028	0.527816	1	0.0874769	0.578243	1	-0.341416	0.12096	1	0.054534	0.426152	1	0.0215327	0.900107	1	0.0186814	0.879321	1	0.309646	0.000766974	0.0502719	0.154986	0.261199	1	0.216175
Gm2061	4.08022e-08	1	1	4.08022e-08	1	1	4.08022e-08	1	1	4.08022e-08	1	1	20.4425	0.920799	1	4.08022e-08	1	1	4.08022e-08	1	1	4.08022e-08	1	1	4.08022e-08	1	1	4.08022e-08	1	1	4.08022e-08	1	1	4.08022e-08	1	1	4.08022e-08	1	1	4.08022e-08	1	1	4.08022e-08	1	1	4.08022e-08	1	1	4.08022e-08
Slc30a10	4.08022e-08	1	1	4.08022e-08	1	1	4.08022e-08	1	1	4.08022e-08	1	1	0.975153	0.912953	1	4.08022e-08	1	1	4.08022e-08	1	1	4.08022e-08	1	1	4.08022e-08	1	1	4.08022e-08	1	1	4.08022e-08	1	1	4.08022e-08	1	1	4.08022e-08	1	1	4.08022e-08	1	1	4.08022e-08	1	1	4.08022e-08	1	1	4.08022e-08
Lyplal1	0.169241	0.973318	1	0.105228	0.975473	1	-0.00406781	0.991628	1	-0.495675	0.892085	1	0.688779	0.853437	1	0.259539	0.938765	1	0.539783	0.957558	1	0.474323	0.847364	1	0.229608	0.989571	1	0.525923	0.869411	1	21.3433	0.960023	1	0.266517	0.99437	1	-0.70134	0.827031	1	0.523531	0.977296	1	0.432959	0.909869	1	-20.2892	0.973885	1	4.08022e-08
Tgfb2	-20.3956	0.967703	1	1.61323	0.956826	1	-0.346542	0.981602	1	-0.243759	0.996783	1	-0.985287	0.948773	1	-1.54556	0.940566	1	0.760341	0.96473	1	-1.09824	0.956252	1	-0.445615	0.982139	1	19.4578	0.97379	1	-20.5371	0.978247	1	-0.329553	0.984531	1	-21.5473	0.942849	1	4.08022e-08	1	1	-20.8496	0.964812	1	4.08022e-08	1	1	4.08022e-08
Rrp15	-0.0704443	0.631621	1	-0.113324	0.251582	1	0.102323	0.0404879	0.337916	-0.0446767	0.407758	1	0.168895	0.00376807	0.066364	-0.129145	0.166841	1	0.146134	0.212952	1	-0.111784	0.258895	1	-0.0334215	0.651794	1	0.0685958	0.442504	1	0.172901	0.520994	1	-0.0763284	0.576082	1	-0.145239	0.53764	1	0.158945	0.404526	1	0.148655	0.213942	1	-0.0870731	0.755958	1	0.0927105
A430105J06Rik	-0.194901	0.964452	1	0.635118	0.861302	1	-0.201941	0.882269	1	-0.154595	0.937776	1	0.0606356	0.940105	1	-0.0394444	0.973886	1	-0.683948	0.800491	1	0.0181673	0.972694	1	-1.15019	0.723254	1	0.319963	0.953695	1	0.574658	0.948896	1	0.142935	0.95448	1	0.7285	0.893712	1	2.05756	0.860913	1	-0.0951659	0.96431	1	0.267159	0.991905	1	21.637
Spata17	4.08022e-08	1	1	-18.781	0.980069	1	4.08022e-08	1	1	4.08022e-08	1	1	0.281024	0.993173	1	-19.872	0.957782	1	-20.8178	0.951086	1	19.7624	0.971505	1	20.452	0.962978	1	4.08022e-08	1	1	4.08022e-08	1	1	4.08022e-08	1	1	4.08022e-08	1	1	20.4847	0.970795	1	4.08022e-08	1	1	4.08022e-08	1	1	4.08022e-08
Gpatch2	0.188155	0.568431	1	0.214791	0.590398	1	-0.232072	0.360013	1	0.201949	0.515568	1	0.357227	0.114347	0.784555	0.258889	0.429579	1	0.342859	0.3773	1	0.0765557	0.793865	1	0.340866	0.546181	1	-0.337862	0.549461	1	0.514734	0.734701	1	0.172837	0.549445	1	0.495549	0.526156	1	0.586018	0.49621	1	0.634606	0.144282	1	0.0933744	0.994371	1	0.942344
Gm38155	4.08022e-08	1	1	20.3255	0.95794	1	-0.467116	0.982145	1	-0.51389	0.974113	1	19.8442	0.947151	1	19.3954	0.975043	1	4.08022e-08	1	1	19.6777	0.971505	1	-20.5087	0.954085	1	-1.52091	0.928422	1	4.08022e-08	1	1	4.08022e-08	1	1	4.08022e-08	1	1	-20.7491	0.967514	1	20.2535	0.972726	1	4.08022e-08	1	1	4.08022e-08
Kctd3	-0.357202	0.712477	1	-0.0641609	0.936911	1	-0.0903569	0.693679	1	0.0155788	0.994886	1	-0.0285161	0.896852	1	-0.0630349	0.892784	1	0.00106577	0.997827	1	-0.254386	0.595764	1	0.141772	0.843017	1	0.0813678	0.912426	1	-0.600129	0.680467	1	0.0690913	0.96801	1	-0.857376	0.458418	1	-0.430904	0.666166	1	0.0686396	0.862035	1	-0.255197	0.783465	1	-0.109805
Cenpf	-0.242502	0.864035	1	0.206043	0.618973	1	0.159531	0.000847598	0.0145976	0.237209	0.303547	1	0.150103	0.0219831	0.256599	0.0551253	0.779311	1	-0.0957036	0.917171	1	0.21895	0.000180601	0.00656846	0.924182	1.92481e-07	2.53254e-05	-0.114266	0.672118	1	0.203763	0.462851	1	0.151711	0.0332881	0.684664	0.570463	0.518433	1	0.297418	0.0898329	1	0.044705	0.928597	1	0.105905	0.747236	1	0.102015
Ptpn14	-0.0539782	0.825608	1	0.0234129	0.992351	1	0.54328	0.912151	1	0.501246	0.94282	1	0.183369	0.182333	1	0.804783	0.865884	1	0.151738	0.605102	1	-0.296752	0.979348	1	-0.472066	0.991042	1	-1.30129	0.915339	1	-0.40452	0.85895	1	0.506978	0.318809	1	0.238541	0.980823	1	0.0872475	0.974413	1	-0.857995	0.815926	1	-1.24514	0.925608	1	1.06634
Gm37422	1.36292	0.966677	1	0.311346	0.99775	1	0.0406249	0.999394	1	0.0690772	0.996872	1	20.4675	0.920799	1	-1.32871	0.940591	1	-0.0270348	0.996428	1	-19.2923	0.974831	1	4.08022e-08	1	1	4.08022e-08	1	1	1.06761	0.981736	1	4.08022e-08	1	1	4.08022e-08	1	1	4.08022e-08	1	1	-20.7032	0.964812	1	4.08022e-08	1	1	4.08022e-08
Smyd2	-0.439319	0.0104991	0.344087	-0.220693	0.0474933	0.765626	-0.202935	0.00136543	0.0220714	-0.0509649	0.478815	1	-0.122768	0.00713755	0.109069	-0.299405	6.87073e-05	0.00237345	-0.223404	0.0480999	0.93305	-0.359399	0.00146159	0.0378787	-0.41935	0.00275855	0.100944	-0.236135	0.0147371	0.295634	-0.378014	0.321845	1	-0.257867	0.0845275	1	-0.422562	0.082975	1	-0.26826	0.274243	1	-0.102652	0.380489	1	-0.338134	0.200201	1	-0.669142
Prox1	4.08022e-08	1	1	-18.7584	0.980069	1	-18.2718	0.979795	1	-20.4094	0.931794	1	4.08022e-08	1	1	-19.1927	0.978884	1	-20.9523	0.951086	1	-0.211476	0.996692	1	20.1921	0.962978	1	4.08022e-08	1	1	4.08022e-08	1	1	-19.8122	0.974751	1	-22.1785	0.914366	1	4.08022e-08	1	1	-0.0796293	0.992112	1	4.08022e-08	1	1	4.08022e-08
Angel2	0.116448	0.54351	1	0.106432	0.470697	1	0.229614	0.00680439	0.0828848	-0.0612625	0.649755	1	0.195802	0.00920124	0.133209	0.236976	0.0596504	0.63497	0.0135507	0.923451	1	0.0163792	0.971384	1	0.177025	0.312918	1	0.0682291	0.641625	1	0.138503	0.829165	1	-0.00543324	0.893729	1	-0.0763939	0.766104	1	0.431338	0.103073	1	-0.0733567	0.655938	1	0.0678866	0.860882	1	-0.389649
Vash2	-20.2581	0.967703	1	-2.46805	0.621416	1	-2.00855	0.860531	1	-1.19292	0.761654	1	-0.0807589	0.994074	1	-0.935967	0.445931	1	-0.742746	0.979159	1	-2.14872	0.807228	1	-1.85585	0.845036	1	-1.64761	0.49452	1	0.826593	0.94547	1	21.2898	0.930128	1	-2.24868	0.888656	1	-0.247001	0.95792	1	-0.245288	0.952823	1	-1.39208	0.951459	1	4.08022e-08
Flvcr1	-0.0721525	0.956078	1	-0.072853	0.933897	1	-0.433916	0.164587	0.889717	-0.60551	0.0522045	0.574507	-0.153787	0.628361	1	-0.643966	0.140675	1	0.00692465	0.98322	1	0.00270032	0.980275	1	-0.627812	0.340854	1	-0.154896	0.773789	1	-0.536005	0.669127	1	-0.522747	0.565803	1	-0.455975	0.747823	1	-0.37102	0.787182	1	-0.239234	0.702232	1	-0.153449	0.954237	1	-3.49299
A230020J21Rik	-19.113	0.983848	1	4.08022e-08	1	1	-0.483503	0.999394	1	-0.275832	0.998403	1	0.771966	0.972524	1	-0.622316	0.982725	1	-1.27247	0.979083	1	0.320846	0.996652	1	4.08022e-08	1	1	-19.8905	0.967353	1	4.08022e-08	1	1	-0.421003	0.984531	1	-20.5298	0.971406	1	4.08022e-08	1	1	4.08022e-08	1	1	-21.2489	0.947798	1	4.08022e-08
Tatdn3	-0.189302	0.76695	1	0.419693	0.523953	1	0.243317	0.350279	1	-0.128775	0.631709	1	-0.00763927	0.798747	1	-0.0413479	0.888423	1	-0.093084	0.885406	1	-0.0276676	0.889378	1	-0.092179	0.924411	1	-0.154607	0.83057	1	0.267015	0.8457	1	0.0991564	0.907363	1	0.937191	0.457354	1	0.731814	0.704975	1	0.0970634	0.902597	1	0.666355	0.595977	1	-0.223687
Nsl1	-0.0807986	0.966001	1	-0.233619	0.881268	1	-0.0270636	0.962582	1	-0.0359304	0.898331	1	-0.162694	0.625018	1	-0.17832	0.571385	1	-0.207698	0.893847	1	-0.131913	0.854102	1	0.180588	0.857727	1	-0.147657	0.86046	1	-0.155834	0.928636	1	-0.127718	0.67808	1	-0.357615	0.956225	1	0.0438161	0.96595	1	0.253049	0.730474	1	-0.33044	0.814627	1	0.0874833
Batf3	0.352826	0.99141	1	-0.648726	0.962398	1	-20.0714	0.939436	1	1.17658	0.980412	1	-2.10374	0.909039	1	0.354181	0.992265	1	-19.7183	0.975532	1	-0.768969	0.996692	1	-19.756	0.977033	1	19.42	0.97379	1	1.23267	0.905627	1	-20.8242	0.949527	1	4.08022e-08	1	1	-0.635148	0.9253	1	-20.2584	0.964812	1	0.814355	0.97003	1	-0.0431302
Fam71a	4.08022e-08	1	1	-0.294662	0.983389	1	-0.920554	0.844004	1	0.215434	0.998425	1	-17.9909	0.980397	1	0.407792	0.984582	1	-19.9052	0.975532	1	1.69001	0.876289	1	-0.680166	0.968214	1	-19.5932	0.967353	1	-20.3952	0.978247	1	-20.6742	0.949527	1	4.08022e-08	1	1	-20.4794	0.967514	1	-2.16198	0.921776	1	22.0078	0.943886	1	-0.443513
Atf3	0.455067	0.687676	1	0.115763	0.729704	1	0.346831	0.158442	0.869148	0.364883	0.618536	1	0.600576	0.692649	1	0.00786351	0.815078	1	0.596039	0.501314	1	-0.227883	0.402168	1	0.484893	0.132489	1	0.951487	0.0219781	0.395252	0.321056	0.652131	1	-0.39845	0.38846	1	-0.540252	0.327782	1	0.39212	0.628477	1	-0.450855	0.435681	1	0.238162	0.723227	1	1.06323
D730003I15Rik	-0.209795	0.593552	1	0.314897	0.44566	1	-0.343097	0.243744	1	-0.219912	0.664551	1	0.0438535	0.711625	1	-0.223131	0.749743	1	-0.444155	0.398554	1	-0.248295	0.610299	1	-0.250051	0.620359	1	-0.170896	0.674364	1	0.632795	0.661489	1	-0.19743	0.650055	1	0.374703	0.496132	1	-0.607207	0.694862	1	-0.0418604	0.906154	1	0.0791587	0.864807	1	-0.291087
Gm37168	20.122	0.975252	1	-1.47953	0.88425	1	1.24267	0.893727	1	20.8507	0.915452	1	4.08022e-08	1	1	0.306024	0.976823	1	4.08022e-08	1	1	0.408838	0.958407	1	0.77471	0.921057	1	0.105835	0.973553	1	4.08022e-08	1	1	4.08022e-08	1	1	-0.0431876	0.997364	1	-0.539429	0.996686	1	-1.43254	0.956839	1	4.08022e-08	1	1	1.76829
Nenf	-0.289213	0.00793966	0.279121	-0.398075	9.26658e-06	0.000598681	-0.337079	8.35235e-11	4.93257e-09	-0.354845	6.68577e-07	3.41815e-05	-0.160826	3.63277e-05	0.00132123	-0.127529	0.111738	0.965449	-0.353716	6.58918e-05	0.00477048	-0.292607	0.00103329	0.0283531	-0.296596	0.0124958	0.324527	-0.548816	6.20636e-10	1.08879e-07	-0.148712	0.702735	1	-0.298617	0.00218438	0.0928441	-0.300114	0.16484	1	-0.0476385	0.855507	1	-0.228639	0.044471	1	-0.187114	0.279522	1	-0.615863
Tmem206	-0.107439	0.918403	1	0.0927166	0.740309	1	0.00435471	0.732784	1	-0.0342745	0.797781	1	0.0339815	0.975561	1	-0.0840085	0.655646	1	-0.275249	0.724219	1	0.0630568	0.647316	1	-0.326547	0.518178	1	0.178876	0.48361	1	0.322832	0.853717	1	0.0830583	0.905813	1	0.250167	0.741972	1	0.832317	0.497233	1	-0.82555	0.420211	1	-0.653758	0.602091	1	-0.347155
Ppp2r5a	-0.0165602	0.916358	1	0.0676402	0.587652	1	0.185261	0.000893677	0.015201	0.117696	0.115106	0.954973	0.105853	0.146734	0.919028	-0.0355543	0.717211	1	-0.170708	0.285595	1	0.0610662	0.560892	1	0.133118	0.286064	1	0.156316	0.145144	1	0.000657893	0.999071	1	0.0804878	0.476062	1	0.313698	0.140676	1	0.212394	0.188997	1	0.0477967	0.615216	1	0.000708338	0.973316	1	0.0999852
Gm32200	4.08022e-08	1	1	4.08022e-08	1	1	4.08022e-08	1	1	18.6631	0.978826	1	4.08022e-08	1	1	4.08022e-08	1	1	20.0444	0.971943	1	4.08022e-08	1	1	4.08022e-08	1	1	4.08022e-08	1	1	4.08022e-08	1	1	4.08022e-08	1	1	4.08022e-08	1	1	4.08022e-08	1	1	4.08022e-08	1	1	4.08022e-08	1	1	4.08022e-08
Dtl	0.5218	0.0118376	0.379608	-0.18926	0.0500242	0.796381	-0.0402208	0.635278	1	-0.0918357	0.302502	1	0.23782	0.000252113	0.0071722	0.0265647	0.388398	1	-0.130365	0.240343	1	0.0152864	0.955466	1	-0.235256	0.0988513	1	-0.0463561	0.521984	1	0.238038	0.412186	1	0.312842	0.0134402	0.364946	-0.24554	0.513958	1	0.0338759	0.717266	1	0.0186217	0.90294	1	-0.0573997	0.8878	1	0.313554
Ints7	-0.139159	0.559093	1	-0.229617	0.153794	1	-0.130886	0.209205	1	-0.0273292	0.83132	1	0.0933583	0.257966	1	-0.0273954	0.851409	1	0.130103	0.44544	1	0.0211821	0.798704	1	-0.557735	0.0180885	0.428709	-0.0540257	0.789921	1	-0.417972	0.456619	1	0.0102087	0.973024	1	-0.017608	0.984804	1	-0.0239786	0.917575	1	-0.0161355	0.987775	1	-0.156032	0.654899	1	0.528597
Lpgat1	0.172842	0.915626	1	-0.16628	0.686587	1	0.135983	0.230684	1	0.198604	0.166359	1	-0.1179	0.986522	1	-0.0717882	0.771567	1	0.242099	0.74051	1	-0.351366	0.350827	1	-0.278324	0.371468	1	0.0789248	0.734556	1	-0.345997	0.737679	1	0.564041	0.378092	1	0.229661	0.778743	1	0.481273	0.223785	1	0.263612	0.579575	1	0.0568172	0.86057	1	0.29606
Gm38037	-0.869072	0.968679	1	-1.63976	0.941397	1	-0.123746	0.747452	1	-0.685982	0.749732	1	0.531113	0.474853	1	-0.128076	0.905189	1	0.536393	0.884434	1	0.208831	0.703957	1	-1.09811	0.806179	1	-0.432172	0.725701	1	0.572686	0.915303	1	0.193368	0.811823	1	20.986	0.968745	1	-0.513974	0.961414	1	0.1513	0.924404	1	-0.098321	0.969903	1	-0.484744
Nek2	2.2022	0.827063	1	1.63815	0.705019	1	0.198863	0.180501	0.940283	-0.173199	0.735637	1	0.341183	0.0126985	0.169446	-0.0694704	0.880304	1	0.679774	0.614209	1	0.391139	0.0223639	0.318361	0.957673	0.250595	1	0.0270933	0.899789	1	-0.0118145	0.966996	1	0.446253	0.0552872	0.942199	2.91048	0.8419	1	0.0391827	0.852279	1	0.238944	0.751421	1	0.49103	0.757043	1	0.132896
1700034H15Rik	4.08022e-08	1	1	4.08022e-08	1	1	19.6072	0.937597	1	18.9327	0.978826	1	0.975852	0.966752	1	4.08022e-08	1	1	20.3424	0.971943	1	-20.3485	0.949688	1	4.08022e-08	1	1	19.7686	0.97379	1	4.08022e-08	1	1	4.08022e-08	1	1	4.08022e-08	1	1	4.08022e-08	1	1	-21.1644	0.929693	1	4.08022e-08	1	1	4.08022e-08
Slc30a1	-0.416424	0.747445	1	-0.580704	0.786927	1	0.352173	0.613529	1	-0.00950944	0.959251	1	-0.0141989	0.916098	1	-0.0787201	0.993995	1	0.0225333	0.933238	1	0.431747	0.689319	1	0.993951	0.601587	1	0.686763	0.632838	1	0.0837398	0.998283	1	-0.108543	0.954257	1	1.3554	0.679154	1	-0.256036	0.949588	1	0.127525	0.969554	1	0.114326	0.947294	1	-0.990563
Rd3	4.08022e-08	1	1	4.08022e-08	1	1	19.0473	0.97918	1	4.08022e-08	1	1	4.08022e-08	1	1	4.08022e-08	1	1	4.08022e-08	1	1	4.08022e-08	1	1	4.08022e-08	1	1	-21.0585	0.934761	1	4.08022e-08	1	1	4.08022e-08	1	1	4.08022e-08	1	1	4.08022e-08	1	1	4.08022e-08	1	1	4.08022e-08	1	1	4.08022e-08
Gm26670	-0.397897	0.812168	1	-0.672264	0.68083	1	-0.360472	0.767649	1	-0.372132	0.82771	1	-1.67335	0.391289	1	-0.545904	0.784331	1	-1.01969	0.56607	1	-0.868365	0.583295	1	-0.668546	0.798456	1	-0.877537	0.786738	1	-0.746623	0.94943	1	-0.303523	0.881284	1	-0.0885471	0.998037	1	0.00930911	0.990672	1	-0.748365	0.712718	1	-0.547368	0.911515	1	2.17434
Traf5	-0.0360735	0.970194	1	0.171448	0.876153	1	0.616464	0.496732	1	-0.0416349	0.980035	1	0.62196	0.305438	1	0.174065	0.885325	1	0.0524808	0.962144	1	0.991444	0.213014	1	0.575695	0.82155	1	0.105314	0.860954	1	-0.0709337	0.996482	1	-0.0764015	0.980407	1	0.170662	0.898772	1	0.295951	0.910467	1	0.762318	0.682702	1	0.808468	0.760724	1	-0.130178
Gm26879	4.08022e-08	1	1	0.0577996	0.998902	1	-19.2836	0.959602	1	20.026	0.957667	1	-1.39048	0.967601	1	-1.06954	0.982699	1	-19.7676	0.975532	1	4.08022e-08	1	1	-20.5111	0.954085	1	4.08022e-08	1	1	4.08022e-08	1	1	-19.9197	0.974751	1	4.08022e-08	1	1	4.08022e-08	1	1	20.3127	0.972726	1	-20.0787	0.973885	1	4.08022e-08
Rcor3	0.218052	0.604231	1	0.0638617	0.828085	1	-0.123927	0.676351	1	-0.118249	0.79645	1	0.0634478	0.449956	1	-0.234486	0.504817	1	0.0173643	0.995446	1	0.0782556	0.790592	1	-0.196288	0.830163	1	-0.397991	0.422543	1	-0.738461	0.60163	1	0.114933	0.729091	1	0.272594	0.710487	1	0.441187	0.584921	1	-1.43144e-05	0.984664	1	0.108962	0.941931	1	0.973707
Gm10516	-20.369	0.967703	1	0.169152	0.997786	1	1.46172	0.957769	1	1.06458	0.959262	1	-0.083896	0.998275	1	2.59313	0.896592	1	2.13307	0.912436	1	-20.6911	0.949688	1	-20.736	0.954085	1	19.4088	0.97379	1	-20.4014	0.978247	1	-22.1296	0.874259	1	21.702	0.937537	1	1.26569	0.944934	1	0.885866	0.98058	1	-20.9734	0.973885	1	4.08022e-08
Hhat	-0.364798	0.970699	1	0.229054	0.920088	1	-0.0689964	0.972908	1	0.502316	0.855066	1	-0.600676	0.911051	1	-0.393449	0.859317	1	1.45851	0.842284	1	0.0735289	0.953553	1	-1.23308	0.9041	1	-0.37307	0.915811	1	-0.959357	0.95311	1	-0.709516	0.866503	1	0.0604809	0.991056	1	-0.865821	0.918155	1	-0.106005	0.972035	1	-22.2577	0.89582	1	-1.58622
Sertad4	4.08022e-08	1	1	4.08022e-08	1	1	4.08022e-08	1	1	4.08022e-08	1	1	4.08022e-08	1	1	4.08022e-08	1	1	4.08022e-08	1	1	4.08022e-08	1	1	4.08022e-08	1	1	4.08022e-08	1	1	-20.516	0.978247	1	4.08022e-08	1	1	-20.586	0.971406	1	4.08022e-08	1	1	4.08022e-08	1	1	-20.8381	0.973885	1	4.08022e-08
Syt14	4.08022e-08	1	1	-20.3146	0.960151	1	18.5401	0.97918	1	4.08022e-08	1	1	18.9963	0.973561	1	4.08022e-08	1	1	-0.183284	0.996428	1	-19.5489	0.974831	1	-19.8687	0.977033	1	4.08022e-08	1	1	4.08022e-08	1	1	4.08022e-08	1	1	22.4706	0.906425	1	4.08022e-08	1	1	4.08022e-08	1	1	4.08022e-08	1	1	4.08022e-08
Gm31406	4.08022e-08	1	1	4.08022e-08	1	1	4.08022e-08	1	1	4.08022e-08	1	1	4.08022e-08	1	1	19.2622	0.975043	1	4.08022e-08	1	1	4.08022e-08	1	1	4.08022e-08	1	1	4.08022e-08	1	1	-20.4281	0.978247	1	4.08022e-08	1	1	4.08022e-08	1	1	4.08022e-08	1	1	-0.282921	0.992112	1	4.08022e-08	1	1	4.08022e-08
Diexf	-0.182527	0.72326	1	-0.0554569	0.878314	1	-0.288226	0.109822	0.6876	-0.0875226	0.75743	1	0.0381778	0.778388	1	0.024751	0.879914	1	-0.152903	0.792886	1	-0.269175	0.55011	1	-0.1439	0.827316	1	-0.142111	0.658607	1	0.129269	0.925749	1	-0.259807	0.544215	1	0.0784223	0.92385	1	-0.0858686	0.951885	1	0.120753	0.836941	1	0.154923	0.847264	1	0.193243
Irf6	-0.343906	0.977341	1	-0.415347	0.909959	1	-18.2161	0.979795	1	4.08022e-08	1	1	-0.0511869	0.972849	1	0.132359	0.986464	1	-0.081117	0.993443	1	-0.787681	0.866614	1	4.08022e-08	1	1	-0.848893	0.993532	1	-22.0877	0.934805	1	-2.14863	0.834386	1	0.379657	0.902333	1	0.235842	0.993556	1	-0.790329	0.924936	1	-21.4205	0.947798	1	-22.728
A130010J15Rik	0.147048	0.896312	1	0.220955	0.775161	1	-0.0921676	0.822515	1	0.035841	0.94324	1	0.047258	0.808481	1	0.0379232	0.923441	1	0.380092	0.612097	1	0.336402	0.435604	1	-0.0224947	0.976873	1	-0.00128873	0.99604	1	-0.278483	0.87185	1	-0.40563	0.508511	1	0.73026	0.617326	1	0.00970875	0.985364	1	0.233834	0.767886	1	-0.304325	0.841433	1	-1.11348
Traf3ip3	-0.248376	0.439083	1	-0.0150416	0.88661	1	-0.155835	0.0357956	0.309433	-0.272327	0.00181204	0.0401295	-0.18328	0.898923	1	0.0222518	0.784724	1	-0.39667	0.253921	1	-0.0299971	0.750525	1	-0.120755	0.347711	1	0.00161222	0.837879	1	-0.10582	0.809205	1	-0.314207	0.266928	1	-0.241519	0.228784	1	0.0669705	0.817005	1	-0.365154	0.308937	1	-0.5111	0.0696005	1	0.299615
Gm15872	4.08022e-08	1	1	19.4509	0.978963	1	-19.8446	0.939436	1	-0.908091	0.975677	1	4.08022e-08	1	1	-19.1655	0.978884	1	4.08022e-08	1	1	-20.5125	0.949688	1	-21.4952	0.908322	1	-20.7928	0.934761	1	21.4114	0.960023	1	4.08022e-08	1	1	4.08022e-08	1	1	4.08022e-08	1	1	-19.8048	0.964812	1	4.08022e-08	1	1	4.08022e-08
4930570N18Rik	4.08022e-08	1	1	-0.497971	0.964538	1	-0.639835	0.847011	1	0.719411	0.827374	1	18.3742	0.973561	1	0.231187	0.969169	1	4.08022e-08	1	1	-0.957385	0.934419	1	0.504757	0.916083	1	0.222632	0.947688	1	1.50838	0.923592	1	0.813726	0.990245	1	1.49078	0.934966	1	-0.419813	0.989997	1	-20.7602	0.964812	1	-22.237	0.89582	1	4.08022e-08
Lamb3	-1.52529	0.92038	1	-0.546941	0.38178	1	-0.238318	0.726907	1	-0.251645	0.521322	1	-1.56587	0.967651	1	-0.277444	0.636322	1	-0.433579	0.944618	1	-0.306863	0.692171	1	-0.222865	0.828335	1	-0.46167	0.510458	1	-1.38509	0.796656	1	0.996319	0.906312	1	-0.664195	0.5984	1	0.479171	0.869684	1	-2.82618	0.742233	1	0.285555	0.851363	1	0.243675
Hsd11b1	-0.282192	0.977427	1	0.679463	0.974393	1	-0.0058293	0.715209	1	0.034868	0.783816	1	2.21666	0.907126	1	-1.84927	0.651505	1	0.705839	0.929717	1	2.18678	0.851584	1	0.170624	0.915019	1	0.404461	0.713671	1	-0.0729477	0.942859	1	-0.346135	0.969124	1	1.19101	0.966027	1	-0.130781	0.836868	1	1.13901	0.933951	1	0.979197	0.935688	1	-0.217293
G0s2	2.05578	0.908731	1	1.11125	0.91283	1	0.0951444	0.80151	1	0.0472961	0.674182	1	0.892024	0.966752	1	0.194656	0.950199	1	1.1434	0.905377	1	-0.456944	0.9629	1	-0.699108	0.855754	1	0.230716	0.93963	1	-0.105924	0.975574	1	-1.28879	0.98442	1	-21.6978	0.942849	1	-0.12752	0.999325	1	4.08022e-08	1	1	1.20455	0.880291	1	1.26748
Camk1g	4.08022e-08	1	1	-19.1387	0.980069	1	4.08022e-08	1	1	-18.6082	0.97724	1	4.08022e-08	1	1	4.08022e-08	1	1	4.08022e-08	1	1	4.08022e-08	1	1	4.08022e-08	1	1	4.08022e-08	1	1	4.08022e-08	1	1	4.08022e-08	1	1	4.08022e-08	1	1	4.08022e-08	1	1	-20.0678	0.964812	1	4.08022e-08	1	1	4.08022e-08
Plxna2	1.01465	0.940839	1	1.86734	0.935879	1	0.681744	0.956523	1	0.064231	0.99685	1	0.301317	0.918622	1	-20.0549	0.957782	1	1.03432	0.936835	1	4.08022e-08	1	1	20.1014	0.962978	1	-20.8676	0.934761	1	1.01473	0.981736	1	-1.82008	0.908942	1	-1.38385	0.945535	1	-21.0433	0.967514	1	22.0492	0.864265	1	-20.5803	0.973885	1	4.08022e-08
Cd34	-0.452301	0.175359	1	0.0212101	0.912302	1	0.00148042	0.908396	1	-0.156598	0.00854107	0.143641	-0.110943	0.850254	1	0.0589934	0.0202167	0.291976	-0.519532	0.0468777	0.920738	0.129429	0.00680257	0.132598	-0.0492797	0.631185	1	-0.0315288	0.666118	1	-0.374467	0.0760386	1	-0.189604	0.272507	1	0.0949337	0.206756	1	0.142452	0.280502	1	-0.329554	0.0933378	1	0.0471707	0.788707	1	-0.523866
Gm16897	4.08022e-08	1	1	19.3996	0.978963	1	4.08022e-08	1	1	-18.326	0.97724	1	-18.6997	0.980397	1	-0.711192	0.98275	1	4.08022e-08	1	1	-21.1395	0.924594	1	-20.6604	0.954085	1	4.08022e-08	1	1	-20.4476	0.978247	1	4.08022e-08	1	1	20.6918	0.968745	1	4.08022e-08	1	1	4.08022e-08	1	1	4.08022e-08	1	1	4.08022e-08
Gm32250	4.08022e-08	1	1	19.4397	0.978963	1	4.08022e-08	1	1	-18.1813	0.97724	1	4.08022e-08	1	1	4.08022e-08	1	1	4.08022e-08	1	1	-19.2957	0.974831	1	4.08022e-08	1	1	4.08022e-08	1	1	4.08022e-08	1	1	4.08022e-08	1	1	4.08022e-08	1	1	4.08022e-08	1	1	4.08022e-08	1	1	4.08022e-08	1	1	4.08022e-08
Gm37027	4.08022e-08	1	1	19.4273	0.978963	1	4.08022e-08	1	1	4.08022e-08	1	1	-18.5418	0.980397	1	4.08022e-08	1	1	0.125297	0.996428	1	4.08022e-08	1	1	4.08022e-08	1	1	4.08022e-08	1	1	4.08022e-08	1	1	4.08022e-08	1	1	4.08022e-08	1	1	4.08022e-08	1	1	4.08022e-08	1	1	20.9116	0.943886	1	4.08022e-08
Cd46	0.15837	0.967584	1	0.419401	0.901943	1	0.477227	0.885024	1	2.23665	0.75465	1	-0.314831	0.851176	1	0.272763	0.922213	1	-0.0366062	0.997411	1	-1.13956	0.729774	1	-0.428302	0.964126	1	-0.189064	0.993268	1	-1.02586	0.927627	1	0.234242	0.971742	1	-0.583363	0.880527	1	1.87522	0.804155	1	1.38172	0.681055	1	-22.8594	0.844285	1	-0.363339
Cr1l	-0.0825491	0.578694	1	-0.0208304	0.73904	1	-0.0202686	0.85178	1	0.0621183	0.567886	1	0.00857889	0.946502	1	0.13576	0.172439	1	-0.123162	0.421635	1	-0.0409163	0.551494	1	0.113771	0.409073	1	-0.044918	0.794613	1	0.213135	0.456576	1	-0.0839909	0.523021	1	0.116719	0.582583	1	0.134424	0.576203	1	-0.0194345	0.845412	1	-0.299692	0.134215	1	-0.269084
Cr2	0.402676	0.974251	1	20.5017	0.95794	1	-1.1259	0.980391	1	4.08022e-08	1	1	2.03443	0.933412	1	1.36156	0.971203	1	-0.872738	0.95818	1	2.33414	0.911272	1	-19.6197	0.977033	1	21.1982	0.921484	1	4.08022e-08	1	1	-20.8595	0.949527	1	-21.5319	0.942849	1	4.08022e-08	1	1	-1.09838	0.948808	1	4.08022e-08	1	1	4.08022e-08
Fam171a1	0.168695	0.968953	1	-0.104264	0.931055	1	0.131302	0.818392	1	0.300326	0.905608	1	-0.781237	0.710995	1	0.346445	0.620987	1	0.0741318	0.997959	1	-0.468597	0.595921	1	-1.0959	0.735066	1	0.0855908	0.940209	1	-0.510688	0.946088	1	0.465093	0.793022	1	0.642885	0.715151	1	0.599747	0.782718	1	0.624068	0.646037	1	0.849664	0.851239	1	-21.6543
Nmt2	-0.00272069	0.997071	1	0.323789	0.277043	1	0.214627	0.28403	1	0.0620017	0.850061	1	0.197744	0.0950906	0.704806	0.273555	0.221742	1	0.36076	0.268209	1	0.201823	0.421393	1	0.431707	0.234128	1	0.179357	0.544045	1	0.0580855	0.997805	1	0.328052	0.420468	1	0.771913	0.328634	1	0.746563	0.328373	1	-0.104808	0.748703	1	0.19319	0.724237	1	-0.227794
Rpp38	-0.351382	0.533085	1	-0.161377	0.685525	1	-0.11941	0.645468	1	-0.225167	0.548931	1	0.0557177	0.626239	1	-0.0725426	0.821943	1	-0.150966	0.768527	1	-0.0322793	0.984691	1	0.377781	0.503765	1	0.14222	0.743572	1	-0.518675	0.738238	1	-0.0539106	0.914399	1	0.270672	0.737303	1	-0.497444	0.799635	1	0.164518	0.744318	1	-0.388066	0.821772	1	-0.336943
Acbd7	1.28227	0.991393	1	0.199253	0.996634	1	0.318528	0.998074	1	-1.58003	0.92859	1	0.190799	0.931232	1	0.519247	0.967415	1	0.214003	0.996391	1	-0.15338	0.984893	1	21.5701	0.926035	1	-0.392278	0.993532	1	21.4573	0.960023	1	1.68202	0.920526	1	0.16641	0.994617	1	4.08022e-08	1	1	-0.788641	0.933075	1	0.73819	0.97003	1	4.08022e-08
Meig1	-19.0944	0.983848	1	-19.1315	0.980069	1	-18.1031	0.979795	1	18.1737	0.978826	1	18.3529	0.973561	1	4.08022e-08	1	1	4.08022e-08	1	1	4.08022e-08	1	1	19.7951	0.962978	1	-21.7366	0.902278	1	4.08022e-08	1	1	4.08022e-08	1	1	4.08022e-08	1	1	4.08022e-08	1	1	4.08022e-08	1	1	-20.2588	0.973885	1	4.08022e-08
Dclre1c	0.0342609	0.989089	1	0.258437	0.844955	1	0.153605	0.76803	1	0.610609	0.539958	1	0.325353	0.420617	1	-0.0948723	0.969334	1	0.0705459	0.984562	1	0.359941	0.602668	1	0.263175	0.895663	1	-0.182987	0.941315	1	0.68556	0.86028	1	-0.851115	0.279855	1	0.149695	0.931333	1	0.660944	0.826578	1	0.312294	0.903065	1	0.368781	0.825535	1	0.0293486
Suv39h2	0.266628	0.838127	1	0.112258	0.886485	1	0.299622	0.0725495	0.517418	-0.0437632	0.880303	1	-0.212513	0.192852	1	0.124724	0.662583	1	0.0905821	0.842599	1	0.0431263	0.88271	1	-0.0870058	0.950615	1	-0.375767	0.290686	1	0.646198	0.611985	1	0.209757	0.595592	1	-0.400991	0.769567	1	0.485463	0.505506	1	0.23435	0.650767	1	0.549571	0.537452	1	0.450555
Gm13184	4.08022e-08	1	1	4.08022e-08	1	1	4.08022e-08	1	1	4.08022e-08	1	1	4.08022e-08	1	1	4.08022e-08	1	1	4.08022e-08	1	1	4.08022e-08	1	1	4.08022e-08	1	1	20.6989	0.947609	1	21.3362	0.960023	1	4.08022e-08	1	1	4.08022e-08	1	1	4.08022e-08	1	1	4.08022e-08	1	1	4.08022e-08	1	1	4.08022e-08
Hspa14	-0.0928846	0.648712	1	-0.0208152	0.874455	1	0.105326	0.0389812	0.329214	0.0912092	0.137849	1	-0.0208562	0.46202	1	-0.0641325	0.449871	1	-0.236799	0.0256092	0.60911	0.116518	0.1559	1	0.190726	0.10207	1	0.01622	0.829461	1	0.0934921	0.483147	1	0.0351307	0.584502	1	0.204628	0.451271	1	-0.26579	0.401671	1	-0.061824	0.578794	1	-0.066993	0.787426	1	-0.129825
Gm45902	0.254008	0.905311	1	0.00739249	0.945203	1	0.058113	0.866402	1	0.0811275	0.872654	1	0.318889	0.424197	1	0.280377	0.570984	1	-0.328227	0.743929	1	-0.376483	0.543247	1	0.339353	0.852126	1	0.500638	0.440678	1	0.154134	0.959967	1	0.266747	0.712123	1	-0.167385	0.860772	1	-0.19775	0.961628	1	-0.501907	0.66064	1	-1.18184	0.556441	1	-0.403853
Cdnf	-0.611593	0.961175	1	0.0819562	0.996688	1	0.442597	0.912259	1	1.05603	0.939766	1	0.635236	0.865832	1	0.645434	0.963525	1	-20.1139	0.975532	1	1.63225	0.876369	1	-1.22341	0.945252	1	-0.320721	0.980651	1	-20.5526	0.978247	1	-1.46577	0.959156	1	2.04466	0.903836	1	-0.900477	0.996686	1	-0.780541	0.984036	1	4.08022e-08	1	1	-21.4305
Fam107b	0.174375	0.273131	1	0.332212	9.30107e-06	0.000598681	0.152656	0.000539819	0.0099072	0.138845	0.00556463	0.102972	0.148144	0.0871466	0.670422	0.0673046	0.212571	1	0.0904835	0.613094	1	0.342595	1.20257e-06	7.825e-05	0.160763	0.144183	1	0.231217	0.000752504	0.0270932	0.148089	0.147015	1	0.214746	0.150816	1	0.347585	0.0139678	0.77863	0.303257	0.0296735	1	0.144589	0.385257	1	0.00688671	0.923908	1	0.273784
Gm13185	-18.8543	0.983848	1	4.08022e-08	1	1	-1.37071	0.980391	1	4.08022e-08	1	1	-18.3981	0.980397	1	19.1119	0.975043	1	4.08022e-08	1	1	4.08022e-08	1	1	-20.132	0.977033	1	-19.8282	0.967353	1	-20.4254	0.978247	1	4.08022e-08	1	1	4.08022e-08	1	1	4.08022e-08	1	1	4.08022e-08	1	1	4.08022e-08	1	1	4.08022e-08
Gm13180	4.08022e-08	1	1	4.08022e-08	1	1	-17.8553	0.979795	1	4.08022e-08	1	1	4.08022e-08	1	1	-18.7328	0.978884	1	4.08022e-08	1	1	-19.1159	0.974831	1	-19.3407	0.977033	1	4.08022e-08	1	1	4.08022e-08	1	1	4.08022e-08	1	1	4.08022e-08	1	1	4.08022e-08	1	1	4.08022e-08	1	1	4.08022e-08	1	1	4.08022e-08
Frmd4a	-0.445391	0.035199	0.853226	-0.0872507	0.739994	1	-0.125076	0.347533	1	-0.0567242	0.715954	1	-0.170426	0.650442	1	-0.0260096	0.951558	1	-0.292385	0.283985	1	-0.209453	0.312767	1	-0.192224	0.529373	1	0.054681	0.668694	1	-0.355425	0.645104	1	-0.371078	0.137774	1	-0.318394	0.4369	1	0.282131	0.410996	1	-0.581039	0.125923	1	-0.115631	0.760663	1	0.530216
Gm13179	4.08022e-08	1	1	-19.1176	0.980069	1	4.08022e-08	1	1	4.08022e-08	1	1	4.08022e-08	1	1	4.08022e-08	1	1	4.08022e-08	1	1	4.08022e-08	1	1	4.08022e-08	1	1	4.08022e-08	1	1	4.08022e-08	1	1	4.08022e-08	1	1	4.08022e-08	1	1	4.08022e-08	1	1	4.08022e-08	1	1	4.08022e-08	1	1	-21.9133
Prpf18	0.20058	0.6169	1	0.244161	0.431204	1	-0.00798539	0.988364	1	-0.0246925	0.914283	1	0.121767	0.273312	1	0.0977617	0.701225	1	0.0213965	0.920066	1	-0.0826163	0.748186	1	0.0566097	0.790185	1	0.164811	0.768196	1	-0.153246	0.806582	1	-0.0584503	0.935933	1	0.128502	0.834184	1	-0.329308	0.695658	1	-0.134968	0.846029	1	-0.154295	0.828931	1	0.911313
Bend7	4.08022e-08	1	1	0.812701	0.863315	1	-20.0436	0.939436	1	1.22861	0.941216	1	-0.208625	0.98726	1	1.05042	0.757554	1	-20.9322	0.951086	1	0.959422	0.901436	1	1.31408	0.920738	1	0.827477	0.960365	1	-20.4289	0.978247	1	-1.58426	0.959156	1	-0.390702	0.955945	1	1.07923	0.974015	1	-0.788358	0.949059	1	22.2915	0.88805	1	4.08022e-08
Sephs1	0.072086	0.86889	1	-0.172833	0.396172	1	0.0725107	0.409801	1	-0.014845	0.873026	1	0.254424	0.00492938	0.0815969	0.245189	0.113418	0.97457	-0.0980891	0.806335	1	0.0537376	0.598518	1	0.153122	0.442677	1	-0.0970569	0.710022	1	0.324563	0.57086	1	0.287877	0.153053	1	-0.258399	0.651123	1	0.205361	0.660863	1	0.279884	0.321615	1	-0.0786606	0.762113	1	-0.337186
Phyh	-0.189592	0.714943	1	0.0309935	0.918799	1	0.143445	0.149967	0.842098	0.064238	0.743404	1	-0.0358733	0.871369	1	-0.0437803	0.932031	1	-0.458018	0.246091	1	0.156642	0.537411	1	0.323999	0.275541	1	0.0465334	0.771915	1	0.414058	0.580727	1	-0.205532	0.721963	1	0.0874833	0.835144	1	-0.0794379	0.984597	1	0.210012	0.7214	1	-0.102923	0.87979	1	0.267283
Mcm10	0.0824805	0.975706	1	0.0832207	0.864157	1	0.0411222	0.727128	1	-0.0214723	0.876137	1	0.202063	0.0194532	0.234359	0.0556694	0.672339	1	-0.0907046	0.714175	1	-0.102874	0.683426	1	0.300787	0.645672	1	-0.0297426	0.852201	1	-0.813832	0.328034	1	-0.276963	0.272049	1	1.18678	0.867873	1	0.0911356	0.7826	1	-0.0567708	0.900632	1	0.00959395	0.999557	1	0.212433
Optn	0.356411	0.00782547	0.275647	-0.252161	0.909235	1	0.154151	0.876852	1	0.0234999	0.94064	1	0.225215	0.0061486	0.0965114	0.808521	0.43996	1	0.502665	0.000466737	0.0237393	-0.149202	0.932188	1	0.525011	0.95235	1	0.115123	0.96614	1	-0.332397	0.726929	1	0.0990714	0.587915	1	0.781847	0.853626	1	-0.147623	0.976959	1	0.454213	0.2387	1	-0.106694	0.86138	1	0.334308
4930551O13Rik	-0.227679	0.992463	1	4.08022e-08	1	1	4.08022e-08	1	1	4.08022e-08	1	1	-2.45496	0.928454	1	4.08022e-08	1	1	19.7288	0.971943	1	4.08022e-08	1	1	4.08022e-08	1	1	4.08022e-08	1	1	4.08022e-08	1	1	0.552222	0.990245	1	4.08022e-08	1	1	4.08022e-08	1	1	4.08022e-08	1	1	4.08022e-08	1	1	4.08022e-08
Camk1d	0.14748	0.937799	1	-0.042113	0.926026	1	0.352311	0.716275	1	-0.0600099	0.964846	1	-0.229362	0.716501	1	0.144367	0.909966	1	-0.0611166	0.911102	1	-0.397558	0.697213	1	-0.0303334	0.980481	1	-0.676282	0.594773	1	-0.640448	0.899844	1	0.227388	0.813802	1	0.402676	0.762914	1	-0.193045	0.90096	1	0.754577	0.755849	1	3.59914	0.618084	1	0.551183
Cdc123	0.139046	0.418131	1	0.0664708	0.527323	1	0.148064	0.00358178	0.0491129	-0.0558869	0.401042	1	0.124682	0.0202591	0.241195	0.0144648	0.582502	1	0.0468794	0.691649	1	0.0414681	0.652612	1	0.040056	0.775922	1	0.12931	0.131618	1	-0.186037	0.580099	1	0.161777	0.142696	1	-0.24728	0.345811	1	-0.0420014	0.941965	1	-0.0385298	0.861261	1	0.162821	0.358147	1	-0.173885
Nudt5	0.513527	0.00286581	0.121529	0.315052	0.00327553	0.100192	0.517183	2.57882e-25	5.24379e-23	0.517584	6.11872e-15	8.48747e-13	0.34763	4.16881e-12	5.33778e-10	0.490128	7.81701e-12	9.05152e-10	0.513017	1.78205e-06	0.000188686	0.603464	4.97691e-13	1.02364e-10	0.506958	4.47176e-05	0.00323958	0.510143	3.02566e-09	4.83403e-07	0.359164	0.111149	1	0.564963	1.41981e-06	0.00016286	0.233465	0.444105	1	0.314417	0.108752	1	0.484412	0.000112586	0.0115121	0.442064	0.0428403	1	1.13606
Gm13199	3.17337	0.892678	1	-1.14801	0.962344	1	1.08404	0.915109	1	-1.88938	0.861092	1	-2.75314	0.889504	1	0.474906	0.996145	1	-0.760431	0.958256	1	0.949921	0.9049	1	0.266917	0.994732	1	-0.310017	0.993585	1	-1.39867	0.931328	1	-0.964617	0.959323	1	-21.4558	0.942849	1	0.520956	0.974137	1	21.704	0.918305	1	-22.5462	0.89582	1	4.08022e-08
Sec61a2	-0.156259	0.765401	1	0.130406	0.76287	1	-0.00398255	0.808833	1	0.109729	0.70079	1	-0.127603	0.608581	1	0.208006	0.593918	1	0.321461	0.46845	1	0.071292	0.719404	1	-0.0320875	0.986015	1	0.250506	0.390618	1	-0.229734	0.834779	1	0.236009	0.607069	1	0.201142	0.742185	1	0.473223	0.613813	1	0.397577	0.445274	1	0.0179116	0.941994	1	-0.773026
Gm13267	0.607493	0.99141	1	19.3903	0.978963	1	4.08022e-08	1	1	-19.0076	0.97724	1	-2.72967	0.908989	1	4.08022e-08	1	1	4.08022e-08	1	1	4.08022e-08	1	1	4.08022e-08	1	1	-19.8189	0.967353	1	4.08022e-08	1	1	-20.2862	0.974751	1	4.08022e-08	1	1	-20.9797	0.967514	1	-19.7485	0.964812	1	-20.0178	0.973885	1	4.08022e-08
Dhtkd1	0.0936478	0.978865	1	-0.729265	0.983299	1	-0.254945	0.995959	1	-1.44958	0.855873	1	-0.0933537	0.987098	1	0.428676	0.98448	1	-0.0883811	0.98339	1	0.237938	0.993344	1	-0.169122	0.982246	1	-0.238593	0.987118	1	-1.86778	0.888212	1	-2.28102	0.746061	1	0.104884	0.991925	1	-1.55918	0.931902	1	-1.91208	0.913805	1	0.0468283	0.997723	1	4.08022e-08
Upf2	0.043366	0.955094	1	-0.0985646	0.701437	1	-0.133265	0.237832	1	-0.26402	0.119053	0.974091	-0.0487873	0.880621	1	-0.02535	0.898182	1	-0.206045	0.488693	1	-0.481938	0.00523373	0.109279	-0.151251	0.632425	1	0.19852	0.356206	1	0.332024	0.621994	1	0.170444	0.50757	1	-0.0224904	0.975666	1	-0.00259418	0.971285	1	0.0171109	0.947491	1	-0.479427	0.266484	1	-0.2437
Proser2	1.07568	0.916376	1	-0.267929	0.918852	1	-0.622108	0.846	1	-0.88697	0.684356	1	0.772972	0.789008	1	-0.609548	0.819959	1	-0.190686	0.97268	1	0.307405	0.954923	1	-1.17516	0.913398	1	-0.668323	0.782288	1	-0.692184	0.949486	1	-0.980093	0.838397	1	0.781873	0.893323	1	0.745345	0.974076	1	-0.292876	0.653663	1	-0.348305	0.981471	1	-0.32512
Echdc3	-1.16033	0.873472	1	0.0208361	0.959684	1	0.218149	0.808175	1	0.196044	0.896549	1	0.496869	0.953116	1	-0.354434	0.791399	1	-1.13235	0.844508	1	0.115145	0.988584	1	-0.353405	0.884169	1	-0.425641	0.787833	1	0.456134	0.952042	1	-0.268047	0.972829	1	0.623346	0.778932	1	-0.596304	0.989936	1	0.478422	0.946017	1	1.02163	0.647533	1	4.08022e-08
Gm13383	4.08022e-08	1	1	-1.07859	0.962362	1	0.250755	0.999376	1	-18.5025	0.97724	1	-18.3018	0.980397	1	4.08022e-08	1	1	4.08022e-08	1	1	20.1068	0.971505	1	-20.2011	0.954085	1	-0.926765	0.993532	1	4.08022e-08	1	1	4.08022e-08	1	1	-0.230022	0.997364	1	4.08022e-08	1	1	4.08022e-08	1	1	4.08022e-08	1	1	0.937037
Usp6nl	-0.0993697	0.874394	1	0.0754326	0.876838	1	-0.255125	0.404446	1	0.0360858	0.95801	1	0.0316095	0.566108	1	0.329829	0.483271	1	0.13463	0.837637	1	0.143039	0.706191	1	-0.346632	0.740401	1	-0.0160359	0.909723	1	-0.22948	0.811612	1	-0.389979	0.339549	1	-0.379598	0.76128	1	0.386547	0.699869	1	0.0280926	0.904968	1	0.531442	0.58596	1	-0.214062
Gm13391	4.08022e-08	1	1	4.08022e-08	1	1	18.1902	0.97918	1	4.08022e-08	1	1	4.08022e-08	1	1	-0.868956	0.982725	1	4.08022e-08	1	1	4.08022e-08	1	1	4.08022e-08	1	1	19.3577	0.97379	1	4.08022e-08	1	1	4.08022e-08	1	1	4.08022e-08	1	1	4.08022e-08	1	1	4.08022e-08	1	1	4.08022e-08	1	1	4.08022e-08
Celf2	-0.0665886	0.456962	1	-0.00590113	0.958048	1	0.135385	0.000997691	0.0167788	0.127991	0.0304246	0.383743	-0.339826	0.00770665	0.115626	0.172425	0.00083547	0.0210266	-0.168003	0.12856	1	0.209337	0.000379641	0.012537	0.119714	0.171179	1	0.16533	0.0169577	0.326984	0.0111753	0.650276	1	0.13439	0.141737	1	0.145402	0.16574	1	0.344366	0.00955074	0.697555	0.244433	0.00712858	0.29734	-0.0245088	0.899082	1	0.275171
Gata3	1.30669	0.544151	1	0.421372	0.757631	1	-0.0694507	0.984188	1	0.553665	0.927728	1	0.563224	0.839069	1	0.835506	0.300936	1	-0.395588	0.87304	1	0.512963	0.43339	1	-1.60741	0.890496	1	2.82016	0.875822	1	0.909303	0.927207	1	-0.152268	0.918918	1	0.0443467	0.917823	1	0.0674431	0.993403	1	0.957451	0.52205	1	-0.0772118	0.996079	1	-23.213
Gm13256	4.08022e-08	1	1	-19.0641	0.980069	1	4.08022e-08	1	1	18.6479	0.978826	1	-18.2974	0.980397	1	0.493728	0.996145	1	4.08022e-08	1	1	-19.7856	0.974831	1	21.0237	0.962978	1	4.08022e-08	1	1	4.08022e-08	1	1	4.08022e-08	1	1	20.6953	0.968745	1	4.08022e-08	1	1	4.08022e-08	1	1	4.08022e-08	1	1	4.08022e-08
Taf3	-0.00403844	0.968713	1	0.0553272	0.742192	1	0.000304469	0.990959	1	0.100299	0.398987	1	0.0705039	0.312066	1	0.24953	0.0540201	0.591939	-0.0286391	0.948635	1	0.000554537	0.896794	1	0.291842	0.122335	1	-0.0417544	0.882111	1	-0.356991	0.632751	1	0.377037	0.023749	0.550211	-0.0892175	0.840306	1	0.330988	0.267067	1	0.240808	0.240053	1	-0.112052	0.882417	1	-0.0370276
Atp5c1	-0.124483	0.00161842	0.0752208	-0.0689346	0.0513901	0.811968	-0.0658254	0.000463033	0.00865779	-0.116693	1.29592e-06	6.16732e-05	-0.0262612	0.0369893	0.37162	-0.0907309	0.0177371	0.262956	-0.121977	0.00460645	0.166185	-0.049994	0.0860444	0.822392	-0.102598	0.000571466	0.0274888	-0.0930901	0.000670671	0.0244918	-0.00275465	0.19635	1	-0.151864	0.00840266	0.256145	-0.0647372	0.2299	1	-0.125808	0.0388348	1	-0.274035	8.28459e-09	2.85085e-06	0.119074	0.614068	1	-0.211178
Kin	0.0940826	0.716273	1	-0.125198	0.496342	1	-0.0297869	0.837615	1	-0.119226	0.429324	1	-0.0306633	0.823534	1	-0.0164415	0.922846	1	-0.440161	0.0428197	0.86676	-0.112815	0.488292	1	-0.158062	0.472543	1	0.215419	0.216109	1	-0.806865	0.191077	1	-0.0515798	0.746776	1	-0.174647	0.63686	1	-0.180051	0.967575	1	0.0864301	0.720987	1	0.526857	0.100881	1	0.0616305
Itih5	-0.310445	0.859901	1	-0.0904213	0.588663	1	-0.25318	0.291948	1	-0.0795851	0.82127	1	0.0383937	0.969325	1	0.132552	0.49197	1	-1.29815	0.27362	1	0.178723	0.194581	1	-0.400588	0.442438	1	-0.10565	0.952694	1	-0.268155	0.750354	1	0.258232	0.481027	1	-0.366676	0.130407	1	-0.0964394	0.885968	1	0.0273732	0.894398	1	-0.321835	0.865929	1	-0.478613
Sfmbt2	-0.706708	0.961107	1	0.428218	0.944216	1	-1.10933	0.767788	1	-1.4041	0.697753	1	1.75148	0.907176	1	0.693629	0.846661	1	-1.50074	0.909375	1	-0.44433	0.901376	1	0.482215	0.932747	1	-0.535804	0.807784	1	-0.842696	0.928075	1	-22.7894	0.824664	1	-0.638457	0.899773	1	-0.050958	0.990058	1	0.00551925	0.964059	1	-0.975151	0.977615	1	1.51935
Prkcq	-0.360247	0.364177	1	-0.0198722	0.965032	1	0.545614	0.738395	1	0.408238	0.884418	1	-0.292759	0.42944	1	0.51111	0.264448	1	-0.0456623	0.979858	1	-0.21919	0.611522	1	0.627575	0.834478	1	1.07716	0.874935	1	0.383571	0.82595	1	-0.157713	0.608364	1	-0.0411135	0.954293	1	-0.155706	0.92249	1	0.264004	0.377523	1	-0.219401	0.893814	1	0.651981
8030442B05Rik	-19.7062	0.983848	1	4.08022e-08	1	1	18.454	0.97918	1	4.08022e-08	1	1	4.08022e-08	1	1	4.08022e-08	1	1	4.08022e-08	1	1	4.08022e-08	1	1	4.08022e-08	1	1	4.08022e-08	1	1	4.08022e-08	1	1	4.08022e-08	1	1	4.08022e-08	1	1	4.08022e-08	1	1	4.08022e-08	1	1	4.08022e-08	1	1	-22.0753
Pfkfb3	-0.100003	0.920201	1	-0.0893949	0.844973	1	-0.209427	0.232129	1	-0.035599	0.847959	1	-0.329313	0.816237	1	-0.500839	0.161309	1	-0.252074	0.761353	1	0.266107	0.399829	1	-0.442634	0.321153	1	0.314288	0.438231	1	-0.0703694	0.926702	1	-0.186477	0.862383	1	-0.486862	0.703251	1	0.338772	0.601334	1	0.294767	0.718365	1	0.196817	0.712267	1	-0.640754
Gm10851	4.08022e-08	1	1	4.08022e-08	1	1	19.3677	0.958374	1	0.282532	0.98202	1	4.08022e-08	1	1	-19.7835	0.957782	1	4.08022e-08	1	1	4.08022e-08	1	1	4.08022e-08	1	1	4.08022e-08	1	1	4.08022e-08	1	1	4.08022e-08	1	1	4.08022e-08	1	1	4.08022e-08	1	1	4.08022e-08	1	1	4.08022e-08	1	1	4.08022e-08
Rbm17	0.0492469	0.681194	1	0.0212445	0.74704	1	-0.0367736	0.264946	1	-0.0784879	0.115116	0.954973	0.0807441	0.139834	0.890461	0.00477249	0.603366	1	0.00770102	0.975551	1	-0.0341402	0.340881	1	-0.0624693	0.37943	1	0.132565	0.0720164	0.880489	-0.182982	0.580462	1	0.159831	0.101106	1	-0.094031	0.539009	1	-0.273727	0.106373	1	-0.0423534	0.749181	1	-0.0256584	0.849251	1	0.106167
Il2ra	-19.3579	0.983848	1	4.08022e-08	1	1	-19.7183	0.939436	1	4.08022e-08	1	1	4.08022e-08	1	1	4.08022e-08	1	1	4.08022e-08	1	1	4.08022e-08	1	1	4.08022e-08	1	1	4.08022e-08	1	1	4.08022e-08	1	1	4.08022e-08	1	1	4.08022e-08	1	1	-20.69	0.967514	1	-20.1264	0.964812	1	4.08022e-08	1	1	4.08022e-08
Il15ra	-0.860615	0.516025	1	-0.120858	0.805003	1	-0.129521	0.633518	1	0.0130326	0.92511	1	-0.242949	0.800551	1	-0.38139	0.301443	1	-0.448866	0.666049	1	0.0739672	0.747784	1	-0.134487	0.879831	1	0.0259643	0.942315	1	0.615094	0.710601	1	0.401362	0.663286	1	-0.0549703	0.978525	1	0.337254	0.750102	1	0.187647	0.708875	1	-0.101465	0.991399	1	1.01915
Fbxo18	0.0721265	0.904844	1	0.132531	0.645308	1	0.0670245	0.472884	1	0.244007	0.0855599	0.791219	0.315363	0.105973	0.748549	0.118769	0.681508	1	0.0687978	0.860388	1	0.416346	0.0460041	0.54051	0.413962	0.116998	1	0.33221	0.218477	1	-0.239497	0.765383	1	-0.307038	0.452521	1	-0.185929	0.745109	1	0.467248	0.475393	1	-0.0131426	0.904032	1	-0.481009	0.506442	1	-0.075414
Ankrd16	-0.0708475	0.850838	1	-0.311829	0.52933	1	-0.222644	0.358285	1	-0.241952	0.484965	1	-0.11838	0.809174	1	0.0760565	0.944779	1	-0.239532	0.682397	1	0.13258	0.684206	1	-0.31553	0.523705	1	-0.306437	0.523921	1	0.410715	0.696282	1	-0.415235	0.453699	1	-0.494436	0.430461	1	0.114955	0.798061	1	-0.129672	0.825912	1	-0.462251	0.663909	1	-0.874685
Itga8	4.08022e-08	1	1	4.08022e-08	1	1	18.2792	0.97918	1	4.08022e-08	1	1	4.08022e-08	1	1	4.08022e-08	1	1	4.08022e-08	1	1	4.08022e-08	1	1	4.08022e-08	1	1	19.7296	0.97379	1	4.08022e-08	1	1	-19.7643	0.974751	1	4.08022e-08	1	1	4.08022e-08	1	1	-0.122863	0.976338	1	1.55502	0.969903	1	0.107884
Mindy3	0.475225	0.510492	1	0.386722	0.284751	1	0.140794	0.260695	1	0.263892	0.15917	1	0.0214566	0.694349	1	0.347534	0.152381	1	-0.15988	0.724432	1	0.0492304	0.752482	1	0.0868951	0.890655	1	0.274315	0.205931	1	0.0266168	0.995356	1	0.00425371	0.985172	1	0.31055	0.727491	1	0.103868	0.887122	1	-0.22566	0.570069	1	-0.0675963	0.882855	1	-0.275689
Pter	0.327111	0.758946	1	-0.0963299	0.842828	1	0.172718	0.32241	1	-0.0149757	0.967595	1	0.410838	0.0679009	0.569619	0.171897	0.427626	1	-0.177729	0.797637	1	0.0400703	0.920719	1	-0.10116	0.854781	1	0.391692	0.186519	1	0.723361	0.483631	1	0.113258	0.858046	1	-0.07	0.956505	1	-0.305815	0.887457	1	0.732085	0.226903	1	0.215454	0.830909	1	-0.0201395
C1ql3	4.08022e-08	1	1	4.08022e-08	1	1	4.08022e-08	1	1	4.08022e-08	1	1	4.08022e-08	1	1	4.08022e-08	1	1	20.2675	0.971943	1	-19.6903	0.974831	1	4.08022e-08	1	1	4.08022e-08	1	1	4.08022e-08	1	1	4.08022e-08	1	1	-20.5106	0.971406	1	4.08022e-08	1	1	4.08022e-08	1	1	4.08022e-08	1	1	4.08022e-08
Rsu1	-0.239042	0.0154031	0.471152	0.153484	0.0519116	0.816797	0.0939114	0.0994965	0.641351	-0.0207134	0.693037	1	0.119873	0.0615085	0.531963	-0.016678	0.924277	1	-0.150366	0.157298	1	-0.0989285	0.171358	1	-0.0400974	0.652809	1	0.123271	0.175283	1	-0.105241	0.791351	1	-0.0522983	0.613262	1	0.0247547	0.816561	1	0.0741164	0.654854	1	0.0213357	0.879558	1	0.191914	0.214858	1	0.159308
Cubn	4.08022e-08	1	1	4.08022e-08	1	1	4.08022e-08	1	1	4.08022e-08	1	1	-17.7034	0.980397	1	4.08022e-08	1	1	4.08022e-08	1	1	4.08022e-08	1	1	4.08022e-08	1	1	4.08022e-08	1	1	4.08022e-08	1	1	4.08022e-08	1	1	-20.3302	0.971406	1	4.08022e-08	1	1	20.5175	0.972726	1	4.08022e-08	1	1	4.08022e-08
Trdmt1	0.25047	0.851486	1	0.204463	0.825037	1	0.168728	0.503589	1	0.0951735	0.915728	1	0.0236942	0.878791	1	0.279297	0.750118	1	0.359277	0.735488	1	0.232649	0.58047	1	-0.179165	0.984064	1	0.181686	0.758231	1	-0.215324	0.923928	1	0.548891	0.448182	1	0.134449	0.946877	1	0.393379	0.81847	1	0.0579916	0.963745	1	0.0779667	0.990008	1	-0.17918
Vim	0.784555	2.62505e-40	1.73972e-37	0.0278527	0.435766	1	-0.0424865	0.0670569	0.489163	-0.0834673	0.00785616	0.134451	0.179495	0.0729191	0.596385	-0.0175174	0.921466	1	0.308033	0.000256781	0.0150158	-0.0512233	0.0475775	0.552467	0.0649071	0.128121	1	0.0487231	0.789004	1	-0.252735	0.0573767	1	0.125812	0.133156	1	0.245535	0.00149213	0.152702	0.127558	0.486114	1	-0.481226	2.77458e-05	0.00357183	-0.0358662	0.707781	1	-0.0906088
St8sia6	0.766132	0.00299133	0.126242	0.977423	0.911667	1	0.231158	0.929866	1	1.71235	0.897594	1	0.51935	0.53541	1	0.637838	0.887151	1	0.988955	0.0574911	1	1.2479	0.810715	1	-1.00377	0.936318	1	0.788794	0.960365	1	-0.550382	0.892421	1	0.906547	0.0459321	0.842983	-0.546928	0.976675	1	1.14837	0.733421	1	1.11049	0.588367	1	0.347772	0.52286	1	0.00410919
Hacd1	-0.220316	0.257575	1	0.21856	0.0894517	1	0.0907924	0.154431	0.85336	0.188684	0.00461946	0.0887869	0.0391384	0.59037	1	-0.0122808	0.901123	1	0.0369729	0.755297	1	0.108071	0.271206	1	0.213457	0.0934655	1	0.0933588	0.283466	1	-0.0914329	0.806555	1	-0.0178313	0.921192	1	0.218279	0.588964	1	-0.162576	0.521168	1	-0.290512	0.0733983	1	0.119919	0.557665	1	0.49843
Stam	-0.768345	0.14416	1	-0.000852862	0.980132	1	0.0773875	0.753443	1	-0.636267	0.0654638	0.668612	-0.211603	0.443852	1	-0.232288	0.489832	1	-0.134182	0.80672	1	-0.119679	0.60791	1	-0.224947	0.63737	1	-0.128176	0.870244	1	-0.0313293	0.923956	1	-0.342393	0.311989	1	-0.330376	0.712504	1	0.63595	0.40042	1	-0.579012	0.333643	1	-0.164054	0.862688	1	0.597928
Tmem236	4.08022e-08	1	1	4.08022e-08	1	1	0.383563	0.998734	1	0.651393	0.998425	1	4.08022e-08	1	1	4.08022e-08	1	1	19.9193	0.971943	1	4.08022e-08	1	1	-19.687	0.977033	1	-20.0722	0.967353	1	21.4497	0.960023	1	20.1104	0.96503	1	4.08022e-08	1	1	4.08022e-08	1	1	4.08022e-08	1	1	4.08022e-08	1	1	4.08022e-08
Mrc1	20.1042	0.975252	1	-19.5244	0.980069	1	-0.0235982	0.998183	1	-3.0502	0.884934	1	-1.49261	0.967601	1	0.437335	0.992265	1	4.08022e-08	1	1	4.08022e-08	1	1	4.08022e-08	1	1	0.536483	0.980282	1	4.08022e-08	1	1	4.08022e-08	1	1	4.08022e-08	1	1	-0.874549	0.996686	1	20.6069	0.972726	1	-20.3801	0.973885	1	2.16222
Cacnb2	0.29229	0.981759	1	0.053168	0.956439	1	-0.223839	0.879998	1	0.550507	0.717636	1	-0.55545	0.942237	1	0.323038	0.730501	1	0.209662	0.956482	1	0.144605	0.83643	1	-1.14609	0.904259	1	0.609412	0.730821	1	-2.3651	0.844982	1	0.0889516	0.939212	1	0.038591	0.985869	1	-1.09205	0.784462	1	8.88458e-05	0.957843	1	0.588606	0.902345	1	-0.627347
Gm10848	-19.2048	0.983848	1	1.39818	0.912651	1	0.0144211	0.99877	1	-0.598028	0.974091	1	4.08022e-08	1	1	1.27608	0.942418	1	-19.5817	0.975532	1	0.458408	0.986527	1	4.08022e-08	1	1	-0.608928	0.987012	1	4.08022e-08	1	1	-0.643717	0.98442	1	0.494208	0.963478	1	4.08022e-08	1	1	20.3114	0.972726	1	0.586242	0.97003	1	4.08022e-08
Gm13269	4.08022e-08	1	1	0.231498	0.997768	1	18.5136	0.97918	1	0.836279	0.980412	1	4.08022e-08	1	1	2.5902	0.921352	1	-20.1006	0.975532	1	-1.04935	0.931344	1	-1.13874	0.968054	1	-0.499011	0.993532	1	4.08022e-08	1	1	4.08022e-08	1	1	2.47177	0.872798	1	4.08022e-08	1	1	-0.268187	0.984161	1	4.08022e-08	1	1	4.08022e-08
Nsun6	0.21471	0.73625	1	-0.268112	0.617216	1	-0.623622	0.0320718	0.283124	-0.0457443	0.863725	1	0.0219924	0.763014	1	-0.395311	0.482376	1	0.643799	0.182538	1	-0.0814506	0.934358	1	0.244165	0.79944	1	-0.319193	0.670598	1	-0.0345678	0.988152	1	0.0824295	0.816813	1	0.34806	0.713342	1	-0.190236	0.931565	1	-0.379698	0.76539	1	-1.43843	0.313039	1	-0.0772176
Arl5b	0.468726	0.645126	1	-0.123533	0.858919	1	-0.301518	0.503849	1	0.0486435	0.903362	1	0.0645792	0.764389	1	0.0219256	0.991871	1	0.266461	0.785428	1	0.00492613	0.969026	1	-0.246874	0.745748	1	-0.303341	0.842147	1	-0.336014	0.880887	1	0.539477	0.465105	1	0.915897	0.380203	1	0.54707	0.747187	1	0.614736	0.715392	1	0.461679	0.830167	1	0.23639
Plxdc2	-1.12792	0.330357	1	-1.21715	0.0696632	0.987181	-1.47311	0.862063	1	-1.63813	0.791443	1	-2.8516	0.413198	1	-0.776737	0.26767	1	-1.25478	0.300942	1	-1.39056	0.00643972	0.126813	-2.20973	0.7563	1	-0.683905	0.960971	1	-1.69542	0.820624	1	-0.885266	0.0932762	1	-0.691804	0.332266	1	-0.61184	0.876865	1	-1.30014	0.0191308	0.589202	-1.47416	0.826152	1	0.405594
Nebl	0.77106	0.98277	1	0.531762	0.976768	1	1.47364	0.750089	1	0.99819	0.841234	1	-0.682882	0.974473	1	0.354437	0.952117	1	-21.8679	0.902356	1	-2.0768	0.881034	1	1.67316	0.898129	1	-1.19126	0.960971	1	1.07289	0.981736	1	-0.722934	0.968957	1	-0.855753	0.974068	1	0.000392612	0.980763	1	-2.24162	0.921714	1	-20.1411	0.973885	1	4.08022e-08
A930004D18Rik	4.08022e-08	1	1	21.2829	0.915997	1	-0.80023	0.980427	1	-0.135326	0.998403	1	-18.5151	0.980397	1	1.64673	0.917555	1	-20.1623	0.975532	1	0.641697	0.964894	1	4.08022e-08	1	1	-0.0675352	0.987223	1	4.08022e-08	1	1	-0.278218	0.9903	1	-20.7017	0.971406	1	20.8535	0.970795	1	21.9727	0.891222	1	-20.4482	0.973885	1	4.08022e-08
Skida1	4.08022e-08	1	1	-19.4903	0.980069	1	4.08022e-08	1	1	4.08022e-08	1	1	-1.2976	0.98721	1	0.15447	0.996171	1	4.08022e-08	1	1	19.6147	0.971505	1	4.08022e-08	1	1	-19.8844	0.967353	1	-20.3431	0.978247	1	4.08022e-08	1	1	-20.3194	0.971406	1	4.08022e-08	1	1	4.08022e-08	1	1	4.08022e-08	1	1	4.08022e-08
Mllt10	-0.0886765	0.393902	1	0.0575959	0.673536	1	0.0554404	0.401095	1	0.000773421	0.914669	1	0.130447	0.027299	0.298952	0.146338	0.12357	1	0.0961496	0.419068	1	0.0263451	0.706454	1	-0.0692531	0.691236	1	0.0847939	0.522414	1	-0.0406233	0.972761	1	-0.0691084	0.535438	1	0.134272	0.534052	1	0.0367269	0.737362	1	0.203823	0.236994	1	-0.126671	0.631833	1	-0.320685
Dnajc1	0.284142	0.199802	1	0.321084	0.012362	0.288323	0.242179	0.00122347	0.0200483	0.35901	2.81246e-05	0.00102289	-0.00310177	0.6534	1	0.197496	0.0405616	0.491407	0.119796	0.44479	1	0.144114	0.157202	1	-0.11843	0.52878	1	0.277269	0.0394839	0.592722	0.0442007	0.982242	1	0.27465	0.104233	1	0.60054	0.0184797	0.964912	0.0228866	0.694493	1	0.45575	0.00734784	0.301442	0.260735	0.350487	1	-0.177681
Commd3	0.121678	0.333004	1	0.0768305	0.260988	1	0.0774372	0.0995384	0.64139	0.128568	0.0200265	0.280403	0.177096	0.00203953	0.0411912	0.166445	0.00418162	0.0824982	0.0987721	0.295027	1	0.203062	0.00331525	0.0754747	0.0317514	0.715308	1	0.148836	0.0329364	0.527631	0.0944124	0.499918	1	0.103269	0.266778	1	0.0642662	0.690568	1	0.149507	0.341207	1	0.0509498	0.670401	1	0.138084	0.306394	1	-0.0341691
Bmi1	0.0638281	0.914127	1	-0.0158529	0.97308	1	0.25284	0.11013	0.688802	0.050041	0.972617	1	0.163682	0.186938	1	0.0688194	0.798705	1	0.405289	0.274691	1	0.16561	0.511455	1	-0.0983656	0.784332	1	-0.336989	0.246582	1	0.0875423	0.930879	1	0.265306	0.613041	1	-0.117865	0.841707	1	0.0672121	0.827867	1	0.288538	0.583787	1	0.429814	0.47219	1	0.210767
Spag6	-19.3105	0.983848	1	4.08022e-08	1	1	-0.565817	0.998807	1	18.9492	0.978826	1	4.08022e-08	1	1	0.00033002	0.996171	1	4.08022e-08	1	1	4.08022e-08	1	1	-19.8798	0.977033	1	4.08022e-08	1	1	4.08022e-08	1	1	4.08022e-08	1	1	4.08022e-08	1	1	4.08022e-08	1	1	-20.6368	0.964812	1	4.08022e-08	1	1	4.08022e-08
Pip4k2a	-0.530389	0.0704514	1	0.143227	0.413968	1	0.0411608	0.72895	1	0.0101305	0.945476	1	-0.052833	0.699008	1	-0.133619	0.528308	1	-0.290909	0.210491	1	0.0983277	0.591059	1	0.0247825	0.924411	1	0.0637291	0.506406	1	0.265479	0.682304	1	-0.109736	0.604995	1	-0.244071	0.610881	1	-0.163928	0.875622	1	0.0980087	0.646687	1	0.136176	0.722573	1	-0.345936
4930426L09Rik	0.992924	0.832201	1	-0.497957	0.929235	1	0.13116	0.970035	1	1.02839	0.903538	1	0.631675	0.898377	1	1.61165	0.76404	1	-0.329188	0.934594	1	0.157453	0.960562	1	-1.02163	0.945305	1	-0.779478	0.896124	1	0.945193	0.945245	1	-0.29451	0.957541	1	1.65121	0.870418	1	1.70589	0.915866	1	-1.07675	0.871518	1	2.07231	0.828931	1	0.759985
Armc3	-0.430847	0.535909	1	0.0397186	0.963854	1	0.0478745	0.921206	1	0.00887974	0.937389	1	-0.16048	0.86852	1	-0.22687	0.838478	1	-0.356742	0.644719	1	0.156893	0.878083	1	-0.18245	0.896379	1	-0.29293	0.980651	1	0.180061	0.969864	1	0.101378	0.89992	1	0.494678	0.414968	1	0.476375	0.954611	1	0.499378	0.4547	1	-0.625541	0.664312	1	1.29156
Msrb2	-0.216627	0.380275	1	-0.0181392	0.931485	1	0.0151302	0.864468	1	0.012558	0.935619	1	-0.228314	0.0777685	0.621113	-0.0116503	0.919681	1	-0.280313	0.19949	1	-0.316719	0.031156	0.408999	-0.227671	0.364939	1	-0.149345	0.492682	1	0.0517716	0.935142	1	-0.426422	0.0573894	0.963345	-0.0326351	0.952838	1	-0.152331	0.786916	1	-0.054036	0.737682	1	-0.547708	0.173503	1	-0.41867
Otud1	0.615663	0.291968	1	0.971312	0.281106	1	0.856556	0.105839	0.669555	0.500008	0.421074	1	0.711039	0.180577	1	0.513975	0.481293	1	0.933699	0.141884	1	0.788999	0.144589	1	1.35914	0.209401	1	0.061728	0.88663	1	0.826529	0.716679	1	0.732503	0.144995	1	0.334105	0.782465	1	-0.403817	0.895665	1	-0.0479763	0.945108	1	0.101235	0.985265	1	0.719487
Etl4	4.08022e-08	1	1	-21.2287	0.920401	1	1.01881	0.956505	1	-0.348115	0.996783	1	4.08022e-08	1	1	-0.0952665	0.990433	1	4.08022e-08	1	1	0.556161	0.964935	1	-19.5235	0.977033	1	19.6776	0.97379	1	-21.5474	0.95651	1	4.08022e-08	1	1	-1.65852	0.945423	1	-1.96611	0.964172	1	20.4243	0.972726	1	-20.9789	0.973885	1	4.08022e-08
[truncated: 16,739 more rows]
[truncated: 17 more columns]

## Sheet: cluster assignment
Louvain cluster	Assignment
0	MEP
1	MPP1
2	Gr1
3	Gr1
4	Ery1
5	MPP1
6	MEP
7	MPP2
8	Mo1
9	Mo2
10	HSC-C1
11	MPP2
12	HSC-C2
13	Gr-Hyou1+
14	Mk
15	Ba
16	DC
17	pre-B-cell1
18	Ery1
19	Gr4
20	Ba
21	Ccl5+
