# Supplementary material for: RNA binding protein SYNCRIP maintains proteostasis and self-renewal of hematopoietic stem and progenitor cells
Source: Nat Commun. 2023 Apr 21;14:2290. doi: 10.1038/s41467-023-38001-x (PMC10121618; doi:10.1038/s41467-023-38001-x)
Supplement: Supplementary file 9 — Supplemental Data 6 [file 41467_2023_38001_MOESM9_ESM.xlsx]

## Sheet: UP-GO_Biological_Process_2021
Term	P-value	Adjusted P-value	Old P-value	Old Adjusted P-value	Odds Ratio	Combined Score	Genes
response to unfolded protein (GO:0006986)	9.70992e-14	9.34095e-11	0	0	72.1778	2162.67	DNAJA1;DNAJB1;HSPA8;HSP90AA1;HSP90AB1;HSPE1;HSPA1B;HSPD1;HSPA1A
cytokine-mediated signaling pathway (GO:0019221)	3.71949e-09	1.67539e-06	0	0	8.54093	165.777	IFITM3;HSPA8;EGR1;HSP90AA1;IFITM1;IFITM2;MIF;SOCS2;IFI27;UBB;HNRNPDL;UBC;PSME1;PRTN3;PPIA
regulation of apoptotic process (GO:0042981)	5.22471e-09	1.67539e-06	0	0	7.69467	146.736	HSP90AA1;JUN;PARK7;MIF;RHOB;HSPD1;SOCS2;DNAJA1;UBB;UBC;RACK1;PPIA;HSPA1B;TPT1;HSPA1A;ATF4
regulation of protein modification by small protein conjugation or removal (GO:1903320)	7.26587e-09	1.74744e-06	0	0	100.576	1884.8	EGR1;HSP90AA1;HSP90AB1;HSPA1B;HSPA1A
regulation of transcription from RNA polymerase II promoter in response to stress (GO:0043618)	2.44704e-08	4.7081e-06	0	0	27.1373	475.603	DNAJB1;UBB;UBC;PSME1;KLF2;HSPA1A;ATF4
chaperone cofactor-dependent protein refolding (GO:0051085)	3.03232e-08	4.86182e-06	0	0	71.8182	1243.27	DNAJB1;HSPA8;HSPE1;HSPA1B;HSPA1A
'de novo' posttranslational protein folding (GO:0051084)	7.72562e-08	1.06172e-05	0	0	57.9924	949.692	DNAJB1;HSPA8;HSPE1;HSPA1B;HSPA1A
regulation of protein ubiquitination (GO:0031396)	1.17317e-07	1.41074e-05	0	0	21.2606	339.284	DNAJA1;HSP90AA1;HSP90AB1;UBB;PARK7;HSPA1B;HSPA1A
regulation of cellular response to stress (GO:0080135)	2.02409e-07	2.16353e-05	0	0	19.5279	300.983	HSPA8;DNAJB1;HSP90AA1;HSP90AB1;HSPA1B;HSPA1A;ATF4
regulation of cellular response to heat (GO:1900034)	3.65596e-07	3.51703e-05	0	0	25.1077	372.14	HSPA8;DNAJB1;HSP90AA1;HSP90AB1;HSPA1B;HSPA1A
negative regulation of viral life cycle (GO:1903901)	6.76605e-07	5.91721e-05	0	0	74.3022	1055.55	IFITM3;IFITM1;IFITM2;PPIA
positive regulation of tau-protein kinase activity (GO:1902949)	8.50831e-07	6.7323e-05	0	0	293.029	4095.69	EGR1;HSP90AA1;HSP90AB1
negative regulation of programmed cell death (GO:0043069)	9.18748e-07	6.7323e-05	0	0	8.64213	120.128	SOCS2;DNAJA1;UBB;UBC;PARK7;MIF;HSPA1B;TPT1;HSPA1A;HSPD1
chaperone-mediated protein complex assembly (GO:0051131)	1.01608e-06	6.7323e-05	0	0	66.0398	911.32	HSP90AA1;HSP90AB1;HSPD1;HSPA1A
negative regulation of apoptotic process (GO:0043066)	1.04974e-06	6.7323e-05	0	0	7.52479	103.594	SOCS2;DNAJA1;UBB;UBC;PARK7;MIF;KLF4;HSPA1B;TPT1;HSPA1A;HSPD1
cellular response to unfolded protein (GO:0034620)	2.40534e-06	0.000136114	0	0	51.6703	668.502	HSPA8;HSPA1B;HSPD1;HSPA1A
positive regulation of nitric oxide biosynthetic process (GO:0045429)	2.40534e-06	0.000136114	0	0	51.6703	668.502	HSP90AA1;HSP90AB1;KLF4;KLF2
positive regulation of nitric oxide metabolic process (GO:1904407)	2.79872e-06	0.000149573	0	0	49.5149	633.115	HSP90AA1;HSP90AB1;KLF4;KLF2
negative regulation of intrinsic apoptotic signaling pathway (GO:2001243)	3.16615e-06	0.000149573	0	0	25.5136	323.079	DNAJA1;PARK7;PPIA;TPT1;HSPA1A
protein stabilization (GO:0050821)	3.35683e-06	0.000149573	0	0	12.5635	158.357	HSP90AA1;HSP90AB1;PARK7;GAPDH;HSPA1B;HSPA1A;HSPD1
cellular response to type I interferon (GO:0071357)	3.42058e-06	0.000149573	0	0	25.0871	315.739	IFITM3;EGR1;IFITM1;IFITM2;IFI27
type I interferon signaling pathway (GO:0060337)	3.42058e-06	0.000149573	0	0	25.0871	315.739	IFITM3;EGR1;IFITM1;IFITM2;IFI27
negative regulation of cellular process (GO:0048523)	4.6548e-06	0.000180044	0	0	6.39982	78.5745	BTG2;IFITM1;RACK1;TXNIP;PRTN3;PARK7;MIF;KLF4;HSPA1B;RHOB;HSPA1A
aerobic electron transport chain (GO:0019646)	4.94372e-06	0.000180044	0	0	23.1515	282.851	NDUFA7;COX4I1;UQCR11;UQCRH;COX6B1
negative regulation of inclusion body assembly (GO:0090084)	5.05325e-06	0.000180044	0	0	125.559	1531.25	DNAJB1;HSPA1B;HSPA1A
negative regulation of transcription from RNA polymerase II promoter in response to stress (GO:0097201)	5.05325e-06	0.000180044	0	0	125.559	1531.25	DNAJB1;JUN;HSPA1A
regulation of tau-protein kinase activity (GO:1902947)	5.05325e-06	0.000180044	0	0	125.559	1531.25	EGR1;HSP90AA1;HSP90AB1
mitochondrial ATP synthesis coupled electron transport (GO:0042775)	5.30366e-06	0.000180044	0	0	22.7996	276.949	NDUFA7;COX4I1;UQCR11;UQCRH;COX6B1
cellular response to oxidative stress (GO:0034599)	5.42753e-06	0.000180044	0	0	15.3665	186.304	JUN;PARK7;PPIA;HSPA1B;HSPA1A;ATF4
negative regulation of oxidative stress-induced neuron death (GO:1903204)	6.93054e-06	0.00021507	0	0	109.858	1305.07	RACK1;PARK7;ATF4
regulation of inclusion body assembly (GO:0090083)	6.93054e-06	0.00021507	0	0	109.858	1305.07	DNAJB1;HSPA1B;HSPA1A
positive regulation of programmed cell death (GO:0043068)	7.73108e-06	0.000229746	0	0	8.97613	105.651	DNAJA1;JUN;UBB;UBC;RACK1;RHOB;ATF4;HSPD1
cellular response to heat (GO:0034605)	7.88109e-06	0.000229746	0	0	37.1213	436.214	HSP90AA1;HSP90AB1;HSPA1B;HSPA1A
regulation of nitric oxide biosynthetic process (GO:0045428)	1.20972e-05	0.000342278	0	0	32.99	373.531	HSP90AA1;HSP90AB1;KLF4;KLF2
positive regulation of apoptotic process (GO:0043065)	1.38759e-05	0.00038139	0	0	8.25271	92.3095	DNAJA1;JUN;UBB;UBC;RACK1;RHOB;ATF4;HSPD1
negative regulation of gene expression (GO:0010629)	1.82412e-05	0.000487446	0	0	7.93246	86.5577	BTG2;RACK1;PARK7;MIF;KLF4;GAPDH;HSPA1B;HSPA1A
positive regulation of cytokine production (GO:0001819)	2.42206e-05	0.000629737	0	0	7.61206	80.9033	EGR1;PARK7;MIF;GAPDH;HSPA1B;HSPA1A;ATF4;HSPD1
regulation of peptidyl-serine phosphorylation (GO:0033135)	2.5687e-05	0.000650286	0	0	16.1584	170.786	HSP90AA1;HSP90AB1;RACK1;PARK7;MIF
negative regulation of viral entry into host cell (GO:0046597)	2.81289e-05	0.000693847	0	0	62.7574	657.616	IFITM3;IFITM1;IFITM2
cellular response to chemical stress (GO:0062197)	2.97147e-05	0.00071464	0	0	15.651	163.144	PARK7;PPIA;HSPA1B;HSPA1A;ATF4
regulation of proteasomal ubiquitin-dependent protein catabolic process (GO:0032434)	3.11608e-05	0.000731139	0	0	15.4889	160.718	HSP90AB1;RACK1;PARK7;HSPA1B;HSPA1A
negative regulation of protein ubiquitination (GO:0031397)	3.21196e-05	0.000735692	0	0	25.255	261.289	DNAJA1;PARK7;HSPA1B;HSPA1A
response to interferon-alpha (GO:0035455)	3.36689e-05	0.000753243	0	0	58.5706	603.215	IFITM3;IFITM1;IFITM2
positive regulation of cellular biosynthetic process (GO:0031328)	4.31157e-05	0.000927141	0	0	10.4801	105.342	EGR1;HSP90AA1;HSP90AB1;PARK7;KLF4;KLF2
negative regulation of protein modification by small protein conjugation or removal (GO:1903321)	4.33694e-05	0.000927141	0	0	23.2695	233.76	DNAJA1;PARK7;HSPA1B;HSPA1A
neutrophil degranulation (GO:0043312)	4.95621e-05	0.00103084	0	0	5.98391	59.3142	HSPA8;HSP90AA1;HSP90AB1;PRTN3;MIF;ALDOA;PPIA;HSPA1B;HSPA1A
cellular response to cytokine stimulus (GO:0071345)	5.03633e-05	0.00103084	0	0	5.97095	59.09	SOCS2;HSPA8;EGR1;HSP90AA1;IFITM2;UBB;UBC;PRTN3;GAPDH
neutrophil activation involved in immune response (GO:0002283)	5.2833e-05	0.00105886	0	0	5.9324	58.4245	HSPA8;HSP90AA1;HSP90AB1;PRTN3;MIF;ALDOA;PPIA;HSPA1B;HSPA1A
neutrophil mediated immunity (GO:0002446)	5.54044e-05	0.00108773	0	0	5.89434	57.7695	HSPA8;HSP90AA1;HSP90AB1;PRTN3;MIF;ALDOA;PPIA;HSPA1B;HSPA1A
regulation of mRNA catabolic process (GO:0061013)	7.34107e-05	0.00141242	0	0	12.8283	122.118	HSPA8;UBB;UBC;PSME1;HSPA1A
negative regulation of response to endoplasmic reticulum stress (GO:1903573)	9.32235e-05	0.00174624	0	0	39.9205	370.482	RACK1;PARK7;HSPA1A
regulation of viral genome replication (GO:0045069)	9.43913e-05	0.00174624	0	0	18.8259	174.479	IFITM3;IFITM1;IFITM2;PPIA
negative regulation of viral process (GO:0048525)	0.000112014	0.00203315	0	0	17.9674	163.448	IFITM3;IFITM1;IFITM2;PPIA
negative regulation of hydrogen peroxide-induced neuron death (GO:1903208)	0.000123396	0.00215831	0	0	192.522	1732.72	RACK1;PARK7
positive regulation of nucleotide-binding oligomerization domain containing signaling pathway (GO:0070426)	0.000123396	0.00215831	0	0	192.522	1732.72	HSPA1B;HSPA1A
negative regulation of oxidative stress-induced cell death (GO:1903202)	0.000131773	0.00222395	0	0	35.1247	313.819	PARK7;PPIA;ATF4
response to interferon-beta (GO:0035456)	0.000131773	0.00222395	0	0	35.1247	313.819	IFITM3;IFITM1;IFITM2
negative regulation of transcription by RNA polymerase II (GO:0000122)	0.00014398	0.00235055	0	0	4.68332	41.4279	DNAJB1;JUN;IFI27;UBB;UBC;FOSB;KLF4;KLF2;HSPA1A;ATF4
aggrephagy (GO:0035973)	0.000146604	0.00235055	0	0	33.7721	298.132	UBB;UBC;PARK7
MyD88-dependent toll-like receptor signaling pathway (GO:0002755)	0.000146604	0.00235055	0	0	33.7721	298.132	UBB;UBC;HSPD1
RNA-dependent DNA biosynthetic process (GO:0006278)	0.000162479	0.00256238	0	0	32.5196	283.732	HSP90AA1;HSP90AB1;PPIA
regulation of mRNA stability (GO:0043488)	0.000171061	0.00265421	0	0	10.6319	92.2152	HSPA8;UBB;UBC;PSME1;HSPA1A
cellular heat acclimation (GO:0070370)	0.000184669	0.00270114	0	0	144.384	1241.26	HSPA1B;HSPA1A
regulation of nucleotide-binding oligomerization domain containing 2 signaling pathway (GO:0070432)	0.000184669	0.00270114	0	0	144.384	1241.26	HSPA1B;HSPA1A
heat acclimation (GO:0010286)	0.000184669	0.00270114	0	0	144.384	1241.26	HSPA1B;HSPA1A
negative regulation of cellular component organization (GO:0051129)	0.000188125	0.00270114	0	0	15.5954	133.784	HSPA8;DNAJB1;HSPA1B;HSPA1A
response to interferon-gamma (GO:0034341)	0.000188125	0.00270114	0	0	15.5954	133.784	IFITM3;IFITM1;IFITM2;GAPDH
regulation of interleukin-8 production (GO:0032677)	0.000197371	0.00275341	0	0	15.3921	131.301	PARK7;KLF4;HSPA1B;HSPA1A
cellular response to topologically incorrect protein (GO:0035967)	0.00019749	0.00275341	0	0	30.2738	258.23	HSPA8;HSPA1B;HSPA1A
positive regulation of NF-kappaB transcription factor activity (GO:0051092)	0.000225999	0.00310587	0	0	9.98939	83.8608	UBB;UBC;PPIA;HSPA1B;HSPA1A
positive regulation of pri-miRNA transcription by RNA polymerase II (GO:1902895)	0.000237053	0.00315269	0	0	28.3178	236.375	EGR1;JUN;KLF4
positive regulation of telomerase activity (GO:0051973)	0.000237053	0.00315269	0	0	28.3178	236.375	HSP90AA1;HSP90AB1;KLF4
positive regulation of DNA-binding transcription factor activity (GO:0051091)	0.000239238	0.00315269	0	0	7.57269	63.1415	UBB;UBC;PARK7;PPIA;HSPA1B;HSPA1A
cellular response to laminar fluid shear stress (GO:0071499)	0.000257944	0.00322262	0	0	115.501	954.362	KLF4;KLF2
response to host defenses (GO:0052200)	0.000257944	0.00322262	0	0	115.501	954.362	UBB;UBC
positive regulation of microtubule nucleation (GO:0090063)	0.000257944	0.00322262	0	0	115.501	954.362	HSPA1B;HSPA1A
modulation by symbiont of host defense response (GO:0052031)	0.000257944	0.00322262	0	0	115.501	954.362	UBB;UBC
positive regulation of gene expression (GO:0010628)	0.000301971	0.00372431	0	0	5.21198	42.244	EGR1;PARK7;MIF;KLF4;GAPDH;HSPA1B;HSPA1A;ATF4
positive regulation of peptidyl-serine phosphorylation (GO:0033138)	0.000335459	0.00408495	0	0	13.3087	106.47	HSP90AA1;HSP90AB1;PARK7;MIF
interleukin-1-mediated signaling pathway (GO:0070498)	0.000349435	0.00420196	0	0	13.1602	104.745	EGR1;UBB;UBC;PSME1
regulation of viral entry into host cell (GO:0046596)	0.000357464	0.00424544	0	0	24.3787	193.481	IFITM3;IFITM1;IFITM2
mRNA metabolic process (GO:0016071)	0.000363824	0.00426827	0	0	13.0149	103.063	SNRPE;SNRPF;HSPA1B;HSPA1A
gluconeogenesis (GO:0006094)	0.000414844	0.00480819	0	0	23.0933	179.841	ALDOA;GAPDH;ATF4
positive regulation of macromolecule metabolic process (GO:0010604)	0.000421285	0.00482471	0	0	5.67241	44.0871	EGR1;PARK7;KLF4;HSPA1B;KLF2;HSPA1A;ATF4
positive regulation of tumor necrosis factor-mediated signaling pathway (GO:1903265)	0.000440162	0.00494642	0	0	82.4928	637.534	HSPA1B;HSPA1A
regulation of transforming growth factor beta receptor signaling pathway (GO:0017015)	0.000442195	0.00494642	0	0	12.334	95.2645	HSP90AB1;UBB;UBC;HSPA1A
regulation of cell death (GO:0010941)	0.000476676	0.00527083	0	0	12.081	92.4038	UBB;PARK7;HSPA1B;HSPA1A
hexose biosynthetic process (GO:0019319)	0.00051149	0.00559152	0	0	21.4003	162.175	ALDOA;GAPDH;ATF4
regulation of pri-miRNA transcription by RNA polymerase II (GO:1902893)	0.000546635	0.00567828	0	0	20.8897	156.918	EGR1;JUN;KLF4
regulation of microtubule nucleation (GO:0010968)	0.00054894	0.00567828	0	0	72.1775	541.874	HSPA1B;HSPA1A
response to laminar fluid shear stress (GO:0034616)	0.00054894	0.00567828	0	0	72.1775	541.874	KLF4;KLF2
modification-dependent macromolecule catabolic process (GO:0043632)	0.00054894	0.00567828	0	0	72.1775	541.874	UBB;UBC
modulation by symbiont of host process (GO:0044003)	0.00054894	0.00567828	0	0	72.1775	541.874	UBB;UBC
regulation of telomerase activity (GO:0051972)	0.00058329	0.00590658	0	0	20.4029	151.937	HSP90AA1;HSP90AB1;KLF4
interleukin-12-mediated signaling pathway (GO:0035722)	0.00058329	0.00590658	0	0	20.4029	151.937	HNRNPDL;MIF;PPIA
negative regulation of macromolecule metabolic process (GO:0010605)	0.000632211	0.00633528	0	0	7.91246	58.2854	HSP90AB1;RACK1;PARK7;MIF;KLF4
cellular response to interleukin-12 (GO:0071349)	0.000661232	0.00649087	0	0	19.4941	142.724	HNRNPDL;MIF;PPIA
regulation of protein metabolic process (GO:0051246)	0.000661232	0.00649087	0	0	19.4941	142.724	HSP90AB1;KLF4;KLF2
regulation of protein-containing complex assembly (GO:0043254)	0.000773776	0.00751892	0	0	10.5634	75.6788	HSPA8;HSP90AA1;RACK1;PARK7
cellular response to fluid shear stress (GO:0071498)	0.000801422	0.00763335	0	0	57.7362	411.609	KLF4;KLF2
mitochondrial electron transport, ubiquinol to cytochrome c (GO:0006122)	0.000801422	0.00763335	0	0	57.7362	411.609	UQCR11;UQCRH
negative regulation of viral genome replication (GO:0045071)	0.000933939	0.00865766	0	0	17.1955	119.958	IFITM3;IFITM1;IFITM2
regulation of proteasomal protein catabolic process (GO:0061136)	0.000933939	0.00865766	0	0	17.1955	119.958	HSP90AB1;UBB;PSME1
negative regulation of hydrogen peroxide-induced cell death (GO:1903206)	0.000944963	0.00865766	0	0	52.4848	365.524	RACK1;PARK7
central nervous system neuron axonogenesis (GO:0021955)	0.000944963	0.00865766	0	0	52.4848	365.524	HSP90AA1;HSP90AB1
cellular response to organic substance (GO:0071310)	0.000962984	0.00873954	0	0	9.93854	69.0279	SOCS2;RACK1;PARK7;KLF4
defense response to symbiont (GO:0140546)	0.000992441	0.00892269	0	0	9.85522	68.1523	IFITM3;IFITM1;IFITM2;IFI27
regulation of tumor necrosis factor-mediated signaling pathway (GO:0010803)	0.00115009	0.0102443	0	0	15.9417	107.892	RACK1;HSPA1B;HSPA1A
selective autophagy (GO:0061912)	0.00120864	0.010667	0	0	15.6562	105.183	UBB;UBC;PARK7
negative regulation of endoplasmic reticulum stress-induced intrinsic apoptotic signaling pathway (GO:1902236)	0.00126624	0.0109741	0	0	44.4058	296.262	PARK7;HSPA1A
central nervous system neuron development (GO:0021954)	0.00126624	0.0109741	0	0	44.4058	296.262	HSP90AA1;HSP90AB1
defense response to virus (GO:0051607)	0.00128671	0.0110519	0	0	9.16348	60.9891	IFITM3;IFITM1;IFITM2;IFI27
positive regulation of transcription by RNA polymerase II (GO:0045944)	0.00132366	0.0111365	0	0	3.4742	23.0248	EGR1;JUN;KLF6;UBB;UBC;PARK7;KLF4;KLF2;IER2;ATF4
positive regulation of DNA biosynthetic process (GO:2000573)	0.00133129	0.0111365	0	0	15.1149	100.085	HSP90AA1;HSP90AB1;KLF4
positive regulation of interleukin-8 production (GO:0032757)	0.00133129	0.0111365	0	0	15.1149	100.085	PARK7;HSPA1B;HSPA1A
apoptotic process (GO:0006915)	0.00137936	0.011295	0	0	6.60465	43.4991	IFI27;PPIA;GAPDH;RHOB;HSPD1
glucose metabolic process (GO:0006006)	0.00139544	0.011295	0	0	14.8579	97.6841	ALDOA;GAPDH;ATF4
ribonucleoprotein complex assembly (GO:0022618)	0.00139703	0.011295	0	0	8.95387	58.8574	HSP90AA1;HSP90AB1;SNRPE;SNRPF
regulation of gene expression (GO:0010468)	0.0013972	0.011295	0	0	3.23769	21.2823	EGR1;HINT1;HNRNPDL;RACK1;PARK7;MIF;KLF4;CRIP1;HSPA1B;HSPA1A;ATF4
cellular response to reactive oxygen species (GO:0034614)	0.00146151	0.0117164	0	0	14.6096	95.3754	JUN;PARK7;RHOB
regulation of cellular component organization (GO:0051128)	0.00151381	0.0120354	0	0	8.75357	56.838	SOCS2;HSPA8;HSP90AA1;PARK7
pre-replicative complex assembly (GO:0036388)	0.00152951	0.0120605	0	0	14.3693	93.1537	UBB;UBC;PSME1
negative regulation of phagocytosis (GO:0050765)	0.00163257	0.0126656	0	0	38.4812	246.957	RACK1;PRTN3
mitochondrial electron transport, cytochrome c to oxygen (GO:0006123)	0.00163257	0.0126656	0	0	38.4812	246.957	COX4I1;COX6B1
regulation of protein localization (GO:0032880)	0.00167139	0.012863	0	0	13.9118	88.9532	HSP90AA1;HSP90AB1;RACK1
negative regulation of transforming growth factor beta receptor signaling pathway (GO:0030512)	0.00182125	0.0137719	0	0	13.4824	85.0498	UBB;UBC;HSPA1A
negative regulation of transcription, DNA-templated (GO:0045892)	0.00182364	0.0137719	0	0	3.31906	20.9331	HSPA8;DNAJB1;JUN;IFI27;UBB;UBC;FOSB;KLF4;KLF2;ATF4
regulation of protein sumoylation (GO:0033233)	0.00183244	0.0137719	0	0	36.0743	227.344	EGR1;PARK7
RNA splicing, via transesterification reactions with bulged adenosine as nucleophile (GO:0000377)	0.00198529	0.0147796	0	0	6.06153	37.7148	HSPA8;UBL5;TRA2A;SNRPE;SNRPF
positive regulation of protein phosphorylation (GO:0001934)	0.00203228	0.0147796	0	0	4.94769	30.6688	HSP90AA1;HSP90AB1;RACK1;PARK7;MIF;PPIA
negative regulation of oxidative stress-induced intrinsic apoptotic signaling pathway (GO:1902176)	0.00204333	0.0147796	0	0	33.9506	210.262	PARK7;PPIA
regulation of mitotic spindle assembly (GO:1901673)	0.00204333	0.0147796	0	0	33.9506	210.262	HSPA1B;HSPA1A
endoplasmic reticulum mannose trimming (GO:1904380)	0.00204333	0.0147796	0	0	33.9506	210.262	UBB;UBC
cellular response to interleukin-1 (GO:0071347)	0.0022535	0.0161414	0	0	7.81971	47.6632	EGR1;UBB;UBC;PSME1
positive regulation of nitrogen compound metabolic process (GO:0051173)	0.00226517	0.0161414	0	0	32.0628	195.266	KLF4;KLF2
regulation of transcription from RNA polymerase II promoter in response to hypoxia (GO:0061418)	0.00241082	0.017053	0	0	12.1673	73.3418	UBB;UBC;PSME1
purinergic nucleotide receptor signaling pathway (GO:0035590)	0.00249787	0.0174127	0	0	30.3738	182.009	HSP90AB1;TXNIP
error-prone translesion synthesis (GO:0042276)	0.00249787	0.0174127	0	0	30.3738	182.009	UBB;UBC
regulation of protein phosphorylation (GO:0001932)	0.00255332	0.0176712	0	0	5.70881	34.0837	HSP90AA1;RACK1;PARK7;PPIA;ATF4
positive regulation of type I interferon production (GO:0032481)	0.00259848	0.0178553	0	0	11.8372	70.4651	HSP90AA1;GAPDH;HSPD1
regulation of endoplasmic reticulum stress-induced intrinsic apoptotic signaling pathway (GO:1902235)	0.00274137	0.018442	0	0	28.8536	170.216	PARK7;HSPA1A
nucleotide-excision repair, DNA duplex unwinding (GO:0000717)	0.00274137	0.018442	0	0	28.8536	170.216	UBB;UBC
error-free translesion synthesis (GO:0070987)	0.00274137	0.018442	0	0	28.8536	170.216	UBB;UBC
positive regulation of proteasomal ubiquitin-dependent protein catabolic process (GO:0032436)	0.00279493	0.0185429	0	0	11.5246	67.7639	RACK1;HSPA1B;HSPA1A
positive regulation of ubiquitin-dependent protein catabolic process (GO:2000060)	0.00279493	0.0185429	0	0	11.5246	67.7639	RACK1;HSPA1B;HSPA1A
negative regulation of extrinsic apoptotic signaling pathway (GO:2001237)	0.00289649	0.0188266	0	0	11.3743	66.4745	PARK7;HSPA1B;HSPA1A
mRNA splicing, via spliceosome (GO:0000398)	0.0029005	0.0188266	0	0	5.53678	32.3507	HSPA8;UBL5;TRA2A;SNRPE;SNRPF
negative regulation of extrinsic apoptotic signaling pathway in absence of ligand (GO:2001240)	0.00299558	0.0188266	0	0	27.4783	159.666	HSPA1B;HSPA1A
negative regulation of signal transduction in absence of ligand (GO:1901099)	0.00299558	0.0188266	0	0	27.4783	159.666	HSPA1B;HSPA1A
nucleotide-excision repair, DNA damage recognition (GO:0000715)	0.00299558	0.0188266	0	0	27.4783	159.666	UBB;UBC
regulation of protein export from nucleus (GO:0046825)	0.00299558	0.0188266	0	0	27.4783	159.666	IFI27;PARK7
regulation of supramolecular fiber organization (GO:1902903)	0.00299558	0.0188266	0	0	27.4783	159.666	HSPA8;PARK7
activation of cysteine-type endopeptidase activity involved in apoptotic process (GO:0006919)	0.0030003	0.0188266	0	0	11.2279	65.2236	RACK1;HSPE1;HSPD1
cellular protein-containing complex assembly (GO:0034622)	0.00301383	0.0188266	0	0	7.19512	41.7644	HSP90AA1;HSP90AB1;HSPA1A;HSPD1
axon extension (GO:0048675)	0.00326043	0.0194816	0	0	26.2279	150.178	HSP90AA1;HSP90AB1
canonical glycolysis (GO:0061621)	0.00326043	0.0194816	0	0	26.2279	150.178	ALDOA;GAPDH
nucleotide-binding domain, leucine rich repeat containing receptor signaling pathway (GO:0035872)	0.00326043	0.0194816	0	0	26.2279	150.178	UBB;UBC
nucleotide-excision repair, DNA gap filling (GO:0006297)	0.00326043	0.0194816	0	0	26.2279	150.178	UBB;UBC
glucose catabolic process to pyruvate (GO:0061718)	0.00326043	0.0194816	0	0	26.2279	150.178	ALDOA;GAPDH
positive regulation of transcription from RNA polymerase II promoter in response to stress (GO:0036003)	0.00326043	0.0194816	0	0	26.2279	150.178	KLF2;ATF4
protein alpha-1,2-demannosylation (GO:0036508)	0.00326043	0.0194816	0	0	26.2279	150.178	UBB;UBC
anaphase-promoting complex-dependent catabolic process (GO:0031145)	0.00332539	0.0197471	0	0	10.8105	61.6863	UBB;UBC;PSME1
regulation of proteolysis involved in cellular protein catabolic process (GO:1903050)	0.00353585	0.0203489	0	0	25.0863	141.607	UBB;PSME1
regulation of spindle assembly (GO:0090169)	0.00353585	0.0203489	0	0	25.0863	141.607	HSPA1B;HSPA1A
glycolytic process through glucose-6-phosphate (GO:0061620)	0.00353585	0.0203489	0	0	25.0863	141.607	ALDOA;GAPDH
negative regulation of cellular amide metabolic process (GO:0034249)	0.00355365	0.0203489	0	0	10.5489	59.4935	BTG2;RACK1;GAPDH
regulation of neuron death (GO:1901214)	0.00355365	0.0203489	0	0	10.5489	59.4935	EGR1;UBB;PARK7
positive regulation of proteasomal protein catabolic process (GO:1901800)	0.00355365	0.0203489	0	0	10.5489	59.4935	RACK1;HSPA1B;HSPA1A
regulation of translation (GO:0006417)	0.0037063	0.0210974	0	0	6.77818	37.9424	BTG2;RACK1;GAPDH;EIF1
negative regulation of binding (GO:0051100)	0.00379128	0.0213751	0	0	10.2997	57.4211	JUN;RACK1;PARK7
negative regulation of intrinsic apoptotic signaling pathway in response to DNA damage (GO:1902230)	0.00382174	0.0213751	0	0	24.0399	133.831	MIF;TPT1
global genome nucleotide-excision repair (GO:0070911)	0.00382174	0.0213751	0	0	24.0399	133.831	UBB;UBC
transforming growth factor beta receptor signaling pathway (GO:0007179)	0.00391365	0.0217626	0	0	10.1794	56.4272	JUN;UBB;UBC
regulation of cell cycle (GO:0051726)	0.0040307	0.0221996	0	0	5.11246	28.1892	JUN;HSP90AB1;RACK1;MIF;RHOB
negative regulation of translation (GO:0017148)	0.0040384	0.0221996	0	0	10.0619	55.4601	BTG2;RACK1;GAPDH
cytoplasmic pattern recognition receptor signaling pathway (GO:0002753)	0.00411805	0.022256	0	0	23.0771	126.748	UBB;UBC
positive regulation of erythrocyte differentiation (GO:0045648)	0.00411805	0.022256	0	0	23.0771	126.748	HSPA1B;HSPA1A
stress-activated protein kinase signaling cascade (GO:0031098)	0.00411805	0.022256	0	0	23.0771	126.748	UBB;UBC
toll-like receptor signaling pathway (GO:0002224)	0.00416554	0.0223869	0	0	9.94703	54.5187	UBB;UBC;HSPD1
mRNA processing (GO:0006397)	0.00426584	0.0227985	0	0	5.04212	27.5154	HSPA8;UBL5;TRA2A;SNRPE;SNRPF
regulation of extrinsic apoptotic signaling pathway in absence of ligand (GO:2001239)	0.00442468	0.0228847	0	0	22.1884	120.274	HSPA1B;HSPA1A
nucleotide-binding oligomerization domain containing signaling pathway (GO:0070423)	0.00442468	0.0228847	0	0	22.1884	120.274	UBB;UBC
regulation of protein transport (GO:0051223)	0.00442468	0.0228847	0	0	22.1884	120.274	DNAJA1;HSPA8
positive regulation of fibroblast proliferation (GO:0048146)	0.00442468	0.0228847	0	0	22.1884	120.274	S100A6;MIF
histone mRNA metabolic process (GO:0008334)	0.00442468	0.0228847	0	0	22.1884	120.274	SNRPE;SNRPF
positive regulation of microtubule polymerization (GO:0031116)	0.00442468	0.0228847	0	0	22.1884	120.274	HSPA1B;HSPA1A
regulation of mitotic cell cycle phase transition (GO:1901990)	0.00449974	0.0231484	0	0	6.40655	34.6193	HSP90AA1;UBB;UBC;PSME1
negative regulation of cell death (GO:0060548)	0.00456152	0.0232179	0	0	9.61765	51.8401	PARK7;HSPA1B;HSPA1A
negative regulation of cellular protein metabolic process (GO:0032269)	0.00456152	0.0232179	0	0	9.61765	51.8401	BTG2;RACK1;GAPDH
nucleotide-excision repair, preincision complex assembly (GO:0006294)	0.00474158	0.0237573	0	0	21.3655	114.335	UBB;UBC
glycolytic process (GO:0006096)	0.00474158	0.0237573	0	0	21.3655	114.335	ALDOA;GAPDH
telomere maintenance via telomerase (GO:0007004)	0.00474158	0.0237573	0	0	21.3655	114.335	HSP90AA1;HSP90AB1
regulation of macrophage activation (GO:0043030)	0.00506866	0.0251343	0	0	20.6014	108.872	MIF;HSPD1
TRIF-dependent toll-like receptor signaling pathway (GO:0035666)	0.00506866	0.0251343	0	0	20.6014	108.872	UBB;UBC
activation of protein kinase B activity (GO:0032148)	0.00540585	0.0261328	0	0	19.8901	103.832	PARK7;PPIA
negative regulation of proteasomal ubiquitin-dependent protein catabolic process (GO:0032435)	0.00540585	0.0261328	0	0	19.8901	103.832	HSP90AB1;PARK7
negative regulation of response to DNA damage stimulus (GO:2001021)	0.00540585	0.0261328	0	0	19.8901	103.832	MIF;TPT1
positive regulation of RNA splicing (GO:0033120)	0.00540585	0.0261328	0	0	19.8901	103.832	TRA2A;HSPA1A
MyD88-independent toll-like receptor signaling pathway (GO:0002756)	0.00540585	0.0261328	0	0	19.8901	103.832	UBB;UBC
intrinsic apoptotic signaling pathway (GO:0097193)	0.00572632	0.0275436	0	0	8.8369	45.6221	HINT1;CRIP1;ATF4
neuron projection extension (GO:1990138)	0.00611026	0.0290994	0	0	18.605	94.8441	HSP90AA1;HSP90AB1
regulation of sprouting angiogenesis (GO:1903670)	0.00611026	0.0290994	0	0	18.605	94.8441	KLF4;KLF2
regulation of protein kinase B signaling (GO:0051896)	0.00630832	0.0298946	0	0	5.80134	29.3889	HSP90AA1;HSP90AB1;RACK1;PARK7
positive regulation of protein dephosphorylation (GO:0035307)	0.00647734	0.0303961	0	0	18.0226	90.8241	HSP90AB1;PPIA
termination of RNA polymerase II transcription (GO:0006369)	0.00647734	0.0303961	0	0	18.0226	90.8241	SNRPE;SNRPF
negative regulation of transmembrane receptor protein serine/threonine kinase signaling pathway (GO:0090101)	0.00670666	0.0313195	0	0	8.32941	41.6858	UBB;UBC;HSPA1A
cellular response to hydrogen peroxide (GO:0070301)	0.00685423	0.0317008	0	0	17.4756	87.0791	PARK7;RHOB
regulation of mitotic spindle organization (GO:0060236)	0.00685423	0.0317008	0	0	17.4756	87.0791	HSPA1B;HSPA1A
positive regulation of cytokine-mediated signaling pathway (GO:0001961)	0.00724087	0.0331701	0	0	16.9608	83.583	HSPA1B;HSPA1A
telomere maintenance via telomere lengthening (GO:0010833)	0.00724087	0.0331701	0	0	16.9608	83.583	HSP90AA1;HSP90AB1
regulation of cell growth (GO:0001558)	0.00743009	0.0338756	0	0	5.52617	27.0905	SOCS2;RACK1;HSPA1B;HSPA1A
regulation of erythrocyte differentiation (GO:0045646)	0.00763718	0.0343316	0	0	16.4754	80.3129	HSPA1B;HSPA1A
nucleotide-excision repair, DNA incision, 5'-to lesion (GO:0006296)	0.00763718	0.0343316	0	0	16.4754	80.3129	UBB;UBC
positive regulation of myeloid cell differentiation (GO:0045639)	0.00763718	0.0343316	0	0	16.4754	80.3129	HSPA1B;HSPA1A
negative regulation of cell motility (GO:2000146)	0.00778106	0.0346545	0	0	7.87679	38.2502	IFITM1;MIF;RHOB
cellular response to transforming growth factor beta stimulus (GO:0071560)	0.00778106	0.0346545	0	0	7.87679	38.2502	JUN;UBB;UBC
negative regulation of proteasomal protein catabolic process (GO:1901799)	0.00804309	0.0353308	0	0	16.0169	77.2486	HSP90AB1;PARK7
negative regulation of ubiquitin-dependent protein catabolic process (GO:2000059)	0.00804309	0.0353308	0	0	16.0169	77.2486	HSP90AB1;PARK7
spliceosomal snRNP assembly (GO:0000387)	0.00804309	0.0353308	0	0	16.0169	77.2486	SNRPE;SNRPF
supramolecular fiber organization (GO:0097435)	0.00818362	0.0357847	0	0	4.28775	20.6053	HSP90AB1;UBB;UBC;ALDOA;RHOB
regulation of cellular component biogenesis (GO:0044087)	0.00845853	0.0364893	0	0	15.5832	74.3722	HSPA8;HSP90AA1
regulation of exit from mitosis (GO:0007096)	0.00845853	0.0364893	0	0	15.5832	74.3722	UBB;UBC
nucleotide-excision repair, DNA incision (GO:0033683)	0.00845853	0.0364893	0	0	15.5832	74.3722	UBB;UBC
positive regulation of protein-containing complex assembly (GO:0031334)	0.00855059	0.0367217	0	0	7.60128	36.1954	HSP90AA1;RACK1;PARK7
positive regulation of transcription, DNA-templated (GO:0045893)	0.00868624	0.0371385	0	0	2.62127	12.4406	EGR1;JUN;KLF6;UBB;UBC;PARK7;KLF4;KLF2;IER2;ATF4
positive regulation of cysteine-type endopeptidase activity involved in apoptotic process (GO:0043280)	0.00874971	0.0372443	0	0	7.53537	35.7081	RACK1;HSPE1;HSPD1
nucleocytoplasmic transport (GO:0006913)	0.00888343	0.0374818	0	0	15.1724	71.6678	SNRPE;SNRPF
positive regulation of intrinsic apoptotic signaling pathway (GO:2001244)	0.00888343	0.0374818	0	0	15.1724	71.6678	UBB;RACK1
protein homooligomerization (GO:0051260)	0.00915609	0.0384636	0	0	7.4069	34.7631	MIF;ALDOA;HSD17B10
carbohydrate catabolic process (GO:0016052)	0.00931772	0.0384706	0	0	14.7826	69.1211	ALDOA;GAPDH
regulation of mitochondrial membrane potential (GO:0051881)	0.00931772	0.0384706	0	0	14.7826	69.1211	UBB;PARK7
response to growth factor (GO:0070848)	0.00931772	0.0384706	0	0	14.7826	69.1211	RACK1;KLF4
JNK cascade (GO:0007254)	0.00931772	0.0384706	0	0	14.7826	69.1211	UBB;UBC
positive regulation of nucleic acid-templated transcription (GO:1903508)	0.00953334	0.0391926	0	0	3.55046	16.5202	EGR1;JUN;KLF6;KLF4;KLF2;ATF4
translesion synthesis (GO:0019985)	0.00976133	0.0399591	0	0	14.4123	66.7193	UBB;UBC
DNA synthesis involved in DNA repair (GO:0000731)	0.0102142	0.0413089	0	0	14.0601	64.4512	UBB;UBC
negative regulation of cell growth (GO:0030308)	0.0102199	0.0413089	0	0	7.10402	32.5607	RACK1;HSPA1B;HSPA1A
negative regulation of growth (GO:0045926)	0.0102199	0.0413089	0	0	7.10402	32.5607	RACK1;HSPA1B;HSPA1A
mRNA catabolic process (GO:0006402)	0.0106762	0.0429729	0	0	13.7246	62.3062	HSPA1B;HSPA1A
DNA-dependent DNA replication (GO:0006261)	0.0108912	0.0436557	0	0	6.93382	31.3395	UBB;UBC;PSME1
negative regulation of cell population proliferation (GO:0008285)	0.0111584	0.044541	0	0	3.96107	17.8072	BTG2;IFITM1;KLF4;HSPA1B;HSPA1A
cellular response to hypoxia (GO:0071456)	0.0113527	0.0451293	0	0	6.82479	30.5635	UBB;UBC;PSME1
regulation of cellular protein localization (GO:1903827)	0.0116275	0.0456559	0	0	13.0995	58.35	HSP90AA1;HSP90AB1
regulation of fibroblast proliferation (GO:0048145)	0.0116275	0.0456559	0	0	13.0995	58.35	S100A6;MIF
postreplication repair (GO:0006301)	0.0116275	0.0456559	0	0	13.0995	58.35	UBB;UBC
transmembrane receptor protein serine/threonine kinase signaling pathway (GO:0007178)	0.0118253	0.0462438	0	0	6.71912	29.8162	JUN;UBB;UBC
positive regulation of neuron death (GO:1901216)	0.0121167	0.0471914	0	0	12.8077	56.5227	EGR1;ATF4
positive regulation of phosphorylation (GO:0042327)	0.0125366	0.0486298	0	0	4.71858	20.6631	HSP90AA1;RACK1;MIF;PPIA
positive regulation of intracellular signal transduction (GO:1902533)	0.0129082	0.0498704	0	0	3.31436	14.4171	HSP90AA1;HSP90AB1;RACK1;PARK7;MIF;GAPDH
negative regulation of cellular macromolecule biosynthetic process (GO:2000113)	0.0130156	0.0498935	0	0	3.30806	14.3623	HSPA8;JUN;BTG2;RACK1;KLF4;GAPDH
regulation of cellular localization (GO:0060341)	0.0131217	0.0498935	0	0	12.2615	53.135	HSP90AA1;HSP90AB1
response to hydrogen peroxide (GO:0042542)	0.0131217	0.0498935	0	0	12.2615	53.135	PARK7;RHOB
RNA catabolic process (GO:0006401)	0.0131217	0.0498935	0	0	12.2615	53.135	HSPA1B;HSPA1A
organic hydroxy compound biosynthetic process (GO:1901617)	0.0136374	0.0516501	0	0	12.0054	51.5627	PARK7;HSD17B10
Ras protein signal transduction (GO:0007265)	0.0140915	0.0530101	0	0	6.28121	26.7717	JUN;PARK7;RHOB
negative regulation of transport (GO:0051051)	0.0141617	0.0530101	0	0	11.7598	50.0641	RACK1;PRTN3
DNA duplex unwinding (GO:0032508)	0.0141617	0.0530101	0	0	11.7598	50.0641	UBB;UBC
protein-DNA complex assembly (GO:0065004)	0.0143575	0.0535344	0	0	6.23603	26.4625	UBB;UBC;PSME1
negative regulation of cell migration (GO:0030336)	0.0146263	0.0543262	0	0	6.19149	26.1586	IFITM1;MIF;RHOB
protein homotetramerization (GO:0051289)	0.0146947	0.0543706	0	0	11.5241	48.6346	ALDOA;HSD17B10
positive regulation of transferase activity (GO:0051347)	0.0157301	0.0579783	0	0	6.01947	24.9939	HSP90AA1;HSP90AB1;KLF4
response to cytokine (GO:0034097)	0.0162992	0.0586721	0	0	5.93697	24.4404	IFITM3;IFITM1;IFITM2
protein targeting to mitochondrion (GO:0006626)	0.016345	0.0586721	0	0	10.8701	44.7179	HSP90AA1;HSPD1
pyruvate metabolic process (GO:0006090)	0.016345	0.0586721	0	0	10.8701	44.7179	ALDOA;GAPDH
negative regulation of cysteine-type endopeptidase activity involved in apoptotic process (GO:0043154)	0.016345	0.0586721	0	0	10.8701	44.7179	PARK7;KLF4
interstrand cross-link repair (GO:0036297)	0.016345	0.0586721	0	0	10.8701	44.7179	UBB;UBC
negative regulation of protein phosphorylation (GO:0001933)	0.0168798	0.0586721	0	0	5.85669	23.9049	RACK1;PARK7;PPIA
DNA metabolic process (GO:0006259)	0.0169487	0.0586721	0	0	4.29851	17.5274	BTG2;UBB;UBC;PARK7
positive regulation of protein kinase activity (GO:0045860)	0.0174718	0.0586721	0	0	5.77854	23.3867	EGR1;HSP90AA1;HSP90AB1
negative regulation of cysteine-type endopeptidase activity involved in apoptotic signaling pathway (GO:2001268)	0.017626	0.0586721	0	0	71.1607	287.374	PARK7
negative regulation of leukocyte adhesion to vascular endothelial cell (GO:1904995)	0.017626	0.0586721	0	0	71.1607	287.374	KLF4
negative regulation of macrophage chemotaxis (GO:0010760)	0.017626	0.0586721	0	0	71.1607	287.374	MIF
negative regulation of oxidative stress-induced neuron intrinsic apoptotic signaling pathway (GO:1903377)	0.017626	0.0586721	0	0	71.1607	287.374	PARK7
negative regulation of protein acetylation (GO:1901984)	0.017626	0.0586721	0	0	71.1607	287.374	PARK7
negative regulation of protein polyubiquitination (GO:1902915)	0.017626	0.0586721	0	0	71.1607	287.374	PPIA
cellular response to antibiotic (GO:0071236)	0.017626	0.0586721	0	0	71.1607	287.374	CRIP1
cellular response to heparin (GO:0071504)	0.017626	0.0586721	0	0	71.1607	287.374	EGR1
peptidyl-cysteine S-nitrosylation (GO:0018119)	0.017626	0.0586721	0	0	71.1607	287.374	GAPDH
regulation of protein import (GO:1904589)	0.017626	0.0586721	0	0	71.1607	287.374	HSPA8
regulation of protein monoubiquitination (GO:1902525)	0.017626	0.0586721	0	0	71.1607	287.374	UBB
rescue of stalled ribosome (GO:0072344)	0.017626	0.0586721	0	0	71.1607	287.374	RACK1
positive regulation of Golgi to plasma membrane protein transport (GO:0042998)	0.017626	0.0586721	0	0	71.1607	287.374	RACK1
positive regulation of intrinsic apoptotic signaling pathway by p53 class mediator (GO:1902255)	0.017626	0.0586721	0	0	71.1607	287.374	UBB
ribose phosphate metabolic process (GO:0019693)	0.017626	0.0586721	0	0	71.1607	287.374	TKT
positive regulation of mitochondrial depolarization (GO:0051901)	0.017626	0.0586721	0	0	71.1607	287.374	RACK1
positive regulation of protein monoubiquitination (GO:1902527)	0.017626	0.0586721	0	0	71.1607	287.374	UBB
mature conventional dendritic cell differentiation (GO:0097029)	0.017626	0.0586721	0	0	71.1607	287.374	PRTN3
mitochondrial RNA 3'-end processing (GO:0000965)	0.017626	0.0586721	0	0	71.1607	287.374	HSD17B10
mitochondrial tRNA methylation (GO:0070901)	0.017626	0.0586721	0	0	71.1607	287.374	HSD17B10
regulation of phagocytosis (GO:0050764)	0.0180706	0.0597546	0	0	10.2862	41.2835	RACK1;PRTN3
regulation of cell differentiation (GO:0045595)	0.0180754	0.0597546	0	0	5.70242	22.885	HSP90AB1;KLF4;ATF4
regulation of cell population proliferation (GO:0042127)	0.018515	0.0609979	0	0	2.77006	11.0503	JUN;BTG2;IFITM1;PRTN3;KLF4;HSPA1B;HSPA1A
positive regulation of protein kinase B signaling (GO:0051897)	0.019635	0.0644671	0	0	5.52057	21.6983	HSP90AA1;HSP90AB1;PARK7
pattern recognition receptor signaling pathway (GO:0002221)	0.0198698	0.0646878	0	0	9.76173	38.2519	UBB;UBC
negative regulation of kinase activity (GO:0033673)	0.0204856	0.0646878	0	0	9.59855	37.3195	PARK7;PPIA
I-kappaB kinase/NF-kappaB signaling (GO:0007249)	0.0204856	0.0646878	0	0	9.59855	37.3195	UBB;UBC
stress-activated MAPK cascade (GO:0051403)	0.0204856	0.0646878	0	0	9.59855	37.3195	UBB;UBC
amyloid fibril formation (GO:1990000)	0.0211093	0.0646878	0	0	9.44072	36.4227	UBB;UBC
negative regulation of peptidase activity (GO:0010466)	0.0211093	0.0646878	0	0	9.44072	36.4227	PARK7;GAPDH
monocarboxylic acid biosynthetic process (GO:0072330)	0.0211093	0.0646878	0	0	9.44072	36.4227	PARK7;HSD17B10
negative regulation of establishment of protein localization to mitochondrion (GO:1903748)	0.0211143	0.0646878	0	0	56.9257	219.608	DNAJA1
axo-dendritic transport (GO:0008088)	0.0211143	0.0646878	0	0	56.9257	219.608	HSPA8
regulation of hormone biosynthetic process (GO:0046885)	0.0211143	0.0646878	0	0	56.9257	219.608	EGR1
neutrophil extravasation (GO:0072672)	0.0211143	0.0646878	0	0	56.9257	219.608	PRTN3
pentose-phosphate shunt, non-oxidative branch (GO:0009052)	0.0211143	0.0646878	0	0	56.9257	219.608	TKT
establishment of mitochondrion localization, microtubule-mediated (GO:0034643)	0.0211143	0.0646878	0	0	56.9257	219.608	UBB
positive regulation of hemoglobin biosynthetic process (GO:0046985)	0.0211143	0.0646878	0	0	56.9257	219.608	KLF4
response to heparin (GO:0071503)	0.0211143	0.0646878	0	0	56.9257	219.608	EGR1
positive regulation of immune response to tumor cell (GO:0002839)	0.0211143	0.0646878	0	0	56.9257	219.608	HSPD1
isoleucine metabolic process (GO:0006549)	0.0211143	0.0646878	0	0	56.9257	219.608	HSD17B10
mesodermal cell fate commitment (GO:0001710)	0.0211143	0.0646878	0	0	56.9257	219.608	KLF4
positive regulation of T cell mediated immune response to tumor cell (GO:0002842)	0.0211143	0.0646878	0	0	56.9257	219.608	HSPD1
tRNA 3'-end processing (GO:0042780)	0.0211143	0.0646878	0	0	56.9257	219.608	HSD17B10
morphogenesis of an endothelium (GO:0003159)	0.0211143	0.0646878	0	0	56.9257	219.608	RHOB
DNA repair (GO:0006281)	0.0215203	0.0657222	0	0	3.98721	15.3059	BTG2;UBB;UBC;PARK7
regulation of transcription by RNA polymerase II (GO:0006357)	0.021701	0.0659773	0	0	1.98743	7.61266	EGR1;JUN;PARK7;KLF4;KLF2;HSPD1;DNAJB1;KLF6;IFI27;UBB;UBC;FOSB;IER2;ATF4
protein catabolic process (GO:0030163)	0.021741	0.0659773	0	0	9.28799	35.5596	HSPA8;HSP90AA1
innate immune response (GO:0045087)	0.0224688	0.0679716	0	0	3.93289	14.9278	IFITM3;IFITM1;IFITM2;IFI27
regulation of translational initiation (GO:0006446)	0.0243448	0.0704046	0	0	8.72332	32.4109	ATF4;EIF1
mitochondrion organization (GO:0007005)	0.0243869	0.0704046	0	0	5.06763	18.8197	PARK7;HSD17B10;HSPD1
aldehyde biosynthetic process (GO:0046184)	0.0245904	0.0704046	0	0	47.4357	175.768	TKT
negative regulation of mitochondrial outer membrane permeabilization involved in apoptotic signaling pathway (GO:1901029)	0.0245904	0.0704046	0	0	47.4357	175.768	HSPA1A
negative regulation of protein sumoylation (GO:0033234)	0.0245904	0.0704046	0	0	47.4357	175.768	PARK7
negative regulation of stress-activated protein kinase signaling cascade (GO:0070303)	0.0245904	0.0704046	0	0	47.4357	175.768	PPIA
regulation of hemoglobin biosynthetic process (GO:0046984)	0.0245904	0.0704046	0	0	47.4357	175.768	KLF4
regulation of ketone biosynthetic process (GO:0010566)	0.0245904	0.0704046	0	0	47.4357	175.768	EGR1
regulation of NAD(P)H oxidase activity (GO:0033860)	0.0245904	0.0704046	0	0	47.4357	175.768	PARK7
regulation of oxidative stress-induced neuron intrinsic apoptotic signaling pathway (GO:1903376)	0.0245904	0.0704046	0	0	47.4357	175.768	PARK7
regulation of T cell mediated immune response to tumor cell (GO:0002840)	0.0245904	0.0704046	0	0	47.4357	175.768	HSPD1
regulation of transforming growth factor beta activation (GO:1901388)	0.0245904	0.0704046	0	0	47.4357	175.768	HSP90AB1
glyceraldehyde-3-phosphate metabolic process (GO:0019682)	0.0245904	0.0704046	0	0	47.4357	175.768	TKT
positive regulation of gastrulation (GO:2000543)	0.0245904	0.0704046	0	0	47.4357	175.768	RACK1
positive regulation of hormone metabolic process (GO:0032352)	0.0245904	0.0704046	0	0	47.4357	175.768	EGR1
ribose phosphate biosynthetic process (GO:0046390)	0.0245904	0.0704046	0	0	47.4357	175.768	TKT
positive regulation of membrane depolarization (GO:1904181)	0.0245904	0.0704046	0	0	47.4357	175.768	RACK1
mRNA transcription by RNA polymerase II (GO:0042789)	0.0245904	0.0704046	0	0	47.4357	175.768	ATF4
positive regulation of protein transport (GO:0051222)	0.0250148	0.0714074	0	0	8.59269	31.6923	RACK1;PPIA
protein polyubiquitination (GO:0000209)	0.0254666	0.0724819	0	0	3.77833	13.8679	IFI27;UBB;UBC;PSME1
DNA-templated transcription, termination (GO:0006353)	0.0256924	0.0729087	0	0	8.4659	30.9984	SNRPE;SNRPF
protein tetramerization (GO:0051262)	0.0263773	0.0737645	0	0	8.34279	30.3281	ALDOA;HSD17B10
regulation of endopeptidase activity (GO:0052548)	0.0263773	0.0737645	0	0	8.34279	30.3281	PSME1;GAPDH
regulation of G1/S transition of mitotic cell cycle (GO:2000045)	0.0263773	0.0737645	0	0	8.34279	30.3281	PSME1;KLF4
Fc-gamma receptor signaling pathway involved in phagocytosis (GO:0038096)	0.0263773	0.0737645	0	0	8.34279	30.3281	HSP90AA1;HSP90AB1
positive regulation of cellular protein localization (GO:1903829)	0.0263773	0.0737645	0	0	8.34279	30.3281	HSP90AB1;PARK7
Fc-gamma receptor signaling pathway (GO:0038094)	0.0270697	0.0743477	0	0	8.22319	29.6803	HSP90AA1;HSP90AB1
proteasome-mediated ubiquitin-dependent protein catabolic process (GO:0043161)	0.0273219	0.0743477	0	0	3.69358	13.2971	IFI27;UBB;UBC;PSME1
transcription-coupled nucleotide-excision repair (GO:0006283)	0.0277693	0.0743477	0	0	8.10696	29.0539	UBB;UBC
negative regulation of macrophage migration (GO:1905522)	0.0280543	0.0743477	0	0	40.6571	145.293	MIF
regulation of cyclic-nucleotide phosphodiesterase activity (GO:0051342)	0.0280543	0.0743477	0	0	40.6571	145.293	RACK1
negative regulation of nitrogen compound metabolic process (GO:0051172)	0.0280543	0.0743477	0	0	40.6571	145.293	HSP90AB1
regulation of establishment of protein localization to mitochondrion (GO:1903747)	0.0280543	0.0743477	0	0	40.6571	145.293	DNAJA1
negative regulation of response to reactive oxygen species (GO:1901032)	0.0280543	0.0743477	0	0	40.6571	145.293	PARK7
regulation of Golgi to plasma membrane protein transport (GO:0042996)	0.0280543	0.0743477	0	0	40.6571	145.293	RACK1
cellular response to UV-B (GO:0071493)	0.0280543	0.0743477	0	0	40.6571	145.293	CRIP1
regulation of intrinsic apoptotic signaling pathway by p53 class mediator (GO:1902253)	0.0280543	0.0743477	0	0	40.6571	145.293	UBB
regulation of oxidative stress-induced neuron death (GO:1903203)	0.0280543	0.0743477	0	0	40.6571	145.293	ATF4
fructose metabolic process (GO:0006000)	0.0280543	0.0743477	0	0	40.6571	145.293	ALDOA
fusion of virus membrane with host plasma membrane (GO:0019064)	0.0280543	0.0743477	0	0	40.6571	145.293	PPIA
regulation of transcription from RNA polymerase II promoter in response to oxidative stress (GO:0043619)	0.0280543	0.0743477	0	0	40.6571	145.293	ATF4
lens fiber cell development (GO:0070307)	0.0280543	0.0743477	0	0	40.6571	145.293	ATF4
membrane fusion involved in viral entry into host cell (GO:0039663)	0.0280543	0.0743477	0	0	40.6571	145.293	PPIA
mitochondrial tRNA processing (GO:0090646)	0.0280543	0.0743477	0	0	40.6571	145.293	HSD17B10
protein deglycosylation (GO:0006517)	0.0280543	0.0743477	0	0	40.6571	145.293	PARK7
proteolysis involved in cellular protein catabolic process (GO:0051603)	0.0284762	0.0746435	0	0	7.99396	28.448	UBB;UBC
regulation of cytokine-mediated signaling pathway (GO:0001959)	0.0284762	0.0746435	0	0	7.99396	28.448	HSP90AB1;RACK1
negative regulation of protein binding (GO:0032091)	0.0284762	0.0746435	0	0	7.99396	28.448	RACK1;PARK7
Fc receptor mediated stimulatory signaling pathway (GO:0002431)	0.0284762	0.0746435	0	0	7.99396	28.448	HSP90AA1;HSP90AB1
nucleic acid phosphodiester bond hydrolysis (GO:0090305)	0.0291904	0.0763074	0	0	7.88406	27.8616	UBB;UBC
regulation of cell division (GO:0051302)	0.0299116	0.077981	0	0	7.77712	27.2939	RACK1;TXNIP
cellular response to UV (GO:0034644)	0.03064	0.0792357	0	0	7.67304	26.744	CRIP1;ATF4
neutrophil migration (GO:1990266)	0.03064	0.0792357	0	0	7.67304	26.744	PRTN3;PPIA
import into nucleus (GO:0051170)	0.03064	0.0792357	0	0	7.67304	26.744	SNRPE;SNRPF
negative regulation of apoptotic signaling pathway (GO:2001234)	0.0313754	0.0799706	0	0	7.5717	26.2112	PARK7;HSPA1A
peptidyl-cysteine modification (GO:0018198)	0.0315061	0.0799706	0	0	35.5732	122.997	PARK7
positive regulation of autophagy of mitochondrion (GO:1903599)	0.0315061	0.0799706	0	0	35.5732	122.997	PARK7
fructose 1,6-bisphosphate metabolic process (GO:0030388)	0.0315061	0.0799706	0	0	35.5732	122.997	ALDOA
regulation of tumor necrosis factor superfamily cytokine production (GO:1903555)	0.0315061	0.0799706	0	0	35.5732	122.997	PARK7
positive regulation of protein kinase A signaling (GO:0010739)	0.0315061	0.0799706	0	0	35.5732	122.997	MIF
mitochondrial tRNA modification (GO:0070900)	0.0315061	0.0799706	0	0	35.5732	122.997	HSD17B10
negative regulation of cell cycle (GO:0045786)	0.032867	0.0832054	0	0	7.37681	25.1939	BTG2;RHOB
negative regulation of protein modification process (GO:0031400)	0.0336231	0.0848961	0	0	7.28307	24.7081	PARK7;PPIA
negative regulation of establishment of protein localization (GO:1904950)	0.0349458	0.0857597	0	0	31.619	106.049	DNAJA1
negative regulation of heterotypic cell-cell adhesion (GO:0034115)	0.0349458	0.0857597	0	0	31.619	106.049	KLF4
regulation of cell-cell adhesion involved in gastrulation (GO:0070587)	0.0349458	0.0857597	0	0	31.619	106.049	KLF4
regulation of endoplasmic reticulum unfolded protein response (GO:1900101)	0.0349458	0.0857597	0	0	31.619	106.049	RACK1
cellular response to dopamine (GO:1903351)	0.0349458	0.0857597	0	0	31.619	106.049	ATF4
negative regulation of transforming growth factor beta production (GO:0071635)	0.0349458	0.0857597	0	0	31.619	106.049	HSP90AB1
regulation of hydrogen peroxide-induced cell death (GO:1903205)	0.0349458	0.0857597	0	0	31.619	106.049	PARK7
defense response to tumor cell (GO:0002357)	0.0349458	0.0857597	0	0	31.619	106.049	KLF4
regulation of peptidyl-lysine acetylation (GO:2000756)	0.0349458	0.0857597	0	0	31.619	106.049	PARK7
endothelial tube morphogenesis (GO:0061154)	0.0349458	0.0857597	0	0	31.619	106.049	RHOB
response to dopamine (GO:1903350)	0.0349458	0.0857597	0	0	31.619	106.049	ATF4
regulation of osteoblast differentiation (GO:0045667)	0.0351557	0.0860554	0	0	7.10252	23.779	IFITM1;ATF4
B cell activation (GO:0042113)	0.036715	0.0896443	0	0	6.93068	22.9029	KLF6;HSPD1
negative regulation of phosphorylation (GO:0042326)	0.0375046	0.0904785	0	0	6.84783	22.4834	PARK7;PPIA
negative regulation of angiogenesis (GO:0016525)	0.0383006	0.0904785	0	0	6.76692	22.0757	KLF4;KLF2
regulation of cysteine-type endopeptidase activity involved in apoptotic signaling pathway (GO:2001267)	0.0383734	0.0904785	0	0	28.4557	92.7767	PARK7
cell-cell junction maintenance (GO:0045217)	0.0383734	0.0904785	0	0	28.4557	92.7767	PRTN3
negative regulation of response to cytokine stimulus (GO:0060761)	0.0383734	0.0904785	0	0	28.4557	92.7767	KLF4
negative regulation of sprouting angiogenesis (GO:1903671)	0.0383734	0.0904785	0	0	28.4557	92.7767	KLF2
regulation of mitochondrial depolarization (GO:0051900)	0.0383734	0.0904785	0	0	28.4557	92.7767	RACK1
PERK-mediated unfolded protein response (GO:0036499)	0.0383734	0.0904785	0	0	28.4557	92.7767	ATF4
positive regulation of cellular respiration (GO:1901857)	0.0383734	0.0904785	0	0	28.4557	92.7767	PARK7
positive regulation of ceramide biosynthetic process (GO:2000304)	0.0383734	0.0904785	0	0	28.4557	92.7767	RACK1
isotype switching (GO:0045190)	0.0383734	0.0904785	0	0	28.4557	92.7767	HSPD1
tetrahydrobiopterin metabolic process (GO:0046146)	0.0383734	0.0904785	0	0	28.4557	92.7767	HSP90AA1
positive regulation of sphingolipid biosynthetic process (GO:0090154)	0.0383734	0.0904785	0	0	28.4557	92.7767	RACK1
positive regulation of transcription from RNA polymerase II promoter in response to endoplasmic reticulum stress (GO:1990440)	0.0383734	0.0904785	0	0	28.4557	92.7767	ATF4
positive regulation of protein modification process (GO:0031401)	0.0406052	0.0955067	0	0	4.1228	13.2089	HSP90AA1;RACK1;PPIA
negative regulation of protein kinase activity (GO:0006469)	0.0407275	0.0955605	0	0	6.53524	20.9184	PARK7;PPIA
negative regulation of cell division (GO:0051782)	0.041789	0.0964054	0	0	25.8675	82.1325	TXNIP
negative regulation of JUN kinase activity (GO:0043508)	0.041789	0.0964054	0	0	25.8675	82.1325	DNAJA1
negative regulation of leukocyte chemotaxis (GO:0002689)	0.041789	0.0964054	0	0	25.8675	82.1325	MIF
cellular response to growth hormone stimulus (GO:0071378)	0.041789	0.0964054	0	0	25.8675	82.1325	SOCS2
regulation of oxidative stress-induced cell death (GO:1903201)	0.041789	0.0964054	0	0	25.8675	82.1325	PARK7
modulation by host of viral process (GO:0044788)	0.041789	0.0964054	0	0	25.8675	82.1325	IFI27
mRNA transcription (GO:0009299)	0.041789	0.0964054	0	0	25.8675	82.1325	ATF4
negative regulation of mitotic cell cycle phase transition (GO:1901991)	0.042377	0.0970634	0	0	6.38937	20.1978	PSME1;KLF4
positive regulation of cellular component biogenesis (GO:0044089)	0.042377	0.0970634	0	0	6.38937	20.1978	RACK1;PARK7
Wnt signaling pathway (GO:0016055)	0.042377	0.0970634	0	0	6.38937	20.1978	UBB;UBC
pteridine-containing compound metabolic process (GO:0042558)	0.0451927	0.0988077	0	0	23.7107	73.4278	HSP90AA1
purine nucleotide catabolic process (GO:0006195)	0.0451927	0.0988077	0	0	23.7107	73.4278	HINT1
negative regulation of endoplasmic reticulum unfolded protein response (GO:1900102)	0.0451927	0.0988077	0	0	23.7107	73.4278	RACK1
negative regulation of intrinsic apoptotic signaling pathway in response to DNA damage by p53 class mediator (GO:1902166)	0.0451927	0.0988077	0	0	23.7107	73.4278	MIF
regulation of cell aging (GO:0090342)	0.0451927	0.0988077	0	0	23.7107	73.4278	MIF
regulation of chemokine (C-X-C motif) ligand 2 production (GO:2000341)	0.0451927	0.0988077	0	0	23.7107	73.4278	KLF4
negative regulation of nucleocytoplasmic transport (GO:0046823)	0.0451927	0.0988077	0	0	23.7107	73.4278	PARK7
negative regulation of reactive oxygen species biosynthetic process (GO:1903427)	0.0451927	0.0988077	0	0	23.7107	73.4278	PARK7
regulation of histone modification (GO:0031056)	0.0451927	0.0988077	0	0	23.7107	73.4278	PARK7
pentose-phosphate shunt (GO:0006098)	0.0451927	0.0988077	0	0	23.7107	73.4278	TKT
regulation of nucleocytoplasmic transport (GO:0046822)	0.0451927	0.0988077	0	0	23.7107	73.4278	IFI27
embryonic hemopoiesis (GO:0035162)	0.0451927	0.0988077	0	0	23.7107	73.4278	ATF4
regulation of protein acetylation (GO:1901983)	0.0451927	0.0988077	0	0	23.7107	73.4278	PARK7
entry into host (GO:0044409)	0.0451927	0.0988077	0	0	23.7107	73.4278	PPIA
response to UV-B (GO:0010224)	0.0451927	0.0988077	0	0	23.7107	73.4278	CRIP1
positive regulation of nuclear-transcribed mRNA poly(A) tail shortening (GO:0060213)	0.0451927	0.0988077	0	0	23.7107	73.4278	BTG2
positive regulation of protein localization to cell surface (GO:2000010)	0.0451927	0.0988077	0	0	23.7107	73.4278	HSP90AB1
mitochondrion transport along microtubule (GO:0047497)	0.0451927	0.0988077	0	0	23.7107	73.4278	UBB
negative regulation by host of viral transcription (GO:0043922)	0.0451927	0.0988077	0	0	23.7107	73.4278	JUN
protein localization to mitochondrion (GO:0070585)	0.0451927	0.0988077	0	0	23.7107	73.4278	DNAJA1
negative regulation of neuron death (GO:1901215)	0.0474724	0.103322	0	0	5.98822	18.2497	PARK7;ATF4
regulation of neuron apoptotic process (GO:0043523)	0.0474724	0.103322	0	0	5.98822	18.2497	PARK7;ATF4
negative regulation of cell migration involved in sprouting angiogenesis (GO:0090051)	0.0485845	0.103403	0	0	21.8857	66.1923	KLF4
negative regulation of DNA damage response, signal transduction by p53 class mediator (GO:0043518)	0.0485845	0.103403	0	0	21.8857	66.1923	MIF
cell junction maintenance (GO:0034331)	0.0485845	0.103403	0	0	21.8857	66.1923	PRTN3
regulation of gastrulation (GO:0010470)	0.0485845	0.103403	0	0	21.8857	66.1923	RACK1
negative regulation of viral transcription (GO:0032897)	0.0485845	0.103403	0	0	21.8857	66.1923	IFITM3
regulation of intrinsic apoptotic signaling pathway in response to DNA damage by p53 class mediator (GO:1902165)	0.0485845	0.103403	0	0	21.8857	66.1923	MIF
covalent chromatin modification (GO:0016569)	0.0485845	0.103403	0	0	21.8857	66.1923	PARK7
regulation of response to interferon-gamma (GO:0060330)	0.0485845	0.103403	0	0	21.8857	66.1923	HSP90AB1
regulation of retinoic acid receptor signaling pathway (GO:0048385)	0.0485845	0.103403	0	0	21.8857	66.1923	KLF2
vasodilation (GO:0042311)	0.0485845	0.103403	0	0	21.8857	66.1923	KLF2
positive regulation of cellular protein metabolic process (GO:0032270)	0.0509878	0.107274	0	0	5.74754	17.1056	HSP90AA1;KLF4
protein trimerization (GO:0070206)	0.0519644	0.107274	0	0	20.3214	60.0945	MIF
regulation of establishment of protein localization (GO:0070201)	0.0519644	0.107274	0	0	20.3214	60.0945	DNAJA1
negative regulation of ubiquitin-protein transferase activity (GO:0051444)	0.0519644	0.107274	0	0	20.3214	60.0945	PARK7
peptidyl-arginine modification (GO:0018195)	0.0519644	0.107274	0	0	20.3214	60.0945	PARK7
regulation of nuclear-transcribed mRNA poly(A) tail shortening (GO:0060211)	0.0519644	0.107274	0	0	20.3214	60.0945	BTG2
positive regulation of acute inflammatory response (GO:0002675)	0.0519644	0.107274	0	0	20.3214	60.0945	PARK7
positive regulation of lyase activity (GO:0051349)	0.0519644	0.107274	0	0	20.3214	60.0945	PARK7
integrated stress response signaling (GO:0140467)	0.0519644	0.107274	0	0	20.3214	60.0945	ATF4
positive regulation of sprouting angiogenesis (GO:1903672)	0.0519644	0.107274	0	0	20.3214	60.0945	KLF4
tRNA 5'-end processing (GO:0099116)	0.0519644	0.107274	0	0	20.3214	60.0945	HSD17B10
modulation by host of viral genome replication (GO:0044827)	0.0519644	0.107274	0	0	20.3214	60.0945	IFI27
prostanoid biosynthetic process (GO:0046457)	0.0519644	0.107274	0	0	20.3214	60.0945	MIF
protein homotrimerization (GO:0070207)	0.0519644	0.107274	0	0	20.3214	60.0945	MIF
translational elongation (GO:0006414)	0.0527797	0.108724	0	0	5.63427	16.5739	EEF1B2;RACK1
nucleotide-excision repair (GO:0006289)	0.0536841	0.110342	0	0	5.57929	16.3174	UBB;UBC
axonogenesis (GO:0007409)	0.0537947	0.110342	0	0	3.66567	10.7132	HSP90AA1;HSP90AB1;S100A6
chromosome organization (GO:0051276)	0.054594	0.111359	0	0	5.52536	16.0668	UBB;UBC
small GTPase mediated signal transduction (GO:0007264)	0.054594	0.111359	0	0	5.52536	16.0668	JUN;PARK7
membrane organization (GO:0061024)	0.0548853	0.111359	0	0	3.63463	10.5495	HSPA8;UBB;UBC
regulation of ceramide biosynthetic process (GO:2000303)	0.0553324	0.111359	0	0	18.9657	54.8943	RACK1
regulation of establishment of cell polarity (GO:2000114)	0.0553324	0.111359	0	0	18.9657	54.8943	RACK1
regulation of intrinsic apoptotic signaling pathway in response to DNA damage (GO:1902229)	0.0553324	0.111359	0	0	18.9657	54.8943	TPT1
regulation of leukocyte activation (GO:0002694)	0.0553324	0.111359	0	0	18.9657	54.8943	MIF
positive regulation by host of viral transcription (GO:0043923)	0.0553324	0.111359	0	0	18.9657	54.8943	JUN
killing by host of symbiont cells (GO:0051873)	0.0553324	0.111359	0	0	18.9657	54.8943	GAPDH
regulation of cell migration (GO:0030334)	0.057099	0.114675	0	0	2.88533	8.2606	IFITM1;RACK1;MIF;RHOB
regulation of protein kinase activity (GO:0045859)	0.0582879	0.115931	0	0	5.31965	15.1204	PARK7;PPIA
response to endoplasmic reticulum stress (GO:0034976)	0.0582879	0.115931	0	0	5.31965	15.1204	JUN;ATF4
negative regulation of cell aging (GO:0090344)	0.0586887	0.115931	0	0	17.7795	50.4138	MIF
negative regulation of chemokine production (GO:0032682)	0.0586887	0.115931	0	0	17.7795	50.4138	KLF4
negative regulation of intrinsic apoptotic signaling pathway by p53 class mediator (GO:1902254)	0.0586887	0.115931	0	0	17.7795	50.4138	MIF
DNA biosynthetic process (GO:0071897)	0.0586887	0.115931	0	0	17.7795	50.4138	PPIA
regulation of steroid biosynthetic process (GO:0050810)	0.0586887	0.115931	0	0	17.7795	50.4138	EGR1
positive regulation of macrophage activation (GO:0043032)	0.0586887	0.115931	0	0	17.7795	50.4138	HSPD1
Fc-epsilon receptor signaling pathway (GO:0038095)	0.0592247	0.11675	0	0	5.27058	14.8968	JUN;PSME1
Fc receptor signaling pathway (GO:0038093)	0.0601667	0.118365	0	0	5.2224	14.6783	JUN;PSME1
negative regulation of biosynthetic process (GO:0009890)	0.0620332	0.119177	0	0	16.7328	46.5186	PARK7
negative regulation of interleukin-8 production (GO:0032717)	0.0620332	0.119177	0	0	16.7328	46.5186	KLF4
regulation of cellular protein catabolic process (GO:1903362)	0.0620332	0.119177	0	0	16.7328	46.5186	HSP90AA1
regulation of establishment or maintenance of cell polarity (GO:0032878)	0.0620332	0.119177	0	0	16.7328	46.5186	RACK1
negative regulation of signal transduction by p53 class mediator (GO:1901797)	0.0620332	0.119177	0	0	16.7328	46.5186	MIF
regulation of mitochondrial outer membrane permeabilization involved in apoptotic signaling pathway (GO:1901028)	0.0620332	0.119177	0	0	16.7328	46.5186	HSPA1A
regulation of oxidative stress-induced intrinsic apoptotic signaling pathway (GO:1902175)	0.0620332	0.119177	0	0	16.7328	46.5186	PPIA
regulation of transcription by RNA polymerase I (GO:0006356)	0.0620332	0.119177	0	0	16.7328	46.5186	ATF4
positive regulation of mRNA splicing, via spliceosome (GO:0048026)	0.0620332	0.119177	0	0	16.7328	46.5186	TRA2A
positive regulation of phosphoprotein phosphatase activity (GO:0032516)	0.0620332	0.119177	0	0	16.7328	46.5186	HSP90AB1
activation of protein kinase activity (GO:0032147)	0.0620663	0.119177	0	0	5.12862	14.2553	PARK7;PPIA
positive regulation of cellular component organization (GO:0051130)	0.0620663	0.119177	0	0	5.12862	14.2553	RACK1;PARK7
positive regulation of protein metabolic process (GO:0051247)	0.0630238	0.120775	0	0	5.08298	14.0506	KLF4;KLF2
positive regulation of angiogenesis (GO:0045766)	0.0639863	0.122375	0	0	5.03814	13.8503	KLF4;RHOB
regulation of autophagy of mitochondrion (GO:1903146)	0.0653659	0.123057	0	0	15.8024	43.105	PARK7
cellular response to interleukin-7 (GO:0098761)	0.0653659	0.123057	0	0	15.8024	43.105	SOCS2
diol metabolic process (GO:0034311)	0.0653659	0.123057	0	0	15.8024	43.105	HSP90AA1
positive regulation of cellular protein catabolic process (GO:1903364)	0.0653659	0.123057	0	0	15.8024	43.105	HSP90AA1
positive regulation of leukocyte activation (GO:0002696)	0.0653659	0.123057	0	0	15.8024	43.105	HSPD1
interleukin-7-mediated signaling pathway (GO:0038111)	0.0653659	0.123057	0	0	15.8024	43.105	SOCS2
positive regulation of oxidoreductase activity (GO:0051353)	0.0653659	0.123057	0	0	15.8024	43.105	PARK7
prostaglandin biosynthetic process (GO:0001516)	0.0653659	0.123057	0	0	15.8024	43.105	MIF
regulation of protein binding (GO:0043393)	0.0659263	0.123869	0	0	4.95077	13.4622	RACK1;PARK7
protein targeting to lysosome (GO:0006622)	0.068687	0.126101	0	0	14.9699	40.0924	HSPA8
branched-chain amino acid catabolic process (GO:0009083)	0.068687	0.126101	0	0	14.9699	40.0924	HSD17B10
branched-chain amino acid metabolic process (GO:0009081)	0.068687	0.126101	0	0	14.9699	40.0924	HSD17B10
cellular response to interferon-beta (GO:0035458)	0.068687	0.126101	0	0	14.9699	40.0924	IFITM2
regulation of programmed necrotic cell death (GO:0062098)	0.068687	0.126101	0	0	14.9699	40.0924	HSP90AA1
regulation of protein kinase A signaling (GO:0010738)	0.068687	0.126101	0	0	14.9699	40.0924	MIF
positive regulation of cyclin-dependent protein kinase activity (GO:1904031)	0.068687	0.126101	0	0	14.9699	40.0924	HSP90AB1
positive regulation of embryonic development (GO:0040019)	0.068687	0.126101	0	0	14.9699	40.0924	RACK1
growth hormone receptor signaling pathway (GO:0060396)	0.068687	0.126101	0	0	14.9699	40.0924	SOCS2
positive regulation of interferon-alpha production (GO:0032727)	0.068687	0.126101	0	0	14.9699	40.0924	HSPD1
insulin secretion (GO:0030073)	0.068687	0.126101	0	0	14.9699	40.0924	PARK7
maintenance of protein location in nucleus (GO:0051457)	0.068687	0.126101	0	0	14.9699	40.0924	PARK7
protein deubiquitination (GO:0016579)	0.0693983	0.127164	0	0	3.28626	8.7674	UBB;UBC;PSME1
aerobic respiration (GO:0009060)	0.0719965	0.129945	0	0	14.2207	37.4167	UQCRH
androgen metabolic process (GO:0008209)	0.0719965	0.129945	0	0	14.2207	37.4167	HSD17B10
negative regulation of peptidyl-serine phosphorylation (GO:0033137)	0.0719965	0.129945	0	0	14.2207	37.4167	RACK1
neuron apoptotic process (GO:0051402)	0.0719965	0.129945	0	0	14.2207	37.4167	GAPDH
positive regulation of phosphatase activity (GO:0010922)	0.0719965	0.129945	0	0	14.2207	37.4167	HSP90AB1
positive regulation of transcription from RNA polymerase II promoter involved in cellular response to chemical stimulus (GO:1901522)	0.0719965	0.129945	0	0	14.2207	37.4167	ATF4
positive regulation of transcription regulatory region DNA binding (GO:2000679)	0.0719965	0.129945	0	0	14.2207	37.4167	PARK7
positive regulation of vascular associated smooth muscle cell proliferation (GO:1904707)	0.0719965	0.129945	0	0	14.2207	37.4167	JUN
protein modification by small protein removal (GO:0070646)	0.0750097	0.134136	0	0	3.17647	8.2275	UBB;UBC;PSME1
regulation of macrophage chemotaxis (GO:0010758)	0.0752944	0.134136	0	0	13.5429	35.0266	MIF
regulation of response to cytokine stimulus (GO:0060759)	0.0752944	0.134136	0	0	13.5429	35.0266	KLF4
positive regulation of DNA-templated transcription, initiation (GO:2000144)	0.0752944	0.134136	0	0	13.5429	35.0266	JUN
positive regulation of peptidase activity (GO:0010952)	0.0752944	0.134136	0	0	13.5429	35.0266	PSME1
lipid droplet organization (GO:0034389)	0.0752944	0.134136	0	0	13.5429	35.0266	PPIA
positive regulation of signal transduction by p53 class mediator (GO:1901798)	0.0752944	0.134136	0	0	13.5429	35.0266	UBB
negative regulation of intracellular protein transport (GO:0090317)	0.0785807	0.137195	0	0	12.9266	32.8805	PARK7
negative regulation of reactive oxygen species metabolic process (GO:2000378)	0.0785807	0.137195	0	0	12.9266	32.8805	PARK7
negative regulation of smoothened signaling pathway (GO:0045879)	0.0785807	0.137195	0	0	12.9266	32.8805	RACK1
regulation of interferon-gamma-mediated signaling pathway (GO:0060334)	0.0785807	0.137195	0	0	12.9266	32.8805	HSP90AB1
nucleotide metabolic process (GO:0009117)	0.0785807	0.137195	0	0	12.9266	32.8805	PARK7
regulation of necroptotic process (GO:0060544)	0.0785807	0.137195	0	0	12.9266	32.8805	HSP90AA1
glucose 6-phosphate metabolic process (GO:0051156)	0.0785807	0.137195	0	0	12.9266	32.8805	TKT
response to nutrient levels (GO:0031667)	0.0785807	0.137195	0	0	12.9266	32.8805	ATF4
positive regulation of mRNA processing (GO:0050685)	0.0785807	0.137195	0	0	12.9266	32.8805	TRA2A
membrane protein ectodomain proteolysis (GO:0006509)	0.0785807	0.137195	0	0	12.9266	32.8805	PRTN3
positive regulation of transcription by RNA polymerase I (GO:0045943)	0.0785807	0.137195	0	0	12.9266	32.8805	ATF4
purine ribonucleotide catabolic process (GO:0009154)	0.0818555	0.140365	0	0	12.364	30.9446	HINT1
C21-steroid hormone metabolic process (GO:0008207)	0.0818555	0.140365	0	0	12.364	30.9446	HSD17B10
cellular response to catecholamine stimulus (GO:0071870)	0.0818555	0.140365	0	0	12.364	30.9446	ATF4
defense response to fungus (GO:0050832)	0.0818555	0.140365	0	0	12.364	30.9446	GAPDH
dendritic cell differentiation (GO:0097028)	0.0818555	0.140365	0	0	12.364	30.9446	PRTN3
regulation of monooxygenase activity (GO:0032768)	0.0818555	0.140365	0	0	12.364	30.9446	HSP90AA1
positive regulation of cellular response to transforming growth factor beta stimulus (GO:1903846)	0.0818555	0.140365	0	0	12.364	30.9446	HSP90AB1
positive regulation of neuron apoptotic process (GO:0043525)	0.0818555	0.140365	0	0	12.364	30.9446	ATF4
positive regulation of transforming growth factor beta receptor signaling pathway (GO:0030511)	0.0818555	0.140365	0	0	12.364	30.9446	HSP90AB1
protein insertion into mitochondrial membrane (GO:0051204)	0.0818555	0.140365	0	0	12.364	30.9446	HSP90AA1
receptor signaling pathway via STAT (GO:0097696)	0.0851188	0.144672	0	0	11.8482	29.1905	SOCS2
cellular response to hexose stimulus (GO:0071331)	0.0851188	0.144672	0	0	11.8482	29.1905	RACK1
regulation of heterotypic cell-cell adhesion (GO:0034114)	0.0851188	0.144672	0	0	11.8482	29.1905	KLF4
regulation of interferon-alpha production (GO:0032647)	0.0851188	0.144672	0	0	11.8482	29.1905	HSPD1
positive regulation of vascular endothelial growth factor production (GO:0010575)	0.0851188	0.144672	0	0	11.8482	29.1905	ATF4
negative regulation of proteolysis involved in cellular protein catabolic process (GO:1903051)	0.0883707	0.149597	0	0	11.3737	27.5951	HSP90AB1
regulation of viral life cycle (GO:1903900)	0.0883707	0.149597	0	0	11.3737	27.5951	PPIA
neuron projection morphogenesis (GO:0048812)	0.0884833	0.149597	0	0	4.1569	10.0802	UBB;S100A6
protein peptidyl-prolyl isomerization (GO:0000413)	0.0916112	0.153269	0	0	10.9357	26.1386	PPIA
bile acid biosynthetic process (GO:0006699)	0.0916112	0.153269	0	0	10.9357	26.1386	HSD17B10
cellular response to cadmium ion (GO:0071276)	0.0916112	0.153269	0	0	10.9357	26.1386	JUN
peptide hormone secretion (GO:0030072)	0.0916112	0.153269	0	0	10.9357	26.1386	PARK7
regulation of transcription regulatory region DNA binding (GO:2000677)	0.0916112	0.153269	0	0	10.9357	26.1386	PARK7
regulation of vascular endothelial growth factor production (GO:0010574)	0.0916112	0.153269	0	0	10.9357	26.1386	ATF4
MAPK cascade (GO:0000165)	0.0929985	0.15532	0	0	2.88662	6.85621	UBB;UBC;PSME1
carbohydrate derivative biosynthetic process (GO:1901137)	0.0948403	0.156764	0	0	10.5302	24.8044	TKT
regulation of DNA damage response, signal transduction by p53 class mediator (GO:0043516)	0.0948403	0.156764	0	0	10.5302	24.8044	MIF
cellular response to acid chemical (GO:0071229)	0.0948403	0.156764	0	0	10.5302	24.8044	KLF2
regulation of reactive oxygen species biosynthetic process (GO:1903426)	0.0948403	0.156764	0	0	10.5302	24.8044	PARK7
positive regulation of defense response to virus by host (GO:0002230)	0.0948403	0.156764	0	0	10.5302	24.8044	HSP90AA1
positive regulation of monooxygenase activity (GO:0032770)	0.0948403	0.156764	0	0	10.5302	24.8044	PARK7
negative regulation of transferase activity (GO:0051348)	0.0980581	0.159719	0	0	10.1536	23.5786	PARK7
positive regulation of dephosphorylation (GO:0035306)	0.0980581	0.159719	0	0	10.1536	23.5786	PPIA
regulation of ubiquitin-protein transferase activity (GO:0051438)	0.0980581	0.159719	0	0	10.1536	23.5786	PARK7
response to cadmium ion (GO:0046686)	0.0980581	0.159719	0	0	10.1536	23.5786	JUN
response to zinc ion (GO:0010043)	0.0980581	0.159719	0	0	10.1536	23.5786	CRIP1
hydrogen peroxide metabolic process (GO:0042743)	0.0980581	0.159719	0	0	10.1536	23.5786	PARK7
intrinsic apoptotic signaling pathway in response to endoplasmic reticulum stress (GO:0070059)	0.0980581	0.159719	0	0	10.1536	23.5786	ATF4
positive regulation of viral genome replication (GO:0045070)	0.0980581	0.159719	0	0	10.1536	23.5786	PPIA
regulation of G2/M transition of mitotic cell cycle (GO:0010389)	0.0982883	0.159719	0	0	3.90062	9.04886	HSP90AA1;PSME1
positive regulation of hydrolase activity (GO:0051345)	0.0982883	0.159719	0	0	3.90062	9.04886	RACK1;PRTN3
regulation of cytokine production (GO:0001817)	0.0993963	0.161247	0	0	3.87407	8.94383	MIF;GAPDH
alpha-amino acid catabolic process (GO:1901606)	0.101265	0.162632	0	0	9.80296	22.4489	HSD17B10
positive regulation of B cell proliferation (GO:0030890)	0.101265	0.162632	0	0	9.80296	22.4489	MIF
estrogen metabolic process (GO:0008210)	0.101265	0.162632	0	0	9.80296	22.4489	HSD17B10
regulation of type I interferon-mediated signaling pathway (GO:0060338)	0.101265	0.162632	0	0	9.80296	22.4489	HSP90AB1
positive regulation of endopeptidase activity (GO:0010950)	0.101265	0.162632	0	0	9.80296	22.4489	PSME1
positive regulation of phosphate metabolic process (GO:0045937)	0.101265	0.162632	0	0	9.80296	22.4489	MIF
actin filament organization (GO:0007015)	0.101623	0.162935	0	0	3.82203	8.73902	ALDOA;RHOB
receptor signaling pathway via JAK-STAT (GO:0007259)	0.10446	0.165826	0	0	9.47571	21.4052	SOCS2
negative regulation of DNA binding (GO:0043392)	0.10446	0.165826	0	0	9.47571	21.4052	JUN
organelle transport along microtubule (GO:0072384)	0.10446	0.165826	0	0	9.47571	21.4052	UBB
positive regulation of leukocyte cell-cell adhesion (GO:1903039)	0.10446	0.165826	0	0	9.47571	21.4052	HSPD1
positive regulation of protein targeting to mitochondrion (GO:1903955)	0.10446	0.165826	0	0	9.47571	21.4052	UBL5
prostaglandin metabolic process (GO:0006693)	0.10446	0.165826	0	0	9.47571	21.4052	MIF
transcription by RNA polymerase II (GO:0006366)	0.10516	0.166662	0	0	2.72945	6.14747	SNRPE;SNRPF;ATF4
protein transmembrane import into intracellular organelle (GO:0044743)	0.107644	0.168106	0	0	9.16959	20.4383	HSPD1
B cell proliferation (GO:0042100)	0.107644	0.168106	0	0	9.16959	20.4383	HSPD1
regulation of cell migration involved in sprouting angiogenesis (GO:0090049)	0.107644	0.168106	0	0	9.16959	20.4383	KLF4
cellular response to glucose stimulus (GO:0071333)	0.107644	0.168106	0	0	9.16959	20.4383	RACK1
regulation of intracellular protein transport (GO:0033157)	0.107644	0.168106	0	0	9.16959	20.4383	IFI27
peptidyl-proline modification (GO:0018208)	0.107644	0.168106	0	0	9.16959	20.4383	PPIA
ERBB2 signaling pathway (GO:0038128)	0.107644	0.168106	0	0	9.16959	20.4383	HSP90AA1
positive regulation of interleukin-10 production (GO:0032733)	0.107644	0.168106	0	0	9.16959	20.4383	HSPD1
modulation by host of symbiont process (GO:0051851)	0.107644	0.168106	0	0	9.16959	20.4383	JUN
cellular response to growth factor stimulus (GO:0071363)	0.108385	0.168716	0	0	3.67391	8.16368	RACK1;KLF4
cellular response to starvation (GO:0009267)	0.108385	0.168716	0	0	3.67391	8.16368	HSPA8;ATF4
apoptotic mitochondrial changes (GO:0008637)	0.110817	0.170843	0	0	8.88259	19.5406	HSPD1
bile acid metabolic process (GO:0008206)	0.110817	0.170843	0	0	8.88259	19.5406	HSD17B10
negative regulation of JNK cascade (GO:0046329)	0.110817	0.170843	0	0	8.88259	19.5406	DNAJA1
regulation of histone acetylation (GO:0035065)	0.110817	0.170843	0	0	8.88259	19.5406	PARK7
regulation of protein localization to cell surface (GO:2000008)	0.110817	0.170843	0	0	8.88259	19.5406	HSP90AB1
signal transduction by p53 class mediator (GO:0072331)	0.110817	0.170843	0	0	8.88259	19.5406	HINT1
negative regulation of blood vessel endothelial cell migration (GO:0043537)	0.113979	0.173493	0	0	8.61299	18.7052	KLF4
negative regulation of extrinsic apoptotic signaling pathway via death domain receptors (GO:1902042)	0.113979	0.173493	0	0	8.61299	18.7052	PARK7
negative regulation of mitochondrion organization (GO:0010823)	0.113979	0.173493	0	0	8.61299	18.7052	HSPA1A
epithelial tube morphogenesis (GO:0060562)	0.113979	0.173493	0	0	8.61299	18.7052	RHOB
positive regulation of DNA binding (GO:0043388)	0.113979	0.173493	0	0	8.61299	18.7052	PARK7
positive regulation of interleukin-12 production (GO:0032735)	0.113979	0.173493	0	0	8.61299	18.7052	HSPD1
tRNA methylation (GO:0030488)	0.113979	0.173493	0	0	8.61299	18.7052	HSD17B10
protein destabilization (GO:0031648)	0.113979	0.173493	0	0	8.61299	18.7052	SERF2
protein ubiquitination (GO:0016567)	0.116267	0.17606	0	0	2.22397	4.78568	UBB;UBC;PSME1;RACK1
negative regulation of cell cycle G1/S phase transition (GO:1902807)	0.11713	0.17606	0	0	8.35924	17.9262	KLF4
blood vessel diameter maintenance (GO:0097746)	0.11713	0.17606	0	0	8.35924	17.9262	KLF2
cellular response to virus (GO:0098586)	0.11713	0.17606	0	0	8.35924	17.9262	HSP90AA1
regulation of JUN kinase activity (GO:0043506)	0.11713	0.17606	0	0	8.35924	17.9262	DNAJA1
oxoacid metabolic process (GO:0043436)	0.11713	0.17606	0	0	8.35924	17.9262	MIF
regulation of protein polymerization (GO:0032271)	0.11713	0.17606	0	0	8.35924	17.9262	HSP90AA1
positive regulation of lymphocyte activation (GO:0051251)	0.11713	0.17606	0	0	8.35924	17.9262	HSPD1
negative regulation of cellular protein localization (GO:1903828)	0.120269	0.178548	0	0	8.12	17.1983	DNAJA1
regulation of androgen receptor signaling pathway (GO:0060765)	0.120269	0.178548	0	0	8.12	17.1983	PARK7
regulation of cell cycle G1/S phase transition (GO:1902806)	0.120269	0.178548	0	0	8.12	17.1983	PSME1
regulation of defense response to virus by host (GO:0050691)	0.120269	0.178548	0	0	8.12	17.1983	HSP90AA1
platelet aggregation (GO:0070527)	0.120269	0.178548	0	0	8.12	17.1983	PPIA
positive regulation of interferon-beta production (GO:0032728)	0.120269	0.178548	0	0	8.12	17.1983	HSP90AA1
intrinsic apoptotic signaling pathway by p53 class mediator (GO:0072332)	0.120269	0.178548	0	0	8.12	17.1983	HINT1
positive regulation of T cell mediated immunity (GO:0002711)	0.120269	0.178548	0	0	8.12	17.1983	HSPD1
negative regulation of G1/S transition of mitotic cell cycle (GO:2000134)	0.123398	0.181279	0	0	7.89405	16.517	KLF4
negative regulation of stress-activated MAPK cascade (GO:0032873)	0.123398	0.181279	0	0	7.89405	16.517	PPIA
regulation of intracellular steroid hormone receptor signaling pathway (GO:0033143)	0.123398	0.181279	0	0	7.89405	16.517	PARK7
regulation of transport (GO:0051049)	0.123398	0.181279	0	0	7.89405	16.517	DNAJA1
regulation of vascular associated smooth muscle cell proliferation (GO:1904705)	0.123398	0.181279	0	0	7.89405	16.517	JUN
positive regulation of signaling receptor activity (GO:2000273)	0.123398	0.181279	0	0	7.89405	16.517	PARK7
neuron projection development (GO:0031175)	0.123428	0.181279	0	0	3.38907	7.09027	BTG2;UBB
regulation of apoptotic signaling pathway (GO:2001233)	0.126516	0.184406	0	0	7.68031	15.8782	PPIA
regulation of cell communication (GO:0010646)	0.126516	0.184406	0	0	7.68031	15.8782	SOCS2
regulation of phosphoprotein phosphatase activity (GO:0043666)	0.126516	0.184406	0	0	7.68031	15.8782	HSP90AB1
response to estradiol (GO:0032355)	0.126516	0.184406	0	0	7.68031	15.8782	SOCS2
lymphocyte proliferation (GO:0046651)	0.126516	0.184406	0	0	7.68031	15.8782	HSPD1
cellular response to DNA damage stimulus (GO:0006974)	0.128045	0.186353	0	0	2.48966	5.11717	BTG2;PARK7;CRIP1
organophosphate biosynthetic process (GO:0090407)	0.129622	0.187232	0	0	7.47782	15.2782	TKT
regulation of nitric-oxide synthase activity (GO:0050999)	0.129622	0.187232	0	0	7.47782	15.2782	HSP90AA1
regulation of protein targeting to mitochondrion (GO:1903214)	0.129622	0.187232	0	0	7.47782	15.2782	UBL5
membrane protein proteolysis (GO:0033619)	0.129622	0.187232	0	0	7.47782	15.2782	PRTN3
mitochondrial electron transport, NADH to ubiquinone (GO:0006120)	0.129622	0.187232	0	0	7.47782	15.2782	NDUFA7
regulation of mitotic cell cycle (GO:0007346)	0.131729	0.18999	0	0	3.25313	6.59412	BTG2;PSME1
carboxylic acid metabolic process (GO:0019752)	0.132718	0.190844	0	0	7.28571	14.7137	MIF
negative regulation of protein kinase B signaling (GO:0051898)	0.132718	0.190844	0	0	7.28571	14.7137	RACK1
negative regulation of cell-cell adhesion (GO:0022408)	0.135803	0.193545	0	0	7.10321	14.1819	KLF4
cortical cytoskeleton organization (GO:0030865)	0.135803	0.193545	0	0	7.10321	14.1819	RHOB
regulation of protein dephosphorylation (GO:0035304)	0.135803	0.193545	0	0	7.10321	14.1819	PPIA
regulation of viral transcription (GO:0046782)	0.135803	0.193545	0	0	7.10321	14.1819	IFITM3
hexose metabolic process (GO:0019318)	0.135803	0.193545	0	0	7.10321	14.1819	ALDOA
keratinocyte differentiation (GO:0030216)	0.135803	0.193545	0	0	7.10321	14.1819	TXNIP
regulation of chemokine production (GO:0032642)	0.138877	0.196471	0	0	6.92962	13.6802	EGR1
cellular respiration (GO:0045333)	0.138877	0.196471	0	0	6.92962	13.6802	UQCRH
phosphatidylinositol phosphate biosynthetic process (GO:0046854)	0.138877	0.196471	0	0	6.92962	13.6802	SOCS2
positive regulation of ATPase activity (GO:0032781)	0.138877	0.196471	0	0	6.92962	13.6802	DNAJB1
mitochondrial gene expression (GO:0140053)	0.138877	0.196471	0	0	6.92962	13.6802	NDUFA7
cellular glucose homeostasis (GO:0001678)	0.141941	0.199339	0	0	6.76429	13.2062	RACK1
cellular response to glucose starvation (GO:0042149)	0.141941	0.199339	0	0	6.76429	13.2062	ATF4
glutathione metabolic process (GO:0006749)	0.141941	0.199339	0	0	6.76429	13.2062	PARK7
signal release from synapse (GO:0099643)	0.141941	0.199339	0	0	6.76429	13.2062	HSPA8
substantia nigra development (GO:0021762)	0.141941	0.199339	0	0	6.76429	13.2062	COX6B1
neurotransmitter secretion (GO:0007269)	0.144994	0.2019	0	0	6.60664	12.7579	HSPA8
homotypic cell-cell adhesion (GO:0034109)	0.144994	0.2019	0	0	6.60664	12.7579	PPIA
positive regulation of mRNA catabolic process (GO:0061014)	0.144994	0.2019	0	0	6.60664	12.7579	BTG2
intracellular protein transmembrane transport (GO:0065002)	0.144994	0.2019	0	0	6.60664	12.7579	HSPD1
positive regulation of osteoblast differentiation (GO:0045669)	0.144994	0.2019	0	0	6.60664	12.7579	IFITM1
regulation of GTPase activity (GO:0043087)	0.145024	0.2019	0	0	3.06006	5.90855	RACK1;PRTN3
negative regulation of Wnt signaling pathway (GO:0030178)	0.147471	0.20501	0	0	3.02738	5.79478	PSME1;RACK1
cellular response to radiation (GO:0071478)	0.148035	0.205202	0	0	6.45617	12.3332	RHOB
positive regulation of RNA metabolic process (GO:0051254)	0.148035	0.205202	0	0	6.45617	12.3332	HSPA1A
regulation of B cell proliferation (GO:0030888)	0.151067	0.208329	0	0	6.31238	11.9306	MIF
spliceosomal complex assembly (GO:0000245)	0.151067	0.208329	0	0	6.31238	11.9306	SNRPE
positive regulation of smooth muscle cell proliferation (GO:0048661)	0.151067	0.208329	0	0	6.31238	11.9306	JUN
regulation of programmed cell death (GO:0043067)	0.151158	0.208329	0	0	2.97962	5.62979	HSP90AA1;TPT1
negative regulation of cold-induced thermogenesis (GO:0120163)	0.154087	0.211157	0	0	6.17484	11.5484	ATF4
regulation of DNA binding (GO:0051101)	0.154087	0.211157	0	0	6.17484	11.5484	JUN
regulation of protein localization to nucleus (GO:1900180)	0.154087	0.211157	0	0	6.17484	11.5484	PARK7
regulation of T cell activation (GO:0050863)	0.154087	0.211157	0	0	6.17484	11.5484	HSPD1
regulation of signal transduction (GO:0009966)	0.156102	0.213457	0	0	2.91822	5.41985	SOCS2;PPIA
negative regulation of MAP kinase activity (GO:0043407)	0.157097	0.213457	0	0	6.04316	11.1852	DNAJA1
negative regulation of mitotic cell cycle (GO:0045930)	0.157097	0.213457	0	0	6.04316	11.1852	BTG2
cellular response to ionizing radiation (GO:0071479)	0.157097	0.213457	0	0	6.04316	11.1852	RHOB
regulation of interleukin-10 production (GO:0032653)	0.157097	0.213457	0	0	6.04316	11.1852	HSPD1
establishment of protein localization to mitochondrion (GO:0072655)	0.157097	0.213457	0	0	6.04316	11.1852	HSPD1
regulation of macromolecule metabolic process (GO:0060255)	0.158586	0.215177	0	0	2.88845	5.31895	HNRNPDL;CRIP1
modification-dependent protein catabolic process (GO:0019941)	0.159831	0.215403	0	0	2.87379	5.26948	UBB;UBC
regulation of cellular protein metabolic process (GO:0032268)	0.160097	0.215403	0	0	5.91696	10.8397	KLF4
regulation of interferon-beta production (GO:0032648)	0.160097	0.215403	0	0	5.91696	10.8397	HSP90AA1
regulation of stress-activated MAPK cascade (GO:0032872)	0.160097	0.215403	0	0	5.91696	10.8397	PPIA
response to glucose (GO:0009749)	0.160097	0.215403	0	0	5.91696	10.8397	RACK1
mitotic cytokinesis (GO:0000281)	0.160097	0.215403	0	0	5.91696	10.8397	RHOB
regulation of angiogenesis (GO:0045765)	0.162327	0.218098	0	0	2.84491	5.17245	KLF4;RHOB
proteasomal protein catabolic process (GO:0010498)	0.164829	0.221152	0	0	2.81659	5.07788	IFI27;PSME1
regulation of cellular amine metabolic process (GO:0033238)	0.166064	0.221291	0	0	5.67971	10.1972	PSME1
regulation of interleukin-12 production (GO:0032655)	0.166064	0.221291	0	0	5.67971	10.1972	HSPD1
regulation of smoothened signaling pathway (GO:0008589)	0.166064	0.221291	0	0	5.67971	10.1972	RACK1
intrinsic apoptotic signaling pathway in response to DNA damage (GO:0008630)	0.166064	0.221291	0	0	5.67971	10.1972	CRIP1
regulation of inflammatory response (GO:0050727)	0.166083	0.221291	0	0	2.80264	5.03149	PARK7;KLF4
negative regulation of protein metabolic process (GO:0051248)	0.169032	0.223364	0	0	5.56807	9.89815	HSP90AB1
negative regulation of protein-containing complex assembly (GO:0031333)	0.169032	0.223364	0	0	5.56807	9.89815	PARK7
regulation of intrinsic apoptotic signaling pathway (GO:2001242)	0.169032	0.223364	0	0	5.56807	9.89815	RACK1
plasma membrane bounded cell projection morphogenesis (GO:0120039)	0.169032	0.223364	0	0	5.56807	9.89815	UBB
fatty acid beta-oxidation (GO:0006635)	0.169032	0.223364	0	0	5.56807	9.89815	HSD17B10
positive regulation of protein localization to plasma membrane (GO:1903078)	0.169032	0.223364	0	0	5.56807	9.89815	RACK1
negative regulation of cysteine-type endopeptidase activity (GO:2000117)	0.17199	0.226031	0	0	5.46071	9.6126	KLF4
epidermal cell differentiation (GO:0009913)	0.17199	0.226031	0	0	5.46071	9.6126	TXNIP
positive regulation of B cell activation (GO:0050871)	0.17199	0.226031	0	0	5.46071	9.6126	MIF
positive regulation of chemokine production (GO:0032722)	0.17199	0.226031	0	0	5.46071	9.6126	EGR1
regulation of cellular amino acid metabolic process (GO:0006521)	0.174937	0.228966	0	0	5.35741	9.33972	PSME1
regulation of cyclin-dependent protein kinase activity (GO:1904029)	0.174937	0.228966	0	0	5.35741	9.33972	HSP90AB1
striated muscle contraction (GO:0006941)	0.174937	0.228966	0	0	5.35741	9.33972	ALDOA
positive regulation of GTPase activity (GO:0043547)	0.176175	0.22996	0	0	2.69579	4.68064	RACK1;PRTN3
translation (GO:0006412)	0.176175	0.22996	0	0	2.69579	4.68064	EEF1B2;NDUFA7
protein modification by small protein conjugation (GO:0032446)	0.177524	0.231407	0	0	2.12145	3.66724	UBB;UBC;RACK1
glycoprotein metabolic process (GO:0009100)	0.177874	0.231549	0	0	5.25794	9.07877	PARK7
protein-containing complex disassembly (GO:0032984)	0.180801	0.233151	0	0	5.16208	8.82901	HSPA8
negative regulation of metabolic process (GO:0009892)	0.180801	0.233151	0	0	5.16208	8.82901	ATF4
DNA damage response, signal transduction by p53 class mediator resulting in cell cycle arrest (GO:0006977)	0.180801	0.233151	0	0	5.16208	8.82901	BTG2
positive regulation of establishment of protein localization to mitochondrion (GO:1903749)	0.180801	0.233151	0	0	5.16208	8.82901	UBL5
positive regulation of interleukin-1 beta production (GO:0032731)	0.180801	0.233151	0	0	5.16208	8.82901	EGR1
Rho protein signal transduction (GO:0007266)	0.180801	0.233151	0	0	5.16208	8.82901	RHOB
mitochondrial transport (GO:0006839)	0.180801	0.233151	0	0	5.16208	8.82901	HSP90AA1
negative regulation of cell cycle G2/M phase transition (GO:1902750)	0.183717	0.235962	0	0	5.06964	8.58979	PSME1
positive regulation of interferon-gamma production (GO:0032729)	0.183717	0.235962	0	0	5.06964	8.58979	HSPD1
protein K48-linked ubiquitination (GO:0070936)	0.183717	0.235962	0	0	5.06964	8.58979	IFI27
fat cell differentiation (GO:0045444)	0.186623	0.238422	0	0	4.98045	8.3605	KLF4
positive regulation of mitochondrion organization (GO:0010822)	0.186623	0.238422	0	0	4.98045	8.3605	PARK7
mitochondrial respiratory chain complex I assembly (GO:0032981)	0.186623	0.238422	0	0	4.98045	8.3605	NDUFA7
NADH dehydrogenase complex assembly (GO:0010257)	0.186623	0.238422	0	0	4.98045	8.3605	NDUFA7
organelle organization (GO:0006996)	0.187288	0.238954	0	0	2.06433	3.45797	PARK7;PPIA;HSD17B10
positive regulation of apoptotic signaling pathway (GO:2001235)	0.189519	0.240842	0	0	4.89433	8.14058	RACK1
fatty acid oxidation (GO:0019395)	0.189519	0.240842	0	0	4.89433	8.14058	HSD17B10
response to reactive oxygen species (GO:0000302)	0.189519	0.240842	0	0	4.89433	8.14058	JUN
response to organic cyclic compound (GO:0014070)	0.192405	0.244187	0	0	4.81114	7.92949	SOCS2
B cell differentiation (GO:0030183)	0.19528	0.246859	0	0	4.73071	7.72676	KLF6
regulation of DNA-templated transcription, initiation (GO:2000142)	0.19528	0.246859	0	0	4.73071	7.72676	JUN
negative regulation of response to stimulus (GO:0048585)	0.19528	0.246859	0	0	4.73071	7.72676	KLF4
positive regulation of interleukin-1 production (GO:0032732)	0.198146	0.250153	0	0	4.65293	7.53193	EGR1
negative regulation of endopeptidase activity (GO:0010951)	0.201001	0.253093	0	0	4.57765	7.34458	GAPDH
positive regulation of viral process (GO:0048524)	0.201001	0.253093	0	0	4.57765	7.34458	PPIA
protein secretion (GO:0009306)	0.203847	0.255007	0	0	4.50476	7.16431	PARK7
antimicrobial humoral immune response mediated by antimicrobial peptide (GO:0061844)	0.203847	0.255007	0	0	4.50476	7.16431	GAPDH
regulation of cellular ketone metabolic process (GO:0010565)	0.203847	0.255007	0	0	4.50476	7.16431	PSME1
regulation of extrinsic apoptotic signaling pathway (GO:2001236)	0.203847	0.255007	0	0	4.50476	7.16431	PARK7
regulation of innate immune response (GO:0045088)	0.203847	0.255007	0	0	4.50476	7.16431	HSP90AB1
steroid biosynthetic process (GO:0006694)	0.206682	0.257884	0	0	4.43415	6.99076	HSD17B10
mitotic G1 DNA damage checkpoint signaling (GO:0031571)	0.206682	0.257884	0	0	4.43415	6.99076	BTG2
negative regulation of G2/M transition of mitotic cell cycle (GO:0010972)	0.209508	0.259725	0	0	4.36571	6.82359	PSME1
cellular response to nutrient levels (GO:0031669)	0.209508	0.259725	0	0	4.36571	6.82359	HSPA8
embryonic organ development (GO:0048568)	0.209508	0.259725	0	0	4.36571	6.82359	ATF4
ERBB signaling pathway (GO:0038127)	0.209508	0.259725	0	0	4.36571	6.82359	HSP90AA1
positive regulation of cell death (GO:0010942)	0.209508	0.259725	0	0	4.36571	6.82359	EGR1
vascular endothelial growth factor receptor signaling pathway (GO:0048010)	0.212323	0.262876	0	0	4.29935	6.66247	HSP90AA1
positive regulation of protein localization to nucleus (GO:1900182)	0.215129	0.266008	0	0	4.23497	6.50711	PARK7
positive regulation of protein polymerization (GO:0032273)	0.217925	0.269119	0	0	4.17248	6.35721	HSP90AA1
carbohydrate homeostasis (GO:0033500)	0.220711	0.271167	0	0	4.1118	6.21253	PARK7
cellular response to light stimulus (GO:0071482)	0.220711	0.271167	0	0	4.1118	6.21253	ATF4
neutrophil chemotaxis (GO:0030593)	0.220711	0.271167	0	0	4.1118	6.21253	PPIA
fatty acid catabolic process (GO:0009062)	0.220711	0.271167	0	0	4.1118	6.21253	HSD17B10
negative regulation of neuron apoptotic process (GO:0043524)	0.223487	0.273182	0	0	4.05286	6.07281	PARK7
regulation of hematopoietic stem cell differentiation (GO:1902036)	0.223487	0.273182	0	0	4.05286	6.07281	PSME1
response to metal ion (GO:0010038)	0.223487	0.273182	0	0	4.05286	6.07281	CRIP1
myeloid leukocyte differentiation (GO:0002573)	0.223487	0.273182	0	0	4.05286	6.07281	PRTN3
cell morphogenesis involved in differentiation (GO:0000904)	0.226253	0.274125	0	0	3.99557	5.93782	ATF4
negative regulation of supramolecular fiber organization (GO:1902904)	0.226253	0.274125	0	0	3.99557	5.93782	HSPA8
cytoskeleton-dependent cytokinesis (GO:0061640)	0.226253	0.274125	0	0	3.99557	5.93782	RHOB
extrinsic apoptotic signaling pathway (GO:0097191)	0.226253	0.274125	0	0	3.99557	5.93782	IFI27
response to ionizing radiation (GO:0010212)	0.226253	0.274125	0	0	3.99557	5.93782	RHOB
positive regulation of protein secretion (GO:0050714)	0.226253	0.274125	0	0	3.99557	5.93782	PPIA
positive regulation of secretion by cell (GO:1903532)	0.226253	0.274125	0	0	3.99557	5.93782	PPIA
negative regulation of nucleic acid-templated transcription (GO:1903507)	0.227628	0.275444	0	0	1.86309	2.75745	HSPA8;JUN;KLF4
antigen processing and presentation of exogenous peptide antigen via MHC class I, TAP-dependent (GO:0002479)	0.22901	0.275729	0	0	3.93988	5.80735	PSME1
regulation of actin filament-based process (GO:0032970)	0.22901	0.275729	0	0	3.93988	5.80735	RHOB
neurotransmitter transport (GO:0006836)	0.22901	0.275729	0	0	3.93988	5.80735	HSPA8
granulocyte chemotaxis (GO:0071621)	0.22901	0.275729	0	0	3.93988	5.80735	PPIA
cellular response to amino acid starvation (GO:0034198)	0.231757	0.277993	0	0	3.88571	5.68117	ATF4
NIK/NF-kappaB signaling (GO:0038061)	0.231757	0.277993	0	0	3.88571	5.68117	PSME1
DNA damage response, signal transduction by p53 class mediator (GO:0030330)	0.231757	0.277993	0	0	3.88571	5.68117	BTG2
positive regulation of cell differentiation (GO:0045597)	0.233069	0.279219	0	0	2.22747	3.24413	IFITM1;HSP90AB1
regulation of hematopoietic progenitor cell differentiation (GO:1901532)	0.234494	0.279534	0	0	3.83301	5.55911	PSME1
response to amino acid starvation (GO:1990928)	0.234494	0.279534	0	0	3.83301	5.55911	ATF4
positive regulation of lymphocyte proliferation (GO:0050671)	0.234494	0.279534	0	0	3.83301	5.55911	MIF
positive regulation of T cell activation (GO:0050870)	0.234494	0.279534	0	0	3.83301	5.55911	HSPD1
positive regulation of cell population proliferation (GO:0008284)	0.237033	0.281044	0	0	1.82259	2.62373	S100A6;PRTN3;MIF
cell morphogenesis involved in neuron differentiation (GO:0048667)	0.237222	0.281044	0	0	3.78171	5.44097	S100A6
cellular response to hormone stimulus (GO:0032870)	0.237222	0.281044	0	0	3.78171	5.44097	SOCS2
regulation of RNA splicing (GO:0043484)	0.237222	0.281044	0	0	3.78171	5.44097	HSPA1A
positive regulation of interleukin-6 production (GO:0032755)	0.237222	0.281044	0	0	3.78171	5.44097	HSPD1
purine ribonucleotide metabolic process (GO:0009150)	0.23994	0.282871	0	0	3.73177	5.32659	HINT1
negative regulation of developmental process (GO:0051093)	0.23994	0.282871	0	0	3.73177	5.32659	MIF
positive regulation of protein modification by small protein conjugation or removal (GO:1903322)	0.23994	0.282871	0	0	3.73177	5.32659	UBB
positive regulation of tumor necrosis factor production (GO:0032760)	0.23994	0.282871	0	0	3.73177	5.32659	MIF
protein modification process (GO:0036211)	0.242649	0.285016	0	0	3.68312	5.21581	UBL5
negative regulation of blood vessel morphogenesis (GO:2000181)	0.242649	0.285016	0	0	3.68312	5.21581	KLF4
antigen processing and presentation of exogenous peptide antigen via MHC class I (GO:0042590)	0.242649	0.285016	0	0	3.68312	5.21581	PSME1
axon development (GO:0061564)	0.245348	0.287485	0	0	3.63571	5.10846	S100A6
negative regulation of NF-kappaB transcription factor activity (GO:0032088)	0.245348	0.287485	0	0	3.63571	5.10846	KLF4
skin development (GO:0043588)	0.248038	0.290283	0	0	3.58951	5.00441	TXNIP
positive regulation of cellular amide metabolic process (GO:0034250)	0.250718	0.292707	0	0	3.54446	4.90351	RACK1
positive regulation of tumor necrosis factor superfamily cytokine production (GO:1903557)	0.250718	0.292707	0	0	3.54446	4.90351	MIF
cell-cell junction organization (GO:0045216)	0.253389	0.295109	0	0	3.50053	4.80563	PRTN3
positive regulation of protein ubiquitination (GO:0031398)	0.253389	0.295109	0	0	3.50053	4.80563	UBB
regulation of defense response (GO:0031347)	0.25605	0.297488	0	0	3.45767	4.71066	PARK7
regulation of interleukin-1 beta production (GO:0032651)	0.25605	0.297488	0	0	3.45767	4.71066	EGR1
lymphocyte differentiation (GO:0030098)	0.258702	0.300207	0	0	3.41583	4.61848	KLF6
negative regulation of defense response (GO:0031348)	0.261345	0.301817	0	0	3.375	4.52896	KLF4
regulation of cell cycle G2/M phase transition (GO:1902749)	0.261345	0.301817	0	0	3.375	4.52896	HSP90AA1
positive regulation of protein catabolic process (GO:0045732)	0.261345	0.301817	0	0	3.375	4.52896	HSP90AA1
Wnt signaling pathway, planar cell polarity pathway (GO:0060071)	0.261345	0.301817	0	0	3.375	4.52896	PSME1
regulation of interferon-gamma production (GO:0032649)	0.263978	0.303764	0	0	3.33513	4.44202	HSPD1
glucose homeostasis (GO:0042593)	0.263978	0.303764	0	0	3.33513	4.44202	PARK7
positive regulation of endothelial cell migration (GO:0010595)	0.263978	0.303764	0	0	3.33513	4.44202	RHOB
regulation of establishment of planar polarity (GO:0090175)	0.269217	0.309054	0	0	3.25813	4.27544	PSME1
metal ion transport (GO:0030001)	0.269217	0.309054	0	0	3.25813	4.27544	TPT1
regulation of transcription, DNA-templated (GO:0006355)	0.270953	0.30946	0	0	1.29849	1.69558	HSPA8;EGR1;JUN;HINT1;KLF6;FOSB;KLF4;KLF2;ATF4;HSPD1
regulation of cysteine-type endopeptidase activity involved in apoptotic process (GO:0043281)	0.271823	0.30946	0	0	3.22094	4.19561	KLF4
regulation of endothelial cell migration (GO:0010594)	0.271823	0.30946	0	0	3.22094	4.19561	RHOB
regulation of type I interferon production (GO:0032479)	0.271823	0.30946	0	0	3.22094	4.19561	GAPDH
SCF-dependent proteasomal ubiquitin-dependent protein catabolic process (GO:0031146)	0.271823	0.30946	0	0	3.22094	4.19561	PSME1
post-Golgi vesicle-mediated transport (GO:0006892)	0.271823	0.30946	0	0	3.22094	4.19561	HSPA8
protein import (GO:0017038)	0.271823	0.30946	0	0	3.22094	4.19561	HSP90AA1
cellular amino acid catabolic process (GO:0009063)	0.27442	0.310944	0	0	3.18459	4.11798	HSD17B10
regulation of mRNA splicing, via spliceosome (GO:0048024)	0.27442	0.310944	0	0	3.18459	4.11798	TRA2A
positive regulation of autophagy (GO:0010508)	0.27442	0.310944	0	0	3.18459	4.11798	PARK7
mitochondrial respiratory chain complex assembly (GO:0033108)	0.27442	0.310944	0	0	3.18459	4.11798	NDUFA7
regulation of actin cytoskeleton organization (GO:0032956)	0.277007	0.313138	0	0	3.14905	4.04247	RHOB
regulation of stem cell differentiation (GO:2000736)	0.277007	0.313138	0	0	3.14905	4.04247	PSME1
regulation of peptidyl-tyrosine phosphorylation (GO:0050730)	0.279585	0.314943	0	0	3.11429	3.96899	MIF
T cell activation (GO:0042110)	0.279585	0.314943	0	0	3.11429	3.96899	HSPD1
positive regulation of transmembrane receptor protein serine/threonine kinase signaling pathway (GO:0090100)	0.279585	0.314943	0	0	3.11429	3.96899	HSP90AB1
negative regulation of MAPK cascade (GO:0043409)	0.284715	0.319598	0	0	3.047	3.82785	PPIA
positive regulation of epithelial cell migration (GO:0010634)	0.284715	0.319598	0	0	3.047	3.82785	RHOB
hemopoiesis (GO:0030097)	0.284715	0.319598	0	0	3.047	3.82785	ATF4
regulation of cell cycle phase transition (GO:1901987)	0.287266	0.321711	0	0	3.01444	3.76005	PSME1
ciliary basal body-plasma membrane docking (GO:0097711)	0.287266	0.321711	0	0	3.01444	3.76005	HSP90AA1
protein maturation (GO:0051604)	0.292342	0.326635	0	0	2.95134	3.62965	HSPD1
calcium ion homeostasis (GO:0055074)	0.292342	0.326635	0	0	2.95134	3.62965	TPT1
RNA splicing (GO:0008380)	0.294866	0.329073	0	0	2.92077	3.56694	SNRPF
response to UV (GO:0009411)	0.297382	0.331496	0	0	2.89082	3.5058	ATF4
positive regulation of vasculature development (GO:1904018)	0.304875	0.339456	0	0	2.80453	3.33136	RHOB
cellular response to organonitrogen compound (GO:0071417)	0.307356	0.341822	0	0	2.77689	3.27604	EGR1
cellular metal ion homeostasis (GO:0006875)	0.309827	0.343776	0	0	2.74979	3.22204	TPT1
steroid metabolic process (GO:0008202)	0.309827	0.343776	0	0	2.74979	3.22204	HSD17B10
positive regulation of cellular metabolic process (GO:0031325)	0.31229	0.345711	0	0	2.72321	3.16934	KLF4
mitochondrial translation (GO:0032543)	0.31229	0.345711	0	0	2.72321	3.16934	NDUFA7
peptidyl-lysine modification (GO:0018205)	0.314745	0.348028	0	0	2.69714	3.11788	PARK7
cellular response to oxygen-containing compound (GO:1901701)	0.318525	0.351803	0	0	1.77055	2.02561	EGR1;JUN
regulation of interleukin-6 production (GO:0032675)	0.324475	0.357965	0	0	2.59764	2.92376	HSPD1
cellular divalent inorganic cation homeostasis (GO:0072503)	0.326887	0.3598	0	0	2.5739	2.87798	TPT1
regulation of Wnt signaling pathway (GO:0030111)	0.326887	0.3598	0	0	2.5739	2.87798	RACK1
regulation of cytoskeleton organization (GO:0051493)	0.32929	0.361617	0	0	2.55058	2.83323	RHOB
regulation of macroautophagy (GO:0016241)	0.32929	0.361617	0	0	2.55058	2.83323	GAPDH
response to lipid (GO:0033993)	0.33407	0.366031	0	0	2.50518	2.74669	SOCS2
histone modification (GO:0016570)	0.33407	0.366031	0	0	2.50518	2.74669	PARK7
calcium ion transport (GO:0006816)	0.336448	0.366965	0	0	2.48308	2.70485	TPT1
cellular amide metabolic process (GO:0043603)	0.336448	0.366965	0	0	2.48308	2.70485	ATF4
cellular response to lectin (GO:1990858)	0.336448	0.366965	0	0	2.48308	2.70485	PSME1
stimulatory C-type lectin receptor signaling pathway (GO:0002223)	0.336448	0.366965	0	0	2.48308	2.70485	PSME1
tumor necrosis factor-mediated signaling pathway (GO:0033209)	0.338817	0.36913	0	0	2.46137	2.66393	PSME1
negative regulation of response to external stimulus (GO:0032102)	0.34353	0.373842	0	0	2.41905	2.5847	KLF4
innate immune response activating cell surface receptor signaling pathway (GO:0002220)	0.345875	0.375968	0	0	2.39843	2.54636	PSME1
positive regulation of multicellular organismal process (GO:0051240)	0.347131	0.376483	0	0	1.65513	1.75122	MIF;GAPDH
post-translational protein modification (GO:0043687)	0.347131	0.376483	0	0	1.65513	1.75122	SOCS2;PSME1
cytoskeleton organization (GO:0007010)	0.348211	0.377228	0	0	2.37815	2.50882	RHOB
cellular response to interferon-gamma (GO:0071346)	0.350539	0.379323	0	0	2.35821	2.47208	GAPDH
non-canonical Wnt signaling pathway (GO:0035567)	0.357473	0.385958	0	0	2.30035	2.36636	PSME1
regulation of tumor necrosis factor production (GO:0032680)	0.357473	0.385958	0	0	2.30035	2.36636	MIF
ubiquitin-dependent protein catabolic process (GO:0006511)	0.35873	0.386701	0	0	1.61207	1.65267	IFI27;PSME1
regulation of phosphorylation (GO:0042325)	0.359768	0.386701	0	0	2.28168	2.33255	MIF
platelet degranulation (GO:0002576)	0.359768	0.386701	0	0	2.28168	2.33255	ALDOA
regulation of protein secretion (GO:0050708)	0.359768	0.386701	0	0	2.28168	2.33255	PPIA
circulatory system development (GO:0072359)	0.362055	0.388291	0	0	2.26331	2.29943	CRIP1
phosphatidylinositol biosynthetic process (GO:0006661)	0.362055	0.388291	0	0	2.26331	2.29943	SOCS2
plasma membrane bounded cell projection organization (GO:0120036)	0.366605	0.392733	0	0	2.22745	2.23517	BTG2
positive regulation of macromolecule biosynthetic process (GO:0010557)	0.368868	0.394279	0	0	2.20993	2.204	KLF4
muscle contraction (GO:0006936)	0.368868	0.394279	0	0	2.20993	2.204	ALDOA
regulation of primary metabolic process (GO:0080090)	0.371123	0.394934	0	0	2.19269	2.17344	PSME1
regulation of response to external stimulus (GO:0032101)	0.371123	0.394934	0	0	2.19269	2.17344	PARK7
positive regulation of canonical Wnt signaling pathway (GO:0090263)	0.371123	0.394934	0	0	2.19269	2.17344	PSME1
G2/M transition of mitotic cell cycle (GO:0000086)	0.371123	0.394934	0	0	2.19269	2.17344	HSP90AA1
cell cycle G2/M phase transition (GO:0044839)	0.373371	0.396449	0	0	2.17571	2.14348	HSP90AA1
cellular response to metal ion (GO:0071248)	0.373371	0.396449	0	0	2.17571	2.14348	JUN
regulation of cell motility (GO:2000145)	0.377841	0.400753	0	0	2.14253	2.08529	RHOB
positive regulation of peptidyl-tyrosine phosphorylation (GO:0050731)	0.380065	0.402667	0	0	2.12632	2.05703	MIF
cellular calcium ion homeostasis (GO:0006874)	0.384488	0.406459	0	0	2.0946	2.00211	TPT1
organic substance transport (GO:0071702)	0.384488	0.406459	0	0	2.0946	2.00211	TXNIP
regulation of small GTPase mediated signal transduction (GO:0051056)	0.395411	0.417089	0	0	2.01929	1.87355	RHOB
positive regulation of cellular catabolic process (GO:0031331)	0.395411	0.417089	0	0	2.01929	1.87355	HSP90AA1
protein localization to organelle (GO:0033365)	0.397572	0.41891	0	0	2.00486	1.84924	DNAJA1
receptor-mediated endocytosis (GO:0006898)	0.399726	0.419342	0	0	1.99064	1.82537	HSP90AA1
negative regulation of DNA-binding transcription factor activity (GO:0043433)	0.399726	0.419342	0	0	1.99064	1.82537	KLF4
neuron development (GO:0048666)	0.399726	0.419342	0	0	1.99064	1.82537	BTG2
nitrogen compound transport (GO:0071705)	0.399726	0.419342	0	0	1.99064	1.82537	TXNIP
positive regulation of intracellular protein transport (GO:0090316)	0.410382	0.430052	0	0	1.92245	1.71226	UBL5
cellular response to organic cyclic compound (GO:0071407)	0.414592	0.433991	0	0	1.89645	1.66975	EGR1
positive regulation of Wnt signaling pathway (GO:0030177)	0.420852	0.440065	0	0	1.85874	1.60869	PSME1
transmembrane receptor protein tyrosine kinase signaling pathway (GO:0007169)	0.421681	0.440453	0	0	1.40796	1.21578	SOCS2;HSP90AA1
T cell receptor signaling pathway (GO:0050852)	0.431138	0.449843	0	0	1.79909	1.51362	PSME1
heart development (GO:0007507)	0.443244	0.461973	0	0	1.73234	1.40949	CRIP1
negative regulation of canonical Wnt signaling pathway (GO:0090090)	0.445237	0.463548	0	0	1.72169	1.3931	PSME1
regulation of nucleic acid-templated transcription (GO:1903506)	0.453202	0.47133	0	0	1.32067	1.0452	HINT1;ATF4
positive regulation of I-kappaB kinase/NF-kappaB signaling (GO:0043123)	0.457047	0.474816	0	0	1.66042	1.30006	GAPDH
positive regulation of ERK1 and ERK2 cascade (GO:0070374)	0.458991	0.476321	0	0	1.65063	1.28538	MIF
neuron differentiation (GO:0030182)	0.462859	0.479817	0	0	1.63138	1.25671	IER2
positive regulation of developmental process (GO:0051094)	0.468609	0.485255	0	0	1.60333	1.2153	HSP90AB1
regulation of immune response (GO:0050776)	0.472409	0.488139	0	0	1.58515	1.18872	IFITM1
RNA processing (GO:0006396)	0.472409	0.488139	0	0	1.58515	1.18872	SNRPF
regulated exocytosis (GO:0045055)	0.474299	0.489566	0	0	1.57622	1.17573	ALDOA
negative regulation of cytokine production (GO:0001818)	0.478059	0.492918	0	0	1.55864	1.15031	KLF4
antigen receptor-mediated signaling pathway (GO:0050851)	0.483649	0.498148	0	0	1.533	1.11356	PSME1
cellular protein modification process (GO:0006464)	0.496761	0.511106	0	0	1.10562	0.773542	SOCS2;UBL5;PSME1;PARK7
regulation of cellular macromolecule biosynthetic process (GO:2000112)	0.497504	0.511324	0	0	1.21061	0.84519	HINT1;ATF4
cellular response to tumor necrosis factor (GO:0071356)	0.500067	0.513409	0	0	1.46084	1.01239	PSME1
negative regulation of intracellular signal transduction (GO:1902532)	0.507197	0.520175	0	0	1.43089	0.971368	RACK1
generation of neurons (GO:0048699)	0.514228	0.526823	0	0	1.40213	0.932543	IER2
mitotic cell cycle phase transition (GO:0044772)	0.526294	0.538611	0	0	1.35446	0.869425	HSP90AA1
negative regulation of inflammatory response (GO:0050728)	0.531374	0.542656	0	0	1.335	0.844109	KLF4
phosphate-containing compound metabolic process (GO:0006796)	0.531374	0.542656	0	0	1.335	0.844109	ALDOA
negative regulation of multicellular organismal process (GO:0051241)	0.534731	0.545505	0	0	1.32233	0.82777	ATF4
positive regulation of cell motility (GO:2000147)	0.546294	0.556122	0	0	1.27981	0.773767	RACK1
transcription, DNA-templated (GO:0006351)	0.546294	0.556122	0	0	1.27981	0.773767	ATF4
regulation of I-kappaB kinase/NF-kappaB signaling (GO:0043122)	0.551163	0.560485	0	0	1.2624	0.75204	GAPDH
regulation of autophagy (GO:0010506)	0.562324	0.571231	0	0	1.22354	0.704364	GAPDH
regulation of ERK1 and ERK2 cascade (GO:0070372)	0.573211	0.581676	0	0	1.18698	0.660556	MIF
positive regulation of signal transduction (GO:0009967)	0.59419	0.60233	0	0	1.11998	0.58301	KLF2
regulation of canonical Wnt signaling pathway (GO:0060828)	0.595649	0.603173	0	0	1.11548	0.577932	PSME1
negative regulation of signal transduction (GO:0009968)	0.615541	0.62266	0	0	1.05602	0.512436	RACK1
positive regulation of cell migration (GO:0030335)	0.618302	0.624797	0	0	1.04803	0.503869	RACK1
positive regulation of MAPK cascade (GO:0043410)	0.625121	0.631025	0	0	1.02857	0.483233	MIF
proteolysis (GO:0006508)	0.642293	0.647679	0	0	0.981169	0.434374	PRTN3
positive regulation of cellular process (GO:0048522)	0.655157	0.659959	0	0	0.898225	0.379842	HSP90AB1;PRTN3
chemical synaptic transmission (GO:0007268)	0.666005	0.670185	0	0	0.919157	0.373599	HSPA8
cellular macromolecule biosynthetic process (GO:0034645)	0.675519	0.678339	0	0	0.895299	0.351203	EEF1B2
cilium assembly (GO:0060271)	0.675519	0.678339	0	0	0.895299	0.351203	HSP90AA1
gene expression (GO:0010467)	0.721249	0.723505	0	0	0.787686	0.257393	HSPD1
protein transport (GO:0015031)	0.73407	0.735599	0	0	0.759356	0.234755	TXNIP
cellular protein metabolic process (GO:0044267)	0.776568	0.777376	0	0	0.670089	0.169446	UBL5
regulation of intracellular signal transduction (GO:1902531)	0.792231	0.792231	0	0	0.638696	0.148754	RHOB

## Sheet: UP-Reactome_2016
Term	P-value	Adjusted P-value	Old P-value	Old Adjusted P-value	Odds Ratio	Combined Score	Genes
Attenuation phase Homo sapiens R-HSA-3371568	3.26811e-12	1.51967e-09	0	0	114.613	3031.16	DNAJB1;HSPA8;HSP90AA1;HSP90AB1;UBB;HSPA1B;HSPA1A
HSF1-dependent transactivation Homo sapiens R-HSA-3371571	2.61355e-11	6.07649e-09	0	0	80.6215	1964.56	DNAJB1;HSPA8;HSP90AA1;HSP90AB1;UBB;HSPA1B;HSPA1A
HSF1 activation Homo sapiens R-HSA-3371511	7.18174e-10	1.11317e-07	0	0	79.8903	1682.04	DNAJB1;HSP90AA1;HSP90AB1;UBB;HSPA1B;HSPA1A
Respiratory electron transport, ATP synthesis by chemiosmotic coupling, and heat production by uncoupling proteins. Homo sapiens R-HSA-163200	4.80065e-09	5.58075e-07	0	0	24.9291	477.505	ATP5B;NDUFA7;COX4I1;UQCR11;ATP5G2;UQCRH;ATP5J2;COX6B1
Cellular response to heat stress Homo sapiens R-HSA-3371556	4.86708e-08	4.52638e-06	0	0	24.382	410.549	HSPA8;DNAJB1;HSP90AA1;HSP90AB1;UBB;HSPA1B;HSPA1A
The citric acid (TCA) cycle and respiratory electron transport Homo sapiens R-HSA-1428517	6.9053e-08	5.35161e-06	0	0	17.3259	285.676	ATP5B;NDUFA7;COX4I1;UQCR11;ATP5G2;UQCRH;ATP5J2;COX6B1
AUF1 (hnRNP D0) binds and destabilizes mRNA Homo sapiens R-HSA-450408	1.34985e-06	8.96685e-05	0	0	30.7359	415.412	HSPA8;UBB;UBC;PSME1;HSPA1A
The role of GTSE1 in G2/M progression after G2 checkpoint Homo sapiens R-HSA-8852276	2.10771e-06	0.00012251	0	0	27.883	364.428	HSP90AA1;HSP90AB1;UBB;UBC;PSME1
Interferon alpha/beta signaling Homo sapiens R-HSA-909733	4.28141e-06	0.000221206	0	0	23.8889	295.296	IFITM3;EGR1;IFITM1;IFITM2;IFI27
Cellular responses to stress Homo sapiens R-HSA-2262752	5.84481e-06	0.000258012	0	0	7.93562	95.6239	HSPA8;DNAJB1;HSP90AA1;JUN;HSP90AB1;UBB;UBC;HSPA1B;HSPA1A
Interferon Signaling Homo sapiens R-HSA-913531	6.10351e-06	0.000258012	0	0	11.4236	137.159	IFITM3;EGR1;IFITM1;IFITM2;IFI27;UBB;UBC
Regulation of HSF1-mediated heat shock response Homo sapiens R-HSA-3371453	9.55361e-06	0.000370203	0	0	20.0545	231.802	HSPA8;DNAJB1;UBB;HSPA1B;HSPA1A
Assembly Of The HIV Virion Homo sapiens R-HSA-175474	1.19519e-05	0.000427509	0	0	87.8779	996.063	UBB;UBC;PPIA
Regulation of mRNA stability by proteins that bind AU-rich elements Homo sapiens R-HSA-450531	1.3614e-05	0.000452179	0	0	18.5634	207.992	HSPA8;UBB;UBC;PSME1;HSPA1A
Respiratory electron transport Homo sapiens R-HSA-611105	1.52304e-05	0.000472142	0	0	18.1143	200.927	NDUFA7;COX4I1;UQCR11;UQCRH;COX6B1
MAPK6/MAPK4 signaling Homo sapiens R-HSA-5687128	1.89099e-05	0.000549568	0	0	17.278	187.912	DNAJB1;JUN;UBB;UBC;PSME1
Formation of ATP by chemiosmotic coupling Homo sapiens R-HSA-163210	2.32241e-05	0.000635247	0	0	67.5882	721.188	ATP5B;ATP5G2;ATP5J2
Infectious disease Homo sapiens R-HSA-5663205	3.17665e-05	0.000820634	0	0	7.31615	75.7741	HSP90AA1;HSP90AB1;UBB;UBC;PSME1;FAU;PPIA;HSPA1A
Constitutive Signaling by Ligand-Responsive EGFR Cancer Variants Homo sapiens R-HSA-1236382	3.98801e-05	0.000883058	0	0	54.9072	556.19	HSP90AA1;UBB;UBC
Signaling by Ligand-Responsive EGFR Variants in Cancer Homo sapiens R-HSA-5637815	3.98801e-05	0.000883058	0	0	54.9072	556.19	HSP90AA1;UBB;UBC
Signaling by EGFR in Cancer Homo sapiens R-HSA-1643713	3.98801e-05	0.000883058	0	0	54.9072	556.19	HSP90AA1;UBB;UBC
Cytokine Signaling in Immune system Homo sapiens R-HSA-1280215	6.40932e-05	0.0013547	0	0	5.19188	50.1285	IFITM3;SOCS2;EGR1;IFITM1;IFITM2;IFI27;UBB;UBC;PSME1;PRTN3
Budding and maturation of HIV virion Homo sapiens R-HSA-162588	9.32235e-05	0.00188474	0	0	39.9205	370.482	UBB;UBC;PPIA
Glucose metabolism Homo sapiens R-HSA-70326	0.000179197	0.00343485	0	0	15.8042	136.343	UBB;UBC;ALDOA;GAPDH
Uptake and function of diphtheria toxin Homo sapiens R-HSA-5336415	0.000184669	0.00343485	0	0	144.384	1241.26	HSP90AA1;HSP90AB1
Metabolism Homo sapiens R-HSA-1430728	0.000290473	0.005195	0	0	3.00298	24.4562	HSP90AA1;NDUFA7;COX4I1;UQCR11;ATP5G2;HSD17B10;UQCRH;ATP5J2;COX6B1;ATP5B;UBB;UBC;PSME1;FAU;ALDOA;TKT;GAPDH
Downregulation of ERBB4 signaling Homo sapiens R-HSA-1253288	0.000343136	0.00590956	0	0	96.2464	767.794	UBB;UBC
G2/M Transition Homo sapiens R-HSA-69275	0.000375194	0.0062309	0	0	8.91098	70.2904	HSP90AA1;HSP90AB1;UBB;UBC;PSME1
Mitotic G2-G2/M phases Homo sapiens R-HSA-453274	0.000395487	0.00634142	0	0	8.80526	68.9927	HSP90AA1;HSP90AB1;UBB;UBC;PSME1
PTK6 Regulates RTKs and Their Effectors AKT1 and DOK1 Homo sapiens R-HSA-8849469	0.000440162	0.00671729	0	0	82.4928	637.534	UBB;UBC
Gene Expression Homo sapiens R-HSA-74160	0.000510381	0.00671729	0	0	3.03544	23.0097	HSPA8;HSP90AA1;JUN;BTG2;COX4I1;HSD17B10;COX6B1;EEF1B2;UBB;UBC;PSME1;SNRPE;FAU;SNRPF;HSPA1A
Signaling by ERBB2 Homo sapiens R-HSA-1227986	0.000546635	0.00671729	0	0	20.8897	156.918	HSP90AA1;UBB;UBC
SLBP independent Processing of Histone Pre-mRNAs Homo sapiens R-HSA-111367	0.00054894	0.00671729	0	0	72.1775	541.874	SNRPE;SNRPF
IRAK2 mediated activation of TAK1 complex upon TLR7/8 or 9 stimulation Homo sapiens R-HSA-975163	0.00054894	0.00671729	0	0	72.1775	541.874	UBB;UBC
IRAK2 mediated activation of TAK1 complex Homo sapiens R-HSA-937042	0.00054894	0.00671729	0	0	72.1775	541.874	UBB;UBC
Diseases of carbohydrate metabolism Homo sapiens R-HSA-5663084	0.00054894	0.00671729	0	0	72.1775	541.874	UBB;UBC
Myoclonic epilepsy of Lafora Homo sapiens R-HSA-3785653	0.00054894	0.00671729	0	0	72.1775	541.874	UBB;UBC
Glycogen storage diseases Homo sapiens R-HSA-3229121	0.00054894	0.00671729	0	0	72.1775	541.874	UBB;UBC
SLBP Dependent Processing of Replication-Dependent Histone Pre-mRNAs Homo sapiens R-HSA-77588	0.000669387	0.00734617	0	0	64.1546	468.915	SNRPE;SNRPF
Membrane binding and targetting of GAG proteins Homo sapiens R-HSA-174490	0.000669387	0.00734617	0	0	64.1546	468.915	UBB;UBC
Synthesis And Processing Of GAG, GAGPOL Polyproteins Homo sapiens R-HSA-174495	0.000669387	0.00734617	0	0	64.1546	468.915	UBB;UBC
Regulation of activated PAK-2p34 by proteasome mediated degradation Homo sapiens R-HSA-211733	0.00070257	0.00734617	0	0	19.0694	138.458	UBB;UBC;PSME1
CDK-mediated phosphorylation and removal of Cdc6 Homo sapiens R-HSA-69017	0.000745521	0.00734617	0	0	18.6627	134.398	UBB;UBC;PSME1
Ubiquitin-dependent degradation of Cyclin D1 Homo sapiens R-HSA-69229	0.000745521	0.00734617	0	0	18.6627	134.398	UBB;UBC;PSME1
Ubiquitin-dependent degradation of Cyclin D Homo sapiens R-HSA-75815	0.000745521	0.00734617	0	0	18.6627	134.398	UBB;UBC;PSME1
Regulation of Apoptosis Homo sapiens R-HSA-169911	0.000745521	0.00734617	0	0	18.6627	134.398	UBB;UBC;PSME1
Vpu mediated degradation of CD4 Homo sapiens R-HSA-180534	0.000790109	0.00734617	0	0	18.273	130.53	UBB;UBC;PSME1
Autodegradation of the E3 ubiquitin ligase COP1 Homo sapiens R-HSA-349425	0.000790109	0.00734617	0	0	18.273	130.53	UBB;UBC;PSME1
The NLRP3 inflammasome Homo sapiens R-HSA-844456	0.000801422	0.00734617	0	0	57.7362	411.609	HSP90AB1;TXNIP
p53-Independent DNA Damage Response Homo sapiens R-HSA-69610	0.000836358	0.00734617	0	0	17.8992	126.842	UBB;UBC;PSME1
p53-Independent G1/S DNA damage checkpoint Homo sapiens R-HSA-69613	0.000836358	0.00734617	0	0	17.8992	126.842	UBB;UBC;PSME1
Ubiquitin Mediated Degradation of Phosphorylated Cdc25A Homo sapiens R-HSA-69601	0.000836358	0.00734617	0	0	17.8992	126.842	UBB;UBC;PSME1
Vif-mediated degradation of APOBEC3G Homo sapiens R-HSA-180585	0.000884294	0.00734617	0	0	17.5403	123.321	UBB;UBC;PSME1
SCF-beta-TrCP mediated degradation of Emi1 Homo sapiens R-HSA-174113	0.000933939	0.00734617	0	0	17.1955	119.958	UBB;UBC;PSME1
Stabilization of p53 Homo sapiens R-HSA-69541	0.000933939	0.00734617	0	0	17.1955	119.958	UBB;UBC;PSME1
Degradation of AXIN Homo sapiens R-HSA-4641257	0.000933939	0.00734617	0	0	17.1955	119.958	UBB;UBC;PSME1
p75NTR recruits signalling complexes Homo sapiens R-HSA-209543	0.000944963	0.00734617	0	0	52.4848	365.524	UBB;UBC
NF-kB is activated and signals survival Homo sapiens R-HSA-209560	0.000944963	0.00734617	0	0	52.4848	365.524	UBB;UBC
Downregulation of ERBB2:ERBB3 signaling Homo sapiens R-HSA-1358803	0.000944963	0.00734617	0	0	52.4848	365.524	UBB;UBC
Immune System Homo sapiens R-HSA-168256	0.000947893	0.00734617	0	0	2.94737	20.5174	IFITM3;EGR1;HSP90AA1;JUN;IFITM1;IFITM2;HSP90AB1;SOCS2;IFI27;UBB;UBC;PSME1;TXNIP;PRTN3
Hh mutants that don't undergo autocatalytic processing are degraded by ERAD Homo sapiens R-HSA-5362768	0.000985319	0.00751104	0	0	16.864	116.742	UBB;UBC;PSME1
Degradation of DVL Homo sapiens R-HSA-4641258	0.00103846	0.0075181	0	0	16.545	113.664	UBB;UBC;PSME1
Hh mutants abrogate ligand secretion Homo sapiens R-HSA-5387390	0.00109337	0.0075181	0	0	16.2377	110.717	UBB;UBC;PSME1
Receptor-ligand binding initiates the second proteolytic cleavage of Notch receptor Homo sapiens R-HSA-156988	0.00109993	0.0075181	0	0	48.1087	327.741	UBB;UBC
Host Interactions of HIV factors Homo sapiens R-HSA-162909	0.0011493	0.0075181	0	0	9.45863	64.0217	UBB;UBC;PSME1;PPIA
NIK-->noncanonical NF-kB signaling Homo sapiens R-HSA-5676590	0.00115009	0.0075181	0	0	15.9417	107.892	UBB;UBC;PSME1
CDT1 association with the CDC6:ORC:origin complex Homo sapiens R-HSA-68827	0.00115009	0.0075181	0	0	15.9417	107.892	UBB;UBC;PSME1
Degradation of GLI1 by the proteasome Homo sapiens R-HSA-5610780	0.00120864	0.0075181	0	0	15.6562	105.183	UBB;UBC;PSME1
GLI3 is processed to GLI3R by the proteasome Homo sapiens R-HSA-5610785	0.00120864	0.0075181	0	0	15.6562	105.183	UBB;UBC;PSME1
Degradation of GLI2 by the proteasome Homo sapiens R-HSA-5610783	0.00120864	0.0075181	0	0	15.6562	105.183	UBB;UBC;PSME1
SCF(Skp2)-mediated degradation of p27/p21 Homo sapiens R-HSA-187577	0.00120864	0.0075181	0	0	15.6562	105.183	UBB;UBC;PSME1
Regulation of innate immune responses to cytosolic DNA Homo sapiens R-HSA-3134975	0.00126624	0.0075181	0	0	44.4058	296.262	UBB;UBC
Association of licensing factors with the pre-replicative complex Homo sapiens R-HSA-69298	0.00126624	0.0075181	0	0	44.4058	296.262	UBB;UBC
Constitutive Signaling by NOTCH1 HD Domain Mutants Homo sapiens R-HSA-2691232	0.00126624	0.0075181	0	0	44.4058	296.262	UBB;UBC
Signaling by NOTCH1 HD Domain Mutants in Cancer Homo sapiens R-HSA-2691230	0.00126624	0.0075181	0	0	44.4058	296.262	UBB;UBC
NRIF signals cell death from the nucleus Homo sapiens R-HSA-205043	0.00126624	0.0075181	0	0	44.4058	296.262	UBB;UBC
Glycogen synthesis Homo sapiens R-HSA-3322077	0.00126624	0.0075181	0	0	44.4058	296.262	UBB;UBC
MAP kinase activation in TLR cascade Homo sapiens R-HSA-450294	0.00126903	0.0075181	0	0	15.3808	102.582	JUN;UBB;UBC
Dectin-1 mediated noncanonical NF-kB signaling Homo sapiens R-HSA-5607761	0.00133129	0.0075181	0	0	15.1149	100.085	UBB;UBC;PSME1
Autodegradation of Cdh1 by Cdh1:APC/C Homo sapiens R-HSA-174084	0.00139544	0.0075181	0	0	14.8579	97.6841	UBB;UBC;PSME1
Sema3A PAK dependent Axon repulsion Homo sapiens R-HSA-399954	0.00144381	0.0075181	0	0	41.2319	269.676	HSP90AA1;HSP90AB1
TGF-beta receptor signaling in EMT (epithelial to mesenchymal transition) Homo sapiens R-HSA-2173791	0.00144381	0.0075181	0	0	41.2319	269.676	UBB;UBC
Translesion synthesis by REV1 Homo sapiens R-HSA-110312	0.00144381	0.0075181	0	0	41.2319	269.676	UBB;UBC
p75NTR signals via NF-kB Homo sapiens R-HSA-193639	0.00144381	0.0075181	0	0	41.2319	269.676	UBB;UBC
TRAF6 mediated induction of TAK1 complex Homo sapiens R-HSA-937072	0.00144381	0.0075181	0	0	41.2319	269.676	UBB;UBC
Spry regulation of FGF signaling Homo sapiens R-HSA-1295596	0.00144381	0.0075181	0	0	41.2319	269.676	UBB;UBC
MAP3K8 (TPL2)-dependent MAPK1/3 activation Homo sapiens R-HSA-5684264	0.00144381	0.0075181	0	0	41.2319	269.676	UBB;UBC
p53-Dependent G1/S DNA damage checkpoint Homo sapiens R-HSA-69580	0.00146151	0.0075181	0	0	14.6096	95.3754	UBB;UBC;PSME1
p53-Dependent G1 DNA Damage Response Homo sapiens R-HSA-69563	0.00146151	0.0075181	0	0	14.6096	95.3754	UBB;UBC;PSME1
Asymmetric localization of PCP proteins Homo sapiens R-HSA-4608870	0.00146151	0.0075181	0	0	14.6096	95.3754	UBB;UBC;PSME1
Transcriptional Regulation by TP53 Homo sapiens R-HSA-3700989	0.00147129	0.0075181	0	0	5.28664	34.4775	JUN;BTG2;UBB;COX4I1;UBC;COX6B1
Hedgehog ligand biogenesis Homo sapiens R-HSA-5358346	0.00152951	0.00773066	0	0	14.3693	93.1537	UBB;UBC;PSME1
ER-Phagosome pathway Homo sapiens R-HSA-1236974	0.00159946	0.00782625	0	0	14.1369	91.0144	UBB;UBC;PSME1
G1/S DNA Damage Checkpoints Homo sapiens R-HSA-69615	0.00159946	0.00782625	0	0	14.1369	91.0144	UBB;UBC;PSME1
Inflammasomes Homo sapiens R-HSA-622312	0.00163257	0.00782625	0	0	38.4812	246.957	HSP90AB1;TXNIP
Translesion synthesis by POLK Homo sapiens R-HSA-5655862	0.00163257	0.00782625	0	0	38.4812	246.957	UBB;UBC
Translesion synthesis by POLI Homo sapiens R-HSA-5656121	0.00163257	0.00782625	0	0	38.4812	246.957	UBB;UBC
APC/C:Cdc20 mediated degradation of Securin Homo sapiens R-HSA-174154	0.00167139	0.00785046	0	0	13.9118	88.9532	UBB;UBC;PSME1
Activation of NF-kappaB in B cells Homo sapiens R-HSA-1169091	0.00167139	0.00785046	0	0	13.9118	88.9532	UBB;UBC;PSME1
Semaphorin interactions Homo sapiens R-HSA-373755	0.00174531	0.00795656	0	0	13.6937	86.9663	HSP90AA1;HSP90AB1;RHOB
Regulation of RAS by GAPs Homo sapiens R-HSA-5658442	0.00174531	0.00795656	0	0	13.6937	86.9663	UBB;UBC;PSME1
Assembly of the pre-replicative complex Homo sapiens R-HSA-68867	0.00174531	0.00795656	0	0	13.6937	86.9663	UBB;UBC;PSME1
Developmental Biology Homo sapiens R-HSA-1266738	0.00179666	0.00803852	0	0	3.57803	22.6197	HSPA8;HSP90AA1;JUN;HSP90AB1;UBB;UBC;PSME1;KLF4;RHOB
Cyclin E associated events during G1/S transition Homo sapiens R-HSA-69202	0.00182125	0.00803852	0	0	13.4824	85.0498	UBB;UBC;PSME1
Oxygen-dependent proline hydroxylation of Hypoxia-inducible Factor Alpha Homo sapiens R-HSA-1234176	0.00183244	0.00803852	0	0	36.0743	227.344	UBB;UBC
Activation of IRF3/IRF7 mediated by TBK1/IKK epsilon Homo sapiens R-HSA-936964	0.00183244	0.00803852	0	0	36.0743	227.344	UBB;UBC
Cyclin A:Cdk2-associated events at S phase entry Homo sapiens R-HSA-69656	0.00189922	0.00825361	0	0	13.2774	83.2004	UBB;UBC;PSME1
Switching of origins to a post-replicative state Homo sapiens R-HSA-69052	0.00197924	0.00844355	0	0	13.0786	81.4147	UBB;UBC;PSME1
Orc1 removal from chromatin Homo sapiens R-HSA-68949	0.00197924	0.00844355	0	0	13.0786	81.4147	UBB;UBC;PSME1
Regulation of TP53 Activity through Methylation Homo sapiens R-HSA-6804760	0.00204333	0.0084825	0	0	33.9506	210.262	UBB;UBC
Translesion Synthesis by POLH Homo sapiens R-HSA-110320	0.00204333	0.0084825	0	0	33.9506	210.262	UBB;UBC
APC/C:Cdh1 mediated degradation of Cdc20 and other APC/C:Cdh1 targeted proteins in late mitosis/early G1 Homo sapiens R-HSA-174178	0.00206134	0.0084825	0	0	12.8856	79.6897	UBB;UBC;PSME1
Cdc20:Phospho-APC/C mediated degradation of Cyclin A Homo sapiens R-HSA-174184	0.00206134	0.0084825	0	0	12.8856	79.6897	UBB;UBC;PSME1
APC:Cdc20 mediated degradation of cell cycle proteins prior to satisfation of the cell cycle checkpoint Homo sapiens R-HSA-179419	0.00214553	0.0086006	0	0	12.6982	78.0225	UBB;UBC;PSME1
Removal of licensing factors from origins Homo sapiens R-HSA-69300	0.00214553	0.0086006	0	0	12.6982	78.0225	UBB;UBC;PSME1
TRAF6 Mediated Induction of proinflammatory cytokines Homo sapiens R-HSA-168180	0.00214553	0.0086006	0	0	12.6982	78.0225	JUN;UBB;UBC
Axon guidance Homo sapiens R-HSA-422475	0.00231176	0.00914336	0	0	4.18144	25.3803	HSPA8;HSP90AA1;HSP90AB1;UBB;UBC;PSME1;RHOB
APC/C:Cdc20 mediated degradation of mitotic proteins Homo sapiens R-HSA-176409	0.00232025	0.00914336	0	0	12.3393	74.851	UBB;UBC;PSME1
Activation of APC/C and APC/C:Cdc20 mediated degradation of mitotic proteins Homo sapiens R-HSA-176814	0.00241082	0.00934194	0	0	12.1673	73.3418	UBB;UBC;PSME1
Regulation of DNA replication Homo sapiens R-HSA-69304	0.00241082	0.00934194	0	0	12.1673	73.3418	UBB;UBC;PSME1
Regulation of FZD by ubiquitination Homo sapiens R-HSA-4641263	0.00249787	0.00952058	0	0	30.3738	182.009	UBB;UBC
NOTCH2 Activation and Transmission of Signal to the Nucleus Homo sapiens R-HSA-2979096	0.00249787	0.00952058	0	0	30.3738	182.009	UBB;UBC
Senescence-Associated Secretory Phenotype (SASP) Homo sapiens R-HSA-2559582	0.00259848	0.00982352	0	0	11.8372	70.4651	JUN;UBB;UBC
Pink/Parkin Mediated Mitophagy Homo sapiens R-HSA-5205685	0.00274137	0.0101979	0	0	28.8536	170.216	UBB;UBC
Mitophagy Homo sapiens R-HSA-5205647	0.00274137	0.0101979	0	0	28.8536	170.216	UBB;UBC
Regulation of APC/C activators between G1/S and early anaphase Homo sapiens R-HSA-176408	0.00279493	0.0103146	0	0	11.5246	67.7639	UBB;UBC;PSME1
Gap-filling DNA repair synthesis and ligation in GG-NER Homo sapiens R-HSA-5696397	0.00299558	0.0106211	0	0	27.4783	159.666	UBB;UBC
Downregulation of SMAD2/3:SMAD4 transcriptional activity Homo sapiens R-HSA-2173795	0.00299558	0.0106211	0	0	27.4783	159.666	UBB;UBC
APC/C:Cdc20 mediated degradation of Cyclin B Homo sapiens R-HSA-174048	0.00299558	0.0106211	0	0	27.4783	159.666	UBB;UBC
Degradation of beta-catenin by the destruction complex Homo sapiens R-HSA-195253	0.00310638	0.0106211	0	0	11.0853	64.0096	UBB;UBC;PSME1
Antigen processing-Cross presentation Homo sapiens R-HSA-1236975	0.00310638	0.0106211	0	0	11.0853	64.0096	UBB;UBC;PSME1
DNA Replication Pre-Initiation Homo sapiens R-HSA-69002	0.00310638	0.0106211	0	0	11.0853	64.0096	UBB;UBC;PSME1
M/G1 Transition Homo sapiens R-HSA-68874	0.00310638	0.0106211	0	0	11.0853	64.0096	UBB;UBC;PSME1
Toll Like Receptor 10 (TLR10) Cascade Homo sapiens R-HSA-168142	0.00310638	0.0106211	0	0	11.0853	64.0096	JUN;UBB;UBC
Toll Like Receptor 5 (TLR5) Cascade Homo sapiens R-HSA-168176	0.00310638	0.0106211	0	0	11.0853	64.0096	JUN;UBB;UBC
MyD88 cascade initiated on plasma membrane Homo sapiens R-HSA-975871	0.00310638	0.0106211	0	0	11.0853	64.0096	JUN;UBB;UBC
TRAF6 mediated induction of NFkB and MAP kinases upon TLR7/8 or 9 activation Homo sapiens R-HSA-975138	0.00321474	0.0108193	0	0	10.9461	62.8309	JUN;UBB;UBC
Post-Elongation Processing of Intronless pre-mRNA Homo sapiens R-HSA-112297	0.00326043	0.0108193	0	0	26.2279	150.178	SNRPE;SNRPF
Processing of Capped Intronless Pre-mRNA Homo sapiens R-HSA-75067	0.00326043	0.0108193	0	0	26.2279	150.178	SNRPE;SNRPF
IKK complex recruitment mediated by RIP1 Homo sapiens R-HSA-937041	0.00326043	0.0108193	0	0	26.2279	150.178	UBB;UBC
Metabolism of carbohydrates Homo sapiens R-HSA-71387	0.0032807	0.0108193	0	0	5.37469	30.7416	UBB;UBC;ALDOA;TKT;GAPDH
MAPK family signaling cascades Homo sapiens R-HSA-5683057	0.00338111	0.0108764	0	0	5.33561	30.3572	DNAJB1;JUN;UBB;UBC;PSME1
Hedgehog 'on' state Homo sapiens R-HSA-5632684	0.00343836	0.0108764	0	0	10.6781	60.5742	UBB;UBC;PSME1
APC/C-mediated degradation of cell cycle proteins Homo sapiens R-HSA-174143	0.00343836	0.0108764	0	0	10.6781	60.5742	UBB;UBC;PSME1
Regulation of mitotic cell cycle Homo sapiens R-HSA-453276	0.00343836	0.0108764	0	0	10.6781	60.5742	UBB;UBC;PSME1
MyD88 dependent cascade initiated on endosome Homo sapiens R-HSA-975155	0.00343836	0.0108764	0	0	10.6781	60.5742	JUN;UBB;UBC
Toll Like Receptor 7/8 (TLR7/8) Cascade Homo sapiens R-HSA-168181	0.00343836	0.0108764	0	0	10.6781	60.5742	JUN;UBB;UBC
APC-Cdc20 mediated degradation of Nek2A Homo sapiens R-HSA-179409	0.00353585	0.0111092	0	0	25.0863	141.607	UBB;UBC
Regulation of PLK1 Activity at G2/M Transition Homo sapiens R-HSA-2565942	0.00367129	0.0114574	0	0	10.4228	58.4428	HSP90AA1;UBB;UBC
Toll Like Receptor 9 (TLR9) Cascade Homo sapiens R-HSA-168138	0.00379128	0.0116151	0	0	10.2997	57.4211	JUN;UBB;UBC
Downregulation of TGF-beta receptor signaling Homo sapiens R-HSA-2173788	0.00382174	0.0116151	0	0	24.0399	133.831	UBB;UBC
Regulation of Hypoxia-inducible Factor (HIF) by oxygen Homo sapiens R-HSA-1234174	0.00382174	0.0116151	0	0	24.0399	133.831	UBB;UBC
Cellular response to hypoxia Homo sapiens R-HSA-2262749	0.00382174	0.0116151	0	0	24.0399	133.831	UBB;UBC
Disease Homo sapiens R-HSA-1643685	0.0040769	0.0122594	0	0	3.40254	18.7222	HSP90AA1;HSP90AB1;UBB;UBC;PSME1;FAU;PPIA;HSPA1A
Uptake and actions of bacterial toxins Homo sapiens R-HSA-5339562	0.00411805	0.0122594	0	0	23.0771	126.748	HSP90AA1;HSP90AB1
EGFR downregulation Homo sapiens R-HSA-182971	0.00411805	0.0122594	0	0	23.0771	126.748	UBB;UBC
Oxidative Stress Induced Senescence Homo sapiens R-HSA-2559580	0.00416554	0.0122594	0	0	9.94703	54.5187	JUN;UBB;UBC
PCP/CE pathway Homo sapiens R-HSA-4086400	0.00416554	0.0122594	0	0	9.94703	54.5187	UBB;UBC;PSME1
MyD88:Mal cascade initiated on plasma membrane Homo sapiens R-HSA-166058	0.00429511	0.0123285	0	0	9.83477	53.6022	JUN;UBB;UBC
Toll Like Receptor TLR1:TLR2 Cascade Homo sapiens R-HSA-168179	0.00429511	0.0123285	0	0	9.83477	53.6022	JUN;UBB;UBC
Toll Like Receptor TLR6:TLR2 Cascade Homo sapiens R-HSA-168188	0.00429511	0.0123285	0	0	9.83477	53.6022	JUN;UBB;UBC
Toll Like Receptor 2 (TLR2) Cascade Homo sapiens R-HSA-181438	0.00429511	0.0123285	0	0	9.83477	53.6022	JUN;UBB;UBC
Recognition of DNA damage by PCNA-containing replication complex Homo sapiens R-HSA-110314	0.00442468	0.0125456	0	0	22.1884	120.274	UBB;UBC
Endosomal Sorting Complex Required For Transport (ESCRT) Homo sapiens R-HSA-917729	0.00442468	0.0125456	0	0	22.1884	120.274	UBB;UBC
TNFR2 non-canonical NF-kB pathway Homo sapiens R-HSA-5668541	0.00469841	0.013241	0	0	9.51263	50.9927	UBB;UBC;PSME1
Negative regulation of FGFR3 signaling Homo sapiens R-HSA-5654732	0.00474158	0.0132821	0	0	21.3655	114.335	UBB;UBC
Synthesis of DNA Homo sapiens R-HSA-69239	0.00497958	0.0136206	0	0	9.30929	49.3617	UBB;UBC;PSME1
MyD88-independent TLR3/TLR4 cascade Homo sapiens R-HSA-166166	0.00497958	0.0136206	0	0	9.30929	49.3617	JUN;UBB;UBC
Toll Like Receptor 3 (TLR3) Cascade Homo sapiens R-HSA-168164	0.00497958	0.0136206	0	0	9.30929	49.3617	JUN;UBB;UBC
TRIF-mediated TLR3/TLR4 signaling Homo sapiens R-HSA-937061	0.00497958	0.0136206	0	0	9.30929	49.3617	JUN;UBB;UBC
Termination of translesion DNA synthesis Homo sapiens R-HSA-5656169	0.00506866	0.0137031	0	0	20.6014	108.872	UBB;UBC
Activated NOTCH1 Transmits Signal to the Nucleus Homo sapiens R-HSA-2122948	0.00506866	0.0137031	0	0	20.6014	108.872	UBB;UBC
CLEC7A (Dectin-1) signaling Homo sapiens R-HSA-5607764	0.00527072	0.0140051	0	0	9.11443	47.8105	UBB;UBC;PSME1
Downstream TCR signaling Homo sapiens R-HSA-202424	0.00527072	0.0140051	0	0	9.11443	47.8105	UBB;UBC;PSME1
Hedgehog 'off' state Homo sapiens R-HSA-5610787	0.00527072	0.0140051	0	0	9.11443	47.8105	UBB;UBC;PSME1
Negative regulation of FGFR4 signaling Homo sapiens R-HSA-5654733	0.00540585	0.0142018	0	0	19.8901	103.832	UBB;UBC
Regulation of TNFR1 signaling Homo sapiens R-HSA-5357905	0.00540585	0.0142018	0	0	19.8901	103.832	UBB;UBC
TGF-beta receptor signaling activates SMADs Homo sapiens R-HSA-2173789	0.00575307	0.014539	0	0	19.2261	99.1686	UBB;UBC
Signaling by NOTCH2 Homo sapiens R-HSA-1980145	0.00575307	0.014539	0	0	19.2261	99.1686	UBB;UBC
Oncogene Induced Senescence Homo sapiens R-HSA-2559585	0.00575307	0.014539	0	0	19.2261	99.1686	UBB;UBC
SMAD2/SMAD3:SMAD4 heterotrimer regulates transcription Homo sapiens R-HSA-2173796	0.00575307	0.014539	0	0	19.2261	99.1686	UBB;UBC
Gluconeogenesis Homo sapiens R-HSA-70263	0.00575307	0.014539	0	0	19.2261	99.1686	ALDOA;GAPDH
Glycolysis Homo sapiens R-HSA-70171	0.00575307	0.014539	0	0	19.2261	99.1686	ALDOA;GAPDH
Negative regulation of FGFR1 signaling Homo sapiens R-HSA-5654726	0.00575307	0.014539	0	0	19.2261	99.1686	UBB;UBC
DNA Replication Homo sapiens R-HSA-69306	0.00620487	0.015596	0	0	8.57569	43.5853	UBB;UBC;PSME1
Negative regulation of FGFR2 signaling Homo sapiens R-HSA-5654727	0.00647734	0.0161068	0	0	18.0226	90.8241	UBB;UBC
Negative regulators of RIG-I/MDA5 signaling Homo sapiens R-HSA-936440	0.00647734	0.0161068	0	0	18.0226	90.8241	UBB;UBC
Regulation of TP53 Degradation Homo sapiens R-HSA-6804757	0.00685423	0.0168636	0	0	17.4756	87.0791	UBB;UBC
Fanconi Anemia Pathway Homo sapiens R-HSA-6783310	0.00685423	0.0168636	0	0	17.4756	87.0791	UBB;UBC
FCERI mediated NF-kB activation Homo sapiens R-HSA-2871837	0.00723197	0.0176283	0	0	8.09681	39.9112	UBB;UBC;PSME1
Regulation of TP53 Expression and Degradation Homo sapiens R-HSA-6806003	0.00724087	0.0176283	0	0	16.9608	83.583	UBB;UBC
G1/S Transition Homo sapiens R-HSA-69206	0.00741235	0.0178588	0	0	8.02213	39.3454	UBB;UBC;PSME1
Activated TLR4 signalling Homo sapiens R-HSA-166054	0.00741235	0.0178588	0	0	8.02213	39.3454	JUN;UBB;UBC
Translesion synthesis by Y family DNA polymerases bypasses lesions on DNA template Homo sapiens R-HSA-110313	0.00763718	0.0183056	0	0	16.4754	80.3129	UBB;UBC
HIV Infection Homo sapiens R-HSA-162906	0.00803733	0.0188891	0	0	5.39806	26.0384	UBB;UBC;PSME1;PPIA
DNA Damage Recognition in GG-NER Homo sapiens R-HSA-5696394	0.00804309	0.0188891	0	0	16.0169	77.2486	UBB;UBC
G1 Phase Homo sapiens R-HSA-69236	0.00804309	0.0188891	0	0	16.0169	77.2486	UBB;UBC
Cyclin D associated events in G1 Homo sapiens R-HSA-69231	0.00804309	0.0188891	0	0	16.0169	77.2486	UBB;UBC
Dual Incision in GG-NER Homo sapiens R-HSA-5696400	0.00845853	0.0197649	0	0	15.5832	74.3722	UBB;UBC
TCR signaling Homo sapiens R-HSA-202403	0.00855059	0.0198801	0	0	7.60128	36.1954	UBB;UBC;PSME1
Negative regulation of MAPK pathway Homo sapiens R-HSA-5675221	0.00888343	0.0205512	0	0	15.1724	71.6678	UBB;UBC
TNF signaling Homo sapiens R-HSA-75893	0.00931772	0.021343	0	0	14.7826	69.1211	UBB;UBC
Signaling by NOTCH Homo sapiens R-HSA-157118	0.00936337	0.021343	0	0	7.34429	34.3048	JUN;UBB;UBC
Toll Like Receptor 4 (TLR4) Cascade Homo sapiens R-HSA-166016	0.00936337	0.021343	0	0	7.34429	34.3048	JUN;UBB;UBC
C-type lectin receptors (CLRs) Homo sapiens R-HSA-5621481	0.00957338	0.0217152	0	0	7.28272	33.8557	UBB;UBC;PSME1
Deactivation of the beta-catenin transactivating complex Homo sapiens R-HSA-3769402	0.00976133	0.0219833	0	0	14.4123	66.7193	UBB;UBC
S Phase Homo sapiens R-HSA-69242	0.00978613	0.0219833	0	0	7.22217	33.4154	UBB;UBC;PSME1
Formation of Incision Complex in GG-NER Homo sapiens R-HSA-5696395	0.0102142	0.0228346	0	0	14.0601	64.4512	UBB;UBC
Late Phase of HIV Life Cycle Homo sapiens R-HSA-162599	0.0106647	0.0235282	0	0	6.98965	31.7387	UBB;UBC;PPIA
Transcriptional activity of SMAD2/SMAD3:SMAD4 heterotrimer Homo sapiens R-HSA-2173793	0.0106762	0.0235282	0	0	13.7246	62.3062	UBB;UBC
Interleukin-1 signaling Homo sapiens R-HSA-446652	0.0106762	0.0235282	0	0	13.7246	62.3062	UBB;UBC
Diseases of metabolism Homo sapiens R-HSA-5668914	0.0111474	0.0244506	0	0	13.4048	60.2753	UBB;UBC
DNA Damage Bypass Homo sapiens R-HSA-73893	0.0116275	0.0253841	0	0	13.0995	58.35	UBB;UBC
mRNA Splicing - Major Pathway Homo sapiens R-HSA-72163	0.0120658	0.0260846	0	0	6.66749	29.4528	HSPA8;SNRPE;SNRPF
NOTCH1 Intracellular Domain Regulates Transcription Homo sapiens R-HSA-2122947	0.0121167	0.0260846	0	0	12.8077	56.5227	UBB;UBC
Nucleotide-binding domain, leucine rich repeat containing receptor (NLR) signaling pathways Homo sapiens R-HSA-168643	0.0121167	0.0260846	0	0	12.8077	56.5227	HSP90AB1;TXNIP
Influenza Life Cycle Homo sapiens R-HSA-168255	0.0125553	0.0266585	0	0	6.56656	28.7459	HSP90AA1;FAU;HSPA1A
Signaling by Hedgehog Homo sapiens R-HSA-5358351	0.0125553	0.0266585	0	0	6.56656	28.7459	UBB;UBC;PSME1
Mitotic G1-G1/S phases Homo sapiens R-HSA-453279	0.0125553	0.0266585	0	0	6.56656	28.7459	UBB;UBC;PSME1
Death Receptor Signalling Homo sapiens R-HSA-73887	0.0126148	0.026663	0	0	12.5287	54.7865	UBB;UBC
Toll-Like Receptors Cascades Homo sapiens R-HSA-168898	0.0135681	0.0284366	0	0	6.37355	27.4065	JUN;UBB;UBC
Metabolism of non-coding RNA Homo sapiens R-HSA-194441	0.0136374	0.0284366	0	0	12.0054	51.5627	SNRPE;SNRPF
snRNP Assembly Homo sapiens R-HSA-191859	0.0136374	0.0284366	0	0	12.0054	51.5627	SNRPE;SNRPF
HIV Life Cycle Homo sapiens R-HSA-162587	0.0138284	0.0287062	0	0	6.32705	27.0863	UBB;UBC;PPIA
mRNA Splicing Homo sapiens R-HSA-72172	0.0146263	0.0300939	0	0	6.19149	26.1586	HSPA8;SNRPE;SNRPF
Beta-catenin independent WNT signaling Homo sapiens R-HSA-3858494	0.0146263	0.0300939	0	0	6.19149	26.1586	UBB;UBC;PSME1
mRNA Splicing - Minor Pathway Homo sapiens R-HSA-72165	0.0146947	0.0301016	0	0	11.5241	48.6346	SNRPE;SNRPF
Formation of TC-NER Pre-Incision Complex Homo sapiens R-HSA-6781823	0.0152363	0.0310741	0	0	11.2975	47.2697	UBB;UBC
Influenza Infection Homo sapiens R-HSA-168254	0.0154498	0.031372	0	0	6.06158	25.2777	HSP90AA1;FAU;HSPA1A
Mitochondrial protein import Homo sapiens R-HSA-1268020	0.0157864	0.031916	0	0	11.0797	45.9653	ATP5B;HSPD1
G2/M Checkpoints Homo sapiens R-HSA-69481	0.0162992	0.03281	0	0	5.93697	24.4404	UBB;UBC;PSME1
Constitutive Signaling by NOTCH1 HD+PEST Domain Mutants Homo sapiens R-HSA-2894862	0.0174871	0.0344374	0	0	10.4738	42.38	UBB;UBC
Signaling by NOTCH1 in Cancer Homo sapiens R-HSA-2644603	0.0174871	0.0344374	0	0	10.4738	42.38	UBB;UBC
Signaling by NOTCH1 PEST Domain Mutants in Cancer Homo sapiens R-HSA-2644602	0.0174871	0.0344374	0	0	10.4738	42.38	UBB;UBC
Constitutive Signaling by NOTCH1 PEST Domain Mutants Homo sapiens R-HSA-2644606	0.0174871	0.0344374	0	0	10.4738	42.38	UBB;UBC
Signaling by NOTCH1 HD+PEST Domain Mutants in Cancer Homo sapiens R-HSA-2894858	0.0174871	0.0344374	0	0	10.4738	42.38	UBB;UBC
APOBEC3G mediated resistance to HIV-1 infection Homo sapiens R-HSA-180689	0.017626	0.0344374	0	0	71.1607	287.374	PPIA
tRNA processing in the mitochondrion Homo sapiens R-HSA-6785470	0.017626	0.0344374	0	0	71.1607	287.374	HSD17B10
Recruitment and ATM-mediated phosphorylation of repair and signaling proteins at DNA double strand breaks Homo sapiens R-HSA-5693565	0.0180706	0.0351582	0	0	10.2862	41.2835	UBB;UBC
DNA Double Strand Break Response Homo sapiens R-HSA-5693606	0.0186622	0.036158	0	0	10.1053	40.2316	UBB;UBC
Diseases of signal transduction Homo sapiens R-HSA-5663202	0.0192585	0.0367083	0	0	4.1297	16.3115	HSP90AA1;UBB;UBC;PSME1
Cleavage of Growing Transcript in the Termination Region Homo sapiens R-HSA-109688	0.019262	0.0367083	0	0	9.93053	39.2219	SNRPE;SNRPF
RNA Polymerase II Transcription Termination Homo sapiens R-HSA-73856	0.019262	0.0367083	0	0	9.93053	39.2219	SNRPE;SNRPF
Post-Elongation Processing of the Transcript Homo sapiens R-HSA-76044	0.019262	0.0367083	0	0	9.93053	39.2219	SNRPE;SNRPF
FCERI mediated MAPK activation Homo sapiens R-HSA-2871796	0.0194777	0.0369679	0	0	4.115	16.2069	JUN;UBB;UBC;PSME1
Cellular Senescence Homo sapiens R-HSA-2559583	0.019635	0.0371149	0	0	5.52057	21.6983	JUN;UBB;UBC
Cell death signalling via NRAGE, NRIF and NADE Homo sapiens R-HSA-204998	0.0198698	0.0374067	0	0	9.76173	38.2519	UBB;UBC
Separation of Sister Chromatids Homo sapiens R-HSA-2467813	0.0199556	0.0374167	0	0	5.48557	21.4719	UBB;UBC;PSME1
Apoptosis Homo sapiens R-HSA-109581	0.0202791	0.0378705	0	0	5.45101	21.2489	UBB;UBC;PSME1
Gap-filling DNA repair synthesis and ligation in TC-NER Homo sapiens R-HSA-6782210	0.0204856	0.0381032	0	0	9.59855	37.3195	UBB;UBC
Circadian Clock Homo sapiens R-HSA-400253	0.0211093	0.0388069	0	0	9.44072	36.4227	UBB;UBC
Dual incision in TC-NER Homo sapiens R-HSA-6782135	0.0211093	0.0388069	0	0	9.44072	36.4227	UBB;UBC
Scavenging by Class F Receptors Homo sapiens R-HSA-3000484	0.0211143	0.0388069	0	0	56.9257	219.608	HSP90AA1
Programmed Cell Death Homo sapiens R-HSA-5357801	0.0212669	0.0389335	0	0	5.34987	20.6002	UBB;UBC;PSME1
HDR through Homologous Recombination (HRR) Homo sapiens R-HSA-5685942	0.021741	0.0396453	0	0	9.28799	35.5596	UBB;UBC
Cytosolic sensors of pathogen-associated DNA Homo sapiens R-HSA-1834949	0.0230275	0.0418273	0	0	8.99683	33.9276	UBB;UBC
Mitotic Anaphase Homo sapiens R-HSA-68882	0.0236732	0.0426833	0	0	5.12777	19.1953	UBB;UBC;PSME1
Signaling by PTK6 Homo sapiens R-HSA-8848021	0.0236824	0.0426833	0	0	8.85797	33.1556	UBB;UBC
Mitotic Metaphase and Anaphase Homo sapiens R-HSA-2555396	0.0240286	0.0430141	0	0	5.09752	19.0062	UBB;UBC;PSME1
Cell Cycle, Mitotic Homo sapiens R-HSA-69278	0.0241228	0.0430141	0	0	3.2279	12.0226	HSP90AA1;HSP90AB1;UBB;UBC;PSME1
Innate Immune System Homo sapiens R-HSA-168249	0.0241434	0.0430141	0	0	2.61529	9.73868	HSP90AA1;JUN;HSP90AB1;UBB;UBC;PSME1;TXNIP
Amyloid fiber formation Homo sapiens R-HSA-977225	0.0243448	0.0432074	0	0	8.72332	32.4109	UBB;UBC
Cell Cycle Checkpoints Homo sapiens R-HSA-69620	0.0269758	0.0471438	0	0	4.86773	17.5862	UBB;UBC;PSME1
VEGFA-VEGFR2 Pathway Homo sapiens R-HSA-4420097	0.027052	0.0471438	0	0	3.70546	13.3767	HSP90AA1;UBB;UBC;PSME1
ISG15 antiviral mechanism Homo sapiens R-HSA-1169408	0.0270697	0.0471438	0	0	8.22319	29.6803	UBB;UBC
Antiviral mechanism by IFN-stimulated genes Homo sapiens R-HSA-1169410	0.0270697	0.0471438	0	0	8.22319	29.6803	UBB;UBC
Signaling by NOTCH1 Homo sapiens R-HSA-1980143	0.0270697	0.0471438	0	0	8.22319	29.6803	UBB;UBC
Signaling by TGF-beta Receptor Complex Homo sapiens R-HSA-170834	0.0277693	0.0481818	0	0	8.10696	29.0539	UBB;UBC
tRNA modification in the mitochondrion Homo sapiens R-HSA-6787450	0.0280543	0.0484953	0	0	40.6571	145.293	HSD17B10
Signaling by VEGF Homo sapiens R-HSA-194138	0.0292565	0.0503862	0	0	3.61249	12.7581	HSP90AA1;UBB;UBC;PSME1
Transcription-Coupled Nucleotide Excision Repair (TC-NER) Homo sapiens R-HSA-6781827	0.0299116	0.0513244	0	0	7.77712	27.2939	UBB;UBC
Downstream signaling events of B Cell Receptor (BCR) Homo sapiens R-HSA-1168372	0.0309201	0.0528597	0	0	4.60784	16.0185	UBB;UBC;PSME1
Processing of Capped Intron-Containing Pre-mRNA Homo sapiens R-HSA-72203	0.0313303	0.0528893	0	0	4.58336	15.8729	HSPA8;SNRPE;SNRPF
CHL1 interactions Homo sapiens R-HSA-447041	0.0315061	0.0528893	0	0	35.5732	122.997	HSPA8
RHO GTPases Activate Rhotekin and Rhophilins Homo sapiens R-HSA-5666185	0.0315061	0.0528893	0	0	35.5732	122.997	RHOB
Integration of provirus Homo sapiens R-HSA-162592	0.0315061	0.0528893	0	0	35.5732	122.997	PPIA
Pentose phosphate pathway (hexose monophosphate shunt) Homo sapiens R-HSA-71336	0.0315061	0.0528893	0	0	35.5732	122.997	TKT
RIG-I/MDA5 mediated induction of IFN-alpha/beta pathways Homo sapiens R-HSA-168928	0.0321177	0.0537221	0	0	7.47299	25.6947	UBB;UBC
Processing of DNA double-strand break ends Homo sapiens R-HSA-5693607	0.0336231	0.0560385	0	0	7.28307	24.7081	UBB;UBC
TCF dependent signaling in response to WNT Homo sapiens R-HSA-201681	0.0338522	0.0562188	0	0	4.4417	15.0385	UBB;UBC;PSME1
Global Genome Nucleotide Excision Repair (GG-NER) Homo sapiens R-HSA-5696399	0.034386	0.0569021	0	0	7.19167	24.2367	UBB;UBC
eNOS activation Homo sapiens R-HSA-203615	0.0349458	0.0570168	0	0	31.619	106.049	HSP90AA1
Tetrahydrobiopterin (BH4) synthesis, recycling, salvage and regulation Homo sapiens R-HSA-1474151	0.0349458	0.0570168	0	0	31.619	106.049	HSP90AA1
ATF6-alpha activates chaperone genes Homo sapiens R-HSA-381183	0.0349458	0.0570168	0	0	31.619	106.049	ATF4
Activation of the AP-1 family of transcription factors Homo sapiens R-HSA-450341	0.0349458	0.0570168	0	0	31.619	106.049	JUN
p75 NTR receptor-mediated signalling Homo sapiens R-HSA-193704	0.0351557	0.0571587	0	0	7.10252	23.779	UBB;UBC
TP53 Regulates Metabolic Genes Homo sapiens R-HSA-5628897	0.035932	0.0581771	0	0	7.01555	23.3346	COX4I1;COX6B1
Metabolism of proteins Homo sapiens R-HSA-392499	0.0360323	0.0581771	0	0	2.247	7.46755	EEF1B2;ATP5B;UBB;UBC;FAU;KLF4;ATF4;HSPD1
Eukaryotic Translation Elongation Homo sapiens R-HSA-156842	0.0399122	0.0639971	0	0	6.61069	21.2935	EEF1B2;FAU
Regulation of TP53 Activity through Phosphorylation Homo sapiens R-HSA-6804756	0.0399122	0.0639971	0	0	6.61069	21.2935	UBB;UBC
ATF6-alpha activates chaperones Homo sapiens R-HSA-381033	0.041789	0.0667763	0	0	25.8675	82.1325	ATF4
Hemostasis Homo sapiens R-HSA-109582	0.0463031	0.0737362	0	0	2.68434	8.24775	PRTN3;MIF;ALDOA;PPIA;RHOB
Regulation of actin dynamics for phagocytic cup formation Homo sapiens R-HSA-2029482	0.0466082	0.0739686	0	0	6.05156	18.554	HSP90AA1;HSP90AB1
Early Phase of HIV Life Cycle Homo sapiens R-HSA-162594	0.0485845	0.0768428	0	0	21.8857	66.1923	PPIA
Stimuli-sensing channels Homo sapiens R-HSA-2672351	0.0492185	0.0775818	0	0	5.86542	17.6636	UBB;UBC
Signaling by the B Cell Receptor (BCR) Homo sapiens R-HSA-983705	0.0500621	0.0776959	0	0	3.77858	11.3149	UBB;UBC;PSME1
Cell surface interactions at the vascular wall Homo sapiens R-HSA-202733	0.0501003	0.0776959	0	0	5.80588	17.3812	MIF;PPIA
Cell Cycle Homo sapiens R-HSA-1640170	0.0505762	0.0776959	0	0	2.61546	7.80525	HSP90AA1;HSP90AB1;UBB;UBC;PSME1
Signaling by Interleukins Homo sapiens R-HSA-449147	0.0506837	0.0776959	0	0	3.00677	8.96664	UBB;UBC;PSME1;PRTN3
GRB2 events in EGFR signaling Homo sapiens R-HSA-179812	0.0511151	0.0776959	0	0	3.74563	11.1383	UBB;UBC;PSME1
SHC1 events in EGFR signaling Homo sapiens R-HSA-180336	0.0511151	0.0776959	0	0	3.74563	11.1383	UBB;UBC;PSME1
SOS-mediated signalling Homo sapiens R-HSA-112412	0.0511151	0.0776959	0	0	3.74563	11.1383	UBB;UBC;PSME1
SHC1 events in ERBB4 signaling Homo sapiens R-HSA-1250347	0.0511151	0.0776959	0	0	3.74563	11.1383	UBB;UBC;PSME1
RAF/MAP kinase cascade Homo sapiens R-HSA-5673001	0.0511151	0.0776959	0	0	3.74563	11.1383	UBB;UBC;PSME1
FRS-mediated FGFR2 signaling Homo sapiens R-HSA-5654700	0.0516456	0.0776959	0	0	3.72936	11.0514	UBB;UBC;PSME1
FRS-mediated FGFR4 signaling Homo sapiens R-HSA-5654712	0.0516456	0.0776959	0	0	3.72936	11.0514	UBB;UBC;PSME1
FRS-mediated FGFR3 signaling Homo sapiens R-HSA-5654706	0.0516456	0.0776959	0	0	3.72936	11.0514	UBB;UBC;PSME1
FRS-mediated FGFR1 signaling Homo sapiens R-HSA-5654693	0.0516456	0.0776959	0	0	3.72936	11.0514	UBB;UBC;PSME1
Fc epsilon receptor (FCERI) signaling Homo sapiens R-HSA-2454202	0.0518545	0.0776959	0	0	2.98324	8.82835	JUN;UBB;UBC;PSME1
Signaling by EGFRvIII in Cancer Homo sapiens R-HSA-5637812	0.0519644	0.0776959	0	0	20.3214	60.0945	HSP90AA1
Constitutive Signaling by EGFRvIII Homo sapiens R-HSA-5637810	0.0519644	0.0776959	0	0	20.3214	60.0945	HSP90AA1
ARMS-mediated activation Homo sapiens R-HSA-170984	0.0532534	0.0791145	0	0	3.68139	10.7964	UBB;UBC;PSME1
Signalling to p38 via RIT and RIN Homo sapiens R-HSA-187706	0.0532534	0.0791145	0	0	3.68139	10.7964	UBB;UBC;PSME1
Platelet degranulation Homo sapiens R-HSA-114608	0.0536841	0.0794113	0	0	5.57929	16.3174	ALDOA;PPIA
Frs2-mediated activation Homo sapiens R-HSA-170968	0.0537947	0.0794113	0	0	3.66567	10.7132	UBB;UBC;PSME1
MAPK1/MAPK3 signaling Homo sapiens R-HSA-5684996	0.0543387	0.0799604	0	0	3.65009	10.6309	UBB;UBC;PSME1
Prolonged ERK activation events Homo sapiens R-HSA-169893	0.0548853	0.08051	0	0	3.63463	10.5495	UBB;UBC;PSME1
RHO GTPases activate CIT Homo sapiens R-HSA-5625900	0.0553324	0.0808059	0	0	18.9657	54.8943	RHOB
Signaling by Leptin Homo sapiens R-HSA-2586552	0.0554346	0.0808059	0	0	3.6193	10.469	UBB;UBC;PSME1
Nucleotide Excision Repair Homo sapiens R-HSA-5696398	0.0564302	0.0819054	0	0	5.42056	15.5828	UBB;UBC
Interleukin receptor SHC signaling Homo sapiens R-HSA-912526	0.0565411	0.0819054	0	0	3.58903	10.3105	UBB;UBC;PSME1
Signalling to RAS Homo sapiens R-HSA-167044	0.0570984	0.0824557	0	0	3.57407	10.2325	UBB;UBC;PSME1
VEGFR2 mediated cell proliferation Homo sapiens R-HSA-5218921	0.0582207	0.0836539	0	0	3.54454	10.0789	UBB;UBC;PSME1
Response to elevated platelet cytosolic Ca2+ Homo sapiens R-HSA-76005	0.0582879	0.0836539	0	0	5.31965	15.1204	ALDOA;PPIA
RHO GTPases Activate ROCKs Homo sapiens R-HSA-5627117	0.0586887	0.0837124	0	0	17.7795	50.4138	RHOB
Synthesis, secretion, and deacylation of Ghrelin Homo sapiens R-HSA-422085	0.0586887	0.0837124	0	0	17.7795	50.4138	KLF4
HDR through Homologous Recombination (HR) or Single Strand Annealing (SSA) Homo sapiens R-HSA-5693567	0.0601667	0.0855582	0	0	5.2224	14.6783	UBB;UBC
Interleukin-2 signaling Homo sapiens R-HSA-451927	0.0604968	0.0857652	0	0	3.48689	9.7813	UBB;UBC;PSME1
Platelet activation, signaling and aggregation Homo sapiens R-HSA-76002	0.0610723	0.0860564	0	0	3.47276	9.7088	ALDOA;PPIA;RHOB
Signalling to ERKs Homo sapiens R-HSA-187687	0.0610723	0.0860564	0	0	3.47276	9.7088	UBB;UBC;PSME1
Antigen processing: Ubiquitination & Proteasome degradation Homo sapiens R-HSA-983168	0.065173	0.0915517	0	0	3.37697	9.22153	UBB;UBC;PSME1
GABA synthesis, release, reuptake and degradation Homo sapiens R-HSA-888590	0.0653659	0.0915517	0	0	15.8024	43.105	HSPA8
Interleukin-3, 5 and GM-CSF signaling Homo sapiens R-HSA-512988	0.0657691	0.0917837	0	0	3.36371	9.1547	UBB;UBC;PSME1
Homology Directed Repair Homo sapiens R-HSA-5693538	0.0659263	0.0917837	0	0	4.95077	13.4622	UBB;UBC
Gastrin-CREB signalling pathway via PKC and MAPK Homo sapiens R-HSA-881907	0.067506	0.0937024	0	0	2.72018	7.33236	RGS18;UBB;UBC;PSME1
Fcgamma receptor (FCGR) dependent phagocytosis Homo sapiens R-HSA-2029480	0.0678859	0.0939493	0	0	4.86637	13.0902	HSP90AA1;HSP90AB1
Generic Transcription Pathway Homo sapiens R-HSA-212436	0.0681173	0.0939898	0	0	2.19007	5.88369	JUN;BTG2;UBB;COX4I1;UBC;COX6B1
eNOS activation and regulation Homo sapiens R-HSA-203765	0.068687	0.0940765	0	0	14.9699	40.0924	HSP90AA1
Metabolism of nitric oxide Homo sapiens R-HSA-202131	0.068687	0.0940765	0	0	14.9699	40.0924	HSP90AA1
NCAM signaling for neurite out-growth Homo sapiens R-HSA-375165	0.0687871	0.0940765	0	0	3.29893	8.83036	UBB;UBC;PSME1
M Phase Homo sapiens R-HSA-68886	0.0700119	0.0954708	0	0	3.2737	8.70505	UBB;UBC;PSME1
RNA Polymerase II Transcription Homo sapiens R-HSA-73857	0.0718626	0.0976046	0	0	4.70587	12.3905	SNRPE;SNRPF
TP53 regulates transcription of additional cell cycle genes whose exact role in the p53 pathway remain uncertain Homo sapiens R-HSA-6804115	0.0719965	0.0976046	0	0	14.2207	37.4167	BTG2
Common Pathway of Fibrin Clot Formation Homo sapiens R-HSA-140875	0.0752944	0.101779	0	0	13.5429	35.0266	PRTN3
Influenza Viral RNA Transcription and Replication Homo sapiens R-HSA-168273	0.0759135	0.102318	0	0	4.55556	11.745	HSP90AA1;FAU
Branched-chain amino acid catabolism Homo sapiens R-HSA-70895	0.0785807	0.105607	0	0	12.9266	32.8805	HSD17B10
IRS-mediated signalling Homo sapiens R-HSA-112399	0.0801625	0.107422	0	0	3.08478	7.78506	UBB;UBC;PSME1
Sema4D induced cell migration and growth-cone collapse Homo sapiens R-HSA-416572	0.0818555	0.109062	0	0	12.364	30.9446	RHOB
Growth hormone receptor signaling Homo sapiens R-HSA-982772	0.0818555	0.109062	0	0	12.364	30.9446	SOCS2
Insulin receptor signalling cascade Homo sapiens R-HSA-74751	0.082134	0.109065	0	0	3.05173	7.6275	UBB;UBC;PSME1
IGF1R signaling cascade Homo sapiens R-HSA-2428924	0.0827958	0.109065	0	0	3.04087	7.57595	UBB;UBC;PSME1
Signaling by Type 1 Insulin-like Growth Factor 1 Receptor (IGF1R) Homo sapiens R-HSA-2404192	0.0827958	0.109065	0	0	3.04087	7.57595	UBB;UBC;PSME1
IRS-related events triggered by IGF1R Homo sapiens R-HSA-2428928	0.0827958	0.109065	0	0	3.04087	7.57595	UBB;UBC;PSME1
Basigin interactions Homo sapiens R-HSA-210991	0.0851188	0.111494	0	0	11.8482	29.1905	PPIA
ATF4 activates genes Homo sapiens R-HSA-380994	0.0851188	0.111494	0	0	11.8482	29.1905	ATF4
Signaling by Wnt Homo sapiens R-HSA-195721	0.0874935	0.114282	0	0	2.96691	7.22796	UBB;UBC;PSME1
Sema4D in semaphorin signaling Homo sapiens R-HSA-400685	0.0916112	0.118992	0	0	10.9357	26.1386	RHOB
VEGFR2 mediated vascular permeability Homo sapiens R-HSA-5218920	0.0916112	0.118992	0	0	10.9357	26.1386	HSP90AA1
DNA Double-Strand Break Repair Homo sapiens R-HSA-5693532	0.0938928	0.121616	0	0	4.01054	9.48734	UBB;UBC
Class I MHC mediated antigen processing & presentation Homo sapiens R-HSA-983169	0.0943969	0.121929	0	0	2.86721	6.76732	UBB;UBC;PSME1
PERK regulates gene expression Homo sapiens R-HSA-381042	0.0948403	0.122163	0	0	10.5302	24.8044	ATF4
Vesicle-mediated transport Homo sapiens R-HSA-5653656	0.0974976	0.125239	0	0	2.37839	5.53673	HSPA8;HSP90AA1;UBB;UBC
PIWI-interacting RNA (piRNA) biogenesis Homo sapiens R-HSA-5601884	0.0980581	0.125612	0	0	10.1536	23.5786	HSP90AA1
Signaling by Insulin receptor Homo sapiens R-HSA-74752	0.0986446	0.126016	0	0	2.81049	6.50976	UBB;UBC;PSME1
Translation Homo sapiens R-HSA-72766	0.100508	0.127694	0	0	3.84787	8.84057	EEF1B2;FAU
Regulation of TP53 Activity Homo sapiens R-HSA-5633007	0.100508	0.127694	0	0	3.84787	8.84057	UBB;UBC
MAPK targets/ Nuclear events mediated by MAP kinases Homo sapiens R-HSA-450282	0.101265	0.128305	0	0	9.80296	22.4489	JUN
Export of Viral Ribonucleoproteins from Nucleus Homo sapiens R-HSA-168274	0.10446	0.131994	0	0	9.47571	21.4052	HSPA1A
Signaling by SCF-KIT Homo sapiens R-HSA-1433557	0.108852	0.137171	0	0	2.68638	5.95777	UBB;UBC;PSME1
Downstream signaling of activated FGFR2 Homo sapiens R-HSA-5654696	0.111842	0.139802	0	0	2.65288	5.81158	UBB;UBC;PSME1
Downstream signaling of activated FGFR4 Homo sapiens R-HSA-5654716	0.111842	0.139802	0	0	2.65288	5.81158	UBB;UBC;PSME1
Downstream signaling of activated FGFR3 Homo sapiens R-HSA-5654708	0.111842	0.139802	0	0	2.65288	5.81158	UBB;UBC;PSME1
Signaling by ERBB4 Homo sapiens R-HSA-1236394	0.112594	0.140365	0	0	2.64463	5.77578	UBB;UBC;PSME1
EPHA-mediated growth cone collapse Homo sapiens R-HSA-3928663	0.113979	0.141114	0	0	8.61299	18.7052	HSP90AA1
Signaling by FGFR4 Homo sapiens R-HSA-5654743	0.114105	0.141114	0	0	2.62829	5.70505	UBB;UBC;PSME1
Downstream signaling of activated FGFR1 Homo sapiens R-HSA-5654687	0.114105	0.141114	0	0	2.62829	5.70505	UBB;UBC;PSME1
Signaling by FGFR3 Homo sapiens R-HSA-5654741	0.114863	0.141675	0	0	2.62019	5.67012	UBB;UBC;PSME1
Metabolism of amino acids and derivatives Homo sapiens R-HSA-71291	0.116386	0.143173	0	0	2.60414	5.60109	PSME1;FAU;HSD17B10
Lysosome Vesicle Biogenesis Homo sapiens R-HSA-432720	0.11713	0.143355	0	0	8.35924	17.9262	HSPA8
Signaling by FGFR1 Homo sapiens R-HSA-5654736	0.11715	0.143355	0	0	2.59618	5.567	UBB;UBC;PSME1
Downstream signal transduction Homo sapiens R-HSA-186763	0.120999	0.147676	0	0	2.55713	5.40058	UBB;UBC;PSME1
DAP12 signaling Homo sapiens R-HSA-2424491	0.123331	0.150129	0	0	2.53424	5.30386	UBB;UBC;PSME1
Formation of Fibrin Clot (Clotting Cascade) Homo sapiens R-HSA-140877	0.129622	0.157374	0	0	7.47782	15.2782	PRTN3
Signaling by EGFR Homo sapiens R-HSA-177929	0.132023	0.159871	0	0	2.45367	4.96814	UBB;UBC;PSME1
Transcriptional activation of mitochondrial biogenesis Homo sapiens R-HSA-2151201	0.132718	0.160296	0	0	7.28571	14.7137	ATP5B
rRNA processing Homo sapiens R-HSA-72312	0.134125	0.161575	0	0	3.21625	6.46141	FAU;HSD17B10
DAP12 interactions Homo sapiens R-HSA-2172127	0.135236	0.162493	0	0	2.4256	4.85298	UBB;UBC;PSME1
Pre-NOTCH Transcription and Translation Homo sapiens R-HSA-1912408	0.135803	0.162754	0	0	7.10321	14.1819	JUN
Signaling by FGFR2 Homo sapiens R-HSA-5654738	0.136853	0.163591	0	0	2.41181	4.79671	UBB;UBC;PSME1
Transcriptional regulation of pluripotent stem cells Homo sapiens R-HSA-452723	0.138877	0.165585	0	0	6.92962	13.6802	KLF4
Signaling by PDGF Homo sapiens R-HSA-186797	0.139292	0.165654	0	0	2.3914	4.71388	UBB;UBC;PSME1
Signaling by FGFR Homo sapiens R-HSA-190236	0.140926	0.167169	0	0	2.37798	4.6597	UBB;UBC;PSME1
NGF signalling via TRKA from the plasma membrane Homo sapiens R-HSA-187037	0.147526	0.174554	0	0	2.32575	4.45091	UBB;UBC;PSME1
TP53 Regulates Transcription of Cell Cycle Genes Homo sapiens R-HSA-6791312	0.157097	0.185407	0	0	6.04316	11.1852	BTG2
Mitochondrial biogenesis Homo sapiens R-HSA-1592230	0.160097	0.187519	0	0	5.91696	10.8397	ATP5B
Complex I biogenesis Homo sapiens R-HSA-6799198	0.160097	0.187519	0	0	5.91696	10.8397	NDUFA7
Cross-presentation of soluble exogenous antigens (endosomes) Homo sapiens R-HSA-1236978	0.160097	0.187519	0	0	5.91696	10.8397	PSME1
Ion channel transport Homo sapiens R-HSA-983712	0.162327	0.189587	0	0	2.84491	5.17245	UBB;UBC
Formation of the ternary complex, and subsequently, the 43S complex Homo sapiens R-HSA-72695	0.163086	0.189587	0	0	5.79592	10.5108	FAU
Regulation of ornithine decarboxylase (ODC) Homo sapiens R-HSA-350562	0.163086	0.189587	0	0	5.79592	10.5108	PSME1
Neurotransmitter Release Cycle Homo sapiens R-HSA-112310	0.166064	0.192568	0	0	5.67971	10.1972	HSPA8
GPVI-mediated activation cascade Homo sapiens R-HSA-114604	0.17199	0.198944	0	0	5.46071	9.6126	RHOB
Golgi Associated Vesicle Biogenesis Homo sapiens R-HSA-432722	0.174937	0.201851	0	0	5.35741	9.33972	HSPA8
Ribosomal scanning and start codon recognition Homo sapiens R-HSA-72702	0.183717	0.210415	0	0	5.06964	8.58979	FAU
Translation initiation complex formation Homo sapiens R-HSA-72649	0.183717	0.210415	0	0	5.06964	8.58979	FAU
Pre-NOTCH Expression and Processing Homo sapiens R-HSA-1912422	0.183717	0.210415	0	0	5.06964	8.58979	JUN
Activation of the mRNA upon binding of the cap-binding complex and eIFs, and subsequent binding to 43S Homo sapiens R-HSA-72662	0.186623	0.213218	0	0	4.98045	8.3605	FAU
Membrane Trafficking Homo sapiens R-HSA-199991	0.187288	0.213453	0	0	2.06433	3.45797	HSPA8;UBB;UBC
RHO GTPases activate PKNs Homo sapiens R-HSA-5625740	0.192405	0.218749	0	0	4.81114	7.92949	RHOB
TP53 Regulates Transcription of DNA Repair Genes Homo sapiens R-HSA-6796648	0.19528	0.221477	0	0	4.73071	7.72676	JUN
Signalling by NGF Homo sapiens R-HSA-166520	0.214594	0.242789	0	0	1.92282	2.95923	UBB;UBC;PSME1
Loss of Nlp from mitotic centrosomes Homo sapiens R-HSA-380259	0.217925	0.245363	0	0	4.17248	6.35721	HSP90AA1
Loss of proteins required for interphase microtubule organization?from the centrosome Homo sapiens R-HSA-380284	0.217925	0.245363	0	0	4.17248	6.35721	HSP90AA1
trans-Golgi Network Vesicle Budding Homo sapiens R-HSA-199992	0.220711	0.247302	0	0	4.1118	6.21253	HSPA8
Clathrin derived vesicle budding Homo sapiens R-HSA-421837	0.220711	0.247302	0	0	4.1118	6.21253	HSPA8
AURKA Activation by TPX2 Homo sapiens R-HSA-8854518	0.226253	0.252903	0	0	3.99557	5.93782	HSP90AA1
Binding and Uptake of Ligands by Scavenger Receptors Homo sapiens R-HSA-2173782	0.231757	0.258434	0	0	3.88571	5.68117	HSP90AA1
G alpha (12/13) signalling events Homo sapiens R-HSA-416482	0.234494	0.260861	0	0	3.83301	5.55911	RHOB
Transcriptional regulation of white adipocyte differentiation Homo sapiens R-HSA-381340	0.245348	0.27099	0	0	3.63571	5.10846	KLF4
Centrosome maturation Homo sapiens R-HSA-380287	0.245348	0.27099	0	0	3.63571	5.10846	HSP90AA1
Recruitment of mitotic centrosome proteins and complexes Homo sapiens R-HSA-380270	0.245348	0.27099	0	0	3.63571	5.10846	HSP90AA1
Peptide hormone metabolism Homo sapiens R-HSA-2980736	0.250718	0.276265	0	0	3.54446	4.90351	KLF4
Viral mRNA Translation Homo sapiens R-HSA-192823	0.258702	0.28305	0	0	3.41583	4.61848	FAU
Peptide chain elongation Homo sapiens R-HSA-156902	0.258702	0.28305	0	0	3.41583	4.61848	FAU
Metabolism of polyamines Homo sapiens R-HSA-351202	0.258702	0.28305	0	0	3.41583	4.61848	PSME1
Unfolded Protein Response (UPR) Homo sapiens R-HSA-381119	0.263978	0.288145	0	0	3.33513	4.44202	ATF4
Selenocysteine synthesis Homo sapiens R-HSA-2408557	0.266602	0.28965	0	0	3.29618	4.35754	FAU
Eukaryotic Translation Termination Homo sapiens R-HSA-72764	0.266602	0.28965	0	0	3.29618	4.35754	FAU
DNA Repair Homo sapiens R-HSA-73894	0.268586	0.291124	0	0	2.01219	2.64519	UBB;UBC
Nonsense Mediated Decay (NMD) independent of the Exon Junction Complex (EJC) Homo sapiens R-HSA-975956	0.271823	0.292587	0	0	3.22094	4.19561	FAU
Activation of anterior HOX genes in hindbrain development during early embryogenesis Homo sapiens R-HSA-5617472	0.271823	0.292587	0	0	3.22094	4.19561	JUN
Activation of HOX genes during differentiation Homo sapiens R-HSA-5619507	0.271823	0.292587	0	0	3.22094	4.19561	JUN
Adaptive Immune System Homo sapiens R-HSA-1280218	0.285592	0.306698	0	0	1.50994	1.89225	IFITM1;UBB;UBC;PSME1
EPH-Ephrin signaling Homo sapiens R-HSA-2682334	0.287266	0.307785	0	0	3.01444	3.76005	HSP90AA1
L1CAM interactions Homo sapiens R-HSA-373760	0.289808	0.309085	0	0	2.98256	3.694	HSPA8
Formation of a pool of free 40S subunits Homo sapiens R-HSA-72689	0.289808	0.309085	0	0	2.98256	3.694	FAU
Anchoring of the basal body to the plasma membrane Homo sapiens R-HSA-5620912	0.292342	0.311073	0	0	2.95134	3.62965	HSP90AA1
Gene Silencing by RNA Homo sapiens R-HSA-211000	0.302386	0.321027	0	0	2.83271	3.38807	HSP90AA1
tRNA processing Homo sapiens R-HSA-72306	0.307356	0.325559	0	0	2.77689	3.27604	HSD17B10
Nonsense-Mediated Decay (NMD) Homo sapiens R-HSA-927802	0.314745	0.330375	0	0	2.69714	3.11788	FAU
Nonsense Mediated Decay (NMD) enhanced by the Exon Junction Complex (EJC) Homo sapiens R-HSA-975957	0.314745	0.330375	0	0	2.69714	3.11788	FAU
L13a-mediated translational silencing of Ceruloplasmin expression Homo sapiens R-HSA-156827	0.314745	0.330375	0	0	2.69714	3.11788	FAU
3' -UTR-mediated translational regulation Homo sapiens R-HSA-157279	0.314745	0.330375	0	0	2.69714	3.11788	FAU
SRP-dependent cotranslational protein targeting to membrane Homo sapiens R-HSA-1799339	0.31719	0.331446	0	0	2.67156	3.06763	FAU
GTP hydrolysis and joining of the 60S ribosomal subunit Homo sapiens R-HSA-72706	0.31719	0.331446	0	0	2.67156	3.06763	FAU
Organelle biogenesis and maintenance Homo sapiens R-HSA-1852241	0.322444	0.33618	0	0	1.75389	1.9851	ATP5B;HSP90AA1
Integration of energy metabolism Homo sapiens R-HSA-163685	0.324475	0.337542	0	0	2.59764	2.92376	TKT
Selenoamino acid metabolism Homo sapiens R-HSA-2408522	0.326887	0.339291	0	0	2.5739	2.87798	FAU
Cap-dependent Translation Initiation Homo sapiens R-HSA-72737	0.33407	0.34444	0	0	2.50518	2.74669	FAU
Eukaryotic Translation Initiation Homo sapiens R-HSA-72613	0.33407	0.34444	0	0	2.50518	2.74669	FAU
RHO GTPases Activate Formins Homo sapiens R-HSA-5663220	0.33407	0.34444	0	0	2.50518	2.74669	RHOB
Rho GTPase cycle Homo sapiens R-HSA-194840	0.352858	0.363007	0	0	2.33861	2.4361	RHOB
Immunoregulatory interactions between a Lymphoid and a non-Lymphoid cell Homo sapiens R-HSA-198933	0.429096	0.440462	0	0	1.81071	1.532	IFITM1
Major pathway of rRNA processing in the nucleolus Homo sapiens R-HSA-6791226	0.447223	0.458059	0	0	1.71117	1.37697	FAU
Assembly of the primary cilium Homo sapiens R-HSA-5617833	0.487342	0.498053	0	0	1.51636	1.08994	HSP90AA1
Signaling by GPCR Homo sapiens R-HSA-372790	0.488795	0.498443	0	0	1.09643	0.784834	RGS18;UBB;UBC;PSME1;RHOB
G alpha (q) signalling events Homo sapiens R-HSA-416476	0.494652	0.503311	0	0	1.48414	1.04468	RGS18
Transmission across Chemical Synapses Homo sapiens R-HSA-112315	0.529686	0.537782	0	0	1.34143	0.852438	HSPA8
G alpha (i) signalling events Homo sapiens R-HSA-418594	0.576272	0.583805	0	0	1.17693	0.648693	RGS18
RHO GTPase Effectors Homo sapiens R-HSA-195258	0.598552	0.605058	0	0	1.10658	0.567944	RHOB
Transmembrane transport of small molecules Homo sapiens R-HSA-382551	0.627391	0.632835	0	0	0.946778	0.441374	UBB;UBC
Neuronal System Homo sapiens R-HSA-112316	0.659919	0.66369	0	0	0.934714	0.388502	HSPA8
Signal Transduction Homo sapiens R-HSA-162582	0.660835	0.66369	0	0	0.902998	0.374068	RGS18;DNAJB1;HSP90AA1;JUN;UBB;UBC;PSME1;RHOB
Signaling by Rho GTPases Homo sapiens R-HSA-194315	0.732136	0.733714	0	0	0.763583	0.238077	RHOB
GPCR downstream signaling Homo sapiens R-HSA-388396	0.87006	0.87006	0	0	0.559855	0.0779276	RGS18;RHOB

## Sheet: DOWN-GO_Biological_Process_2021
Term	P-value	Adjusted P-value	Old P-value	Old Adjusted P-value	Odds Ratio	Combined Score	Genes
response to metal ion (GO:0010038)	3.16615e-06	0.00298568	0	0	25.5136	323.079	NEDD4;BCL2;CALM3;CALM1;NDRG1			-2.52496
regulation of protein dephosphorylation (GO:0035304)	8.83337e-06	0.00336748	0	0	35.8541	417.233	YWHAB;CALM3;CALM1;HSP90B1			-2.4727
substantia nigra development (GO:0021762)	1.07131e-05	0.00336748	0	0	34.012	389.234	YWHAQ;CALM3;CALM1;ACTB			-2.4727
platelet degranulation (GO:0002576)	4.99526e-05	0.010385	0	0	13.9944	138.606	SRGN;TMSB4X;CD9;CALM1;MANF			-1.98359
negative regulation of gene expression (GO:0010629)	7.43232e-05	0.010385	0	0	7.64951	72.7246	SRGN;SYNCRIP;NCOR1;CALR;YBX1;APOE;ZFP36L2			-1.98359
regulation of protein insertion into mitochondrial membrane involved in apoptotic signaling pathway (GO:1900739)	7.70888e-05	0.010385	0	0	42.5795	403.251	YWHAQ;YWHAB;BCL2
positive regulation of protein insertion into mitochondrial membrane involved in apoptotic signaling pathway (GO:1900740)	7.70888e-05	0.010385	0	0	42.5795	403.251	YWHAQ;YWHAB;BCL2
receptor-mediated endocytosis (GO:0006898)	9.46226e-05	0.0104964	0	0	12.1579	112.651	NEDD4;CD9;CALR;APOE;HSP90B1
CRD-mediated mRNA stabilization (GO:0070934)	0.000100177	0.0104964	0	0	214.333	1973.7	SYNCRIP;YBX1
regulation of cellular senescence (GO:2000772)	0.000131762	0.0116214	0	0	34.9672	312.415	CDK6;YBX1;B2M
negative regulation of cellular amide metabolic process (GO:0034249)	0.000166311	0.0116214	0	0	16.1415	140.457	SYNCRIP;CALR;YBX1;APOE
regulation of transmembrane transport (GO:0034762)	0.000174212	0.0116214	0	0	31.5785	273.32	NEDD4;BCL2;ACTB
positive regulation of mitochondrial outer membrane permeabilization involved in apoptotic signaling pathway (GO:1901030)	0.000174212	0.0116214	0	0	31.5785	273.32	YWHAQ;YWHAB;BCL2
negative regulation of translation (GO:0017148)	0.000198211	0.0116214	0	0	15.3876	131.197	SYNCRIP;EIF3E;CALR;YBX1
regulation of cardiac muscle contraction (GO:0055117)	0.000206921	0.0116214	0	0	29.6617	251.625	RGS2;CALM3;CALM1
retina homeostasis (GO:0001895)	0.000206921	0.0116214	0	0	29.6617	251.625	B2M;ACTB;ACTG1
positive regulation of cytoplasmic translation (GO:2000767)	0.000209506	0.0116214	0	0	128.587	1089.23	CNBP;YBX3
negative regulation of cellular protein metabolic process (GO:0032269)	0.000234304	0.0116328	0	0	14.7007	122.882	SYNCRIP;CALR;YBX1;APOE
regulation of phosphoprotein phosphatase activity (GO:0043666)	0.000243367	0.0116328	0	0	27.9639	232.686	CALM3;CALM1;HSP90B1
regulated exocytosis (GO:0045055)	0.000277125	0.0116328	0	0	9.56949	78.3841	SRGN;TMSB4X;CD9;CALM1;MANF
regulation of cyclic-nucleotide phosphodiesterase activity (GO:0051342)	0.000278765	0.0116328	0	0	107.151	877.042	CALM3;CALM1
positive regulation of ryanodine-sensitive calcium-release channel activity (GO:0060316)	0.000278765	0.0116328	0	0	107.151	877.042	CALM3;CALM1
positive regulation of cation channel activity (GO:2001259)	0.000283727	0.0116328	0	0	26.4497	216.028	TMSB4X;CALM3;CALM1
ATF6-mediated unfolded protein response (GO:0036500)	0.000357673	0.0134914	0	0	91.8387	728.822	CALR;HSP90B1
regulation of transmembrane transporter activity (GO:0022898)	0.000357673	0.0134914	0	0	91.8387	728.822	BCL2;ACTB
mRNA stabilization (GO:0048255)	0.000376879	0.0136691	0	0	23.8645	188.137	SYNCRIP;YBX1;YBX3
regulation of high voltage-gated calcium channel activity (GO:1901841)	0.000446169	0.0145082	0	0	80.3548	619.923	CALM3;CALM1
negative regulation of voltage-gated calcium channel activity (GO:1901386)	0.000446169	0.0145082	0	0	80.3548	619.923	CALM3;CALM1
nucleic acid transport (GO:0050657)	0.000446169	0.0145082	0	0	80.3548	619.923	YBX1;RTRAF
regulation of cell communication by electrical coupling involved in cardiac conduction (GO:1901844)	0.000651686	0.0186224	0	0	64.2774	471.536	CALM3;CALM1
negative regulation of release of sequestered calcium ion into cytosol (GO:0051280)	0.000651686	0.0186224	0	0	64.2774	471.536	CALM3;CALM1
negative regulation of ryanodine-sensitive calcium-release channel activity (GO:0060315)	0.000651686	0.0186224	0	0	64.2774	471.536	CALM3;CALM1
morphogenesis of a polarized epithelium (GO:0001738)	0.000651686	0.0186224	0	0	64.2774	471.536	ACTB;ACTG1
positive regulation of establishment of protein localization to mitochondrion (GO:1903749)	0.000767548	0.0190731	0	0	18.45	132.329	YWHAQ;YWHAB;BCL2
negative regulation of cellular senescence (GO:2000773)	0.000768587	0.0190731	0	0	58.4311	419.007	CDK6;YBX1
regulation of cell communication by electrical coupling (GO:0010649)	0.000768587	0.0190731	0	0	58.4311	419.007	CALM3;CALM1
detection of calcium ion (GO:0005513)	0.000768587	0.0190731	0	0	58.4311	419.007	CALM3;CALM1
response to iron ion (GO:0010039)	0.000768587	0.0190731	0	0	58.4311	419.007	BCL2;B2M
regulation of cytoplasmic translation (GO:2000765)	0.00103038	0.0242911	0	0	49.4367	340.017	CNBP;YBX3
protein localization to cell-cell junction (GO:0150105)	0.00103038	0.0242911	0	0	49.4367	340.017	ACTB;ACTG1
negative regulation of platelet activation (GO:0010544)	0.00117515	0.0270284	0	0	45.9032	309.68	CD9;APOE
cell-cell junction assembly (GO:0007043)	0.00123857	0.0272463	0	0	15.5137	103.845	CD9;ACTB;ACTG1
negative regulation of cell aging (GO:0090344)	0.00132909	0.0272463	0	0	42.8409	283.746	CDK6;YBX1
regulation of cardiac muscle contraction by regulation of the release of sequestered calcium ion (GO:0010881)	0.00132909	0.0272463	0	0	42.8409	283.746	CALM3;CALM1
negative regulation of peptidyl-threonine phosphorylation (GO:0010801)	0.00132909	0.0272463	0	0	42.8409	283.746	CALM3;CALM1
gliogenesis (GO:0042063)	0.00132909	0.0272463	0	0	42.8409	283.746	CDK6;CD9
regulation of production of miRNAs involved in gene silencing by miRNA (GO:1903798)	0.00149215	0.0293145	0	0	40.1613	261.351	DDX5;NCOR1
positive regulation of phosphoprotein phosphatase activity (GO:0032516)	0.00149215	0.0293145	0	0	40.1613	261.351	CALM3;CALM1
Fc-gamma receptor signaling pathway involved in phagocytosis (GO:0038096)	0.00152951	0.0294352	0	0	14.3693	93.1537	ARPC1B;ACTB;ACTG1
negative regulation of epithelial cell proliferation (GO:0050680)	0.00159239	0.0294435	0	0	14.1604	91.2285	CDK6;APOE;B2M
Fc-gamma receptor signaling pathway (GO:0038094)	0.00159239	0.0294435	0	0	14.1604	91.2285	ARPC1B;ACTB;ACTG1
negative regulation of signal transduction (GO:0009968)	0.00163869	0.029717	0	0	6.3637	40.8158	RGS2;YWHAB;NEDD4;BCL2;CALR
Fc receptor mediated stimulatory signaling pathway (GO:0002431)	0.00172295	0.0306555	0	0	13.7601	87.5654	ARPC1B;ACTB;ACTG1
endoplasmic reticulum calcium ion homeostasis (GO:0032469)	0.00184537	0.0318911	0	0	35.6953	224.705	BCL2;SELENOK
RNA transport (GO:0050658)	0.00186003	0.0318911	0	0	13.3818	84.1333	SRSF5;YBX1;RTRAF
regulation of cardiac muscle contraction by calcium ion signaling (GO:0010882)	0.00203542	0.0336738	0	0	33.8149	209.553	CALM3;CALM1
positive regulation of phosphatase activity (GO:0010922)	0.00203542	0.0336738	0	0	33.8149	209.553	CALM3;CALM1
neuron projection development (GO:0031175)	0.00219922	0.0357119	0	0	7.89182	48.2952	TAOK3;NEDD4;APOE;MANF
positive regulation of calcium ion transmembrane transporter activity (GO:1901021)	0.00223436	0.0357119	0	0	32.1226	196.07	CALM3;CALM1
regulation of G protein-coupled receptor signaling pathway (GO:0008277)	0.00231146	0.035733	0	0	12.3617	75.0339	RGS2;YWHAB;CALM1
ephrin receptor signaling pathway (GO:0048013)	0.00231146	0.035733	0	0	12.3617	75.0339	ARPC1B;ACTB;ACTG1
negative regulation of G protein-coupled receptor signaling pathway (GO:0045744)	0.00244212	0.0359831	0	0	30.5914	184.004	RGS2;YWHAB
regulation of release of sequestered calcium ion into cytosol by sarcoplasmic reticulum (GO:0010880)	0.00244212	0.0359831	0	0	30.5914	184.004	CALM3;CALM1
positive regulation of protein autophosphorylation (GO:0031954)	0.00244212	0.0359831	0	0	30.5914	184.004	CALM3;CALM1
regulation of translation (GO:0006417)	0.002543	0.0368931	0	0	7.57165	45.2361	SYNCRIP;EIF3E;CALR;YBX1
negative regulation of neuron differentiation (GO:0045665)	0.00265865	0.0379865	0	0	29.1994	173.151	CALR;B2M
regulation of cardiac muscle cell action potential (GO:0098901)	0.0028839	0.0394133	0	0	27.9285	163.343	CALM3;CALM1
regulation of ryanodine-sensitive calcium-release channel activity (GO:0060314)	0.0028839	0.0394133	0	0	27.9285	163.343	CALM3;CALM1
positive regulation of peptidyl-threonine phosphorylation (GO:0010800)	0.0028839	0.0394133	0	0	27.9285	163.343	CALM3;CALM1
positive regulation of transport (GO:0051050)	0.00310676	0.0414096	0	0	11.0924	64.0495	CALR;APOE;ACTB
negative regulation of protein transport (GO:0051224)	0.0031178	0.0414096	0	0	26.7634	154.442	SNX3;APOE
negative regulation of cation channel activity (GO:2001258)	0.0033603	0.0440106	0	0	25.6916	146.332	CALM3;CALM1
mRNA metabolic process (GO:0016071)	0.00350777	0.0453127	0	0	10.608	59.9645	DDX5;SRSF5;ZFP36L2
negative regulation of calcium ion transmembrane transporter activity (GO:1901020)	0.00361135	0.0454067	0	0	24.7022	138.917	CALM3;CALM1
cellular response to epidermal growth factor stimulus (GO:0071364)	0.00361135	0.0454067	0	0	24.7022	138.917	EEF1A1;ZFP36L2
regulation of macromolecule metabolic process (GO:0060255)	0.00386129	0.0467981	0	0	6.71429	37.3096	CDK6;YBX1;APOE;YBX3
positive regulation of dephosphorylation (GO:0035306)	0.00387089	0.0467981	0	0	23.7861	132.115	CALM3;CALM1
intrinsic apoptotic signaling pathway in response to endoplasmic reticulum stress (GO:0070059)	0.00387089	0.0467981	0	0	23.7861	132.115	BCL2;SELENOK
positive regulation of translation (GO:0045727)	0.00405172	0.0473353	0	0	10.0586	55.4092	CNBP;EIF3E;YBX3
regulation of striated muscle contraction (GO:0006942)	0.00413886	0.0473353	0	0	22.9355	125.855	CALM3;CALM1
maintenance of blood-brain barrier (GO:0035633)	0.00413886	0.0473353	0	0	22.9355	125.855	ACTB;ACTG1
morphogenesis of an epithelium (GO:0002009)	0.00413886	0.0473353	0	0	22.9355	125.855	ACTB;ACTG1
positive regulation of protein localization to membrane (GO:1905477)	0.00416631	0.0473353	0	0	9.9555	54.5634	YWHAQ;YWHAB;BCL2
regulation of protein catabolic process (GO:0042176)	0.00428286	0.0475145	0	0	9.85445	53.7376	EEF1A1;SNX3;NEDD4
intrinsic apoptotic signaling pathway (GO:0097193)	0.00428286	0.0475145	0	0	9.85445	53.7376	DDX5;BCL2;SELENOK
negative regulation of intracellular steroid hormone receptor signaling pathway (GO:0033144)	0.00469989	0.0515349	0	0	21.4043	114.732	NCOR1;CALR
response to calcium ion (GO:0051592)	0.00489528	0.0523139	0	0	9.37831	49.8878	NEDD4;CALM3;CALM1
antigen processing and presentation of peptide antigen via MHC class I (GO:0002474)	0.00499284	0.0523139	0	0	20.7128	109.773	CALR;B2M
negative regulation of JNK cascade (GO:0046329)	0.00499284	0.0523139	0	0	20.7128	109.773	NCOR1;TAOK3
signal transduction by p53 class mediator (GO:0072331)	0.00499284	0.0523139	0	0	20.7128	109.773	DDX5;NDRG1
response to endoplasmic reticulum stress (GO:0034976)	0.00528682	0.0536801	0	0	9.11399	47.7804	BCL2;SELENOK;HSP90B1
positive regulation of protein dephosphorylation (GO:0035307)	0.00529401	0.0536801	0	0	20.0645	105.162	CALM3;CALM1
positive regulation of release of sequestered calcium ion into cytosol (GO:0051281)	0.00529401	0.0536801	0	0	20.0645	105.162	CALM3;CALM1
regulation of protein serine/threonine kinase activity (GO:0071900)	0.0054214	0.054387	0	0	9.02914	47.1087	CALM3;CALM1;ACTB
regulation of androgen receptor signaling pathway (GO:0060765)	0.00592077	0.0581593	0	0	18.8824	96.853	DDX5;NCOR1
platelet aggregation (GO:0070527)	0.00592077	0.0581593	0	0	18.8824	96.853	ACTB;ACTG1
negative regulation of stress-activated MAPK cascade (GO:0032873)	0.00624627	0.0589023	0	0	18.3419	93.0995	NCOR1;TAOK3
regulation of intracellular steroid hormone receptor signaling pathway (GO:0033143)	0.00624627	0.0589023	0	0	18.3419	93.0995	DDX5;CALR
regulation of protein autophosphorylation (GO:0031952)	0.00624627	0.0589023	0	0	18.3419	93.0995	CALM3;CALM1
regulation of transport (GO:0051049)	0.00624627	0.0589023	0	0	18.3419	93.0995	ACTB;ACTG1
negative regulation of cellular metabolic process (GO:0031324)	0.00692121	0.063366	0	0	17.3487	86.2781	NCOR1;APOE
regulation of nitric-oxide synthase activity (GO:0050999)	0.00692121	0.063366	0	0	17.3487	86.2781	APOE;CALM1
regulation of peptidyl-threonine phosphorylation (GO:0010799)	0.00692121	0.063366	0	0	17.3487	86.2781	CALM3;CALM1
membrane organization (GO:0061024)	0.00753275	0.0683018	0	0	5.51765	26.973	SNX3;SERP1;ACTB;ACTG1
negative regulation of cellular macromolecule biosynthetic process (GO:2000113)	0.00798728	0.0714305	0	0	3.70865	17.9124	EID1;SYNCRIP;NCOR1;YWHAQ;CALR;YBX1
plasma membrane bounded cell projection organization (GO:0120036)	0.0080293	0.0714305	0	0	7.79449	37.6058	NEDD4;APOE;MANF
RNA splicing, via transesterification reactions with bulged adenosine as nucleophile (GO:0000377)	0.00854155	0.0749757	0	0	5.31417	25.3104	SYNCRIP;DDX5;SRSF5;YBX1
homotypic cell-cell adhesion (GO:0034109)	0.00874584	0.0749757	0	0	15.2796	72.4126	ACTB;ACTG1
intracellular steroid hormone receptor signaling pathway (GO:0030518)	0.00874584	0.0749757	0	0	15.2796	72.4126	DDX5;NEDD4
mRNA catabolic process (GO:0006402)	0.00874584	0.0749757	0	0	15.2796	72.4126	DDX5;ZFP36L2
cellular calcium ion homeostasis (GO:0006874)	0.00947187	0.0804682	0	0	7.32269	34.1196	BCL2;CALR;SELENOK
negative regulation of MAP kinase activity (GO:0043407)	0.0103433	0.0863166	0	0	13.9481	63.7625	RGS2;APOE
positive regulation of endocytosis (GO:0045807)	0.0103433	0.0863166	0	0	13.9481	63.7625	APOE;B2M
protein localization to organelle (GO:0033365)	0.0106469	0.0867126	0	0	7.00448	31.8178	SERP1;CALR;YBX1
cellular protein metabolic process (GO:0044267)	0.0107177	0.0867126	0	0	4.01596	18.2158	EEF1A1;SERP1;APOE;HSP90B1;SEC11C
negative regulation of catabolic process (GO:0009895)	0.0107614	0.0867126	0	0	13.6507	61.8618	SNX3;NCOR1
receptor internalization (GO:0031623)	0.0107614	0.0867126	0	0	13.6507	61.8618	NEDD4;CD9
neuron development (GO:0048666)	0.0108506	0.0867126	0	0	6.9541	31.4571	NEDD4;APOE;MANF
regulation of cellular component movement (GO:0051270)	0.0111869	0.0886491	0	0	13.3656	60.0518	CDK6;CD9
regulation of mRNA stability (GO:0043488)	0.0114752	0.089715	0	0	6.80718	30.4115	YWHAB;YBX1;ZFP36L2
mRNA splicing, via spliceosome (GO:0000398)	0.0115117	0.089715	0	0	4.8558	21.6782	SYNCRIP;DDX5;SRSF5;YBX1
positive regulation of intracellular protein transport (GO:0090316)	0.0119029	0.0914346	0	0	6.71261	29.7434	YWHAQ;YWHAB;BCL2
negative regulation of protein metabolic process (GO:0051248)	0.0120598	0.0914346	0	0	12.8297	56.68	SNX3;APOE
regulation of release of sequestered calcium ion into cytosol (GO:0051279)	0.0120598	0.0914346	0	0	12.8297	56.68	CALM3;CALM1
positive regulation of hydrolase activity (GO:0051345)	0.0121202	0.0914346	0	0	6.66629	29.4176	RGS1;CALM3;CALM1
negative regulation of protein phosphorylation (GO:0001933)	0.0127857	0.0956897	0	0	6.53108	28.4718	CALM3;CALM1;RTRAF
positive regulation of protein kinase activity (GO:0045860)	0.0132408	0.0983157	0	0	6.44393	27.8664	TAOK3;CALM3;CALM1
regulation of blood vessel endothelial cell migration (GO:0043535)	0.0134233	0.0988917	0	0	12.1016	52.1673	TMSB4X;APOE
receptor metabolic process (GO:0043112)	0.0148505	0.100685	0	0	11.4516	48.2081	NEDD4;CD9
regulation of phagocytosis (GO:0050764)	0.0148505	0.100685	0	0	11.4516	48.2081	SNX3;CALR
positive regulation of protein binding (GO:0032092)	0.0148505	0.100685	0	0	11.4516	48.2081	APOE;B2M
mRNA processing (GO:0006397)	0.0155899	0.100685	0	0	4.42342	18.4064	SYNCRIP;DDX5;SRSF5;YBX1
adenylate cyclase-inhibiting G protein-coupled receptor signaling pathway (GO:0007193)	0.0158368	0.100685	0	0	11.0556	45.8301	RGS1;GNAI2
negative regulation of cholesterol biosynthetic process (GO:0045541)	0.0158994	0.100685	0	0	79.0952	327.571	APOE
pyrimidine ribonucleotide metabolic process (GO:0009218)	0.0158994	0.100685	0	0	79.0952	327.571	CMPK1
negative regulation of cholesterol metabolic process (GO:0090206)	0.0158994	0.100685	0	0	79.0952	327.571	APOE
negative regulation of RNA polymerase II regulatory region sequence-specific DNA binding (GO:1903026)	0.0158994	0.100685	0	0	79.0952	327.571	TMSB4X
negative regulation of sterol biosynthetic process (GO:0106119)	0.0158994	0.100685	0	0	79.0952	327.571	APOE
cellular response to nicotine (GO:0071316)	0.0158994	0.100685	0	0	79.0952	327.571	B2M
regulation of low-density lipoprotein particle receptor catabolic process (GO:0032803)	0.0158994	0.100685	0	0	79.0952	327.571	APOE
regulation of mRNA binding (GO:1902415)	0.0158994	0.100685	0	0	79.0952	327.571	EIF3E
positive regulation of amino acid transport (GO:0051957)	0.0158994	0.100685	0	0	79.0952	327.571	ARL6IP1
positive regulation of anion transmembrane transport (GO:1903961)	0.0158994	0.100685	0	0	79.0952	327.571	ARL6IP1
positive regulation of cardiac muscle contraction (GO:0060452)	0.0158994	0.100685	0	0	79.0952	327.571	RGS2
RNA localization to Cajal body (GO:0090670)	0.0158994	0.100685	0	0	79.0952	327.571	CCT4
scaRNA localization to Cajal body (GO:0090666)	0.0158994	0.100685	0	0	79.0952	327.571	CCT4
late endosome to Golgi transport (GO:0034499)	0.0158994	0.100685	0	0	79.0952	327.571	SNX3
tight junction organization (GO:0120193)	0.0158994	0.100685	0	0	79.0952	327.571	ACTG1
adenylate cyclase-modulating G protein-coupled receptor signaling pathway (GO:0007188)	0.0159089	0.100685	0	0	6.00304	24.8578	RGS1;ADGRL4;GNAI2
MAPK cascade (GO:0000165)	0.016112	0.101291	0	0	4.37837	18.0748	TAOK3;YWHAB;CALM1;ZFP36L2
negative regulation of response to stimulus (GO:0048585)	0.0163403	0.102046	0	0	10.8677	44.711	CDK6;YBX1
positive regulation of cell population proliferation (GO:0008284)	0.0177694	0.106293	0	0	3.51758	14.1768	CDK6;CNBP;BCL2;CALR;GNAI2
negative regulation of intrinsic apoptotic signaling pathway (GO:2001243)	0.0178912	0.106293	0	0	10.3403	41.6035	BCL2;YBX3
regulation of cell-matrix adhesion (GO:0001952)	0.0184216	0.106293	0	0	10.1756	40.6438	CDK6;ACTG1
cellular response to cytokine stimulus (GO:0071345)	0.0189573	0.106293	0	0	3.45717	13.7096	SYNCRIP;BCL2;YBX3;ZFP36L2;HSP90B1
astrocyte development (GO:0014002)	0.0190493	0.106293	0	0	63.273	250.607	CDK6
cellular hyperosmotic response (GO:0071474)	0.0190493	0.106293	0	0	63.273	250.607	YBX3
regulation of endoplasmic reticulum tubular network organization (GO:1903371)	0.0190493	0.106293	0	0	63.273	250.607	ARL6IP1
cellular response to granulocyte macrophage colony-stimulating factor stimulus (GO:0097011)	0.0190493	0.106293	0	0	63.273	250.607	ZFP36L2
cellular response to iron ion (GO:0071281)	0.0190493	0.106293	0	0	63.273	250.607	B2M
negative regulation of trophoblast cell migration (GO:1901164)	0.0190493	0.106293	0	0	63.273	250.607	CALR
neurotransmitter-gated ion channel clustering (GO:0072578)	0.0190493	0.106293	0	0	63.273	250.607	APOE
peptide antigen assembly with MHC protein complex (GO:0002501)	0.0190493	0.106293	0	0	63.273	250.607	CALR
response to granulocyte macrophage colony-stimulating factor (GO:0097012)	0.0190493	0.106293	0	0	63.273	250.607	ZFP36L2
intracellular pH elevation (GO:0051454)	0.0190493	0.106293	0	0	63.273	250.607	BCL2
positive regulation of receptor binding (GO:1900122)	0.0190493	0.106293	0	0	63.273	250.607	B2M
positive regulation of RNA binding (GO:1905216)	0.0190493	0.106293	0	0	63.273	250.607	EIF3E
vesicle fusion with endoplasmic reticulum-Golgi intermediate compartment (ERGIC) membrane (GO:1990668)	0.0190493	0.106293	0	0	63.273	250.607	CALR
protein localization to non-motile cilium (GO:0097499)	0.0190493	0.106293	0	0	63.273	250.607	BBIP1
negative regulation of apoptotic process (GO:0043066)	0.019416	0.106825	0	0	3.43503	13.5397	ARL6IP1;BCL2;APOE;PTMA;HSP90B1
positive regulation of cell-substrate adhesion (GO:0010811)	0.0211716	0.106825	0	0	9.42505	36.3344	CDK6;CALR
negative regulation of neuron apoptotic process (GO:0043524)	0.021741	0.106825	0	0	9.28799	35.5596	BCL2;APOE
cholesterol homeostasis (GO:0042632)	0.021741	0.106825	0	0	9.28799	35.5596	CNBP;APOE
negative regulation of transcription by RNA polymerase II (GO:0000122)	0.0219207	0.106825	0	0	2.93836	11.2255	EID1;DDX5;NCOR1;CNBP;NEDD4;CALR
negative regulation of cell cycle phase transition (GO:1901988)	0.0221892	0.106825	0	0	52.7249	200.784	ZFP36L2
pyrimidine ribonucleotide biosynthetic process (GO:0009220)	0.0221892	0.106825	0	0	52.7249	200.784	CMPK1
astrocyte differentiation (GO:0048708)	0.0221892	0.106825	0	0	52.7249	200.784	CDK6
autophagosome membrane docking (GO:0016240)	0.0221892	0.106825	0	0	52.7249	200.784	CALM1
negative regulation of retinoic acid receptor signaling pathway (GO:0048387)	0.0221892	0.106825	0	0	52.7249	200.784	CALR
chylomicron remnant clearance (GO:0034382)	0.0221892	0.106825	0	0	52.7249	200.784	APOE
definitive hemopoiesis (GO:0060216)	0.0221892	0.106825	0	0	52.7249	200.784	ZFP36L2
positive regulation of amyloid-beta clearance (GO:1900223)	0.0221892	0.106825	0	0	52.7249	200.784	APOE
glandular epithelial cell development (GO:0002068)	0.0221892	0.106825	0	0	52.7249	200.784	CDK6
glial cell migration (GO:0008347)	0.0221892	0.106825	0	0	52.7249	200.784	CD9
response to host defenses (GO:0052200)	0.0221892	0.106825	0	0	52.7249	200.784	B2M
hyperosmotic response (GO:0006972)	0.0221892	0.106825	0	0	52.7249	200.784	YBX3
positive regulation of mRNA binding (GO:1902416)	0.0221892	0.106825	0	0	52.7249	200.784	EIF3E
positive regulation of receptor catabolic process (GO:2000646)	0.0221892	0.106825	0	0	52.7249	200.784	APOE
membrane invagination (GO:0010324)	0.0221892	0.106825	0	0	52.7249	200.784	SNX3
positive regulation of striated muscle contraction (GO:0045989)	0.0221892	0.106825	0	0	52.7249	200.784	RGS2
type B pancreatic cell development (GO:0003323)	0.0221892	0.106825	0	0	52.7249	200.784	CDK6
mitochondrion-endoplasmic reticulum membrane tethering (GO:1990456)	0.0221892	0.106825	0	0	52.7249	200.784	CALM1
modulation by symbiont of host defense response (GO:0052031)	0.0221892	0.106825	0	0	52.7249	200.784	B2M
protein localization to ciliary membrane (GO:1903441)	0.0221892	0.106825	0	0	52.7249	200.784	BBIP1
protein localization to cytoplasmic stress granule (GO:1903608)	0.0221892	0.106825	0	0	52.7249	200.784	YBX1
cell junction organization (GO:0034330)	0.0223166	0.106825	0	0	9.15484	34.8106	ACTB;ACTG1
sterol homeostasis (GO:0055092)	0.0223166	0.106825	0	0	9.15484	34.8106	CNBP;APOE
antigen processing and presentation of exogenous peptide antigen via MHC class I, TAP-dependent (GO:0002479)	0.0228986	0.109057	0	0	9.02544	34.0862	CALR;B2M
negative regulation of cell differentiation (GO:0045596)	0.0233379	0.109523	0	0	5.16603	19.4122	CDK6;CALR;ZFP36L2
negative regulation of protein binding (GO:0032091)	0.0234868	0.109523	0	0	8.89964	33.3854	B2M;ACTB
cellular response to tumor necrosis factor (GO:0071356)	0.0242974	0.109523	0	0	5.08411	18.8996	TMSB4X;YBX3;ZFP36L2
regulation of cell division (GO:0051302)	0.0246818	0.109523	0	0	8.65824	32.0501	CALM3;CALM1
cellular response to hormone stimulus (GO:0032870)	0.0246818	0.109523	0	0	8.65824	32.0501	SFR1;LMO2
antigen processing and presentation of endogenous peptide antigen via MHC class I (GO:0019885)	0.0253193	0.109523	0	0	45.1905	166.129	B2M
antigen processing and presentation of exogenous peptide antigen via MHC class I, TAP-independent (GO:0002480)	0.0253193	0.109523	0	0	45.1905	166.129	B2M
regulation of Cdc42 protein signal transduction (GO:0032489)	0.0253193	0.109523	0	0	45.1905	166.129	APOE
negative regulation of long-term synaptic potentiation (GO:1900272)	0.0253193	0.109523	0	0	45.1905	166.129	APOE
regulation of chaperone-mediated autophagy (GO:1904714)	0.0253193	0.109523	0	0	45.1905	166.129	EEF1A1
negative regulation of muscle hypertrophy (GO:0014741)	0.0253193	0.109523	0	0	45.1905	166.129	RGS2
regulation of dendritic cell chemotaxis (GO:2000508)	0.0253193	0.109523	0	0	45.1905	166.129	CALR
regulation of dendritic spine maintenance (GO:1902950)	0.0253193	0.109523	0	0	45.1905	166.129	APOE
negative regulation of phospholipase activity (GO:0010519)	0.0253193	0.109523	0	0	45.1905	166.129	RGS2
regulation of extent of cell growth (GO:0061387)	0.0253193	0.109523	0	0	45.1905	166.129	APOE
negative regulation of sodium ion transport (GO:0010766)	0.0253193	0.109523	0	0	45.1905	166.129	NEDD4
cytoplasmic sequestering of NF-kappaB (GO:0007253)	0.0253193	0.109523	0	0	45.1905	166.129	TMSB4X
regulation of nitrogen compound metabolic process (GO:0051171)	0.0253193	0.109523	0	0	45.1905	166.129	APOE
positive regulation of dendritic cell chemotaxis (GO:2000510)	0.0253193	0.109523	0	0	45.1905	166.129	CALR
progesterone receptor signaling pathway (GO:0050847)	0.0253193	0.109523	0	0	45.1905	166.129	NEDD4
antigen processing and presentation of exogenous peptide antigen via MHC class I (GO:0042590)	0.0259013	0.111022	0	0	8.42954	30.797	CALR;B2M
negative regulation of protein serine/threonine kinase activity (GO:0071901)	0.0259013	0.111022	0	0	8.42954	30.797	RGS2;APOE
regulation of ion transport (GO:0043269)	0.02652	0.112211	0	0	8.31965	30.1991	NEDD4;B2M
gene expression (GO:0010467)	0.0271907	0.112211	0	0	3.70909	13.3708	EEF1A1;SYNCRIP;SRSF5;PTMA
negative regulation of lipase activity (GO:0060192)	0.0284395	0.112211	0	0	39.5397	140.76	RGS2
negative regulation of necroptotic process (GO:0060546)	0.0284395	0.112211	0	0	39.5397	140.76	YBX3
negative regulation of platelet aggregation (GO:0090331)	0.0284395	0.112211	0	0	39.5397	140.76	CD9
cholesterol catabolic process (GO:0006707)	0.0284395	0.112211	0	0	39.5397	140.76	APOE
chylomicron remodeling (GO:0034371)	0.0284395	0.112211	0	0	39.5397	140.76	APOE
nucleoside diphosphate phosphorylation (GO:0006165)	0.0284395	0.112211	0	0	39.5397	140.76	CMPK1
nucleoside triphosphate biosynthetic process (GO:0009142)	0.0284395	0.112211	0	0	39.5397	140.76	CMPK1
nucleotide phosphorylation (GO:0046939)	0.0284395	0.112211	0	0	39.5397	140.76	CMPK1
positive regulation of ATP biosynthetic process (GO:2001171)	0.0284395	0.112211	0	0	39.5397	140.76	TMSB4X
regulation of RNA polymerase II regulatory region sequence-specific DNA binding (GO:1903025)	0.0284395	0.112211	0	0	39.5397	140.76	TMSB4X
regulation of skeletal muscle cell differentiation (GO:2001014)	0.0284395	0.112211	0	0	39.5397	140.76	DDX5
positive regulation of cholesterol esterification (GO:0010873)	0.0284395	0.112211	0	0	39.5397	140.76	APOE
positive regulation of ligase activity (GO:0051351)	0.0284395	0.112211	0	0	39.5397	140.76	TMSB4X
sterol catabolic process (GO:0016127)	0.0284395	0.112211	0	0	39.5397	140.76	APOE
lipoprotein metabolic process (GO:0042157)	0.0284395	0.112211	0	0	39.5397	140.76	APOE
type B pancreatic cell differentiation (GO:0003309)	0.0284395	0.112211	0	0	39.5397	140.76	CDK6
very-low-density lipoprotein particle remodeling (GO:0034372)	0.0284395	0.112211	0	0	39.5397	140.76	APOE
regulation of defense response (GO:0031347)	0.0290546	0.113556	0	0	7.90721	27.9803	TMSB4X;APOE
regulation of osteoblast differentiation (GO:0045667)	0.0290546	0.113556	0	0	7.90721	27.9803	DDX5;CDK6
regulation of cytokinesis (GO:0032465)	0.0297028	0.113556	0	0	7.81039	27.4653	CALM3;CALM1
nuclear export (GO:0051168)	0.0297028	0.113556	0	0	7.81039	27.4653	SRSF5;CALR
positive regulation of protein catabolic process (GO:0045732)	0.0303569	0.113556	0	0	7.7159	26.965	NEDD4;APOE
positive regulation of endothelial cell migration (GO:0010595)	0.0310166	0.113556	0	0	7.62366	26.4787	TMSB4X;CALR
regulation of apoptotic process (GO:0042981)	0.0310413	0.113556	0	0	2.69865	9.3709	ARL6IP1;BCL2;CALR;PTMA;NDRG1;HSP90B1
negative regulation of multicellular organismal process (GO:0051241)	0.031234	0.113556	0	0	4.59754	15.9362	SRGN;RGS2;CALR
adherens junction assembly (GO:0034333)	0.0315499	0.113556	0	0	35.1446	121.466	ACTB
apical protein localization (GO:0045176)	0.0315499	0.113556	0	0	35.1446	121.466	ACTB
negative regulation of establishment of protein localization (GO:1904950)	0.0315499	0.113556	0	0	35.1446	121.466	SNX3
negative regulation of glycolytic process (GO:0045820)	0.0315499	0.113556	0	0	35.1446	121.466	NCOR1
negative regulation of purine nucleotide metabolic process (GO:1900543)	0.0315499	0.113556	0	0	35.1446	121.466	NCOR1
negative regulation of receptor binding (GO:1900121)	0.0315499	0.113556	0	0	35.1446	121.466	B2M
negative regulation of sodium ion transmembrane transport (GO:1902306)	0.0315499	0.113556	0	0	35.1446	121.466	NEDD4
negative regulation of sodium ion transmembrane transporter activity (GO:2000650)	0.0315499	0.113556	0	0	35.1446	121.466	NEDD4
chylomicron assembly (GO:0034378)	0.0315499	0.113556	0	0	35.1446	121.466	APOE
regulation of receptor binding (GO:1900120)	0.0315499	0.113556	0	0	35.1446	121.466	B2M
positive regulation of establishment of protein localization to telomere (GO:1904851)	0.0315499	0.113556	0	0	35.1446	121.466	CCT4
secretory granule organization (GO:0033363)	0.0315499	0.113556	0	0	35.1446	121.466	SRGN
sequestering of actin monomers (GO:0042989)	0.0315499	0.113556	0	0	35.1446	121.466	TMSB4X
modulation by symbiont of host process (GO:0044003)	0.0315499	0.113556	0	0	35.1446	121.466	B2M
myelin assembly (GO:0032288)	0.0315499	0.113556	0	0	35.1446	121.466	CD9
protein targeting to membrane (GO:0006612)	0.0316821	0.113598	0	0	7.53359	26.006	ARL6IP1;NACA
positive regulation of neuron projection development (GO:0010976)	0.0323532	0.115054	0	0	7.44561	25.5462	SNX3;APOE
regulation of endothelial cell migration (GO:0010594)	0.0330298	0.115054	0	0	7.35966	25.099	CALR;APOE
negative regulation of programmed cell death (GO:0043069)	0.0336818	0.115054	0	0	3.45871	11.7278	ARL6IP1;BCL2;PTMA;HSP90B1
positive regulation of binding (GO:0051099)	0.0337121	0.115054	0	0	7.27566	24.6638	APOE;B2M
regulation of stem cell differentiation (GO:2000736)	0.0343998	0.115054	0	0	7.19355	24.2401	LMO2;ZFP36L2
alcohol catabolic process (GO:0046164)	0.0346505	0.115054	0	0	31.6286	106.349	APOE
negative regulation of homotypic cell-cell adhesion (GO:0034111)	0.0346505	0.115054	0	0	31.6286	106.349	CD9
negative regulation of programmed necrotic cell death (GO:0062099)	0.0346505	0.115054	0	0	31.6286	106.349	YBX3
regulation of establishment of protein localization to telomere (GO:0070203)	0.0346505	0.115054	0	0	31.6286	106.349	CCT4
regulation of mitochondrial depolarization (GO:0051900)	0.0346505	0.115054	0	0	31.6286	106.349	BCL2
regulation of phospholipase activity (GO:0010517)	0.0346505	0.115054	0	0	31.6286	106.349	RGS2
regulation of protein localization to Cajal body (GO:1904869)	0.0346505	0.115054	0	0	31.6286	106.349	CCT4
positive regulation by host of viral process (GO:0044794)	0.0346505	0.115054	0	0	31.6286	106.349	APOE
fatty acid homeostasis (GO:0055089)	0.0346505	0.115054	0	0	31.6286	106.349	APOE
signal peptide processing (GO:0006465)	0.0346505	0.115054	0	0	31.6286	106.349	SEC11C
positive regulation of phospholipid transport (GO:2001140)	0.0346505	0.115054	0	0	31.6286	106.349	APOE
lipoprotein biosynthetic process (GO:0042158)	0.0346505	0.115054	0	0	31.6286	106.349	APOE
positive regulation of production of miRNAs involved in gene silencing by miRNA (GO:1903800)	0.0346505	0.115054	0	0	31.6286	106.349	DDX5
lipoprotein catabolic process (GO:0042159)	0.0346505	0.115054	0	0	31.6286	106.349	APOE
positive regulation of protein localization to Cajal body (GO:1904871)	0.0346505	0.115054	0	0	31.6286	106.349	CCT4
tetrahydrobiopterin metabolic process (GO:0046146)	0.0346505	0.115054	0	0	31.6286	106.349	CALM1
negative regulation of mitotic cell cycle phase transition (GO:1901991)	0.0350931	0.116115	0	0	7.11326	23.8277	CDK6;ZFP36L2
regulation of epithelial cell proliferation (GO:0050678)	0.0357918	0.117453	0	0	7.03474	23.4259	CDK6;B2M
regulation of heart contraction (GO:0008016)	0.0357918	0.117453	0	0	7.03474	23.4259	CALM3;CALM1
negative regulation of MAPK cascade (GO:0043409)	0.0364958	0.117453	0	0	6.95792	23.0346	RGS2;APOE
cotranslational protein targeting to membrane (GO:0006613)	0.0364958	0.117453	0	0	6.95792	23.0346	ARL6IP1;SRP9
negative regulation of cardiac muscle hypertrophy (GO:0010614)	0.0377413	0.117453	0	0	28.7518	94.2197	RGS2
regulation of amyloid precursor protein catabolic process (GO:1902991)	0.0377413	0.117453	0	0	28.7518	94.2197	APOE
negative regulation of gene silencing by miRNA (GO:0060965)	0.0377413	0.117453	0	0	28.7518	94.2197	NCOR1
negative regulation of hemostasis (GO:1900047)	0.0377413	0.117453	0	0	28.7518	94.2197	APOE
regulation of cholesterol esterification (GO:0010872)	0.0377413	0.117453	0	0	28.7518	94.2197	APOE
negative regulation of production of miRNAs involved in gene silencing by miRNA (GO:1903799)	0.0377413	0.117453	0	0	28.7518	94.2197	NCOR1
cellular response to thyroid hormone stimulus (GO:0097067)	0.0377413	0.117453	0	0	28.7518	94.2197	LMO2
phospholipid efflux (GO:0033700)	0.0377413	0.117453	0	0	28.7518	94.2197	APOE
endoplasmic reticulum membrane organization (GO:0090158)	0.0377413	0.117453	0	0	28.7518	94.2197	ARL6IP1
positive regulation of cellular senescence (GO:2000774)	0.0377413	0.117453	0	0	28.7518	94.2197	B2M
positive regulation of protein localization to chromosome, telomeric region (GO:1904816)	0.0377413	0.117453	0	0	28.7518	94.2197	CCT4
modulation by host of viral process (GO:0044788)	0.0377413	0.117453	0	0	28.7518	94.2197	APOE
mRNA transcription (GO:0009299)	0.0377413	0.117453	0	0	28.7518	94.2197	DDX5
negative regulation of amyloid fibril formation (GO:1905907)	0.0377413	0.117453	0	0	28.7518	94.2197	APOE
regulation of autophagy (GO:0010506)	0.0378639	0.117453	0	0	4.25108	13.917	EEF1A1;NEDD4;BCL2
regulation of MAP kinase activity (GO:0043405)	0.03864	0.118813	0	0	6.73718	21.9192	RGS2;APOE
negative regulation of neuron death (GO:1901215)	0.0393652	0.118813	0	0	6.66667	21.5658	BCL2;APOE
regulation of neuron apoptotic process (GO:0043523)	0.0393652	0.118813	0	0	6.66667	21.5658	BCL2;APOE
pteridine-containing compound metabolic process (GO:0042558)	0.0408224	0.118813	0	0	26.3545	84.2955	CALM1
regulation of actomyosin structure organization (GO:0110020)	0.0408224	0.118813	0	0	26.3545	84.2955	ACTG1
negative regulation of intrinsic apoptotic signaling pathway in response to DNA damage by p53 class mediator (GO:1902166)	0.0408224	0.118813	0	0	26.3545	84.2955	BCL2
negative regulation of stem cell differentiation (GO:2000737)	0.0408224	0.118813	0	0	26.3545	84.2955	ZFP36L2
negative regulation of vascular endothelial growth factor receptor signaling pathway (GO:0030948)	0.0408224	0.118813	0	0	26.3545	84.2955	NEDD4
cytoplasmic sequestering of protein (GO:0051220)	0.0408224	0.118813	0	0	26.3545	84.2955	YWHAB
regulation of nucleocytoplasmic transport (GO:0046822)	0.0408224	0.118813	0	0	26.3545	84.2955	NEDD4
positive regulation of cell aging (GO:0090343)	0.0408224	0.118813	0	0	26.3545	84.2955	B2M
relaxation of cardiac muscle (GO:0055119)	0.0408224	0.118813	0	0	26.3545	84.2955	RGS2
high-density lipoprotein particle assembly (GO:0034380)	0.0408224	0.118813	0	0	26.3545	84.2955	APOE
response to thyroid hormone (GO:0097066)	0.0408224	0.118813	0	0	26.3545	84.2955	LMO2
positive regulation of lipid transport (GO:0032370)	0.0408224	0.118813	0	0	26.3545	84.2955	APOE
positive regulation of purine nucleotide biosynthetic process (GO:1900373)	0.0408224	0.118813	0	0	26.3545	84.2955	TMSB4X
positive regulation of steroid metabolic process (GO:0045940)	0.0408224	0.118813	0	0	26.3545	84.2955	APOE
triglyceride-rich lipoprotein particle remodeling (GO:0034370)	0.0408224	0.118813	0	0	26.3545	84.2955	APOE
negative regulation of adenylate cyclase activity (GO:0007194)	0.0408224	0.118813	0	0	26.3545	84.2955	GNAI2
negative regulation of alcohol biosynthetic process (GO:1902931)	0.0408224	0.118813	0	0	26.3545	84.2955	APOE
cell junction assembly (GO:0034329)	0.0423178	0.119997	0	0	6.39871	20.2362	ACTB;ACTG1
cellular response to organonitrogen compound (GO:0071417)	0.0430686	0.119997	0	0	6.33504	19.9234	ACTB;HSP90B1
negative regulation of bone mineralization (GO:0030502)	0.0438937	0.119997	0	0	24.326	76.0427	SRGN
negative regulation of cell activation (GO:0050866)	0.0438937	0.119997	0	0	24.326	76.0427	APOE
negative regulation of coagulation (GO:0050819)	0.0438937	0.119997	0	0	24.326	76.0427	APOE
negative regulation of cyclase activity (GO:0031280)	0.0438937	0.119997	0	0	24.326	76.0427	GNAI2
antigen processing and presentation of endogenous peptide antigen (GO:0002483)	0.0438937	0.119997	0	0	24.326	76.0427	B2M
cellular response to low-density lipoprotein particle stimulus (GO:0071404)	0.0438937	0.119997	0	0	24.326	76.0427	CD9
negative regulation of translational initiation (GO:0045947)	0.0438937	0.119997	0	0	24.326	76.0427	EIF3E
cGMP-mediated signaling (GO:0019934)	0.0438937	0.119997	0	0	24.326	76.0427	APOE
regulation of intrinsic apoptotic signaling pathway in response to DNA damage by p53 class mediator (GO:1902165)	0.0438937	0.119997	0	0	24.326	76.0427	BCL2
nucleoside phosphate biosynthetic process (GO:1901293)	0.0438937	0.119997	0	0	24.326	76.0427	CMPK1
cytoplasmic sequestering of transcription factor (GO:0042994)	0.0438937	0.119997	0	0	24.326	76.0427	TMSB4X
nucleoside triphosphate metabolic process (GO:0009141)	0.0438937	0.119997	0	0	24.326	76.0427	CMPK1
regulation of response to endoplasmic reticulum stress (GO:1905897)	0.0438937	0.119997	0	0	24.326	76.0427	MANF
regulation of retinoic acid receptor signaling pathway (GO:0048385)	0.0438937	0.119997	0	0	24.326	76.0427	CALR
regulation of trophoblast cell migration (GO:1901163)	0.0438937	0.119997	0	0	24.326	76.0427	CALR
relaxation of muscle (GO:0090075)	0.0438937	0.119997	0	0	24.326	76.0427	RGS2
T cell differentiation in thymus (GO:0033077)	0.0438937	0.119997	0	0	24.326	76.0427	ZFP36L2
regulation of JNK cascade (GO:0046328)	0.0445852	0.119997	0	0	6.2114	19.3197	NCOR1;TAOK3
protein processing (GO:0016485)	0.0453509	0.119997	0	0	6.15136	19.0282	SRGN;SEC11C
regulation of cell cycle process (GO:0010564)	0.0453509	0.119997	0	0	6.15136	19.0282	CALM3;CALM1
chromosome organization (GO:0051276)	0.0453509	0.119997	0	0	6.15136	19.0282	HMGN2;HMGN1
positive regulation of protein serine/threonine kinase activity (GO:0071902)	0.0453509	0.119997	0	0	6.15136	19.0282	CALM3;CALM1
negative regulation of androgen receptor signaling pathway (GO:0060766)	0.0469554	0.119997	0	0	22.5873	69.0845	NCOR1
negative regulation of cellular component movement (GO:0051271)	0.0469554	0.119997	0	0	22.5873	69.0845	CD9
androgen receptor signaling pathway (GO:0030521)	0.0469554	0.119997	0	0	22.5873	69.0845	DDX5
regulation of amyloid fibril formation (GO:1905906)	0.0469554	0.119997	0	0	22.5873	69.0845	APOE
Arp2/3 complex-mediated actin nucleation (GO:0034314)	0.0469554	0.119997	0	0	22.5873	69.0845	ARPC1B
regulation of endothelial cell chemotaxis (GO:2001026)	0.0469554	0.119997	0	0	22.5873	69.0845	TMSB4X
cellular response to ATP (GO:0071318)	0.0469554	0.119997	0	0	22.5873	69.0845	HSP90B1
cellular response to estrogen stimulus (GO:0071391)	0.0469554	0.119997	0	0	22.5873	69.0845	SFR1
regulation of nuclear-transcribed mRNA catabolic process, deadenylation-dependent decay (GO:1900151)	0.0469554	0.119997	0	0	22.5873	69.0845	ZFP36L2
endoplasmic reticulum to cytosol transport (GO:1903513)	0.0469554	0.119997	0	0	22.5873	69.0845	HSP90B1
endoplasmic reticulum tubular network organization (GO:0071786)	0.0469554	0.119997	0	0	22.5873	69.0845	ARL6IP1
positive regulation of DNA damage response, signal transduction by p53 class mediator (GO:0043517)	0.0469554	0.119997	0	0	22.5873	69.0845	DDX5
glucan catabolic process (GO:0009251)	0.0469554	0.119997	0	0	22.5873	69.0845	CALM1
positive regulation of endothelial cell chemotaxis (GO:2001028)	0.0469554	0.119997	0	0	22.5873	69.0845	TMSB4X
glycogen catabolic process (GO:0005980)	0.0469554	0.119997	0	0	22.5873	69.0845	CALM1
positive regulation of membrane protein ectodomain proteolysis (GO:0051044)	0.0469554	0.119997	0	0	22.5873	69.0845	APOE
positive regulation of nuclear-transcribed mRNA catabolic process, deadenylation-dependent decay (GO:1900153)	0.0469554	0.119997	0	0	22.5873	69.0845	ZFP36L2
positive regulation of telomerase RNA localization to Cajal body (GO:1904874)	0.0469554	0.119997	0	0	22.5873	69.0845	CCT4
tRNA splicing, via endonucleolytic cleavage and ligation (GO:0006388)	0.0469554	0.119997	0	0	22.5873	69.0845	RTRAF
myoblast differentiation (GO:0045445)	0.0469554	0.119997	0	0	22.5873	69.0845	DDX5
myoblast fusion (GO:0007520)	0.0469554	0.119997	0	0	22.5873	69.0845	CD9
response to tumor necrosis factor (GO:0034612)	0.0484621	0.123513	0	0	5.92234	17.9268	YBX3;ZFP36L2
negative regulation of anoikis (GO:2000811)	0.0500074	0.123772	0	0	21.0804	63.1482	BCL2
3'-UTR-mediated mRNA destabilization (GO:0061158)	0.0500074	0.123772	0	0	21.0804	63.1482	ZFP36L2
regulation of amyloid-beta clearance (GO:1900221)	0.0500074	0.123772	0	0	21.0804	63.1482	APOE
regulation of ATP biosynthetic process (GO:2001169)	0.0500074	0.123772	0	0	21.0804	63.1482	TMSB4X
negative regulation of lyase activity (GO:0051350)	0.0500074	0.123772	0	0	21.0804	63.1482	GNAI2
cellular polysaccharide catabolic process (GO:0044247)	0.0500074	0.123772	0	0	21.0804	63.1482	CALM1
cellular response to corticosteroid stimulus (GO:0071384)	0.0500074	0.123772	0	0	21.0804	63.1482	ZFP36L2
negative regulation of transcription regulatory region DNA binding (GO:2000678)	0.0500074	0.123772	0	0	21.0804	63.1482	TMSB4X
nucleoside diphosphate metabolic process (GO:0009132)	0.0500074	0.123772	0	0	21.0804	63.1482	CMPK1
regulation of monocyte differentiation (GO:0045655)	0.0500074	0.123772	0	0	21.0804	63.1482	CDK6
RNA splicing, via endonucleolytic cleavage and ligation (GO:0000394)	0.0500074	0.123772	0	0	21.0804	63.1482	RTRAF
cellular component assembly (GO:0022607)	0.0511722	0.126323	0	0	3.75105	11.1502	ARL6IP1;ACTB;ACTG1
positive regulation of protein metabolic process (GO:0051247)	0.0524574	0.127293	0	0	5.65886	16.6809	NEDD4;APOE
negative regulation of ATP metabolic process (GO:1903579)	0.0530498	0.127293	0	0	19.7619	58.0313	NCOR1
negative regulation of fatty acid metabolic process (GO:0045922)	0.0530498	0.127293	0	0	19.7619	58.0313	NCOR1
negative regulation of intrinsic apoptotic signaling pathway by p53 class mediator (GO:1902254)	0.0530498	0.127293	0	0	19.7619	58.0313	BCL2
regulation of cholesterol biosynthetic process (GO:0045540)	0.0530498	0.127293	0	0	19.7619	58.0313	APOE
negative regulation of phagocytosis (GO:0050765)	0.0530498	0.127293	0	0	19.7619	58.0313	SNX3
negative regulation of viral entry into host cell (GO:0046597)	0.0530498	0.127293	0	0	19.7619	58.0313	SNX3
regulation of metal ion transport (GO:0010959)	0.0530498	0.127293	0	0	19.7619	58.0313	BCL2
retrograde protein transport, ER to cytosol (GO:0030970)	0.0530498	0.127293	0	0	19.7619	58.0313	HSP90B1
reverse cholesterol transport (GO:0043691)	0.0530498	0.127293	0	0	19.7619	58.0313	APOE
negative regulation of amyloid-beta formation (GO:1902430)	0.0530498	0.127293	0	0	19.7619	58.0313	APOE
positive regulation of cell projection organization (GO:0031346)	0.0540876	0.12856	0	0	5.55989	16.219	SNX3;APOE
regulation of protein binding (GO:0043393)	0.0549095	0.12856	0	0	5.51168	15.9953	B2M;ACTB
3'-UTR-mediated mRNA stabilization (GO:0070935)	0.0560826	0.12856	0	0	18.5985	53.581	YBX3
alternative mRNA splicing, via spliceosome (GO:0000380)	0.0560826	0.12856	0	0	18.5985	53.581	DDX5
amyloid precursor protein metabolic process (GO:0042982)	0.0560826	0.12856	0	0	18.5985	53.581	APOE
regulation of B cell differentiation (GO:0045577)	0.0560826	0.12856	0	0	18.5985	53.581	ZFP36L2
negative regulation of interleukin-8 production (GO:0032717)	0.0560826	0.12856	0	0	18.5985	53.581	TMSB4X
regulation of early endosome to late endosome transport (GO:2000641)	0.0560826	0.12856	0	0	18.5985	53.581	SNX3
cellular response to glucocorticoid stimulus (GO:0071385)	0.0560826	0.12856	0	0	18.5985	53.581	ZFP36L2
regulation of fatty acid metabolic process (GO:0019217)	0.0560826	0.12856	0	0	18.5985	53.581	NCOR1
nitric oxide mediated signal transduction (GO:0007263)	0.0560826	0.12856	0	0	18.5985	53.581	APOE
regulation of platelet aggregation (GO:0090330)	0.0560826	0.12856	0	0	18.5985	53.581	CD9
regulation of telomerase RNA localization to Cajal body (GO:1904872)	0.0560826	0.12856	0	0	18.5985	53.581	CCT4
release of cytochrome c from mitochondria (GO:0001836)	0.0560826	0.12856	0	0	18.5985	53.581	BCL2
high-density lipoprotein particle remodeling (GO:0034375)	0.0560826	0.12856	0	0	18.5985	53.581	APOE
intracellular estrogen receptor signaling pathway (GO:0030520)	0.0560826	0.12856	0	0	18.5985	53.581	DDX5
positive regulation of nitric-oxide synthase activity (GO:0051000)	0.0560826	0.12856	0	0	18.5985	53.581	APOE
positive regulation of stress-activated protein kinase signaling cascade (GO:0070304)	0.0560826	0.12856	0	0	18.5985	53.581	TAOK3
regulation of gene expression (GO:0010468)	0.0561685	0.12856	0	0	2.16104	6.22249	CDK6;CNBP;CALR;YBX1;APOE;YBX3;ACTG1
cellular response to interferon-gamma (GO:0071346)	0.0574014	0.130838	0	0	5.37192	15.3512	SYNCRIP;B2M
regulation of mRNA catabolic process (GO:0061013)	0.0582408	0.130838	0	0	5.32688	15.1452	YWHAB;ZFP36L2
negative regulation of nervous system development (GO:0051961)	0.0591059	0.130838	0	0	17.5644	49.6795	B2M
negative regulation of RNA metabolic process (GO:0051253)	0.0591059	0.130838	0	0	17.5644	49.6795	NCOR1
regulation of mitochondrial membrane permeability (GO:0046902)	0.0591059	0.130838	0	0	17.5644	49.6795	BCL2
diol metabolic process (GO:0034311)	0.0591059	0.130838	0	0	17.5644	49.6795	CALM1
regulation of T cell cytokine production (GO:0002724)	0.0591059	0.130838	0	0	17.5644	49.6795	B2M
positive regulation of cellular protein catabolic process (GO:1903364)	0.0591059	0.130838	0	0	17.5644	49.6795	APOE
positive regulation of establishment of protein localization (GO:1904951)	0.0591059	0.130838	0	0	17.5644	49.6795	CCT4
response to ATP (GO:0033198)	0.0591059	0.130838	0	0	17.5644	49.6795	HSP90B1
long-term memory (GO:0007616)	0.0591059	0.130838	0	0	17.5644	49.6795	APOE
synaptic transmission, cholinergic (GO:0007271)	0.0591059	0.130838	0	0	17.5644	49.6795	APOE
postsynaptic membrane organization (GO:0001941)	0.0591059	0.130838	0	0	17.5644	49.6795	APOE
negative regulation of amyloid precursor protein catabolic process (GO:1902992)	0.0591059	0.130838	0	0	17.5644	49.6795	APOE
negative regulation of nucleic acid-templated transcription (GO:1903507)	0.0612432	0.134664	0	0	2.82261	7.88327	EID1;NCOR1;YWHAQ;CALR
protein targeting to lysosome (GO:0006622)	0.0621196	0.134664	0	0	16.6391	46.235	NEDD4
negative regulation of dephosphorylation (GO:0035305)	0.0621196	0.134664	0	0	16.6391	46.235	YWHAB
negative regulation of viral life cycle (GO:1903901)	0.0621196	0.134664	0	0	16.6391	46.235	SNX3
regulation of lymphocyte differentiation (GO:0045619)	0.0621196	0.134664	0	0	16.6391	46.235	ZFP36L2
dopaminergic neuron differentiation (GO:0071542)	0.0621196	0.134664	0	0	16.6391	46.235	MANF
regulation of protein localization to cell periphery (GO:1904375)	0.0621196	0.134664	0	0	16.6391	46.235	ACTB
fatty acid transport (GO:0015908)	0.0621196	0.134664	0	0	16.6391	46.235	APOE
positive regulation of heart contraction (GO:0045823)	0.0621196	0.134664	0	0	16.6391	46.235	RGS2
regulation of primary metabolic process (GO:0080090)	0.0651076	0.13708	0	0	4.99194	13.6365	NCOR1;APOE
regulation of response to external stimulus (GO:0032101)	0.0651076	0.13708	0	0	4.99194	13.6365	TMSB4X;CALM1
actin nucleation (GO:0045010)	0.0651238	0.13708	0	0	15.8063	43.1745	ARPC1B
regulation of anoikis (GO:2000209)	0.0651238	0.13708	0	0	15.8063	43.1745	BCL2
beta-catenin destruction complex disassembly (GO:1904886)	0.0651238	0.13708	0	0	15.8063	43.1745	FRAT2
negative regulation of ion transmembrane transporter activity (GO:0032413)	0.0651238	0.13708	0	0	15.8063	43.1745	NEDD4
regulation of cell-substrate junction assembly (GO:0090109)	0.0651238	0.13708	0	0	15.8063	43.1745	ACTG1
regulation of cholesterol metabolic process (GO:0090181)	0.0651238	0.13708	0	0	15.8063	43.1745	APOE
regulation of dendritic spine development (GO:0060998)	0.0651238	0.13708	0	0	15.8063	43.1745	APOE
negative regulation of reproductive process (GO:2000242)	0.0651238	0.13708	0	0	15.8063	43.1745	CALR
neuron apoptotic process (GO:0051402)	0.0651238	0.13708	0	0	15.8063	43.1745	BCL2
extrinsic apoptotic signaling pathway in absence of ligand (GO:0097192)	0.0651238	0.13708	0	0	15.8063	43.1745	BCL2
positive regulation of T cell cytokine production (GO:0002726)	0.0651238	0.13708	0	0	15.8063	43.1745	B2M
regulation of cell motility (GO:2000145)	0.06775	0.139643	0	0	4.87688	13.1282	CDK6;TMSB4X
negative regulation of biomineral tissue development (GO:0070168)	0.0681186	0.139643	0	0	15.0529	40.4397	SRGN
regulation of adenylate cyclase activity (GO:0045761)	0.0681186	0.139643	0	0	15.0529	40.4397	GNAI2
negative regulation of myeloid cell differentiation (GO:0045638)	0.0681186	0.139643	0	0	15.0529	40.4397	CDK6
negative regulation of protein dephosphorylation (GO:0035308)	0.0681186	0.139643	0	0	15.0529	40.4397	YWHAB
negative regulation of small molecule metabolic process (GO:0062014)	0.0681186	0.139643	0	0	15.0529	40.4397	NCOR1
cellular response to osmotic stress (GO:0071470)	0.0681186	0.139643	0	0	15.0529	40.4397	YBX3
regulation of membrane protein ectodomain proteolysis (GO:0051043)	0.0681186	0.139643	0	0	15.0529	40.4397	APOE
regulation of platelet activation (GO:0010543)	0.0681186	0.139643	0	0	15.0529	40.4397	APOE
positive regulation of dendritic spine development (GO:0060999)	0.0681186	0.139643	0	0	15.0529	40.4397	APOE
positive regulation of signal transduction by p53 class mediator (GO:1901798)	0.0681186	0.139643	0	0	15.0529	40.4397	DDX5
ubiquitin-dependent protein catabolic process via the multivesicular body sorting pathway (GO:0043162)	0.0681186	0.139643	0	0	15.0529	40.4397	NEDD4
positive regulation of gene expression (GO:0010628)	0.0684335	0.139984	0	0	2.71381	7.27814	DDX5;EIF3E;ACTB;ACTG1
negative regulation of extrinsic apoptotic signaling pathway in absence of ligand (GO:2001240)	0.0711039	0.142662	0	0	14.368	37.9833	BCL2
negative regulation of signal transduction in absence of ligand (GO:1901099)	0.0711039	0.142662	0	0	14.368	37.9833	BCL2
nucleotide metabolic process (GO:0009117)	0.0711039	0.142662	0	0	14.368	37.9833	CMPK1
regulation of necroptotic process (GO:0060544)	0.0711039	0.142662	0	0	14.368	37.9833	YBX3
ERK1 and ERK2 cascade (GO:0070371)	0.0711039	0.142662	0	0	14.368	37.9833	ZFP36L2
regulation of steroid metabolic process (GO:0019218)	0.0711039	0.142662	0	0	14.368	37.9833	APOE
regulation of supramolecular fiber organization (GO:1902903)	0.0711039	0.142662	0	0	14.368	37.9833	APOE
positive regulation of cholesterol efflux (GO:0010875)	0.0711039	0.142662	0	0	14.368	37.9833	APOE
positive regulation of JUN kinase activity (GO:0043507)	0.0711039	0.142662	0	0	14.368	37.9833	TAOK3
regulation of cellular component organization (GO:0051128)	0.0731396	0.145233	0	0	4.66188	12.1926	NEDD4;APOE
neuron projection morphogenesis (GO:0048812)	0.0740511	0.145233	0	0	4.62786	12.0463	TAOK3;ACTB
regulation of cardiac muscle hypertrophy (GO:0010611)	0.0740798	0.145233	0	0	13.7426	35.7666	RGS2
negative regulation of lipid metabolic process (GO:0045833)	0.0740798	0.145233	0	0	13.7426	35.7666	NCOR1
negative regulation of NIK/NF-kappaB signaling (GO:1901223)	0.0740798	0.145233	0	0	13.7426	35.7666	TMSB4X
negative regulation of ossification (GO:0030279)	0.0740798	0.145233	0	0	13.7426	35.7666	SRGN
neuromuscular junction development (GO:0007528)	0.0740798	0.145233	0	0	13.7426	35.7666	NEDD4
cholesterol efflux (GO:0033344)	0.0740798	0.145233	0	0	13.7426	35.7666	APOE
regulation of monooxygenase activity (GO:0032768)	0.0740798	0.145233	0	0	13.7426	35.7666	CALM1
regulation of vascular endothelial growth factor receptor signaling pathway (GO:0030947)	0.0740798	0.145233	0	0	13.7426	35.7666	NEDD4
protein exit from endoplasmic reticulum (GO:0032527)	0.0740798	0.145233	0	0	13.7426	35.7666	HSP90B1
chemical synaptic transmission (GO:0007268)	0.0747925	0.146326	0	0	3.18666	8.26313	APOE;CALM1;NRGN
chromatin organization (GO:0006325)	0.0758852	0.147672	0	0	4.56129	11.7614	HMGN2;HMGN1
acylglycerol homeostasis (GO:0055090)	0.0770463	0.147672	0	0	13.1693	33.7575	APOE
negative regulation of cellular carbohydrate metabolic process (GO:0010677)	0.0770463	0.147672	0	0	13.1693	33.7575	NCOR1
receptor catabolic process (GO:0032801)	0.0770463	0.147672	0	0	13.1693	33.7575	NEDD4
negative regulation of ion transport (GO:0043271)	0.0770463	0.147672	0	0	13.1693	33.7575	NEDD4
regulation of proteolysis involved in cellular protein catabolic process (GO:1903050)	0.0770463	0.147672	0	0	13.1693	33.7575	APOE
regulation of rhodopsin mediated signaling pathway (GO:0022400)	0.0770463	0.147672	0	0	13.1693	33.7575	CALM1
positive regulation of DNA-templated transcription, elongation (GO:0032786)	0.0770463	0.147672	0	0	13.1693	33.7575	HMGN1
positive regulation of lipid metabolic process (GO:0045834)	0.0770463	0.147672	0	0	13.1693	33.7575	APOE
negative regulation of actin filament polymerization (GO:0030837)	0.0770463	0.147672	0	0	13.1693	33.7575	TMSB4X
cellular macromolecule biosynthetic process (GO:0034645)	0.0794236	0.150886	0	0	3.10342	7.86084	EEF1A1;APOE;PTMA
negative regulation of cell development (GO:0010721)	0.0800034	0.150886	0	0	12.6419	31.9295	B2M
regulation of actin filament bundle assembly (GO:0032231)	0.0800034	0.150886	0	0	12.6419	31.9295	ACTG1
negative regulation of intrinsic apoptotic signaling pathway in response to DNA damage (GO:1902230)	0.0800034	0.150886	0	0	12.6419	31.9295	BCL2
regulation of potassium ion transmembrane transporter activity (GO:1901016)	0.0800034	0.150886	0	0	12.6419	31.9295	NEDD4
regulation of synapse organization (GO:0050807)	0.0800034	0.150886	0	0	12.6419	31.9295	NEDD4
glial cell development (GO:0021782)	0.0800034	0.150886	0	0	12.6419	31.9295	CDK6
hippo signaling (GO:0035329)	0.0800034	0.150886	0	0	12.6419	31.9295	YWHAB
negative regulation of transcription, DNA-templated (GO:0045892)	0.0820689	0.153982	0	0	2.08588	5.2151	EID1;DDX5;NCOR1;YWHAQ;CNBP;CALR
positive regulation of transcription, DNA-templated (GO:0045893)	0.082927	0.153982	0	0	1.95906	4.87767	SFR1;CNBP;LMO2;YBX1;APOE;HMGN1;RTRAF
regulation of blood coagulation (GO:0030193)	0.0829512	0.153982	0	0	12.1551	30.2601	APOE
cellular senescence (GO:0090398)	0.0829512	0.153982	0	0	12.1551	30.2601	CALR
nucleobase-containing small molecule interconversion (GO:0015949)	0.0829512	0.153982	0	0	12.1551	30.2601	CMPK1
positive regulation of gene silencing by miRNA (GO:2000637)	0.0829512	0.153982	0	0	12.1551	30.2601	DDX5
response to glucocorticoid (GO:0051384)	0.0829512	0.153982	0	0	12.1551	30.2601	ZFP36L2
protein export from nucleus (GO:0006611)	0.0829512	0.153982	0	0	12.1551	30.2601	CALR
cellular response to organic cyclic compound (GO:0071407)	0.0833639	0.154444	0	0	4.31299	10.7158	ACTB;HSP90B1
regulation of B cell activation (GO:0050864)	0.0858897	0.155161	0	0	11.7043	28.7304	ZFP36L2
regulation of DNA damage response, signal transduction by p53 class mediator (GO:0043516)	0.0858897	0.155161	0	0	11.7043	28.7304	DDX5
regulation of DNA-templated transcription, elongation (GO:0032784)	0.0858897	0.155161	0	0	11.7043	28.7304	HMGN1
regulation of extrinsic apoptotic signaling pathway in absence of ligand (GO:2001239)	0.0858897	0.155161	0	0	11.7043	28.7304	BCL2
regulation of phosphatase activity (GO:0010921)	0.0858897	0.155161	0	0	11.7043	28.7304	HSP90B1
regulation of protein transport (GO:0051223)	0.0858897	0.155161	0	0	11.7043	28.7304	SNX3
regulation of small molecule metabolic process (GO:0062012)	0.0858897	0.155161	0	0	11.7043	28.7304	APOE
glycogen metabolic process (GO:0005977)	0.0858897	0.155161	0	0	11.7043	28.7304	CALM1
positive regulation of fibroblast proliferation (GO:0048146)	0.0858897	0.155161	0	0	11.7043	28.7304	CDK6
positive regulation of monooxygenase activity (GO:0032770)	0.0858897	0.155161	0	0	11.7043	28.7304	APOE
macromolecule catabolic process (GO:0009057)	0.0858897	0.155161	0	0	11.7043	28.7304	NEDD4
positive regulation of response to wounding (GO:1903036)	0.0858897	0.155161	0	0	11.7043	28.7304	ACTG1
protein localization to lysosome (GO:0061462)	0.0858897	0.155161	0	0	11.7043	28.7304	NEDD4
regulation of calcium ion transmembrane transporter activity (GO:1901019)	0.088819	0.158629	0	0	11.2857	27.3245	CALM1
negative regulation of mRNA catabolic process (GO:1902373)	0.088819	0.158629	0	0	11.2857	27.3245	YBX1
negative regulation of myeloid leukocyte differentiation (GO:0002762)	0.088819	0.158629	0	0	11.2857	27.3245	CDK6
negative regulation of wound healing (GO:0061045)	0.088819	0.158629	0	0	11.2857	27.3245	APOE
regulation of neuronal synaptic plasticity (GO:0048168)	0.088819	0.158629	0	0	11.2857	27.3245	APOE
transition metal ion homeostasis (GO:0055076)	0.088819	0.158629	0	0	11.2857	27.3245	B2M
regulation of cell differentiation (GO:0045595)	0.0891157	0.158858	0	0	4.1437	10.0187	DDX5;CDK6
cellular response to growth factor stimulus (GO:0071363)	0.0910589	0.161701	0	0	4.09016	9.80103	EEF1A1;ZFP36L2
regulation of long-term synaptic potentiation (GO:1900271)	0.091739	0.161701	0	0	10.896	26.0285	APOE
regulation of protein localization to membrane (GO:1905475)	0.091739	0.161701	0	0	10.896	26.0285	ACTB
positive regulation of B cell proliferation (GO:0030890)	0.091739	0.161701	0	0	10.896	26.0285	BCL2
extrinsic apoptotic signaling pathway via death domain receptors (GO:0008625)	0.091739	0.161701	0	0	10.896	26.0285	BCL2
mRNA splice site selection (GO:0006376)	0.091739	0.161701	0	0	10.896	26.0285	SRSF5
protein palmitoylation (GO:0018345)	0.0946498	0.165287	0	0	10.5323	24.8306	SELENOK
negative regulation of osteoblast differentiation (GO:0045668)	0.0946498	0.165287	0	0	10.5323	24.8306	CDK6
regulation of developmental growth (GO:0048638)	0.0946498	0.165287	0	0	10.5323	24.8306	APOE
positive regulation of mononuclear cell migration (GO:0071677)	0.0946498	0.165287	0	0	10.5323	24.8306	CALR
triglyceride homeostasis (GO:0070328)	0.0946498	0.165287	0	0	10.5323	24.8306	APOE
regulation of cell population proliferation (GO:0042127)	0.0972989	0.168791	0	0	2.1412	4.98892	CDK6;CNBP;BCL2;CALR;GNAI2
B cell proliferation (GO:0042100)	0.0975514	0.168791	0	0	10.192	23.7206	BCL2
regulation of dendrite morphogenesis (GO:0048814)	0.0975514	0.168791	0	0	10.192	23.7206	NEDD4
long-chain fatty acid transport (GO:0015909)	0.0975514	0.168791	0	0	10.192	23.7206	APOE
mitochondrial membrane organization (GO:0007006)	0.0975514	0.168791	0	0	10.192	23.7206	BCL2
regulation of neuron projection development (GO:0010975)	0.0979573	0.169183	0	0	3.91312	9.09105	SNX3;APOE
actin filament bundle assembly (GO:0051017)	0.100444	0.170664	0	0	9.87302	22.6897	HSP90B1
apoptotic mitochondrial changes (GO:0008637)	0.100444	0.170664	0	0	9.87302	22.6897	BCL2
regulation of cholesterol efflux (GO:0010874)	0.100444	0.170664	0	0	9.87302	22.6897	APOE
positive regulation of ATP metabolic process (GO:1903580)	0.100444	0.170664	0	0	9.87302	22.6897	TMSB4X
positive regulation of cholesterol transport (GO:0032376)	0.100444	0.170664	0	0	9.87302	22.6897	APOE
positive regulation of cytokine production involved in immune response (GO:0002720)	0.100444	0.170664	0	0	9.87302	22.6897	B2M
RNA stabilization (GO:0043489)	0.100444	0.170664	0	0	9.87302	22.6897	YBX1
positive regulation of telomere maintenance via telomerase (GO:0032212)	0.100444	0.170664	0	0	9.87302	22.6897	CCT4
mitotic G2 DNA damage checkpoint signaling (GO:0007095)	0.100444	0.170664	0	0	9.87302	22.6897	TAOK3
negative regulation of blood vessel endothelial cell migration (GO:0043537)	0.103327	0.173685	0	0	9.57335	21.7301	APOE
regulation of amyloid-beta formation (GO:1902003)	0.103327	0.173685	0	0	9.57335	21.7301	APOE
autophagosome maturation (GO:0097352)	0.103327	0.173685	0	0	9.57335	21.7301	CALM1
B cell receptor signaling pathway (GO:0050853)	0.103327	0.173685	0	0	9.57335	21.7301	BCL2
positive regulation of telomerase activity (GO:0051973)	0.103327	0.173685	0	0	9.57335	21.7301	CCT4
protein insertion into membrane (GO:0051205)	0.103327	0.173685	0	0	9.57335	21.7301	SERP1
nuclear-transcribed mRNA catabolic process (GO:0000956)	0.103985	0.17448	0	0	3.77305	8.54032	DDX5;EIF3E
negative regulation of cell cycle G1/S phase transition (GO:1902807)	0.106201	0.175698	0	0	9.29132	20.835	CDK6
negative regulation of epithelial cell migration (GO:0010633)	0.106201	0.175698	0	0	9.29132	20.835	APOE
negative regulation of neurogenesis (GO:0050768)	0.106201	0.175698	0	0	9.29132	20.835	B2M
regulation of ion transmembrane transport (GO:0034765)	0.106201	0.175698	0	0	9.29132	20.835	NEDD4
regulation of JUN kinase activity (GO:0043506)	0.106201	0.175698	0	0	9.29132	20.835	TAOK3
regulation of lipid biosynthetic process (GO:0046890)	0.106201	0.175698	0	0	9.29132	20.835	APOE
response to estrogen (GO:0043627)	0.106201	0.175698	0	0	9.29132	20.835	SFR1
positive regulation of lipid biosynthetic process (GO:0046889)	0.106201	0.175698	0	0	9.29132	20.835	APOE
negative regulation of cellular process (GO:0048523)	0.107411	0.177388	0	0	2.29822	5.12754	SNX3;CDK6;BCL2;CD9
negative regulation of fat cell differentiation (GO:0045599)	0.109067	0.177633	0	0	9.0254	19.9984	ZFP36L2
cyclic-nucleotide-mediated signaling (GO:0019935)	0.109067	0.177633	0	0	9.0254	19.9984	APOE
regulation of sodium ion transport (GO:0002028)	0.109067	0.177633	0	0	9.0254	19.9984	NEDD4
intrinsic apoptotic signaling pathway by p53 class mediator (GO:0072332)	0.109067	0.177633	0	0	9.0254	19.9984	DDX5
positive regulation of substrate adhesion-dependent cell spreading (GO:1900026)	0.109067	0.177633	0	0	9.0254	19.9984	CALR
positive regulation of T cell mediated immunity (GO:0002711)	0.109067	0.177633	0	0	9.0254	19.9984	B2M
positive regulation of telomere maintenance via telomere lengthening (GO:1904358)	0.109067	0.177633	0	0	9.0254	19.9984	CCT4
Wnt signaling pathway, calcium modulating pathway (GO:0007223)	0.109067	0.177633	0	0	9.0254	19.9984	CALM1
negative regulation of endothelial cell proliferation (GO:0001937)	0.111923	0.180516	0	0	8.77425	19.2151	APOE
negative regulation of G1/S transition of mitotic cell cycle (GO:2000134)	0.111923	0.180516	0	0	8.77425	19.2151	CDK6
regulation of erythrocyte differentiation (GO:0045646)	0.111923	0.180516	0	0	8.77425	19.2151	CDK6
tRNA transport (GO:0051031)	0.111923	0.180516	0	0	8.77425	19.2151	YBX1
protein insertion into ER membrane (GO:0045048)	0.111923	0.180516	0	0	8.77425	19.2151	SERP1
protein stabilization (GO:0050821)	0.112176	0.180516	0	0	3.60106	7.87797	CALR;CCT4
RNA processing (GO:0006396)	0.112176	0.180516	0	0	3.60106	7.87797	SYNCRIP;SRSF5
negative regulation of endothelial cell migration (GO:0010596)	0.11477	0.182817	0	0	8.53668	18.4804	APOE
regulation of apoptotic signaling pathway (GO:2001233)	0.11477	0.182817	0	0	8.53668	18.4804	BCL2
regulation of axon extension (GO:0030516)	0.11477	0.182817	0	0	8.53668	18.4804	APOE
DNA replication initiation (GO:0006270)	0.11477	0.182817	0	0	8.53668	18.4804	POLE4
lymphocyte proliferation (GO:0046651)	0.11477	0.182817	0	0	8.53668	18.4804	BCL2
mRNA destabilization (GO:0061157)	0.11477	0.182817	0	0	8.53668	18.4804	ZFP36L2
negative regulation of cytokine production (GO:0001818)	0.115291	0.183338	0	0	3.5405	7.64853	SRGN;TMSB4X
regulation of cellular component biogenesis (GO:0044087)	0.117608	0.184226	0	0	8.31161	17.7902	APOE
regulation of dendrite development (GO:0050773)	0.117608	0.184226	0	0	8.31161	17.7902	NEDD4
negative regulation of protein secretion (GO:0050709)	0.117608	0.184226	0	0	8.31161	17.7902	APOE
negative regulation of secretion by cell (GO:1903531)	0.117608	0.184226	0	0	8.31161	17.7902	APOE
regulation of ion transmembrane transporter activity (GO:0032412)	0.117608	0.184226	0	0	8.31161	17.7902	NEDD4
regulation of receptor-mediated endocytosis (GO:0048259)	0.117608	0.184226	0	0	8.31161	17.7902	B2M
regulation of viral entry into host cell (GO:0046596)	0.117608	0.184226	0	0	8.31161	17.7902	SNX3
positive regulation of intracellular transport (GO:0032388)	0.117608	0.184226	0	0	8.31161	17.7902	NEDD4
protein acylation (GO:0043543)	0.117608	0.184226	0	0	8.31161	17.7902	SELENOK
negative regulation of blood coagulation (GO:0030195)	0.120437	0.186796	0	0	8.09809	17.1406	APOE
positive regulation of catalytic activity (GO:0043085)	0.120437	0.186796	0	0	8.09809	17.1406	YWHAB
regulation of sodium ion transmembrane transporter activity (GO:2000649)	0.120437	0.186796	0	0	8.09809	17.1406	NEDD4
positive regulation of intrinsic apoptotic signaling pathway (GO:2001244)	0.120437	0.186796	0	0	8.09809	17.1406	BCL2
intraciliary transport involved in cilium assembly (GO:0035735)	0.120437	0.186796	0	0	8.09809	17.1406	DYNLRB1
positive regulation of wound healing (GO:0090303)	0.120437	0.186796	0	0	8.09809	17.1406	ACTG1
acylglycerol metabolic process (GO:0006639)	0.123257	0.189921	0	0	7.89524	16.5285	APOE
regulation of mitochondrial membrane potential (GO:0051881)	0.123257	0.189921	0	0	7.89524	16.5285	BCL2
endosome organization (GO:0007032)	0.123257	0.189921	0	0	7.89524	16.5285	SNX3
T cell differentiation (GO:0030217)	0.123257	0.189921	0	0	7.89524	16.5285	ZFP36L2
ATP-dependent chromatin remodeling (GO:0043044)	0.126069	0.193305	0	0	7.70228	15.9509	ACTB
negative regulation of protein catabolic process (GO:0042177)	0.126069	0.193305	0	0	7.70228	15.9509	SNX3
nucleic acid-templated transcription (GO:0097659)	0.126069	0.193305	0	0	7.70228	15.9509	PTMA
regulation of programmed cell death (GO:0043067)	0.127965	0.195895	0	0	3.3172	6.82016	CALR;NDRG1
neurogenesis (GO:0022008)	0.131665	0.199614	0	0	7.3433	14.8885	CDK6
positive regulation of biosynthetic process (GO:0009891)	0.131665	0.199614	0	0	7.3433	14.8885	APOE
positive regulation of cell-matrix adhesion (GO:0001954)	0.131665	0.199614	0	0	7.3433	14.8885	CDK6
positive regulation of mRNA catabolic process (GO:0061014)	0.131665	0.199614	0	0	7.3433	14.8885	ZFP36L2
positive regulation of receptor-mediated endocytosis (GO:0048260)	0.131665	0.199614	0	0	7.3433	14.8885	B2M
protein K63-linked ubiquitination (GO:0070534)	0.131665	0.199614	0	0	7.3433	14.8885	NEDD4
negative regulation of intracellular signal transduction (GO:1902532)	0.132262	0.199876	0	0	3.24885	6.57233	TMSB4X;BCL2
regulation of signal transduction (GO:0009966)	0.132262	0.199876	0	0	3.24885	6.57233	SNX3;RGS2
endomembrane system organization (GO:0010256)	0.133341	0.201185	0	0	3.23219	6.51237	SRGN;SERP1
regulation of pri-miRNA transcription by RNA polymerase II (GO:1902893)	0.13445	0.201567	0	0	7.17605	14.3992	DDX5
positive regulation of chemotaxis (GO:0050921)	0.13445	0.201567	0	0	7.17605	14.3992	TMSB4X
positive regulation of RNA metabolic process (GO:0051254)	0.13445	0.201567	0	0	7.17605	14.3992	DDX5
mitotic G2/M transition checkpoint (GO:0044818)	0.13445	0.201567	0	0	7.17605	14.3992	TAOK3
regulation of B cell proliferation (GO:0030888)	0.137226	0.203363	0	0	7.01623	13.9351	BCL2
regulation of fibroblast proliferation (GO:0048145)	0.137226	0.203363	0	0	7.01623	13.9351	CDK6
regulation of telomerase activity (GO:0051972)	0.137226	0.203363	0	0	7.01623	13.9351	CCT4
positive regulation of nucleocytoplasmic transport (GO:0046824)	0.137226	0.203363	0	0	7.01623	13.9351	NEDD4
spliceosomal complex assembly (GO:0000245)	0.137226	0.203363	0	0	7.01623	13.9351	SRSF5
positive regulation of response to stimulus (GO:0048584)	0.137226	0.203363	0	0	7.01623	13.9351	B2M
vesicle organization (GO:0016050)	0.137226	0.203363	0	0	7.01623	13.9351	SRGN
cytokine-mediated signaling pathway (GO:0019221)	0.137373	0.203363	0	0	2.08741	4.14363	TMSB4X;BCL2;B2M;HSP90B1
transmembrane receptor protein tyrosine kinase signaling pathway (GO:0007169)	0.13929	0.205628	0	0	2.39585	4.72271	ARPC1B;ACTB;ACTG1
positive regulation of cellular process (GO:0048522)	0.139675	0.205628	0	0	2.07354	4.08163	CNBP;BCL2;CALR;GNAI2
polyol metabolic process (GO:0019751)	0.139993	0.205628	0	0	6.86335	13.4945	CALM1
epithelial to mesenchymal transition (GO:0001837)	0.139993	0.205628	0	0	6.86335	13.4945	DDX5
regulation of wound healing (GO:0061041)	0.139993	0.205628	0	0	6.86335	13.4945	ACTG1
regulation of inflammatory response (GO:0050727)	0.140953	0.206716	0	0	3.12018	6.11345	TMSB4X;APOE
negative regulation of mitotic cell cycle (GO:0045930)	0.142751	0.208059	0	0	6.71699	13.0756	ZFP36L2
regulation of protein metabolic process (GO:0051246)	0.142751	0.208059	0	0	6.71699	13.0756	APOE
positive regulation of blood vessel endothelial cell migration (GO:0043536)	0.142751	0.208059	0	0	6.71699	13.0756	TMSB4X
inositol phosphate metabolic process (GO:0043647)	0.142751	0.208059	0	0	6.71699	13.0756	CALM1
adherens junction organization (GO:0034332)	0.145501	0.210119	0	0	6.57672	12.6771	ACTB
negative regulation of cell projection organization (GO:0031345)	0.145501	0.210119	0	0	6.57672	12.6771	APOE
regulation of cellular protein metabolic process (GO:0032268)	0.145501	0.210119	0	0	6.57672	12.6771	APOE
regulation of stress-activated MAPK cascade (GO:0032872)	0.145501	0.210119	0	0	6.57672	12.6771	TAOK3
RNA catabolic process (GO:0006401)	0.145501	0.210119	0	0	6.57672	12.6771	ZFP36L2
secondary alcohol metabolic process (GO:1902652)	0.145501	0.210119	0	0	6.57672	12.6771	APOE
positive regulation of cell morphogenesis involved in differentiation (GO:0010770)	0.148242	0.21375	0	0	6.44218	12.2975	CALR
positive regulation of protein modification process (GO:0031401)	0.149765	0.215616	0	0	3.00122	5.69837	CALM3;CALM1
negative regulation of transport (GO:0051051)	0.150975	0.215711	0	0	6.31302	11.9357	SNX3
cholesterol transport (GO:0030301)	0.150975	0.215711	0	0	6.31302	11.9357	APOE
regulation of substrate adhesion-dependent cell spreading (GO:1900024)	0.150975	0.215711	0	0	6.31302	11.9357	CALR
intrinsic apoptotic signaling pathway in response to DNA damage (GO:0008630)	0.150975	0.215711	0	0	6.31302	11.9357	BCL2
mesenchymal cell differentiation (GO:0048762)	0.150975	0.215711	0	0	6.31302	11.9357	DDX5
regulation of intrinsic apoptotic signaling pathway (GO:2001242)	0.153698	0.217624	0	0	6.18892	11.5904	BCL2
endocytic recycling (GO:0032456)	0.153698	0.217624	0	0	6.18892	11.5904	SNX3
plasma membrane bounded cell projection morphogenesis (GO:0120039)	0.153698	0.217624	0	0	6.18892	11.5904	TAOK3
regulation of telomere maintenance via telomerase (GO:0032210)	0.153698	0.217624	0	0	6.18892	11.5904	CCT4
signal transduction in response to DNA damage (GO:0042770)	0.153698	0.217624	0	0	6.18892	11.5904	NDRG1
protein homotetramerization (GO:0051289)	0.153698	0.217624	0	0	6.18892	11.5904	B2M
negative regulation of cysteine-type endopeptidase activity (GO:2000117)	0.156414	0.220146	0	0	6.0696	11.2606	ARL6IP1
positive regulation of B cell activation (GO:0050871)	0.156414	0.220146	0	0	6.0696	11.2606	BCL2
IRE1-mediated unfolded protein response (GO:0036498)	0.156414	0.220146	0	0	6.0696	11.2606	SERP1
positive regulation of phagocytosis (GO:0050766)	0.156414	0.220146	0	0	6.0696	11.2606	CALR
transcription, DNA-templated (GO:0006351)	0.157566	0.221313	0	0	2.90426	5.3668	DDX5;PTMA
regulation of nucleic acid-templated transcription (GO:1903506)	0.158841	0.221313	0	0	2.24698	4.13411	CNBP;CALR;YBX1
regulation of alternative mRNA splicing, via spliceosome (GO:0000381)	0.15912	0.221313	0	0	5.95478	10.9454	DDX5
regulation of cyclin-dependent protein kinase activity (GO:1904029)	0.15912	0.221313	0	0	5.95478	10.9454	ACTB
regulation of focal adhesion assembly (GO:0051893)	0.15912	0.221313	0	0	5.95478	10.9454	ACTG1
regulation of potassium ion transmembrane transport (GO:1901379)	0.15912	0.221313	0	0	5.95478	10.9454	NEDD4
regulation of proteasomal protein catabolic process (GO:0061136)	0.15912	0.221313	0	0	5.95478	10.9454	APOE
positive regulation of leukocyte chemotaxis (GO:0002690)	0.15912	0.221313	0	0	5.95478	10.9454	CALR
protein sumoylation (GO:0016925)	0.161818	0.223746	0	0	5.84421	10.6439	SUMO2
negative regulation of cysteine-type endopeptidase activity involved in apoptotic process (GO:0043154)	0.161818	0.223746	0	0	5.84421	10.6439	ARL6IP1
positive regulation of response to DNA damage stimulus (GO:2001022)	0.161818	0.223746	0	0	5.84421	10.6439	DDX5
triglyceride metabolic process (GO:0006641)	0.161818	0.223746	0	0	5.84421	10.6439	APOE
protein-containing complex disassembly (GO:0032984)	0.164508	0.226469	0	0	5.73766	10.3553	FRAT2
tight junction assembly (GO:0120192)	0.164508	0.226469	0	0	5.73766	10.3553	ACTG1
mitochondrial transport (GO:0006839)	0.164508	0.226469	0	0	5.73766	10.3553	BCL2
regulation of bone mineralization (GO:0030500)	0.167189	0.229156	0	0	5.63492	10.0788	SRGN
positive regulation of gene expression, epigenetic (GO:0045815)	0.167189	0.229156	0	0	5.63492	10.0788	ACTB
positive regulation of proteolysis (GO:0045862)	0.167189	0.229156	0	0	5.63492	10.0788	APOE
regulation of calcium ion transport (GO:0051924)	0.169862	0.232144	0	0	5.53578	9.81368	BCL2
negative regulation of neuron projection development (GO:0010977)	0.169862	0.232144	0	0	5.53578	9.81368	APOE
negative regulation of autophagy (GO:0010507)	0.172526	0.234089	0	0	5.44007	9.55933	BCL2
phospholipid transport (GO:0015914)	0.172526	0.234089	0	0	5.44007	9.55933	APOE
positive regulation of apoptotic signaling pathway (GO:2001235)	0.172526	0.234089	0	0	5.44007	9.55933	BCL2
response to reactive oxygen species (GO:0000302)	0.172526	0.234089	0	0	5.44007	9.55933	APOE
mitotic DNA damage checkpoint signaling (GO:0044773)	0.172526	0.234089	0	0	5.44007	9.55933	TAOK3
Notch signaling pathway (GO:0007219)	0.175182	0.237351	0	0	5.34759	9.31514	YBX1
regulation of endocytosis (GO:0030100)	0.177829	0.239219	0	0	5.2582	9.08056	APOE
pattern recognition receptor signaling pathway (GO:0002221)	0.177829	0.239219	0	0	5.2582	9.08056	HSP90B1
positive regulation of DNA biosynthetic process (GO:2000573)	0.177829	0.239219	0	0	5.2582	9.08056	CCT4
iron ion homeostasis (GO:0055072)	0.177829	0.239219	0	0	5.2582	9.08056	B2M
protein lipidation (GO:0006497)	0.177829	0.239219	0	0	5.2582	9.08056	SELENOK
negative regulation of kinase activity (GO:0033673)	0.180468	0.242079	0	0	5.17174	8.85507	RTRAF
regulation of neurogenesis (GO:0050767)	0.180468	0.242079	0	0	5.17174	8.85507	B2M
amyloid fibril formation (GO:1990000)	0.183099	0.244911	0	0	5.08807	8.63817	B2M
cell cycle G1/S phase transition (GO:0044843)	0.183099	0.244911	0	0	5.08807	8.63817	CDK6
anterograde trans-synaptic signaling (GO:0098916)	0.183701	0.245368	0	0	2.62517	4.44821	CALM1;NRGN
antimicrobial humoral immune response mediated by antimicrobial peptide (GO:0061844)	0.185721	0.245976	0	0	5.00705	8.42943	HMGN2
diterpenoid metabolic process (GO:0016101)	0.185721	0.245976	0	0	5.00705	8.42943	APOE
plasma membrane organization (GO:0007009)	0.185721	0.245976	0	0	5.00705	8.42943	SERP1
lipid homeostasis (GO:0055088)	0.185721	0.245976	0	0	5.00705	8.42943	APOE
tRNA processing (GO:0008033)	0.185721	0.245976	0	0	5.00705	8.42943	RTRAF
protein catabolic process (GO:0030163)	0.185721	0.245976	0	0	5.00705	8.42943	APOE
BMP signaling pathway (GO:0030509)	0.188335	0.249088	0	0	4.92857	8.22841	DDX5
regulation of cellular macromolecule biosynthetic process (GO:2000112)	0.188821	0.249382	0	0	2.05933	3.43281	CNBP;CALR;YBX1
positive regulation of cell cycle (GO:0045787)	0.190941	0.251828	0	0	4.8525	8.03474	CALR
positive regulation of catabolic process (GO:0009896)	0.193538	0.254898	0	0	4.77874	7.84803	NEDD4
canonical Wnt signaling pathway (GO:0060070)	0.196128	0.256517	0	0	4.70718	7.66794	FRAT2
regulation of myeloid cell differentiation (GO:0045637)	0.196128	0.256517	0	0	4.70718	7.66794	CDK6
regulation of translational initiation (GO:0006446)	0.196128	0.256517	0	0	4.70718	7.66794	EIF3E
interferon-gamma-mediated signaling pathway (GO:0060333)	0.196128	0.256517	0	0	4.70718	7.66794	B2M
positive regulation of protein localization to nucleus (GO:1900182)	0.196128	0.256517	0	0	4.70718	7.66794	CCT4
negative regulation of cellular catabolic process (GO:0031330)	0.198709	0.258459	0	0	4.63772	7.49416	BCL2
cellular response to decreased oxygen levels (GO:0036294)	0.198709	0.258459	0	0	4.63772	7.49416	NDRG1
RNA 3'-end processing (GO:0031123)	0.198709	0.258459	0	0	4.63772	7.49416	SRSF5
positive regulation of MAP kinase activity (GO:0043406)	0.198709	0.258459	0	0	4.63772	7.49416	TAOK3
cellular response to light stimulus (GO:0071482)	0.201282	0.260726	0	0	4.57028	7.32638	NEDD4
establishment of protein localization to membrane (GO:0090150)	0.201282	0.260726	0	0	4.57028	7.32638	NACA
sterol metabolic process (GO:0016125)	0.201282	0.260726	0	0	4.57028	7.32638	APOE
protein tetramerization (GO:0051262)	0.203847	0.262248	0	0	4.50476	7.16431	B2M
cellular response to BMP stimulus (GO:0071773)	0.203847	0.262248	0	0	4.50476	7.16431	DDX5
regulation of G1/S transition of mitotic cell cycle (GO:2000045)	0.203847	0.262248	0	0	4.50476	7.16431	CDK6
regulation of glycolytic process (GO:0006110)	0.203847	0.262248	0	0	4.50476	7.16431	NCOR1
regulation of hematopoietic stem cell differentiation (GO:1902036)	0.203847	0.262248	0	0	4.50476	7.16431	LMO2
negative regulation of supramolecular fiber organization (GO:1902904)	0.206404	0.264814	0	0	4.44109	7.0077	APOE
extrinsic apoptotic signaling pathway (GO:0097191)	0.206404	0.264814	0	0	4.44109	7.0077	BCL2
regulation of actin filament-based process (GO:0032970)	0.208952	0.265914	0	0	4.37919	6.85628	ABRACL
endoplasmic reticulum organization (GO:0007029)	0.208952	0.265914	0	0	4.37919	6.85628	SERP1
regulation of Rho protein signal transduction (GO:0035023)	0.208952	0.265914	0	0	4.37919	6.85628	APOE
positive regulation of JNK cascade (GO:0046330)	0.208952	0.265914	0	0	4.37919	6.85628	TAOK3
transcription-coupled nucleotide-excision repair (GO:0006283)	0.208952	0.265914	0	0	4.37919	6.85628	HMGN1
ubiquitin-dependent ERAD pathway (GO:0030433)	0.208952	0.265914	0	0	4.37919	6.85628	HSP90B1
protein deubiquitination (GO:0016579)	0.210424	0.267426	0	0	2.39452	3.73218	SNX3;ACTB
DNA damage response, signal transduction by p53 class mediator (GO:0030330)	0.211493	0.268061	0	0	4.31898	6.70982	NDRG1
regulation of stress fiber assembly (GO:0051492)	0.211493	0.268061	0	0	4.31898	6.70982	ACTG1
regulation of hematopoietic progenitor cell differentiation (GO:1901532)	0.214025	0.270544	0	0	4.2604	6.5681	LMO2
positive regulation of lymphocyte proliferation (GO:0050671)	0.214025	0.270544	0	0	4.2604	6.5681	BCL2
cell morphogenesis involved in neuron differentiation (GO:0048667)	0.21655	0.273004	0	0	4.20339	6.4309	ACTB
positive regulation of growth (GO:0045927)	0.21655	0.273004	0	0	4.20339	6.4309	BCL2
positive regulation of MAPK cascade (GO:0043410)	0.218641	0.274342	0	0	2.33207	3.5455	TAOK3;APOE
negative regulation of developmental process (GO:0051093)	0.219067	0.274342	0	0	4.14787	6.29804	CDK6
cellular response to UV (GO:0034644)	0.219067	0.274342	0	0	4.14787	6.29804	NEDD4
cholesterol metabolic process (GO:0008203)	0.219067	0.274342	0	0	4.14787	6.29804	APOE
positive regulation of phosphatidylinositol 3-kinase signaling (GO:0014068)	0.219067	0.274342	0	0	4.14787	6.29804	NEDD4
protein modification by small protein removal (GO:0070646)	0.220994	0.276383	0	0	2.31481	3.49448	SNX3;ACTB
negative regulation of apoptotic signaling pathway (GO:2001234)	0.221575	0.276383	0	0	4.0938	6.16932	BCL2
protein modification process (GO:0036211)	0.221575	0.276383	0	0	4.0938	6.16932	SERP1
DNA metabolic process (GO:0006259)	0.222172	0.276396	0	0	2.30628	3.46934	POLE4;CNBP
recombinational repair (GO:0000725)	0.224076	0.276396	0	0	4.04111	6.04457	SFR1
axon development (GO:0061564)	0.224076	0.276396	0	0	4.04111	6.04457	ACTB
negative regulation of NF-kappaB transcription factor activity (GO:0032088)	0.224076	0.276396	0	0	4.04111	6.04457	TMSB4X
regulation of neuron differentiation (GO:0045664)	0.224076	0.276396	0	0	4.04111	6.04457	CALR
positive regulation of proteasomal ubiquitin-dependent protein catabolic process (GO:0032436)	0.224076	0.276396	0	0	4.04111	6.04457	SUMO2
positive regulation of ubiquitin-dependent protein catabolic process (GO:2000060)	0.224076	0.276396	0	0	4.04111	6.04457	SUMO2
mRNA 3'-end processing (GO:0031124)	0.224076	0.276396	0	0	4.04111	6.04457	SRSF5
positive regulation of nucleic acid-templated transcription (GO:1903508)	0.224355	0.276396	0	0	1.88086	2.81099	SFR1;CNBP;APOE
negative regulation of cell cycle (GO:0045786)	0.226569	0.276396	0	0	3.98975	5.92361	CDK6
negative regulation of cellular response to growth factor stimulus (GO:0090288)	0.226569	0.276396	0	0	3.98975	5.92361	NEDD4
negative regulation of extrinsic apoptotic signaling pathway (GO:2001237)	0.226569	0.276396	0	0	3.98975	5.92361	BCL2
regulation of fat cell differentiation (GO:0045598)	0.226569	0.276396	0	0	3.98975	5.92361	ZFP36L2
regulation of NIK/NF-kappaB signaling (GO:1901222)	0.226569	0.276396	0	0	3.98975	5.92361	TMSB4X
regulation of organelle organization (GO:0033043)	0.226569	0.276396	0	0	3.98975	5.92361	ARL6IP1
regulation of protein localization to plasma membrane (GO:1903076)	0.226569	0.276396	0	0	3.98975	5.92361	ACTB
response to interferon-gamma (GO:0034341)	0.226569	0.276396	0	0	3.98975	5.92361	SYNCRIP
negative regulation of protein modification process (GO:0031400)	0.229054	0.278347	0	0	3.93968	5.8063	YWHAB
regulation of interleukin-8 production (GO:0032677)	0.229054	0.278347	0	0	3.93968	5.8063	TMSB4X
positive regulation of cellular amide metabolic process (GO:0034250)	0.229054	0.278347	0	0	3.93968	5.8063	EIF3E
cellular protein modification process (GO:0006464)	0.230014	0.279154	0	0	1.57162	2.30968	CDK6;SERP1;TAOK3;APOE;HSP90B1
regulation of cyclin-dependent protein serine/threonine kinase activity (GO:0000079)	0.231531	0.280274	0	0	3.89085	5.69248	ACTB
regulation of gene expression, epigenetic (GO:0040029)	0.231531	0.280274	0	0	3.89085	5.69248	ACTB
peptide metabolic process (GO:0006518)	0.234	0.282176	0	0	3.84321	5.582	SEC11C
epidermis development (GO:0008544)	0.234	0.282176	0	0	3.84321	5.582	YBX1
glycoprotein biosynthetic process (GO:0009101)	0.234	0.282176	0	0	3.84321	5.582	SERP1
spindle assembly (GO:0051225)	0.236461	0.28478	0	0	3.79671	5.47475	NCOR1
negative regulation of defense response (GO:0031348)	0.238915	0.286637	0	0	3.75132	5.37057	APOE
B cell activation (GO:0042113)	0.238915	0.286637	0	0	3.75132	5.37057	BCL2
G1/S transition of mitotic cell cycle (GO:0000082)	0.238915	0.286637	0	0	3.75132	5.37057	CDK6
negative regulation of phosphorylation (GO:0042326)	0.241361	0.288837	0	0	3.707	5.26936	NCOR1
positive regulation of proteasomal protein catabolic process (GO:1901800)	0.241361	0.288837	0	0	3.707	5.26936	SUMO2
ERAD pathway (GO:0036503)	0.243799	0.291385	0	0	3.66371	5.17101	HSP90B1
regulation of cell cycle (GO:0051726)	0.244633	0.292011	0	0	2.15515	3.03444	CDK6;CALR
negative regulation of binding (GO:0051100)	0.246229	0.292805	0	0	3.62142	5.07539	ACTB
retrograde transport, endosome to Golgi (GO:0042147)	0.246229	0.292805	0	0	3.62142	5.07539	SNX3
metal ion transport (GO:0030001)	0.246229	0.292805	0	0	3.62142	5.07539	SELENOK
regulation of cation channel activity (GO:2001257)	0.248652	0.294202	0	0	3.58009	4.98241	CALM1
regulation of cysteine-type endopeptidase activity involved in apoptotic process (GO:0043281)	0.248652	0.294202	0	0	3.58009	4.98241	ARL6IP1
second-messenger-mediated signaling (GO:0019932)	0.248652	0.294202	0	0	3.58009	4.98241	APOE
protein import (GO:0017038)	0.248652	0.294202	0	0	3.58009	4.98241	APOE
negative regulation of protein kinase activity (GO:0006469)	0.251067	0.295945	0	0	3.53968	4.89196	RTRAF
regulation of mRNA splicing, via spliceosome (GO:0048024)	0.251067	0.295945	0	0	3.53968	4.89196	DDX5
SRP-dependent cotranslational protein targeting to membrane (GO:0006614)	0.251067	0.295945	0	0	3.53968	4.89196	SRP9
toll-like receptor signaling pathway (GO:0002224)	0.253475	0.298038	0	0	3.50018	4.80396	HSP90B1
positive regulation of supramolecular fiber organization (GO:1902905)	0.253475	0.298038	0	0	3.50018	4.80396	APOE
regulation of endothelial cell proliferation (GO:0001936)	0.255874	0.298996	0	0	3.46154	4.71831	APOE
cellular response to fibroblast growth factor stimulus (GO:0044344)	0.255874	0.298996	0	0	3.46154	4.71831	ZFP36L2
regulation of lipid metabolic process (GO:0019216)	0.255874	0.298996	0	0	3.46154	4.71831	NCOR1
retinoid metabolic process (GO:0001523)	0.255874	0.298996	0	0	3.46154	4.71831	APOE
Wnt signaling pathway (GO:0016055)	0.255874	0.298996	0	0	3.46154	4.71831	SNX3
regulation of kinase activity (GO:0043549)	0.260651	0.303449	0	0	3.38676	4.55374	EEF1A1
positive regulation of epithelial cell migration (GO:0010634)	0.260651	0.303449	0	0	3.38676	4.55374	CALR
hemopoiesis (GO:0030097)	0.260651	0.303449	0	0	3.38676	4.55374	ZFP36L2
protein polyubiquitination (GO:0000209)	0.266006	0.308921	0	0	2.02895	2.68681	NEDD4;BCL2
cilium assembly (GO:0060271)	0.266006	0.308921	0	0	2.02895	2.68681	BBIP1;DYNLRB1
protein maturation (GO:0051604)	0.26776	0.309813	0	0	3.28042	4.3225	SRGN
calcium ion homeostasis (GO:0055074)	0.26776	0.309813	0	0	3.28042	4.3225	CALR
double-strand break repair via homologous recombination (GO:0000724)	0.26776	0.309813	0	0	3.28042	4.3225	SFR1
RNA splicing (GO:0008380)	0.270114	0.312154	0	0	3.24644	4.2493	SYNCRIP
regulation of transcription by RNA polymerase II (GO:0006357)	0.270833	0.312602	0	0	1.32123	1.72586	EID1;DDX5;NCOR1;CNBP;LMO2;CALR;YBX1;APOE;RTRAF
response to UV (GO:0009411)	0.272462	0.313331	0	0	3.21315	4.17793	NEDD4
positive regulation of stress-activated MAPK cascade (GO:0032874)	0.272462	0.313331	0	0	3.21315	4.17793	TAOK3
mRNA-containing ribonucleoprotein complex export from nucleus (GO:0071427)	0.272462	0.313331	0	0	3.21315	4.17793	SRSF5
transcription by RNA polymerase II (GO:0006366)	0.273137	0.313725	0	0	1.99006	2.58266	DDX5;NCOR1
proteasome-mediated ubiquitin-dependent protein catabolic process (GO:0043161)	0.274325	0.314707	0	0	1.98372	2.56582	NEDD4;HSP90B1
cellular response to oxygen-containing compound (GO:1901701)	0.276702	0.317047	0	0	1.97116	2.53257	ACTB;HSP90B1
regulation of proteasomal ubiquitin-dependent protein catabolic process (GO:0032434)	0.279459	0.319043	0	0	3.11724	3.97417	SUMO2
positive regulation of cell growth (GO:0030307)	0.279459	0.319043	0	0	3.11724	3.97417	BCL2
positive regulation of cellular protein metabolic process (GO:0032270)	0.279459	0.319043	0	0	3.11724	3.97417	EIF3E
protein targeting to ER (GO:0045047)	0.281776	0.320912	0	0	3.08652	3.90952	SRP9
chromatin remodeling (GO:0006338)	0.281776	0.320912	0	0	3.08652	3.90952	ACTB
cellular metal ion homeostasis (GO:0006875)	0.284086	0.322375	0	0	3.0564	3.84641	CALR
translational elongation (GO:0006414)	0.284086	0.322375	0	0	3.0564	3.84641	EEF1A1
mRNA transport (GO:0051028)	0.284086	0.322375	0	0	3.0564	3.84641	SRSF5
nucleotide-excision repair (GO:0006289)	0.286389	0.324208	0	0	3.02686	3.7848	HMGN1
positive regulation of cellular metabolic process (GO:0031325)	0.286389	0.324208	0	0	3.02686	3.7848	APOE
regulation of transcription, DNA-templated (GO:0006355)	0.287691	0.324856	0	0	1.29599	1.61463	EID1;DDX5;NCOR1;YWHAQ;SFR1;CNBP;CALR;YBX1;APOE
peptidyl-lysine modification (GO:0018205)	0.288685	0.324856	0	0	2.99788	3.72463	SUMO2
regulation of phosphatidylinositol 3-kinase signaling (GO:0014066)	0.288685	0.324856	0	0	2.99788	3.72463	NEDD4
RNA export from nucleus (GO:0006405)	0.288685	0.324856	0	0	2.99788	3.72463	SRSF5
protein localization to nucleus (GO:0034504)	0.288685	0.324856	0	0	2.99788	3.72463	CALR
mRNA export from nucleus (GO:0006406)	0.290973	0.327041	0	0	2.96945	3.66586	SRSF5
lipid transport (GO:0006869)	0.295528	0.331765	0	0	2.91417	3.55235	APOE
regulation of protein kinase activity (GO:0045859)	0.297795	0.333913	0	0	2.88729	3.49752	RTRAF
cellular divalent inorganic cation homeostasis (GO:0072503)	0.300054	0.33525	0	0	2.86089	3.44392	CALR
Fc-epsilon receptor signaling pathway (GO:0038095)	0.300054	0.33525	0	0	2.86089	3.44392	CALM1
regulation of Wnt signaling pathway (GO:0030111)	0.300054	0.33525	0	0	2.86089	3.44392	SNX3
regulation of macroautophagy (GO:0016241)	0.302307	0.336968	0	0	2.83498	3.39152	NEDD4
Fc receptor signaling pathway (GO:0038093)	0.302307	0.336968	0	0	2.83498	3.39152	CALM1
post-translational protein modification (GO:0043687)	0.30281	0.337131	0	0	1.84266	2.20133	APOE;HSP90B1
nuclear-transcribed mRNA catabolic process, nonsense-mediated decay (GO:0000184)	0.304552	0.33867	0	0	2.80952	3.34028	EIF3E
activation of protein kinase activity (GO:0032147)	0.30679	0.339956	0	0	2.78452	3.29017	TAOK3
cellular response to transforming growth factor beta stimulus (GO:0071560)	0.30679	0.339956	0	0	2.78452	3.29017	ZFP36L2
positive regulation of cellular component organization (GO:0051130)	0.30679	0.339956	0	0	2.78452	3.29017	APOE
cellular response to DNA damage stimulus (GO:0006974)	0.308727	0.341626	0	0	1.81572	2.13401	TAOK3;BCL2
calcium ion transport (GO:0006816)	0.309021	0.341626	0	0	2.75996	3.24114	SELENOK
regulation of protein-containing complex assembly (GO:0043254)	0.311245	0.343279	0	0	2.73582	3.19318	APOE
tumor necrosis factor-mediated signaling pathway (GO:0033209)	0.311245	0.343279	0	0	2.73582	3.19318	TMSB4X
adenylate cyclase-activating G protein-coupled receptor signaling pathway (GO:0007189)	0.315671	0.346944	0	0	2.68878	3.10031	ADGRL4
regulation of cellular response to stress (GO:0080135)	0.315671	0.346944	0	0	2.68878	3.10031	MANF
negative regulation of response to external stimulus (GO:0032102)	0.315671	0.346944	0	0	2.68878	3.10031	APOE
cytoskeleton organization (GO:0007010)	0.32007	0.351369	0	0	2.64332	3.01131	APOE
protein homooligomerization (GO:0051260)	0.322259	0.353361	0	0	2.62116	2.96821	B2M
regulation of anatomical structure morphogenesis (GO:0022603)	0.326616	0.357722	0	0	2.57793	2.88463	NEDD4
non-canonical Wnt signaling pathway (GO:0035567)	0.328784	0.359262	0	0	2.55685	2.84412	CALM1
defense response to symbiont (GO:0140546)	0.328784	0.359262	0	0	2.55685	2.84412	BCL2
protein targeting (GO:0006605)	0.330945	0.360146	0	0	2.5361	2.80442	NACA
regulation of protein secretion (GO:0050708)	0.330945	0.360146	0	0	2.5361	2.80442	APOE
positive regulation of transcription by RNA polymerase II (GO:0045944)	0.331039	0.360146	0	0	1.40354	1.55164	CNBP;LMO2;YBX1;RTRAF
protein transport (GO:0015031)	0.331121	0.360146	0	0	1.72005	1.90112	APOE;HSP90B1
synapse organization (GO:0050808)	0.3331	0.361865	0	0	2.51568	2.76552	NEDD4
positive regulation of protein phosphorylation (GO:0001934)	0.333468	0.361865	0	0	1.71055	1.87854	CALM3;CALM1
DNA-dependent DNA replication (GO:0006261)	0.339522	0.367167	0	0	2.45635	2.65339	POLE4
positive regulation of macromolecule biosynthetic process (GO:0010557)	0.339522	0.367167	0	0	2.45635	2.65339	EIF3E
muscle contraction (GO:0006936)	0.339522	0.367167	0	0	2.45635	2.65339	CALM1
protein glycosylation (GO:0006486)	0.34165	0.369044	0	0	2.43718	2.61746	SERP1
negative regulation of cell population proliferation (GO:0008285)	0.342835	0.369901	0	0	1.67357	1.79157	CDK6;B2M
cellular response to hypoxia (GO:0071456)	0.34377	0.370063	0	0	2.41832	2.58223	NDRG1
cellular response to metal ion (GO:0071248)	0.34377	0.370063	0	0	2.41832	2.58223	B2M
defense response to virus (GO:0051607)	0.347991	0.373328	0	0	2.38143	2.51379	BCL2
RNA metabolic process (GO:0016070)	0.347991	0.373328	0	0	2.38143	2.51379	SYNCRIP
transmembrane receptor protein serine/threonine kinase signaling pathway (GO:0007178)	0.347991	0.373328	0	0	2.38143	2.51379	DDX5
organic substance transport (GO:0071702)	0.354272	0.379204	0	0	2.32816	2.41591	HSP90B1
ribonucleoprotein complex assembly (GO:0022618)	0.354272	0.379204	0	0	2.32816	2.41591	SRSF5
transcription initiation from RNA polymerase II promoter (GO:0006367)	0.362555	0.387629	0	0	2.26071	2.29367	NCOR1
positive regulation of cellular catabolic process (GO:0031331)	0.364609	0.389384	0	0	2.24444	2.26449	APOE
phosphorylation (GO:0016310)	0.367226	0.391735	0	0	1.58356	1.58638	CDK6;TAOK3
negative regulation of DNA-binding transcription factor activity (GO:0043433)	0.368698	0.392417	0	0	2.21261	2.20769	TMSB4X
nitrogen compound transport (GO:0071705)	0.368698	0.392417	0	0	2.21261	2.20769	HSP90B1
negative regulation of cell migration (GO:0030336)	0.370732	0.394138	0	0	2.19703	2.18005	CALR
regulation of cell migration (GO:0030334)	0.376432	0.399747	0	0	1.55172	1.51606	TMSB4X;ACTG1
protein modification by small protein conjugation (GO:0032446)	0.377579	0.400514	0	0	1.54783	1.50755	NEDD4;SUMO2
positive regulation of transferase activity (GO:0051347)	0.378807	0.401365	0	0	2.13681	2.07426	CCT4
regulation of cytokine production (GO:0001817)	0.382806	0.404693	0	0	2.10792	2.02408	SRGN
response to cytokine (GO:0034097)	0.382806	0.404693	0	0	2.10792	2.02408	BCL2
organelle assembly (GO:0070925)	0.395817	0.417979	0	0	1.48807	1.37914	NCOR1;BBIP1
organonitrogen compound biosynthetic process (GO:1901566)	0.39855	0.420394	0	0	1.9997	1.83957	APOE
protein autophosphorylation (GO:0046777)	0.400489	0.421968	0	0	1.98694	1.81818	TAOK3
peptide biosynthetic process (GO:0043043)	0.406272	0.427584	0	0	1.94962	1.75608	EEF1A1
regulation of intracellular signal transduction (GO:1902531)	0.409342	0.430334	0	0	1.44613	1.29169	TAOK3;TMSB4X
double-strand break repair (GO:0006302)	0.410097	0.430648	0	0	1.9255	1.71632	SFR1
negative regulation of canonical Wnt signaling pathway (GO:0090090)	0.412001	0.432165	0	0	1.91367	1.69691	APOE
regulation of MAPK cascade (GO:0043408)	0.413898	0.433673	0	0	1.90197	1.6778	TAOK3
DNA-templated transcription, initiation (GO:0006352)	0.417674	0.437144	0	0	1.879	1.64047	NCOR1
positive regulation of ERK1 and ERK2 cascade (GO:0070374)	0.425155	0.444481	0	0	1.83468	1.5692	APOE
neuron differentiation (GO:0030182)	0.42886	0.447858	0	0	1.81329	1.53517	MANF
positive regulation of developmental process (GO:0051094)	0.434374	0.453114	0	0	1.78211	1.48601	APOE
regulation of immune response (GO:0050776)	0.43802	0.456412	0	0	1.7619	1.45443	B2M
positive regulation of cellular biosynthetic process (GO:0031328)	0.439835	0.457797	0	0	1.75197	1.43899	EIF3E
antigen receptor-mediated signaling pathway (GO:0050851)	0.448822	0.466636	0	0	1.70393	1.36507	BCL2
regulation of mitotic cell cycle phase transition (GO:1901990)	0.454145	0.471651	0	0	1.67634	1.3232	ZFP36L2
regulation of GTPase activity (GO:0043087)	0.455909	0.472961	0	0	1.66734	1.30963	RGS1
neutrophil degranulation (GO:0043312)	0.457649	0.474246	0	0	1.31032	1.02422	EEF1A1;B2M
negative regulation of Wnt signaling pathway (GO:0030178)	0.459419	0.475556	0	0	1.64962	1.28307	APOE
neutrophil activation involved in immune response (GO:0002283)	0.461933	0.477634	0	0	1.29921	1.00342	EEF1A1;B2M
negative regulation of macromolecule metabolic process (GO:0010605)	0.464642	0.479891	0	0	1.62374	1.24458	APOE
neutrophil mediated immunity (GO:0002446)	0.465133	0.479891	0	0	1.29099	0.988163	EEF1A1;B2M
protein phosphorylation (GO:0006468)	0.473613	0.488106	0	0	1.26956	0.948824	CDK6;TAOK3
modification-dependent protein catabolic process (GO:0019941)	0.476636	0.490685	0	0	1.56635	1.16067	NEDD4
generation of neurons (GO:0048699)	0.478328	0.49189	0	0	1.55848	1.14931	CDK6
proteasomal protein catabolic process (GO:0010498)	0.483371	0.496535	0	0	1.53533	1.11614	NEDD4
mitotic cell cycle phase transition (GO:0044772)	0.49002	0.502817	0	0	1.50549	1.07388	CDK6
negative regulation of inflammatory response (GO:0050728)	0.494952	0.506775	0	0	1.48386	1.04359	APOE
phosphate-containing compound metabolic process (GO:0006796)	0.494952	0.506775	0	0	1.48386	1.04359	CALM1
positive regulation of GTPase activity (GO:0043547)	0.498214	0.509009	0	0	1.46978	1.02403	RGS1
translation (GO:0006412)	0.498214	0.509009	0	0	1.46978	1.02403	EEF1A1
regulation of cell growth (GO:0001558)	0.503068	0.513412	0	0	1.44915	0.995609	BCL2
protein ubiquitination (GO:0016567)	0.503682	0.513483	0	0	1.19737	0.821171	NEDD4;BCL2
positive regulation of cell motility (GO:2000147)	0.509467	0.51882	0	0	1.42251	0.959326	ACTG1
cilium organization (GO:0044782)	0.520472	0.529456	0	0	1.37816	0.899961	BBIP1
positive regulation of intracellular signal transduction (GO:1902533)	0.524775	0.533028	0	0	1.14991	0.741443	NEDD4;BCL2
apoptotic process (GO:0006915)	0.525114	0.533028	0	0	1.35997	0.876012	BCL2
regulation of ERK1 and ERK2 cascade (GO:0070372)	0.535774	0.543263	0	0	1.31934	0.823323	APOE
axonogenesis (GO:0007409)	0.538776	0.54572	0	0	1.30816	0.809041	ACTB
regulation of canonical Wnt signaling pathway (GO:0060828)	0.557828	0.564412	0	0	1.23986	0.723711	APOE
positive regulation of cell migration (GO:0030335)	0.580217	0.586436	0	0	1.16489	0.634112	ACTG1
plasma membrane bounded cell projection assembly (GO:0120031)	0.592316	0.598023	0	0	1.12653	0.589979	BBIP1
proteolysis (GO:0006508)	0.604072	0.60924	0	0	1.09058	0.549719	SRGN
innate immune response (GO:0045087)	0.622927	0.627586	0	0	1.03544	0.490099	B2M
intracellular protein transport (GO:0006886)	0.662455	0.666697	0	0	0.928737	0.382456	CALR
positive regulation of multicellular organismal process (GO:0051240)	0.672217	0.6758	0	0	0.904024	0.359055	APOE
supramolecular fiber organization (GO:0097435)	0.67857	0.68146	0	0	0.888254	0.344436	B2M
ubiquitin-dependent protein catabolic process (GO:0006511)	0.681701	0.683876	0	0	0.88057	0.337404	NEDD4
positive regulation of macromolecule metabolic process (GO:0010604)	0.711403	0.712915	0	0	0.810353	0.275938	ACTG1
organelle organization (GO:0006996)	0.743461	0.744251	0	0	0.739364	0.219176	APOE
nervous system development (GO:0007399)	0.765179	0.765179	0	0	0.693644	0.185651	NRGN

## Sheet: DOWN-Reactome_2016
Term	P-value	Adjusted P-value	Old P-value	Old Adjusted P-value	Odds Ratio	Combined Score	Genes
RHO GTPase Effectors Homo sapiens R-HSA-195258	1.49514e-06	0.000583105	0	0	11.3875	152.744	YWHAQ;YWHAB;H2AFZ;ARPC1B;H3F3A;CALM1;ACTB;ACTG1
Metabolism of proteins Homo sapiens R-HSA-392499	5.86076e-06	0.00114285	0	0	4.98611	60.0689	H2AFZ;H3F3A;SRP9;ACTB;HSP90B1;GNAI2;EEF1A1;SERP1;SUMO2;EIF3E;CALR;B2M;CCT4;SEC11C
Activation of BAD and translocation to mitochondria Homo sapiens R-HSA-111447	1.38339e-05	0.0017984	0	0	81.6557	913.596	YWHAQ;YWHAB;BCL2
Signaling by Rho GTPases Homo sapiens R-HSA-194315	2.15194e-05	0.00209814	0	0	7.79029	83.7188	YWHAQ;YWHAB;H2AFZ;ARPC1B;H3F3A;CALM1;ACTB;ACTG1
Scavenging by Class A Receptors Homo sapiens R-HSA-3000480	2.91935e-05	0.00227709	0	0	61.2295	639.332	APOE;CALR;HSP90B1
RHO GTPases activate PKNs Homo sapiens R-HSA-5625740	4.06416e-05	0.0026417	0	0	23.6667	239.287	YWHAQ;YWHAB;H2AFZ;H3F3A
Activation of BH3-only proteins Homo sapiens R-HSA-114452	0.0001076	0.00599485	0	0	37.6608	344.11	YWHAQ;YWHAB;BCL2
RHO GTPases Activate WASPs and WAVEs Homo sapiens R-HSA-5663213	0.000206921	0.0100874	0	0	29.6617	251.625	ARPC1B;ACTB;ACTG1
EPHB-mediated forward signaling Homo sapiens R-HSA-3928662	0.000328175	0.012429	0	0	25.0908	201.277	ARPC1B;ACTB;ACTG1
Intrinsic Pathway for Apoptosis Homo sapiens R-HSA-109606	0.000328175	0.012429	0	0	25.0908	201.277	YWHAQ;YWHAB;BCL2
Platelet degranulation Homo sapiens R-HSA-114608	0.000357757	0.012429	0	0	13.0924	103.897	SRGN;TMSB4X;CD9;CALM1
Response to elevated platelet cytosolic Ca2+ Homo sapiens R-HSA-76005	0.000426943	0.012429	0	0	12.4717	96.7662	SRGN;TMSB4X;CD9;CALM1
Folding of actin by CCT/TriC Homo sapiens R-HSA-390450	0.000446169	0.012429	0	0	80.3548	619.923	ACTB;CCT4
ATF6-alpha activates chaperone genes Homo sapiens R-HSA-381183	0.000446169	0.012429	0	0	80.3548	619.923	CALR;HSP90B1
Gene Expression Homo sapiens R-HSA-74160	0.000535863	0.0139324	0	0	3.17212	23.8912	DDX5;YWHAB;H2AFZ;H3F3A;YBX1;NDRG1;SRP9;ACTB;EEF1A1;NCOR1;YWHAQ;EIF3E;SRSF5;SEC11C
ATF6-alpha activates chaperones Homo sapiens R-HSA-381033	0.000651686	0.0149504	0	0	64.2774	471.536	CALR;HSP90B1
Chk1/Chk2(Cds1) mediated inactivation of Cyclin B:Cdk1 complex Homo sapiens R-HSA-75035	0.000651686	0.0149504	0	0	64.2774	471.536	YWHAQ;YWHAB
B-WICH complex positively regulates rRNA expression Homo sapiens R-HSA-5250924	0.000850502	0.0184275	0	0	17.7773	125.68	H2AFZ;H3F3A;ACTB
Translocation of GLUT4 to the plasma membrane Homo sapiens R-HSA-1445148	0.000938943	0.019273	0	0	17.1519	119.561	YWHAQ;YWHAB;CALM1
Platelet activation, signaling and aggregation Homo sapiens R-HSA-76002	0.00129262	0.0247429	0	0	6.72772	44.7466	SRGN;TMSB4X;CD9;CALM1;GNAI2
Amyloid fiber formation Homo sapiens R-HSA-977225	0.00135031	0.0247429	0	0	15.0348	99.3412	H2AFZ;H3F3A;B2M
Translation Homo sapiens R-HSA-72766	0.00139575	0.0247429	0	0	8.9746	59.0019	EEF1A1;EIF3E;SRP9;SEC11C
Positive epigenetic regulation of rRNA expression Homo sapiens R-HSA-5250913	0.00165686	0.027998	0	0	13.9574	89.3667	H2AFZ;H3F3A;ACTB
Binding and Uptake of Ligands by Scavenger Receptors Homo sapiens R-HSA-2173782	0.00172295	0.027998	0	0	13.7601	87.5654	CALR;APOE;HSP90B1
Senescence-Associated Secretory Phenotype (SASP) Homo sapiens R-HSA-2559582	0.00193105	0.0301243	0	0	13.2003	82.4976	CDK6;H2AFZ;H3F3A
BBSome-mediated cargo-targeting to cilium Homo sapiens R-HSA-5620922	0.00244212	0.0365307	0	0	30.5914	184.004	BBIP1;CCT4
Signaling by Wnt Homo sapiens R-HSA-195721	0.00252905	0.0365307	0	0	5.74109	34.3312	SNX3;FRAT2;H2AFZ;H3F3A;CALM1
Unfolded Protein Response (UPR) Homo sapiens R-HSA-381119	0.002647	0.0367027	0	0	11.7636	69.8089	SERP1;CALR;HSP90B1
Antigen Presentation: Folding, assembly and peptide loading of class I MHC Homo sapiens R-HSA-983170	0.0028839	0.0367027	0	0	27.9285	163.343	CALR;B2M
Activation of anterior HOX genes in hindbrain development during early embryogenesis Homo sapiens R-HSA-5617472	0.00291739	0.0367027	0	0	11.3515	66.2595	NCOR1;H2AFZ;H3F3A
Activation of HOX genes during differentiation Homo sapiens R-HSA-5619507	0.00291739	0.0367027	0	0	11.3515	66.2595	NCOR1;H2AFZ;H3F3A
Oxidative Stress Induced Senescence Homo sapiens R-HSA-2559580	0.00310676	0.0369738	0	0	11.0924	64.0495	CDK6;H2AFZ;H3F3A
Uptake and actions of bacterial toxins Homo sapiens R-HSA-5339562	0.0033603	0.0369738	0	0	25.6916	146.332	CD9;CALM1
Prefoldin mediated transfer of substrate to CCT/TriC Homo sapiens R-HSA-389957	0.0033603	0.0369738	0	0	25.6916	146.332	ACTB;CCT4
Developmental Biology Homo sapiens R-HSA-1266738	0.0034751	0.0369738	0	0	3.51781	19.9183	NCOR1;YWHAB;H2AFZ;ARPC1B;H3F3A;CALM1;ACTB;ACTG1
EPH-Ephrin signaling Homo sapiens R-HSA-2682334	0.00350777	0.0369738	0	0	10.608	59.9645	ARPC1B;ACTB;ACTG1
Chaperonin-mediated protein folding Homo sapiens R-HSA-390466	0.00350777	0.0369738	0	0	10.608	59.9645	ACTB;CCT4;GNAI2
Regulation of actin dynamics for phagocytic cup formation Homo sapiens R-HSA-2029482	0.0037196	0.0381748	0	0	10.3812	58.0741	ARPC1B;ACTB;ACTG1
Signal Transduction Homo sapiens R-HSA-162582	0.00399137	0.0386872	0	0	2.38016	13.1471	YWHAB;H2AFZ;ARPC1B;H3F3A;ACTB;ACTG1;GNAI2;SNX3;RGS2;NCOR1;FRAT2;YWHAQ;RGS1;NEDD4;APOE;CALM1
Innate Immune System Homo sapiens R-HSA-168249	0.00407508	0.0386872	0	0	3.4216	18.8286	YWHAB;ARPC1B;BCL2;CALM1;B2M;ACTB;HSP90B1;ACTG1
RNA Polymerase I Promoter Opening Homo sapiens R-HSA-73728	0.00413886	0.0386872	0	0	22.9355	125.855	H2AFZ;H3F3A
Protein folding Homo sapiens R-HSA-391251	0.00416631	0.0386872	0	0	9.9555	54.5634	ACTB;CCT4;GNAI2
Cooperation of Prefoldin and TriC/CCT in actin and tubulin folding Homo sapiens R-HSA-389958	0.00469989	0.0416581	0	0	21.4043	114.732	ACTB;CCT4
DNA methylation Homo sapiens R-HSA-5334118	0.00469989	0.0416581	0	0	21.4043	114.732	H2AFZ;H3F3A
Vesicle-mediated transport Homo sapiens R-HSA-5653656	0.00482897	0.0418511	0	0	4.14006	22.0794	YWHAQ;YWHAB;CALR;APOE;CALM1;HSP90B1
Nucleotide Excision Repair Homo sapiens R-HSA-5696398	0.00502376	0.0425928	0	0	9.28852	49.1695	SUMO2;ACTB;HMGN1
Activated PKN1 stimulates transcription of AR (androgen receptor) regulated genes KLK2 and KLK3 Homo sapiens R-HSA-5625886	0.00529401	0.043929	0	0	20.0645	105.162	H2AFZ;H3F3A
SIRT1 negatively regulates rRNA Expression Homo sapiens R-HSA-427359	0.00560334	0.0455271	0	0	19.4555	100.865	H2AFZ;H3F3A
Epigenetic regulation of gene expression Homo sapiens R-HSA-212165	0.00598031	0.0475984	0	0	8.70492	44.5629	H2AFZ;H3F3A;ACTB
Fcgamma receptor (FCGR) dependent phagocytosis Homo sapiens R-HSA-2029480	0.00672584	0.0524616	0	0	8.33081	41.669	ARPC1B;ACTB;ACTG1
PRC2 methylates histones and DNA Homo sapiens R-HSA-212300	0.00727055	0.0555983	0	0	16.8913	83.1717	H2AFZ;H3F3A
Condensation of Prophase Chromosomes Homo sapiens R-HSA-2299718	0.00762774	0.057208	0	0	16.4574	80.2457	H2AFZ;H3F3A
Cooperation of PDCL (PhLP1) and TRiC/CCT in G-protein beta folding Homo sapiens R-HSA-6814122	0.00799272	0.0588143	0	0	16.0452	77.4857	GNAI2;CCT4
Hemostasis Homo sapiens R-HSA-109582	0.00833422	0.0593185	0	0	3.67374	17.5876	SRGN;TMSB4X;H3F3A;CD9;CALM1;GNAI2
ERCC6 (CSB) and EHMT2 (G9a) positively regulate rRNA expression Homo sapiens R-HSA-427389	0.00836544	0.0593185	0	0	15.653	74.8786	H2AFZ;H3F3A
PLC beta mediated events Homo sapiens R-HSA-112043	0.00874584	0.0609086	0	0	15.2796	72.4126	CALM1;GNAI2
mRNA Splicing - Major Pathway Homo sapiens R-HSA-72163	0.00909802	0.0614175	0	0	7.43524	34.9434	DDX5;SRSF5;YBX1
G-protein mediated events Homo sapiens R-HSA-112040	0.00913389	0.0614175	0	0	14.9235	70.0771	CALM1;GNAI2
mRNA Splicing Homo sapiens R-HSA-72172	0.0110565	0.0730854	0	0	6.90443	31.1026	DDX5;SRSF5;YBX1
Cargo trafficking to the periciliary membrane Homo sapiens R-HSA-5620920	0.0116197	0.0755281	0	0	13.0922	58.3263	BBIP1;CCT4
Meiotic recombination Homo sapiens R-HSA-912446	0.0129616	0.0828694	0	0	12.335	53.6049	H2AFZ;H3F3A
RNA Polymerase I Chain Elongation Homo sapiens R-HSA-73777	0.0143678	0.0903779	0	0	11.6604	49.4724	H2AFZ;H3F3A
Formation of the beta-catenin:TCF transactivating complex Homo sapiens R-HSA-201722	0.0148505	0.0908351	0	0	11.4516	48.2081	H2AFZ;H3F3A
Cellular Senescence Homo sapiens R-HSA-2559583	0.0149063	0.0908351	0	0	6.15626	25.8931	CDK6;H2AFZ;H3F3A
Apoptosis Homo sapiens R-HSA-109581	0.0154029	0.0924176	0	0	6.07869	25.3676	YWHAQ;YWHAB;BCL2
Sperm:Oocyte Membrane Binding Homo sapiens R-HSA-1300652	0.0158994	0.0925486	0	0	79.0952	327.571	CD9
SUMO is conjugated to E1 (UBA2:SAE1) Homo sapiens R-HSA-3065676	0.0158994	0.0925486	0	0	79.0952	327.571	SUMO2
Programmed Cell Death Homo sapiens R-HSA-5357801	0.0161653	0.092713	0	0	5.96591	24.6087	YWHAQ;YWHAB;BCL2
ER-Phagosome pathway Homo sapiens R-HSA-1236974	0.0184216	0.10177	0	0	10.1756	40.6438	CALR;B2M
SUMO is proteolytically processed Homo sapiens R-HSA-3065679	0.0190493	0.10177	0	0	63.273	250.607	SUMO2
SUMO is transferred from E1 to E2 (UBE2I, UBC9) Homo sapiens R-HSA-3065678	0.0190493	0.10177	0	0	63.273	250.607	SUMO2
Scavenging by Class F Receptors Homo sapiens R-HSA-3000484	0.0190493	0.10177	0	0	63.273	250.607	CALR
Uptake and function of diphtheria toxin Homo sapiens R-HSA-5336415	0.0190493	0.10177	0	0	63.273	250.607	CD9
Organelle biogenesis and maintenance Homo sapiens R-HSA-1852241	0.0204822	0.107947	0	0	4.06087	15.7895	NCOR1;BBIP1;DYNLRB1;CCT4
Signaling by ERBB4 Homo sapiens R-HSA-1236394	0.0213098	0.110811	0	0	4.01022	15.4337	NCOR1;YWHAB;NEDD4;CALM1
Assembly of the primary cilium Homo sapiens R-HSA-5617833	0.0220917	0.112211	0	0	5.2794	20.128	BBIP1;DYNLRB1;CCT4
Transcriptional regulation by small RNAs Homo sapiens R-HSA-5578749	0.0223166	0.112211	0	0	9.15484	34.8106	H2AFZ;H3F3A
NoRC negatively regulates rRNA expression Homo sapiens R-HSA-427413	0.0228986	0.112211	0	0	9.02544	34.0862	H2AFZ;H3F3A
Processing of Capped Intron-Containing Pre-mRNA Homo sapiens R-HSA-72203	0.0239752	0.112211	0	0	5.11113	19.0683	DDX5;SRSF5;YBX1
Immune System Homo sapiens R-HSA-168256	0.024394	0.112211	0	0	2.2168	8.2319	YWHAB;ARPC1B;NEDD4;BCL2;CALR;CALM1;B2M;ACTB;HSP90B1;ACTG1
Axon guidance Homo sapiens R-HSA-422475	0.0244106	0.112211	0	0	3.22798	11.9847	YWHAB;ARPC1B;CALM1;ACTB;ACTG1
Negative epigenetic regulation of rRNA expression Homo sapiens R-HSA-5250941	0.0246818	0.112211	0	0	8.65824	32.0501	H2AFZ;H3F3A
RNA Polymerase I Promoter Clearance Homo sapiens R-HSA-73854	0.0246818	0.112211	0	0	8.65824	32.0501	H2AFZ;H3F3A
Infectious disease Homo sapiens R-HSA-5663205	0.0252877	0.112211	0	0	3.7969	13.9629	CD9;CALR;CALM1;B2M
Insulin-like Growth Factor-2 mRNA Binding Proteins (IGF2BPs/IMPs/VICKZs) bind RNA Homo sapiens R-HSA-428359	0.0253193	0.112211	0	0	45.1905	166.129	ACTB
BH3-only proteins associate with and inactivate anti-apoptotic BCL-2 members Homo sapiens R-HSA-111453	0.0253193	0.112211	0	0	45.1905	166.129	BCL2
NR1D1 (REV-ERBA) represses gene expression Homo sapiens R-HSA-1368071	0.0253193	0.112211	0	0	45.1905	166.129	NCOR1
Downregulation of ERBB4 signaling Homo sapiens R-HSA-1253288	0.0253193	0.112211	0	0	45.1905	166.129	NEDD4
G2/M DNA damage checkpoint Homo sapiens R-HSA-69473	0.0259013	0.112422	0	0	8.42954	30.797	YWHAQ;YWHAB
TCF dependent signaling in response to WNT Homo sapiens R-HSA-201681	0.0259435	0.112422	0	0	4.95316	18.0881	FRAT2;H2AFZ;H3F3A
RNA Polymerase I Transcription Homo sapiens R-HSA-73864	0.02652	0.113657	0	0	8.31965	30.1991	H2AFZ;H3F3A
Opioid Signalling Homo sapiens R-HSA-111885	0.0277755	0.116752	0	0	8.10821	29.0566	CALM1;GNAI2
Global Genome Nucleotide Excision Repair (GG-NER) Homo sapiens R-HSA-5696399	0.0284121	0.116752	0	0	8.00645	28.5105	SUMO2;ACTB
Antigen processing-Cross presentation Homo sapiens R-HSA-1236975	0.0284121	0.116752	0	0	8.00645	28.5105	CALR;B2M
Processing and activation of SUMO Homo sapiens R-HSA-3215018	0.0284395	0.116752	0	0	39.5397	140.76	SUMO2
TP53 Regulates Metabolic Genes Homo sapiens R-HSA-5628897	0.0297028	0.119461	0	0	7.81039	27.4653	YWHAQ;YWHAB
Cellular responses to stress Homo sapiens R-HSA-2262752	0.0299446	0.119461	0	0	3.59467	12.6116	EEF1A1;CDK6;H2AFZ;H3F3A
Meiosis Homo sapiens R-HSA-1500620	0.0303569	0.119461	0	0	7.7159	26.965	H2AFZ;H3F3A
Nef mediated downregulation of MHC class I complex cell surface expression Homo sapiens R-HSA-164940	0.0315499	0.119461	0	0	35.1446	121.466	B2M
Activation of Ca-permeable Kainate Receptor Homo sapiens R-HSA-451308	0.0315499	0.119461	0	0	35.1446	121.466	CALM1
Ionotropic activity of Kainate Receptors Homo sapiens R-HSA-451306	0.0315499	0.119461	0	0	35.1446	121.466	CALM1
eNOS activation Homo sapiens R-HSA-203615	0.0315499	0.119461	0	0	35.1446	121.466	CALM1
Tetrahydrobiopterin (BH4) synthesis, recycling, salvage and regulation Homo sapiens R-HSA-1474151	0.0315499	0.119461	0	0	35.1446	121.466	CALM1
Uptake and function of anthrax toxins Homo sapiens R-HSA-5210891	0.0346505	0.125232	0	0	31.6286	106.349	CALM1
RHO GTPases activate IQGAPs Homo sapiens R-HSA-5626467	0.0346505	0.125232	0	0	31.6286	106.349	CALM1
Sodium/Calcium exchangers Homo sapiens R-HSA-425561	0.0346505	0.125232	0	0	31.6286	106.349	CALM1
CLEC7A (Dectin-1) induces NFAT activation Homo sapiens R-HSA-5607763	0.0346505	0.125232	0	0	31.6286	106.349	CALM1
Cell Cycle Homo sapiens R-HSA-1640170	0.0346796	0.125232	0	0	2.92683	9.83882	CDK6;YWHAQ;YWHAB;H2AFZ;H3F3A
Chromatin organization Homo sapiens R-HSA-4839726	0.0358445	0.127085	0	0	4.3475	14.4709	NCOR1;H2AFZ;ACTB
Chromatin modifying enzymes Homo sapiens R-HSA-3247509	0.0358445	0.127085	0	0	4.3475	14.4709	NCOR1;H2AFZ;ACTB
Reduction of cytosolic Ca++ levels Homo sapiens R-HSA-418359	0.0377413	0.131421	0	0	28.7518	94.2197	CALM1
Endosomal/Vacuolar pathway Homo sapiens R-HSA-1236977	0.0377413	0.131421	0	0	28.7518	94.2197	B2M
Visual phototransduction Homo sapiens R-HSA-2187338	0.03864	0.133359	0	0	6.73718	21.9192	APOE;CALM1
Synthesis, secretion, and inactivation of Glucose-dependent Insulinotropic Polypeptide (GIP) Homo sapiens R-HSA-400511	0.0408224	0.138441	0	0	26.3545	84.2955	SEC11C
Trafficking and processing of endosomal TLR Homo sapiens R-HSA-1679131	0.0408224	0.138441	0	0	26.3545	84.2955	HSP90B1
Gene Silencing by RNA Homo sapiens R-HSA-211000	0.041572	0.139768	0	0	6.46367	20.5566	H2AFZ;H3F3A
Inhibition of adenylate cyclase pathway Homo sapiens R-HSA-997269	0.0438937	0.142655	0	0	24.326	76.0427	GNAI2
Adenylate cyclase inhibitory pathway Homo sapiens R-HSA-170670	0.0438937	0.142655	0	0	24.326	76.0427	GNAI2
SUMOylation of transcription factors Homo sapiens R-HSA-3232118	0.0438937	0.142655	0	0	24.326	76.0427	SUMO2
TP53 regulates transcription of several additional cell death genes whose specific roles in p53-dependent apoptosis remain uncertain Homo sapiens R-HSA-6803205	0.0438937	0.142655	0	0	24.326	76.0427	NDRG1
Mitotic Prophase Homo sapiens R-HSA-68875	0.0461215	0.146501	0	0	6.09247	18.7434	H2AFZ;H3F3A
SRP-dependent cotranslational protein targeting to membrane Homo sapiens R-HSA-1799339	0.0461215	0.146501	0	0	6.09247	18.7434	SRP9;SEC11C
CREB phosphorylation through the activation of CaMKII Homo sapiens R-HSA-442729	0.0469554	0.146501	0	0	22.5873	69.0845	CALM1
Calnexin/calreticulin cycle Homo sapiens R-HSA-901042	0.0469554	0.146501	0	0	22.5873	69.0845	CALR
Glycogen breakdown (glycogenolysis) Homo sapiens R-HSA-70221	0.0469554	0.146501	0	0	22.5873	69.0845	CALM1
Rap1 signalling Homo sapiens R-HSA-392517	0.0500074	0.15276	0	0	21.0804	63.1482	YWHAB
RHO GTPases Activate Formins Homo sapiens R-HSA-5663220	0.0516491	0.15276	0	0	5.70968	16.9194	ACTB;ACTG1
Synthesis, secretion, and deacylation of Ghrelin Homo sapiens R-HSA-422085	0.0530498	0.15276	0	0	19.7619	58.0313	SEC11C
Ras activation uopn Ca2+ infux through NMDA receptor Homo sapiens R-HSA-442982	0.0530498	0.15276	0	0	19.7619	58.0313	CALM1
Chylomicron-mediated lipid transport Homo sapiens R-HSA-174800	0.0530498	0.15276	0	0	19.7619	58.0313	APOE
N-glycan trimming in the ER and Calnexin/Calreticulin cycle Homo sapiens R-HSA-532668	0.0530498	0.15276	0	0	19.7619	58.0313	CALR
Tristetraprolin (TTP, ZFP36) binds and destabilizes mRNA Homo sapiens R-HSA-450513	0.0530498	0.15276	0	0	19.7619	58.0313	YWHAB
Butyrate Response Factor 1 (BRF1) binds and destabilizes mRNA Homo sapiens R-HSA-450385	0.0530498	0.15276	0	0	19.7619	58.0313	YWHAB
Inflammasomes Homo sapiens R-HSA-622312	0.0530498	0.15276	0	0	19.7619	58.0313	BCL2
Beta-catenin phosphorylation cascade Homo sapiens R-HSA-196299	0.0530498	0.15276	0	0	19.7619	58.0313	FRAT2
RNA Polymerase I, RNA Polymerase III, and Mitochondrial Transcription Homo sapiens R-HSA-504046	0.0532703	0.15276	0	0	5.60894	16.4475	H2AFZ;H3F3A
HDL-mediated lipid transport Homo sapiens R-HSA-194223	0.0591059	0.168258	0	0	17.5644	49.6795	APOE
Synthesis, secretion, and inactivation of Glucagon-like Peptide-1 (GLP-1) Homo sapiens R-HSA-381771	0.0621196	0.17182	0	0	16.6391	46.235	SEC11C
eNOS activation and regulation Homo sapiens R-HSA-203765	0.0621196	0.17182	0	0	16.6391	46.235	CALM1
Metabolism of nitric oxide Homo sapiens R-HSA-202131	0.0621196	0.17182	0	0	16.6391	46.235	CALM1
Signaling by Hippo Homo sapiens R-HSA-2028269	0.0621196	0.17182	0	0	16.6391	46.235	YWHAB
DNA Repair Homo sapiens R-HSA-73894	0.0632436	0.173697	0	0	3.42762	9.46285	SUMO2;ACTB;HMGN1
RHO GTPases activate PAKs Homo sapiens R-HSA-5627123	0.0651238	0.176377	0	0	15.8063	43.1745	CALM1
Nef-mediates down modulation of cell surface receptors by recruiting them to clathrin adapters Homo sapiens R-HSA-164938	0.0651238	0.176377	0	0	15.8063	43.1745	B2M
ADP signalling through P2Y purinoceptor 12 Homo sapiens R-HSA-392170	0.0681186	0.181961	0	0	15.0529	40.4397	GNAI2
mTORC1-mediated signalling Homo sapiens R-HSA-166208	0.0681186	0.181961	0	0	15.0529	40.4397	YWHAB
Incretin synthesis, secretion, and inactivation Homo sapiens R-HSA-400508	0.0711039	0.187368	0	0	14.368	37.9833	SEC11C
Downregulation of SMAD2/3:SMAD4 transcriptional activity Homo sapiens R-HSA-2173795	0.0711039	0.187368	0	0	14.368	37.9833	NCOR1
DARPP-32 events Homo sapiens R-HSA-180024	0.0740798	0.192978	0	0	13.7426	35.7666	CALM1
Class I MHC mediated antigen processing & presentation Homo sapiens R-HSA-983169	0.0742224	0.192978	0	0	3.19737	8.31537	NEDD4;CALR;B2M
Neurotransmitter Receptor Binding And Downstream Transmission In The Postsynaptic Cell Homo sapiens R-HSA-112314	0.0758852	0.193858	0	0	4.56129	11.7614	CALM1;GNAI2
Formation of tubulin folding intermediates by CCT/TriC Homo sapiens R-HSA-389960	0.0770463	0.193858	0	0	13.1693	33.7575	CCT4
Synthesis of IP3 and IP4 in the cytosol Homo sapiens R-HSA-1855204	0.0770463	0.193858	0	0	13.1693	33.7575	CALM1
Synthesis and interconversion of nucleotide di- and triphosphates Homo sapiens R-HSA-499943	0.0770463	0.193858	0	0	13.1693	33.7575	CMPK1
RAF activation Homo sapiens R-HSA-5673000	0.0770463	0.193858	0	0	13.1693	33.7575	YWHAB
WNT ligand biogenesis and trafficking Homo sapiens R-HSA-3238698	0.0800034	0.194682	0	0	12.6419	31.9295	SNX3
Fertilization Homo sapiens R-HSA-1187000	0.0800034	0.194682	0	0	12.6419	31.9295	CD9
Reproduction Homo sapiens R-HSA-1474165	0.0800034	0.194682	0	0	12.6419	31.9295	CD9
CaM pathway Homo sapiens R-HSA-111997	0.0800034	0.194682	0	0	12.6419	31.9295	CALM1
Calmodulin induced events Homo sapiens R-HSA-111933	0.0800034	0.194682	0	0	12.6419	31.9295	CALM1
Disease Homo sapiens R-HSA-1643685	0.0820825	0.194682	0	0	2.26177	5.6545	NCOR1;CD9;CALR;CALM1;B2M
CREB phosphorylation through the activation of Ras Homo sapiens R-HSA-442742	0.0829512	0.194682	0	0	12.1551	30.2601	CALM1
Platelet calcium homeostasis Homo sapiens R-HSA-418360	0.0829512	0.194682	0	0	12.1551	30.2601	CALM1
VEGFR2 mediated vascular permeability Homo sapiens R-HSA-5218920	0.0829512	0.194682	0	0	12.1551	30.2601	CALM1
RORA activates gene expression Homo sapiens R-HSA-1368082	0.0829512	0.194682	0	0	12.1551	30.2601	NCOR1
Pyruvate metabolism Homo sapiens R-HSA-70268	0.0829512	0.194682	0	0	12.1551	30.2601	MPC1
G2/M Checkpoints Homo sapiens R-HSA-69481	0.0833639	0.194682	0	0	4.31299	10.7158	YWHAQ;YWHAB
G-protein activation Homo sapiens R-HSA-202040	0.0858897	0.195889	0	0	11.7043	28.7304	GNAI2
Adrenaline,noradrenaline inhibits insulin secretion Homo sapiens R-HSA-400042	0.0858897	0.195889	0	0	11.7043	28.7304	GNAI2
Ca-dependent events Homo sapiens R-HSA-111996	0.0858897	0.195889	0	0	11.7043	28.7304	CALM1
The role of Nef in HIV-1 replication and disease pathogenesis Homo sapiens R-HSA-164952	0.0858897	0.195889	0	0	11.7043	28.7304	B2M
HSF1 activation Homo sapiens R-HSA-3371511	0.088819	0.201392	0	0	11.2857	27.3245	EEF1A1
Activation of Kainate Receptors upon glutamate binding Homo sapiens R-HSA-451326	0.091739	0.20681	0	0	10.896	26.0285	CALM1
Packaging Of Telomere Ends Homo sapiens R-HSA-171306	0.0946498	0.210934	0	0	10.5323	24.8306	H2AFZ
Disassembly of the destruction complex and recruitment of AXIN to the membrane Homo sapiens R-HSA-4641262	0.0946498	0.210934	0	0	10.5323	24.8306	FRAT2
Adaptive Immune System Homo sapiens R-HSA-1280218	0.0964853	0.21204	0	0	2.14708	5.02065	YWHAB;NEDD4;CALR;CALM1;B2M
Signal amplification Homo sapiens R-HSA-392518	0.0975514	0.21204	0	0	10.192	23.7206	GNAI2
DAG and IP3 signaling Homo sapiens R-HSA-1489509	0.0975514	0.21204	0	0	10.192	23.7206	CALM1
Oncogene Induced Senescence Homo sapiens R-HSA-2559585	0.0975514	0.21204	0	0	10.192	23.7206	CDK6
DAP12 signaling Homo sapiens R-HSA-2424491	0.0978648	0.21204	0	0	2.82607	6.56825	YWHAB;CALM1;B2M
Inactivation, recovery and regulation of the phototransduction cascade Homo sapiens R-HSA-2514859	0.100444	0.214065	0	0	9.87302	22.6897	CALM1
Smooth Muscle Contraction Homo sapiens R-HSA-445355	0.100444	0.214065	0	0	9.87302	22.6897	CALM1
Transcriptional Regulation by TP53 Homo sapiens R-HSA-3700989	0.100446	0.214065	0	0	2.79273	6.41807	YWHAQ;YWHAB;NDRG1
EGFR interacts with phospholipase C-gamma Homo sapiens R-HSA-212718	0.103327	0.215495	0	0	9.57335	21.7301	CALM1
PLC-gamma1 signalling Homo sapiens R-HSA-167021	0.103327	0.215495	0	0	9.57335	21.7301	CALM1
The phototransduction cascade Homo sapiens R-HSA-2514856	0.103327	0.215495	0	0	9.57335	21.7301	CALM1
Lipoprotein metabolism Homo sapiens R-HSA-174824	0.103327	0.215495	0	0	9.57335	21.7301	APOE
Post NMDA receptor activation events Homo sapiens R-HSA-438064	0.106201	0.220311	0	0	9.29132	20.835	CALM1
DAP12 interactions Homo sapiens R-HSA-2172127	0.107685	0.222208	0	0	2.70492	6.02802	YWHAB;CALM1;B2M
MAP2K and MAPK activation Homo sapiens R-HSA-5674135	0.11477	0.229335	0	0	8.53668	18.4804	YWHAB
DNA Damage Recognition in GG-NER Homo sapiens R-HSA-5696394	0.11477	0.229335	0	0	8.53668	18.4804	ACTB
G1 Phase Homo sapiens R-HSA-69236	0.11477	0.229335	0	0	8.53668	18.4804	CDK6
Cyclin D associated events in G1 Homo sapiens R-HSA-69231	0.11477	0.229335	0	0	8.53668	18.4804	CDK6
Cell Cycle Checkpoints Homo sapiens R-HSA-69620	0.115291	0.229335	0	0	3.5405	7.64853	YWHAQ;YWHAB
Association of TriC/CCT with target proteins during biosynthesis Homo sapiens R-HSA-390471	0.117608	0.229335	0	0	8.31161	17.7902	CCT4
GABA B receptor activation Homo sapiens R-HSA-977444	0.117608	0.229335	0	0	8.31161	17.7902	GNAI2
Activation of GABAB receptors Homo sapiens R-HSA-991365	0.117608	0.229335	0	0	8.31161	17.7902	GNAI2
Activation of NMDA receptor upon glutamate binding and postsynaptic events Homo sapiens R-HSA-442755	0.117608	0.229335	0	0	8.31161	17.7902	CALM1
mTOR signalling Homo sapiens R-HSA-165159	0.117608	0.229335	0	0	8.31161	17.7902	YWHAB
Nuclear signaling by ERBB4 Homo sapiens R-HSA-1251985	0.117608	0.229335	0	0	8.31161	17.7902	NCOR1
PKB-mediated events Homo sapiens R-HSA-109703	0.120437	0.231382	0	0	8.09809	17.1406	YWHAB
Transcriptional activation of mitochondrial biogenesis Homo sapiens R-HSA-2151201	0.120437	0.231382	0	0	8.09809	17.1406	NCOR1
Negative regulation of MAPK pathway Homo sapiens R-HSA-5675221	0.120437	0.231382	0	0	8.09809	17.1406	YWHAB
Intraflagellar transport Homo sapiens R-HSA-5620924	0.123257	0.235639	0	0	7.89524	16.5285	DYNLRB1
Retinoid metabolism and transport Homo sapiens R-HSA-975634	0.126069	0.238674	0	0	7.70228	15.9509	APOE
BMAL1:CLOCK,NPAS2 activates circadian gene expression Homo sapiens R-HSA-1368108	0.126069	0.238674	0	0	7.70228	15.9509	NCOR1
TP53 Regulates Transcription of Cell Death Genes Homo sapiens R-HSA-5633008	0.128871	0.23995	0	0	7.51852	15.405	NDRG1
Formation of Incision Complex in GG-NER Homo sapiens R-HSA-5696395	0.128871	0.23995	0	0	7.51852	15.405	SUMO2
Interferon Signaling Homo sapiens R-HSA-913531	0.130109	0.23995	0	0	3.28267	6.69462	NEDD4;B2M
Phospholipase C-mediated cascade; FGFR3 Homo sapiens R-HSA-5654227	0.131665	0.23995	0	0	7.3433	14.8885	CALM1
Phase 0 - rapid depolarisation Homo sapiens R-HSA-5576892	0.131665	0.23995	0	0	7.3433	14.8885	CALM1
Inositol phosphate metabolism Homo sapiens R-HSA-1483249	0.131665	0.23995	0	0	7.3433	14.8885	CALM1
SUMOylation of DNA replication proteins Homo sapiens R-HSA-4615885	0.131665	0.23995	0	0	7.3433	14.8885	SUMO2
Transcriptional activity of SMAD2/SMAD3:SMAD4 heterotrimer Homo sapiens R-HSA-2173793	0.131665	0.23995	0	0	7.3433	14.8885	NCOR1
SUMOylation of RNA binding proteins Homo sapiens R-HSA-4570464	0.13445	0.242756	0	0	7.17605	14.3992	SUMO2
RMTs methylate histone arginines Homo sapiens R-HSA-3214858	0.13445	0.242756	0	0	7.17605	14.3992	H2AFZ
Cytokine Signaling in Immune system Homo sapiens R-HSA-1280215	0.1368	0.244374	0	0	2.09091	4.15932	YWHAB;NEDD4;CALM1;B2M
G alpha (z) signalling events Homo sapiens R-HSA-418597	0.137226	0.244374	0	0	7.01623	13.9351	GNAI2
Phospholipase C-mediated cascade; FGFR4 Homo sapiens R-HSA-5654228	0.137226	0.244374	0	0	7.01623	13.9351	CALM1
Antigen activates B Cell Receptor (BCR) leading to generation of second messengers Homo sapiens R-HSA-983695	0.139993	0.24483	0	0	6.86335	13.4945	CALM1
Phospholipase C-mediated cascade: FGFR1 Homo sapiens R-HSA-5654219	0.139993	0.24483	0	0	6.86335	13.4945	CALM1
NOTCH1 Intracellular Domain Regulates Transcription Homo sapiens R-HSA-2122947	0.139993	0.24483	0	0	6.86335	13.4945	NCOR1
Nucleotide-binding domain, leucine rich repeat containing receptor (NLR) signaling pathways Homo sapiens R-HSA-168643	0.139993	0.24483	0	0	6.86335	13.4945	BCL2
Pyruvate metabolism and Citric Acid (TCA) cycle Homo sapiens R-HSA-71406	0.142751	0.24854	0	0	6.71699	13.0756	MPC1
Phospholipase C-mediated cascade; FGFR2 Homo sapiens R-HSA-5654221	0.145501	0.251086	0	0	6.57672	12.6771	CALM1
Mitochondrial biogenesis Homo sapiens R-HSA-1592230	0.145501	0.251086	0	0	6.57672	12.6771	NCOR1
Transmission across Chemical Synapses Homo sapiens R-HSA-112315	0.146447	0.251605	0	0	3.04476	5.84926	CALM1;GNAI2
Formation of the ternary complex, and subsequently, the 43S complex Homo sapiens R-HSA-72695	0.148242	0.253115	0	0	6.44218	12.2975	EIF3E
Metabolism of fat-soluble vitamins Homo sapiens R-HSA-6806667	0.150975	0.253115	0	0	6.31302	11.9357	APOE
Ion homeostasis Homo sapiens R-HSA-5578775	0.150975	0.253115	0	0	6.31302	11.9357	CALM1
mRNA 3'-end processing Homo sapiens R-HSA-72187	0.150975	0.253115	0	0	6.31302	11.9357	SRSF5
Post-Elongation Processing of Intron-Containing pre-mRNA Homo sapiens R-HSA-112296	0.150975	0.253115	0	0	6.31302	11.9357	SRSF5
Membrane Trafficking Homo sapiens R-HSA-199991	0.15122	0.253115	0	0	2.30204	4.3486	YWHAQ;YWHAB;CALM1
mRNA Splicing - Minor Pathway Homo sapiens R-HSA-72165	0.153698	0.253993	0	0	6.18892	11.5904	YBX1
Deposition of new CENPA-containing nucleosomes at the centromere Homo sapiens R-HSA-606279	0.153698	0.253993	0	0	6.18892	11.5904	H2AFZ
Nucleosome assembly Homo sapiens R-HSA-774815	0.153698	0.253993	0	0	6.18892	11.5904	H2AFZ
XBP1(S) activates chaperone genes Homo sapiens R-HSA-381038	0.156414	0.256308	0	0	6.0696	11.2606	SERP1
Formation of TC-NER Pre-Incision Complex Homo sapiens R-HSA-6781823	0.156414	0.256308	0	0	6.0696	11.2606	HMGN1
Gastrin-CREB signalling pathway via PKC and MAPK Homo sapiens R-HSA-881907	0.160379	0.256845	0	0	2.23627	4.09286	RGS2;YWHAB;CALM1
GABA receptor activation Homo sapiens R-HSA-977443	0.161818	0.256845	0	0	5.84421	10.6439	GNAI2
Ion transport by P-type ATPases Homo sapiens R-HSA-936837	0.161818	0.256845	0	0	5.84421	10.6439	CALM1
IRE1alpha activates chaperones Homo sapiens R-HSA-381070	0.161818	0.256845	0	0	5.84421	10.6439	SERP1
Ribosomal scanning and start codon recognition Homo sapiens R-HSA-72702	0.167189	0.256845	0	0	5.63492	10.0788	EIF3E
Translation initiation complex formation Homo sapiens R-HSA-72649	0.167189	0.256845	0	0	5.63492	10.0788	EIF3E
Meiotic synapsis Homo sapiens R-HSA-1221632	0.167189	0.256845	0	0	5.63492	10.0788	H2AFZ
Constitutive Signaling by NOTCH1 HD+PEST Domain Mutants Homo sapiens R-HSA-2894862	0.167189	0.256845	0	0	5.63492	10.0788	NCOR1
Signaling by NOTCH1 in Cancer Homo sapiens R-HSA-2644603	0.167189	0.256845	0	0	5.63492	10.0788	NCOR1
Signaling by NOTCH1 PEST Domain Mutants in Cancer Homo sapiens R-HSA-2644602	0.167189	0.256845	0	0	5.63492	10.0788	NCOR1
Constitutive Signaling by NOTCH1 PEST Domain Mutants Homo sapiens R-HSA-2644606	0.167189	0.256845	0	0	5.63492	10.0788	NCOR1
Signaling by NOTCH1 HD+PEST Domain Mutants in Cancer Homo sapiens R-HSA-2894858	0.167189	0.256845	0	0	5.63492	10.0788	NCOR1
Activation of the mRNA upon binding of the cap-binding complex and eIFs, and subsequent binding to 43S Homo sapiens R-HSA-72662	0.169862	0.256845	0	0	5.53578	9.81368	EIF3E
DNA Damage/Telomere Stress Induced Senescence Homo sapiens R-HSA-2559586	0.172526	0.256845	0	0	5.44007	9.55933	H2AFZ
Telomere Maintenance Homo sapiens R-HSA-157579	0.172526	0.256845	0	0	5.44007	9.55933	H2AFZ
GRB2 events in EGFR signaling Homo sapiens R-HSA-179812	0.173392	0.256845	0	0	2.72781	4.77968	YWHAB;CALM1
SHC1 events in EGFR signaling Homo sapiens R-HSA-180336	0.173392	0.256845	0	0	2.72781	4.77968	YWHAB;CALM1
SOS-mediated signalling Homo sapiens R-HSA-112412	0.173392	0.256845	0	0	2.72781	4.77968	YWHAB;CALM1
SHC1 events in ERBB4 signaling Homo sapiens R-HSA-1250347	0.173392	0.256845	0	0	2.72781	4.77968	YWHAB;CALM1
RAF/MAP kinase cascade Homo sapiens R-HSA-5673001	0.173392	0.256845	0	0	2.72781	4.77968	YWHAB;CALM1
FRS-mediated FGFR2 signaling Homo sapiens R-HSA-5654700	0.174532	0.256845	0	0	2.71602	4.74121	YWHAB;CALM1
FRS-mediated FGFR4 signaling Homo sapiens R-HSA-5654712	0.174532	0.256845	0	0	2.71602	4.74121	YWHAB;CALM1
FRS-mediated FGFR3 signaling Homo sapiens R-HSA-5654706	0.174532	0.256845	0	0	2.71602	4.74121	YWHAB;CALM1
FRS-mediated FGFR1 signaling Homo sapiens R-HSA-5654693	0.174532	0.256845	0	0	2.71602	4.74121	YWHAB;CALM1
Cleavage of Growing Transcript in the Termination Region Homo sapiens R-HSA-109688	0.175182	0.256845	0	0	5.34759	9.31514	SRSF5
RNA Polymerase II Transcription Termination Homo sapiens R-HSA-73856	0.175182	0.256845	0	0	5.34759	9.31514	SRSF5
Post-Elongation Processing of the Transcript Homo sapiens R-HSA-76044	0.175182	0.256845	0	0	5.34759	9.31514	SRSF5
HDACs deacetylate histones Homo sapiens R-HSA-3214815	0.175182	0.256845	0	0	5.34759	9.31514	NCOR1
Ca2+ pathway Homo sapiens R-HSA-4086398	0.177829	0.256865	0	0	5.2582	9.08056	CALM1
ARMS-mediated activation Homo sapiens R-HSA-170984	0.177961	0.256865	0	0	2.68123	4.62831	YWHAB;CALM1
Signalling to p38 via RIT and RIN Homo sapiens R-HSA-187706	0.177961	0.256865	0	0	2.68123	4.62831	YWHAB;CALM1
G alpha (i) signalling events Homo sapiens R-HSA-418594	0.179107	0.256865	0	0	2.66983	4.5915	RGS1;GNAI2
Frs2-mediated activation Homo sapiens R-HSA-170968	0.179107	0.256865	0	0	2.66983	4.5915	YWHAB;CALM1
MAPK1/MAPK3 signaling Homo sapiens R-HSA-5684996	0.180254	0.256865	0	0	2.65852	4.55509	YWHAB;CALM1
FCERI mediated Ca+2 mobilization Homo sapiens R-HSA-2871809	0.180468	0.256865	0	0	5.17174	8.85507	CALM1
Gap-filling DNA repair synthesis and ligation in TC-NER Homo sapiens R-HSA-6782210	0.180468	0.256865	0	0	5.17174	8.85507	HMGN1
Prolonged ERK activation events Homo sapiens R-HSA-169893	0.181402	0.256865	0	0	2.64731	4.51907	YWHAB;CALM1
Signaling by Leptin Homo sapiens R-HSA-2586552	0.182551	0.256865	0	0	2.63619	4.48345	YWHAB;CALM1
Circadian Clock Homo sapiens R-HSA-400253	0.183099	0.256865	0	0	5.08807	8.63817	NCOR1
Dual incision in TC-NER Homo sapiens R-HSA-6782135	0.183099	0.256865	0	0	5.08807	8.63817	HMGN1
Cell Cycle, Mitotic Homo sapiens R-HSA-69278	0.183989	0.257189	0	0	2.0869	3.53287	CDK6;H2AFZ;H3F3A
Interleukin receptor SHC signaling Homo sapiens R-HSA-912526	0.184852	0.257472	0	0	2.61423	4.41334	YWHAB;CALM1
Signalling to RAS Homo sapiens R-HSA-167044	0.186004	0.258156	0	0	2.60338	4.37885	YWHAB;CALM1
VEGFR2 mediated cell proliferation Homo sapiens R-HSA-5218921	0.188312	0.260432	0	0	2.58196	4.31097	YWHAB;CALM1
Interleukin-2 signaling Homo sapiens R-HSA-451927	0.19294	0.26589	0	0	2.54013	4.17946	YWHAB;CALM1
Signalling to ERKs Homo sapiens R-HSA-187687	0.1941	0.266546	0	0	2.52988	4.14744	YWHAB;CALM1
Transport of Mature mRNA derived from an Intron-Containing Transcript Homo sapiens R-HSA-159236	0.196128	0.268385	0	0	4.70718	7.66794	SRSF5
Interleukin-3, 5 and GM-CSF signaling Homo sapiens R-HSA-512988	0.203408	0.277004	0	0	2.45074	3.9029	YWHAB;CALM1
Lipid digestion, mobilization, and transport Homo sapiens R-HSA-73923	0.203847	0.277004	0	0	4.50476	7.16431	APOE
ISG15 antiviral mechanism Homo sapiens R-HSA-1169408	0.206404	0.277577	0	0	4.44109	7.0077	NEDD4
Antiviral mechanism by IFN-stimulated genes Homo sapiens R-HSA-1169410	0.206404	0.277577	0	0	4.44109	7.0077	NEDD4
Signaling by NOTCH1 Homo sapiens R-HSA-1980143	0.206404	0.277577	0	0	4.44109	7.0077	NCOR1
Signaling by TGF-beta Receptor Complex Homo sapiens R-HSA-170834	0.208952	0.279482	0	0	4.37919	6.85628	NCOR1
NCAM signaling for neurite out-growth Homo sapiens R-HSA-375165	0.209253	0.279482	0	0	2.40371	3.75992	YWHAB;CALM1
Transport of Mature Transcript to Cytoplasm Homo sapiens R-HSA-72202	0.211493	0.280688	0	0	4.31898	6.70982	SRSF5
M Phase Homo sapiens R-HSA-68886	0.211596	0.280688	0	0	2.3854	3.70471	H2AFZ;H3F3A
SUMOylation of DNA damage response and repair proteins Homo sapiens R-HSA-3108214	0.214025	0.282949	0	0	4.2604	6.5681	SUMO2
Transcription-Coupled Nucleotide Excision Repair (TC-NER) Homo sapiens R-HSA-6781827	0.21655	0.285319	0	0	4.20339	6.4309	HMGN1
PI3K Cascade Homo sapiens R-HSA-109704	0.224076	0.292273	0	0	4.04111	6.04457	YWHAB
Transcriptional regulation of white adipocyte differentiation Homo sapiens R-HSA-381340	0.224076	0.292273	0	0	4.04111	6.04457	NCOR1
Glucose metabolism Homo sapiens R-HSA-70326	0.224076	0.292273	0	0	4.04111	6.04457	CALM1
Regulation of insulin secretion Homo sapiens R-HSA-422356	0.226569	0.294539	0	0	3.98975	5.92361	GNAI2
Peptide hormone metabolism Homo sapiens R-HSA-2980736	0.229054	0.295617	0	0	3.93968	5.8063	SEC11C
Processing of DNA double-strand break ends Homo sapiens R-HSA-5693607	0.229054	0.295617	0	0	3.93968	5.8063	SUMO2
MAPK family signaling cascades Homo sapiens R-HSA-5683057	0.230429	0.295617	0	0	2.24823	3.29997	YWHAB;CALM1
IRS-mediated signalling Homo sapiens R-HSA-112399	0.230429	0.295617	0	0	2.24823	3.29997	YWHAB;CALM1
Degradation of beta-catenin by the destruction complex Homo sapiens R-HSA-195253	0.231531	0.296056	0	0	3.89085	5.69248	FRAT2
Insulin receptor signalling cascade Homo sapiens R-HSA-74751	0.233975	0.296527	0	0	2.22422	3.23077	YWHAB;CALM1
IGF1R signaling cascade Homo sapiens R-HSA-2428924	0.235158	0.296527	0	0	2.21633	3.20814	YWHAB;CALM1
Signaling by Type 1 Insulin-like Growth Factor 1 Receptor (IGF1R) Homo sapiens R-HSA-2404192	0.235158	0.296527	0	0	2.21633	3.20814	YWHAB;CALM1
IRS-related events triggered by IGF1R Homo sapiens R-HSA-2428928	0.235158	0.296527	0	0	2.21633	3.20814	YWHAB;CALM1
FCERI mediated MAPK activation Homo sapiens R-HSA-2871796	0.236341	0.296527	0	0	2.2085	3.18571	YWHAB;CALM1
Peptide chain elongation Homo sapiens R-HSA-156902	0.236461	0.296527	0	0	3.79671	5.47475	EEF1A1
Chromosome Maintenance Homo sapiens R-HSA-73886	0.241361	0.300737	0	0	3.707	5.26936	H2AFZ
Regulation of mRNA stability by proteins that bind AU-rich elements Homo sapiens R-HSA-450531	0.241361	0.300737	0	0	3.707	5.26936	YWHAB
Platelet homeostasis Homo sapiens R-HSA-418346	0.243799	0.301846	0	0	3.66371	5.17101	CALM1
Metabolism of nucleotides Homo sapiens R-HSA-15869	0.243799	0.301846	0	0	3.66371	5.17101	CMPK1
Eukaryotic Translation Elongation Homo sapiens R-HSA-156842	0.248652	0.306881	0	0	3.58009	4.98241	EEF1A1
Neuronal System Homo sapiens R-HSA-112316	0.250564	0.308265	0	0	2.11857	2.93218	CALM1;GNAI2
Interferon gamma signaling Homo sapiens R-HSA-877300	0.258267	0.316742	0	0	3.42374	4.63493	B2M
Generic Transcription Pathway Homo sapiens R-HSA-212436	0.261627	0.31985	0	0	1.57822	2.11613	NCOR1;YWHAQ;YWHAB;NDRG1
Signaling by Insulin receptor Homo sapiens R-HSA-74752	0.262441	0.31985	0	0	2.04896	2.74096	YWHAB;CALM1
Cellular response to heat stress Homo sapiens R-HSA-3371556	0.265398	0.320449	0	0	3.31512	4.39759	EEF1A1
SUMO E3 ligases SUMOylate target proteins Homo sapiens R-HSA-3108232	0.265398	0.320449	0	0	3.31512	4.39759	SUMO2
Formation of a pool of free 40S subunits Homo sapiens R-HSA-72689	0.265398	0.320449	0	0	3.31512	4.39759	EIF3E
Transport of inorganic cations/anions and amino acids/oligopeptides Homo sapiens R-HSA-425393	0.272462	0.326759	0	0	3.21315	4.17793	CALM1
CLEC7A (Dectin-1) signaling Homo sapiens R-HSA-5607764	0.272462	0.326759	0	0	3.21315	4.17793	CALM1
VEGFA-VEGFR2 Pathway Homo sapiens R-HSA-4420097	0.273137	0.326759	0	0	1.99006	2.58266	YWHAB;CALM1
Stimuli-sensing channels Homo sapiens R-HSA-2672351	0.274801	0.327745	0	0	3.18054	4.10832	CALM1
SUMOylation Homo sapiens R-HSA-2990846	0.277134	0.329519	0	0	3.14857	4.04042	SUMO2
Signaling by SCF-KIT Homo sapiens R-HSA-1433557	0.279079	0.330823	0	0	1.95875	2.49988	YWHAB;CALM1
Signaling by VEGF Homo sapiens R-HSA-194138	0.282643	0.332414	0	0	1.94043	2.45187	YWHAB;CALM1
Downstream signaling of activated FGFR2 Homo sapiens R-HSA-5654696	0.283831	0.332414	0	0	1.9344	2.43614	YWHAB;CALM1
Downstream signaling of activated FGFR4 Homo sapiens R-HSA-5654716	0.283831	0.332414	0	0	1.9344	2.43614	YWHAB;CALM1
Downstream signaling of activated FGFR3 Homo sapiens R-HSA-5654708	0.283831	0.332414	0	0	1.9344	2.43614	YWHAB;CALM1
Signaling by FGFR4 Homo sapiens R-HSA-5654743	0.287393	0.333098	0	0	1.91652	2.38972	YWHAB;CALM1
Downstream signaling of activated FGFR1 Homo sapiens R-HSA-5654687	0.287393	0.333098	0	0	1.91652	2.38972	YWHAB;CALM1
Signaling by FGFR3 Homo sapiens R-HSA-5654741	0.28858	0.333098	0	0	1.91063	2.3745	YWHAB;CALM1
L13a-mediated translational silencing of Ceruloplasmin expression Homo sapiens R-HSA-156827	0.288685	0.333098	0	0	2.99788	3.72463	EIF3E
3' -UTR-mediated translational regulation Homo sapiens R-HSA-157279	0.288685	0.333098	0	0	2.99788	3.72463	EIF3E
GTP hydrolysis and joining of the 60S ribosomal subunit Homo sapiens R-HSA-72706	0.290973	0.333763	0	0	2.96945	3.66586	EIF3E
HATs acetylate histones Homo sapiens R-HSA-3214847	0.290973	0.333763	0	0	2.96945	3.66586	ACTB
Signaling by FGFR1 Homo sapiens R-HSA-5654736	0.292141	0.33412	0	0	1.89318	2.3296	YWHAB;CALM1
Integration of energy metabolism Homo sapiens R-HSA-163685	0.297795	0.338914	0	0	2.88729	3.49752	GNAI2
Downstream signal transduction Homo sapiens R-HSA-186763	0.298071	0.338914	0	0	1.86478	2.25718	YWHAB;CALM1
HDR through Homologous Recombination (HR) or Single Strand Annealing (SSA) Homo sapiens R-HSA-5693567	0.302307	0.342731	0	0	2.83498	3.39152	SUMO2
PPARA activates gene expression Homo sapiens R-HSA-1989781	0.304552	0.344276	0	0	2.80952	3.34028	NCOR1
Cap-dependent Translation Initiation Homo sapiens R-HSA-72737	0.30679	0.344807	0	0	2.78452	3.29017	EIF3E
Eukaryotic Translation Initiation Homo sapiens R-HSA-72613	0.30679	0.344807	0	0	2.78452	3.29017	EIF3E
Regulation of lipid metabolism by Peroxisome proliferator-activated receptor alpha (PPARalpha) Homo sapiens R-HSA-400206	0.311245	0.348809	0	0	2.73582	3.19318	NCOR1
Signaling by EGFR Homo sapiens R-HSA-177929	0.314635	0.351598	0	0	1.78955	2.06933	YWHAB;CALM1
Homology Directed Repair Homo sapiens R-HSA-5693538	0.315671	0.351748	0	0	2.68878	3.10031	SUMO2
Signaling by FGFR2 Homo sapiens R-HSA-5654738	0.321711	0.357457	0	0	1.7591	1.99499	YWHAB;CALM1
Signaling by NOTCH Homo sapiens R-HSA-157118	0.324441	0.359334	0	0	2.59937	2.92599	NCOR1
Signaling by PDGF Homo sapiens R-HSA-186797	0.325244	0.359334	0	0	1.74425	1.95911	YWHAB;CALM1
C-type lectin receptors (CLRs) Homo sapiens R-HSA-5621481	0.326616	0.359831	0	0	2.57793	2.88463	CALM1
Signaling by FGFR Homo sapiens R-HSA-190236	0.327596	0.359894	0	0	1.73449	1.93565	YWHAB;CALM1
RNA Polymerase II Transcription Homo sapiens R-HSA-73857	0.328784	0.360185	0	0	2.55685	2.84412	SRSF5
NGF signalling via TRKA from the plasma membrane Homo sapiens R-HSA-187037	0.336985	0.368135	0	0	1.6965	1.84531	YWHAB;CALM1
Host Interactions of HIV factors Homo sapiens R-HSA-162909	0.339522	0.369871	0	0	2.45635	2.65339	B2M
Cardiac conduction Homo sapiens R-HSA-5576891	0.352185	0.382597	0	0	2.34565	2.44792	CALM1
Influenza Life Cycle Homo sapiens R-HSA-168255	0.354272	0.382732	0	0	2.32816	2.41591	CALR
Mitotic G1-G1/S phases Homo sapiens R-HSA-453279	0.354272	0.382732	0	0	2.32816	2.41591	CDK6
Signaling by Interleukins Homo sapiens R-HSA-449147	0.35797	0.385658	0	0	1.61671	1.66085	YWHAB;CALM1
Fc epsilon receptor (FCERI) signaling Homo sapiens R-HSA-2454202	0.361446	0.388331	0	0	1.60412	1.63242	YWHAB;CALM1
Toll-Like Receptors Cascades Homo sapiens R-HSA-168898	0.362555	0.388451	0	0	2.26071	2.29367	HSP90B1
Factors involved in megakaryocyte development and platelet production Homo sapiens R-HSA-983231	0.364609	0.389582	0	0	2.24444	2.26449	H3F3A
G alpha (s) signalling events Homo sapiens R-HSA-418555	0.366656	0.390699	0	0	2.22841	2.23583	GNAI2
Beta-catenin independent WNT signaling Homo sapiens R-HSA-3858494	0.370732	0.393966	0	0	2.19703	2.18005	CALM1
DNA Double-Strand Break Repair Homo sapiens R-HSA-5693532	0.372761	0.395045	0	0	2.18166	2.1529	SUMO2
Influenza Infection Homo sapiens R-HSA-168254	0.376798	0.398242	0	0	2.15155	2.10002	CALR
Metabolism of vitamins and cofactors Homo sapiens R-HSA-196854	0.378807	0.399283	0	0	2.13681	2.07426	APOE
The citric acid (TCA) cycle and respiratory electron transport Homo sapiens R-HSA-1428517	0.388757	0.408666	0	0	2.066	1.95196	MPC1
Immunoregulatory interactions between a Lymphoid and a non-Lymphoid cell Homo sapiens R-HSA-198933	0.396603	0.415794	0	0	2.01262	1.86131	B2M
Signaling by GPCR Homo sapiens R-HSA-372790	0.398888	0.417068	0	0	1.22697	1.12768	RGS2;YWHAB;RGS1;CALM1;GNAI2
Signalling by NGF Homo sapiens R-HSA-166520	0.423832	0.441964	0	0	1.40323	1.20455	YWHAB;CALM1
G alpha (q) signalling events Homo sapiens R-HSA-416476	0.459419	0.477795	0	0	1.64962	1.28307	RGS2
Muscle contraction Homo sapiens R-HSA-397014	0.468096	0.485525	0	0	1.60692	1.21978	CALM1
Ion channel transport Homo sapiens R-HSA-983712	0.480014	0.496566	0	0	1.55068	1.13811	CALM1
Post-translational protein modification Homo sapiens R-HSA-597592	0.499598	0.515459	0	0	1.20685	0.837494	SUMO2;CALR
Fatty acid, triacylglycerol, and ketone body metabolism Homo sapiens R-HSA-535734	0.503068	0.517668	0	0	1.44915	0.995609	NCOR1
HIV Infection Homo sapiens R-HSA-162906	0.511055	0.524503	0	0	1.416	0.950532	B2M
Signaling by the B Cell Receptor (BCR) Homo sapiens R-HSA-983705	0.528184	0.540661	0	0	1.34811	0.860514	CALM1
Asparagine N-linked glycosylation Homo sapiens R-HSA-446203	0.566358	0.578141	0	0	1.21066	0.688292	CALR
Antigen processing: Ubiquitination & Proteasome degradation Homo sapiens R-HSA-983168	0.567764	0.578141	0	0	1.20592	0.68261	NEDD4
SLC-mediated transmembrane transport Homo sapiens R-HSA-425407	0.578851	0.587727	0	0	1.16931	0.639275	CALM1
Metabolism Homo sapiens R-HSA-1430728	0.580192	0.587727	0	0	0.980855	0.533973	NCOR1;MPC1;CMPK1;APOE;CALM1;GNAI2
Metabolism of carbohydrates Homo sapiens R-HSA-71387	0.597582	0.603775	0	0	1.11026	0.571634	CALM1
Diseases of signal transduction Homo sapiens R-HSA-5663202	0.605357	0.61005	0	0	1.08672	0.545465	NCOR1
GPCR downstream signaling Homo sapiens R-HSA-388396	0.615164	0.618335	0	0	0.951288	0.462199	RGS2;RGS1;GNAI2
Metabolism of lipids and lipoproteins Homo sapiens R-HSA-556833	0.627843	0.629457	0	0	0.94658	0.4406	NCOR1;APOE
Transmembrane transport of small molecules Homo sapiens R-HSA-382551	0.855241	0.855241	0	0	0.51776	0.0809634	CALM1
