# Supplementary material for: RNA binding protein SYNCRIP maintains proteostasis and self-renewal of hematopoietic stem and progenitor cells
Source: Nat Commun. 2023 Apr 21;14:2290. doi: 10.1038/s41467-023-38001-x (PMC10121618; doi:10.1038/s41467-023-38001-x)
Supplement: Supplementary file 10 — Supplemental Data 7 [file 41467_2023_38001_MOESM10_ESM.xlsx]

## Sheet: UP-GO biological process_2021
Term	P-value	Adjusted P-value	Old P-value	Old Adjusted P-value	Odds Ratio	Combined Score	Genes
response to unfolded protein (GO:0006986)	2.42172e-10	1.59591e-07	0	0	95.8557	2122.38	HSPA8;DNAJB1;HSP90AA1;HSP90AB1;HSPA1B;HSPA1A
regulation of cellular response to stress (GO:0080135)	1.21914e-09	4.01707e-07	0	0	44.7162	917.806	HSPA8;DNAJB1;NPM1;HSP90AA1;HSP90AB1;HSPA1B;HSPA1A
regulation of cellular response to heat (GO:1900034)	4.63751e-09	1.01871e-06	0	0	56.3779	1081.84	HSPA8;DNAJB1;HSP90AA1;HSP90AB1;HSPA1B;HSPA1A
regulation of protein modification by small protein conjugation or removal (GO:1903320)	3.73105e-08	6.14691e-06	0	0	160.879	2751.67	HSP90AA1;HSP90AB1;HSPA1B;HSPA1A
neutrophil degranulation (GO:0043312)	1.01144e-07	9.42024e-06	0	0	14.2957	230.257	EEF1A1;HSPA8;HSP90AA1;HSP90AB1;IMPDH2;PPIA;B2M;HSPA1B;HSPA1A
neutrophil activation involved in immune response (GO:0002283)	1.08521e-07	9.42024e-06	0	0	14.1727	227.278	EEF1A1;HSPA8;HSP90AA1;HSP90AB1;IMPDH2;PPIA;B2M;HSPA1B;HSPA1A
chaperone cofactor-dependent protein refolding (GO:0051085)	1.14276e-07	9.42024e-06	0	0	116.968	1869.69	DNAJB1;HSPA8;HSPA1B;HSPA1A
neutrophil mediated immunity (GO:0002446)	1.14358e-07	9.42024e-06	0	0	14.0817	225.082	EEF1A1;HSPA8;HSP90AA1;HSP90AB1;IMPDH2;PPIA;B2M;HSPA1B;HSPA1A
'de novo' posttranslational protein folding (GO:0051084)	2.39029e-07	1.75022e-05	0	0	95.2832	1452.75	DNAJB1;HSPA8;HSPA1B;HSPA1A
regulation of apoptotic process (GO:0042981)	3.67779e-07	2.42366e-05	0	0	10.5098	155.711	NPM1;HSP90AA1;JUN;UBC;RACK1;PPIA;TPT1;HSPA1B;RHOB;HSPA1A
cellular response to heat (GO:0034605)	4.44718e-07	2.66426e-05	0	0	80.375	1175.55	HSP90AA1;HSP90AB1;HSPA1B;HSPA1A
negative regulation of inclusion body assembly (GO:0090084)	5.8415e-07	2.96119e-05	0	0	267.295	3836.51	DNAJB1;HSPA1B;HSPA1A
negative regulation of transcription from RNA polymerase II promoter in response to stress (GO:0097201)	5.8415e-07	2.96119e-05	0	0	267.295	3836.51	DNAJB1;JUN;HSPA1A
regulation of inclusion body assembly (GO:0090083)	8.02246e-07	3.77628e-05	0	0	233.871	3282.58	DNAJB1;HSPA1B;HSPA1A
positive regulation of NF-kappaB transcription factor activity (GO:0051092)	7.05103e-06	0.00030436	0	0	22.0167	261.169	NPM1;UBC;PPIA;HSPA1B;HSPA1A
chaperone-mediated protein complex assembly (GO:0051131)	7.38962e-06	0.00030436	0	0	98.4178	1162.85	HSP90AA1;HSP90AB1;HSPA1A
negative regulation of cellular component organization (GO:0051129)	1.13068e-05	0.000438305	0	0	33.7674	384.614	HSPA8;DNAJB1;HSPA1B;HSPA1A
positive regulation of nitric oxide biosynthetic process (GO:0045429)	1.39516e-05	0.000452005	0	0	77.8945	870.854	HSP90AA1;HSP90AB1;KLF2
cellular response to unfolded protein (GO:0034620)	1.39516e-05	0.000452005	0	0	77.8945	870.854	HSPA8;HSPA1B;HSPA1A
protein stabilization (GO:0050821)	1.41787e-05	0.000452005	0	0	18.9569	211.63	HSP90AA1;HSP90AB1;GAPDH;HSPA1B;HSPA1A
positive regulation of cellular biosynthetic process (GO:0031328)	1.45655e-05	0.000452005	0	0	18.8476	209.903	RBM3;NPM1;HSP90AA1;HSP90AB1;KLF2
positive regulation of nitric oxide metabolic process (GO:1904407)	1.56071e-05	0.000452005	0	0	74.775	827.594	HSP90AA1;HSP90AB1;KLF2
regulation of transcription from RNA polymerase II promoter in response to stress (GO:0043618)	1.57756e-05	0.000452005	0	0	30.9087	341.759	DNAJB1;UBC;KLF2;HSPA1A
RNA-dependent DNA biosynthetic process (GO:0006278)	1.92958e-05	0.000529831	0	0	69.2292	751.526	HSP90AA1;HSP90AB1;PPIA
cellular response to topologically incorrect protein (GO:0035967)	2.35168e-05	0.000619902	0	0	64.4483	686.877	HSPA8;HSPA1B;HSPA1A
regulation of proteasomal ubiquitin-dependent protein catabolic process (GO:0032434)	2.95633e-05	0.000723725	0	0	26.158	272.801	HSP90AB1;RACK1;HSPA1B;HSPA1A
positive regulation of nucleotide-binding oligomerization domain containing signaling pathway (GO:0070426)	2.96519e-05	0.000723725	0	0	403.273	4204.52	HSPA1B;HSPA1A
regulation of protein ubiquitination (GO:0031396)	3.83679e-05	0.000903016	0	0	24.4055	248.162	HSP90AA1;HSP90AB1;HSPA1B;HSPA1A
heat acclimation (GO:0010286)	4.44291e-05	0.000914961	0	0	302.439	3030.93	HSPA1B;HSPA1A
cellular heat acclimation (GO:0070370)	4.44291e-05	0.000914961	0	0	302.439	3030.93	HSPA1B;HSPA1A
positive regulation of tau-protein kinase activity (GO:1902949)	4.44291e-05	0.000914961	0	0	302.439	3030.93	HSP90AA1;HSP90AB1
regulation of nucleotide-binding oligomerization domain containing 2 signaling pathway (GO:0070432)	4.44291e-05	0.000914961	0	0	302.439	3030.93	HSPA1B;HSPA1A
regulation of nitric oxide biosynthetic process (GO:0045428)	4.63969e-05	0.000926532	0	0	50.4932	503.836	HSP90AA1;HSP90AB1;KLF2
response to host defenses (GO:0052200)	6.21325e-05	0.00113636	0	0	241.939	2343.48	UBC;B2M
positive regulation of microtubule nucleation (GO:0090063)	6.21325e-05	0.00113636	0	0	241.939	2343.48	HSPA1B;HSPA1A
modulation by symbiont of host defense response (GO:0052031)	6.21325e-05	0.00113636	0	0	241.939	2343.48	UBC;B2M
positive regulation of DNA-binding transcription factor activity (GO:0051091)	6.49099e-05	0.00113636	0	0	13.6404	131.528	NPM1;UBC;PPIA;HSPA1B;HSPA1A
cellular response to oxidative stress (GO:0034599)	6.55261e-05	0.00113636	0	0	21.1613	203.848	JUN;PPIA;HSPA1B;HSPA1A
positive regulation of tumor necrosis factor-mediated signaling pathway (GO:1903265)	0.000106279	0.00179585	0	0	172.797	1580.99	HSPA1B;HSPA1A
regulation of mRNA stability (GO:0043488)	0.000119657	0.00197135	0	0	18.0127	162.671	HSPA8;NPM1;UBC;HSPA1A
regulation of tau-protein kinase activity (GO:1902947)	0.000132703	0.00203375	0	0	151.189	1349.73	HSP90AA1;HSP90AB1
regulation of microtubule nucleation (GO:0010968)	0.000132703	0.00203375	0	0	151.189	1349.73	HSPA1B;HSPA1A
modulation by symbiont of host process (GO:0044003)	0.000132703	0.00203375	0	0	151.189	1349.73	UBC;B2M
regulation of tumor necrosis factor-mediated signaling pathway (GO:0010803)	0.00014181	0.00212392	0	0	33.9375	300.721	RACK1;HSPA1B;HSPA1A
positive regulation of DNA biosynthetic process (GO:2000573)	0.000164811	0.00241357	0	0	32.1773	280.287	HSP90AA1;HSP90AB1;HNRNPA1
negative regulation of intrinsic apoptotic signaling pathway (GO:2001243)	0.00019011	0.00272354	0	0	30.5902	262.094	PPIA;TPT1;HSPA1A
regulation of protein localization (GO:0032880)	0.000208301	0.00292064	0	0	29.6161	251.041	HSP90AA1;HSP90AB1;RACK1
central nervous system neuron axonogenesis (GO:0021955)	0.000229262	0.00314758	0	0	109.939	921.363	HSP90AA1;HSP90AB1
regulation of translation (GO:0006417)	0.000256006	0.00344302	0	0	14.6763	121.378	RBM3;NPM1;RACK1;GAPDH
central nervous system neuron development (GO:0021954)	0.000307945	0.00405872	0	0	93.0163	752.092	HSP90AA1;HSP90AB1
positive regulation of proteasomal ubiquitin-dependent protein catabolic process (GO:0032436)	0.000354411	0.00449148	0	0	24.5341	194.925	RACK1;HSPA1B;HSPA1A
positive regulation of ubiquitin-dependent protein catabolic process (GO:2000060)	0.000354411	0.00449148	0	0	24.5341	194.925	RACK1;HSPA1B;HSPA1A
positive regulation of cellular amide metabolic process (GO:0034250)	0.000381467	0.00474315	0	0	23.9026	188.149	RBM3;NPM1;RACK1
negative regulation of cellular process (GO:0048523)	0.000403578	0.00492515	0	0	7.16933	56.0294	NPM1;RACK1;TXNIP;HSPA1B;RHOB;HSPA1A
positive regulation of proteasomal protein catabolic process (GO:1901800)	0.000454834	0.00544974	0	0	22.4571	172.82	RACK1;HSPA1B;HSPA1A
negative regulation of programmed cell death (GO:0043069)	0.000495591	0.00577275	0	0	8.68307	66.0761	NPM1;UBC;TPT1;HSPA1B;HSPA1A
regulation of mitotic spindle assembly (GO:1901673)	0.000499313	0.00577275	0	0	71.1159	540.643	HSPA1B;HSPA1A
purinergic nucleotide receptor signaling pathway (GO:0035590)	0.000611846	0.00695183	0	0	63.6236	470.753	HSP90AB1;TXNIP
cytokine-mediated signaling pathway (GO:0019221)	0.000658608	0.00731856	0	0	6.50967	47.6858	HSPA8;HSP90AA1;HNRNPDL;UBC;PPIA;B2M
regulation of peptidyl-serine phosphorylation (GO:0033135)	0.000666333	0.00731856	0	0	19.6086	143.411	HSP90AA1;HSP90AB1;RACK1
regulation of transforming growth factor beta receptor signaling pathway (GO:0017015)	0.000706716	0.00757347	0	0	19.2023	139.311	HSP90AB1;UBC;HSPA1A
cellular response to chemical stress (GO:0062197)	0.00072748	0.00757347	0	0	19.0054	137.332	PPIA;HSPA1B;HSPA1A
negative regulation of extrinsic apoptotic signaling pathway in absence of ligand (GO:2001240)	0.000735512	0.00757347	0	0	57.5584	415.281	HSPA1B;HSPA1A
negative regulation of signal transduction in absence of ligand (GO:1901099)	0.000735512	0.00757347	0	0	57.5584	415.281	HSPA1B;HSPA1A
positive regulation of cellular protein metabolic process (GO:0032270)	0.000748629	0.00758994	0	0	18.8125	135.399	RBM3;NPM1;HSP90AA1
translational elongation (GO:0006414)	0.000792095	0.00788337	0	0	18.4381	131.663	EEF1A1;EEF1B2;RACK1
axon extension (GO:0048675)	0.000801496	0.00788337	0	0	54.9394	391.665	HSP90AA1;HSP90AB1
regulation of spindle assembly (GO:0090169)	0.000870235	0.00831138	0	0	52.5481	370.293	HSPA1B;HSPA1A
negative regulation of response to endoplasmic reticulum stress (GO:1903573)	0.000870235	0.00831138	0	0	52.5481	370.293	RACK1;HSPA1A
positive regulation of erythrocyte differentiation (GO:0045648)	0.00101594	0.00956438	0	0	48.3394	333.152	HSPA1B;HSPA1A
regulation of protein-containing complex assembly (GO:0043254)	0.00108677	0.00986597	0	0	16.4701	112.401	HSPA8;HSP90AA1;RACK1
positive regulation of microtubule polymerization (GO:0031116)	0.00109289	0.00986597	0	0	46.4779	316.929	HSPA1B;HSPA1A
regulation of extrinsic apoptotic signaling pathway in absence of ligand (GO:2001239)	0.00109289	0.00986597	0	0	46.4779	316.929	HSPA1B;HSPA1A
regulation of protein phosphorylation (GO:0001932)	0.00115797	0.0103029	0	0	9.70352	65.6063	NPM1;HSP90AA1;RACK1;PPIA
telomere maintenance via telomerase (GO:0007004)	0.00117256	0.0103029	0	0	44.7542	302.027	HSP90AA1;HSP90AB1
regulation of mRNA catabolic process (GO:0061013)	0.00125687	0.0108984	0	0	15.635	104.428	HSPA8;UBC;HSPA1A
positive regulation of RNA splicing (GO:0033120)	0.00134001	0.0114684	0	0	41.6635	275.607	RBM3;HSPA1A
negative regulation of cell growth (GO:0030308)	0.00137908	0.011504	0	0	15.1235	99.6083	RACK1;HSPA1B;HSPA1A
negative regulation of growth (GO:0045926)	0.00137908	0.011504	0	0	15.1235	99.6083	RACK1;HSPA1B;HSPA1A
positive regulation of gene expression (GO:0010628)	0.00142289	0.011721	0	0	6.80922	44.6349	RBM3;NPM1;GAPDH;HSPA1B;HSPA1A
negative regulation of apoptotic process (GO:0043066)	0.0014624	0.0118978	0	0	6.76562	44.1638	NPM1;UBC;TPT1;HSPA1B;HSPA1A
positive regulation of programmed cell death (GO:0043068)	0.00151212	0.0120544	0	0	9.00618	58.4883	JUN;UBC;RACK1;RHOB
neuron projection extension (GO:1990138)	0.00151823	0.0120544	0	0	38.9717	252.934	HSP90AA1;HSP90AB1
positive regulation of protein dephosphorylation (GO:0035307)	0.00161135	0.0124927	0	0	37.7519	242.77	HSP90AB1;PPIA
positive regulation of telomerase activity (GO:0051973)	0.00161135	0.0124927	0	0	37.7519	242.77	HSP90AA1;HSP90AB1
regulation of mitotic spindle organization (GO:0060236)	0.00170713	0.0129896	0	0	36.6061	233.288	HSPA1B;HSPA1A
regulation of cell cycle (GO:0051726)	0.00171487	0.0129896	0	0	8.69333	55.3628	JUN;HSP90AB1;RACK1;RHOB
positive regulation of cytokine-mediated signaling pathway (GO:0001961)	0.00180557	0.0133693	0	0	35.5276	224.424	HSPA1B;HSPA1A
telomere maintenance via telomere lengthening (GO:0010833)	0.00180557	0.0133693	0	0	35.5276	224.424	HSP90AA1;HSP90AB1
regulation of erythrocyte differentiation (GO:0045646)	0.00190665	0.0138075	0	0	34.5108	216.121	HSPA1B;HSPA1A
positive regulation of myeloid cell differentiation (GO:0045639)	0.00190665	0.0138075	0	0	34.5108	216.121	HSPA1B;HSPA1A
positive regulation of apoptotic process (GO:0043065)	0.00202953	0.0145376	0	0	8.28969	51.3957	JUN;UBC;RACK1;RHOB
regulation of cellular component biogenesis (GO:0044087)	0.00211672	0.0149991	0	0	32.6421	201.006	HSPA8;HSP90AA1
nucleocytoplasmic transport (GO:0006913)	0.00222569	0.0156035	0	0	31.7815	194.112	NPM1;HNRNPA1
negative regulation of gene expression (GO:0010629)	0.00232942	0.0161588	0	0	7.972	48.3274	RACK1;GAPDH;HSPA1B;HSPA1A
mRNA catabolic process (GO:0006402)	0.00268755	0.0184489	0	0	28.7489	170.168	HSPA1B;HSPA1A
regulation of telomerase activity (GO:0051972)	0.00293396	0.0195301	0	0	27.4394	160.01	HSP90AA1;HSP90AB1
regulation of cellular protein localization (GO:1903827)	0.00293396	0.0195301	0	0	27.4394	160.01	HSP90AA1;HSP90AB1
interleukin-12-mediated signaling pathway (GO:0035722)	0.00293396	0.0195301	0	0	27.4394	160.01	HNRNPDL;PPIA
cellular protein-containing complex assembly (GO:0034622)	0.0031279	0.0204136	0	0	11.25	64.8832	HSP90AA1;HSP90AB1;HSPA1A
supramolecular fiber organization (GO:0097435)	0.00317811	0.0204136	0	0	7.29497	41.9568	HSP90AB1;UBC;B2M;RHOB
cellular response to interleukin-12 (GO:0071349)	0.00319059	0.0204136	0	0	26.2437	150.837	HNRNPDL;PPIA
regulation of protein metabolic process (GO:0051246)	0.00319059	0.0204136	0	0	26.2437	150.837	HSP90AB1;KLF2
regulation of cellular localization (GO:0060341)	0.00332272	0.020854	0	0	25.6841	146.578	HSP90AA1;HSP90AB1
RNA catabolic process (GO:0006401)	0.00332272	0.020854	0	0	25.6841	146.578	HSPA1B;HSPA1A
negative regulation of protein ubiquitination (GO:0031397)	0.00359455	0.0223473	0	0	24.6333	138.644	HSPA1B;HSPA1A
positive regulation of protein phosphorylation (GO:0001934)	0.00387359	0.023857	0	0	6.89039	38.2663	HSP90AA1;HSP90AB1;RACK1;PPIA
negative regulation of protein modification by small protein conjugation or removal (GO:1903321)	0.0041683	0.0252635	0	0	22.7696	124.783	HSPA1B;HSPA1A
negative regulation of cell population proliferation (GO:0008285)	0.00417864	0.0252635	0	0	6.74065	36.9237	NPM1;B2M;HSPA1B;HSPA1A
positive regulation of interleukin-8 production (GO:0032757)	0.00510308	0.0305721	0	0	20.4479	107.922	HSPA1B;HSPA1A
amyloid fibril formation (GO:1990000)	0.00543417	0.0319743	0	0	19.7755	103.13	UBC;B2M
cellular response to reactive oxygen species (GO:0034614)	0.00543417	0.0319743	0	0	19.7755	103.13	JUN;RHOB
protein catabolic process (GO:0030163)	0.00560334	0.0323977	0	0	19.4555	100.865	HSPA8;HSP90AA1
regulation of protein kinase B signaling (GO:0051896)	0.00560446	0.0323977	0	0	9.08134	47.0794	HSP90AA1;HSP90AB1;RACK1
positive regulation of protein modification process (GO:0031401)	0.00614403	0.035208	0	0	8.77695	44.6947	HSP90AA1;RACK1;PPIA
negative regulation of transforming growth factor beta receptor signaling pathway (GO:0030512)	0.00630391	0.0357242	0	0	18.2727	92.5803	UBC;HSPA1A
regulation of cell growth (GO:0001558)	0.00638449	0.0357242	0	0	8.6526	43.7292	RACK1;HSPA1B;HSPA1A
negative regulation of transcription by RNA polymerase II (GO:0000122)	0.00639675	0.0357242	0	0	4.73392	23.9156	DNAJB1;JUN;UBC;KLF2;HSPA1A
positive regulation of protein transport (GO:0051222)	0.006485	0.0359127	0	0	17.9991	90.6842	RACK1;PPIA
Fc-gamma receptor signaling pathway involved in phagocytosis (GO:0038096)	0.00685423	0.0376412	0	0	17.4756	87.0791	HSP90AA1;HSP90AB1
Fc-gamma receptor signaling pathway (GO:0038094)	0.00704237	0.0383547	0	0	17.2251	85.3644	HSP90AA1;HSP90AB1
Fc receptor mediated stimulatory signaling pathway (GO:0002431)	0.00742563	0.0394636	0	0	16.7449	82.0974	HSP90AA1;HSP90AB1
regulation of cytokine-mediated signaling pathway (GO:0001959)	0.00742563	0.0394636	0	0	16.7449	82.0974	HSP90AB1;RACK1
negative regulation of protein binding (GO:0032091)	0.00742563	0.0394636	0	0	16.7449	82.0974	RACK1;B2M
apoptotic process (GO:0006915)	0.00758087	0.0399664	0	0	8.11554	39.6211	PPIA;GAPDH;RHOB
regulation of cell division (GO:0051302)	0.00781816	0.0404691	0	0	16.2907	79.0314	RACK1;TXNIP
cellular response to UV (GO:0034644)	0.00801788	0.0404691	0	0	16.0727	77.5683	NPM1;CRIP1
positive regulation of type I interferon production (GO:0032481)	0.00801788	0.0404691	0	0	16.0727	77.5683	HSP90AA1;GAPDH
negative regulation of extrinsic apoptotic signaling pathway (GO:2001237)	0.00863077	0.0404691	0	0	15.4522	73.4354	HSPA1B;HSPA1A
regulation of ribonuclease activity (GO:0060700)	0.0087202	0.0404691	0	0	146.772	696.01	NPM1
negative regulation of hydrogen peroxide-induced neuron death (GO:1903208)	0.0087202	0.0404691	0	0	146.772	696.01	RACK1
rescue of stalled ribosome (GO:0072344)	0.0087202	0.0404691	0	0	146.772	696.01	RACK1
positive regulation of Golgi to plasma membrane protein transport (GO:0042998)	0.0087202	0.0404691	0	0	146.772	696.01	RACK1
response to sodium arsenite (GO:1903935)	0.0087202	0.0404691	0	0	146.772	696.01	HNRNPA1
rRNA transport (GO:0051029)	0.0087202	0.0404691	0	0	146.772	696.01	NPM1
positive regulation of mitochondrial depolarization (GO:0051901)	0.0087202	0.0404691	0	0	146.772	696.01	RACK1
negative regulation of protein polyubiquitination (GO:1902915)	0.0087202	0.0404691	0	0	146.772	696.01	PPIA
cellular response to antibiotic (GO:0071236)	0.0087202	0.0404691	0	0	146.772	696.01	CRIP1
cellular response to nicotine (GO:0071316)	0.0087202	0.0404691	0	0	146.772	696.01	B2M
cellular response to sodium arsenite (GO:1903936)	0.0087202	0.0404691	0	0	146.772	696.01	HNRNPA1
peptidyl-cysteine S-nitrosylation (GO:0018119)	0.0087202	0.0404691	0	0	146.772	696.01	GAPDH
regulation of protein import (GO:1904589)	0.0087202	0.0404691	0	0	146.772	696.01	HSPA8
regulation of interleukin-8 production (GO:0032677)	0.00883962	0.0407364	0	0	15.2558	72.1375	HSPA1B;HSPA1A
cellular response to cytokine stimulus (GO:0071345)	0.00966017	0.0438449	0	0	5.26036	24.4067	HSPA8;HSP90AA1;UBC;GAPDH
regulation of cell cycle G2/M phase transition (GO:1902749)	0.00969751	0.0438449	0	0	14.5177	67.3024	NPM1;HSP90AA1
positive regulation of phosphorylation (GO:0042327)	0.00971374	0.0438449	0	0	7.39313	34.2613	HSP90AA1;RACK1;PPIA
negative regulation of cellular amide metabolic process (GO:0034249)	0.00991758	0.0444604	0	0	14.3442	66.176	RACK1;GAPDH
negative regulation of binding (GO:0051100)	0.0103644	0.0450332	0	0	14.0092	64.0132	JUN;RACK1
axo-dendritic transport (GO:0008088)	0.0104554	0.0450332	0	0	117.412	535.473	HSPA8
cellular response to iron ion (GO:0071281)	0.0104554	0.0450332	0	0	117.412	535.473	B2M
cellular response to salt (GO:1902075)	0.0104554	0.0450332	0	0	117.412	535.473	HNRNPA1
positive regulation of receptor binding (GO:1900122)	0.0104554	0.0450332	0	0	117.412	535.473	B2M
morphogenesis of an endothelium (GO:0003159)	0.0104554	0.0450332	0	0	117.412	535.473	RHOB
transforming growth factor beta receptor signaling pathway (GO:0007179)	0.0105911	0.0453215	0	0	13.8474	62.9746	JUN;UBC
negative regulation of protein kinase activity (GO:0006469)	0.01082	0.0454163	0	0	13.6894	61.9632	NPM1;PPIA
negative regulation of translation (GO:0017148)	0.01082	0.0454163	0	0	13.6894	61.9632	RACK1;GAPDH
regulation of mRNA splicing, via spliceosome (GO:0048024)	0.01082	0.0454163	0	0	13.6894	61.9632	RBM3;HNRNPA1
positive regulation of peptidyl-serine phosphorylation (GO:0033138)	0.0115197	0.0466954	0	0	13.2361	59.0819	HSP90AA1;HSP90AB1
negative regulation of cell death (GO:0060548)	0.0117573	0.0466954	0	0	13.0916	58.1695	HSPA1B;HSPA1A
negative regulation of cellular protein metabolic process (GO:0032269)	0.0117573	0.0466954	0	0	13.0916	58.1695	RACK1;GAPDH
positive regulation of nucleic acid-templated transcription (GO:1903508)	0.0117836	0.0466954	0	0	4.95209	21.9924	NPM1;JUN;KLF6;KLF2
mRNA metabolic process (GO:0016071)	0.0119971	0.0466954	0	0	12.9501	57.2797	HSPA1B;HSPA1A
regulation of transforming growth factor beta activation (GO:1901388)	0.0121876	0.0466954	0	0	97.8382	431.206	HSP90AB1
positive regulation of gastrulation (GO:2000543)	0.0121876	0.0466954	0	0	97.8382	431.206	RACK1
negative regulation of mitochondrial outer membrane permeabilization involved in apoptotic signaling pathway (GO:1901029)	0.0121876	0.0466954	0	0	97.8382	431.206	HSPA1A
ribosomal large subunit export from nucleus (GO:0000055)	0.0121876	0.0466954	0	0	97.8382	431.206	NPM1
ribosomal small subunit export from nucleus (GO:0000056)	0.0121876	0.0466954	0	0	97.8382	431.206	NPM1
positive regulation of membrane depolarization (GO:1904181)	0.0121876	0.0466954	0	0	97.8382	431.206	RACK1
negative regulation of protein kinase activity by regulation of protein phosphorylation (GO:0044387)	0.0121876	0.0466954	0	0	97.8382	431.206	NPM1
rRNA-containing ribonucleoprotein complex export from nucleus (GO:0071428)	0.0121876	0.0466954	0	0	97.8382	431.206	NPM1
cellular response to laminar fluid shear stress (GO:0071499)	0.0121876	0.0466954	0	0	97.8382	431.206	KLF2
negative regulation of stress-activated protein kinase signaling cascade (GO:0070303)	0.0121876	0.0466954	0	0	97.8382	431.206	PPIA
positive regulation of translation (GO:0045727)	0.013228	0.0498435	0	0	12.2863	53.1436	RBM3;NPM1
regulation of cell death (GO:0010941)	0.0137352	0.0498435	0	0	12.0394	51.6225	HSPA1B;HSPA1A
antigen processing and presentation of endogenous peptide antigen via MHC class I (GO:0019885)	0.0139168	0.0498435	0	0	83.8571	358.46	B2M
antigen processing and presentation of exogenous peptide antigen via MHC class I, TAP-independent (GO:0002480)	0.0139168	0.0498435	0	0	83.8571	358.46	B2M
fusion of virus membrane with host plasma membrane (GO:0019064)	0.0139168	0.0498435	0	0	83.8571	358.46	PPIA
regulation of chaperone-mediated autophagy (GO:1904714)	0.0139168	0.0498435	0	0	83.8571	358.46	EEF1A1
regulation of cyclic-nucleotide phosphodiesterase activity (GO:0051342)	0.0139168	0.0498435	0	0	83.8571	358.46	RACK1
negative regulation of nitrogen compound metabolic process (GO:0051172)	0.0139168	0.0498435	0	0	83.8571	358.46	HSP90AB1
regulation of endodeoxyribonuclease activity (GO:0032071)	0.0139168	0.0498435	0	0	83.8571	358.46	NPM1
regulation of Golgi to plasma membrane protein transport (GO:0042996)	0.0139168	0.0498435	0	0	83.8571	358.46	RACK1
cellular response to UV-B (GO:0071493)	0.0139168	0.0498435	0	0	83.8571	358.46	CRIP1
membrane fusion involved in viral entry into host cell (GO:0039663)	0.0139168	0.0498435	0	0	83.8571	358.46	PPIA
positive regulation of intracellular signal transduction (GO:1902533)	0.0147228	0.052445	0	0	4.62397	19.5056	HSP90AA1;HSP90AB1;RACK1;GAPDH
negative regulation of cellular macromolecule biosynthetic process (GO:2000113)	0.014813	0.0524827	0	0	4.61522	19.4405	HSPA8;JUN;RACK1;GAPDH
negative regulation of transmembrane receptor protein serine/threonine kinase signaling pathway (GO:0090101)	0.0153067	0.0539418	0	0	11.3545	47.4557	UBC;HSPA1A
cellular response to transforming growth factor beta stimulus (GO:0071560)	0.016952	0.0586901	0	0	10.743	43.803	JUN;UBC
regulation of receptor binding (GO:1900120)	0.0173666	0.0586901	0	0	65.2157	264.333	B2M
response to laminar fluid shear stress (GO:0034616)	0.0173666	0.0586901	0	0	65.2157	264.333	KLF2
regulation of endoplasmic reticulum unfolded protein response (GO:1900101)	0.0173666	0.0586901	0	0	65.2157	264.333	RACK1
negative regulation of receptor binding (GO:1900121)	0.0173666	0.0586901	0	0	65.2157	264.333	B2M
negative regulation of transforming growth factor beta production (GO:0071635)	0.0173666	0.0586901	0	0	65.2157	264.333	HSP90AB1
modification-dependent macromolecule catabolic process (GO:0043632)	0.0173666	0.0586901	0	0	65.2157	264.333	UBC
endothelial tube morphogenesis (GO:0061154)	0.0173666	0.0586901	0	0	65.2157	264.333	RHOB
positive regulation of protein-containing complex assembly (GO:0031334)	0.0180891	0.0605112	0	0	10.3704	41.6108	HSP90AA1;RACK1
regulation of protein binding (GO:0043393)	0.0180891	0.0605112	0	0	10.3704	41.6108	RACK1;B2M
cellular response to interferon-gamma (GO:0071346)	0.0189626	0.0613578	0	0	10.1075	40.079	GAPDH;B2M
negative regulation of centrosome duplication (GO:0010826)	0.019087	0.0613578	0	0	58.6912	232.343	NPM1
positive regulation of ceramide biosynthetic process (GO:2000304)	0.019087	0.0613578	0	0	58.6912	232.343	RACK1
negative regulation of oxidative stress-induced neuron death (GO:1903204)	0.019087	0.0613578	0	0	58.6912	232.343	RACK1
negative regulation of sprouting angiogenesis (GO:1903671)	0.019087	0.0613578	0	0	58.6912	232.343	KLF2
tetrahydrobiopterin metabolic process (GO:0046146)	0.019087	0.0613578	0	0	58.6912	232.343	HSP90AA1
positive regulation of sphingolipid biosynthetic process (GO:0090154)	0.019087	0.0613578	0	0	58.6912	232.343	RACK1
regulation of mitochondrial depolarization (GO:0051900)	0.019087	0.0613578	0	0	58.6912	232.343	RACK1
positive regulation of transcription by RNA polymerase II (GO:0045944)	0.0199927	0.0639572	0	0	3.51827	13.7648	NPM1;JUN;KLF6;UBC;KLF2
positive regulation of cytokine production (GO:0001819)	0.0205222	0.0646708	0	0	5.54396	21.5452	GAPDH;HSPA1B;HSPA1A
negative regulation of cell division (GO:0051782)	0.0208046	0.0646708	0	0	53.3529	206.614	TXNIP
purine nucleoside monophosphate biosynthetic process (GO:0009127)	0.0208046	0.0646708	0	0	53.3529	206.614	IMPDH2
positive regulation of cellular senescence (GO:2000774)	0.0208046	0.0646708	0	0	53.3529	206.614	B2M
cellular response to fluid shear stress (GO:0071498)	0.0208046	0.0646708	0	0	53.3529	206.614	KLF2
phosphate ion transmembrane transport (GO:0035435)	0.0208046	0.0646708	0	0	53.3529	206.614	SLC25A3
positive regulation of macromolecule biosynthetic process (GO:0010557)	0.0213775	0.0659891	0	0	9.46695	36.4044	RBM3;NPM1
cellular response to metal ion (GO:0071248)	0.0220002	0.0659891	0	0	9.31924	35.5688	JUN;B2M
pteridine-containing compound metabolic process (GO:0042558)	0.0225192	0.0659891	0	0	48.9044	185.513	HSP90AA1
positive regulation of cell aging (GO:0090343)	0.0225192	0.0659891	0	0	48.9044	185.513	B2M
negative regulation of endoplasmic reticulum unfolded protein response (GO:1900102)	0.0225192	0.0659891	0	0	48.9044	185.513	RACK1
negative regulation of hydrogen peroxide-induced cell death (GO:1903206)	0.0225192	0.0659891	0	0	48.9044	185.513	RACK1
response to iron ion (GO:0010039)	0.0225192	0.0659891	0	0	48.9044	185.513	B2M
response to UV-B (GO:0010224)	0.0225192	0.0659891	0	0	48.9044	185.513	CRIP1
ribosomal subunit export from nucleus (GO:0000054)	0.0225192	0.0659891	0	0	48.9044	185.513	NPM1
positive regulation of protein localization to cell surface (GO:2000010)	0.0225192	0.0659891	0	0	48.9044	185.513	HSP90AB1
negative regulation by host of viral transcription (GO:0043922)	0.0225192	0.0659891	0	0	48.9044	185.513	JUN
entry into host (GO:0044409)	0.0225192	0.0659891	0	0	48.9044	185.513	PPIA
RNA metabolic process (GO:0016070)	0.0226306	0.0659891	0	0	9.17604	34.763	RBM3;HNRNPA1
transmembrane receptor protein serine/threonine kinase signaling pathway (GO:0007178)	0.0226306	0.0659891	0	0	9.17604	34.763	JUN;UBC
ribonucleoprotein complex assembly (GO:0022618)	0.02359	0.0682188	0	0	8.96924	33.6072	HSP90AA1;HSP90AB1
negative regulation of transcription, DNA-templated (GO:0045892)	0.0236022	0.0682188	0	0	3.36197	12.5953	HSPA8;DNAJB1;JUN;UBC;KLF2
regulation of response to interferon-gamma (GO:0060330)	0.0242309	0.0682399	0	0	45.1403	167.928	HSP90AB1
regulation of retinoic acid receptor signaling pathway (GO:0048385)	0.0242309	0.0682399	0	0	45.1403	167.928	KLF2
antigen processing and presentation of endogenous peptide antigen (GO:0002483)	0.0242309	0.0682399	0	0	45.1403	167.928	B2M
ribonucleoside monophosphate biosynthetic process (GO:0009156)	0.0242309	0.0682399	0	0	45.1403	167.928	IMPDH2
regulation of gastrulation (GO:0010470)	0.0242309	0.0682399	0	0	45.1403	167.928	RACK1
vasodilation (GO:0042311)	0.0242309	0.0682399	0	0	45.1403	167.928	KLF2
regulation of cellular component organization (GO:0051128)	0.024566	0.0688895	0	0	8.77151	32.5106	HSPA8;HSP90AA1
Ras protein signal transduction (GO:0007265)	0.0255585	0.071226	0	0	8.58225	31.4693	JUN;RHOB
protein-DNA complex assembly (GO:0065004)	0.0258929	0.071226	0	0	8.52095	31.1337	NPM1;UBC
negative regulation of endoplasmic reticulum stress-induced intrinsic apoptotic signaling pathway (GO:1902236)	0.0259397	0.071226	0	0	41.9139	153.069	HSPA1A
GTP metabolic process (GO:0046039)	0.0259397	0.071226	0	0	41.9139	153.069	IMPDH2
cellular response to arsenic-containing substance (GO:0071243)	0.0259397	0.071226	0	0	41.9139	153.069	HNRNPA1
positive regulation of transferase activity (GO:0051347)	0.0275919	0.0734613	0	0	8.22707	29.5371	HSP90AA1;HSP90AB1
purine ribonucleoside monophosphate biosynthetic process (GO:0009168)	0.0276455	0.0734613	0	0	39.1176	140.365	IMPDH2
regulation of ceramide biosynthetic process (GO:2000303)	0.0276455	0.0734613	0	0	39.1176	140.365	RACK1
regulation of establishment of cell polarity (GO:2000114)	0.0276455	0.0734613	0	0	39.1176	140.365	RACK1
killing by host of symbiont cells (GO:0051873)	0.0276455	0.0734613	0	0	39.1176	140.365	GAPDH
regulation of intrinsic apoptotic signaling pathway in response to DNA damage (GO:1902229)	0.0276455	0.0734613	0	0	39.1176	140.365	TPT1
nuclear transport (GO:0051169)	0.0276455	0.0734613	0	0	39.1176	140.365	NPM1
positive regulation by host of viral transcription (GO:0043923)	0.0276455	0.0734613	0	0	39.1176	140.365	JUN
negative regulation of protein phosphorylation (GO:0001933)	0.0289828	0.0764453	0	0	8.00606	28.3499	RACK1;PPIA
positive regulation of macromolecule metabolic process (GO:0010604)	0.0292044	0.0764453	0	0	4.8189	17.0273	KLF2;HSPA1B;HSPA1A
negative regulation of phagocytosis (GO:0050765)	0.0293485	0.0764453	0	0	36.671	129.394	RACK1
DNA biosynthetic process (GO:0071897)	0.0293485	0.0764453	0	0	36.671	129.394	PPIA
phosphate ion transport (GO:0006817)	0.0293485	0.0764453	0	0	36.671	129.394	SLC25A3
positive regulation of protein kinase activity (GO:0045860)	0.0296887	0.0770269	0	0	7.89992	27.7839	HSP90AA1;HSP90AB1
positive regulation of cell cycle phase transition (GO:1901989)	0.0310486	0.0776846	0	0	34.5121	119.833	NPM1
regulation of cellular protein catabolic process (GO:1903362)	0.0310486	0.0776846	0	0	34.5121	119.833	HSP90AA1
positive regulation of mRNA splicing, via spliceosome (GO:0048026)	0.0310486	0.0776846	0	0	34.5121	119.833	RBM3
regulation of establishment or maintenance of cell polarity (GO:0032878)	0.0310486	0.0776846	0	0	34.5121	119.833	RACK1
cellular response to dsRNA (GO:0071359)	0.0310486	0.0776846	0	0	34.5121	119.833	NPM1
positive regulation of phosphoprotein phosphatase activity (GO:0032516)	0.0310486	0.0776846	0	0	34.5121	119.833	HSP90AB1
regulation of mitochondrial outer membrane permeabilization involved in apoptotic signaling pathway (GO:1901028)	0.0310486	0.0776846	0	0	34.5121	119.833	HSPA1A
regulation of oxidative stress-induced intrinsic apoptotic signaling pathway (GO:1902175)	0.0310486	0.0776846	0	0	34.5121	119.833	PPIA
cellular response to growth factor stimulus (GO:0071363)	0.031121	0.0776846	0	0	7.6958	26.7035	EEF1A1;RACK1
cellular response to starvation (GO:0009267)	0.031121	0.0776846	0	0	7.6958	26.7035	HSPA8;HNRNPA1
positive regulation of protein kinase B signaling (GO:0051897)	0.0322131	0.0793363	0	0	7.54946	25.9353	HSP90AA1;HSP90AB1
regulation of T cell cytokine production (GO:0002724)	0.0327458	0.0793363	0	0	32.5931	111.435	B2M
positive regulation of cellular protein catabolic process (GO:1903364)	0.0327458	0.0793363	0	0	32.5931	111.435	HSP90AA1
regulation of centriole replication (GO:0046599)	0.0327458	0.0793363	0	0	32.5931	111.435	NPM1
negative regulation of nervous system development (GO:0051961)	0.0327458	0.0793363	0	0	32.5931	111.435	B2M
negative regulation of oxidative stress-induced intrinsic apoptotic signaling pathway (GO:1902176)	0.0327458	0.0793363	0	0	32.5931	111.435	PPIA
diol metabolic process (GO:0034311)	0.0327458	0.0793363	0	0	32.5931	111.435	HSP90AA1
endoplasmic reticulum mannose trimming (GO:1904380)	0.0327458	0.0793363	0	0	32.5931	111.435	UBC
protein targeting to lysosome (GO:0006622)	0.0344401	0.0810572	0	0	30.8762	104.007	HSPA8
purine ribonucleoside monophosphate metabolic process (GO:0009167)	0.0344401	0.0810572	0	0	30.8762	104.007	IMPDH2
positive regulation of cyclin-dependent protein kinase activity (GO:1904031)	0.0344401	0.0810572	0	0	30.8762	104.007	HSP90AB1
positive regulation of embryonic development (GO:0040019)	0.0344401	0.0810572	0	0	30.8762	104.007	RACK1
positive regulation of nitrogen compound metabolic process (GO:0051173)	0.0344401	0.0810572	0	0	30.8762	104.007	KLF2
negative regulation of telomere maintenance via telomerase (GO:0032211)	0.0344401	0.0810572	0	0	30.8762	104.007	HNRNPA1
negative regulation of viral life cycle (GO:1903901)	0.0344401	0.0810572	0	0	30.8762	104.007	PPIA
regulation of programmed necrotic cell death (GO:0062098)	0.0344401	0.0810572	0	0	30.8762	104.007	HSP90AA1
error-prone translesion synthesis (GO:0042276)	0.0361315	0.083254	0	0	29.3309	97.3958	UBC
negative regulation of peptidyl-serine phosphorylation (GO:0033137)	0.0361315	0.083254	0	0	29.3309	97.3958	RACK1
positive regulation of phosphatase activity (GO:0010922)	0.0361315	0.083254	0	0	29.3309	97.3958	HSP90AB1
neuron apoptotic process (GO:0051402)	0.0361315	0.083254	0	0	29.3309	97.3958	GAPDH
positive regulation of T cell cytokine production (GO:0002726)	0.0361315	0.083254	0	0	29.3309	97.3958	B2M
positive regulation of vascular associated smooth muscle cell proliferation (GO:1904707)	0.0361315	0.083254	0	0	29.3309	97.3958	JUN
error-free translesion synthesis (GO:0070987)	0.03782	0.0853541	0	0	27.9328	91.4775	UBC
positive regulation of DNA-templated transcription, initiation (GO:2000144)	0.03782	0.0853541	0	0	27.9328	91.4775	JUN
regulation of centrosome cycle (GO:0046605)	0.03782	0.0853541	0	0	27.9328	91.4775	NPM1
regulation of endoplasmic reticulum stress-induced intrinsic apoptotic signaling pathway (GO:1902235)	0.03782	0.0853541	0	0	27.9328	91.4775	HSPA1A
lipid droplet organization (GO:0034389)	0.03782	0.0853541	0	0	27.9328	91.4775	PPIA
nucleotide-excision repair, DNA duplex unwinding (GO:0000717)	0.03782	0.0853541	0	0	27.9328	91.4775	UBC
regulation of gene expression (GO:0010468)	0.0383229	0.0861939	0	0	2.93156	9.5619	HNRNPDL;RACK1;CRIP1;HSPA1B;HSPA1A
positive regulation of cell cycle G2/M phase transition (GO:1902751)	0.0395057	0.0867809	0	0	26.6618	86.1524	NPM1
regulation of supramolecular fiber organization (GO:1902903)	0.0395057	0.0867809	0	0	26.6618	86.1524	HSPA8
positive regulation of mRNA processing (GO:0050685)	0.0395057	0.0867809	0	0	26.6618	86.1524	RBM3
negative regulation of smoothened signaling pathway (GO:0045879)	0.0395057	0.0867809	0	0	26.6618	86.1524	RACK1
regulation of interferon-gamma-mediated signaling pathway (GO:0060334)	0.0395057	0.0867809	0	0	26.6618	86.1524	HSP90AB1
nucleotide-excision repair, DNA damage recognition (GO:0000715)	0.0395057	0.0867809	0	0	26.6618	86.1524	UBC
regulation of necroptotic process (GO:0060544)	0.0395057	0.0867809	0	0	26.6618	86.1524	HSP90AA1
positive regulation of cellular response to transforming growth factor beta stimulus (GO:1903846)	0.0411885	0.0869975	0	0	25.5013	81.3388	HSP90AB1
glucose catabolic process to pyruvate (GO:0061718)	0.0411885	0.0869975	0	0	25.5013	81.3388	GAPDH
canonical glycolysis (GO:0061621)	0.0411885	0.0869975	0	0	25.5013	81.3388	GAPDH
negative regulation of neuron differentiation (GO:0045665)	0.0411885	0.0869975	0	0	25.5013	81.3388	B2M
defense response to fungus (GO:0050832)	0.0411885	0.0869975	0	0	25.5013	81.3388	GAPDH
nucleotide-binding domain, leucine rich repeat containing receptor signaling pathway (GO:0035872)	0.0411885	0.0869975	0	0	25.5013	81.3388	UBC
nucleotide-excision repair, DNA gap filling (GO:0006297)	0.0411885	0.0869975	0	0	25.5013	81.3388	UBC
positive regulation of transcription from RNA polymerase II promoter in response to stress (GO:0036003)	0.0411885	0.0869975	0	0	25.5013	81.3388	KLF2
positive regulation of transforming growth factor beta receptor signaling pathway (GO:0030511)	0.0411885	0.0869975	0	0	25.5013	81.3388	HSP90AB1
regulation of monooxygenase activity (GO:0032768)	0.0411885	0.0869975	0	0	25.5013	81.3388	HSP90AA1
protein alpha-1,2-demannosylation (GO:0036508)	0.0411885	0.0869975	0	0	25.5013	81.3388	UBC
protein insertion into mitochondrial membrane (GO:0051204)	0.0411885	0.0869975	0	0	25.5013	81.3388	HSP90AA1
regulation of mitotic cell cycle phase transition (GO:1901990)	0.0426984	0.0896835	0	0	6.44477	20.3242	HSP90AA1;UBC
glycolytic process through glucose-6-phosphate (GO:0061620)	0.0428684	0.0896835	0	0	24.4375	76.9688	GAPDH
cellular response to hexose stimulus (GO:0071331)	0.0428684	0.0896835	0	0	24.4375	76.9688	RACK1
regulation of cell population proliferation (GO:0042127)	0.0433334	0.0903693	0	0	3.26061	10.2345	NPM1;JUN;HSPA1B;HSPA1A
negative regulation of cell development (GO:0010721)	0.0445455	0.0911661	0	0	23.4588	72.9861	B2M
global genome nucleotide-excision repair (GO:0070911)	0.0445455	0.0911661	0	0	23.4588	72.9861	UBC
regulation of viral life cycle (GO:1903900)	0.0445455	0.0911661	0	0	23.4588	72.9861	PPIA
negative regulation of intrinsic apoptotic signaling pathway in response to DNA damage (GO:1902230)	0.0445455	0.0911661	0	0	23.4588	72.9861	TPT1
negative regulation of proteolysis involved in cellular protein catabolic process (GO:1903051)	0.0445455	0.0911661	0	0	23.4588	72.9861	HSP90AB1
negative regulation of telomere maintenance via telomere lengthening (GO:1904357)	0.0445455	0.0911661	0	0	23.4588	72.9861	HNRNPA1
negative regulation of macromolecule metabolic process (GO:0010605)	0.0451814	0.0918968	0	0	6.24148	19.3303	HSP90AB1;RACK1
regulation of programmed cell death (GO:0043067)	0.0451814	0.0918968	0	0	6.24148	19.3303	HSP90AA1;TPT1
protein peptidyl-prolyl isomerization (GO:0000413)	0.0462197	0.0928622	0	0	22.5554	69.3433	PPIA
cellular response to cadmium ion (GO:0071276)	0.0462197	0.0928622	0	0	22.5554	69.3433	JUN
stress-activated protein kinase signaling cascade (GO:0031098)	0.0462197	0.0928622	0	0	22.5554	69.3433	UBC
cytoplasmic pattern recognition receptor signaling pathway (GO:0002753)	0.0462197	0.0928622	0	0	22.5554	69.3433	UBC
regulation of macromolecule metabolic process (GO:0060255)	0.0477172	0.0942096	0	0	6.05051	18.4084	HNRNPDL;CRIP1
regulation of protein transport (GO:0051223)	0.0478911	0.0942096	0	0	21.719	66.0001	HSPA8
positive regulation of defense response to virus by host (GO:0002230)	0.0478911	0.0942096	0	0	21.719	66.0001	HSP90AA1
negative regulation of oxidative stress-induced cell death (GO:1903202)	0.0478911	0.0942096	0	0	21.719	66.0001	PPIA
cellular response to acid chemical (GO:0071229)	0.0478911	0.0942096	0	0	21.719	66.0001	KLF2
cellular response to epidermal growth factor stimulus (GO:0071364)	0.0478911	0.0942096	0	0	21.719	66.0001	EEF1A1
nucleotide-binding oligomerization domain containing signaling pathway (GO:0070423)	0.0478911	0.0942096	0	0	21.719	66.0001	UBC
aggrephagy (GO:0035973)	0.0495596	0.0949412	0	0	20.9422	62.9226	UBC
positive regulation of dephosphorylation (GO:0035306)	0.0495596	0.0949412	0	0	20.9422	62.9226	PPIA
glycolytic process (GO:0006096)	0.0495596	0.0949412	0	0	20.9422	62.9226	GAPDH
response to cadmium ion (GO:0046686)	0.0495596	0.0949412	0	0	20.9422	62.9226	JUN
response to zinc ion (GO:0010043)	0.0495596	0.0949412	0	0	20.9422	62.9226	CRIP1
transition metal ion homeostasis (GO:0055076)	0.0495596	0.0949412	0	0	20.9422	62.9226	B2M
nucleotide-excision repair, preincision complex assembly (GO:0006294)	0.0495596	0.0949412	0	0	20.9422	62.9226	UBC
positive regulation of viral genome replication (GO:0045070)	0.0495596	0.0949412	0	0	20.9422	62.9226	PPIA
MyD88-dependent toll-like receptor signaling pathway (GO:0002755)	0.0495596	0.0949412	0	0	20.9422	62.9226	UBC
regulation of type I interferon-mediated signaling pathway (GO:0060338)	0.0512253	0.0970042	0	0	20.2191	60.0814	HSP90AB1
CENP-A containing chromatin organization (GO:0061641)	0.0512253	0.0970042	0	0	20.2191	60.0814	NPM1
CENP-A containing nucleosome assembly (GO:0034080)	0.0512253	0.0970042	0	0	20.2191	60.0814	NPM1
TRIF-dependent toll-like receptor signaling pathway (GO:0035666)	0.0512253	0.0970042	0	0	20.2191	60.0814	UBC
activation of protein kinase B activity (GO:0032148)	0.0528881	0.0984556	0	0	19.5441	57.4514	PPIA
negative regulation of DNA binding (GO:0043392)	0.0528881	0.0984556	0	0	19.5441	57.4514	JUN
regulation of cellular senescence (GO:2000772)	0.0528881	0.0984556	0	0	19.5441	57.4514	B2M
negative regulation of proteasomal ubiquitin-dependent protein catabolic process (GO:0032435)	0.0528881	0.0984556	0	0	19.5441	57.4514	HSP90AB1
negative regulation of response to DNA damage stimulus (GO:2001021)	0.0528881	0.0984556	0	0	19.5441	57.4514	TPT1
MyD88-independent toll-like receptor signaling pathway (GO:0002756)	0.0528881	0.0984556	0	0	19.5441	57.4514	UBC
positive regulation of transcription, DNA-templated (GO:0045893)	0.0533635	0.0987561	0	0	2.65804	7.78972	NPM1;JUN;KLF6;UBC;KLF2
translation (GO:0006412)	0.0538316	0.0987561	0	0	5.64694	16.4998	EEF1A1;EEF1B2
ERBB2 signaling pathway (GO:0038128)	0.0545481	0.0987561	0	0	18.9127	55.0109	HSP90AA1
negative regulation of DNA biosynthetic process (GO:2000279)	0.0545481	0.0987561	0	0	18.9127	55.0109	HNRNPA1
regulation of cellular amide metabolic process (GO:0034248)	0.0545481	0.0987561	0	0	18.9127	55.0109	RBM3
regulation of centrosome duplication (GO:0010824)	0.0545481	0.0987561	0	0	18.9127	55.0109	NPM1
cellular response to glucose stimulus (GO:0071333)	0.0545481	0.0987561	0	0	18.9127	55.0109	RACK1
chromatin remodeling at centromere (GO:0031055)	0.0545481	0.0987561	0	0	18.9127	55.0109	NPM1
modulation by host of symbiont process (GO:0051851)	0.0545481	0.0987561	0	0	18.9127	55.0109	JUN
peptidyl-proline modification (GO:0018208)	0.0545481	0.0987561	0	0	18.9127	55.0109	PPIA
regulation of sprouting angiogenesis (GO:1903670)	0.0562053	0.100378	0	0	18.3208	52.7408	KLF2
antigen processing and presentation of peptide antigen via MHC class I (GO:0002474)	0.0562053	0.100378	0	0	18.3208	52.7408	B2M
positive regulation of cytokine production involved in immune response (GO:0002720)	0.0562053	0.100378	0	0	18.3208	52.7408	B2M
positive regulation of telomere maintenance via telomerase (GO:0032212)	0.0562053	0.100378	0	0	18.3208	52.7408	HNRNPA1
regulation of protein localization to cell surface (GO:2000008)	0.0562053	0.100378	0	0	18.3208	52.7408	HSP90AB1
epithelial tube morphogenesis (GO:0060562)	0.0578597	0.102499	0	0	17.7647	50.6247	RHOB
negative regulation of mitochondrion organization (GO:0010823)	0.0578597	0.102499	0	0	17.7647	50.6247	HSPA1A
positive regulation of pri-miRNA transcription by RNA polymerase II (GO:1902895)	0.0578597	0.102499	0	0	17.7647	50.6247	JUN
blood vessel diameter maintenance (GO:0097746)	0.0595113	0.104026	0	0	17.2413	48.648	KLF2
negative regulation of neurogenesis (GO:0050768)	0.0595113	0.104026	0	0	17.2413	48.648	B2M
cellular response to hydrogen peroxide (GO:0070301)	0.0595113	0.104026	0	0	17.2413	48.648	RHOB
cellular response to virus (GO:0098586)	0.0595113	0.104026	0	0	17.2413	48.648	HSP90AA1
regulation of protein polymerization (GO:0032271)	0.0595113	0.104026	0	0	17.2413	48.648	HSP90AA1
positive regulation of interferon-beta production (GO:0032728)	0.06116	0.105234	0	0	16.7479	46.798	HSP90AA1
retina homeostasis (GO:0001895)	0.06116	0.105234	0	0	16.7479	46.798	B2M
regulation of defense response to virus by host (GO:0050691)	0.06116	0.105234	0	0	16.7479	46.798	HSP90AA1
positive regulation of T cell mediated immunity (GO:0002711)	0.06116	0.105234	0	0	16.7479	46.798	B2M
positive regulation of telomere maintenance via telomere lengthening (GO:1904358)	0.06116	0.105234	0	0	16.7479	46.798	HNRNPA1
platelet aggregation (GO:0070527)	0.06116	0.105234	0	0	16.7479	46.798	PPIA
regulation of autophagy (GO:0010506)	0.0616093	0.105731	0	0	5.22324	14.5569	EEF1A1;GAPDH
regulation of vascular associated smooth muscle cell proliferation (GO:1904705)	0.0628059	0.106673	0	0	16.2819	45.0634	JUN
negative regulation of stress-activated MAPK cascade (GO:0032873)	0.0628059	0.106673	0	0	16.2819	45.0634	PPIA
centromere complex assembly (GO:0034508)	0.0628059	0.106673	0	0	16.2819	45.0634	NPM1
nucleotide-excision repair, DNA incision, 5'-to lesion (GO:0006296)	0.0628059	0.106673	0	0	16.2819	45.0634	UBC
regulation of apoptotic signaling pathway (GO:2001233)	0.064449	0.107797	0	0	15.841	43.4342	PPIA
histone exchange (GO:0043486)	0.064449	0.107797	0	0	15.841	43.4342	NPM1
negative regulation of proteasomal protein catabolic process (GO:1901799)	0.064449	0.107797	0	0	15.841	43.4342	HSP90AB1
negative regulation of ubiquitin-dependent protein catabolic process (GO:2000059)	0.064449	0.107797	0	0	15.841	43.4342	HSP90AB1
regulation of phosphoprotein phosphatase activity (GO:0043666)	0.064449	0.107797	0	0	15.841	43.4342	HSP90AB1
ncRNA export from nucleus (GO:0097064)	0.064449	0.107797	0	0	15.841	43.4342	NPM1
axonogenesis (GO:0007409)	0.0658749	0.108882	0	0	5.02343	13.6637	HSP90AA1;HSP90AB1
regulation of receptor-mediated endocytosis (GO:0048259)	0.0660894	0.108882	0	0	15.4234	41.9014	B2M
regulation of exit from mitosis (GO:0007096)	0.0660894	0.108882	0	0	15.4234	41.9014	UBC
nucleotide-excision repair, DNA incision (GO:0033683)	0.0660894	0.108882	0	0	15.4234	41.9014	UBC
regulation of nitric-oxide synthase activity (GO:0050999)	0.0660894	0.108882	0	0	15.4234	41.9014	HSP90AA1
DNA replication-independent nucleosome assembly (GO:0006336)	0.0660894	0.108882	0	0	15.4234	41.9014	NPM1
membrane organization (GO:0061024)	0.0668361	0.109838	0	0	4.98106	13.4763	HSPA8;UBC
positive regulation of intrinsic apoptotic signaling pathway (GO:2001244)	0.0677269	0.110475	0	0	15.0271	40.4572	RACK1
ribosomal small subunit biogenesis (GO:0042274)	0.0677269	0.110475	0	0	15.0271	40.4572	NPM1
negative regulation of protein kinase B signaling (GO:0051898)	0.0677269	0.110475	0	0	15.0271	40.4572	RACK1
gluconeogenesis (GO:0006094)	0.0693617	0.111215	0	0	14.6507	39.0943	GAPDH
response to growth factor (GO:0070848)	0.0693617	0.111215	0	0	14.6507	39.0943	RACK1
carbohydrate catabolic process (GO:0016052)	0.0693617	0.111215	0	0	14.6507	39.0943	GAPDH
JNK cascade (GO:0007254)	0.0693617	0.111215	0	0	14.6507	39.0943	UBC
keratinocyte differentiation (GO:0030216)	0.0693617	0.111215	0	0	14.6507	39.0943	TXNIP
cortical cytoskeleton organization (GO:0030865)	0.0693617	0.111215	0	0	14.6507	39.0943	RHOB
regulation of protein dephosphorylation (GO:0035304)	0.0693617	0.111215	0	0	14.6507	39.0943	PPIA
positive regulation of ATPase activity (GO:0032781)	0.0709936	0.11328	0	0	14.2927	37.8065	DNAJB1
translesion synthesis (GO:0019985)	0.0709936	0.11328	0	0	14.2927	37.8065	UBC
RNA splicing, via transesterification reactions with bulged adenosine as nucleophile (GO:0000377)	0.07122	0.113367	0	0	4.79883	12.6784	HSPA8;HNRNPA1
cellular glucose homeostasis (GO:0001678)	0.0726228	0.114494	0	0	13.9517	36.588	RACK1
cellular response to glucose starvation (GO:0042149)	0.0726228	0.114494	0	0	13.9517	36.588	HNRNPA1
signal release from synapse (GO:0099643)	0.0726228	0.114494	0	0	13.9517	36.588	HSPA8
DNA synthesis involved in DNA repair (GO:0000731)	0.0726228	0.114494	0	0	13.9517	36.588	UBC
hexose biosynthetic process (GO:0019319)	0.0742492	0.115948	0	0	13.6265	35.4335	GAPDH
homotypic cell-cell adhesion (GO:0034109)	0.0742492	0.115948	0	0	13.6265	35.4335	PPIA
positive regulation of receptor-mediated endocytosis (GO:0048260)	0.0742492	0.115948	0	0	13.6265	35.4335	B2M
neurotransmitter secretion (GO:0007269)	0.0742492	0.115948	0	0	13.6265	35.4335	HSPA8
cellular response to radiation (GO:0071478)	0.0758728	0.117648	0	0	13.3162	34.3384	RHOB
positive regulation of RNA metabolic process (GO:0051254)	0.0758728	0.117648	0	0	13.3162	34.3384	HSPA1A
regulation of pri-miRNA transcription by RNA polymerase II (GO:1902893)	0.0758728	0.117648	0	0	13.3162	34.3384	JUN
positive regulation of response to stimulus (GO:0048584)	0.0774937	0.11904	0	0	13.0196	33.2984	B2M
positive regulation of smooth muscle cell proliferation (GO:0048661)	0.0774937	0.11904	0	0	13.0196	33.2984	JUN
postreplication repair (GO:0006301)	0.0774937	0.11904	0	0	13.0196	33.2984	UBC
posttranscriptional regulation of gene expression (GO:0010608)	0.0774937	0.11904	0	0	13.0196	33.2984	RBM3
regulation of DNA binding (GO:0051101)	0.0791118	0.121243	0	0	12.7359	32.3097	JUN
purine ribonucleotide biosynthetic process (GO:0009152)	0.0807271	0.122862	0	0	12.4643	31.3687	IMPDH2
positive regulation of endocytosis (GO:0045807)	0.0807271	0.122862	0	0	12.4643	31.3687	B2M
cellular response to ionizing radiation (GO:0071479)	0.0807271	0.122862	0	0	12.4643	31.3687	RHOB
regulation of stress-activated MAPK cascade (GO:0032872)	0.0823397	0.123603	0	0	12.204	30.4723	PPIA
response to glucose (GO:0009749)	0.0823397	0.123603	0	0	12.204	30.4723	RACK1
response to hydrogen peroxide (GO:0042542)	0.0823397	0.123603	0	0	12.204	30.4723	RHOB
regulation of cellular protein metabolic process (GO:0032268)	0.0823397	0.123603	0	0	12.204	30.4723	RBM3
regulation of interferon-beta production (GO:0032648)	0.0823397	0.123603	0	0	12.204	30.4723	HSP90AA1
mitotic cytokinesis (GO:0000281)	0.0823397	0.123603	0	0	12.204	30.4723	RHOB
mRNA splicing, via spliceosome (GO:0000398)	0.0828348	0.124064	0	0	4.38792	10.9299	HSPA8;HNRNPA1
ribosome assembly (GO:0042255)	0.0839496	0.125448	0	0	11.9544	29.6174	NPM1
DNA metabolic process (GO:0006259)	0.084391	0.125823	0	0	4.33939	10.7283	NPM1;UBC
regulation of smoothened signaling pathway (GO:0008589)	0.0855567	0.126417	0	0	11.7147	28.8015	RACK1
intrinsic apoptotic signaling pathway in response to DNA damage (GO:0008630)	0.0855567	0.126417	0	0	11.7147	28.8015	CRIP1
negative regulation of transport (GO:0051051)	0.0855567	0.126417	0	0	11.7147	28.8015	RACK1
DNA duplex unwinding (GO:0032508)	0.0855567	0.126417	0	0	11.7147	28.8015	UBC
regulation of telomere maintenance via telomerase (GO:0032210)	0.0871611	0.127359	0	0	11.4844	28.022	HNRNPA1
negative regulation of protein metabolic process (GO:0051248)	0.0871611	0.127359	0	0	11.4844	28.022	HSP90AB1
positive regulation of protein localization to plasma membrane (GO:1903078)	0.0871611	0.127359	0	0	11.4844	28.022	RACK1
regulation of intrinsic apoptotic signaling pathway (GO:2001242)	0.0871611	0.127359	0	0	11.4844	28.022	RACK1
protein homotetramerization (GO:0051289)	0.0871611	0.127359	0	0	11.4844	28.022	B2M
epidermal cell differentiation (GO:0009913)	0.0887627	0.129413	0	0	11.263	27.2766	TXNIP
regulation of alternative mRNA splicing, via spliceosome (GO:0000381)	0.0903616	0.130875	0	0	11.0499	26.5634	HNRNPA1
regulation of cyclin-dependent protein kinase activity (GO:1904029)	0.0903616	0.130875	0	0	11.0499	26.5634	HSP90AB1
regulation of proteasomal protein catabolic process (GO:0061136)	0.0903616	0.130875	0	0	11.0499	26.5634	HSP90AB1
protein targeting to mitochondrion (GO:0006626)	0.0919578	0.132315	0	0	10.8448	25.8802	HSP90AA1
pyruvate metabolic process (GO:0006090)	0.0919578	0.132315	0	0	10.8448	25.8802	GAPDH
interstrand cross-link repair (GO:0036297)	0.0919578	0.132315	0	0	10.8448	25.8802	UBC
protein-containing complex disassembly (GO:0032984)	0.0935512	0.133732	0	0	10.6471	25.2255	HSPA8
Rho protein signal transduction (GO:0007266)	0.0935512	0.133732	0	0	10.6471	25.2255	RHOB
mitochondrial transport (GO:0006839)	0.0935512	0.133732	0	0	10.6471	25.2255	HSP90AA1
ribosomal large subunit biogenesis (GO:0042273)	0.0951419	0.135711	0	0	10.4564	24.5975	NPM1
DNA repair (GO:0006281)	0.0955321	0.135973	0	0	4.02723	9.45712	NPM1;UBC
mRNA processing (GO:0006397)	0.0966148	0.136499	0	0	3.9998	9.34762	HSPA8;HNRNPA1
positive regulation of protein binding (GO:0032092)	0.09673	0.136499	0	0	10.2724	23.9947	B2M
nucleosome assembly (GO:0006334)	0.09673	0.136499	0	0	10.2724	23.9947	NPM1
regulation of phagocytosis (GO:0050764)	0.09673	0.136499	0	0	10.2724	23.9947	RACK1
positive regulation of apoptotic signaling pathway (GO:2001235)	0.0983153	0.137851	0	0	10.0948	23.4157	RACK1
response to reactive oxygen species (GO:0000302)	0.0983153	0.137851	0	0	10.0948	23.4157	JUN
selective autophagy (GO:0061912)	0.0983153	0.137851	0	0	10.0948	23.4157	UBC
ribonucleoprotein complex biogenesis (GO:0022613)	0.0998979	0.139772	0	0	9.92323	22.8592	NPM1
B cell differentiation (GO:0030183)	0.101478	0.140787	0	0	9.75735	22.324	KLF6
regulation of DNA-templated transcription, initiation (GO:2000142)	0.101478	0.140787	0	0	9.75735	22.324	JUN
iron ion homeostasis (GO:0055072)	0.101478	0.140787	0	0	9.75735	22.324	B2M
pattern recognition receptor signaling pathway (GO:0002221)	0.101478	0.140787	0	0	9.75735	22.324	UBC
glucose metabolic process (GO:0006006)	0.103055	0.141486	0	0	9.59691	21.8089	GAPDH
negative regulation of kinase activity (GO:0033673)	0.103055	0.141486	0	0	9.59691	21.8089	PPIA
I-kappaB kinase/NF-kappaB signaling (GO:0007249)	0.103055	0.141486	0	0	9.59691	21.8089	UBC
stress-activated MAPK cascade (GO:0051403)	0.103055	0.141486	0	0	9.59691	21.8089	UBC
regulation of neurogenesis (GO:0050767)	0.103055	0.141486	0	0	9.59691	21.8089	B2M
cellular macromolecule biosynthetic process (GO:0034645)	0.104292	0.142461	0	0	3.8176	8.6299	EEF1A1;EEF1B2
negative regulation of endopeptidase activity (GO:0010951)	0.10463	0.142461	0	0	9.44165	21.3129	GAPDH
negative regulation of peptidase activity (GO:0010466)	0.10463	0.142461	0	0	9.44165	21.3129	GAPDH
positive regulation of viral process (GO:0048524)	0.10463	0.142461	0	0	9.44165	21.3129	PPIA
antimicrobial humoral immune response mediated by antimicrobial peptide (GO:0061844)	0.106201	0.14371	0	0	9.29132	20.835	GAPDH
regulation of innate immune response (GO:0045088)	0.106201	0.14371	0	0	9.29132	20.835	HSP90AB1
pre-replicative complex assembly (GO:0036388)	0.106201	0.14371	0	0	9.29132	20.835	UBC
inorganic anion transmembrane transport (GO:0098661)	0.107771	0.145534	0	0	9.14568	20.3743	SLC25A3
ERBB signaling pathway (GO:0038127)	0.109337	0.147047	0	0	9.00452	19.9299	HSP90AA1
cellular response to nutrient levels (GO:0031669)	0.109337	0.147047	0	0	9.00452	19.9299	HSPA8
regulation of viral genome replication (GO:0045069)	0.110901	0.148544	0	0	8.86765	19.501	PPIA
vascular endothelial growth factor receptor signaling pathway (GO:0048010)	0.110901	0.148544	0	0	8.86765	19.501	HSP90AA1
regulation of translational initiation (GO:0006446)	0.112462	0.150025	0	0	8.73486	19.0869	NPM1
interferon-gamma-mediated signaling pathway (GO:0060333)	0.112462	0.150025	0	0	8.73486	19.0869	B2M
positive regulation of protein polymerization (GO:0032273)	0.114021	0.151797	0	0	8.60597	18.6868	HSP90AA1
cellular response to light stimulus (GO:0071482)	0.115576	0.152941	0	0	8.48082	18.3001	NPM1
negative regulation of viral process (GO:0048525)	0.115576	0.152941	0	0	8.48082	18.3001	PPIA
neutrophil chemotaxis (GO:0030593)	0.115576	0.152941	0	0	8.48082	18.3001	PPIA
protein tetramerization (GO:0051262)	0.11713	0.153456	0	0	8.35924	17.9262	B2M
positive regulation of cellular protein localization (GO:1903829)	0.11713	0.153456	0	0	8.35924	17.9262	HSP90AB1
response to metal ion (GO:0010038)	0.11713	0.153456	0	0	8.35924	17.9262	CRIP1
regulation of endopeptidase activity (GO:0052548)	0.11713	0.153456	0	0	8.35924	17.9262	GAPDH
nucleic acid metabolic process (GO:0090304)	0.11713	0.153456	0	0	8.35924	17.9262	HNRNPA1
negative regulation of epithelial cell proliferation (GO:0050680)	0.11868	0.153655	0	0	8.24109	17.5644	B2M
response to ionizing radiation (GO:0010212)	0.11868	0.153655	0	0	8.24109	17.5644	RHOB
negative regulation of supramolecular fiber organization (GO:1902904)	0.11868	0.153655	0	0	8.24109	17.5644	HSPA8
positive regulation of protein secretion (GO:0050714)	0.11868	0.153655	0	0	8.24109	17.5644	PPIA
positive regulation of secretion by cell (GO:1903532)	0.11868	0.153655	0	0	8.24109	17.5644	PPIA
cytoskeleton-dependent cytokinesis (GO:0061640)	0.11868	0.153655	0	0	8.24109	17.5644	RHOB
antigen processing and presentation of exogenous peptide antigen via MHC class I, TAP-dependent (GO:0002479)	0.120228	0.153845	0	0	8.12623	17.2143	B2M
regulation of actin filament-based process (GO:0032970)	0.120228	0.153845	0	0	8.12623	17.2143	RHOB
granulocyte chemotaxis (GO:0071621)	0.120228	0.153845	0	0	8.12623	17.2143	PPIA
chromatin assembly (GO:0031497)	0.120228	0.153845	0	0	8.12623	17.2143	NPM1
neurotransmitter transport (GO:0006836)	0.120228	0.153845	0	0	8.12623	17.2143	HSPA8
transcription-coupled nucleotide-excision repair (GO:0006283)	0.120228	0.153845	0	0	8.12623	17.2143	UBC
proteolysis involved in cellular protein catabolic process (GO:0051603)	0.121773	0.15552	0	0	8.0145	16.8753	UBC
fibroblast growth factor receptor signaling pathway (GO:0008543)	0.123316	0.15658	0	0	7.9058	16.5469	HNRNPA1
regulation of transcription from RNA polymerase II promoter in response to hypoxia (GO:0061418)	0.123316	0.15658	0	0	7.9058	16.5469	UBC
nucleic acid phosphodiester bond hydrolysis (GO:0090305)	0.123316	0.15658	0	0	7.9058	16.5469	UBC
cellular response to DNA damage stimulus (GO:0006974)	0.124761	0.157624	0	0	3.41641	7.11074	NPM1;CRIP1
regulation of RNA splicing (GO:0043484)	0.124856	0.157624	0	0	7.8	16.2287	HSPA1A
RNA transport (GO:0050658)	0.124856	0.157624	0	0	7.8	16.2287	HNRNPA1
import into nucleus (GO:0051170)	0.126393	0.158653	0	0	7.69698	15.9201	HNRNPA1
neutrophil migration (GO:1990266)	0.126393	0.158653	0	0	7.69698	15.9201	PPIA
regulation of organelle assembly (GO:1902115)	0.126393	0.158653	0	0	7.69698	15.9201	NPM1
negative regulation of apoptotic signaling pathway (GO:2001234)	0.127928	0.15997	0	0	7.59664	15.6209	HSPA1A
antigen processing and presentation of exogenous peptide antigen via MHC class I (GO:0042590)	0.127928	0.15997	0	0	7.59664	15.6209	B2M
gene expression (GO:0010467)	0.128265	0.160088	0	0	3.35747	6.89511	EEF1A1;RBM3
regulation of ion transport (GO:0043269)	0.12946	0.161274	0	0	7.49887	15.3306	B2M
negative regulation of cell cycle (GO:0045786)	0.130989	0.162259	0	0	7.40357	15.0488	RHOB
response to interferon-gamma (GO:0034341)	0.130989	0.162259	0	0	7.40357	15.0488	GAPDH
skin development (GO:0043588)	0.130989	0.162259	0	0	7.40357	15.0488	TXNIP
activation of cysteine-type endopeptidase activity involved in apoptotic process (GO:0006919)	0.132516	0.163536	0	0	7.31066	14.7752	RACK1
negative regulation of protein modification process (GO:0031400)	0.132516	0.163536	0	0	7.31066	14.7752	PPIA
protein transport (GO:0015031)	0.135936	0.167442	0	0	3.2364	6.45847	NPM1;TXNIP
anaphase-promoting complex-dependent catabolic process (GO:0031145)	0.137081	0.167912	0	0	7.04536	14.0004	UBC
lymphocyte differentiation (GO:0030098)	0.137081	0.167912	0	0	7.04536	14.0004	KLF6
nuclear export (GO:0051168)	0.137081	0.167912	0	0	7.04536	14.0004	HNRNPA1
B cell activation (GO:0042113)	0.138598	0.169141	0	0	6.96113	13.7565	KLF6
positive regulation of protein catabolic process (GO:0045732)	0.138598	0.169141	0	0	6.96113	13.7565	HSP90AA1
positive regulation of endothelial cell migration (GO:0010595)	0.140112	0.170357	0	0	6.87889	13.5192	RHOB
negative regulation of phosphorylation (GO:0042326)	0.140112	0.170357	0	0	6.87889	13.5192	PPIA
negative regulation of angiogenesis (GO:0016525)	0.141623	0.171878	0	0	6.79856	13.2884	KLF2
metal ion transport (GO:0030001)	0.143132	0.173389	0	0	6.72008	13.0638	TPT1
regulation of type I interferon production (GO:0032479)	0.144638	0.173935	0	0	6.64338	12.8451	GAPDH
regulation of endothelial cell migration (GO:0010594)	0.144638	0.173935	0	0	6.64338	12.8451	RHOB
post-Golgi vesicle-mediated transport (GO:0006892)	0.144638	0.173935	0	0	6.64338	12.8451	HSPA8
protein import (GO:0017038)	0.144638	0.173935	0	0	6.64338	12.8451	HSP90AA1
positive regulation of binding (GO:0051099)	0.146141	0.175423	0	0	6.56841	12.6322	B2M
regulation of actin cytoskeleton organization (GO:0032956)	0.147642	0.176581	0	0	6.4951	12.4249	RHOB
toll-like receptor signaling pathway (GO:0002224)	0.147642	0.176581	0	0	6.4951	12.4249	UBC
positive regulation of cellular component biogenesis (GO:0044089)	0.149141	0.177088	0	0	6.4234	12.2229	RACK1
cellular response to fibroblast growth factor stimulus (GO:0044344)	0.149141	0.177088	0	0	6.4234	12.2229	HNRNPA1
positive regulation of transmembrane receptor protein serine/threonine kinase signaling pathway (GO:0090100)	0.149141	0.177088	0	0	6.4234	12.2229	HSP90AB1
Wnt signaling pathway (GO:0016055)	0.149141	0.177088	0	0	6.4234	12.2229	UBC
regulation of epithelial cell proliferation (GO:0050678)	0.150637	0.178542	0	0	6.35326	12.026	B2M
positive regulation of epithelial cell migration (GO:0010634)	0.15213	0.178705	0	0	6.28463	11.8341	RHOB
negative regulation of MAPK cascade (GO:0043409)	0.15213	0.178705	0	0	6.28463	11.8341	PPIA
interleukin-1-mediated signaling pathway (GO:0070498)	0.15213	0.178705	0	0	6.28463	11.8341	UBC
regulation of kinase activity (GO:0043549)	0.15213	0.178705	0	0	6.28463	11.8341	EEF1A1
nucleosome organization (GO:0034728)	0.15213	0.178705	0	0	6.28463	11.8341	NPM1
ciliary basal body-plasma membrane docking (GO:0097711)	0.153621	0.180135	0	0	6.21746	11.647	HSP90AA1
calcium ion homeostasis (GO:0055074)	0.156595	0.183296	0	0	6.08732	11.2865	TPT1
transmembrane receptor protein tyrosine kinase signaling pathway (GO:0007169)	0.15708	0.183539	0	0	2.94934	5.45923	HSP90AA1;HNRNPA1
regulation of cell migration (GO:0030334)	0.159538	0.185776	0	0	2.91969	5.35902	RACK1;RHOB
response to UV (GO:0009411)	0.159558	0.185776	0	0	5.96248	10.9432	NPM1
protein modification by small protein conjugation (GO:0032446)	0.160153	0.186139	0	0	2.91237	5.33436	UBC;RACK1
intrinsic apoptotic signaling pathway (GO:0097193)	0.163985	0.18959	0	0	5.78451	10.4583	CRIP1
positive regulation of vasculature development (GO:1904018)	0.163985	0.18959	0	0	5.78451	10.4583	RHOB
regulation of protein catabolic process (GO:0042176)	0.163985	0.18959	0	0	5.78451	10.4583	EEF1A1
chromatin remodeling (GO:0006338)	0.165456	0.190955	0	0	5.72751	10.3041	NPM1
cellular metal ion homeostasis (GO:0006875)	0.166924	0.192312	0	0	5.67162	10.1534	TPT1
nucleotide-excision repair (GO:0006289)	0.168389	0.193662	0	0	5.6168	10.0062	UBC
RNA export from nucleus (GO:0006405)	0.169852	0.194327	0	0	5.56303	9.86228	HNRNPA1
small GTPase mediated signal transduction (GO:0007264)	0.169852	0.194327	0	0	5.56303	9.86228	JUN
chromosome organization (GO:0051276)	0.169852	0.194327	0	0	5.56303	9.86228	UBC
response to endoplasmic reticulum stress (GO:0034976)	0.175679	0.200299	0	0	5.3578	9.31772	JUN
regulation of protein kinase activity (GO:0045859)	0.175679	0.200299	0	0	5.3578	9.31772	PPIA
Fc-epsilon receptor signaling pathway (GO:0038095)	0.17713	0.20091	0	0	5.30882	9.1889	JUN
regulation of Wnt signaling pathway (GO:0030111)	0.17713	0.20091	0	0	5.30882	9.1889	RACK1
cellular divalent inorganic cation homeostasis (GO:0072503)	0.17713	0.20091	0	0	5.30882	9.1889	TPT1
Fc receptor signaling pathway (GO:0038093)	0.178578	0.201512	0	0	5.26073	9.06282	JUN
regulation of cytoskeleton organization (GO:0051493)	0.178578	0.201512	0	0	5.26073	9.06282	RHOB
regulation of macroautophagy (GO:0016241)	0.178578	0.201512	0	0	5.26073	9.06282	GAPDH
activation of protein kinase activity (GO:0032147)	0.181467	0.203725	0	0	5.1671	8.81861	PPIA
negative regulation of cell motility (GO:2000146)	0.181467	0.203725	0	0	5.1671	8.81861	RHOB
positive regulation of cellular component organization (GO:0051130)	0.181467	0.203725	0	0	5.1671	8.81861	RACK1
regulation of transcription by RNA polymerase II (GO:0006357)	0.182831	0.204298	0	0	1.67069	2.83883	DNAJB1;NPM1;JUN;KLF6;UBC;KLF2
calcium ion transport (GO:0006816)	0.182907	0.204298	0	0	5.12152	8.70031	TPT1
positive regulation of protein metabolic process (GO:0051247)	0.182907	0.204298	0	0	5.12152	8.70031	KLF2
positive regulation of angiogenesis (GO:0045766)	0.184345	0.205556	0	0	5.07673	8.58446	RHOB
positive regulation of cysteine-type endopeptidase activity involved in apoptotic process (GO:0043280)	0.188645	0.209995	0	0	4.94691	8.25089	RACK1
cytoskeleton organization (GO:0007010)	0.190074	0.211228	0	0	4.90509	8.14414	RHOB
protein homooligomerization (GO:0051260)	0.191499	0.212455	0	0	4.86397	8.03951	B2M
cellular response to organic substance (GO:0071310)	0.194344	0.215213	0	0	4.78375	7.83639	RACK1
negative regulation of nucleic acid-templated transcription (GO:1903507)	0.194639	0.215213	0	0	2.55844	4.18717	HSPA8;JUN
regulation of protein secretion (GO:0050708)	0.197179	0.217656	0	0	4.70612	7.64106	PPIA
circulatory system development (GO:0072359)	0.198593	0.21885	0	0	4.66824	7.5462	CRIP1
DNA-dependent DNA replication (GO:0006261)	0.202819	0.223135	0	0	4.55813	7.27223	UBC
G2/M transition of mitotic cell cycle (GO:0000086)	0.204224	0.224305	0	0	4.52257	7.18429	HSP90AA1
cell cycle G2/M phase transition (GO:0044839)	0.205625	0.225095	0	0	4.48756	7.09797	HSP90AA1
cellular response to hypoxia (GO:0071456)	0.205625	0.225095	0	0	4.48756	7.09797	UBC
regulation of cell motility (GO:2000145)	0.208421	0.227777	0	0	4.41912	6.93003	RHOB
cellular calcium ion homeostasis (GO:0006874)	0.212598	0.231574	0	0	4.32026	6.68929	TPT1
organic substance transport (GO:0071702)	0.212598	0.231574	0	0	4.32026	6.68929	TXNIP
regulation of small GTPase mediated signal transduction (GO:0051056)	0.219511	0.238316	0	0	4.16492	6.31548	RHOB
positive regulation of cellular catabolic process (GO:0031331)	0.219511	0.238316	0	0	4.16492	6.31548	HSP90AA1
chromatin organization (GO:0006325)	0.220887	0.239415	0	0	4.13517	6.24454	NPM1
receptor-mediated endocytosis (GO:0006898)	0.22226	0.240114	0	0	4.10584	6.17481	HSP90AA1
nitrogen compound transport (GO:0071705)	0.22226	0.240114	0	0	4.10584	6.17481	TXNIP
negative regulation of cell migration (GO:0030336)	0.223631	0.241199	0	0	4.07692	6.10625	RHOB
positive regulation of hydrolase activity (GO:0051345)	0.23045	0.247743	0	0	3.9382	5.78018	RACK1
regulation of G2/M transition of mitotic cell cycle (GO:0010389)	0.23045	0.247743	0	0	3.9382	5.78018	HSP90AA1
regulation of cytokine production (GO:0001817)	0.231807	0.248796	0	0	3.91157	5.71813	GAPDH
protein ubiquitination (GO:0016567)	0.233927	0.250663	0	0	2.25297	3.27299	UBC;RACK1
actin filament organization (GO:0007015)	0.234513	0.250884	0	0	3.85937	5.59702	RHOB
cellular response to interleukin-1 (GO:0071347)	0.238556	0.254795	0	0	3.78361	5.42249	UBC
regulation of cell differentiation (GO:0045595)	0.239899	0.255815	0	0	3.75901	5.36613	HSP90AB1
peptide biosynthetic process (GO:0043043)	0.247908	0.263928	0	0	3.61783	5.04577	EEF1A1
heart development (GO:0007507)	0.25056	0.266321	0	0	3.57308	4.94535	CRIP1
positive regulation of I-kappaB kinase/NF-kappaB signaling (GO:0043123)	0.259769	0.275665	0	0	3.42474	4.61642	GAPDH
positive regulation of developmental process (GO:0051094)	0.267575	0.283492	0	0	3.30699	4.35978	HSP90AB1
RNA processing (GO:0006396)	0.270159	0.285312	0	0	3.2695	4.27894	RBM3
regulation of immune response (GO:0050776)	0.270159	0.285312	0	0	3.2695	4.27894	B2M
regulation of GTPase activity (GO:0043087)	0.282947	0.29834	0	0	3.09402	3.90619	RACK1
negative regulation of Wnt signaling pathway (GO:0030178)	0.285479	0.300528	0	0	3.06115	3.83741	RACK1
ribosome biogenesis (GO:0042254)	0.286741	0.301376	0	0	3.04496	3.80369	NPM1
regulation of signal transduction (GO:0009966)	0.294271	0.308306	0	0	2.95133	3.61023	PPIA
negative regulation of intracellular signal transduction (GO:1902532)	0.294271	0.308306	0	0	2.95133	3.61023	RACK1
modification-dependent protein catabolic process (GO:0019941)	0.298006	0.311724	0	0	2.90662	3.51887	UBC
positive regulation of cellular process (GO:0048522)	0.299223	0.3125	0	0	1.88161	2.27029	NPM1;HSP90AB1
regulation of angiogenesis (GO:0045765)	0.300486	0.313324	0	0	2.87755	3.45983	RHOB
mitotic cell cycle phase transition (GO:0044772)	0.307875	0.32052	0	0	2.79369	3.29115	HSP90AA1
positive regulation of GTPase activity (GO:0043547)	0.313974	0.326354	0	0	2.72742	3.15957	RACK1
positive regulation of cell motility (GO:2000147)	0.322425	0.334611	0	0	2.63971	2.98784	RACK1
regulation of I-kappaB kinase/NF-kappaB signaling (GO:0043122)	0.326016	0.337805	0	0	2.6038	2.91836	GAPDH
regulation of transcription, DNA-templated (GO:0006355)	0.355761	0.368048	0	0	1.31949	1.36369	HSPA8;NPM1;JUN;KLF6;KLF2
positive regulation of signal transduction (GO:0009967)	0.358651	0.370456	0	0	2.31005	2.36874	KLF2
positive regulation of cell differentiation (GO:0045597)	0.365442	0.376879	0	0	2.25544	2.27043	HSP90AB1
negative regulation of signal transduction (GO:0009968)	0.375497	0.386041	0	0	2.17813	2.13349	RACK1
protein deubiquitination (GO:0016579)	0.375497	0.386041	0	0	2.17813	2.13349	UBC
positive regulation of cell migration (GO:0030335)	0.37771	0.387712	0	0	2.16165	2.10465	RACK1
protein modification by small protein removal (GO:0070646)	0.385397	0.394987	0	0	2.10588	2.00792	UBC
innate immune response (GO:0045087)	0.41315	0.422773	0	0	1.92144	1.69844	B2M
MAPK cascade (GO:0000165)	0.414193	0.423183	0	0	1.91498	1.68791	UBC
chemical synaptic transmission (GO:0007268)	0.41731	0.425708	0	0	1.89585	1.65683	HSPA8
protein polyubiquitination (GO:0000209)	0.425545	0.432769	0	0	1.84665	1.57775	UBC
cilium assembly (GO:0060271)	0.425545	0.432769	0	0	1.84665	1.57775	HSP90AA1
proteasome-mediated ubiquitin-dependent protein catabolic process (GO:0043161)	0.432657	0.439324	0	0	1.80561	1.51275	UBC
cellular response to oxygen-containing compound (GO:1901701)	0.434674	0.440692	0	0	1.79421	1.49486	JUN
cellular protein localization (GO:0034613)	0.440681	0.446096	0	0	1.76085	1.4429	NPM1
intracellular protein transport (GO:0006886)	0.447611	0.452417	0	0	1.72344	1.38535	NPM1
positive regulation of multicellular organismal process (GO:0051240)	0.456399	0.460592	0	0	1.67758	1.31588	GAPDH
cellular protein metabolic process (GO:0044267)	0.521978	0.525968	0	0	1.38214	0.898572	EEF1A1
organelle organization (GO:0006996)	0.524536	0.52774	0	0	1.37203	0.885292	PPIA
organelle assembly (GO:0070925)	0.528771	0.531189	0	0	1.35551	0.863729	NPM1
regulation of intracellular signal transduction (GO:1902531)	0.538786	0.540426	0	0	1.31739	0.814724	RHOB
regulation of cellular macromolecule biosynthetic process (GO:2000112)	0.563709	0.564566	0	0	1.22799	0.703903	RBM3
positive regulation of cell population proliferation (GO:0008284)	0.56838	0.56838	0	0	1.21204	0.68476	NPM1

## Sheet: UP-Reactome_2016
Term	P-value	Adjusted P-value	Old P-value	Old Adjusted P-value	Odds Ratio	Combined Score	Genes
Attenuation phase Homo sapiens R-HSA-3371568	4.10253e-12	1.7887e-09	0	0	206.328	5409.79	DNAJB1;HSPA8;HSP90AA1;HSP90AB1;HSPA1B;HSPA1A
HSF1 activation Homo sapiens R-HSA-3371511	8.43311e-12	1.83842e-09	0	0	179.388	4574.2	EEF1A1;DNAJB1;HSP90AA1;HSP90AB1;HSPA1B;HSPA1A
HSF1-dependent transactivation Homo sapiens R-HSA-3371571	2.37288e-11	3.44858e-09	0	0	147.318	3604.03	DNAJB1;HSPA8;HSP90AA1;HSP90AB1;HSPA1B;HSPA1A
Cellular response to heat stress Homo sapiens R-HSA-3371556	2.83164e-10	3.08648e-08	0	0	55.8315	1227.45	EEF1A1;HSPA8;DNAJB1;HSP90AA1;HSP90AB1;HSPA1B;HSPA1A
Cellular responses to stress Homo sapiens R-HSA-2262752	9.91206e-09	8.64332e-07	0	0	18.9582	349.391	EEF1A1;HSPA8;DNAJB1;HSP90AA1;JUN;HSP90AB1;UBC;HSPA1B;HSPA1A
Infectious disease Homo sapiens R-HSA-5663205	1.21121e-07	8.80142e-06	0	0	17.1024	272.381	NPM1;HSP90AA1;HSP90AB1;UBC;FAU;PPIA;B2M;HSPA1A
Regulation of HSF1-mediated heat shock response Homo sapiens R-HSA-3371453	1.13068e-05	0.000704252	0	0	33.7674	384.614	HSPA8;DNAJB1;HSPA1B;HSPA1A
Disease Homo sapiens R-HSA-1643685	2.83126e-05	0.00154304	0	0	7.95413	83.2973	NPM1;HSP90AA1;HSP90AB1;UBC;FAU;PPIA;B2M;HSPA1A
Uptake and function of diphtheria toxin Homo sapiens R-HSA-5336415	4.44291e-05	0.00215234	0	0	302.439	3030.93	HSP90AA1;HSP90AB1
Host Interactions of HIV factors Homo sapiens R-HSA-162909	7.40695e-05	0.00322943	0	0	20.48	194.775	NPM1;UBC;PPIA;B2M
AUF1 (hnRNP D0) binds and destabilizes mRNA Homo sapiens R-HSA-450408	0.000114543	0.00454007	0	0	36.6066	332.189	HSPA8;UBC;HSPA1A
The role of GTSE1 in G2/M progression after G2 checkpoint Homo sapiens R-HSA-8852276	0.000149228	0.00542194	0	0	33.3298	293.637	HSP90AA1;HSP90AB1;UBC
The NLRP3 inflammasome Homo sapiens R-HSA-844456	0.000194204	0.00651332	0	0	120.939	1033.62	HSP90AB1;TXNIP
Semaphorin interactions Homo sapiens R-HSA-373755	0.000217804	0.00666389	0	0	29.1519	245.806	HSP90AA1;HSP90AB1;RHOB
Assembly Of The HIV Virion Homo sapiens R-HSA-175474	0.000229262	0.00666389	0	0	109.939	921.363	UBC;PPIA
Gene Expression Homo sapiens R-HSA-74160	0.000348842	0.00901625	0	0	4.52659	36.0357	EEF1A1;EEF1B2;HSPA8;NPM1;HSP90AA1;JUN;UBC;FAU;HNRNPA1;HSPA1A
Sema3A PAK dependent Axon repulsion Homo sapiens R-HSA-399954	0.000351551	0.00901625	0	0	86.368	686.898	HSP90AA1;HSP90AB1
Inflammasomes Homo sapiens R-HSA-622312	0.000397987	0.00953341	0	0	80.6061	631.072	HSP90AB1;TXNIP
Regulation of mRNA stability by proteins that bind AU-rich elements Homo sapiens R-HSA-450531	0.000454834	0.00953341	0	0	22.4571	172.82	HSPA8;UBC;HSPA1A
Constitutive Signaling by Ligand-Responsive EGFR Cancer Variants Homo sapiens R-HSA-1236382	0.000499313	0.00953341	0	0	71.1159	540.643	HSP90AA1;UBC
Signaling by Ligand-Responsive EGFR Variants in Cancer Homo sapiens R-HSA-5637815	0.000499313	0.00953341	0	0	71.1159	540.643	HSP90AA1;UBC
Signaling by EGFR in Cancer Homo sapiens R-HSA-1643713	0.000499313	0.00953341	0	0	71.1159	540.643	HSP90AA1;UBC
Eukaryotic Translation Elongation Homo sapiens R-HSA-156842	0.000502909	0.00953341	0	0	21.6704	164.589	EEF1A1;EEF1B2;FAU
MAPK6/MAPK4 signaling Homo sapiens R-HSA-5687128	0.000554129	0.0100667	0	0	20.9368	156.986	DNAJB1;JUN;UBC
HIV Infection Homo sapiens R-HSA-162906	0.000590559	0.0102993	0	0	11.6881	86.8943	NPM1;UBC;PPIA;B2M
Budding and maturation of HIV virion Homo sapiens R-HSA-162588	0.000870235	0.0145932	0	0	52.5481	370.293	UBC;PPIA
Uptake and actions of bacterial toxins Homo sapiens R-HSA-5339562	0.00101594	0.0164056	0	0	48.3394	333.152	HSP90AA1;HSP90AB1
Influenza Life Cycle Homo sapiens R-HSA-168255	0.00171664	0.0267305	0	0	13.9793	89.0118	HSP90AA1;FAU;HSPA1A
Axon guidance Homo sapiens R-HSA-422475	0.00190367	0.0286206	0	0	6.35784	39.8254	HSPA8;HSP90AA1;HSP90AB1;UBC;RHOB
Influenza Infection Homo sapiens R-HSA-168254	0.00214307	0.0311104	0	0	12.9043	79.3036	HSP90AA1;FAU;HSPA1A
Developmental Biology Homo sapiens R-HSA-1266738	0.00221198	0.0311104	0	0	5.08886	31.1126	HSPA8;HSP90AA1;JUN;HSP90AB1;UBC;RHOB
Translation Homo sapiens R-HSA-72766	0.00231302	0.0315149	0	0	12.553	76.1867	EEF1A1;EEF1B2;FAU
Innate Immune System Homo sapiens R-HSA-168249	0.00252483	0.0333584	0	0	4.95002	29.6089	HSP90AA1;JUN;HSP90AB1;UBC;TXNIP;B2M
Signaling by ERBB2 Homo sapiens R-HSA-1227986	0.00280947	0.0360273	0	0	28.0789	164.957	HSP90AA1;UBC
Nucleotide-binding domain, leucine rich repeat containing receptor (NLR) signaling pathways Homo sapiens R-HSA-168643	0.003061	0.0381313	0	0	26.8283	155.309	HSP90AB1;TXNIP
G2/M Transition Homo sapiens R-HSA-69275	0.00339704	0.0411419	0	0	10.9164	62.0579	HSP90AA1;HSP90AB1;UBC
Mitotic G2-G2/M phases Homo sapiens R-HSA-453274	0.00350855	0.041344	0	0	10.7883	60.9816	HSP90AA1;HSP90AB1;UBC
MAP kinase activation in TLR cascade Homo sapiens R-HSA-450294	0.00494117	0.0566934	0	0	20.8015	110.459	JUN;UBC
ER-Phagosome pathway Homo sapiens R-HSA-1236974	0.0057749	0.0645604	0	0	19.1457	98.6816	UBC;B2M
Amyloid fiber formation Homo sapiens R-HSA-977225	0.00630391	0.0687127	0	0	18.2727	92.5803	UBC;B2M
TRAF6 Mediated Induction of proinflammatory cytokines Homo sapiens R-HSA-168180	0.00704237	0.0748896	0	0	17.2251	85.3644	JUN;UBC
Senescence-Associated Secretory Phenotype (SASP) Homo sapiens R-HSA-2559582	0.00801788	0.0813099	0	0	16.0727	77.5683	JUN;UBC
Glucose metabolism Homo sapiens R-HSA-70326	0.0084242	0.0813099	0	0	15.6537	74.7721	UBC;GAPDH
APOBEC3G mediated resistance to HIV-1 infection Homo sapiens R-HSA-180689	0.0087202	0.0813099	0	0	146.772	696.01	PPIA
Antigen processing-Cross presentation Homo sapiens R-HSA-1236975	0.00905072	0.0813099	0	0	15.0644	70.8766	UBC;B2M
Toll Like Receptor 10 (TLR10) Cascade Homo sapiens R-HSA-168142	0.00905072	0.0813099	0	0	15.0644	70.8766	JUN;UBC
Toll Like Receptor 5 (TLR5) Cascade Homo sapiens R-HSA-168176	0.00905072	0.0813099	0	0	15.0644	70.8766	JUN;UBC
MyD88 cascade initiated on plasma membrane Homo sapiens R-HSA-975871	0.00905072	0.0813099	0	0	15.0644	70.8766	JUN;UBC
TRAF6 mediated induction of NFkB and MAP kinases upon TLR7/8 or 9 activation Homo sapiens R-HSA-975138	0.00926408	0.0813099	0	0	14.8777	69.6514	JUN;UBC
Peptide chain elongation Homo sapiens R-HSA-156902	0.00947968	0.0813099	0	0	14.6955	68.4605	EEF1A1;FAU
MyD88 dependent cascade initiated on endosome Homo sapiens R-HSA-975155	0.00969751	0.0813099	0	0	14.5177	67.3024	JUN;UBC
Toll Like Receptor 7/8 (TLR7/8) Cascade Homo sapiens R-HSA-168181	0.00969751	0.0813099	0	0	14.5177	67.3024	JUN;UBC
Regulation of PLK1 Activity at G2/M Transition Homo sapiens R-HSA-2565942	0.0101399	0.0819993	0	0	14.1747	65.08	HSP90AA1;UBC
Toll Like Receptor 9 (TLR9) Cascade Homo sapiens R-HSA-168138	0.0103644	0.0819993	0	0	14.0092	64.0132	JUN;UBC
Scavenging by Class F Receptors Homo sapiens R-HSA-3000484	0.0104554	0.0819993	0	0	117.412	535.473	HSP90AA1
Oxidative Stress Induced Senescence Homo sapiens R-HSA-2559580	0.011051	0.0819993	0	0	13.5349	60.9778	JUN;UBC
MyD88:Mal cascade initiated on plasma membrane Homo sapiens R-HSA-166058	0.0112843	0.0819993	0	0	13.3838	60.0177	JUN;UBC
Toll Like Receptor TLR1:TLR2 Cascade Homo sapiens R-HSA-168179	0.0112843	0.0819993	0	0	13.3838	60.0177	JUN;UBC
Toll Like Receptor TLR6:TLR2 Cascade Homo sapiens R-HSA-168188	0.0112843	0.0819993	0	0	13.3838	60.0177	JUN;UBC
Toll Like Receptor 2 (TLR2) Cascade Homo sapiens R-HSA-181438	0.0112843	0.0819993	0	0	13.3838	60.0177	JUN;UBC
Regulation of actin dynamics for phagocytic cup formation Homo sapiens R-HSA-2029482	0.0124831	0.0850409	0	0	12.6762	55.5648	HSP90AA1;HSP90AB1
MyD88-independent TLR3/TLR4 cascade Homo sapiens R-HSA-166166	0.0124831	0.0850409	0	0	12.6762	55.5648	JUN;UBC
Toll Like Receptor 3 (TLR3) Cascade Homo sapiens R-HSA-168164	0.0124831	0.0850409	0	0	12.6762	55.5648	JUN;UBC
TRIF-mediated TLR3/TLR4 signaling Homo sapiens R-HSA-937061	0.0124831	0.0850409	0	0	12.6762	55.5648	JUN;UBC
MAPK family signaling cascades Homo sapiens R-HSA-5683057	0.0132608	0.0889494	0	0	6.56717	28.3895	DNAJB1;JUN;UBC
Downregulation of ERBB4 signaling Homo sapiens R-HSA-1253288	0.0139168	0.0919355	0	0	83.8571	358.46	UBC
CHL1 interactions Homo sapiens R-HSA-447041	0.0156432	0.0934793	0	0	73.3713	305.057	HSPA8
RHO GTPases Activate Rhotekin and Rhophilins Homo sapiens R-HSA-5666185	0.0156432	0.0934793	0	0	73.3713	305.057	RHOB
Integration of provirus Homo sapiens R-HSA-162592	0.0156432	0.0934793	0	0	73.3713	305.057	PPIA
PTK6 Regulates RTKs and Their Effectors AKT1 and DOK1 Homo sapiens R-HSA-8849469	0.0156432	0.0934793	0	0	73.3713	305.057	UBC
Activated TLR4 signalling Homo sapiens R-HSA-166054	0.0163955	0.0934793	0	0	10.9394	44.9691	JUN;UBC
Cell Cycle Homo sapiens R-HSA-1640170	0.0165948	0.0934793	0	0	4.45483	18.2588	NPM1;HSP90AA1;HSP90AB1;UBC
Nef mediated downregulation of MHC class I complex cell surface expression Homo sapiens R-HSA-164940	0.0173666	0.0934793	0	0	65.2157	264.333	B2M
eNOS activation Homo sapiens R-HSA-203615	0.0173666	0.0934793	0	0	65.2157	264.333	HSP90AA1
Tetrahydrobiopterin (BH4) synthesis, recycling, salvage and regulation Homo sapiens R-HSA-1474151	0.0173666	0.0934793	0	0	65.2157	264.333	HSP90AA1
IRAK2 mediated activation of TAK1 complex upon TLR7/8 or 9 stimulation Homo sapiens R-HSA-975163	0.0173666	0.0934793	0	0	65.2157	264.333	UBC
IRAK2 mediated activation of TAK1 complex Homo sapiens R-HSA-937042	0.0173666	0.0934793	0	0	65.2157	264.333	UBC
Diseases of carbohydrate metabolism Homo sapiens R-HSA-5663084	0.0173666	0.0934793	0	0	65.2157	264.333	UBC
Myoclonic epilepsy of Lafora Homo sapiens R-HSA-3785653	0.0173666	0.0934793	0	0	65.2157	264.333	UBC
Glycogen storage diseases Homo sapiens R-HSA-3229121	0.0173666	0.0934793	0	0	65.2157	264.333	UBC
Activation of the AP-1 family of transcription factors Homo sapiens R-HSA-450341	0.0173666	0.0934793	0	0	65.2157	264.333	JUN
Fcgamma receptor (FCGR) dependent phagocytosis Homo sapiens R-HSA-2029480	0.0186695	0.0976322	0	0	10.1936	40.5795	HSP90AA1;HSP90AB1
Membrane binding and targetting of GAG proteins Homo sapiens R-HSA-174490	0.019087	0.0976322	0	0	58.6912	232.343	UBC
Synthesis And Processing Of GAG, GAGPOL Polyproteins Homo sapiens R-HSA-174495	0.019087	0.0976322	0	0	58.6912	232.343	UBC
Signaling by NOTCH Homo sapiens R-HSA-157118	0.0192577	0.0976322	0	0	10.0227	39.5882	JUN;UBC
Toll Like Receptor 4 (TLR4) Cascade Homo sapiens R-HSA-166016	0.0192577	0.0976322	0	0	10.0227	39.5882	JUN;UBC
Endosomal/Vacuolar pathway Homo sapiens R-HSA-1236977	0.0208046	0.102067	0	0	53.3529	206.614	B2M
Purine ribonucleoside monophosphate biosynthesis Homo sapiens R-HSA-73817	0.0208046	0.102067	0	0	53.3529	206.614	IMPDH2
Late Phase of HIV Life Cycle Homo sapiens R-HSA-162599	0.0210689	0.102067	0	0	9.54257	36.8339	UBC;PPIA
Influenza Viral RNA Transcription and Replication Homo sapiens R-HSA-168273	0.0210689	0.102067	0	0	9.54257	36.8339	HSP90AA1;FAU
p75NTR recruits signalling complexes Homo sapiens R-HSA-209543	0.0225192	0.104813	0	0	48.9044	185.513	UBC
NF-kB is activated and signals survival Homo sapiens R-HSA-209560	0.0225192	0.104813	0	0	48.9044	185.513	UBC
Downregulation of ERBB2:ERBB3 signaling Homo sapiens R-HSA-1358803	0.0225192	0.104813	0	0	48.9044	185.513	UBC
Transcriptional Regulation by TP53 Homo sapiens R-HSA-3700989	0.022662	0.104813	0	0	5.33152	20.1908	NPM1;JUN;UBC
mRNA Splicing - Major Pathway Homo sapiens R-HSA-72163	0.0229485	0.104813	0	0	9.10606	34.3708	HSPA8;HNRNPA1
Early Phase of HIV Life Cycle Homo sapiens R-HSA-162594	0.0242309	0.104813	0	0	45.1403	167.928	PPIA
Receptor-ligand binding initiates the second proteolytic cleavage of Notch receptor Homo sapiens R-HSA-156988	0.0242309	0.104813	0	0	45.1403	167.928	UBC
Toll-Like Receptors Cascades Homo sapiens R-HSA-168898	0.024895	0.104813	0	0	8.70751	32.1576	JUN;UBC
HIV Life Cycle Homo sapiens R-HSA-162587	0.0252259	0.104813	0	0	8.64443	31.8105	UBC;PPIA
Regulation of innate immune responses to cytosolic DNA Homo sapiens R-HSA-3134975	0.0259397	0.104813	0	0	41.9139	153.069	UBC
Association of licensing factors with the pre-replicative complex Homo sapiens R-HSA-69298	0.0259397	0.104813	0	0	41.9139	153.069	UBC
Constitutive Signaling by NOTCH1 HD Domain Mutants Homo sapiens R-HSA-2691232	0.0259397	0.104813	0	0	41.9139	153.069	UBC
Signaling by NOTCH1 HD Domain Mutants in Cancer Homo sapiens R-HSA-2691230	0.0259397	0.104813	0	0	41.9139	153.069	UBC
NRIF signals cell death from the nucleus Homo sapiens R-HSA-205043	0.0259397	0.104813	0	0	41.9139	153.069	UBC
Glycogen synthesis Homo sapiens R-HSA-3322077	0.0259397	0.104813	0	0	41.9139	153.069	UBC
Signaling by EGFRvIII in Cancer Homo sapiens R-HSA-5637812	0.0259397	0.104813	0	0	41.9139	153.069	HSP90AA1
Constitutive Signaling by EGFRvIII Homo sapiens R-HSA-5637810	0.0259397	0.104813	0	0	41.9139	153.069	HSP90AA1
mRNA Splicing Homo sapiens R-HSA-72172	0.0262292	0.104813	0	0	8.46052	30.8038	HSPA8;HNRNPA1
RHO GTPases activate CIT Homo sapiens R-HSA-5625900	0.0276455	0.104813	0	0	39.1176	140.365	RHOB
TGF-beta receptor signaling in EMT (epithelial to mesenchymal transition) Homo sapiens R-HSA-2173791	0.0276455	0.104813	0	0	39.1176	140.365	UBC
Translesion synthesis by REV1 Homo sapiens R-HSA-110312	0.0276455	0.104813	0	0	39.1176	140.365	UBC
p75NTR signals via NF-kB Homo sapiens R-HSA-193639	0.0276455	0.104813	0	0	39.1176	140.365	UBC
TRAF6 mediated induction of TAK1 complex Homo sapiens R-HSA-937072	0.0276455	0.104813	0	0	39.1176	140.365	UBC
Spry regulation of FGF signaling Homo sapiens R-HSA-1295596	0.0276455	0.104813	0	0	39.1176	140.365	UBC
MAP3K8 (TPL2)-dependent MAPK1/3 activation Homo sapiens R-HSA-5684264	0.0276455	0.104813	0	0	39.1176	140.365	UBC
RHO GTPases Activate ROCKs Homo sapiens R-HSA-5627117	0.0293485	0.10844	0	0	36.671	129.394	RHOB
Translesion synthesis by POLK Homo sapiens R-HSA-5655862	0.0293485	0.10844	0	0	36.671	129.394	UBC
Translesion synthesis by POLI Homo sapiens R-HSA-5656121	0.0293485	0.10844	0	0	36.671	129.394	UBC
Oxygen-dependent proline hydroxylation of Hypoxia-inducible Factor Alpha Homo sapiens R-HSA-1234176	0.0310486	0.11281	0	0	34.5121	119.833	UBC
Activation of IRF3/IRF7 mediated by TBK1/IKK epsilon Homo sapiens R-HSA-936964	0.0310486	0.11281	0	0	34.5121	119.833	UBC
Cellular Senescence Homo sapiens R-HSA-2559583	0.0322131	0.115138	0	0	7.54946	25.9353	JUN;UBC
GABA synthesis, release, reuptake and degradation Homo sapiens R-HSA-888590	0.0327458	0.115138	0	0	32.5931	111.435	HSPA8
Regulation of TP53 Activity through Methylation Homo sapiens R-HSA-6804760	0.0327458	0.115138	0	0	32.5931	111.435	UBC
Translesion Synthesis by POLH Homo sapiens R-HSA-110320	0.0327458	0.115138	0	0	32.5931	111.435	UBC
eNOS activation and regulation Homo sapiens R-HSA-203765	0.0344401	0.119174	0	0	30.8762	104.007	HSP90AA1
Metabolism of nitric oxide Homo sapiens R-HSA-202131	0.0344401	0.119174	0	0	30.8762	104.007	HSP90AA1
Regulation of FZD by ubiquitination Homo sapiens R-HSA-4641263	0.0361315	0.121179	0	0	29.3309	97.3958	UBC
Nef-mediates down modulation of cell surface receptors by recruiting them to clathrin adapters Homo sapiens R-HSA-164938	0.0361315	0.121179	0	0	29.3309	97.3958	B2M
TP53 regulates transcription of additional cell cycle genes whose exact role in the p53 pathway remain uncertain Homo sapiens R-HSA-6804115	0.0361315	0.121179	0	0	29.3309	97.3958	NPM1
NOTCH2 Activation and Transmission of Signal to the Nucleus Homo sapiens R-HSA-2979096	0.0361315	0.121179	0	0	29.3309	97.3958	UBC
Metabolism of proteins Homo sapiens R-HSA-392499	0.0376762	0.123981	0	0	2.94606	9.65931	EEF1A1;EEF1B2;UBC;FAU;B2M
Pink/Parkin Mediated Mitophagy Homo sapiens R-HSA-5205685	0.03782	0.123981	0	0	27.9328	91.4775	UBC
Mitophagy Homo sapiens R-HSA-5205647	0.03782	0.123981	0	0	27.9328	91.4775	UBC
Gap-filling DNA repair synthesis and ligation in GG-NER Homo sapiens R-HSA-5696397	0.0395057	0.126651	0	0	26.6618	86.1524	UBC
Downregulation of SMAD2/3:SMAD4 transcriptional activity Homo sapiens R-HSA-2173795	0.0395057	0.126651	0	0	26.6618	86.1524	UBC
APC/C:Cdc20 mediated degradation of Cyclin B Homo sapiens R-HSA-174048	0.0395057	0.126651	0	0	26.6618	86.1524	UBC
Sema4D induced cell migration and growth-cone collapse Homo sapiens R-HSA-416572	0.0411885	0.130132	0	0	25.5013	81.3388	RHOB
IKK complex recruitment mediated by RIP1 Homo sapiens R-HSA-937041	0.0411885	0.130132	0	0	25.5013	81.3388	UBC
Basigin interactions Homo sapiens R-HSA-210991	0.0428684	0.132558	0	0	24.4375	76.9688	PPIA
Antigen Presentation: Folding, assembly and peptide loading of class I MHC Homo sapiens R-HSA-983170	0.0428684	0.132558	0	0	24.4375	76.9688	B2M
APC-Cdc20 mediated degradation of Nek2A Homo sapiens R-HSA-179409	0.0428684	0.132558	0	0	24.4375	76.9688	UBC
Downregulation of TGF-beta receptor signaling Homo sapiens R-HSA-2173788	0.0445455	0.133678	0	0	23.4588	72.9861	UBC
FGFR2 alternative splicing Homo sapiens R-HSA-6803529	0.0445455	0.133678	0	0	23.4588	72.9861	HNRNPA1
Regulation of Hypoxia-inducible Factor (HIF) by oxygen Homo sapiens R-HSA-1234174	0.0445455	0.133678	0	0	23.4588	72.9861	UBC
Cellular response to hypoxia Homo sapiens R-HSA-2262749	0.0445455	0.133678	0	0	23.4588	72.9861	UBC
Processing of Capped Intron-Containing Pre-mRNA Homo sapiens R-HSA-72203	0.0447639	0.133678	0	0	6.27447	19.4907	HSPA8;HNRNPA1
Interferon Signaling Homo sapiens R-HSA-913531	0.0460209	0.134152	0	0	6.17651	19.0154	UBC;B2M
Sema4D in semaphorin signaling Homo sapiens R-HSA-400685	0.0462197	0.134152	0	0	22.5554	69.3433	RHOB
EGFR downregulation Homo sapiens R-HSA-182971	0.0462197	0.134152	0	0	22.5554	69.3433	UBC
VEGFR2 mediated vascular permeability Homo sapiens R-HSA-5218920	0.0462197	0.134152	0	0	22.5554	69.3433	HSP90AA1
Cell Cycle, Mitotic Homo sapiens R-HSA-69278	0.046461	0.134152	0	0	3.98407	12.2277	HSP90AA1;HSP90AB1;UBC
The role of Nef in HIV-1 replication and disease pathogenesis Homo sapiens R-HSA-164952	0.0478911	0.135588	0	0	21.719	66.0001	B2M
Recognition of DNA damage by PCNA-containing replication complex Homo sapiens R-HSA-110314	0.0478911	0.135588	0	0	21.719	66.0001	UBC
Endosomal Sorting Complex Required For Transport (ESCRT) Homo sapiens R-HSA-917729	0.0478911	0.135588	0	0	21.719	66.0001	UBC
PIWI-interacting RNA (piRNA) biogenesis Homo sapiens R-HSA-5601884	0.0495596	0.1381	0	0	20.9422	62.9226	HSP90AA1
Negative regulation of FGFR3 signaling Homo sapiens R-HSA-5654732	0.0495596	0.1381	0	0	20.9422	62.9226	UBC
Immune System Homo sapiens R-HSA-168256	0.0497287	0.1381	0	0	2.47363	7.42379	HSP90AA1;JUN;HSP90AB1;UBC;TXNIP;B2M
Termination of translesion DNA synthesis Homo sapiens R-HSA-5656169	0.0512253	0.138273	0	0	20.2191	60.0814	UBC
Activated NOTCH1 Transmits Signal to the Nucleus Homo sapiens R-HSA-2122948	0.0512253	0.138273	0	0	20.2191	60.0814	UBC
MAPK targets/ Nuclear events mediated by MAP kinases Homo sapiens R-HSA-450282	0.0512253	0.138273	0	0	20.2191	60.0814	JUN
Export of Viral Ribonucleoproteins from Nucleus Homo sapiens R-HSA-168274	0.0528881	0.138273	0	0	19.5441	57.4514	HSPA1A
Negative regulation of FGFR4 signaling Homo sapiens R-HSA-5654733	0.0528881	0.138273	0	0	19.5441	57.4514	UBC
Regulation of TNFR1 signaling Homo sapiens R-HSA-5357905	0.0528881	0.138273	0	0	19.5441	57.4514	UBC
Vesicle-mediated transport Homo sapiens R-HSA-5653656	0.0541931	0.138273	0	0	3.7339	10.8851	HSPA8;HSP90AA1;UBC
TGF-beta receptor signaling activates SMADs Homo sapiens R-HSA-2173789	0.0545481	0.138273	0	0	18.9127	55.0109	UBC
Nuclear import of Rev protein Homo sapiens R-HSA-180746	0.0545481	0.138273	0	0	18.9127	55.0109	NPM1
Signaling by NOTCH2 Homo sapiens R-HSA-1980145	0.0545481	0.138273	0	0	18.9127	55.0109	UBC
Oncogene Induced Senescence Homo sapiens R-HSA-2559585	0.0545481	0.138273	0	0	18.9127	55.0109	UBC
SMAD2/SMAD3:SMAD4 heterotrimer regulates transcription Homo sapiens R-HSA-2173796	0.0545481	0.138273	0	0	18.9127	55.0109	UBC
Gluconeogenesis Homo sapiens R-HSA-70263	0.0545481	0.138273	0	0	18.9127	55.0109	GAPDH
Glycolysis Homo sapiens R-HSA-70171	0.0545481	0.138273	0	0	18.9127	55.0109	GAPDH
Negative regulation of FGFR1 signaling Homo sapiens R-HSA-5654726	0.0545481	0.138273	0	0	18.9127	55.0109	UBC
EPHA-mediated growth cone collapse Homo sapiens R-HSA-3928663	0.0578597	0.143334	0	0	17.7647	50.6247	HSP90AA1
Purine metabolism Homo sapiens R-HSA-73847	0.0578597	0.143334	0	0	17.7647	50.6247	IMPDH2
Negative regulation of FGFR2 signaling Homo sapiens R-HSA-5654727	0.0578597	0.143334	0	0	17.7647	50.6247	UBC
Negative regulators of RIG-I/MDA5 signaling Homo sapiens R-HSA-936440	0.0578597	0.143334	0	0	17.7647	50.6247	UBC
Lysosome Vesicle Biogenesis Homo sapiens R-HSA-432720	0.0595113	0.144149	0	0	17.2413	48.648	HSPA8
Interactions of Rev with host cellular proteins Homo sapiens R-HSA-177243	0.0595113	0.144149	0	0	17.2413	48.648	NPM1
Regulation of TP53 Degradation Homo sapiens R-HSA-6804757	0.0595113	0.144149	0	0	17.2413	48.648	UBC
Fanconi Anemia Pathway Homo sapiens R-HSA-6783310	0.0595113	0.144149	0	0	17.2413	48.648	UBC
Regulation of TP53 Expression and Degradation Homo sapiens R-HSA-6806003	0.06116	0.147325	0	0	16.7479	46.798	UBC
Translesion synthesis by Y family DNA polymerases bypasses lesions on DNA template Homo sapiens R-HSA-110313	0.0628059	0.150458	0	0	16.2819	45.0634	UBC
DNA Damage Recognition in GG-NER Homo sapiens R-HSA-5696394	0.064449	0.151891	0	0	15.841	43.4342	UBC
G1 Phase Homo sapiens R-HSA-69236	0.064449	0.151891	0	0	15.841	43.4342	UBC
Cyclin D associated events in G1 Homo sapiens R-HSA-69231	0.064449	0.151891	0	0	15.841	43.4342	UBC
Dual Incision in GG-NER Homo sapiens R-HSA-5696400	0.0660894	0.154919	0	0	15.4234	41.9014	UBC
Negative regulation of MAPK pathway Homo sapiens R-HSA-5675221	0.0677269	0.157909	0	0	15.0271	40.4572	UBC
Pre-NOTCH Transcription and Translation Homo sapiens R-HSA-1912408	0.0693617	0.160009	0	0	14.6507	39.0943	JUN
TNF signaling Homo sapiens R-HSA-75893	0.0693617	0.160009	0	0	14.6507	39.0943	UBC
Deactivation of the beta-catenin transactivating complex Homo sapiens R-HSA-3769402	0.0709936	0.162912	0	0	14.2927	37.8065	UBC
Platelet activation, signaling and aggregation Homo sapiens R-HSA-76002	0.0722069	0.164828	0	0	4.76011	12.5106	PPIA;RHOB
Formation of Incision Complex in GG-NER Homo sapiens R-HSA-5696395	0.0726228	0.164914	0	0	13.9517	36.588	UBC
Transcriptional activity of SMAD2/SMAD3:SMAD4 heterotrimer Homo sapiens R-HSA-2173793	0.0742492	0.166869	0	0	13.6265	35.4335	UBC
Interleukin-1 signaling Homo sapiens R-HSA-446652	0.0742492	0.166869	0	0	13.6265	35.4335	UBC
Diseases of metabolism Homo sapiens R-HSA-5668914	0.0758728	0.169644	0	0	13.3162	34.3384	UBC
DNA Damage Bypass Homo sapiens R-HSA-73893	0.0774937	0.172384	0	0	13.0196	33.2984	UBC
NOTCH1 Intracellular Domain Regulates Transcription Homo sapiens R-HSA-2122947	0.0791118	0.17509	0	0	12.7359	32.3097	UBC
TP53 Regulates Transcription of Cell Cycle Genes Homo sapiens R-HSA-6791312	0.0807271	0.176401	0	0	12.4643	31.3687	NPM1
Death Receptor Signalling Homo sapiens R-HSA-73887	0.0807271	0.176401	0	0	12.4643	31.3687	UBC
Regulation of activated PAK-2p34 by proteasome mediated degradation Homo sapiens R-HSA-211733	0.0823397	0.176401	0	0	12.204	30.4723	UBC
Formation of the ternary complex, and subsequently, the 43S complex Homo sapiens R-HSA-72695	0.0839496	0.176401	0	0	11.9544	29.6174	FAU
CDK-mediated phosphorylation and removal of Cdc6 Homo sapiens R-HSA-69017	0.0839496	0.176401	0	0	11.9544	29.6174	UBC
Ubiquitin-dependent degradation of Cyclin D1 Homo sapiens R-HSA-69229	0.0839496	0.176401	0	0	11.9544	29.6174	UBC
Ubiquitin-dependent degradation of Cyclin D Homo sapiens R-HSA-75815	0.0839496	0.176401	0	0	11.9544	29.6174	UBC
Regulation of Apoptosis Homo sapiens R-HSA-169911	0.0839496	0.176401	0	0	11.9544	29.6174	UBC
Neurotransmitter Release Cycle Homo sapiens R-HSA-112310	0.0855567	0.176401	0	0	11.7147	28.8015	HSPA8
Vpu mediated degradation of CD4 Homo sapiens R-HSA-180534	0.0855567	0.176401	0	0	11.7147	28.8015	UBC
Autodegradation of the E3 ubiquitin ligase COP1 Homo sapiens R-HSA-349425	0.0855567	0.176401	0	0	11.7147	28.8015	UBC
Metabolism of carbohydrates Homo sapiens R-HSA-71387	0.0870049	0.176401	0	0	4.26082	10.404	UBC;GAPDH
Deposition of new CENPA-containing nucleosomes at the centromere Homo sapiens R-HSA-606279	0.0871611	0.176401	0	0	11.4844	28.022	NPM1
Nucleosome assembly Homo sapiens R-HSA-774815	0.0871611	0.176401	0	0	11.4844	28.022	NPM1
p53-Independent DNA Damage Response Homo sapiens R-HSA-69610	0.0871611	0.176401	0	0	11.4844	28.022	UBC
p53-Independent G1/S DNA damage checkpoint Homo sapiens R-HSA-69613	0.0871611	0.176401	0	0	11.4844	28.022	UBC
Ubiquitin Mediated Degradation of Phosphorylated Cdc25A Homo sapiens R-HSA-69601	0.0871611	0.176401	0	0	11.4844	28.022	UBC
GPVI-mediated activation cascade Homo sapiens R-HSA-114604	0.0887627	0.176401	0	0	11.263	27.2766	RHOB
Formation of TC-NER Pre-Incision Complex Homo sapiens R-HSA-6781823	0.0887627	0.176401	0	0	11.263	27.2766	UBC
Vif-mediated degradation of APOBEC3G Homo sapiens R-HSA-180585	0.0887627	0.176401	0	0	11.263	27.2766	UBC
Diseases of signal transduction Homo sapiens R-HSA-5663202	0.0901741	0.176401	0	0	4.17016	10.0335	HSP90AA1;UBC
Golgi Associated Vesicle Biogenesis Homo sapiens R-HSA-432722	0.0903616	0.176401	0	0	11.0499	26.5634	HSPA8
SCF-beta-TrCP mediated degradation of Emi1 Homo sapiens R-HSA-174113	0.0903616	0.176401	0	0	11.0499	26.5634	UBC
Stabilization of p53 Homo sapiens R-HSA-69541	0.0903616	0.176401	0	0	11.0499	26.5634	UBC
Degradation of AXIN Homo sapiens R-HSA-4641257	0.0903616	0.176401	0	0	11.0499	26.5634	UBC
FCERI mediated MAPK activation Homo sapiens R-HSA-2871796	0.0907057	0.176401	0	0	4.15542	9.97358	JUN;UBC
Hh mutants that don't undergo autocatalytic processing are degraded by ERAD Homo sapiens R-HSA-5362768	0.0919578	0.176401	0	0	10.8448	25.8802	UBC
Degradation of DVL Homo sapiens R-HSA-4641258	0.0935512	0.176401	0	0	10.6471	25.2255	UBC
Ribosomal scanning and start codon recognition Homo sapiens R-HSA-72702	0.0951419	0.176401	0	0	10.4564	24.5975	FAU
Translation initiation complex formation Homo sapiens R-HSA-72649	0.0951419	0.176401	0	0	10.4564	24.5975	FAU
Constitutive Signaling by NOTCH1 HD+PEST Domain Mutants Homo sapiens R-HSA-2894862	0.0951419	0.176401	0	0	10.4564	24.5975	UBC
Signaling by NOTCH1 in Cancer Homo sapiens R-HSA-2644603	0.0951419	0.176401	0	0	10.4564	24.5975	UBC
Signaling by NOTCH1 PEST Domain Mutants in Cancer Homo sapiens R-HSA-2644602	0.0951419	0.176401	0	0	10.4564	24.5975	UBC
Constitutive Signaling by NOTCH1 PEST Domain Mutants Homo sapiens R-HSA-2644606	0.0951419	0.176401	0	0	10.4564	24.5975	UBC
Signaling by NOTCH1 HD+PEST Domain Mutants in Cancer Homo sapiens R-HSA-2894858	0.0951419	0.176401	0	0	10.4564	24.5975	UBC
Pre-NOTCH Expression and Processing Homo sapiens R-HSA-1912422	0.0951419	0.176401	0	0	10.4564	24.5975	JUN
Hh mutants abrogate ligand secretion Homo sapiens R-HSA-5387390	0.0951419	0.176401	0	0	10.4564	24.5975	UBC
Activation of the mRNA upon binding of the cap-binding complex and eIFs, and subsequent binding to 43S Homo sapiens R-HSA-72662	0.09673	0.176401	0	0	10.2724	23.9947	FAU
Recruitment and ATM-mediated phosphorylation of repair and signaling proteins at DNA double strand breaks Homo sapiens R-HSA-5693565	0.09673	0.176401	0	0	10.2724	23.9947	UBC
NIK-->noncanonical NF-kB signaling Homo sapiens R-HSA-5676590	0.09673	0.176401	0	0	10.2724	23.9947	UBC
CDT1 association with the CDC6:ORC:origin complex Homo sapiens R-HSA-68827	0.09673	0.176401	0	0	10.2724	23.9947	UBC
DNA Double Strand Break Response Homo sapiens R-HSA-5693606	0.0983153	0.176401	0	0	10.0948	23.4157	UBC
Degradation of GLI1 by the proteasome Homo sapiens R-HSA-5610780	0.0983153	0.176401	0	0	10.0948	23.4157	UBC
GLI3 is processed to GLI3R by the proteasome Homo sapiens R-HSA-5610785	0.0983153	0.176401	0	0	10.0948	23.4157	UBC
Degradation of GLI2 by the proteasome Homo sapiens R-HSA-5610783	0.0983153	0.176401	0	0	10.0948	23.4157	UBC
SCF(Skp2)-mediated degradation of p27/p21 Homo sapiens R-HSA-187577	0.0983153	0.176401	0	0	10.0948	23.4157	UBC
Class I MHC mediated antigen processing & presentation Homo sapiens R-HSA-983169	0.0993372	0.177504	0	0	3.93279	9.08174	UBC;B2M
RHO GTPases activate PKNs Homo sapiens R-HSA-5625740	0.0998979	0.177777	0	0	9.92323	22.8592	RHOB
Cell death signalling via NRAGE, NRIF and NADE Homo sapiens R-HSA-204998	0.101478	0.178405	0	0	9.75735	22.324	UBC
TP53 Regulates Transcription of DNA Repair Genes Homo sapiens R-HSA-6796648	0.101478	0.178405	0	0	9.75735	22.324	JUN
Dectin-1 mediated noncanonical NF-kB signaling Homo sapiens R-HSA-5607761	0.101478	0.178405	0	0	9.75735	22.324	UBC
Gap-filling DNA repair synthesis and ligation in TC-NER Homo sapiens R-HSA-6782210	0.103055	0.178896	0	0	9.59691	21.8089	UBC
Autodegradation of Cdh1 by Cdh1:APC/C Homo sapiens R-HSA-174084	0.103055	0.178896	0	0	9.59691	21.8089	UBC
Circadian Clock Homo sapiens R-HSA-400253	0.10463	0.178896	0	0	9.44165	21.3129	UBC
Dual incision in TC-NER Homo sapiens R-HSA-6782135	0.10463	0.178896	0	0	9.44165	21.3129	UBC
p53-Dependent G1/S DNA damage checkpoint Homo sapiens R-HSA-69580	0.10463	0.178896	0	0	9.44165	21.3129	UBC
p53-Dependent G1 DNA Damage Response Homo sapiens R-HSA-69563	0.10463	0.178896	0	0	9.44165	21.3129	UBC
Asymmetric localization of PCP proteins Homo sapiens R-HSA-4608870	0.10463	0.178896	0	0	9.44165	21.3129	UBC
HDR through Homologous Recombination (HRR) Homo sapiens R-HSA-5685942	0.106201	0.18017	0	0	9.29132	20.835	UBC
Hedgehog ligand biogenesis Homo sapiens R-HSA-5358346	0.106201	0.18017	0	0	9.29132	20.835	UBC
VEGFA-VEGFR2 Pathway Homo sapiens R-HSA-4420097	0.107634	0.181421	0	0	3.74443	8.3464	HSP90AA1;UBC
G1/S DNA Damage Checkpoints Homo sapiens R-HSA-69615	0.107771	0.181421	0	0	9.14568	20.3743	UBC
APC/C:Cdc20 mediated degradation of Securin Homo sapiens R-HSA-174154	0.109337	0.18195	0	0	9.00452	19.9299	UBC
Activation of NF-kappaB in B cells Homo sapiens R-HSA-1169091	0.109337	0.18195	0	0	9.00452	19.9299	UBC
Cytosolic sensors of pathogen-associated DNA Homo sapiens R-HSA-1834949	0.109337	0.18195	0	0	9.00452	19.9299	UBC
Regulation of RAS by GAPs Homo sapiens R-HSA-5658442	0.110901	0.182463	0	0	8.86765	19.501	UBC
Assembly of the pre-replicative complex Homo sapiens R-HSA-68867	0.110901	0.182463	0	0	8.86765	19.501	UBC
Signaling by PTK6 Homo sapiens R-HSA-8848021	0.110901	0.182463	0	0	8.86765	19.501	UBC
Signaling by VEGF Homo sapiens R-HSA-194138	0.112135	0.183491	0	0	3.65105	7.9887	HSP90AA1;UBC
Cyclin E associated events during G1/S transition Homo sapiens R-HSA-69202	0.112462	0.183491	0	0	8.73486	19.0869	UBC
Cyclin A:Cdk2-associated events at S phase entry Homo sapiens R-HSA-69656	0.114021	0.183491	0	0	8.60597	18.6868	UBC
Loss of Nlp from mitotic centrosomes Homo sapiens R-HSA-380259	0.114021	0.183491	0	0	8.60597	18.6868	HSP90AA1
Loss of proteins required for interphase microtubule organization?from the centrosome Homo sapiens R-HSA-380284	0.114021	0.183491	0	0	8.60597	18.6868	HSP90AA1
trans-Golgi Network Vesicle Budding Homo sapiens R-HSA-199992	0.115576	0.183491	0	0	8.48082	18.3001	HSPA8
Clathrin derived vesicle budding Homo sapiens R-HSA-421837	0.115576	0.183491	0	0	8.48082	18.3001	HSPA8
Switching of origins to a post-replicative state Homo sapiens R-HSA-69052	0.115576	0.183491	0	0	8.48082	18.3001	UBC
Orc1 removal from chromatin Homo sapiens R-HSA-68949	0.115576	0.183491	0	0	8.48082	18.3001	UBC
APC/C:Cdh1 mediated degradation of Cdc20 and other APC/C:Cdh1 targeted proteins in late mitosis/early G1 Homo sapiens R-HSA-174178	0.11713	0.183491	0	0	8.35924	17.9262	UBC
Cdc20:Phospho-APC/C mediated degradation of Cyclin A Homo sapiens R-HSA-174184	0.11713	0.183491	0	0	8.35924	17.9262	UBC
ISG15 antiviral mechanism Homo sapiens R-HSA-1169408	0.11868	0.183491	0	0	8.24109	17.5644	UBC
Antiviral mechanism by IFN-stimulated genes Homo sapiens R-HSA-1169410	0.11868	0.183491	0	0	8.24109	17.5644	UBC
Signaling by NOTCH1 Homo sapiens R-HSA-1980143	0.11868	0.183491	0	0	8.24109	17.5644	UBC
APC:Cdc20 mediated degradation of cell cycle proteins prior to satisfation of the cell cycle checkpoint Homo sapiens R-HSA-179419	0.11868	0.183491	0	0	8.24109	17.5644	UBC
Removal of licensing factors from origins Homo sapiens R-HSA-69300	0.11868	0.183491	0	0	8.24109	17.5644	UBC
AURKA Activation by TPX2 Homo sapiens R-HSA-8854518	0.11868	0.183491	0	0	8.24109	17.5644	HSP90AA1
Signaling by TGF-beta Receptor Complex Homo sapiens R-HSA-170834	0.120228	0.185227	0	0	8.12623	17.2143	UBC
DAP12 signaling Homo sapiens R-HSA-2424491	0.121283	0.18564	0	0	3.47741	7.33604	UBC;B2M
Binding and Uptake of Ligands by Scavenger Receptors Homo sapiens R-HSA-2173782	0.121773	0.18564	0	0	8.0145	16.8753	HSP90AA1
APC/C:Cdc20 mediated degradation of mitotic proteins Homo sapiens R-HSA-176409	0.121773	0.18564	0	0	8.0145	16.8753	UBC
G alpha (12/13) signalling events Homo sapiens R-HSA-416482	0.123316	0.18604	0	0	7.9058	16.5469	RHOB
Activation of APC/C and APC/C:Cdc20 mediated degradation of mitotic proteins Homo sapiens R-HSA-176814	0.123316	0.18604	0	0	7.9058	16.5469	UBC
Regulation of DNA replication Homo sapiens R-HSA-69304	0.123316	0.18604	0	0	7.9058	16.5469	UBC
Transcription-Coupled Nucleotide Excision Repair (TC-NER) Homo sapiens R-HSA-6781827	0.124856	0.187714	0	0	7.8	16.2287	UBC
Regulation of APC/C activators between G1/S and early anaphase Homo sapiens R-HSA-176408	0.12946	0.191988	0	0	7.49887	15.3306	UBC
RIG-I/MDA5 mediated induction of IFN-alpha/beta pathways Homo sapiens R-HSA-168928	0.12946	0.191988	0	0	7.49887	15.3306	UBC
Centrosome maturation Homo sapiens R-HSA-380287	0.12946	0.191988	0	0	7.49887	15.3306	HSP90AA1
Recruitment of mitotic centrosome proteins and complexes Homo sapiens R-HSA-380270	0.12946	0.191988	0	0	7.49887	15.3306	HSP90AA1
DAP12 interactions Homo sapiens R-HSA-2172127	0.130025	0.192173	0	0	3.32875	6.79074	UBC;B2M
Signaling by FGFR2 Homo sapiens R-HSA-5654738	0.131202	0.193257	0	0	3.30987	6.72239	UBC;HNRNPA1
Processing of DNA double-strand break ends Homo sapiens R-HSA-5693607	0.132516	0.193682	0	0	7.31066	14.7752	UBC
Global Genome Nucleotide Excision Repair (GG-NER) Homo sapiens R-HSA-5696399	0.134041	0.193682	0	0	7.22004	14.5095	UBC
Degradation of beta-catenin by the destruction complex Homo sapiens R-HSA-195253	0.134041	0.193682	0	0	7.22004	14.5095	UBC
DNA Replication Pre-Initiation Homo sapiens R-HSA-69002	0.134041	0.193682	0	0	7.22004	14.5095	UBC
M/G1 Transition Homo sapiens R-HSA-68874	0.134041	0.193682	0	0	7.22004	14.5095	UBC
Signaling by FGFR Homo sapiens R-HSA-190236	0.134156	0.193682	0	0	3.26357	6.55571	UBC;HNRNPA1
p75 NTR receptor-mediated signalling Homo sapiens R-HSA-193704	0.135562	0.195066	0	0	7.13164	14.2513	UBC
Viral mRNA Translation Homo sapiens R-HSA-192823	0.137081	0.196603	0	0	7.04536	14.0004	FAU
Hedgehog 'on' state Homo sapiens R-HSA-5632684	0.138598	0.196836	0	0	6.96113	13.7565	UBC
APC/C-mediated degradation of cell cycle proteins Homo sapiens R-HSA-174143	0.138598	0.196836	0	0	6.96113	13.7565	UBC
Regulation of mitotic cell cycle Homo sapiens R-HSA-453276	0.138598	0.196836	0	0	6.96113	13.7565	UBC
Chromosome Maintenance Homo sapiens R-HSA-73886	0.140112	0.19834	0	0	6.87889	13.5192	NPM1
Selenocysteine synthesis Homo sapiens R-HSA-2408557	0.141623	0.198545	0	0	6.79856	13.2884	FAU
Eukaryotic Translation Termination Homo sapiens R-HSA-72764	0.141623	0.198545	0	0	6.79856	13.2884	FAU
Metabolism of nucleotides Homo sapiens R-HSA-15869	0.141623	0.198545	0	0	6.79856	13.2884	IMPDH2
Nonsense Mediated Decay (NMD) independent of the Exon Junction Complex (EJC) Homo sapiens R-HSA-975956	0.144638	0.200197	0	0	6.64338	12.8451	FAU
Activation of anterior HOX genes in hindbrain development during early embryogenesis Homo sapiens R-HSA-5617472	0.144638	0.200197	0	0	6.64338	12.8451	JUN
Activation of HOX genes during differentiation Homo sapiens R-HSA-5619507	0.144638	0.200197	0	0	6.64338	12.8451	JUN
Regulation of TP53 Activity through Phosphorylation Homo sapiens R-HSA-6804756	0.144638	0.200197	0	0	6.64338	12.8451	UBC
PCP/CE pathway Homo sapiens R-HSA-4086400	0.147642	0.203709	0	0	6.4951	12.4249	UBC
Interferon gamma signaling Homo sapiens R-HSA-877300	0.150637	0.207185	0	0	6.35326	12.026	B2M
Fc epsilon receptor (FCERI) signaling Homo sapiens R-HSA-2454202	0.15158	0.207827	0	0	3.01827	5.6944	JUN;UBC
EPH-Ephrin signaling Homo sapiens R-HSA-2682334	0.153621	0.209308	0	0	6.21746	11.647	HSP90AA1
TNFR2 non-canonical NF-kB pathway Homo sapiens R-HSA-5668541	0.153621	0.209308	0	0	6.21746	11.647	UBC
L1CAM interactions Homo sapiens R-HSA-373760	0.155109	0.210023	0	0	6.1517	11.4645	HSPA8
Formation of a pool of free 40S subunits Homo sapiens R-HSA-72689	0.155109	0.210023	0	0	6.1517	11.4645	FAU
Synthesis of DNA Homo sapiens R-HSA-69239	0.156595	0.210726	0	0	6.08732	11.2865	UBC
Anchoring of the basal body to the plasma membrane Homo sapiens R-HSA-5620912	0.156595	0.210726	0	0	6.08732	11.2865	HSP90AA1
CLEC7A (Dectin-1) signaling Homo sapiens R-HSA-5607764	0.159558	0.212745	0	0	5.96248	10.9432	UBC
Downstream TCR signaling Homo sapiens R-HSA-202424	0.159558	0.212745	0	0	5.96248	10.9432	UBC
Hedgehog 'off' state Homo sapiens R-HSA-5610787	0.159558	0.212745	0	0	5.96248	10.9432	UBC
Stimuli-sensing channels Homo sapiens R-HSA-2672351	0.161037	0.214061	0	0	5.90196	10.7777	UBC
Cell surface interactions at the vascular wall Homo sapiens R-HSA-202733	0.162512	0.214713	0	0	5.84265	10.6161	PPIA
Gene Silencing by RNA Homo sapiens R-HSA-211000	0.162512	0.214713	0	0	5.84265	10.6161	HSP90AA1
Membrane Trafficking Homo sapiens R-HSA-199991	0.166954	0.219099	0	0	2.83413	5.0732	HSPA8;UBC
Platelet degranulation Homo sapiens R-HSA-114608	0.168389	0.219099	0	0	5.6168	10.0062	PPIA
DNA Replication Homo sapiens R-HSA-69306	0.168389	0.219099	0	0	5.6168	10.0062	UBC
Generic Transcription Pathway Homo sapiens R-HSA-212436	0.168464	0.219099	0	0	2.21987	3.95367	NPM1;JUN;UBC
Nonsense-Mediated Decay (NMD) Homo sapiens R-HSA-927802	0.169852	0.219099	0	0	5.56303	9.86228	FAU
Nonsense Mediated Decay (NMD) enhanced by the Exon Junction Complex (EJC) Homo sapiens R-HSA-975957	0.169852	0.219099	0	0	5.56303	9.86228	FAU
L13a-mediated translational silencing of Ceruloplasmin expression Homo sapiens R-HSA-156827	0.169852	0.219099	0	0	5.56303	9.86228	FAU
3' -UTR-mediated translational regulation Homo sapiens R-HSA-157279	0.169852	0.219099	0	0	5.56303	9.86228	FAU
SRP-dependent cotranslational protein targeting to membrane Homo sapiens R-HSA-1799339	0.171313	0.219683	0	0	5.51027	9.72157	FAU
GTP hydrolysis and joining of the 60S ribosomal subunit Homo sapiens R-HSA-72706	0.171313	0.219683	0	0	5.51027	9.72157	FAU
Nucleotide Excision Repair Homo sapiens R-HSA-5696398	0.172771	0.220903	0	0	5.45849	9.58397	UBC
Response to elevated platelet cytosolic Ca2+ Homo sapiens R-HSA-76005	0.175679	0.223965	0	0	5.3578	9.31772	PPIA
Selenoamino acid metabolism Homo sapiens R-HSA-2408522	0.17713	0.224502	0	0	5.30882	9.1889	FAU
FCERI mediated NF-kB activation Homo sapiens R-HSA-2871837	0.17713	0.224502	0	0	5.30882	9.1889	UBC
HDR through Homologous Recombination (HR) or Single Strand Annealing (SSA) Homo sapiens R-HSA-5693567	0.178578	0.225029	0	0	5.26073	9.06282	UBC
G1/S Transition Homo sapiens R-HSA-69206	0.178578	0.225029	0	0	5.26073	9.06282	UBC
Cap-dependent Translation Initiation Homo sapiens R-HSA-72737	0.181467	0.226703	0	0	5.1671	8.81861	FAU
Eukaryotic Translation Initiation Homo sapiens R-HSA-72613	0.181467	0.226703	0	0	5.1671	8.81861	FAU
RHO GTPases Activate Formins Homo sapiens R-HSA-5663220	0.181467	0.226703	0	0	5.1671	8.81861	RHOB
Homology Directed Repair Homo sapiens R-HSA-5693538	0.187214	0.232551	0	0	4.98944	8.35982	UBC
TCR signaling Homo sapiens R-HSA-202403	0.187214	0.232551	0	0	4.98944	8.35982	UBC
Rho GTPase cycle Homo sapiens R-HSA-194840	0.192923	0.238961	0	0	4.82353	7.93695	RHOB
C-type lectin receptors (CLRs) Homo sapiens R-HSA-5621481	0.194344	0.24004	0	0	4.78375	7.83639	UBC
S Phase Homo sapiens R-HSA-69242	0.195763	0.241109	0	0	4.74462	7.73778	UBC
Signaling by Hedgehog Homo sapiens R-HSA-5358351	0.212598	0.260373	0	0	4.32026	6.68929	UBC
Mitotic G1-G1/S phases Homo sapiens R-HSA-453279	0.212598	0.260373	0	0	4.32026	6.68929	UBC
Beta-catenin independent WNT signaling Homo sapiens R-HSA-3858494	0.223631	0.273118	0	0	4.07692	6.10625	UBC
DNA Double-Strand Break Repair Homo sapiens R-HSA-5693532	0.224999	0.274021	0	0	4.04841	6.03884	UBC
G2/M Checkpoints Homo sapiens R-HSA-69481	0.231807	0.281526	0	0	3.91157	5.71813	UBC
Regulation of TP53 Activity Homo sapiens R-HSA-5633007	0.233161	0.282384	0	0	3.88529	5.65709	UBC
Metabolism Homo sapiens R-HSA-1430728	0.238002	0.287448	0	0	1.58189	2.27076	HSP90AA1;IMPDH2;UBC;FAU;GAPDH
Immunoregulatory interactions between a Lymphoid and a non-Lymphoid cell Homo sapiens R-HSA-198933	0.24124	0.290554	0	0	3.73473	5.31065	B2M
Separation of Sister Chromatids Homo sapiens R-HSA-2467813	0.247908	0.297763	0	0	3.61783	5.04577	UBC
Apoptosis Homo sapiens R-HSA-109581	0.249235	0.298534	0	0	3.59532	4.99518	UBC
Hemostasis Homo sapiens R-HSA-109582	0.251514	0.300438	0	0	2.13939	2.95291	PPIA;RHOB
Major pathway of rRNA processing in the nucleolus Homo sapiens R-HSA-6791226	0.253202	0.300807	0	0	3.52941	4.84788	FAU
Programmed Cell Death Homo sapiens R-HSA-5357801	0.253202	0.300807	0	0	3.52941	4.84788	UBC
Signal Transduction Homo sapiens R-HSA-162582	0.257465	0.305039	0	0	1.47293	1.99858	DNAJB1;HSP90AA1;JUN;UBC;HNRNPA1;RHOB
Mitotic Anaphase Homo sapiens R-HSA-68882	0.26238	0.310021	0	0	3.38458	4.52843	UBC
Mitotic Metaphase and Anaphase Homo sapiens R-HSA-2555396	0.263682	0.310717	0	0	3.36484	4.48537	UBC
rRNA processing Homo sapiens R-HSA-72312	0.271448	0.319006	0	0	3.25107	4.23935	FAU
Cell Cycle Checkpoints Homo sapiens R-HSA-69620	0.274019	0.321162	0	0	3.21482	4.16177	UBC
Assembly of the primary cilium Homo sapiens R-HSA-5617833	0.280407	0.327768	0	0	3.12761	3.97679	HSP90AA1
Downstream signaling events of B Cell Receptor (BCR) Homo sapiens R-HSA-1168372	0.286741	0.334276	0	0	3.04496	3.80369	UBC
TCF dependent signaling in response to WNT Homo sapiens R-HSA-201681	0.295518	0.343186	0	0	2.93627	3.57939	UBC
Cytokine Signaling in Immune system Homo sapiens R-HSA-1280215	0.295958	0.343186	0	0	1.89732	2.31006	UBC;B2M
Ion channel transport Homo sapiens R-HSA-983712	0.300486	0.347512	0	0	2.87755	3.45983	UBC
Transmission across Chemical Synapses Homo sapiens R-HSA-112315	0.310321	0.357936	0	0	2.76681	3.23758	HSPA8
Signaling by the B Cell Receptor (BCR) Homo sapiens R-HSA-983705	0.336678	0.382281	0	0	2.50165	2.72337	UBC
GRB2 events in EGFR signaling Homo sapiens R-HSA-179812	0.339024	0.382281	0	0	2.48002	2.68259	UBC
SHC1 events in EGFR signaling Homo sapiens R-HSA-180336	0.339024	0.382281	0	0	2.48002	2.68259	UBC
SOS-mediated signalling Homo sapiens R-HSA-112412	0.339024	0.382281	0	0	2.48002	2.68259	UBC
SHC1 events in ERBB4 signaling Homo sapiens R-HSA-1250347	0.339024	0.382281	0	0	2.48002	2.68259	UBC
RAF/MAP kinase cascade Homo sapiens R-HSA-5673001	0.339024	0.382281	0	0	2.48002	2.68259	UBC
FRS-mediated FGFR2 signaling Homo sapiens R-HSA-5654700	0.340195	0.382281	0	0	2.46934	2.66253	UBC
FRS-mediated FGFR4 signaling Homo sapiens R-HSA-5654712	0.340195	0.382281	0	0	2.46934	2.66253	UBC
FRS-mediated FGFR3 signaling Homo sapiens R-HSA-5654706	0.340195	0.382281	0	0	2.46934	2.66253	UBC
FRS-mediated FGFR1 signaling Homo sapiens R-HSA-5654693	0.340195	0.382281	0	0	2.46934	2.66253	UBC
ARMS-mediated activation Homo sapiens R-HSA-170984	0.343694	0.384233	0	0	2.43784	2.60362	UBC
Signalling to p38 via RIT and RIN Homo sapiens R-HSA-187706	0.343694	0.384233	0	0	2.43784	2.60362	UBC
Frs2-mediated activation Homo sapiens R-HSA-170968	0.344857	0.384546	0	0	2.42752	2.5844	UBC
MAPK1/MAPK3 signaling Homo sapiens R-HSA-5684996	0.346017	0.384856	0	0	2.41728	2.56538	UBC
Prolonged ERK activation events Homo sapiens R-HSA-169893	0.347176	0.385162	0	0	2.40713	2.54656	UBC
Signaling by Leptin Homo sapiens R-HSA-2586552	0.348332	0.385464	0	0	2.39706	2.52794	UBC
Interleukin receptor SHC signaling Homo sapiens R-HSA-912526	0.350639	0.387034	0	0	2.37717	2.49127	UBC
Signalling to RAS Homo sapiens R-HSA-167044	0.351789	0.387324	0	0	2.36735	2.47322	UBC
VEGFR2 mediated cell proliferation Homo sapiens R-HSA-5218921	0.354084	0.388868	0	0	2.34794	2.43768	UBC
Interleukin-2 signaling Homo sapiens R-HSA-451927	0.358651	0.392894	0	0	2.31005	2.36874	UBC
Signalling to ERKs Homo sapiens R-HSA-187687	0.359787	0.393151	0	0	2.30077	2.35194	UBC
RHO GTPase Effectors Homo sapiens R-HSA-195258	0.362055	0.39464	0	0	2.28242	2.31885	RHOB
Antigen processing: Ubiquitination & Proteasome degradation Homo sapiens R-HSA-983168	0.36769	0.399782	0	0	2.23779	2.23895	UBC
Interleukin-3, 5 and GM-CSF signaling Homo sapiens R-HSA-512988	0.368811	0.400004	0	0	2.22907	2.22344	UBC
NCAM signaling for neurite out-growth Homo sapiens R-HSA-375165	0.374387	0.405044	0	0	2.18646	2.14812	UBC
M Phase Homo sapiens R-HSA-68886	0.376605	0.406435	0	0	2.16986	2.119	UBC
Adaptive Immune System Homo sapiens R-HSA-1280218	0.387353	0.417002	0	0	1.5315	1.4525	UBC;B2M
IRS-mediated signalling Homo sapiens R-HSA-112399	0.39407	0.422593	0	0	2.04552	1.90484	UBC
DNA Repair Homo sapiens R-HSA-73894	0.395145	0.422593	0	0	2.03821	1.89248	UBC
Insulin receptor signalling cascade Homo sapiens R-HSA-74751	0.397291	0.422593	0	0	2.02376	1.8681	UBC
IGF1R signaling cascade Homo sapiens R-HSA-2428924	0.398361	0.422593	0	0	2.0166	1.85607	UBC
Signaling by Type 1 Insulin-like Growth Factor 1 Receptor (IGF1R) Homo sapiens R-HSA-2404192	0.398361	0.422593	0	0	2.0166	1.85607	UBC
IRS-related events triggered by IGF1R Homo sapiens R-HSA-2428928	0.398361	0.422593	0	0	2.0166	1.85607	UBC
Signaling by Wnt Homo sapiens R-HSA-195721	0.4058	0.429439	0	0	1.96789	1.77483	UBC
Neuronal System Homo sapiens R-HSA-112316	0.412106	0.435056	0	0	1.92794	1.70907	HSPA8
Signaling by Insulin receptor Homo sapiens R-HSA-74752	0.42247	0.44492	0	0	1.8648	1.60678	UBC
Signaling by SCF-KIT Homo sapiens R-HSA-1433557	0.436683	0.458317	0	0	1.78295	1.47726	UBC
Organelle biogenesis and maintenance Homo sapiens R-HSA-1852241	0.437685	0.458317	0	0	1.77738	1.46857	HSP90AA1
Downstream signaling of activated FGFR2 Homo sapiens R-HSA-5654696	0.440681	0.458317	0	0	1.76085	1.4429	UBC
Downstream signaling of activated FGFR4 Homo sapiens R-HSA-5654716	0.440681	0.458317	0	0	1.76085	1.4429	UBC
Downstream signaling of activated FGFR3 Homo sapiens R-HSA-5654708	0.440681	0.458317	0	0	1.76085	1.4429	UBC
Signaling by ERBB4 Homo sapiens R-HSA-1236394	0.441676	0.458317	0	0	1.75541	1.43448	UBC
Signaling by FGFR4 Homo sapiens R-HSA-5654743	0.443661	0.458317	0	0	1.74462	1.41785	UBC
Downstream signaling of activated FGFR1 Homo sapiens R-HSA-5654687	0.443661	0.458317	0	0	1.74462	1.41785	UBC
Signaling by FGFR3 Homo sapiens R-HSA-5654741	0.444651	0.458317	0	0	1.73928	1.40963	UBC
Metabolism of amino acids and derivatives Homo sapiens R-HSA-71291	0.446626	0.459196	0	0	1.72869	1.39338	FAU
Signaling by FGFR1 Homo sapiens R-HSA-5654736	0.447611	0.459196	0	0	1.72344	1.38535	UBC
Downstream signal transduction Homo sapiens R-HSA-186763	0.45251	0.463132	0	0	1.69766	1.34615	UBC
Signaling by EGFR Homo sapiens R-HSA-177929	0.466004	0.475826	0	0	1.62936	1.24412	UBC
Signaling by PDGF Homo sapiens R-HSA-186797	0.474507	0.483377	0	0	1.58824	1.184	UBC
Signaling by Rho GTPases Homo sapiens R-HSA-194315	0.477312	0.485101	0	0	1.57498	1.16483	RHOB
NGF signalling via TRKA from the plasma membrane Homo sapiens R-HSA-187037	0.483801	0.490552	0	0	1.54487	1.1217	UBC
Signaling by Interleukins Homo sapiens R-HSA-449147	0.500129	0.505931	0	0	1.47239	1.0202	UBC
Gastrin-CREB signalling pathway via PKC and MAPK Homo sapiens R-HSA-881907	0.534638	0.539589	0	0	1.33301	0.834687	UBC
Signalling by NGF Homo sapiens R-HSA-166520	0.549401	0.553208	0	0	1.2784	0.765665	UBC
Transmembrane transport of small molecules Homo sapiens R-HSA-382551	0.652211	0.655216	0	0	0.960817	0.410641	UBC
Signaling by GPCR Homo sapiens R-HSA-372790	0.670633	0.672175	0	0	0.876652	0.350251	UBC;RHOB
GPCR downstream signaling Homo sapiens R-HSA-388396	0.828898	0.828898	0	0	0.568558	0.106694	RHOB

## Sheet: DOWN-GO biological process_2021
Term	P-value	Adjusted P-value	Old P-value	Old Adjusted P-value	Odds Ratio	Combined Score	Genes
antigen processing and presentation of peptide antigen via MHC class I (GO:0002474)	1.61178e-05	0.00492303	0	0	73.8519	814.998	PDIA3;CANX;CALR
negative regulation of cell cycle phase transition (GO:1901988)	4.54624e-05	0.00492303	0	0	285.214	2851.75	RGCC;ZFP36L2
neutrophil degranulation (GO:0043312)	6.8169e-05	0.00492303	0	0	10.2605	98.4346	MS4A3;PRTN3;CTSG;TUBB4B;MPO;ELANE
cellular response to cytokine stimulus (GO:0071345)	6.89566e-05	0.00492303	0	0	10.2384	98.1051	BIRC5;PRTN3;CTSG;YBX3;ZFP36L2;HSP90B1
neutrophil activation involved in immune response (GO:0002283)	7.13631e-05	0.00492303	0	0	10.1728	97.1267	MS4A3;PRTN3;CTSG;TUBB4B;MPO;ELANE
neutrophil mediated immunity (GO:0002446)	7.38364e-05	0.00492303	0	0	10.1079	96.163	MS4A3;PRTN3;CTSG;TUBB4B;MPO;ELANE
ATF6-mediated unfolded protein response (GO:0036500)	7.77905e-05	0.00492303	0	0	203.704	1927.34	CALR;HSP90B1
cytokine-mediated signaling pathway (GO:0019221)	0.000274821	0.0152182	0	0	7.86789	64.5119	TMSB4X;CANX;BIRC5;PRTN3;CTSG;HSP90B1
negative regulation of interleukin-8 production (GO:0032717)	0.000327849	0.0161374	0	0	89.0804	714.688	TMSB4X;ELANE
positive regulation of protein serine/threonine kinase activity (GO:0071902)	0.000529373	0.0234512	0	0	21.4315	161.675	RGCC;CALM1;ELANE
platelet degranulation (GO:0002576)	0.00085534	0.0344469	0	0	18.0765	127.693	TMSB4X;CALM1;MANF
receptor-mediated endocytosis (GO:0006898)	0.00126141	0.0465671	0	0	15.7381	105.06	CANX;CALR;HSP90B1
regulation of phosphoprotein phosphatase activity (GO:0043666)	0.00147859	0.0503857	0	0	39.5516	257.745	CALM1;HSP90B1
positive regulation of cation channel activity (GO:2001259)	0.00163749	0.0507932	0	0	37.4662	240.33	TMSB4X;CALM1
regulation of protein dephosphorylation (GO:0035304)	0.00171986	0.0507932	0	0	36.5037	232.365	CALM1;HSP90B1
defense response to bacterium (GO:0042742)	0.00228382	0.0585609	0	0	12.7148	77.3305	CTSG;MPO;ELANE
negative regulation of mitotic cell cycle (GO:0045930)	0.0023505	0.0585609	0	0	30.9379	187.271	RGCC;ZFP36L2
regulated exocytosis (GO:0045055)	0.0024342	0.0585609	0	0	12.425	74.7753	TMSB4X;CALM1;MANF
negative regulation of cytokine production (GO:0001818)	0.00251164	0.0585609	0	0	12.2849	73.5476	RGCC;TMSB4X;ELANE
regulation of mitotic cell cycle phase transition (GO:1901990)	0.0027531	0.0609812	0	0	11.8829	70.0499	RGCC;TUBB4B;ZFP36L2
cellular response to tumor necrosis factor (GO:0071356)	0.00300846	0.0619057	0	0	11.5061	66.8082	TMSB4X;YBX3;ZFP36L2
regulation of blood vessel endothelial cell migration (GO:0043535)	0.00307432	0.0619057	0	0	26.8423	155.274	RGCC;TMSB4X
cellular protein metabolic process (GO:0044267)	0.00332345	0.0629908	0	0	7.28516	41.5746	SPCS2;CTSG;PDIA6;HSP90B1
regulation of phagocytosis (GO:0050764)	0.0034126	0.0629908	0	0	25.4005	144.282	PRTN3;CALR
extracellular matrix disassembly (GO:0022617)	0.00439553	0.0721192	0	0	22.2165	120.573	CTSG;ELANE
positive regulation of cell cycle (GO:0045787)	0.00439553	0.0721192	0	0	22.2165	120.573	RGCC;CALR
cellular component disassembly (GO:0022411)	0.00439553	0.0721192	0	0	22.2165	120.573	CTSG;ELANE
positive regulation of cell population proliferation (GO:0008284)	0.00523855	0.075937	0	0	6.38298	33.5216	BIRC5;PRTN3;CALR;ELANE
antigen processing and presentation of exogenous peptide antigen via MHC class I, TAP-dependent (GO:0002479)	0.00535039	0.075937	0	0	20.0191	104.712	PDIA3;CALR
defense response to Gram-negative bacterium (GO:0050829)	0.00535039	0.075937	0	0	20.0191	104.712	CTSG;ELANE
negative regulation of apoptotic process (GO:0043066)	0.00567847	0.075937	0	0	6.23349	32.2338	BIRC5;CTSG;MPO;HSP90B1
antigen processing and presentation of exogenous peptide antigen via MHC class I (GO:0042590)	0.00608555	0.075937	0	0	18.6974	95.3909	PDIA3;CALR
regulation of interleukin-8 production (GO:0032677)	0.00654758	0.075937	0	0	17.9846	90.4386	TMSB4X;ELANE
positive regulation of endothelial cell migration (GO:0010595)	0.00735205	0.075937	0	0	16.9099	83.0744	TMSB4X;CALR
negative regulation of RNA polymerase II regulatory region sequence-specific DNA binding (GO:1903026)	0.00747819	0.075937	0	0	172.121	842.662	TMSB4X
mature conventional dendritic cell differentiation (GO:0097029)	0.00747819	0.075937	0	0	172.121	842.662	PRTN3
negative regulation of mitotic cell cycle phase transition (GO:1901991)	0.00837345	0.075937	0	0	15.7778	75.4602	RGCC;ZFP36L2
proteolysis (GO:0006508)	0.00891572	0.075937	0	0	7.70188	36.3524	PRTN3;CTSG;ELANE
Golgi transport vesicle coating (GO:0048200)	0.00896734	0.075937	0	0	137.69	649.092	TMED2
response to granulocyte macrophage colony-stimulating factor (GO:0097012)	0.00896734	0.075937	0	0	137.69	649.092	ZFP36L2
cellular hyperosmotic response (GO:0071474)	0.00896734	0.075937	0	0	137.69	649.092	YBX3
cellular response to granulocyte macrophage colony-stimulating factor stimulus (GO:0097011)	0.00896734	0.075937	0	0	137.69	649.092	ZFP36L2
negative regulation of trophoblast cell migration (GO:1901164)	0.00896734	0.075937	0	0	137.69	649.092	CALR
neutrophil extravasation (GO:0072672)	0.00896734	0.075937	0	0	137.69	649.092	PRTN3
COPI coating of Golgi vesicle (GO:0048205)	0.00896734	0.075937	0	0	137.69	649.092	TMED2
COPI-coated vesicle budding (GO:0035964)	0.00896734	0.075937	0	0	137.69	649.092	TMED2
peptide antigen assembly with MHC protein complex (GO:0002501)	0.00896734	0.075937	0	0	137.69	649.092	CALR
vesicle fusion with endoplasmic reticulum-Golgi intermediate compartment (ERGIC) membrane (GO:1990668)	0.00896734	0.075937	0	0	137.69	649.092	CALR
calcium ion homeostasis (GO:0055074)	0.00927055	0.075937	0	0	14.9436	69.9497	CALR;ELANE
regulation of cell cycle (GO:0051726)	0.00969617	0.075937	0	0	7.46189	34.5935	RGCC;BIRC5;CALR
positive regulation of cytoplasmic translation (GO:2000767)	0.0104543	0.075937	0	0	114.736	523.279	YBX3
autophagosome membrane docking (GO:0016240)	0.0104543	0.075937	0	0	114.736	523.279	CALM1
hyperosmotic response (GO:0006972)	0.0104543	0.075937	0	0	114.736	523.279	YBX3
regulation of extracellular matrix assembly (GO:1901201)	0.0104543	0.075937	0	0	114.736	523.279	RGCC
negative regulation of retinoic acid receptor signaling pathway (GO:0048387)	0.0104543	0.075937	0	0	114.736	523.279	CALR
definitive hemopoiesis (GO:0060216)	0.0104543	0.075937	0	0	114.736	523.279	ZFP36L2
mitochondrion-endoplasmic reticulum membrane tethering (GO:1990456)	0.0104543	0.075937	0	0	114.736	523.279	CALM1
modulation by symbiont of host apoptotic process (GO:0052150)	0.0104543	0.075937	0	0	114.736	523.279	CTSG
cellular metal ion homeostasis (GO:0006875)	0.0105954	0.075937	0	0	13.9132	63.2678	CALR;ELANE
response to endoplasmic reticulum stress (GO:0034976)	0.0117938	0.075937	0	0	13.1362	58.3273	PDIA3;HSP90B1
response to tumor necrosis factor (GO:0034612)	0.0117938	0.075937	0	0	13.1362	58.3273	YBX3;ZFP36L2
positive regulation of dendritic cell chemotaxis (GO:2000510)	0.0119392	0.075937	0	0	98.3399	435.442	CALR
regulation of cyclic-nucleotide phosphodiesterase activity (GO:0051342)	0.0119392	0.075937	0	0	98.3399	435.442	CALM1
regulation of dendritic cell chemotaxis (GO:2000508)	0.0119392	0.075937	0	0	98.3399	435.442	CALR
regulation of extracellular matrix constituent secretion (GO:0003330)	0.0119392	0.075937	0	0	98.3399	435.442	RGCC
positive regulation of ryanodine-sensitive calcium-release channel activity (GO:0060316)	0.0119392	0.075937	0	0	98.3399	435.442	CALM1
cytoplasmic sequestering of NF-kappaB (GO:0007253)	0.0119392	0.075937	0	0	98.3399	435.442	TMSB4X
negative regulation by symbiont of host apoptotic process (GO:0033668)	0.0119392	0.075937	0	0	98.3399	435.442	CTSG
negative regulation by symbiont of host programmed cell death (GO:0052041)	0.0119392	0.075937	0	0	98.3399	435.442	CTSG
cellular divalent inorganic cation homeostasis (GO:0072503)	0.0119991	0.075937	0	0	13.0151	57.5647	CALR;ELANE
negative regulation of gene expression (GO:0010629)	0.0121708	0.0759392	0	0	6.84465	30.1761	RGCC;CALR;ZFP36L2
positive regulation of ATP biosynthetic process (GO:2001171)	0.0134218	0.0782351	0	0	86.0431	370.921	TMSB4X
regulation of RNA polymerase II regulatory region sequence-specific DNA binding (GO:1903025)	0.0134218	0.0782351	0	0	86.0431	370.921	TMSB4X
positive regulation of extracellular matrix assembly (GO:1901203)	0.0134218	0.0782351	0	0	86.0431	370.921	RGCC
negative regulation of necroptotic process (GO:0060546)	0.0134218	0.0782351	0	0	86.0431	370.921	YBX3
positive regulation of ligase activity (GO:0051351)	0.0134218	0.0782351	0	0	86.0431	370.921	TMSB4X
negative regulation of cell-cell adhesion mediated by cadherin (GO:2000048)	0.0149024	0.0821051	0	0	76.4789	321.688	RGCC
sequestering of actin monomers (GO:0042989)	0.0149024	0.0821051	0	0	76.4789	321.688	TMSB4X
regulation of high voltage-gated calcium channel activity (GO:1901841)	0.0149024	0.0821051	0	0	76.4789	321.688	CALM1
negative regulation of voltage-gated calcium channel activity (GO:1901386)	0.0149024	0.0821051	0	0	76.4789	321.688	CALM1
regulation of response to external stimulus (GO:0032101)	0.0161932	0.0821051	0	0	11.0725	45.6539	TMSB4X;CALM1
cell-cell junction maintenance (GO:0045217)	0.0163807	0.0821051	0	0	68.8276	282.995	PRTN3
negative regulation of programmed necrotic cell death (GO:0062099)	0.0163807	0.0821051	0	0	68.8276	282.995	YBX3
interleukin-35-mediated signaling pathway (GO:0070757)	0.0163807	0.0821051	0	0	68.8276	282.995	CANX
signal peptide processing (GO:0006465)	0.0163807	0.0821051	0	0	68.8276	282.995	SPCS2
tetrahydrobiopterin metabolic process (GO:0046146)	0.0163807	0.0821051	0	0	68.8276	282.995	CALM1
protein transport (GO:0015031)	0.0174943	0.0821051	0	0	5.95143	24.0788	CANX;TMED2;HSP90B1
cellular calcium ion homeostasis (GO:0006874)	0.0176306	0.0821051	0	0	10.5736	42.6973	CALR;ELANE
angiotensin maturation (GO:0002003)	0.017857	0.0821051	0	0	62.5674	251.856	CTSG
regulation of angiotensin levels in blood (GO:0002002)	0.017857	0.0821051	0	0	62.5674	251.856	CTSG
regulation of cell communication by electrical coupling involved in cardiac conduction (GO:1901844)	0.017857	0.0821051	0	0	62.5674	251.856	CALM1
negative regulation of release of sequestered calcium ion into cytosol (GO:0051280)	0.017857	0.0821051	0	0	62.5674	251.856	CALM1
negative regulation of ryanodine-sensitive calcium-release channel activity (GO:0060315)	0.017857	0.0821051	0	0	62.5674	251.856	CALM1
negative regulation of programmed cell death (GO:0043069)	0.0190322	0.0821051	0	0	5.75897	22.8149	BIRC5;MPO;HSP90B1
pteridine-containing compound metabolic process (GO:0042558)	0.0193311	0.0821051	0	0	57.3506	226.308	CALM1
regulation of cell communication by electrical coupling (GO:0010649)	0.0193311	0.0821051	0	0	57.3506	226.308	CALM1
negative regulation of locomotion (GO:0040013)	0.0193311	0.0821051	0	0	57.3506	226.308	ELANE
negative regulation of stem cell differentiation (GO:2000737)	0.0193311	0.0821051	0	0	57.3506	226.308	ZFP36L2
positive regulation of purine nucleotide biosynthetic process (GO:1900373)	0.0193311	0.0821051	0	0	57.3506	226.308	TMSB4X
detection of calcium ion (GO:0005513)	0.0193311	0.0821051	0	0	57.3506	226.308	CALM1
regulation of response to endoplasmic reticulum stress (GO:1905897)	0.020803	0.0821051	0	0	52.9363	205.004	MANF
regulation of retinoic acid receptor signaling pathway (GO:0048385)	0.020803	0.0821051	0	0	52.9363	205.004	CALR
regulation of trophoblast cell migration (GO:1901163)	0.020803	0.0821051	0	0	52.9363	205.004	CALR
cell junction maintenance (GO:0034331)	0.020803	0.0821051	0	0	52.9363	205.004	PRTN3
low-density lipoprotein particle remodeling (GO:0034374)	0.020803	0.0821051	0	0	52.9363	205.004	MPO
T cell differentiation in thymus (GO:0033077)	0.020803	0.0821051	0	0	52.9363	205.004	ZFP36L2
cytoplasmic sequestering of transcription factor (GO:0042994)	0.020803	0.0821051	0	0	52.9363	205.004	TMSB4X
positive regulation of hydrolase activity (GO:0051345)	0.0209233	0.0821051	0	0	9.63217	37.2466	PRTN3;CALM1
anterograde synaptic vesicle transport (GO:0048490)	0.0222728	0.0821051	0	0	49.1527	186.996	AP3S1
glucan catabolic process (GO:0009251)	0.0222728	0.0821051	0	0	49.1527	186.996	CALM1
positive regulation of endothelial cell chemotaxis (GO:2001028)	0.0222728	0.0821051	0	0	49.1527	186.996	TMSB4X
glycogen catabolic process (GO:0005980)	0.0222728	0.0821051	0	0	49.1527	186.996	CALM1
regulation of cytoplasmic translation (GO:2000765)	0.0222728	0.0821051	0	0	49.1527	186.996	YBX3
regulation of endothelial cell chemotaxis (GO:2001026)	0.0222728	0.0821051	0	0	49.1527	186.996	TMSB4X
interleukin-27-mediated signaling pathway (GO:0070106)	0.0222728	0.0821051	0	0	49.1527	186.996	CANX
cellular response to ATP (GO:0071318)	0.0222728	0.0821051	0	0	49.1527	186.996	HSP90B1
positive regulation of nuclear-transcribed mRNA catabolic process, deadenylation-dependent decay (GO:1900153)	0.0222728	0.0821051	0	0	49.1527	186.996	ZFP36L2
synaptic vesicle transport along microtubule (GO:0099517)	0.0222728	0.0821051	0	0	49.1527	186.996	AP3S1
regulation of nuclear-transcribed mRNA catabolic process, deadenylation-dependent decay (GO:1900151)	0.0222728	0.0821051	0	0	49.1527	186.996	ZFP36L2
endoplasmic reticulum to cytosol transport (GO:1903513)	0.0222728	0.0821051	0	0	49.1527	186.996	HSP90B1
3'-UTR-mediated mRNA destabilization (GO:0061158)	0.0237405	0.0821051	0	0	45.8736	171.593	ZFP36L2
positive regulation of collagen biosynthetic process (GO:0032967)	0.0237405	0.0821051	0	0	45.8736	171.593	RGCC
regulation of ATP biosynthetic process (GO:2001169)	0.0237405	0.0821051	0	0	45.8736	171.593	TMSB4X
positive regulation of endothelial cell apoptotic process (GO:2000353)	0.0237405	0.0821051	0	0	45.8736	171.593	RGCC
cellular polysaccharide catabolic process (GO:0044247)	0.0237405	0.0821051	0	0	45.8736	171.593	CALM1
cellular response to corticosteroid stimulus (GO:0071384)	0.0237405	0.0821051	0	0	45.8736	171.593	ZFP36L2
negative regulation of transcription regulatory region DNA binding (GO:2000678)	0.0237405	0.0821051	0	0	45.8736	171.593	TMSB4X
regulation of apoptotic process (GO:0042981)	0.0239374	0.0821051	0	0	4.00917	14.9635	BIRC5;CALR;MPO;HSP90B1
establishment of protein localization to endoplasmic reticulum (GO:0072599)	0.0252061	0.0821051	0	0	43.0043	158.285	SPCS2
negative regulation of chemokine production (GO:0032682)	0.0252061	0.0821051	0	0	43.0043	158.285	ELANE
positive regulation of collagen metabolic process (GO:0010714)	0.0252061	0.0821051	0	0	43.0043	158.285	RGCC
positive regulation of cyclin-dependent protein serine/threonine kinase activity (GO:0045737)	0.0252061	0.0821051	0	0	43.0043	158.285	RGCC
regulation of cardiac muscle contraction by regulation of the release of sequestered calcium ion (GO:0010881)	0.0252061	0.0821051	0	0	43.0043	158.285	CALM1
retrograde protein transport, ER to cytosol (GO:0030970)	0.0252061	0.0821051	0	0	43.0043	158.285	HSP90B1
negative regulation of peptidyl-threonine phosphorylation (GO:0010801)	0.0252061	0.0821051	0	0	43.0043	158.285	CALM1
negative regulation of phagocytosis (GO:0050765)	0.0252061	0.0821051	0	0	43.0043	158.285	PRTN3
regulation of cell population proliferation (GO:0042127)	0.0263059	0.0832013	0	0	3.88866	14.1468	RGCC;BIRC5;PRTN3;CALR
3'-UTR-mediated mRNA stabilization (GO:0070935)	0.0266695	0.0832013	0	0	40.4726	146.682	YBX3
regulation of B cell differentiation (GO:0045577)	0.0266695	0.0832013	0	0	40.4726	146.682	ZFP36L2
positive regulation of extracellular matrix organization (GO:1903055)	0.0266695	0.0832013	0	0	40.4726	146.682	RGCC
cellular response to glucocorticoid stimulus (GO:0071385)	0.0266695	0.0832013	0	0	40.4726	146.682	ZFP36L2
positive regulation of phosphoprotein phosphatase activity (GO:0032516)	0.0266695	0.0832013	0	0	40.4726	146.682	CALM1
response to ATP (GO:0033198)	0.0281308	0.0847752	0	0	38.2222	136.487	HSP90B1
regulation of cell-cell adhesion mediated by cadherin (GO:2000047)	0.0281308	0.0847752	0	0	38.2222	136.487	RGCC
regulation of collagen biosynthetic process (GO:0032965)	0.0281308	0.0847752	0	0	38.2222	136.487	RGCC
cytoplasmic translational initiation (GO:0002183)	0.0281308	0.0847752	0	0	38.2222	136.487	EIF4A1
diol metabolic process (GO:0034311)	0.0281308	0.0847752	0	0	38.2222	136.487	CALM1
positive regulation of cyclin-dependent protein kinase activity (GO:1904031)	0.02959	0.0868104	0	0	36.2087	127.466	RGCC
regulation of lymphocyte differentiation (GO:0045619)	0.02959	0.0868104	0	0	36.2087	127.466	ZFP36L2
dopaminergic neuron differentiation (GO:0071542)	0.02959	0.0868104	0	0	36.2087	127.466	MANF
natural killer cell mediated immunity (GO:0002228)	0.02959	0.0868104	0	0	36.2087	127.466	TUBB4B
purinergic nucleotide receptor signaling pathway (GO:0035590)	0.0310471	0.0881657	0	0	34.3966	119.433	CTSG
regulation of cardiac muscle contraction by calcium ion signaling (GO:0010882)	0.0310471	0.0881657	0	0	34.3966	119.433	CALM1
hydrogen peroxide catabolic process (GO:0042744)	0.0310471	0.0881657	0	0	34.3966	119.433	MPO
negative regulation of reproductive process (GO:2000242)	0.0310471	0.0881657	0	0	34.3966	119.433	CALR
positive regulation of phosphatase activity (GO:0010922)	0.0310471	0.0881657	0	0	34.3966	119.433	CALM1
regulation of GTPase activity (GO:0043087)	0.032494	0.0882986	0	0	7.55653	25.894	TMED2;PRTN3
positive regulation of calcium ion transmembrane transporter activity (GO:1901021)	0.032502	0.0882986	0	0	32.757	112.24	CALM1
positive regulation of DNA-templated transcription, initiation (GO:2000144)	0.032502	0.0882986	0	0	32.757	112.24	SUB1
cellular response to osmotic stress (GO:0071470)	0.032502	0.0882986	0	0	32.757	112.24	YBX3
natural killer cell mediated cytotoxicity (GO:0042267)	0.032502	0.0882986	0	0	32.757	112.24	TUBB4B
negative regulation of cell differentiation (GO:0045596)	0.0331262	0.0882986	0	0	7.47581	25.4733	CALR;ZFP36L2
ERK1 and ERK2 cascade (GO:0070371)	0.0339549	0.0882986	0	0	31.2665	105.766	ZFP36L2
regulation of release of sequestered calcium ion into cytosol by sarcoplasmic reticulum (GO:0010880)	0.0339549	0.0882986	0	0	31.2665	105.766	CALM1
negative regulation of GTPase activity (GO:0034260)	0.0339549	0.0882986	0	0	31.2665	105.766	TMED2
positive regulation of epithelial cell apoptotic process (GO:1904037)	0.0339549	0.0882986	0	0	31.2665	105.766	RGCC
positive regulation of protein autophosphorylation (GO:0031954)	0.0339549	0.0882986	0	0	31.2665	105.766	CALM1
membrane protein ectodomain proteolysis (GO:0006509)	0.0339549	0.0882986	0	0	31.2665	105.766	PRTN3
positive regulation of transcription initiation from RNA polymerase II promoter (GO:0060261)	0.0339549	0.0882986	0	0	31.2665	105.766	SUB1
regulation of necroptotic process (GO:0060544)	0.0339549	0.0882986	0	0	31.2665	105.766	YBX3
regulation of programmed cell death (GO:0043067)	0.0340837	0.0882986	0	0	7.35789	24.8618	BIRC5;CALR
negative regulation of neuron differentiation (GO:0045665)	0.0354056	0.0891175	0	0	29.9055	99.911	CALR
negative regulation of NIK/NF-kappaB signaling (GO:1901223)	0.0354056	0.0891175	0	0	29.9055	99.911	TMSB4X
dendritic cell differentiation (GO:0097028)	0.0354056	0.0891175	0	0	29.9055	99.911	PRTN3
regulation of monooxygenase activity (GO:0032768)	0.0354056	0.0891175	0	0	29.9055	99.911	CALM1
protein exit from endoplasmic reticulum (GO:0032527)	0.0354056	0.0891175	0	0	29.9055	99.911	HSP90B1
regulation of rhodopsin mediated signaling pathway (GO:0022400)	0.0368542	0.0902012	0	0	28.658	94.5941	CALM1
regulation of ryanodine-sensitive calcium-release channel activity (GO:0060314)	0.0368542	0.0902012	0	0	28.658	94.5941	CALM1
regulation of cardiac muscle cell action potential (GO:0098901)	0.0368542	0.0902012	0	0	28.658	94.5941	CALM1
positive regulation of peptidyl-threonine phosphorylation (GO:0010800)	0.0368542	0.0902012	0	0	28.658	94.5941	CALM1
negative regulation of actin filament polymerization (GO:0030837)	0.0368542	0.0902012	0	0	28.658	94.5941	TMSB4X
regulation of inflammatory response (GO:0050727)	0.0380208	0.0921518	0	0	6.92087	22.6286	TMSB4X;ELANE
positive regulation of G1/S transition of mitotic cell cycle (GO:1900087)	0.0383007	0.0921518	0	0	27.5103	89.7466	RGCC
clathrin-dependent endocytosis (GO:0072583)	0.0383007	0.0921518	0	0	27.5103	89.7466	CANX
acute inflammatory response (GO:0002526)	0.0397452	0.0921518	0	0	26.4509	85.3113	ELANE
negative regulation of cation channel activity (GO:2001258)	0.0397452	0.0921518	0	0	26.4509	85.3113	CALM1
response to glucocorticoid (GO:0051384)	0.0397452	0.0921518	0	0	26.4509	85.3113	ZFP36L2
positive regulation of nuclear division (GO:0051785)	0.0397452	0.0921518	0	0	26.4509	85.3113	RGCC
cellular senescence (GO:0090398)	0.0397452	0.0921518	0	0	26.4509	85.3113	CALR
presynaptic endocytosis (GO:0140238)	0.0397452	0.0921518	0	0	26.4509	85.3113	CANX
protein export from nucleus (GO:0006611)	0.0397452	0.0921518	0	0	26.4509	85.3113	CALR
negative regulation of multicellular organismal process (GO:0051241)	0.0407385	0.0921518	0	0	6.65701	21.3063	RGCC;CALR
negative regulation of calcium ion transmembrane transporter activity (GO:1901020)	0.0411875	0.0921518	0	0	25.47	81.2396	CALM1
regulation of B cell activation (GO:0050864)	0.0411875	0.0921518	0	0	25.47	81.2396	ZFP36L2
glycogen metabolic process (GO:0005977)	0.0411875	0.0921518	0	0	25.47	81.2396	CALM1
cellular response to epidermal growth factor stimulus (GO:0071364)	0.0411875	0.0921518	0	0	25.47	81.2396	ZFP36L2
macromolecule catabolic process (GO:0009057)	0.0411875	0.0921518	0	0	25.47	81.2396	ELANE
regulation of phosphatase activity (GO:0010921)	0.0411875	0.0921518	0	0	25.47	81.2396	HSP90B1
positive regulation of dephosphorylation (GO:0035306)	0.0426277	0.0934855	0	0	24.5591	77.4902	CALM1
regulation of calcium ion transmembrane transporter activity (GO:1901019)	0.0426277	0.0934855	0	0	24.5591	77.4902	CALM1
hydrogen peroxide metabolic process (GO:0042743)	0.0426277	0.0934855	0	0	24.5591	77.4902	MPO
regulation of DNA biosynthetic process (GO:2000278)	0.0426277	0.0934855	0	0	24.5591	77.4902	RGCC
regulation of striated muscle contraction (GO:0006942)	0.0440659	0.0961634	0	0	23.7111	74.0276	CALM1
positive regulation of mononuclear cell migration (GO:0071677)	0.0455019	0.0988105	0	0	22.9195	70.8214	CALR
negative regulation of chemotaxis (GO:0050922)	0.0469359	0.100447	0	0	22.1791	67.8452	ELANE
negative regulation of intracellular steroid hormone receptor signaling pathway (GO:0033144)	0.0469359	0.100447	0	0	22.1791	67.8452	CALR
regulation of chemotaxis (GO:0050920)	0.0469359	0.100447	0	0	22.1791	67.8452	ELANE
actin filament bundle assembly (GO:0051017)	0.0483678	0.102521	0	0	21.4849	65.0761	HSP90B1
positive regulation of ATP metabolic process (GO:1903580)	0.0483678	0.102521	0	0	21.4849	65.0761	TMSB4X
negative regulation of blood vessel endothelial cell migration (GO:0043537)	0.0497976	0.103086	0	0	20.8328	62.494	RGCC
autophagosome maturation (GO:0097352)	0.0497976	0.103086	0	0	20.8328	62.494	CALM1
positive regulation of protein dephosphorylation (GO:0035307)	0.0497976	0.103086	0	0	20.8328	62.494	CALM1
synaptic vesicle recycling (GO:0036465)	0.0497976	0.103086	0	0	20.8328	62.494	CANX
positive regulation of release of sequestered calcium ion into cytosol (GO:0051281)	0.0497976	0.103086	0	0	20.8328	62.494	CALM1
positive regulation of cell cycle G1/S phase transition (GO:1902808)	0.0512253	0.105065	0	0	20.2191	60.0814	RGCC
negative regulation of DNA metabolic process (GO:0051053)	0.0526509	0.105065	0	0	19.6404	57.8227	SUB1
negative regulation of fat cell differentiation (GO:0045599)	0.0526509	0.105065	0	0	19.6404	57.8227	ZFP36L2
axonal transport (GO:0098930)	0.0526509	0.105065	0	0	19.6404	57.8227	AP3S1
regulation of cardiac muscle contraction (GO:0055117)	0.0526509	0.105065	0	0	19.6404	57.8227	CALM1
positive regulation of mitotic nuclear division (GO:0045840)	0.0526509	0.105065	0	0	19.6404	57.8227	RGCC
positive regulation of substrate adhesion-dependent cell spreading (GO:1900026)	0.0526509	0.105065	0	0	19.6404	57.8227	CALR
Wnt signaling pathway, calcium modulating pathway (GO:0007223)	0.0526509	0.105065	0	0	19.6404	57.8227	CALM1
anterograde axonal transport (GO:0008089)	0.0540745	0.105996	0	0	19.0939	55.7043	AP3S1
negative regulation of endothelial cell proliferation (GO:0001937)	0.0540745	0.105996	0	0	19.0939	55.7043	RGCC
regulation of intracellular steroid hormone receptor signaling pathway (GO:0033143)	0.0540745	0.105996	0	0	19.0939	55.7043	CALR
regulation of protein autophosphorylation (GO:0031952)	0.0540745	0.105996	0	0	19.0939	55.7043	CALM1
negative regulation of endothelial cell migration (GO:0010596)	0.055496	0.107357	0	0	18.5769	53.714	RGCC
synaptic vesicle endocytosis (GO:0048488)	0.055496	0.107357	0	0	18.5769	53.714	CANX
mRNA destabilization (GO:0061157)	0.055496	0.107357	0	0	18.5769	53.714	ZFP36L2
regulation of exit from mitosis (GO:0007096)	0.0569155	0.108213	0	0	18.0871	51.8411	RGCC
membrane protein proteolysis (GO:0033619)	0.0569155	0.108213	0	0	18.0871	51.8411	PRTN3
regulation of nitric-oxide synthase activity (GO:0050999)	0.0569155	0.108213	0	0	18.0871	51.8411	CALM1
regulation of peptidyl-threonine phosphorylation (GO:0010799)	0.0569155	0.108213	0	0	18.0871	51.8411	CALM1
negative regulation of cell-cell adhesion (GO:0022408)	0.0597482	0.112632	0	0	17.181	48.4096	RGCC
T cell differentiation (GO:0030217)	0.0597482	0.112632	0	0	17.181	48.4096	ZFP36L2
positive regulation of epithelial to mesenchymal transition (GO:0010718)	0.0611615	0.114323	0	0	16.7611	46.8346	RGCC
regulation of chemokine production (GO:0032642)	0.0611615	0.114323	0	0	16.7611	46.8346	ELANE
substantia nigra development (GO:0021762)	0.0625727	0.11569	0	0	16.3612	45.344	CALM1
positive regulation of biosynthetic process (GO:0009891)	0.0639819	0.11569	0	0	15.98	43.9314	RGCC
antibacterial humoral response (GO:0019731)	0.0639819	0.11569	0	0	15.98	43.9314	CTSG
regulation of endothelial cell apoptotic process (GO:2000351)	0.0639819	0.11569	0	0	15.98	43.9314	RGCC
positive regulation of mRNA catabolic process (GO:0061014)	0.0639819	0.11569	0	0	15.98	43.9314	ZFP36L2
positive regulation of stress fiber assembly (GO:0051496)	0.0639819	0.11569	0	0	15.98	43.9314	RGCC
mRNA catabolic process (GO:0006402)	0.0639819	0.11569	0	0	15.98	43.9314	ZFP36L2
mRNA stabilization (GO:0048255)	0.0639819	0.11569	0	0	15.98	43.9314	YBX3
cellular protein modification process (GO:0006464)	0.0652343	0.117277	0	0	2.85527	7.79423	BIRC5;CTSG;PDIA6;HSP90B1
positive regulation of chemotaxis (GO:0050921)	0.065389	0.117277	0	0	15.616	42.5911	TMSB4X
positive regulation of cellular process (GO:0048522)	0.066096	0.117888	0	0	3.45623	9.38937	BIRC5;PRTN3;CALR
establishment of protein localization to extracellular region (GO:0035592)	0.0667941	0.117888	0	0	15.2682	41.3179	CANX
regulation of DNA metabolic process (GO:0051052)	0.0667941	0.117888	0	0	15.2682	41.3179	SUB1
positive regulation of smooth muscle cell proliferation (GO:0048661)	0.0667941	0.117888	0	0	15.2682	41.3179	ELANE
polyol metabolic process (GO:0019751)	0.0681971	0.119886	0	0	14.9355	40.1072	CALM1
positive regulation of blood vessel endothelial cell migration (GO:0043536)	0.0695981	0.121386	0	0	14.617	38.9546	TMSB4X
inositol phosphate metabolic process (GO:0043647)	0.0695981	0.121386	0	0	14.617	38.9546	CALM1
regulation of smooth muscle cell proliferation (GO:0048660)	0.070997	0.122858	0	0	14.3118	37.8563	ELANE
RNA catabolic process (GO:0006401)	0.070997	0.122858	0	0	14.3118	37.8563	ZFP36L2
positive regulation of cell morphogenesis involved in differentiation (GO:0010770)	0.072394	0.124788	0	0	14.019	36.8087	CALR
regulation of substrate adhesion-dependent cell spreading (GO:1900024)	0.0737889	0.125725	0	0	13.7379	35.8086	CALR
negative regulation of transport (GO:0051051)	0.0737889	0.125725	0	0	13.7379	35.8086	PRTN3
positive regulation of actin filament bundle assembly (GO:0032233)	0.0737889	0.125725	0	0	13.7379	35.8086	RGCC
extracellular matrix organization (GO:0030198)	0.0741098	0.125788	0	0	4.71524	12.27	CTSG;ELANE
regulation of release of sequestered calcium ion into cytosol (GO:0051279)	0.0751817	0.126997	0	0	13.4679	34.8528	CALM1
MAPK cascade (GO:0000165)	0.0753958	0.126997	0	0	4.66754	12.0656	CALM1;ZFP36L2
IRE1-mediated unfolded protein response (GO:0036498)	0.0765726	0.128006	0	0	13.2082	33.9387	PDIA6
positive regulation of phagocytosis (GO:0050766)	0.0765726	0.128006	0	0	13.2082	33.9387	CALR
positive regulation of leukocyte chemotaxis (GO:0002690)	0.0779614	0.129838	0	0	12.9584	33.0638	CALR
DNA damage response, signal transduction by p53 class mediator resulting in cell cycle arrest (GO:0006977)	0.080733	0.13395	0	0	12.4859	31.4221	RGCC
regulation of mitotic nuclear division (GO:0007088)	0.0821157	0.135736	0	0	12.2623	30.6512	RGCC
negative regulation of hydrolase activity (GO:0051346)	0.0834965	0.136996	0	0	12.0466	29.9111	TMED2
positive regulation of mitotic cell cycle phase transition (GO:1901992)	0.0834965	0.136996	0	0	12.0466	29.9111	RGCC
cellular response to oxygen-containing compound (GO:1901701)	0.0841511	0.137561	0	0	4.37227	10.822	CTSG;HSP90B1
positive regulation of DNA biosynthetic process (GO:2000573)	0.0876267	0.141159	0	0	11.4425	27.8588	RGCC
response to light stimulus (GO:0009416)	0.0876267	0.141159	0	0	11.4425	27.8588	ELANE
positive regulation of interleukin-8 production (GO:0032757)	0.0876267	0.141159	0	0	11.4425	27.8588	ELANE
pattern recognition receptor signaling pathway (GO:0002221)	0.0876267	0.141159	0	0	11.4425	27.8588	HSP90B1
positive regulation of cytokine production (GO:0001819)	0.0895493	0.141965	0	0	4.21214	10.1638	RGCC;ELANE
intracellular protein transport (GO:0006886)	0.0900039	0.141965	0	0	4.19932	10.1115	TMED2;CALR
positive regulation of DNA metabolic process (GO:0051054)	0.0903702	0.141965	0	0	11.0723	26.616	RGCC
COPII vesicle coating (GO:0048208)	0.0903702	0.141965	0	0	11.0723	26.616	TMED2
organonitrogen compound catabolic process (GO:1901565)	0.0903702	0.141965	0	0	11.0723	26.616	ELANE
vesicle coating (GO:0006901)	0.0903702	0.141965	0	0	11.0723	26.616	TMED2
vesicle targeting, rough ER to cis-Golgi (GO:0048207)	0.0903702	0.141965	0	0	11.0723	26.616	TMED2
protein secretion (GO:0009306)	0.091739	0.142099	0	0	10.896	26.0285	CANX
regulation of transcription initiation from RNA polymerase II promoter (GO:0060260)	0.091739	0.142099	0	0	10.896	26.0285	SUB1
negative regulation of intrinsic apoptotic signaling pathway (GO:2001243)	0.091739	0.142099	0	0	10.896	26.0285	YBX3
protein catabolic process (GO:0030163)	0.091739	0.142099	0	0	10.896	26.0285	ELANE
mitotic G1 DNA damage checkpoint signaling (GO:0031571)	0.0931057	0.143714	0	0	10.7252	25.4619	RGCC
post-translational protein modification (GO:0043687)	0.0941262	0.144784	0	0	4.08726	9.65867	PDIA6;HSP90B1
positive regulation of MAP kinase activity (GO:0043406)	0.0985529	0.150548	0	0	10.0923	23.3855	ELANE
cellular response to decreased oxygen levels (GO:0036294)	0.0985529	0.150548	0	0	10.0923	23.3855	RGCC
positive regulation of cell-substrate adhesion (GO:0010811)	0.0999098	0.151575	0	0	9.94553	22.9094	CALR
COPII-coated vesicle budding (GO:0090114)	0.0999098	0.151575	0	0	9.94553	22.9094	TMED2
response to metal ion (GO:0010038)	0.101265	0.152069	0	0	9.80296	22.4489	CALM1
regulation of G1/S transition of mitotic cell cycle (GO:2000045)	0.101265	0.152069	0	0	9.80296	22.4489	RGCC
myeloid leukocyte differentiation (GO:0002573)	0.101265	0.152069	0	0	9.80296	22.4489	PRTN3
negative regulation of epithelial cell proliferation (GO:0050680)	0.102618	0.153063	0	0	9.6644	22.0034	RGCC
positive regulation of secretion by cell (GO:1903532)	0.102618	0.153063	0	0	9.6644	22.0034	RGCC
insulin receptor signaling pathway (GO:0008286)	0.103969	0.15404	0	0	9.52969	21.5721	AP3S1
ubiquitin-dependent ERAD pathway (GO:0030433)	0.103969	0.15404	0	0	9.52969	21.5721	HSP90B1
regulation of stress fiber assembly (GO:0051492)	0.105317	0.155002	0	0	9.39868	21.1543	RGCC
DNA damage response, signal transduction by p53 class mediator (GO:0030330)	0.105317	0.155002	0	0	9.39868	21.1543	RGCC
regulation of cell division (GO:0051302)	0.10801	0.157915	0	0	9.14713	20.3573	CALM1
regulation of epithelial to mesenchymal transition (GO:0010717)	0.10801	0.157915	0	0	9.14713	20.3573	RGCC
neutrophil migration (GO:1990266)	0.109353	0.159353	0	0	9.02632	19.9768	PRTN3
negative regulation of blood vessel morphogenesis (GO:2000181)	0.110694	0.160778	0	0	8.90864	19.6078	RGCC
negative regulation of NF-kappaB transcription factor activity (GO:0032088)	0.112033	0.161663	0	0	8.79399	19.2497	TMSB4X
regulation of neuron differentiation (GO:0045664)	0.112033	0.161663	0	0	8.79399	19.2497	CALR
regulation of fat cell differentiation (GO:0045598)	0.11337	0.162534	0	0	8.68223	18.9021	ZFP36L2
regulation of NIK/NF-kappaB signaling (GO:1901222)	0.11337	0.162534	0	0	8.68223	18.9021	TMSB4X
regulation of cyclin-dependent protein serine/threonine kinase activity (GO:0000079)	0.116039	0.16476	0	0	8.46701	18.2365	RGCC
cell-cell junction organization (GO:0045216)	0.116039	0.16476	0	0	8.46701	18.2365	PRTN3
regulation of G protein-coupled receptor signaling pathway (GO:0008277)	0.116039	0.16476	0	0	8.46701	18.2365	CALM1
regulation of defense response (GO:0031347)	0.11737	0.165589	0	0	8.36333	17.9178	TMSB4X
peptide metabolic process (GO:0006518)	0.11737	0.165589	0	0	8.36333	17.9178	SPCS2
regulation of cytokinesis (GO:0032465)	0.1187	0.166405	0	0	8.26215	17.608	CALM1
nuclear export (GO:0051168)	0.1187	0.166405	0	0	8.26215	17.608	CALR
negative regulation of defense response (GO:0031348)	0.120027	0.166683	0	0	8.16338	17.3067	ELANE
regulation of cell cycle G2/M phase transition (GO:1902749)	0.120027	0.166683	0	0	8.16338	17.3067	TUBB4B
retrograde vesicle-mediated transport, Golgi to endoplasmic reticulum (GO:0006890)	0.120027	0.166683	0	0	8.16338	17.3067	TMED2
phosphorylation (GO:0016310)	0.120441	0.166736	0	0	3.51256	7.43467	BIRC5;CTSG
negative regulation of cellular amide metabolic process (GO:0034249)	0.121353	0.167474	0	0	8.06694	17.0136	CALR
negative regulation of angiogenesis (GO:0016525)	0.122676	0.168253	0	0	7.97273	16.7284	RGCC
ERAD pathway (GO:0036503)	0.122676	0.168253	0	0	7.97273	16.7284	HSP90B1
sensory perception of mechanical stimulus (GO:0050954)	0.123998	0.169541	0	0	7.8807	16.4509	BIRC5
regulation of cation channel activity (GO:2001257)	0.125318	0.170294	0	0	7.79075	16.1806	CALM1
regulation of endothelial cell migration (GO:0010594)	0.125318	0.170294	0	0	7.79075	16.1806	CALR
negative regulation of translation (GO:0017148)	0.126636	0.171247	0	0	7.70283	15.9174	CALR
regulation of stem cell differentiation (GO:2000736)	0.127952	0.171247	0	0	7.61686	15.661	ZFP36L2
sensory perception of sound (GO:0007605)	0.127952	0.171247	0	0	7.61686	15.661	BIRC5
toll-like receptor signaling pathway (GO:0002224)	0.127952	0.171247	0	0	7.61686	15.661	HSP90B1
positive regulation of transport (GO:0051050)	0.127952	0.171247	0	0	7.61686	15.661	CALR
positive regulation of cellular component biogenesis (GO:0044089)	0.129266	0.171451	0	0	7.53278	15.4112	RGCC
regulation of endothelial cell proliferation (GO:0001936)	0.129266	0.171451	0	0	7.53278	15.4112	RGCC
cellular response to fibroblast growth factor stimulus (GO:0044344)	0.129266	0.171451	0	0	7.53278	15.4112	ZFP36L2
regulation of heart contraction (GO:0008016)	0.130578	0.172161	0	0	7.45052	15.1677	CALM1
cytoplasmic translation (GO:0002181)	0.130578	0.172161	0	0	7.45052	15.1677	EIF4A1
negative regulation of cellular protein metabolic process (GO:0032269)	0.131888	0.172349	0	0	7.37004	14.9302	CALR
positive regulation of epithelial cell migration (GO:0010634)	0.131888	0.172349	0	0	7.37004	14.9302	CALR
hemopoiesis (GO:0030097)	0.131888	0.172349	0	0	7.37004	14.9302	ZFP36L2
ciliary basal body-plasma membrane docking (GO:0097711)	0.133197	0.173038	0	0	7.29127	14.6987	TUBB4B
mRNA metabolic process (GO:0016071)	0.133197	0.173038	0	0	7.29127	14.6987	ZFP36L2
regulation of MAP kinase activity (GO:0043405)	0.135807	0.175914	0	0	7.13865	14.2524	ELANE
antigen processing and presentation of exogenous peptide antigen via MHC class II (GO:0019886)	0.13711	0.177084	0	0	7.0647	14.0374	CANX
response to UV (GO:0009411)	0.138411	0.178244	0	0	6.99226	13.8274	ELANE
antigen processing and presentation of peptide antigen via MHC class II (GO:0002495)	0.13971	0.178877	0	0	6.92128	13.6224	CANX
positive regulation of translation (GO:0045727)	0.13971	0.178877	0	0	6.92128	13.6224	YBX3
positive regulation of cell cycle process (GO:0090068)	0.141006	0.180017	0	0	6.85172	13.4222	RGCC
protein targeting to ER (GO:0045047)	0.143595	0.18175	0	0	6.7167	13.0355	SPCS2
antigen processing and presentation of exogenous peptide antigen (GO:0002478)	0.143595	0.18175	0	0	6.7167	13.0355	CANX
cellular response to organonitrogen compound (GO:0071417)	0.143595	0.18175	0	0	6.7167	13.0355	HSP90B1
protein processing (GO:0016485)	0.147463	0.18506	0	0	6.52381	12.4877	SPCS2
regulation of cell cycle process (GO:0010564)	0.147463	0.18506	0	0	6.52381	12.4877	CALM1
protein localization to nucleus (GO:0034504)	0.147463	0.18506	0	0	6.52381	12.4877	CALR
response to calcium ion (GO:0051592)	0.148748	0.186146	0	0	6.46194	12.3132	CALM1
negative regulation of nucleic acid-templated transcription (GO:1903507)	0.153061	0.190939	0	0	3.01608	5.66094	BIRC5;CALR
Fc-epsilon receptor signaling pathway (GO:0038095)	0.153872	0.190939	0	0	6.22571	11.6522	CALM1
regulation of protein serine/threonine kinase activity (GO:0071900)	0.153872	0.190939	0	0	6.22571	11.6522	CALM1
Fc receptor signaling pathway (GO:0038093)	0.155148	0.191985	0	0	6.16931	11.4957	CALM1
cellular response to transforming growth factor beta stimulus (GO:0071560)	0.157695	0.194593	0	0	6.05951	11.1925	ZFP36L2
cellular response to molecule of bacterial origin (GO:0071219)	0.158966	0.195617	0	0	6.00605	11.0455	CTSG
tumor necrosis factor-mediated signaling pathway (GO:0033209)	0.160235	0.196632	0	0	5.95352	10.9016	TMSB4X
regulation of cellular response to stress (GO:0080135)	0.162767	0.198639	0	0	5.85116	10.6224	MANF
negative regulation of response to external stimulus (GO:0032102)	0.162767	0.198639	0	0	5.85116	10.6224	ELANE
cellular response to lipopolysaccharide (GO:0071222)	0.165292	0.201166	0	0	5.75225	10.3543	CTSG
regulation of mRNA catabolic process (GO:0061013)	0.167809	0.203585	0	0	5.6566	10.0966	ZFP36L2
negative regulation of transcription, DNA-templated (GO:0045892)	0.168199	0.203585	0	0	2.23692	3.98755	BIRC5;CALR;ELANE
protein phosphorylation (GO:0006468)	0.16999	0.205031	0	0	2.81608	4.99013	BIRC5;CTSG
non-canonical Wnt signaling pathway (GO:0035567)	0.170319	0.205031	0	0	5.56406	9.84883	CALM1
protein targeting (GO:0006605)	0.171572	0.205979	0	0	5.51891	9.72848	SPCS2
microtubule cytoskeleton organization involved in mitosis (GO:1902850)	0.175317	0.209137	0	0	5.38773	9.38088	BIRC5
plasma membrane bounded cell projection organization (GO:0120036)	0.175317	0.209137	0	0	5.38773	9.38088	MANF
positive regulation of macromolecule biosynthetic process (GO:0010557)	0.176562	0.209137	0	0	5.34537	9.2693	RGCC
cellular response to insulin stimulus (GO:0032869)	0.176562	0.209137	0	0	5.34537	9.2693	AP3S1
muscle contraction (GO:0006936)	0.176562	0.209137	0	0	5.34537	9.2693	CALM1
G2/M transition of mitotic cell cycle (GO:0000086)	0.177806	0.209489	0	0	5.30366	9.15977	TUBB4B
Golgi organization (GO:0007030)	0.177806	0.209489	0	0	5.30366	9.15977	TMED2
cell cycle G2/M phase transition (GO:0044839)	0.179047	0.209835	0	0	5.2626	9.05223	TUBB4B
cellular response to hypoxia (GO:0071456)	0.179047	0.209835	0	0	5.2626	9.05223	RGCC
regulation of cell motility (GO:2000145)	0.181524	0.212177	0	0	5.18234	8.84297	TMSB4X
protein localization to plasma membrane (GO:0072659)	0.185227	0.215369	0	0	5.06641	8.54286	TMED2
organic substance transport (GO:0071702)	0.185227	0.215369	0	0	5.06641	8.54286	HSP90B1
protein localization to cell periphery (GO:1990778)	0.190138	0.2205	0	0	4.91962	8.1666	TMED2
protein localization to organelle (GO:0033365)	0.192583	0.222421	0	0	4.84935	7.98799	CALR
negative regulation of DNA-binding transcription factor activity (GO:0043433)	0.193803	0.222421	0	0	4.81496	7.90094	TMSB4X
neuron development (GO:0048666)	0.193803	0.222421	0	0	4.81496	7.90094	MANF
nitrogen compound transport (GO:0071705)	0.193803	0.222421	0	0	4.81496	7.90094	HSP90B1
negative regulation of cell migration (GO:0030336)	0.195021	0.223241	0	0	4.78105	7.81534	CALR
regulation of mRNA stability (GO:0043488)	0.197451	0.225035	0	0	4.71463	7.64836	ZFP36L2
negative regulation of cellular macromolecule biosynthetic process (GO:2000113)	0.197604	0.225035	0	0	2.54587	4.12811	BIRC5;CALR
regulation of G2/M transition of mitotic cell cycle (GO:0010389)	0.201084	0.228411	0	0	4.61836	7.408	TUBB4B
regulation of cytokine production (GO:0001817)	0.202291	0.22861	0	0	4.58713	7.33045	RGCC
cellular response to organic cyclic compound (GO:0071407)	0.202291	0.22861	0	0	4.58713	7.33045	HSP90B1
negative regulation of protein phosphorylation (GO:0001933)	0.204701	0.230744	0	0	4.52592	7.17904	CALM1
positive regulation of protein kinase activity (GO:0045860)	0.207103	0.23286	0	0	4.46631	7.03237	CALM1
negative regulation of cellular process (GO:0048523)	0.208046	0.233328	0	0	2.4577	3.85858	RGCC;PRTN3
mitotic spindle organization (GO:0007052)	0.210694	0.2357	0	0	4.37975	6.82081	BIRC5
cellular response to growth factor stimulus (GO:0071363)	0.211887	0.236438	0	0	4.35164	6.75244	ZFP36L2
response to lipopolysaccharide (GO:0032496)	0.213079	0.23717	0	0	4.32388	6.68512	CTSG
regulation of gene expression (GO:0010468)	0.218479	0.242572	0	0	1.95105	2.96768	RGCC;CALR;YBX3
neuron projection development (GO:0031175)	0.227243	0.251671	0	0	4.01623	5.95099	MANF
neuron differentiation (GO:0030182)	0.230745	0.254913	0	0	3.94598	5.78656	MANF
regulation of translation (GO:0006417)	0.235391	0.259398	0	0	3.85603	5.57778	CALR
protein stabilization (GO:0050821)	0.236548	0.260026	0	0	3.83417	5.52736	CALR
positive regulation of cellular biosynthetic process (GO:0031328)	0.237703	0.26065	0	0	3.81256	5.47763	RGCC
endoplasmic reticulum to Golgi vesicle-mediated transport (GO:0006888)	0.243456	0.266298	0	0	3.70802	5.23877	TMED2
negative regulation of macromolecule metabolic process (GO:0010605)	0.253704	0.276825	0	0	3.5335	4.8465	SUB1
protein localization to membrane (GO:0072657)	0.254835	0.277375	0	0	3.51511	4.80565	TMED2
negative regulation of intracellular signal transduction (GO:1902532)	0.258216	0.280367	0	0	3.46105	4.68613	TMSB4X
endomembrane system organization (GO:0010256)	0.25934	0.280898	0	0	3.4434	4.64727	TMED2
regulation of macromolecule metabolic process (GO:0060255)	0.260462	0.281426	0	0	3.42592	4.60889	YBX3
regulation of angiogenesis (GO:0045765)	0.263818	0.284359	0	0	3.37453	4.49654	RGCC
mitotic cell cycle phase transition (GO:0044772)	0.270488	0.29084	0	0	3.27619	4.28372	TUBB4B
negative regulation of inflammatory response (GO:0050728)	0.2738	0.292416	0	0	3.22912	4.18287	ELANE
phosphate-containing compound metabolic process (GO:0006796)	0.2738	0.292416	0	0	3.22912	4.18287	CALM1
negative regulation of transcription by RNA polymerase II (GO:0000122)	0.273934	0.292416	0	0	2.02011	2.61578	CALR;ELANE
positive regulation of GTPase activity (GO:0043547)	0.276	0.293209	0	0	3.19848	4.11757	PRTN3
positive regulation of protein modification process (GO:0031401)	0.276	0.293209	0	0	3.19848	4.11757	CALM1
cellular response to lipid (GO:0071396)	0.281473	0.298308	0	0	3.12433	3.96077	CTSG
anterograde trans-synaptic signaling (GO:0098916)	0.308242	0.325898	0	0	2.79935	3.29447	CALM1
positive regulation of DNA-binding transcription factor activity (GO:0051091)	0.310341	0.327336	0	0	2.77621	3.2484	RGCC
positive regulation of cell differentiation (GO:0045597)	0.322809	0.339678	0	0	2.64498	2.99066	RGCC
protein-containing complex assembly (GO:0065003)	0.332016	0.347714	0	0	2.55432	2.81632	TMED2
negative regulation of signal transduction (GO:0009968)	0.332016	0.347714	0	0	2.55432	2.81632	CALR
positive regulation of MAPK cascade (GO:0043410)	0.339094	0.354289	0	0	2.48794	2.69065	ELANE
chemical synaptic transmission (GO:0007268)	0.370535	0.386228	0	0	2.22329	2.2073	CALM1
cilium assembly (GO:0060271)	0.378166	0.393258	0	0	2.16558	2.10586	TUBB4B
proteasome-mediated ubiquitin-dependent protein catabolic process (GO:0043161)	0.384771	0.399188	0	0	2.11746	2.0224	HSP90B1
cellular protein localization (GO:0034613)	0.392235	0.405982	0	0	2.06497	1.93259	TMED2
positive regulation of transcription by RNA polymerase II (GO:0045944)	0.397979	0.410967	0	0	1.503	1.38479	RGCC;SUB1
positive regulation of multicellular organismal process (GO:0051240)	0.406903	0.419204	0	0	1.96732	1.76898	RGCC
regulation of transcription by RNA polymerase II (GO:0006357)	0.425554	0.437402	0	0	1.24139	1.0606	RGCC;SUB1;CALR;ELANE
positive regulation of protein phosphorylation (GO:0001934)	0.43001	0.440959	0	0	1.82665	1.5416	CALM1
negative regulation of cell population proliferation (GO:0008285)	0.436943	0.447034	0	0	1.78727	1.47977	RGCC
positive regulation of macromolecule metabolic process (GO:0010604)	0.441235	0.450385	0	0	1.76348	1.44284	RGCC
transmembrane receptor protein tyrosine kinase signaling pathway (GO:0007169)	0.458088	0.466513	0	0	1.67425	1.30708	AP3S1
regulation of cell migration (GO:0030334)	0.461399	0.468807	0	0	1.65746	1.28203	TMSB4X
organelle organization (GO:0006996)	0.471216	0.477686	0	0	1.609	1.21068	TMED2
regulation of nucleic acid-templated transcription (GO:1903506)	0.479264	0.484735	0	0	1.57069	1.15525	CALR
regulation of intracellular signal transduction (GO:1902531)	0.484827	0.489245	0	0	1.54492	1.11847	TMSB4X
regulation of cellular macromolecule biosynthetic process (GO:2000112)	0.50878	0.512249	0	0	1.44008	0.973118	CALR
positive regulation of gene expression (GO:0010628)	0.519242	0.521597	0	0	1.39716	0.915679	RGCC
regulation of transcription, DNA-templated (GO:0006355)	0.669753	0.671269	0	0	0.879022	0.352352	SUB1;BIRC5;CALR
positive regulation of transcription, DNA-templated (GO:0045893)	0.839668	0.839668	0	0	0.548107	0.095781	RGCC

## Sheet: DOWN-Reactome_2016
Term	P-value	Adjusted P-value	Old P-value	Old Adjusted P-value	Odds Ratio	Combined Score	Genes
Metabolism of proteins Homo sapiens R-HSA-392499	1.46357e-09	4.34679e-07	0	0	13.6285	277.236	PDIA3;EIF4A1;H2AFZ;H3F3A;TUBB4B;PDIA6;HSP90B1;SPCS2;CANX;BIRC5;TMED2;CTSG;CALR
Calnexin/calreticulin cycle Homo sapiens R-HSA-901042	1.36882e-06	0.000202116	0	0	184.796	2495.04	PDIA3;CANX;CALR
N-glycan trimming in the ER and Calnexin/Calreticulin cycle Homo sapiens R-HSA-532668	2.04158e-06	0.000202116	0	0	158.381	2075.07	PDIA3;CANX;CALR
Antigen Presentation: Folding, assembly and peptide loading of class I MHC Homo sapiens R-HSA-983170	6.84973e-06	0.000508592	0	0	100.747	1198.02	PDIA3;CANX;CALR
Vesicle-mediated transport Homo sapiens R-HSA-5653656	7.72406e-05	0.00458809	0	0	10.0226	94.9002	IGKC;TMED2;CALR;AP3S1;CALM1;HSP90B1
ATF6-alpha activates chaperone genes Homo sapiens R-HSA-381183	9.71476e-05	0.00480881	0	0	178.232	1646.74	CALR;HSP90B1
ATF6-alpha activates chaperones Homo sapiens R-HSA-381033	0.000142218	0.0060341	0	0	142.571	1262.92	CALR;HSP90B1
Binding and Uptake of Ligands by Scavenger Receptors Homo sapiens R-HSA-2173782	0.000183723	0.0068207	0	0	31.1408	267.876	IGKC;CALR;HSP90B1
Unfolded Protein Response (UPR) Homo sapiens R-HSA-381119	0.000286553	0.00945625	0	0	26.6225	217.175	CALR;PDIA6;HSP90B1
Scavenging by Class A Receptors Homo sapiens R-HSA-3000480	0.000366078	0.0108725	0	0	83.8361	663.367	CALR;HSP90B1
RHO GTPase Effectors Homo sapiens R-HSA-195258	0.000544898	0.0142982	0	0	12.0864	90.8284	H2AFZ;H3F3A;BIRC5;CALM1
Asparagine N-linked glycosylation Homo sapiens R-HSA-446203	0.000577706	0.0142982	0	0	11.8944	88.6901	PDIA3;CANX;TMED2;CALR
RNA Polymerase I Promoter Opening Homo sapiens R-HSA-73728	0.000921756	0.0194731	0	0	50.8724	355.559	H2AFZ;H3F3A
Post-translational protein modification Homo sapiens R-HSA-597592	0.000978181	0.0194731	0	0	7.54031	52.253	PDIA3;CANX;BIRC5;TMED2;CALR
Activation of Matrix Metalloproteinases Homo sapiens R-HSA-1592389	0.00104906	0.0194731	0	0	47.4762	325.68	CTSG;ELANE
DNA methylation Homo sapiens R-HSA-5334118	0.00104906	0.0194731	0	0	47.4762	325.68	H2AFZ;H3F3A
Activated PKN1 stimulates transcription of AR (androgen receptor) regulated genes KLK2 and KLK3 Homo sapiens R-HSA-5625886	0.00118433	0.0206909	0	0	44.5045	299.897	H2AFZ;H3F3A
SIRT1 negatively regulates rRNA Expression Homo sapiens R-HSA-427359	0.00125494	0.0207064	0	0	43.1537	288.296	H2AFZ;H3F3A
Immune System Homo sapiens R-HSA-168256	0.00157597	0.0243167	0	0	4.35489	28.1016	PDIA3;EIF4A1;IGKC;CANX;PRTN3;CALR;CALM1;HSP90B1
PRC2 methylates histones and DNA Homo sapiens R-HSA-212300	0.00163749	0.0243167	0	0	37.4662	240.33	H2AFZ;H3F3A
Condensation of Prophase Chromosomes Homo sapiens R-HSA-2299718	0.00171986	0.0243237	0	0	36.5037	232.365	H2AFZ;H3F3A
ERCC6 (CSB) and EHMT2 (G9a) positively regulate rRNA expression Homo sapiens R-HSA-427389	0.00189042	0.0255207	0	0	34.7195	217.725	H2AFZ;H3F3A
Signaling by Rho GTPases Homo sapiens R-HSA-194315	0.00209608	0.0270668	0	0	8.30981	51.2523	H2AFZ;H3F3A;BIRC5;CALM1
Antigen activates B Cell Receptor (BCR) leading to generation of second messengers Homo sapiens R-HSA-983695	0.00225465	0.0279014	0	0	31.627	192.759	IGKC;CALM1
Meiotic recombination Homo sapiens R-HSA-912446	0.00296529	0.0352276	0	0	27.3599	159.256	H2AFZ;H3F3A
RNA Polymerase I Chain Elongation Homo sapiens R-HSA-73777	0.00329798	0.0361979	0	0	25.8636	147.796	H2AFZ;H3F3A
Formation of the beta-catenin:TCF transactivating complex Homo sapiens R-HSA-201722	0.0034126	0.0361979	0	0	25.4005	144.282	H2AFZ;H3F3A
B-WICH complex positively regulates rRNA expression Homo sapiens R-HSA-5250924	0.0034126	0.0361979	0	0	25.4005	144.282	H2AFZ;H3F3A
RHO GTPases activate PKNs Homo sapiens R-HSA-5625740	0.00364735	0.0373539	0	0	24.5222	137.661	H2AFZ;H3F3A
FCERI mediated Ca+2 mobilization Homo sapiens R-HSA-2871809	0.00388946	0.0385056	0	0	23.7024	131.536	IGKC;CALM1
ER-Phagosome pathway Homo sapiens R-HSA-1236974	0.00426629	0.0408738	0	0	22.5703	123.166	PDIA3;CALR
Amyloid fiber formation Homo sapiens R-HSA-977225	0.0046594	0.0429477	0	0	21.5411	115.651	H2AFZ;H3F3A
Cell Cycle, Mitotic Homo sapiens R-HSA-69278	0.00478555	0.0429477	0	0	6.55425	35.0138	H2AFZ;H3F3A;BIRC5;TUBB4B
Adaptive Immune System Homo sapiens R-HSA-1280218	0.00511529	0.0429477	0	0	5.07609	26.779	PDIA3;IGKC;CANX;CALR;CALM1
Transcriptional regulation by small RNAs Homo sapiens R-HSA-5578749	0.00520864	0.0429477	0	0	20.3061	106.758	H2AFZ;H3F3A
Positive epigenetic regulation of rRNA expression Homo sapiens R-HSA-5250913	0.00535039	0.0429477	0	0	20.0191	104.712	H2AFZ;H3F3A
NoRC negatively regulates rRNA expression Homo sapiens R-HSA-427413	0.00535039	0.0429477	0	0	20.0191	104.712	H2AFZ;H3F3A
Negative epigenetic regulation of rRNA expression Homo sapiens R-HSA-5250941	0.00578623	0.0440644	0	0	19.2046	98.9475	H2AFZ;H3F3A
RNA Polymerase I Promoter Clearance Homo sapiens R-HSA-73854	0.00578623	0.0440644	0	0	19.2046	98.9475	H2AFZ;H3F3A
Senescence-Associated Secretory Phenotype (SASP) Homo sapiens R-HSA-2559582	0.00593502	0.0440675	0	0	18.9476	97.1423	H2AFZ;H3F3A
RNA Polymerase I Transcription Homo sapiens R-HSA-73864	0.00623783	0.0451862	0	0	18.4536	93.6913	H2AFZ;H3F3A
Peptide hormone metabolism Homo sapiens R-HSA-2980736	0.00654758	0.0463007	0	0	17.9846	90.4386	SPCS2;CTSG
Antigen processing-Cross presentation Homo sapiens R-HSA-1236975	0.00670504	0.0463116	0	0	17.7589	88.8816	PDIA3;CALR
Meiosis Homo sapiens R-HSA-1500620	0.00718774	0.0485172	0	0	17.1145	84.4663	H2AFZ;H3F3A
M Phase Homo sapiens R-HSA-68886	0.007394	0.0488004	0	0	8.26205	40.5426	H2AFZ;H3F3A;BIRC5
Activation of anterior HOX genes in hindbrain development during early embryogenesis Homo sapiens R-HSA-5617472	0.00785517	0.049638	0	0	16.3243	79.1171	H2AFZ;H3F3A
Activation of HOX genes during differentiation Homo sapiens R-HSA-5619507	0.00785517	0.049638	0	0	16.3243	79.1171	H2AFZ;H3F3A
Oxidative Stress Induced Senescence Homo sapiens R-HSA-2559580	0.00819901	0.0507314	0	0	15.9559	76.6478	H2AFZ;H3F3A
Hemostasis Homo sapiens R-HSA-109582	0.00890197	0.053266	0	0	5.45255	25.7441	TMSB4X;H3F3A;PRTN3;CALM1
Scavenging by Class F Receptors Homo sapiens R-HSA-3000484	0.00896734	0.053266	0	0	137.69	649.092	CALR
Signaling by Wnt Homo sapiens R-HSA-195721	0.00960754	0.0554065	0	0	7.48782	34.7825	H2AFZ;H3F3A;CALM1
Cell Cycle Homo sapiens R-HSA-1640170	0.0097008	0.0554065	0	0	5.31289	24.6282	H2AFZ;H3F3A;BIRC5;TUBB4B
Gene Silencing by RNA Homo sapiens R-HSA-211000	0.0100179	0.0561378	0	0	14.3369	65.9985	H2AFZ;H3F3A
Class I MHC mediated antigen processing & presentation Homo sapiens R-HSA-983169	0.0105156	0.0578356	0	0	7.2362	32.9602	PDIA3;CANX;CALR
Platelet degranulation Homo sapiens R-HSA-114608	0.0107911	0.0582721	0	0	13.7774	62.3982	TMSB4X;CALM1
Degradation of the extracellular matrix Homo sapiens R-HSA-1474228	0.0109885	0.0582781	0	0	13.6442	61.5479	CTSG;ELANE
Mitotic Prophase Homo sapiens R-HSA-68875	0.0111874	0.0582923	0	0	13.5136	60.7162	H2AFZ;H3F3A
Response to elevated platelet cytosolic Ca2+ Homo sapiens R-HSA-76005	0.0117938	0.0603923	0	0	13.1362	58.3273	TMSB4X;CALM1
Epigenetic regulation of gene expression Homo sapiens R-HSA-212165	0.0128359	0.0645927	0	0	12.5518	54.6696	H2AFZ;H3F3A
RNA Polymerase I, RNA Polymerase III, and Mitochondrial Transcription Homo sapiens R-HSA-504046	0.013049	0.0645927	0	0	12.4411	53.9825	H2AFZ;H3F3A
Activation of Ca-permeable Kainate Receptor Homo sapiens R-HSA-451308	0.0149024	0.0684414	0	0	76.4789	321.688	CALM1
Ionotropic activity of Kainate Receptors Homo sapiens R-HSA-451306	0.0149024	0.0684414	0	0	76.4789	321.688	CALM1
eNOS activation Homo sapiens R-HSA-203615	0.0149024	0.0684414	0	0	76.4789	321.688	CALM1
Tetrahydrobiopterin (BH4) synthesis, recycling, salvage and regulation Homo sapiens R-HSA-1474151	0.0149024	0.0684414	0	0	76.4789	321.688	CALM1
Infectious disease Homo sapiens R-HSA-5663205	0.0149788	0.0684414	0	0	6.32045	26.553	CANX;CALR;CALM1
Uptake and function of anthrax toxins Homo sapiens R-HSA-5210891	0.0163807	0.0705084	0	0	68.8276	282.995	CALM1
RHO GTPases activate IQGAPs Homo sapiens R-HSA-5626467	0.0163807	0.0705084	0	0	68.8276	282.995	CALM1
Sodium/Calcium exchangers Homo sapiens R-HSA-425561	0.0163807	0.0705084	0	0	68.8276	282.995	CALM1
CLEC7A (Dectin-1) induces NFAT activation Homo sapiens R-HSA-5607763	0.0163807	0.0705084	0	0	68.8276	282.995	CALM1
Influenza Life Cycle Homo sapiens R-HSA-168255	0.0176306	0.0746975	0	0	10.5736	42.6973	CANX;CALR
Reduction of cytosolic Ca++ levels Homo sapiens R-HSA-418359	0.017857	0.0746975	0	0	62.5674	251.856	CALM1
Synthesis, secretion, and inactivation of Glucose-dependent Insulinotropic Polypeptide (GIP) Homo sapiens R-HSA-400511	0.0193311	0.0786483	0	0	57.3506	226.308	SPCS2
Trafficking and processing of endosomal TLR Homo sapiens R-HSA-1679131	0.0193311	0.0786483	0	0	57.3506	226.308	HSP90B1
Influenza Infection Homo sapiens R-HSA-168254	0.0204011	0.0818801	0	0	9.76601	38.0109	CANX;CALR
TP53 regulates transcription of several additional cell death genes whose specific roles in p53-dependent apoptosis remain uncertain Homo sapiens R-HSA-6803205	0.020803	0.0823799	0	0	52.9363	205.004	BIRC5
Translation Homo sapiens R-HSA-72766	0.0214511	0.0838285	0	0	9.50192	36.5062	EIF4A1;SPCS2
CREB phosphorylation through the activation of CaMKII Homo sapiens R-HSA-442729	0.0222728	0.0848081	0	0	49.1527	186.996	CALM1
Glycogen breakdown (glycogenolysis) Homo sapiens R-HSA-70221	0.0222728	0.0848081	0	0	49.1527	186.996	CALM1
Metabolism of Angiotensinogen to Angiotensins Homo sapiens R-HSA-2022377	0.0237405	0.0892523	0	0	45.8736	171.593	CTSG
Cellular Senescence Homo sapiens R-HSA-2559583	0.0241725	0.0897406	0	0	8.89982	33.1299	H2AFZ;H3F3A
Membrane Trafficking Homo sapiens R-HSA-199991	0.0245382	0.0899736	0	0	5.20997	19.3161	TMED2;AP3S1;CALM1
Synthesis, secretion, and deacylation of Ghrelin Homo sapiens R-HSA-422085	0.0252061	0.0901952	0	0	43.0043	158.285	SPCS2
Ras activation uopn Ca2+ infux through NMDA receptor Homo sapiens R-HSA-442982	0.0252061	0.0901952	0	0	43.0043	158.285	CALM1
CD22 mediated BCR regulation Homo sapiens R-HSA-5690714	0.0266695	0.0931864	0	0	40.4726	146.682	IGKC
Pre-NOTCH Processing in Golgi Homo sapiens R-HSA-1912420	0.0266695	0.0931864	0	0	40.4726	146.682	TMED2
Synthesis, secretion, and inactivation of Glucagon-like Peptide-1 (GLP-1) Homo sapiens R-HSA-381771	0.02959	0.0998662	0	0	36.2087	127.466	SPCS2
eNOS activation and regulation Homo sapiens R-HSA-203765	0.02959	0.0998662	0	0	36.2087	127.466	CALM1
Metabolism of nitric oxide Homo sapiens R-HSA-202131	0.02959	0.0998662	0	0	36.2087	127.466	CALM1
RHO GTPases activate PAKs Homo sapiens R-HSA-5627123	0.0310471	0.101329	0	0	34.3966	119.433	CALM1
Regulation of Insulin-like Growth Factor (IGF) transport and uptake by Insulin-like Growth Factor Binding Proteins (IGFBPs) Homo sapiens R-HSA-381426	0.0310471	0.101329	0	0	34.3966	119.433	CTSG
TP53 regulates transcription of additional cell cycle genes whose exact role in the p53 pathway remain uncertain Homo sapiens R-HSA-6804115	0.0310471	0.101329	0	0	34.3966	119.433	RGCC
Gene Expression Homo sapiens R-HSA-74160	0.0316933	0.102314	0	0	2.82231	9.74162	EIF4A1;SPCS2;RGCC;H2AFZ;H3F3A;BIRC5
Post-chaperonin tubulin folding pathway Homo sapiens R-HSA-389977	0.032502	0.102693	0	0	32.757	112.24	TUBB4B
Common Pathway of Fibrin Clot Formation Homo sapiens R-HSA-140875	0.032502	0.102693	0	0	32.757	112.24	PRTN3
Incretin synthesis, secretion, and inactivation Homo sapiens R-HSA-400508	0.0339549	0.105048	0	0	31.2665	105.766	SPCS2
Deadenylation of mRNA Homo sapiens R-HSA-429947	0.0339549	0.105048	0	0	31.2665	105.766	EIF4A1
DARPP-32 events Homo sapiens R-HSA-180024	0.0354056	0.108203	0	0	29.9055	99.911	CALM1
TCF dependent signaling in response to WNT Homo sapiens R-HSA-201681	0.0357035	0.108203	0	0	7.16933	23.8918	H2AFZ;H3F3A
Formation of tubulin folding intermediates by CCT/TriC Homo sapiens R-HSA-389960	0.0368542	0.109299	0	0	28.658	94.5941	TUBB4B
Synthesis of IP3 and IP4 in the cytosol Homo sapiens R-HSA-1855204	0.0368542	0.109299	0	0	28.658	94.5941	CALM1
CaM pathway Homo sapiens R-HSA-111997	0.0383007	0.109299	0	0	27.5103	89.7466	CALM1
Calmodulin induced events Homo sapiens R-HSA-111933	0.0383007	0.109299	0	0	27.5103	89.7466	CALM1
Uptake and actions of bacterial toxins Homo sapiens R-HSA-5339562	0.0397452	0.109299	0	0	26.4509	85.3113	CALM1
Prefoldin mediated transfer of substrate to CCT/TriC Homo sapiens R-HSA-389957	0.0397452	0.109299	0	0	26.4509	85.3113	TUBB4B
CREB phosphorylation through the activation of Ras Homo sapiens R-HSA-442742	0.0397452	0.109299	0	0	26.4509	85.3113	CALM1
Platelet calcium homeostasis Homo sapiens R-HSA-418360	0.0397452	0.109299	0	0	26.4509	85.3113	CALM1
VEGFR2 mediated vascular permeability Homo sapiens R-HSA-5218920	0.0397452	0.109299	0	0	26.4509	85.3113	CALM1
Pyruvate metabolism Homo sapiens R-HSA-70268	0.0397452	0.109299	0	0	26.4509	85.3113	MPC1
Ca-dependent events Homo sapiens R-HSA-111996	0.0411875	0.112226	0	0	25.47	81.2396	CALM1
Activation of Kainate Receptors upon glutamate binding Homo sapiens R-HSA-451326	0.0440659	0.118978	0	0	23.7111	74.0276	CALM1
Packaging Of Telomere Ends Homo sapiens R-HSA-171306	0.0455019	0.121748	0	0	22.9195	70.8214	H2AFZ
Cooperation of Prefoldin and TriC/CCT in actin and tubulin folding Homo sapiens R-HSA-389958	0.0469359	0.12278	0	0	22.1791	67.8452	TUBB4B
DAG and IP3 signaling Homo sapiens R-HSA-1489509	0.0469359	0.12278	0	0	22.1791	67.8452	CALM1
Signaling by the B Cell Receptor (BCR) Homo sapiens R-HSA-983705	0.0474781	0.12278	0	0	6.10359	18.6006	IGKC;CALM1
Inactivation, recovery and regulation of the phototransduction cascade Homo sapiens R-HSA-2514859	0.0483678	0.12278	0	0	21.4849	65.0761	CALM1
Smooth Muscle Contraction Homo sapiens R-HSA-445355	0.0483678	0.12278	0	0	21.4849	65.0761	CALM1
Cargo concentration in the ER Homo sapiens R-HSA-5694530	0.0483678	0.12278	0	0	21.4849	65.0761	TMED2
EGFR interacts with phospholipase C-gamma Homo sapiens R-HSA-212718	0.0497976	0.123249	0	0	20.8328	62.494	CALM1
PLC-gamma1 signalling Homo sapiens R-HSA-167021	0.0497976	0.123249	0	0	20.8328	62.494	CALM1
The phototransduction cascade Homo sapiens R-HSA-2514856	0.0497976	0.123249	0	0	20.8328	62.494	CALM1
Post NMDA receptor activation events Homo sapiens R-HSA-438064	0.0512253	0.125735	0	0	20.2191	60.0814	CALM1
Platelet activation, signaling and aggregation Homo sapiens R-HSA-76002	0.0549823	0.13385	0	0	5.61155	16.2777	TMSB4X;CALM1
Collagen degradation Homo sapiens R-HSA-1442490	0.0569155	0.135231	0	0	18.0871	51.8411	ELANE
Activation of NMDA receptor upon glutamate binding and postsynaptic events Homo sapiens R-HSA-442755	0.0569155	0.135231	0	0	18.0871	51.8411	CALM1
Formation of Fibrin Clot (Clotting Cascade) Homo sapiens R-HSA-140877	0.0569155	0.135231	0	0	18.0871	51.8411	PRTN3
Classical antibody-mediated complement activation Homo sapiens R-HSA-173623	0.0625727	0.143856	0	0	16.3612	45.344	IGKC
TP53 Regulates Transcription of Cell Death Genes Homo sapiens R-HSA-5633008	0.0625727	0.143856	0	0	16.3612	45.344	BIRC5
Phospholipase C-mediated cascade; FGFR3 Homo sapiens R-HSA-5654227	0.0639819	0.143856	0	0	15.98	43.9314	CALM1
PLC beta mediated events Homo sapiens R-HSA-112043	0.0639819	0.143856	0	0	15.98	43.9314	CALM1
Phase 0 - rapid depolarisation Homo sapiens R-HSA-5576892	0.0639819	0.143856	0	0	15.98	43.9314	CALM1
Inositol phosphate metabolism Homo sapiens R-HSA-1483249	0.0639819	0.143856	0	0	15.98	43.9314	CALM1
SUMOylation of DNA replication proteins Homo sapiens R-HSA-4615885	0.0639819	0.143856	0	0	15.98	43.9314	BIRC5
Cytokine Signaling in Immune system Homo sapiens R-HSA-1280215	0.0648402	0.143856	0	0	3.48514	9.53476	EIF4A1;PRTN3;CALM1
G-protein mediated events Homo sapiens R-HSA-112040	0.065389	0.143856	0	0	15.616	42.5911	CALM1
RMTs methylate histone arginines Homo sapiens R-HSA-3214858	0.065389	0.143856	0	0	15.616	42.5911	H2AFZ
Scavenging of heme from plasma Homo sapiens R-HSA-2168880	0.0667941	0.144119	0	0	15.2682	41.3179	IGKC
Phospholipase C-mediated cascade; FGFR4 Homo sapiens R-HSA-5654228	0.0667941	0.144119	0	0	15.2682	41.3179	CALM1
Extracellular matrix organization Homo sapiens R-HSA-1474244	0.0669644	0.144119	0	0	5.00483	13.531	CTSG;ELANE
Phospholipase C-mediated cascade: FGFR1 Homo sapiens R-HSA-5654219	0.0681971	0.145422	0	0	14.9355	40.1072	CALM1
FCERI mediated MAPK activation Homo sapiens R-HSA-2871796	0.0694582	0.145422	0	0	4.89871	13.065	IGKC;CALM1
TP53 Regulates Transcription of Cell Cycle Genes Homo sapiens R-HSA-6791312	0.0695981	0.145422	0	0	14.617	38.9546	RGCC
Pyruvate metabolism and Citric Acid (TCA) cycle Homo sapiens R-HSA-71406	0.0695981	0.145422	0	0	14.617	38.9546	MPC1
FCGR activation Homo sapiens R-HSA-2029481	0.070997	0.145422	0	0	14.3118	37.8563	IGKC
Creation of C4 and C2 activators Homo sapiens R-HSA-166786	0.070997	0.145422	0	0	14.3118	37.8563	IGKC
Phospholipase C-mediated cascade; FGFR2 Homo sapiens R-HSA-5654221	0.070997	0.145422	0	0	14.3118	37.8563	CALM1
Deadenylation-dependent mRNA decay Homo sapiens R-HSA-429914	0.072394	0.147267	0	0	14.019	36.8087	EIF4A1
Ion homeostasis Homo sapiens R-HSA-5578775	0.0737889	0.149084	0	0	13.7379	35.8086	CALM1
Deposition of new CENPA-containing nucleosomes at the centromere Homo sapiens R-HSA-606279	0.0751817	0.149859	0	0	13.4679	34.8528	H2AFZ
Nucleosome assembly Homo sapiens R-HSA-774815	0.0751817	0.149859	0	0	13.4679	34.8528	H2AFZ
XBP1(S) activates chaperone genes Homo sapiens R-HSA-381038	0.0765726	0.151614	0	0	13.2082	33.9387	PDIA6
Golgi Associated Vesicle Biogenesis Homo sapiens R-HSA-432722	0.0779614	0.153341	0	0	12.9584	33.0638	AP3S1
Ion transport by P-type ATPases Homo sapiens R-HSA-936837	0.0793482	0.154029	0	0	12.7178	32.2256	CALM1
IRE1alpha activates chaperones Homo sapiens R-HSA-381070	0.0793482	0.154029	0	0	12.7178	32.2256	PDIA6
Pre-NOTCH Expression and Processing Homo sapiens R-HSA-1912422	0.0821157	0.15534	0	0	12.2623	30.6512	TMED2
Ribosomal scanning and start codon recognition Homo sapiens R-HSA-72702	0.0821157	0.15534	0	0	12.2623	30.6512	EIF4A1
Translation initiation complex formation Homo sapiens R-HSA-72649	0.0821157	0.15534	0	0	12.2623	30.6512	EIF4A1
Meiotic synapsis Homo sapiens R-HSA-1221632	0.0821157	0.15534	0	0	12.2623	30.6512	H2AFZ
Initial triggering of complement Homo sapiens R-HSA-166663	0.0834965	0.155965	0	0	12.0466	29.9111	IGKC
Activation of the mRNA upon binding of the cap-binding complex and eIFs, and subsequent binding to 43S Homo sapiens R-HSA-72662	0.0834965	0.155965	0	0	12.0466	29.9111	EIF4A1
DNA Damage/Telomere Stress Induced Senescence Homo sapiens R-HSA-2559586	0.0848752	0.156571	0	0	11.8383	29.2	H2AFZ
Telomere Maintenance Homo sapiens R-HSA-157579	0.0848752	0.156571	0	0	11.8383	29.2	H2AFZ
Role of phospholipids in phagocytosis Homo sapiens R-HSA-2029485	0.086252	0.157159	0	0	11.6371	28.5164	IGKC
Translocation of GLUT4 to the plasma membrane Homo sapiens R-HSA-1445148	0.086252	0.157159	0	0	11.6371	28.5164	CALM1
Ca2+ pathway Homo sapiens R-HSA-4086398	0.0876267	0.15869	0	0	11.4425	27.8588	CALM1
Disease Homo sapiens R-HSA-1643685	0.0935234	0.168342	0	0	2.96214	7.01893	CANX;CALR;CALM1
Transcriptional Regulation by TP53 Homo sapiens R-HSA-3700989	0.0955127	0.170887	0	0	4.0512	9.51422	RGCC;BIRC5
COPII (Coat Protein 2) Mediated Vesicle Transport Homo sapiens R-HSA-204005	0.0971941	0.172854	0	0	10.2434	23.8779	TMED2
Loss of Nlp from mitotic centrosomes Homo sapiens R-HSA-380259	0.0985529	0.173197	0	0	10.0923	23.3855	TUBB4B
Loss of proteins required for interphase microtubule organization?from the centrosome Homo sapiens R-HSA-380284	0.0985529	0.173197	0	0	10.0923	23.3855	TUBB4B
trans-Golgi Network Vesicle Budding Homo sapiens R-HSA-199992	0.0999098	0.173528	0	0	9.94553	22.9094	AP3S1
Clathrin derived vesicle budding Homo sapiens R-HSA-421837	0.0999098	0.173528	0	0	9.94553	22.9094	AP3S1
ISG15 antiviral mechanism Homo sapiens R-HSA-1169408	0.102618	0.175158	0	0	9.6644	22.0034	EIF4A1
Antiviral mechanism by IFN-stimulated genes Homo sapiens R-HSA-1169410	0.102618	0.175158	0	0	9.6644	22.0034	EIF4A1
AURKA Activation by TPX2 Homo sapiens R-HSA-8854518	0.102618	0.175158	0	0	9.6644	22.0034	TUBB4B
Cellular responses to stress Homo sapiens R-HSA-2262752	0.104431	0.177235	0	0	3.83659	8.66774	H2AFZ;H3F3A
COPI-mediated anterograde transport Homo sapiens R-HSA-6807878	0.110694	0.185234	0	0	8.90864	19.6078	TMED2
Glucose metabolism Homo sapiens R-HSA-70326	0.112033	0.185234	0	0	8.79399	19.2497	CALM1
Centrosome maturation Homo sapiens R-HSA-380287	0.112033	0.185234	0	0	8.79399	19.2497	TUBB4B
Recruitment of mitotic centrosome proteins and complexes Homo sapiens R-HSA-380270	0.112033	0.185234	0	0	8.79399	19.2497	TUBB4B
Developmental Biology Homo sapiens R-HSA-1266738	0.112263	0.185234	0	0	2.72272	5.95435	H2AFZ;H3F3A;CALM1
Complement cascade Homo sapiens R-HSA-166658	0.11337	0.186027	0	0	8.68223	18.9021	IGKC
Opioid Signalling Homo sapiens R-HSA-111885	0.114705	0.186161	0	0	8.57328	18.5645	CALM1
COPI-dependent Golgi-to-ER retrograde traffic Homo sapiens R-HSA-6811434	0.114705	0.186161	0	0	8.57328	18.5645	TMED2
Signaling by Interleukins Homo sapiens R-HSA-449147	0.116503	0.188052	0	0	3.58608	7.70948	PRTN3;CALM1
Fc epsilon receptor (FCERI) signaling Homo sapiens R-HSA-2454202	0.117976	0.189399	0	0	3.55816	7.60476	IGKC;CALM1
Innate Immune System Homo sapiens R-HSA-168249	0.119035	0.190071	0	0	2.6487	5.63734	IGKC;CALM1;HSP90B1
Chromosome Maintenance Homo sapiens R-HSA-73886	0.121353	0.192737	0	0	8.06694	17.0136	H2AFZ
Platelet homeostasis Homo sapiens R-HSA-418346	0.122676	0.192777	0	0	7.97273	16.7284	CALM1
Regulation of PLK1 Activity at G2/M Transition Homo sapiens R-HSA-2565942	0.122676	0.192777	0	0	7.97273	16.7284	TUBB4B
Chaperonin-mediated protein folding Homo sapiens R-HSA-390466	0.133197	0.207911	0	0	7.29127	14.6987	TUBB4B
SUMO E3 ligases SUMOylate target proteins Homo sapiens R-HSA-3108232	0.134503	0.207911	0	0	7.21416	14.4728	BIRC5
Regulation of actin dynamics for phagocytic cup formation Homo sapiens R-HSA-2029482	0.135807	0.207911	0	0	7.13865	14.2524	IGKC
Visual phototransduction Homo sapiens R-HSA-2187338	0.135807	0.207911	0	0	7.13865	14.2524	CALM1
Anchoring of the basal body to the plasma membrane Homo sapiens R-HSA-5620912	0.135807	0.207911	0	0	7.13865	14.2524	TUBB4B
Transport of inorganic cations/anions and amino acids/oligopeptides Homo sapiens R-HSA-425393	0.138411	0.20867	0	0	6.99226	13.8274	CALM1
CLEC7A (Dectin-1) signaling Homo sapiens R-HSA-5607764	0.138411	0.20867	0	0	6.99226	13.8274	CALM1
Resolution of Sister Chromatid Cohesion Homo sapiens R-HSA-2500257	0.138411	0.20867	0	0	6.99226	13.8274	BIRC5
Stimuli-sensing channels Homo sapiens R-HSA-2672351	0.13971	0.209395	0	0	6.92128	13.6224	CALM1
Protein folding Homo sapiens R-HSA-391251	0.141006	0.209395	0	0	6.85172	13.4222	TUBB4B
SUMOylation Homo sapiens R-HSA-2990846	0.141006	0.209395	0	0	6.85172	13.4222	BIRC5
MHC class II antigen presentation Homo sapiens R-HSA-2132295	0.143595	0.212177	0	0	6.7167	13.0355	CANX
L13a-mediated translational silencing of Ceruloplasmin expression Homo sapiens R-HSA-156827	0.147463	0.214458	0	0	6.52381	12.4877	EIF4A1
3' -UTR-mediated translational regulation Homo sapiens R-HSA-157279	0.147463	0.214458	0	0	6.52381	12.4877	EIF4A1
Mitotic Prometaphase Homo sapiens R-HSA-68877	0.148748	0.214458	0	0	6.46194	12.3132	BIRC5
SRP-dependent cotranslational protein targeting to membrane Homo sapiens R-HSA-1799339	0.148748	0.214458	0	0	6.46194	12.3132	SPCS2
GTP hydrolysis and joining of the 60S ribosomal subunit Homo sapiens R-HSA-72706	0.148748	0.214458	0	0	6.46194	12.3132	EIF4A1
Golgi-to-ER retrograde transport Homo sapiens R-HSA-8856688	0.152594	0.218939	0	0	6.28314	11.8121	TMED2
FCERI mediated NF-kB activation Homo sapiens R-HSA-2871837	0.153872	0.219712	0	0	6.22571	11.6522	IGKC
RHO GTPases Activate Formins Homo sapiens R-HSA-5663220	0.157695	0.221969	0	0	6.05951	11.1925	BIRC5
Cap-dependent Translation Initiation Homo sapiens R-HSA-72737	0.157695	0.221969	0	0	6.05951	11.1925	EIF4A1
Eukaryotic Translation Initiation Homo sapiens R-HSA-72613	0.157695	0.221969	0	0	6.05951	11.1925	EIF4A1
Fcgamma receptor (FCGR) dependent phagocytosis Homo sapiens R-HSA-2029480	0.165292	0.231565	0	0	5.75225	10.3543	IGKC
Signaling by NOTCH Homo sapiens R-HSA-157118	0.167809	0.233988	0	0	5.6566	10.0966	TMED2
C-type lectin receptors (CLRs) Homo sapiens R-HSA-5621481	0.169065	0.234637	0	0	5.60995	9.97152	CALM1
ER to Golgi Anterograde Transport Homo sapiens R-HSA-199977	0.179047	0.247335	0	0	5.2626	9.05223	TMED2
Cardiac conduction Homo sapiens R-HSA-5576891	0.183994	0.252992	0	0	5.10448	8.64112	CALM1
Toll-Like Receptors Cascades Homo sapiens R-HSA-168898	0.190138	0.260235	0	0	4.91962	8.1666	HSP90B1
Factors involved in megakaryocyte development and platelet production Homo sapiens R-HSA-983231	0.191361	0.260708	0	0	4.88424	8.07653	H3F3A
Neurotransmitter Receptor Binding And Downstream Transmission In The Postsynaptic Cell Homo sapiens R-HSA-112314	0.192583	0.261174	0	0	4.84935	7.98799	CALM1
Beta-catenin independent WNT signaling Homo sapiens R-HSA-3858494	0.195021	0.263278	0	0	4.78105	7.81534	CALM1
The citric acid (TCA) cycle and respiratory electron transport Homo sapiens R-HSA-1428517	0.205903	0.276711	0	0	4.49592	7.10512	MPC1
Immunoregulatory interactions between a Lymphoid and a non-Lymphoid cell Homo sapiens R-HSA-198933	0.210694	0.281874	0	0	4.37975	6.82081	IGKC
Role of LAT2/NTAL/LAB on calcium mobilization Homo sapiens R-HSA-2730905	0.216643	0.285969	0	0	4.24266	6.48917	IGKC
Transport to the Golgi and subsequent modification Homo sapiens R-HSA-948021	0.216643	0.285969	0	0	4.24266	6.48917	TMED2
Separation of Sister Chromatids Homo sapiens R-HSA-2467813	0.216643	0.285969	0	0	4.24266	6.48917	BIRC5
Mitotic Anaphase Homo sapiens R-HSA-68882	0.229579	0.300374	0	0	3.96913	5.8406	BIRC5
G2/M Transition Homo sapiens R-HSA-69275	0.229579	0.300374	0	0	3.96913	5.8406	TUBB4B
Mitotic Metaphase and Anaphase Homo sapiens R-HSA-2555396	0.230745	0.300575	0	0	3.94598	5.78656	BIRC5
Mitotic G2-G2/M phases Homo sapiens R-HSA-453274	0.231909	0.300773	0	0	3.92311	5.73327	TUBB4B
Intra-Golgi and retrograde Golgi-to-ER traffic Homo sapiens R-HSA-6811442	0.236548	0.305455	0	0	3.83417	5.52736	TMED2
Assembly of the primary cilium Homo sapiens R-HSA-5617833	0.245745	0.315958	0	0	3.66778	5.14759	TUBB4B
Interferon Signaling Homo sapiens R-HSA-913531	0.255963	0.326271	0	0	3.49691	4.76531	EIF4A1
Muscle contraction Homo sapiens R-HSA-397014	0.255963	0.326271	0	0	3.49691	4.76531	CALM1
Ion channel transport Homo sapiens R-HSA-983712	0.263818	0.334846	0	0	3.37453	4.49654	CALM1
Transmission across Chemical Synapses Homo sapiens R-HSA-112315	0.272698	0.344643	0	0	3.24466	4.21609	CALM1
Chromatin organization Homo sapiens R-HSA-4839726	0.289068	0.361456	0	0	3.02605	3.75562	H2AFZ
Chromatin modifying enzymes Homo sapiens R-HSA-3247509	0.289068	0.361456	0	0	3.02605	3.75562	H2AFZ
GRB2 events in EGFR signaling Homo sapiens R-HSA-179812	0.298718	0.361456	0	0	2.90834	3.51402	CALM1
SHC1 events in EGFR signaling Homo sapiens R-HSA-180336	0.298718	0.361456	0	0	2.90834	3.51402	CALM1
SOS-mediated signalling Homo sapiens R-HSA-112412	0.298718	0.361456	0	0	2.90834	3.51402	CALM1
SHC1 events in ERBB4 signaling Homo sapiens R-HSA-1250347	0.298718	0.361456	0	0	2.90834	3.51402	CALM1
RAF/MAP kinase cascade Homo sapiens R-HSA-5673001	0.298718	0.361456	0	0	2.90834	3.51402	CALM1
FRS-mediated FGFR2 signaling Homo sapiens R-HSA-5654700	0.299783	0.361456	0	0	2.89582	3.48859	CALM1
FRS-mediated FGFR4 signaling Homo sapiens R-HSA-5654712	0.299783	0.361456	0	0	2.89582	3.48859	CALM1
FRS-mediated FGFR3 signaling Homo sapiens R-HSA-5654706	0.299783	0.361456	0	0	2.89582	3.48859	CALM1
FRS-mediated FGFR1 signaling Homo sapiens R-HSA-5654693	0.299783	0.361456	0	0	2.89582	3.48859	CALM1
ARMS-mediated activation Homo sapiens R-HSA-170984	0.302967	0.361456	0	0	2.85888	3.41388	CALM1
Signalling to p38 via RIT and RIN Homo sapiens R-HSA-187706	0.302967	0.361456	0	0	2.85888	3.41388	CALM1
Frs2-mediated activation Homo sapiens R-HSA-170968	0.304025	0.361456	0	0	2.84678	3.3895	CALM1
MAPK1/MAPK3 signaling Homo sapiens R-HSA-5684996	0.305081	0.361456	0	0	2.83477	3.36537	CALM1
Prolonged ERK activation events Homo sapiens R-HSA-169893	0.306136	0.361456	0	0	2.82286	3.34149	CALM1
Signaling by Leptin Homo sapiens R-HSA-2586552	0.30719	0.361456	0	0	2.81106	3.31786	CALM1
Signal Transduction Homo sapiens R-HSA-162582	0.30796	0.361456	0	0	1.42358	1.67667	H2AFZ;H3F3A;BIRC5;TMED2;CALM1
Interleukin receptor SHC signaling Homo sapiens R-HSA-912526	0.309292	0.361456	0	0	2.78773	3.27132	CALM1
Signalling to RAS Homo sapiens R-HSA-167044	0.310341	0.361456	0	0	2.77621	3.2484	CALM1
VEGFR2 mediated cell proliferation Homo sapiens R-HSA-5218921	0.312435	0.362473	0	0	2.75346	3.20326	CALM1
Interleukin-2 signaling Homo sapiens R-HSA-451927	0.316603	0.365656	0	0	2.70903	3.11567	CALM1
Signalling to ERKs Homo sapiens R-HSA-187687	0.317641	0.365656	0	0	2.69814	3.09432	CALM1
Interleukin-3, 5 and GM-CSF signaling Homo sapiens R-HSA-512988	0.325891	0.373706	0	0	2.61406	2.93086	CALM1
NCAM signaling for neurite out-growth Homo sapiens R-HSA-375165	0.330999	0.378103	0	0	2.56409	2.83496	CALM1
SLC-mediated transmembrane transport Homo sapiens R-HSA-425407	0.333032	0.378967	0	0	2.54462	2.79786	CALM1
Generic Transcription Pathway Homo sapiens R-HSA-212436	0.345518	0.389778	0	0	1.68959	1.79555	RGCC;BIRC5
Metabolism of carbohydrates Homo sapiens R-HSA-71387	0.347093	0.389778	0	0	2.41612	2.55665	CALM1
MAPK family signaling cascades Homo sapiens R-HSA-5683057	0.349079	0.389778	0	0	2.39881	2.52464	CALM1
IRS-mediated signalling Homo sapiens R-HSA-112399	0.349079	0.389778	0	0	2.39881	2.52464	CALM1
Insulin receptor signalling cascade Homo sapiens R-HSA-74751	0.352046	0.389778	0	0	2.37328	2.47769	CALM1
IGF1R signaling cascade Homo sapiens R-HSA-2428924	0.353032	0.389778	0	0	2.36489	2.46232	CALM1
Signaling by Type 1 Insulin-like Growth Factor 1 Receptor (IGF1R) Homo sapiens R-HSA-2404192	0.353032	0.389778	0	0	2.36489	2.46232	CALM1
IRS-related events triggered by IGF1R Homo sapiens R-HSA-2428928	0.353032	0.389778	0	0	2.36489	2.46232	CALM1
Neuronal System Homo sapiens R-HSA-112316	0.365719	0.402291	0	0	2.26092	2.27423	CALM1
Signaling by Insulin receptor Homo sapiens R-HSA-74752	0.375315	0.411323	0	0	2.18687	2.14311	CALM1
VEGFA-VEGFR2 Pathway Homo sapiens R-HSA-4420097	0.383831	0.416995	0	0	2.1242	2.03403	CALM1
Signaling by SCF-KIT Homo sapiens R-HSA-1433557	0.388514	0.416995	0	0	2.09089	1.97678	CALM1
Organelle biogenesis and maintenance Homo sapiens R-HSA-1852241	0.389446	0.416995	0	0	2.08435	1.9656	TUBB4B
Signaling by VEGF Homo sapiens R-HSA-194138	0.391307	0.416995	0	0	2.07139	1.94351	CALM1
Downstream signaling of activated FGFR2 Homo sapiens R-HSA-5654696	0.392235	0.416995	0	0	2.06497	1.93259	CALM1
Downstream signaling of activated FGFR4 Homo sapiens R-HSA-5654716	0.392235	0.416995	0	0	2.06497	1.93259	CALM1
Downstream signaling of activated FGFR3 Homo sapiens R-HSA-5654708	0.392235	0.416995	0	0	2.06497	1.93259	CALM1
Signaling by ERBB4 Homo sapiens R-HSA-1236394	0.393162	0.416995	0	0	2.05859	1.92176	CALM1
Signaling by FGFR4 Homo sapiens R-HSA-5654743	0.395012	0.416995	0	0	2.04594	1.90035	CALM1
Downstream signaling of activated FGFR1 Homo sapiens R-HSA-5654687	0.395012	0.416995	0	0	2.04594	1.90035	CALM1
Signaling by FGFR3 Homo sapiens R-HSA-5654741	0.395935	0.416995	0	0	2.03968	1.88977	CALM1
Signaling by FGFR1 Homo sapiens R-HSA-5654736	0.398695	0.418418	0	0	2.0211	1.85852	CALM1
Downstream signal transduction Homo sapiens R-HSA-186763	0.403268	0.421728	0	0	1.99087	1.80802	CALM1
DAP12 signaling Homo sapiens R-HSA-2424491	0.405996	0.423091	0	0	1.97316	1.77863	CALM1
Signaling by EGFR Homo sapiens R-HSA-177929	0.415895	0.431891	0	0	1.91077	1.67636	CALM1
DAP12 interactions Homo sapiens R-HSA-2172127	0.419455	0.434071	0	0	1.88904	1.64119	CALM1
Signaling by FGFR2 Homo sapiens R-HSA-5654738	0.421228	0.434391	0	0	1.87835	1.62399	CALM1
Signaling by PDGF Homo sapiens R-HSA-186797	0.423876	0.43561	0	0	1.86254	1.59865	CALM1
Signaling by FGFR Homo sapiens R-HSA-190236	0.425635	0.435909	0	0	1.85215	1.58206	CALM1
NGF signalling via TRKA from the plasma membrane Homo sapiens R-HSA-187037	0.43262	0.44154	0	0	1.81169	1.518	CALM1
Gastrin-CREB signalling pathway via PKC and MAPK Homo sapiens R-HSA-881907	0.480859	0.489093	0	0	1.56325	1.14458	CALM1
Signalling by NGF Homo sapiens R-HSA-166520	0.495006	0.501764	0	0	1.49919	1.05421	CALM1
Axon guidance Homo sapiens R-HSA-422475	0.543056	0.548597	0	0	1.30525	0.796909	CALM1
Transmembrane transport of small molecules Homo sapiens R-HSA-382551	0.595524	0.599562	0	0	1.12677	0.584018	CALM1
Metabolism Homo sapiens R-HSA-1430728	0.794541	0.797225	0	0	0.67696	0.155695	MPC1;CALM1
Signaling by GPCR Homo sapiens R-HSA-372790	0.865546	0.865546	0	0	0.498505	0.0719818	CALM1
