# Supplementary material for: RNA binding protein SYNCRIP maintains proteostasis and self-renewal of hematopoietic stem and progenitor cells
Source: Nat Commun. 2023 Apr 21;14:2290. doi: 10.1038/s41467-023-38001-x (PMC10121618; doi:10.1038/s41467-023-38001-x)
Supplement: Supplementary file 11 — Supplemental Data 8 [file 41467_2023_38001_MOESM11_ESM.xlsx]

## Sheet: HSC_vs_MPP.norm
#1.2
24046	6
Name	Description	MPP.MIG.1	MPP.MIG.2	MPP.MIG.3	HSC.MIG.1	HSC.MIG.2	HSC.MIG.3
Klhl21	Klhl21	93.4813	79.5542	56.2726	43.5146	43.3694	63.0549
Clec5a	Clec5a	1728.89	1933.08	1867.77	307.38	290.772	248.511
Gria2	Gria2	0	0	0	0	0.985668	0
Lair1	Lair1	417.07	429.776	331.649	334.229	506.634	427.475
3110035E14Rik	3110035E14Rik	1.02727	0	0	0	0	0.927278
Arrdc1	Arrdc1	1382.7	1501.47	1578.03	1756.32	1645.08	1723.81
Wipi2	Wipi2	1051.92	1428.32	1133.83	449.034	296.686	413.566
Zfp365	Zfp365	132.517	172.825	136.491	120.36	118.28	138.164
Gskip	Gskip	884.477	902.529	959.028	938.805	1164.07	1089.55
Arap2	Arap2	186.963	171.91	241.852	193.501	172.492	150.219
Stat5b	Stat5b	2847.58	2985.57	2812.43	1925.75	1331.64	1853.63
Trpc2	Trpc2	40.0634	22.8604	29.9322	64.809	85.7531	81.6005
3110082J24Rik	3110082J24Rik	0	0	0	0	0	0
Gm10488	Gm10488	0	0	0	0	0	0
Hras	Hras	118.136	163.681	112.545	51.8472	59.1401	99.2188
Tnnt2	Tnnt2	0	8.22975	0	0	0	1.85456
Rpl35a	Rpl35a	2145.96	2331.76	2561	2323.87	2592.31	2187.45
Klhl26	Klhl26	662.587	689.47	547.161	260.162	127.151	232.747
Jakmip2	Jakmip2	2.05453	3.65767	4.78915	1.85169	0	0
Rasal2	Rasal2	38.0089	32.919	34.7214	76.845	29.5701	46.3639
Zfp281	Zfp281	932.758	1091.81	914.728	436.998	335.127	338.457
Igfn1	Igfn1	0	0	0	3.70337	0.985668	0
Dlgap1	Dlgap1	1.02727	0.914417	0	2.77753	0.985668	1.85456
Rab2b	Rab2b	252.708	357.537	320.873	422.184	427.78	384.82
Lhfpl2	Lhfpl2	187.99	223.118	197.553	186.094	176.435	225.329
Serinc5	Serinc5	528.015	492.871	669.284	425.888	247.403	316.202
Zbtb44	Zbtb44	805.377	702.272	771.054	1076.76	1092.12	1224.93
Arhgap35	Arhgap35	385.225	416.06	328.057	551.802	492.834	508.149
Zfp322a	Zfp322a	790.996	861.38	872.823	1211.93	1303.05	1162.81
Larp4b	Larp4b	1457.69	2051.95	1839.03	1054.53	1022.14	939.333
Itpk1	Itpk1	824.895	991.228	866.837	511.991	217.833	301.365
Cops5	Cops5	4471.69	4532.76	4707.74	4752.35	5397.52	4472.26
Mir6897	Mir6897	4.10907	1.82883	1.19729	1.85169	0.985668	0.927278
Kansl1l	Kansl1l	481.788	494.699	508.848	510.139	464.25	486.821
Smarcc2	Smarcc2	2912.3	2264.1	2472.4	3819.1	2280.84	3559.82
App	App	1778.2	1648.69	1649.86	595.317	350.898	661.149
Ctbp1	Ctbp1	341.053	433.433	318.479	308.306	268.102	287.456
Csrp3	Csrp3	59.5815	31.0902	46.6942	52.773	76.8821	50.073
Sp8	Sp8	0	0	0	0	0	0.927278
Topbp1	Topbp1	1865.52	2182.71	2182.66	1635.96	1621.42	1294.48
Fndc9	Fndc9	20.5453	19.2027	29.9322	30.5528	35.4841	36.1639
Efcab5	Efcab5	1.02727	7.31533	4.78915	11.1101	23.656	36.1639
Klhdc9	Klhdc9	467.406	430.69	459.759	544.396	476.078	529.476
Prps2	Prps2	2972.91	3280.93	3582.29	3715.41	4195	3647.91
Atp5e	Atp5e	1630.27	1919.36	2015.04	2002.6	2350.82	1856.41
Mfsd10	Mfsd10	5338.71	5881.53	5650	6690.14	3920	5846.49
Wdr48	Wdr48	2795.19	2722.22	2901.03	2486.81	1678.59	2294.09
Mcoln2	Mcoln2	238.326	244.149	265.798	406.445	477.063	376.475
Cyp2b19	Cyp2b19	0	0	0	0	0	0
Slc12a2	Slc12a2	171.554	232.262	187.974	254.607	272.044	271.693
Epha7	Epha7	93.4813	46.6352	64.6536	15.7393	65.0541	240.165
Smarca1	Smarca1	0	0.914417	0	0.925843	11.828	4.63639
Crlf2	Crlf2	493.088	477.325	427.432	192.575	68.0111	133.528
Ugt2b37	Ugt2b37	0	0	0	0	0	0
Myo1f	Myo1f	1919.96	2070.24	1926.44	1223.96	1298.13	1224.93
Rp2h	Rp2h	1784.36	1737.39	2339.5	2201.65	2517.4	2555.58
Cd302	Cd302	174.635	147.221	134.096	176.836	111.381	178.037
Nrp2	Nrp2	318.453	318.217	251.431	36.1079	39.4267	63.9822
Zfp672	Zfp672	610.197	631.862	620.195	826.778	472.135	727.913
Adam7	Adam7	0	0	0	0	0	0
Adam5	Adam5	0	0	0	14.8135	0.985668	0
Acrv1	Acrv1	0	0	0	0	1.97134	0
Hrk	Hrk	0	0	0	0	0	0
Cnr1	Cnr1	0	0	7.18373	0.925843	0	3.70911
Bgn	Bgn	2.05453	0	0	0	0	4.63639
Ackr3	Ackr3	0	0	0	0	0	0.927278
Ccr7	Ccr7	1302.57	1809.63	1520.56	174.058	79.8391	395.021
Rpl27a	Rpl27a	2217.87	2163.51	2328.73	2420.15	2356.73	2218.98
Il2rg	Il2rg	13043.2	12676.6	11984.9	13393.2	12776.2	13554
Poli	Poli	548.561	609.001	512.439	528.656	527.333	512.785
Psmb3	Psmb3	4443.96	4746.74	4969.94	4616.25	5131.39	4468.55
Psmb2	Psmb2	8163.69	8466.58	8443.28	8342.77	9145.03	8183.23
Vmn1r51	Vmn1r51	0	0	0	0	0	0
Nat9	Nat9	375.98	399.6	476.521	433.294	503.677	449.73
Rab4a	Rab4a	239.353	285.298	265.798	259.236	66.0398	168.765
Cyp2c39	Cyp2c39	0	0	0	0	0	0
Ppap2a	Ppap2a	254.762	266.095	263.403	285.16	275.001	335.675
Gm4736	Gm4736	0	0	0	0	0	0
Slc7a2	Slc7a2	46.227	14.6307	10.7756	12.036	8.87102	12.0546
S100a13	S100a13	542.397	577.911	516.031	627.721	687.011	601.804
Shfm1	Shfm1	3344.78	3331.22	3615.81	3470.98	3643.03	3233.42
Shd	Shd	3.0818	0	2.39458	0.925843	1.97134	0
Olfr1427	Olfr1427	0	0	0	0	0	0
Fhl5	Fhl5	0	0	0	0	0	0
Cend1	Cend1	0	0	0	0	0	0
Ing3	Ing3	901.94	927.218	1000.93	868.441	974.826	817.859
Plbd2	Plbd2	387.28	482.812	459.759	264.791	192.205	269.838
Tacc2	Tacc2	279.417	252.379	299.322	364.782	379.482	395.021
Eif2s1	Eif2s1	9903.88	10148.2	10596	10587.9	12136.5	11842.3
Olfr510	Olfr510	0	0	0	0	0	0
Pkd2l2	Pkd2l2	191.072	174.654	219.104	124.989	126.166	142.801
Sart3	Sart3	3388.95	3372.37	3256.62	1136.93	663.355	1051.53
Zcchc3	Zcchc3	213.672	235.919	162.831	99.0652	80.8248	96.4369
H2afy	H2afy	8045.55	11024.2	9993.77	3760.77	2615.96	2921.85
Bcat1	Bcat1	1905.58	1934.91	1854.6	1218.41	1245.88	1128.5
Dysf	Dysf	0	0.914417	0	0	0.985668	0
Wdr70	Wdr70	795.105	775.425	682.454	702.715	761.922	817.859
F9	F9	24.6544	39.3199	29.9322	9.25843	13.7994	8.3455
Galc	Galc	282.498	164.595	211.92	426.814	300.629	408.93
Fgf3	Fgf3	91.4268	97.8426	92.1912	37.0337	18.7277	23.182
Hist1h2bp	Hist1h2bp	13.3545	14.6307	8.38102	7.40674	1.97134	4.63639
Prdx6b	Prdx6b	2.05453	1.82883	0	4.62921	3.94267	2.78183
Abi3	Abi3	1265.59	1302.13	1083.55	966.58	596.329	1161.88
Ribc1	Ribc1	71.9087	94.1849	79.021	68.5124	113.352	48.2185
Hormad1	Hormad1	0	0	1.19729	0	0	0
Hoxa10	Hoxa10	346.189	341.992	311.295	284.234	164.607	187.31
Mpl	Mpl	366.734	282.555	257.417	1785.95	1702.25	2056.7
Ndufs1	Ndufs1	6635.12	6645.98	7004.14	6473.49	7593.59	7066.79
Tcp10a	Tcp10a	0	0	0	0	0	0
Fancg	Fancg	1037.54	1180.51	891.98	1201.74	1365.15	1185.99
Zfp804b	Zfp804b	0	0	0	0	0	0
Erlin1	Erlin1	1794.64	1732.82	1864.18	1772.06	1807.72	1882.37
Kalrn	Kalrn	200.317	213.973	209.525	241.645	170.521	270.765
Lancl1	Lancl1	1047.81	1054.32	1053.61	783.263	548.032	687.113
Kif17	Kif17	244.49	196.6	258.614	300.899	252.331	202.147
Arhgef25	Arhgef25	204.426	139.906	186.777	117.582	93.6385	148.365
Pcif1	Pcif1	2193.21	2246.72	2179.06	2295.16	1501.17	1974.18
Ptpn9	Ptpn9	170.526	206.658	178.396	144.431	209.947	153.001
Cd33	Cd33	735.523	705.015	494.48	169.429	203.048	424.693
Clec4e	Clec4e	6108.13	5623.66	5491.96	1402.65	962.012	1483.65
Rpe	Rpe	2430.51	2280.56	2651.99	2625.69	2728.33	2656.65
Pspc1	Pspc1	881.395	1197.89	993.749	323.119	214.876	322.693
Lix1	Lix1	3.0818	4.57208	1.19729	0	0	0
Zmynd8	Zmynd8	3184.53	3072.44	3150.07	2144.25	1410.49	1989.01
Wls	Wls	2258.96	2381.14	2290.41	3687.63	3726.81	4016.04
Fyttd1	Fyttd1	4561.07	4085.61	4421.59	4379.24	2526.27	4181.1
Cinp	Cinp	1786.42	1787.68	1936.02	1760.95	1939.8	1606.97
Mzb1	Mzb1	0	0	2.39458	1.85169	2.95701	0.927278
Mgarp	Mgarp	84.2359	43.892	32.3268	9.25843	2.95701	12.9819
1810011O10Rik	1810011O10Rik	23.6271	14.6307	8.38102	0	0	1.85456
Cdc42ep1	Cdc42ep1	1.02727	0.914417	0	0	0.985668	0.927278
Prss32	Prss32	0	0	0	0	0	0
Clec4b1	Clec4b1	5.13633	1.82883	4.78915	1.85169	0	0.927278
1810046K07Rik	1810046K07Rik	0	0	0	0	0.985668	0
Sphk1	Sphk1	71.9087	40.2343	50.2861	44.4405	79.8391	64.9095
Chga	Chga	0	1.82883	7.18373	11.1101	3.94267	3.70911
Barx1	Barx1	0	0	0	0	0	0
Cfi	Cfi	0	0	0	0	0	0.927278
Ada	Ada	878.313	984.827	1011.71	984.171	1219.27	990.333
Abi1	Abi1	3348.89	3397.97	3444.6	3228.41	3808.62	3612.68
Adcyap1r1	Adcyap1r1	0	0.914417	3.59187	1.85169	0.985668	1.85456
Acvr2b	Acvr2b	19.5181	15.5451	14.3675	25.9236	20.699	41.7275
Cbx1	Cbx1	1543.98	1557.25	1624.72	1479.5	756.008	1163.73
Cbl	Cbl	2778.76	3087.07	2502.33	1072.13	807.262	969.933
Fam50b	Fam50b	0	0	0	0	0.985668	0.927278
Klhl31	Klhl31	0	0	0	0	0	0
Serpina3b	Serpina3b	4.10907	12.8018	7.18373	12.9618	3.94267	23.182
Polrmt	Polrmt	2378.12	2136.08	2180.26	1582.27	703.767	1128.5
Catsperb	Catsperb	0	0	0	0	0	0
Ednrb	Ednrb	0	4.57208	1.19729	18.5169	2.95701	35.2366
Eno3	Eno3	995.422	1043.35	969.804	221.276	212.904	227.183
Fnta	Fnta	1395.03	1816.95	1510.98	490.697	244.446	341.238
Il1a	Il1a	6157.44	4859.21	2895.04	149.061	140.951	279.111
Ranbp1	Ranbp1	12313.8	13203.3	13044.5	7047.52	3663.73	5629.51
Ott	Ott	0	0	0	0	0	0
Rrad	Rrad	998.503	1041.52	909.939	242.571	87.7245	154.855
Bpifc	Bpifc	29.7907	18.2883	7.18373	42.5888	19.7134	25.9638
Tmem205	Tmem205	456.107	498.357	438.208	353.672	455.379	330.111
Cct6b	Cct6b	3.0818	0	10.7756	10.1843	6.89968	6.49095
Plec	Plec	3368.41	3256.24	3251.84	2661.8	2137.91	2358.07
Smox	Smox	1286.14	1111.93	1168.55	345.339	243.46	356.075
Rab3c	Rab3c	0	0	0	0	0	0
Golga4	Golga4	813.595	908.016	750.7	719.38	671.24	678.768
Prdm16	Prdm16	243.462	205.744	198.75	461.996	390.325	420.057
Luc7l	Luc7l	3411.55	3234.29	3476.93	4529.22	5364.01	5268.8
Lrr1	Lrr1	459.188	486.47	494.48	616.611	406.095	636.113
Etv1	Etv1	11.2999	10.0586	14.3675	14.8135	2.95701	6.49095
Adora3	Adora3	95.5358	64.9236	101.77	144.431	189.248	213.274
Nup50	Nup50	4350.48	4285.87	4508.99	2434.04	1283.34	2019.61
Stk32c	Stk32c	4.10907	0	1.19729	6.4809	0.985668	4.63639
Stub1	Stub1	4472.72	4955.22	4100.71	2188.69	1370.08	1683.94
Ifi27l2a	Ifi27l2a	185.935	307.244	222.696	50.9214	262.188	176.183
Cers2	Cers2	9381	9612.35	9845.3	12218.3	13350.9	12657.3
Pcnt	Pcnt	2591.79	2373.83	2422.11	3572.83	2354.76	2910.73
Gng2	Gng2	1226.56	1253.67	1205.67	1308.22	1315.87	1302.83
Cd2bp2	Cd2bp2	2392.5	2363.77	2450.85	2773.82	3171.88	2717.85
Elf1	Elf1	4945.26	5228.63	4944.8	5727.26	6673.96	6640.24
Gm19583	Gm19583	0	0	0	0	0	0.927278
Cops2	Cops2	3916.97	3779.28	4109.09	3955.2	4119.11	4101.35
Gm10814	Gm10814	62.6633	44.8064	46.6942	72.2157	74.9108	53.7821
I730030J21Rik	I730030J21Rik	666.696	585.227	532.793	827.703	547.046	743.677
Crabp1	Crabp1	0	0	0	0	0	0
Plxnb2	Plxnb2	1984.68	1571.88	1617.54	2359.97	1223.21	1897.21
Tead2	Tead2	41.0907	23.7748	26.3403	164.8	126.166	124.255
Fmn1	Fmn1	97.5904	80.4687	100.572	118.508	137.008	101.073
4930505G20Rik	4930505G20Rik	0	0	0	0	0	0
Osbpl1a	Osbpl1a	805.377	716.903	682.454	525.879	371.597	447.875
Fgd1	Fgd1	258.871	302.672	262.206	374.966	355.826	401.512
Sorcs1	Sorcs1	139.708	85.0407	71.8373	37.0337	56.1831	53.7821
Vasp	Vasp	3742.33	2959.05	3090.2	4756.98	3224.12	4530.68
Acot7	Acot7	4216.93	4771.43	4437.15	4313.5	3821.44	4551.08
Sbf2	Sbf2	49.3088	64.9236	75.4292	49.0697	38.4411	67.6913
Gfm2	Gfm2	2093.57	2359.19	2173.08	2129.44	2146.79	2054.85
Plek	Plek	6909.4	6485.96	7134.64	5434.7	7620.2	6996.31
Lrp2bp	Lrp2bp	2.05453	4.57208	1.19729	2.77753	7.88535	7.41823
Mocs1	Mocs1	656.424	529.447	660.903	573.097	662.369	539.676
Acin1	Acin1	2102.82	2250.38	2091.66	2884	3176.81	2723.42
Ubqln2	Ubqln2	127.381	119.789	142.477	123.137	128.137	122.401
Psmg1	Psmg1	2545.57	2790.8	2932.16	2799.75	2863.37	2881.98
Dnah10	Dnah10	2.05453	1.82883	0	1.85169	0.985668	0.927278
Itm2c	Itm2c	3995.04	4114.87	3971.41	2927.51	1302.07	2518.49
Atp5g2	Atp5g2	745.796	738.849	845.286	883.254	935.399	758.514
2310002L09Rik	2310002L09Rik	0	0	0	0	0	0
1700030J22Rik	1700030J22Rik	15.409	26.5181	9.57831	2.77753	13.7994	16.691
Frmd4a	Frmd4a	536.233	587.055	592.658	432.369	422.852	390.384
Dapk3	Dapk3	31.8453	29.2613	32.3268	34.2562	60.1258	38.9457
Dact1	Dact1	1.02727	0	1.19729	1.85169	1.97134	0.927278
Pf4	Pf4	3937.51	5228.63	5216.59	4992.14	6857.29	4641.03
Gsdma	Gsdma	4.10907	3.65767	0	6.4809	0	0
Zfp318	Zfp318	62.6633	70.4101	87.4021	109.249	149.822	142.801
Ptplad1	Ptplad1	5098.33	5063.12	5015.44	4083.89	1877.7	3380.86
Oraov1	Oraov1	177.717	206.658	185.58	288.863	330.199	301.365
Wdr74	Wdr74	2952.37	3173.03	3244.65	2996.95	3351.27	2970.07
Psmg2	Psmg2	2341.14	2301.59	2344.29	2728.46	2828.87	2725.27
2610018G03Rik	2610018G03Rik	3217.4	3247.09	3769.06	3981.12	4229.5	4072.61
St13	St13	5522.59	5514.85	5531.47	6144.82	5478.34	6277.67
AA987161	AA987161	326.671	287.127	305.309	413.852	358.783	386.675
Rd3	Rd3	5.13633	1.82883	1.19729	0	0.985668	1.85456
Rpl30	Rpl30	2094.6	2333.59	2637.63	2518.29	2720.44	2281.1
Tgfb2	Tgfb2	2.05453	0	7.18373	3.70337	2.95701	4.63639
Adam11	Adam11	44.1725	34.7478	20.3539	42.5888	34.4984	24.1092
Elk3	Elk3	2132.61	2262.27	1932.42	1136.01	1004.4	1107.17
Ddah1	Ddah1	0	0	0	1.85169	0.985668	0.927278
Ndufaf5	Ndufaf5	476.652	495.614	609.42	602.724	668.283	572.131
Pvrl4	Pvrl4	63.6906	85.9552	41.9051	74.0674	125.18	102.001
Rpap3	Rpap3	1285.11	1476.78	1424.77	1426.72	1572.14	1600.48
Dus4l	Dus4l	270.171	327.361	357.989	395.335	390.325	304.147
Ppp1r12a	Ppp1r12a	996.449	1119.25	903.953	986.948	805.291	960.66
Upf2	Upf2	538.288	493.785	507.65	574.023	703.767	792.823
Apobec3	Apobec3	9960.38	9568.46	10026.1	13845.1	16108.8	14398.8
Omt2a	Omt2a	0	0	0	0	0	0
Iglon5	Iglon5	1.02727	0	0	2.77753	0	0
Pacsin2	Pacsin2	3948.81	3713.45	3773.85	3163.6	2012.73	2702.09
Tipin	Tipin	6754.28	6603.92	7251.98	7023.44	7926.74	7453.46
Acy1	Acy1	1686.77	1594.74	1696.56	1123.97	1147.32	1174.86
Cstf2	Cstf2	4227.2	3999.66	4264.74	4866.23	5700.12	4924.78
Ccnc	Ccnc	1592.26	1480.44	1831.85	1790.58	1842.21	1720.1
Usp45	Usp45	1244.02	1012.26	1246.38	1182.3	970.883	1147.04
Zfp865	Zfp865	84.2359	89.6128	90.9939	80.5483	97.5812	83.455
Musk	Musk	0	0	0	0.925843	0	2.78183
Arfrp1	Arfrp1	1298.47	1368.88	1293.07	1658.18	1459.77	1579.15
Olfr67	Olfr67	0	0	0	2.77753	0	0
Olfr66	Olfr66	0	0	0	0	0	0
Olfr64	Olfr64	0	0	0	0	0	0
Gm12794	Gm12794	0	0	0	0	0	0
AI464131	AI464131	6.1636	8.22975	11.9729	7.40674	0.985668	5.56367
Fam131c	Fam131c	1.02727	1.82883	0	0	0.985668	0
Gm595	Gm595	0	0	0	0	2.95701	1.85456
Myom3	Myom3	0	0	1.19729	0.925843	0	0
Gm10487	Gm10487	0	0	0	0	0	0
Pum1	Pum1	6406.04	5622.75	6241.46	7189.17	7973.07	7457.17
Trafd1	Trafd1	682.105	718.731	761.475	1233.22	1896.43	1310.24
Phtf1	Phtf1	307.153	458.123	357.989	199.982	170.521	164.128
Rwdd2a	Rwdd2a	146.899	193.856	155.647	160.171	171.506	150.219
2300009A05Rik	2300009A05Rik	70.8814	115.216	67.0482	47.218	21.6847	38.0184
Sdr42e1	Sdr42e1	74.9905	137.162	116.137	115.73	137.008	119.619
Rin2	Rin2	91.4268	90.5272	117.334	52.773	52.2404	57.4913
Pyroxd2	Pyroxd2	2.05453	1.82883	1.19729	12.036	6.89968	21.3274
Fbxl12	Fbxl12	197.235	152.708	199.947	225.906	147.85	150.219
Ahsa2	Ahsa2	2160.34	2144.31	2103.64	2295.16	1872.77	2397.01
Chrnb4	Chrnb4	8.21814	0	2.39458	21.2944	16.7564	5.56367
Vdac3	Vdac3	2693.49	2953.57	3026.75	3168.23	3444.91	3309.46
Gm6408	Gm6408	0	0	0	0	0	0
Apoc4	Apoc4	0	0	0	0	0	0
Adora2b	Adora2b	820.786	805.601	668.087	206.463	151.793	162.274
Ly6c1	Ly6c1	0	2.74325	4.78915	0	4.92834	6.49095
Gm4984	Gm4984	1.02727	0	0	5.55506	0	4.63639
D3Ertd254e	D3Ertd254e	547.533	566.024	483.705	724.935	739.251	764.077
Prrt4	Prrt4	0	1.82883	0	0	0	0.927278
4930506M07Rik	4930506M07Rik	51.3633	24.6892	31.1295	24.9978	50.2691	49.1457
Gm14632	Gm14632	0	0	0	0	0	0
Hsd3b4	Hsd3b4	0	0	0	0	0	0
Tiam1	Tiam1	614.306	622.718	617.801	644.387	915.686	657.44
Disc1	Disc1	40.0634	15.5451	13.1702	4.62921	1.97134	1.85456
Fzd2	Fzd2	10.2727	0.914417	2.39458	0	2.95701	0.927278
Slc35b3	Slc35b3	630.742	621.803	561.528	711.973	738.266	707.513
Prok2	Prok2	0	0	0	0	0	0
Trim66	Trim66	104.781	74.9822	46.6942	118.508	111.381	141.874
Vmn2r3	Vmn2r3	0	0	0	0	0	0
Zfp456	Zfp456	105.808	130.762	156.845	217.573	208.962	187.31
Tcf7l1	Tcf7l1	14.3817	23.7748	22.7485	7.40674	4.92834	9.27278
Nyap2	Nyap2	0	0	0	0	0	0
Ttll5	Ttll5	880.368	790.056	860.85	1019.35	1046.78	893.896
Rhbdd1	Rhbdd1	740.659	737.934	811.762	968.432	1177.87	936.551
Ctc1	Ctc1	2364.77	2371.08	2414.93	3015.47	3236.93	2919.07
Snx10	Snx10	2833.2	2536.59	2586.14	2763.64	2684.96	2927.42
Kif2a	Kif2a	361.598	437.091	420.248	602.724	735.309	735.332
Acer1	Acer1	0	3.65767	0	0	0	0
Trpm4	Trpm4	130.463	177.397	107.756	176.836	123.209	208.638
Pianp	Pianp	0	0	1.19729	0.925843	0	0.927278
Snhg11	Snhg11	0	0	1.19729	7.40674	13.7994	12.0546
A530099J19Rik	A530099J19Rik	0	0	1.19729	1.85169	0	0
Ttc17	Ttc17	754.014	769.024	760.278	978.616	819.09	927.278
E130311K13Rik	E130311K13Rik	83.2086	106.987	74.2319	62.9573	40.4124	33.382
Ttc29	Ttc29	0	0	0	0	0	0
Zfp692	Zfp692	512.606	519.389	537.582	255.533	192.205	218.838
Vsx1	Vsx1	0	0.914417	0	0	0	0
Plcz1	Plcz1	0	0	0	0	0	2.78183
Cnnm1	Cnnm1	0	0	0	0	5.91401	1.85456
Tex14	Tex14	7.19087	10.0586	3.59187	14.8135	15.7707	1.85456
Pfn3	Pfn3	0	0	0	0	0	0
C1d	C1d	2024.74	1904.73	2453.24	2649.76	2730.3	2590.82
Rsrp1	Rsrp1	867.013	1125.65	820.143	321.267	179.392	305.075
Arl6	Arl6	404.743	474.582	426.235	547.173	570.702	552.658
AF366264	AF366264	0	0	0	0	0	0
Elavl4	Elavl4	7.19087	11.8874	16.762	31.4787	30.5557	40.8002
Elavl2	Elavl2	1.02727	0	1.19729	10.1843	0	4.63639
Reg3a	Reg3a	0	0	0	0	0	0
Rfc1	Rfc1	3791.64	3390.66	3221.9	3595.97	4231.47	4150.5
Smr3a	Smr3a	0	0	0	0	0	0
Plk1	Plk1	6814.89	6843.49	6886.8	7165.1	7612.32	6885.04
Rbmy	Rbmy	0	0	0	0	0	0
Tbc1d9b	Tbc1d9b	5158.93	5003.69	5131.58	3753.37	1986.12	2926.49
Taf9	Taf9	4052.57	4164.25	4263.54	4970.85	4841.6	4990.61
1700017B05Rik	1700017B05Rik	2972.91	2799.94	2874.69	1605.41	908.786	1440.99
Adam1a	Adam1a	7.19087	1.82883	5.98644	3.70337	4.92834	12.9819
Adam1b	Adam1b	1.02727	2.74325	0	0	0	0
Kctd13	Kctd13	420.152	493.785	410.67	124.063	96.5955	127.037
Adcy6	Adcy6	42.1179	32.0046	51.4834	118.508	117.295	113.128
Kif21a	Kif21a	45.1997	53.9506	46.6942	45.3663	53.2261	51.0003
Mir667	Mir667	0	0	0	0	0	0
Spag9	Spag9	614.306	476.411	575.896	546.247	462.278	514.639
Cntn1	Cntn1	0	0	0	0	0	0
Dpysl4	Dpysl4	0	0	0	0	0	0
Drd5	Drd5	0	0	0	0	0	0
Cops3	Cops3	5388.02	5785.51	5851.15	5867.07	7016.97	6411.2
Tspyl4	Tspyl4	182.854	197.514	173.607	124.063	241.489	136.31
Pik3cd	Pik3cd	10630.2	9451.41	9872.84	11996.1	11689	12132.5
Pla2g4f	Pla2g4f	3.0818	18.2883	16.762	3.70337	6.89968	9.27278
Gata5	Gata5	0	0	0	0	0	0
Foxg1	Foxg1	0	0	0	0	0	0
5830411N06Rik	5830411N06Rik	3.0818	0	0	0	0	0.927278
Cd200r3	Cd200r3	264.008	250.55	193.961	277.753	417.923	306.002
Atp13a3	Atp13a3	744.769	685.812	894.374	590.688	673.211	692.677
Soga1	Soga1	273.253	283.469	234.669	356.449	306.543	342.166
Ccdc93	Ccdc93	636.906	488.298	701.611	1246.18	1170.97	1225.86
Cadps	Cadps	0	0	0	0	0	1.85456
Sertad2	Sertad2	963.576	945.507	862.048	693.456	413.981	510.93
Ildr1	Ildr1	17.4635	0	8.38102	0	0	0
Fam207a	Fam207a	1933.32	2094.93	2209	1125.82	531.275	903.169
Nol11	Nol11	3634.47	4186.2	4220.44	4863.45	5222.07	4665.14
Anxa7	Anxa7	2705.82	2877.67	2691.5	3195.08	3527.71	3189.84
Xlr3a	Xlr3a	12.3272	27.4325	29.9322	24.9978	51.2548	19.4728
Gm10334	Gm10334	0	0	0	0	0	0
Gm20831	Gm20831	0	0	0	0	0	0
9430016H08Rik	9430016H08Rik	932.758	948.25	917.123	891.587	556.903	803.023
Nek4	Nek4	714.978	844.007	720.768	812.89	632.799	794.678
Nek3	Nek3	107.863	108.816	116.137	127.766	159.678	95.5097
Gm3139	Gm3139	0	0	0	0	0	0
Tpm2	Tpm2	208.535	149.964	118.532	182.391	166.578	192.874
Olfr107	Olfr107	0	0	0	0	0	0
Olfr945	Olfr945	0	0	0	0	0	0
Cmas	Cmas	432.479	644.664	483.705	162.022	184.32	201.219
Gla	Gla	1199.85	1271.95	1220.04	839.739	894.987	931.915
Nphs1	Nphs1	0	0	0	0	0	0
Smim23	Smim23	0	0	0	0	0	0
Poteg	Poteg	0	0	0	0	0.985668	0
Tbc1d23	Tbc1d23	808.459	883.326	1026.08	892.512	1002.42	996.824
Lrrc18	Lrrc18	21.5726	21.0316	19.1566	19.4427	56.1831	28.7456
Tenm2	Tenm2	0	0	0	1.85169	1.97134	0.927278
Slc39a2	Slc39a2	9.2454	6.40092	13.1702	12.9618	3.94267	14.8365
Cntn5	Cntn5	0	0	0	0	0	3.70911
Ccr1	Ccr1	939.949	1011.34	753.094	174.984	427.78	252.22
Adam6a	Adam6a	0	0	0	0	0	0
Cdc37	Cdc37	14181.4	13927.5	14216.6	14993.1	14765.3	15237
Bhlhb9	Bhlhb9	1964.13	1991.6	2074.9	3043.25	3443.93	2875.49
Arid4b	Arid4b	1207.04	1276.53	1300.26	1139.71	794.449	1071.01
Ankzf1	Ankzf1	869.068	921.732	792.605	701.789	928.5	769.641
Kcnj12	Kcnj12	0	0	0	0	0.985668	0
Cant1	Cant1	978.985	958.309	992.552	1061.94	938.356	1119.22
Zfp811	Zfp811	134.572	106.987	83.8102	20.3685	11.828	53.7821
Arap1	Arap1	4130.64	3485.76	3582.29	4144.07	2298.58	3764.75
Ace3	Ace3	0	0	0	0	0	0
Brd4	Brd4	1368.32	1276.53	1233.21	1147.12	1048.75	1109.95
Fam58b	Fam58b	807.432	785.484	870.429	788.818	402.153	701.95
Adipor2	Adipor2	1049.87	1100.96	1034.46	734.193	667.297	733.477
Uqcr10	Uqcr10	3088.99	3384.26	3577.5	3370.07	3850.02	3150.89
Npepl1	Npepl1	1548.09	1742.88	1566.05	678.643	325.271	455.294
Inca1	Inca1	5.13633	14.6307	4.78915	11.1101	7.88535	11.1273
Krt39	Krt39	0	0	0	0	0	0
Krt72	Krt72	0	0	0	0	0	0
Amer3	Amer3	0	0	0	0	0	4.63639
BC052040	BC052040	332.834	345.649	307.703	583.281	663.355	522.058
Scgb2b2	Scgb2b2	0	0	0	0	0	0
Zfp532	Zfp532	19.5181	9.14417	10.7756	36.1079	26.613	24.1092
Muc19	Muc19	0	1.82883	0	0	0	0
Cachd1	Cachd1	8.21814	3.65767	16.762	0	3.94267	7.41823
A530032D15Rik	A530032D15Rik	1.02727	5.4865	0	2.77753	7.88535	6.49095
2022-09-05	2022-09-05	28.7635	14.6307	5.98644	8.33259	12.8137	10.2001
Krt78	Krt78	0	0	0	0	0	0
Gimap8	Gimap8	182.854	157.28	174.804	301.825	372.583	326.402
Krt73	Krt73	0	0	0	0	0	1.85456
1700047E10Rik	1700047E10Rik	0	0	0	0	0	0
1700011M02Rik	1700011M02Rik	0	0	0	0	0	0
4933425B07Rik	4933425B07Rik	0	0	0	0	0	0
Fam53b	Fam53b	1049.87	1095.47	1018.89	1174.89	707.71	1151.68
Bex4	Bex4	232.162	207.573	202.342	356.449	497.763	507.221
Rxfp1	Rxfp1	0	0	0	0	0	0
AU019823	AU019823	723.196	710.502	680.06	695.308	791.492	813.223
Marveld3	Marveld3	0	0	0	0.925843	0	0
Kdelc2	Kdelc2	56.4997	96.9282	81.4156	41.6629	50.2691	24.1092
St8sia2	St8sia2	0	0	0	0.925843	1.97134	2.78183
Polr3e	Polr3e	2102.82	1756.59	1931.23	1743.36	830.918	1580.08
0610010B08Rik	0610010B08Rik	0	0	0	0	0	0
Mkrn3	Mkrn3	47.2543	56.6938	53.878	24.9978	14.785	13.9092
Tnfrsf9	Tnfrsf9	2600.01	2494.53	1932.42	1420.24	1217.3	1657.97
Sorbs1	Sorbs1	322.562	382.226	304.111	384.225	428.766	389.457
Thsd4	Thsd4	0	9.14417	0	4.62921	23.656	12.0546
Gm13285	Gm13285	0	0	0	0	0	0
Zxdb	Zxdb	32.8725	28.3469	21.5512	32.4045	11.828	41.7275
Mettl7a3	Mettl7a3	0	0	0	0	0	0
Gtf2ird1	Gtf2ird1	665.669	637.348	630.971	677.717	575.63	670.422
Ubap1l	Ubap1l	7.19087	2.74325	0	2.77753	3.94267	1.85456
Map4	Map4	1910.72	1788.6	1682.19	1150.82	706.724	1160.95
Pcdha5	Pcdha5	0	0	0	2.77753	0.985668	3.70911
Pcdha11	Pcdha11	0	0	0	0	0.985668	3.70911
Pkdrej	Pkdrej	0	0	3.59187	0	0	0
Prf1	Prf1	16.4363	16.4595	11.9729	5.55506	2.95701	10.2001
Pfn1	Pfn1	36825.5	39033.7	35834.8	14812.6	6045.1	10633.1
Uhrf1	Uhrf1	11107.8	10745.3	11225.8	11767.5	12825.5	13048.7
Olfr49	Olfr49	0	0	0	1.85169	0	0
Pira1	Pira1	35.9543	48.4641	22.7485	2.77753	2.95701	8.3455
Nefl	Nefl	0	0	0	0	0	0.927278
Epas1	Epas1	7.19087	0.914417	2.39458	7.40674	6.89968	9.27278
Dmc1	Dmc1	7.19087	10.0586	14.3675	16.6652	14.785	25.0365
Rgn	Rgn	0	0	0	0	0	0
Rgl2	Rgl2	1566.58	1474.95	1556.47	1256.37	894.987	1096.04
Mir466h	Mir466h	0	0	0	0	0	0
Mir139	Mir139	0	0	0	0	0	0
Mir219a-1	Mir219a-1	0	0	0	0	0	0
Mir32	Mir32	0	0	0	0	0	0
Epb4.1l3	Epb4.1l3	784.832	788.227	663.298	85.1775	122.223	84.3823
Zfp882	Zfp882	104.781	111.559	85.0075	167.578	206.005	165.983
Dnajc1	Dnajc1	441.725	654.722	507.65	445.33	407.081	422.839
Phf11b	Phf11b	24.6544	52.1217	23.9458	11.1101	14.785	21.3274
Rnaseh2b	Rnaseh2b	1488.51	1718.19	1646.27	1834.09	2004.85	1744.21
Selm	Selm	405.77	328.276	311.295	838.814	768.821	714.004
Rpl31	Rpl31	2151.1	2348.22	2660.37	2289.61	2568.65	2219.9
Lyve1	Lyve1	0	0	1.19729	0	5.91401	0
Kiss1r	Kiss1r	7.19087	0	0	6.4809	0.985668	3.70911
Grid2ip	Grid2ip	1.02727	0	0	0	0	0
Foxp2	Foxp2	0	0.914417	0	2.77753	0	5.56367
Tm9sf3	Tm9sf3	2207.6	2871.27	2769.33	1356.36	1009.32	1444.7
Prss8	Prss8	19.5181	17.3739	22.7485	31.4787	40.4124	32.4547
Zfand2a	Zfand2a	630.742	627.29	605.828	551.802	651.527	667.64
Cd34	Cd34	11544.4	12110.5	12481.7	8373.32	6576.38	7644.48
Lmo1	Lmo1	9.2454	6.40092	15.5647	7.40674	1.97134	9.27278
Ociad1	Ociad1	4188.17	4568.43	4189.31	3997.79	4644.47	3228.78
Wfdc2	Wfdc2	4.10907	1.82883	3.59187	15.7393	17.742	5.56367
Ndufb7	Ndufb7	2232.25	2425.03	2442.47	2402.56	2797.33	2294.09
Tmem107	Tmem107	389.334	374.911	445.391	405.519	430.737	363.493
Wdfy1	Wdfy1	236.271	184.712	187.974	282.382	247.403	331.038
Psd3	Psd3	56.4997	105.158	93.3885	146.283	203.048	158.565
1700017D01Rik	1700017D01Rik	0	0	0	0	0	0
Zcchc8	Zcchc8	2386.34	2194.6	2241.32	2460.89	2515.43	2466.56
1700012P22Rik	1700012P22Rik	0	0	0	0	0	0
Cd209f	Cd209f	0	0	0	0	0	0
Vstm5	Vstm5	2.05453	5.4865	2.39458	2.77753	0.985668	0
Cst12	Cst12	0	0	0	0	0	0
Lrrc51	Lrrc51	52.3906	83.2119	63.4563	57.4023	63.0828	55.6367
Slc38a4	Slc38a4	0	4.57208	0	0	0	5.56367
Dcp2	Dcp2	909.131	967.453	812.959	871.218	646.598	752.95
Gfm1	Gfm1	3814.24	3776.54	3870.83	3762.63	2533.17	3302.04
Stard13	Stard13	29.7907	11.8874	15.5647	39.8112	49.2834	31.5275
Olfr421-ps1	Olfr421-ps1	0	0	0	0	0	0
Map1lc3a	Map1lc3a	53.4179	71.3245	49.0888	20.3685	19.7134	30.6002
Efemp2	Efemp2	40.0634	42.0632	15.5647	51.8472	26.613	39.873
Lrp3	Lrp3	0	0.914417	0	0.925843	0	0
Psip1	Psip1	514.661	619.06	725.557	661.978	648.57	605.513
Ppp1r3f	Ppp1r3f	20.5453	5.4865	15.5647	2.77753	18.7277	7.41823
Phf1	Phf1	104.781	83.2119	70.64	46.2921	32.5271	45.4366
Tfap2c	Tfap2c	0	0	0	0	0	0
Sgcd	Sgcd	0	0	0	0	0	0
Mpdu1	Mpdu1	1658.01	1653.27	1746.84	1734.1	1909.24	1705.26
Traf3	Traf3	1045.76	1154.91	1072.77	1102.68	793.463	1019.08
Rbm15	Rbm15	874.204	757.137	806.972	403.667	228.675	293.02
Zfp952	Zfp952	255.789	260.609	246.641	260.162	311.471	316.202
Cerkl	Cerkl	92.454	109.73	99.3749	106.472	137.994	102.928
Adam28	Adam28	0	0	0	0	0	0
Ctnnd1	Ctnnd1	2655.49	2379.31	2661.57	4375.53	4705.58	4460.21
Arrdc4	Arrdc4	264.008	381.312	237.063	80.5483	48.2977	40.8002
Brpf3	Brpf3	93.4813	81.3831	77.8237	74.9933	122.223	83.455
C2cd4b	C2cd4b	0	0	0	0	0	0
Tmco2	Tmco2	0	0	0	0	0	0
Msl2	Msl2	282.498	335.591	347.214	270.346	261.202	276.329
Otof	Otof	0	0	0	1.85169	0	0
Tmem236	Tmem236	0	2.74325	0	0	0	0
Cdh18	Cdh18	0	0	0	0.925843	0	0
Gm14326	Gm14326	125.327	136.248	179.593	202.76	252.331	201.219
Ap3m2	Ap3m2	173.608	128.933	125.715	103.694	184.32	122.401
Tyk2	Tyk2	2694.52	2520.13	2515.5	2824.75	1719.01	2608.43
Slc12a3	Slc12a3	1.02727	6.40092	0	0.925843	0.985668	0.927278
Kifc1	Kifc1	379.062	411.487	381.935	607.353	674.197	332.893
Tmprss5	Tmprss5	0	0	0	0	0	0
Fancf	Fancf	26.7089	20.1172	9.57831	12.036	9.85668	20.4001
Timm8a2	Timm8a2	0	0	0	0	0	0
Gpx4	Gpx4	5191.81	5681.27	5427.31	5162.5	5564.1	4967.43
Depdc5	Depdc5	1114.58	849.493	903.953	1423.95	1714.08	1499.41
Pwwp2b	Pwwp2b	166.417	126.189	113.742	82.4	40.4124	76.0368
Gm5072	Gm5072	0	0	0	0	0	0
Gpatch4	Gpatch4	1347.77	1351.51	1370.9	1631.33	1865.87	1736.79
Gm10591	Gm10591	0	0	0	0	0	0
Met	Met	593.76	591.628	561.528	40.7371	71.9538	50.073
Mlf1	Mlf1	93.4813	96.0137	83.8102	203.685	156.721	165.983
Gm14434	Gm14434	0	0	0	0	0	0
Sirt3	Sirt3	1060.14	1228.06	1184.12	1344.32	1531.73	1410.39
Lrrc61	Lrrc61	382.143	302.672	235.866	240.719	316.4	342.166
Nxt1	Nxt1	2125.42	2169.91	2007.85	2536.81	2492.76	2476.76
Pfdn4	Pfdn4	1021.1	968.367	1147	1005.47	946.242	981.06
Mgat1	Mgat1	3599.54	3372.37	3736.74	4151.48	4273.86	4149.57
Gm7714	Gm7714	0	0	0	0	0	0
Tnk2	Tnk2	114.027	122.532	152.056	114.805	52.2404	108.492
Gpr161	Gpr161	1.02727	4.57208	4.78915	3.70337	4.92834	7.41823
Zfp780b	Zfp780b	229.081	153.622	232.274	336.081	263.173	280.038
Smok3b	Smok3b	0	0	0	0	0	0
Pramel4	Pramel4	0	0	0	0	0	0
Bend7	Bend7	2.05453	2.74325	5.98644	4.62921	5.91401	7.41823
Cyp17a1	Cyp17a1	0	0	0	0	2.95701	0
Cnga1	Cnga1	0	0	2.39458	0	0	1.85456
Rgs3	Rgs3	124.299	124.361	119.729	98.1393	62.0971	69.5459
Cuedc2	Cuedc2	4237.48	4404.74	4273.12	4237.58	4608	4373.04
Olfr698	Olfr698	0	0	0	0	0	0
Olfr700	Olfr700	0	0	0	0	0	0
Tcn2	Tcn2	1696.02	1541.71	1548.09	908.252	998.482	1084.92
Sap30bp	Sap30bp	1734.03	1514.27	1562.46	1716.51	2048.22	1674.66
Traf6	Traf6	1704.24	1656.01	1701.35	1009.17	672.226	930.987
Hspd1	Hspd1	20009.1	21288.5	22330.6	18144.7	20540.3	19023.1
Top3a	Top3a	1549.12	1461.24	1527.74	1632.26	1965.42	1781.3
Hbegf	Hbegf	338.998	302.672	252.628	251.829	153.764	232.747
Pdpn	Pdpn	13.3545	10.973	7.18373	0.925843	0	0
Hnf1b	Hnf1b	0	0	0	0	0.985668	0
Tcf15	Tcf15	1.02727	0.914417	1.19729	0.925843	1.97134	1.85456
Tbxa2r	Tbxa2r	323.589	366.681	338.833	258.31	150.807	134.455
Got2	Got2	9358.4	9375.51	9651.34	9089.92	9434.82	8830.47
Eif3d	Eif3d	11246.5	11730.1	11922.6	11955.4	13389.3	11662.4
Hps3	Hps3	1151.57	950.993	1006.92	579.578	373.568	528.549
Ripk3	Ripk3	4413.14	4515.39	4371.3	4347.76	5082.11	4594.66
Mia2	Mia2	0	0	0	0	0	0
Zfyve27	Zfyve27	993.367	831.205	979.382	1036.94	791.492	1125.72
Pantr2	Pantr2	0	0	0	0	1.97134	0
Cux1	Cux1	3871.77	3999.66	3880.41	4860.67	4959.88	4684.61
Rpap1	Rpap1	2332.92	2379.31	2380.21	3099.72	3036.84	3148.11
Hpgd	Hpgd	0	0	0	0.925843	76.8821	302.293
Psmc3	Psmc3	7545.28	7622.58	7813.5	7535.43	8462.95	8245.36
Psg29	Psg29	0	0	0	0	0	0
Psg28	Psg28	0	0	0	0	0	0
Ceacam3	Ceacam3	0	0	0	0.925843	0	0
Psg25	Psg25	0	0	1.19729	0	0	0
Psg20	Psg20	0	0	0	0	1.97134	0
Lmx1a	Lmx1a	0	0	0	0	0	0
Pawr	Pawr	14.3817	21.0316	7.18373	15.7393	9.85668	6.49095
Slc13a3	Slc13a3	2.05453	0.914417	0	0	0.985668	0
Brdt	Brdt	5.13633	10.0586	4.78915	2.77753	1.97134	12.0546
Cdk9	Cdk9	2314.43	2656.38	2198.22	768.45	368.64	586.967
Colec12	Colec12	0	0	0	0	0	0
Pask	Pask	782.777	780.912	798.591	1116.57	912.729	1085.84
Ftcd	Ftcd	0	0	0	0	0	0
Srr	Srr	2270.26	2186.37	2394.58	2906.22	3319.73	2977.49
Rit1	Rit1	625.606	670.267	648.93	797.151	940.328	817.859
Ifih1	Ifih1	340.025	394.114	304.111	466.625	832.89	667.64
Scube2	Scube2	0	0	1.19729	0	1.97134	0
Ces1g	Ces1g	0	0	0	0	0	0
Pmaip1	Pmaip1	3496.82	3750.94	4048.03	1311.92	1390.78	1363.1
Sgce	Sgce	413.989	465.438	451.378	630.499	641.67	650.022
Kdelr2	Kdelr2	4277.54	4140.48	3754.7	2446.08	1054.67	1786.87
Papln	Papln	2.05453	3.65767	0	1.85169	4.92834	2.78183
Polr3a	Polr3a	1441.26	1340.53	1343.36	1584.12	1765.33	1624.59
Snx11	Snx11	881.395	791.885	723.162	829.555	1045.79	1156.32
Nlgn1	Nlgn1	0	0	0	0	0	0
Pkig	Pkig	2272.31	2362.85	2089.27	2005.38	1888.54	2185.59
Papd5	Papd5	229.081	235.005	177.199	139.802	239.517	201.219
Pxt1	Pxt1	0	0	2.39458	0.925843	4.92834	0
Lrfn4	Lrfn4	16.4363	36.5767	28.7349	25.9236	22.6704	23.182
Clrn1	Clrn1	0	0	0	0	0	0.927278
Npb	Npb	3.0818	1.82883	0	0.925843	0	0
Csrnp1	Csrnp1	1172.11	953.737	994.947	476.809	318.371	427.475
Hbp1	Hbp1	1879.9	1705.39	1822.27	1847.06	2114.26	2037.23
Clec4a3	Clec4a3	56.4997	33.8334	33.5241	17.591	11.828	25.9638
Rbks	Rbks	274.28	259.694	222.696	221.276	228.675	222.547
Ewsr1	Ewsr1	23793.6	23526.1	24865.3	26754.1	31407.3	27861
Gm20751	Gm20751	0	0	0	0.925843	0	0
Tex28	Tex28	1.02727	0	0	0	0	0
Cd247	Cd247	34.9271	48.4641	28.7349	39.8112	31.5414	23.182
Pcdh15	Pcdh15	0	0	0	0	0.985668	5.56367
Serpine3	Serpine3	12.3272	9.14417	16.762	20.3685	25.6274	23.182
Ikbkb	Ikbkb	3890.26	3577.2	3694.83	4057.97	4695.72	4404.57
Acbd6	Acbd6	468.434	567.853	486.099	185.169	132.08	195.656
Cd36	Cd36	40.0634	40.2343	27.5376	0.925843	17.742	54.7094
Rnls	Rnls	95.5358	95.0993	76.6265	87.0292	41.3981	73.255
Ccl20	Ccl20	0	0	0	0	0	0
Focad	Focad	1233.75	1153.99	1379.28	1655.41	2167.48	1954.7
Rmi1	Rmi1	1184.44	1303.96	1366.11	1296.18	1437.1	1324.15
Acrbp	Acrbp	46.227	21.0316	33.5241	44.4405	33.5127	48.2185
Rhox4f	Rhox4f	0	0	0	0	0	0
Nudt16l1	Nudt16l1	2088.43	2208.32	2238.93	2666.43	2934.33	2424.83
Sdhaf2	Sdhaf2	1762.79	1779.45	1840.23	1956.31	2148.76	1958.41
Mpi	Mpi	1186.49	1130.22	1052.42	1183.23	1314.88	1285.21
Atp5d	Atp5d	9668.64	9717.51	9208.35	5840.22	2358.7	4063.33
Ftsj3	Ftsj3	7823.67	7766.14	7932.04	7835.41	9482.13	8108.12
Proz	Proz	38.0089	25.6037	27.5376	62.9573	61.1114	55.6367
Baiap2l1	Baiap2l1	8.21814	2.74325	16.762	17.591	13.7994	15.7637
Naa16	Naa16	1522.41	1527.08	1788.75	1508.2	1155.2	1457.68
Ganab	Ganab	9782.66	9686.42	9492.1	10213.9	11646.7	10167.6
Vmn1r229	Vmn1r229	0	0	0	0	0	0
Cyp2b9	Cyp2b9	0	0	0	0	0	0
Stap1	Stap1	4539.49	4771.43	4837.05	3062.69	4133.89	3640.49
Prl2a1	Prl2a1	0	0	0	0	0	0
Brd3	Brd3	2762.32	2925.22	2844.76	2823.82	2343.92	2669.63
Vmn1r73	Vmn1r73	0	0	0	0	0	0
2310020H05Rik	2310020H05Rik	0	0	0	0	0	0
Ppp2r2cos	Ppp2r2cos	0	0	0	0.925843	0	0
4933402C06Rik	4933402C06Rik	0	0	0	0	0	0
4931440J10Rik	4931440J10Rik	102.727	76.811	93.3885	48.1438	23.656	29.6729
4921509O07Rik	4921509O07Rik	0	5.4865	0	0.925843	0.985668	2.78183
2310016D03Rik	2310016D03Rik	0	0	0	0	0	1.85456
5730480H06Rik	5730480H06Rik	29.7907	19.2027	21.5512	27.7753	53.2261	43.5821
2310002D06Rik	2310002D06Rik	0	0	0	0	0	0
1700029N11Rik	1700029N11Rik	1.02727	0	1.19729	3.70337	0.985668	0
1700022H16Rik	1700022H16Rik	0	0	0	0	0.985668	0
1700026F02Rik	1700026F02Rik	0	0	0	0	0	0
Tor2a	Tor2a	1578.91	1463.07	1447.52	801.78	346.955	552.658
1810020O05Rik	1810020O05Rik	0	0	1.19729	3.70337	0	0
Gm10415	Gm10415	0	0	0	0	0	0
Cep68	Cep68	2558.92	2237.58	2274.85	2733.09	2208.88	2683.54
Zfp84	Zfp84	774.559	858.637	773.448	1201.74	1287.28	1443.77
Nisch	Nisch	3323.21	3441.86	3297.33	2159.99	1727.88	2061.34
Eif4enif1	Eif4enif1	1158.76	1210.69	1120.66	1261.92	1197.59	1120.15
Lepr	Lepr	0	0.914417	2.39458	0	0	0
Fkbp6	Fkbp6	2.05453	3.65767	1.19729	0.925843	12.8137	7.41823
Vmn1r85	Vmn1r85	0	0	0	0	0	0
Vmn1r69	Vmn1r69	0	0	0	0	0	0
Rhbdd2	Rhbdd2	1082.74	1140.28	1018.89	801.78	418.909	667.64
Gngt2	Gngt2	369.816	328.276	263.403	139.802	152.779	147.437
P2rx7	P2rx7	119.163	159.108	116.137	66.6607	95.6098	125.183
2022-09-04	2022-09-04	17.4635	34.7478	13.1702	32.4045	31.5414	7.41823
3830406C13Rik	3830406C13Rik	839.277	828.461	720.768	837.888	1024.11	898.533
Gm14476	Gm14476	0	0	0	0	0	0
Gm14477	Gm14477	0	0	0	0	0	0
9930012K11Rik	9930012K11Rik	272.226	217.631	226.288	419.407	301.615	368.129
C030039L03Rik	C030039L03Rik	45.1997	18.2883	28.7349	28.7011	79.8391	34.3093
Aldh3a1	Aldh3a1	78.0723	38.4055	33.5241	83.3259	63.0828	84.3823
Gmeb1	Gmeb1	285.58	212.145	241.852	305.528	373.568	321.766
Ehbp1l1	Ehbp1l1	4334.04	3734.48	4021.69	3977.42	2501.63	3751.77
Ccl27a	Ccl27a	28.7635	21.946	29.9322	29.627	37.4554	35.2366
Tubb1	Tubb1	3.0818	10.973	9.57831	12.9618	11.828	15.7637
Acvr1	Acvr1	64.7178	91.4417	26.3403	62.9573	79.8391	104.782
Rapgef6	Rapgef6	2655.49	2640.84	2678.33	2864.56	3217.22	3238.98
Gpm6b	Gpm6b	29.7907	41.1487	37.1159	33.3303	19.7134	5.56367
Ppp2r2a	Ppp2r2a	2527.08	3354.08	2581.35	940.656	546.06	859.587
Jmjd1c	Jmjd1c	893.722	996.714	939.871	1360.99	1631.28	1423.37
Cpt2	Cpt2	1050.89	1009.52	1048.82	779.56	544.089	706.586
Tnfsf13	Tnfsf13	130.463	165.509	180.791	119.434	137.008	122.401
Cdca7	Cdca7	8019.87	8608.32	8931.77	10936.1	11372.6	10745.3
2310030G06Rik	2310030G06Rik	3.0818	13.7162	2.39458	35.182	17.742	23.182
Tmem206	Tmem206	2191.16	2275.07	2144.34	1819.28	1969.37	1939.87
Hmg20a	Hmg20a	1201.9	1084.5	1281.1	1478.57	1531.73	1406.68
Cpa1	Cpa1	0	0	0	0	0	0
A230020J21Rik	A230020J21Rik	83.2086	127.104	73.0346	23.1461	5.91401	17.6183
Clk1	Clk1	1327.23	1331.39	1441.54	1740.58	2095.53	1963.98
Dlst	Dlst	6505.68	6336.91	6397.11	6239.25	7163.84	6614.28
Olfr96	Olfr96	0	0	0	0	0	0
Olfr95	Olfr95	0	0	0	0	0	0
Kif15	Kif15	2673.98	2690.21	2738.2	3128.42	3749.48	3139.76
Cables1	Cables1	239.353	235.005	221.498	23.1461	28.5844	39.873
Stk38l	Stk38l	422.207	390.456	392.711	371.263	465.235	397.802
Dera	Dera	3166.04	3415.35	3227.89	3317.29	3763.28	3290.91
Srgap1	Srgap1	6.1636	21.946	23.9458	17.591	15.7707	23.182
Galnt16	Galnt16	0	0	0	0	0	0
Dbndd1	Dbndd1	15.409	4.57208	7.18373	12.9618	15.7707	10.2001
Wnk1	Wnk1	1183.41	1187.83	1101.51	1036.94	1301.08	1262.03
Gm1987	Gm1987	0	0	0	0	0	0
Gm15133	Gm15133	17.4635	14.6307	14.3675	2.77753	18.7277	28.7456
Gm20752	Gm20752	0	0	0	0	0	0
B230312C02Rik	B230312C02Rik	3.0818	2.74325	5.98644	5.55506	4.92834	4.63639
7630403G23Rik	7630403G23Rik	0	0	0	0	0	0
Scarletltr	Scarletltr	0	0.914417	0	0	0	0
1700027I24Rik	1700027I24Rik	0	0	0	0	0	0
Lyzl4os	Lyzl4os	0	0	0	0	0	0
4930525D18Rik	4930525D18Rik	5.13633	0	0	0	4.92834	0
4833428L15Rik	4833428L15Rik	0	0	0	0	0	0.927278
4930502A04Rik	4930502A04Rik	0	0	0	0	0	0
4930461G14Rik	4930461G14Rik	1.02727	0	0	0	0	0
4930524O08Rik	4930524O08Rik	0	0	1.19729	0	0	3.70911
4930429F24Rik	4930429F24Rik	0	2.74325	4.78915	1.85169	1.97134	5.56367
1700072B07Rik	1700072B07Rik	0	0	0	0	0	0
4933433G15Rik	4933433G15Rik	15.409	21.0316	11.9729	2.77753	5.91401	2.78183
1700110K17Rik	1700110K17Rik	59.5815	62.1803	64.6536	34.2562	31.5414	46.3639
3110039I08Rik	3110039I08Rik	0	0	0	0	0	0
Stag3	Stag3	45.1997	63.0947	70.64	63.8832	69.9825	61.2004
Nsmf	Nsmf	491.034	535.848	561.528	206.463	89.6958	145.583
Mcm3ap	Mcm3ap	3811.16	2894.13	3634.97	3345.07	1879.67	2741.03
Pcdhb13	Pcdhb13	0	0	0	0	0	0
Dpt	Dpt	16.4363	5.4865	5.98644	12.036	23.656	12.0546
Olfr1414	Olfr1414	0	0	0	0	0	0
Olfr1416	Olfr1416	0	0	0	0	0	0
Olfr1413	Olfr1413	0	0	0	0	0	0
Olfr1417	Olfr1417	0	0	0	0	0	0
Ldlr	Ldlr	6647.44	5996.74	5794.88	3570.05	4020.54	3892.71
Synpo2l	Synpo2l	2.05453	3.65767	0	0	0	0.927278
Inadl	Inadl	88.345	49.3785	55.0753	178.688	135.037	166.91
Fbxo28	Fbxo28	285.58	278.897	246.641	143.506	107.438	163.201
Lrrc28	Lrrc28	470.488	547.736	496.875	698.085	818.105	574.913
Slc38a2	Slc38a2	15693.6	13012.1	14942.2	13942.3	6852.37	11942.4
Dusp28	Dusp28	82.1814	74.0677	85.0075	25.9236	5.91401	12.0546
Ikzf5	Ikzf5	573.215	554.136	641.747	936.027	983.697	849.387
Faxc	Faxc	1.02727	0	0	12.036	6.89968	0
Prr5l	Prr5l	400.634	341.992	360.384	152.764	163.621	174.328
Plaa	Plaa	2779.78	3487.59	2988.43	1123.05	649.555	950.46
Rae1	Rae1	2866.07	3531.48	2978.85	1030.46	621.957	879.06
Bdh1	Bdh1	924.54	773.596	808.17	896.216	935.399	969.006
Ccdc126	Ccdc126	217.781	202.086	217.906	167.578	121.237	154.855
Hpcal4	Hpcal4	0	0	0	0	0	0
Fam168b	Fam168b	732.441	690.385	633.366	713.825	587.458	747.386
2310022A10Rik	2310022A10Rik	959.467	785.484	835.707	1333.21	1220.26	1420.59
Zfp708	Zfp708	78.0723	61.2659	83.8102	184.243	124.194	122.401
Stbd1	Stbd1	22.5999	15.5451	46.6942	38.8854	7.88535	10.2001
Tmem177	Tmem177	316.398	426.118	346.016	431.443	480.02	393.166
Aqp11	Aqp11	19.5181	34.7478	22.7485	43.5146	31.5414	38.9457
Commd2	Commd2	1238.88	1294.81	1374.49	1610.04	1747.59	1658.9
Acvrl1	Acvrl1	101.699	87.784	75.4292	31.4787	26.613	32.4547
Gm13306	Gm13306	0	0	0	0	0	0
Chst12	Chst12	2889.7	3131.88	2921.38	2631.25	2706.65	2725.27
Fzd3	Fzd3	76.0178	50.2929	88.5993	131.47	105.467	119.619
Fzd1	Fzd1	10.2727	17.3739	15.5647	3.70337	0	0.927278
Rcl1	Rcl1	4261.1	4118.53	4042.05	2943.25	1256.73	2231.03
Ccl8	Ccl8	0	0	0	0	0	0
Mecom	Mecom	340.025	297.185	338.833	1533.2	1804.76	1497.55
Ctss	Ctss	773.532	791.885	656.114	174.984	326.256	280.965
Fbxw28	Fbxw28	0	0	0	0	0	0
Eef2	Eef2	43152.4	42665.8	43780	46157.9	50002	49326.6
Olfr1201	Olfr1201	0	0	0	0	0	0
Kcnj8	Kcnj8	0	0	0	0	0.985668	0
Olfr870	Olfr870	0	0	0	0	0	0
Olfr871	Olfr871	0	0	0	0	0	0
Prl6a1	Prl6a1	0	0	0	0	0	0
Prl4a1	Prl4a1	0	0	0	0	0	0
Pkm	Pkm	101241	91398.7	87933.6	81676.9	76625.9	83589.5
Pla2g5	Pla2g5	1.02727	0	0	0	0	0
Syt6	Syt6	170.526	206.658	165.226	158.319	234.589	201.219
Extl3	Extl3	910.159	818.403	828.524	2107.22	1319.81	1961.19
Npff	Npff	28.7635	2.74325	10.7756	12.036	33.5127	18.5456
Prpf40b	Prpf40b	373.925	378.568	357.989	431.443	411.024	467.348
Klhl8	Klhl8	55.4724	101.5	80.2183	51.8472	34.4984	56.564
Ccdc30	Ccdc30	40.0634	63.0947	31.1295	32.4045	28.5844	25.0365
4930451G09Rik	4930451G09Rik	45.1997	39.3199	25.1431	26.8494	30.5557	18.5456
Pfkfb3	Pfkfb3	997.476	882.412	1004.52	781.411	805.291	805.805
Pgm3	Pgm3	1006.72	1138.45	1006.92	1017.5	1129.58	1004.24
Wbscr22	Wbscr22	3122.89	3311.1	3060.27	3461.73	3577.98	3271.44
Glo1	Glo1	1580.96	1822.43	1742.05	2057.22	2124.12	1820.25
Odf3	Odf3	0	0	0	0	0	0
Glipr1l1	Glipr1l1	0	0	1.19729	1.85169	0	0
Zg16	Zg16	1.02727	0	0	2.77753	2.95701	1.85456
Zdhhc3	Zdhhc3	1336.47	1891.01	1497.81	641.609	357.798	472.912
Sec62	Sec62	1358.05	1473.13	1667.82	1535.97	1648.04	1603.26
Mapk1ip1	Mapk1ip1	184.908	192.027	135.294	184.243	206.99	203.074
Lyg1	Lyg1	0	0	0	0	0	0
Dnase1l1	Dnase1l1	237.299	283.469	241.852	152.764	232.618	187.31
Zfp688	Zfp688	293.798	266.095	251.431	230.535	245.431	266.129
Ppcs	Ppcs	536.233	590.713	523.215	263.865	112.366	178.965
Mrpl19	Mrpl19	2052.48	2261.35	2234.14	2296.09	2418.83	2594.52
Ddx59	Ddx59	332.834	370.339	338.833	346.265	189.248	333.82
Klk12	Klk12	0	0	0	1.85169	0	0
Nifk	Nifk	4811.72	4914.99	5189.05	5228.23	5767.15	5493.2
Avpi1	Avpi1	849.55	967.453	950.647	717.528	777.692	734.404
Carkd	Carkd	1854.22	1886.44	1894.11	1871.13	1717.03	1739.57
Olfr367-ps	Olfr367-ps	0	0	0	0	0	0
Adcy5	Adcy5	0	0	0	2.77753	1.97134	2.78183
Thnsl1	Thnsl1	495.143	471.839	566.317	662.903	737.28	647.24
Hdhd2	Hdhd2	1569.66	1641.38	1624.72	1698.92	1900.37	1703.41
Gm10439	Gm10439	0	0	0	0	0	0
Klhl15	Klhl15	171.554	179.226	264.601	133.321	50.2691	104.782
Cfb	Cfb	212.644	183.798	125.715	103.694	100.538	112.201
Inppl1	Inppl1	240.38	202.086	186.777	148.135	52.2404	138.164
Homez	Homez	736.55	830.29	743.516	354.598	172.492	287.456
Gal3st1	Gal3st1	48.2815	18.2883	14.3675	12.036	3.94267	12.0546
Ablim2	Ablim2	2.05453	0	0	3.70337	2.95701	3.70911
4933427D14Rik	4933427D14Rik	387.28	317.303	421.446	533.285	555.917	533.185
Krit1	Krit1	1639.52	1727.33	1636.69	2647.91	2862.38	2660.36
Olfr48	Olfr48	0	0	0	0	0	0
Caprin1	Caprin1	15729.5	17053.9	16775.2	7015.11	4093.48	6487.24
Vmn2r4	Vmn2r4	0	0	0	0	0	0
Aoc3	Aoc3	0	2.74325	0	0	0	0.927278
Vmn2r78	Vmn2r78	0	0	0	0	0	0
Fgf8	Fgf8	0	0	0	0	0	0
Smad5	Smad5	1056.03	944.592	1216.45	1931.31	1747.59	1850.85
Ntf3	Ntf3	0	0	0	0	0	0.927278
Cldn14	Cldn14	0	0	0	0	0	0
Arfgap2	Arfgap2	4078.25	3939.31	4100.71	4542.18	5009.17	4490.81
Armcx1	Armcx1	234.217	245.064	245.444	411.074	398.21	417.275
Ms4a6c	Ms4a6c	398.58	450.807	305.309	162.948	332.17	398.73
Ccne1	Ccne1	407.825	562.366	459.759	190.724	163.621	193.801
Cenpb	Cenpb	442.752	466.352	482.507	275.901	273.03	314.347
Krtap4-7	Krtap4-7	0	0	0	0	0	0
Ogdh	Ogdh	10177.1	9896.73	10279.9	11699.9	12927	11958.2
Mt3	Mt3	2.05453	5.4865	4.78915	2.77753	7.88535	9.27278
Tpk1	Tpk1	344.134	412.402	335.241	441.627	541.132	466.421
Limd1	Limd1	2677.06	2525.62	2268.86	1894.27	1392.75	1794.28
Cysltr1	Cysltr1	73.9632	40.2343	39.5105	7.40674	27.5987	13.9092
Pcbp3	Pcbp3	287.635	247.807	184.382	210.166	116.309	110.346
Tarsl2	Tarsl2	59.5815	82.2975	69.4427	28.7011	70.9681	43.5821
Zfp868	Zfp868	462.27	434.348	545.964	596.243	728.409	581.403
Gdf11	Gdf11	2.05453	4.57208	2.39458	3.70337	3.94267	5.56367
Yy1	Yy1	352.353	279.811	290.941	361.079	286.829	296.729
Hoxc10	Hoxc10	1.02727	0	1.19729	0.925843	4.92834	12.0546
Ywhae	Ywhae	17230.3	17036.5	17693.5	19390.9	20304.8	19674.1
Ccl17	Ccl17	69.8542	60.3515	64.6536	110.175	269.087	207.71
Psme3	Psme3	13070.9	13544.3	13717.3	6303.14	2789.44	4960.94
Ptpn1	Ptpn1	3909.78	4158.77	3638.56	1265.63	702.782	1058.02
Psma3	Psma3	4563.12	4908.59	5059.74	4903.26	5429.06	5239.12
Rxra	Rxra	15.409	41.1487	45.497	14.8135	33.5127	17.6183
Tmem165	Tmem165	165.39	254.208	184.382	144.431	115.323	150.219
Ppp1r13b	Ppp1r13b	248.599	247.807	223.893	325.897	348.927	328.257
Aurka	Aurka	5459.92	5471.87	5739.8	4900.49	5440.89	4830.19
Sucla2	Sucla2	3372.52	3671.38	3444.6	3402.47	2416.86	3403.11
Aurkb	Aurkb	6451.24	6348.79	6453.38	6768.84	5153.07	6197.93
Plk4	Plk4	2665.76	3064.21	2989.63	1743.36	890.059	1344.55
Zmynd11	Zmynd11	1276.89	1529.82	1449.92	1191.56	1265.6	1299.12
Wnt9a	Wnt9a	38.0089	71.3245	41.9051	7.40674	22.6704	2.78183
Braf	Braf	668.751	562.366	665.692	692.53	830.918	812.296
Tssk3	Tssk3	0	6.40092	1.19729	0	0	0
Asb6	Asb6	1779.23	1591.08	1661.84	1717.44	1967.39	1896.28
Slc8b1	Slc8b1	824.895	609.001	748.305	661.978	537.189	814.15
Mfsd2a	Mfsd2a	161.281	174.654	165.226	31.4787	23.656	53.7821
Spatc1l	Spatc1l	4.10907	0	3.59187	0	0	0
Styxl1	Styxl1	3.0818	0	4.78915	0.925843	2.95701	0.927278
Mgrn1	Mgrn1	1955.92	1775.8	1780.37	1785.95	964.969	1249.97
Snx7	Snx7	364.68	366.681	404.683	181.465	78.8535	157.637
Tubgcp4	Tubgcp4	1833.67	1884.61	1742.05	2009.08	2270.98	2043.72
Krtap4-9	Krtap4-9	0	0	0	0	0	0
Krtap4-8	Krtap4-8	0	0	0	0	0	0
Gm13275	Gm13275	0	0	0	0	0	0
Ttc7b	Ttc7b	156.145	265.181	193.961	225.906	122.223	211.419
Hint1	Hint1	6237.56	6844.41	7080.76	6512.38	6103.26	5834.44
Hpn	Hpn	722.169	701.358	616.604	761.043	804.305	1015.37
Lama1	Lama1	0	0	0	4.62921	4.92834	0
Map4k1	Map4k1	4075.17	4261.18	3715.19	1884.09	1071.42	1551.34
Ccdc42b	Ccdc42b	7.19087	7.31533	14.3675	9.25843	4.92834	9.27278
Gm6537	Gm6537	25.6817	21.0316	28.7349	27.7753	17.742	21.3274
Gm13212	Gm13212	67.7996	74.9822	82.6129	120.36	173.478	115.91
Tmc8	Tmc8	525.961	517.56	407.078	344.414	212.904	280.965
Glrx5	Glrx5	578.351	845.835	689.638	206.463	145.879	143.728
Dus3l	Dus3l	1777.17	1570.97	1807.91	1909.09	1296.15	1901.85
Rrp36	Rrp36	1043.7	1273.78	1217.64	1193.41	1307.98	1252.75
Slc22a7	Slc22a7	0	0	0	0	0	0
Cbs	Cbs	73.9632	91.4417	110.151	136.099	102.51	145.583
Map3k7cl	Map3k7cl	0	0	0	0	0	0
Cyyr1	Cyyr1	9.2454	4.57208	5.98644	25.9236	19.7134	19.4728
Olfr899	Olfr899	0	0	0	0	0	0
Olfr208	Olfr208	0	0	0	2.77753	0	0.927278
H2-D1	H2-D1	32085.7	33355.2	31372.5	29490.9	15054.1	25164.5
Fuom	Fuom	50.3361	52.1217	49.0888	62.9573	80.8248	57.4913
Zfp386	Zfp386	1059.11	1087.24	1192.5	1279.51	1500.19	1555.97
Snrpa	Snrpa	3948.81	3682.36	3667.29	4238.51	2257.18	3493.98
Dtna	Dtna	1.02727	0	0	1.85169	13.7994	4.63639
Enpp2	Enpp2	34.9271	8.22975	38.3132	10.1843	21.6847	9.27278
Azi2	Azi2	1790.53	2000.74	1822.27	1044.35	745.165	882.769
Gabpb1	Gabpb1	2711.98	2873.1	2558.61	1948.9	1101.98	1684.86
Ptk6	Ptk6	2.05453	0	11.9729	0	0	0
Gab2	Gab2	679.023	723.304	671.679	475.883	484.949	435.821
Serpina1e	Serpina1e	0	0	0	0.925843	0	0
St8sia4	St8sia4	1357.02	1281.1	1379.28	1394.32	1070.44	1440.99
Avp	Avp	0	0	0	0	0	0
Atp6v0c	Atp6v0c	3553.32	3477.53	3359.59	2672.91	2844.64	2987.69
Mafk	Mafk	2312.38	2138.82	2009.05	1431.35	792.477	1305.61
Mafg	Mafg	585.542	502.929	411.867	394.409	295.701	386.675
Timmdc1	Timmdc1	253.735	246.892	228.682	214.796	121.237	207.71
Cars2	Cars2	730.387	831.205	684.849	321.267	243.46	250.365
Vmn1r28	Vmn1r28	0	0	0	0	0	0
Cttn	Cttn	1595.35	1441.12	1509.78	3196.94	4081.65	3658.11
Nfyc	Nfyc	1158.76	1218.92	1181.72	629.573	426.794	497.948
Prl7a1	Prl7a1	0	0	0	0	0	0
Dnmt3b	Dnmt3b	719.087	838.52	737.53	855.479	751.079	748.314
Socs1	Socs1	126.354	171.91	152.056	16.6652	7.88535	16.691
Neurog1	Neurog1	0	0	0	0	0	0
Olfr448	Olfr448	0	0	0	0	0	0
Olfr1511	Olfr1511	0	0	0	0	0	0
Plcl2	Plcl2	221.89	272.496	257.417	137.025	131.094	137.237
Sod2	Sod2	7479.53	6790.46	6249.85	3981.12	1994.99	3218.58
Mtx1	Mtx1	2333.95	2338.16	2297.6	2571.07	2640.61	2519.42
Mbd1	Mbd1	1587.13	1400.89	1460.69	2215.54	2065.96	2026.1
Hsd3b6	Hsd3b6	0	0	0	0	0	0
H2-M3	H2-M3	508.497	633.691	453.772	454.589	638.713	534.112
Hs6st3	Hs6st3	0	0	0	0	0	0
Nbn	Nbn	1525.49	1592.91	1364.91	788.818	425.809	645.386
Krtap5-4	Krtap5-4	0	0	0	0	0	0
Atp9a	Atp9a	84.2359	50.2929	67.0482	66.6607	96.5955	94.5824
Ndufa1	Ndufa1	855.713	872.353	1034.46	936.953	940.328	797.459
Tubd1	Tubd1	610.197	695.871	706.4	721.232	897.944	914.296
Plp2	Plp2	1207.04	1299.39	1191.3	1046.2	1276.44	1063.59
Tagln3	Tagln3	0	0	0	2.77753	5.91401	1.85456
Tmod1	Tmod1	558.833	540.42	676.468	835.11	977.783	905.951
Nat6	Nat6	493.088	557.794	525.61	742.526	688.982	681.55
Olfr508	Olfr508	0	0	0	0	0	0
Olfr1013	Olfr1013	0	0	0	0	0	0
Cep135	Cep135	509.524	523.046	458.561	284.234	257.259	256.856
Ppm1m	Ppm1m	177.717	284.384	174.804	48.1438	56.1831	66.764
Lclat1	Lclat1	318.453	261.523	343.622	584.207	583.516	458.075
C330013F16Rik	C330013F16Rik	0	0	0	0	0	0
P2ry1	P2ry1	163.335	206.658	100.572	124.989	105.467	110.346
Ace	Ace	0	0	0	0	1.97134	4.63639
Tbc1d22bos	Tbc1d22bos	72.936	37.4911	76.6265	61.1056	25.6274	62.1276
Rbl2	Rbl2	1985.71	1935.82	2027.01	1124.9	739.251	888.333
Mrps23	Mrps23	2282.59	2365.6	2514.31	2572.92	2768.74	2622.34
Asb14	Asb14	3.0818	3.65767	3.59187	2.77753	2.95701	9.27278
Ppp2r2c	Ppp2r2c	0	0	0	0.925843	1.97134	1.85456
Zfp512	Zfp512	937.895	1018.66	955.436	1383.21	633.785	996.824
Nbeal1	Nbeal1	283.526	268.838	397.5	436.998	391.31	454.366
Rbm48	Rbm48	509.524	520.303	583.079	639.757	648.57	712.15
Pank4	Pank4	877.286	791.885	915.926	1291.55	1392.75	1210.1
Hace1	Hace1	200.317	252.379	225.09	89.8067	56.1831	108.492
Neil1	Neil1	311.262	337.42	272.982	259.236	296.686	243.874
Prb1	Prb1	0	0	0	0	0	0
Cyp2j9	Cyp2j9	41.0907	48.4641	61.0617	110.175	106.452	143.728
Pcf11	Pcf11	700.596	729.704	868.034	608.279	651.527	662.077
Lrrc17	Lrrc17	1.02727	6.40092	3.59187	0	0	0
Trim14	Trim14	201.344	256.951	214.315	90.7326	100.538	99.2188
Esp15	Esp15	0	0	0	0	0	0
Sv2b	Sv2b	0	0	0	0	0.985668	0
Homer3	Homer3	1158.76	1172.28	1339.77	938.805	792.477	854.951
Cacnb1	Cacnb1	52.3906	45.7208	37.1159	26.8494	9.85668	14.8365
Mapk6	Mapk6	5498.96	5286.24	5478.79	4927.34	4123.05	5088.9
Ttc9c	Ttc9c	1860.38	1804.14	1696.56	2089.63	2561.75	2335.81
Ppm1j	Ppm1j	128.408	147.221	106.559	81.4742	44.3551	86.2369
Steap1	Steap1	5.13633	0	0	4.62921	12.8137	7.41823
Tecpr1	Tecpr1	801.268	796.457	529.201	582.355	591.401	667.64
Mtfp1	Mtfp1	443.779	488.298	379.54	497.178	529.304	462.712
AF251705	AF251705	22.5999	20.1172	28.7349	7.40674	9.85668	16.691
Antxr2	Antxr2	735.523	955.565	961.423	464.773	218.818	380.184
Pabpc2	Pabpc2	0	0.914417	0	0	0	0
Gm10147	Gm10147	0	0	0	0	0	0
Pcyox1	Pcyox1	3270.82	3002.94	3041.11	2846.04	2092.57	2848.6
Rsrc1	Rsrc1	1069.38	1118.33	1265.53	1054.53	1269.54	1294.48
Carhsp1	Carhsp1	652.315	608.087	662.1	772.153	876.259	756.659
Swt1	Swt1	462.27	384.969	486.099	591.614	666.312	644.458
Gm11595	Gm11595	0	0	0	0	0	0
Bpifb9b	Bpifb9b	0	0	1.19729	0	0	1.85456
Phc3	Phc3	496.17	515.731	477.718	725.861	1128.59	735.332
Trim45	Trim45	35.9543	38.4055	34.7214	54.6247	44.3551	51.9276
Zfp712	Zfp712	52.3906	98.757	61.0617	96.2876	98.5668	95.5097
Fam129c	Fam129c	22.5999	15.5451	5.98644	7.40674	5.91401	0
Vrtn	Vrtn	0	0	0	0	0	0
Tceal8	Tceal8	1478.24	1207.94	1550.49	1540.6	1944.72	1632.94
Slc10a1	Slc10a1	24.6544	25.6037	16.762	6.4809	29.5701	12.0546
Gng12	Gng12	6171.82	6119.28	7095.13	3911.69	3132.45	3993.79
Cox6a1	Cox6a1	6025.95	6415.55	6412.68	6451.27	3454.77	5012.87
Cox5a	Cox5a	5055.18	5914.45	5661.98	1955.38	782.621	1360.32
Map3k8	Map3k8	408.852	463.609	519.623	531.434	568.731	537.821
Cort	Cort	5.13633	3.65767	0	2.77753	0.985668	0.927278
Dvl2	Dvl2	1071.44	1113.76	984.171	695.308	357.798	600.876
Osbpl6	Osbpl6	1.02727	0	0	1.85169	3.94267	2.78183
Prl3d1	Prl3d1	0	0	0	0	0	0
Nub1	Nub1	2257.93	2352.79	2285.62	2068.33	2538.1	2252.36
Gm4340	Gm4340	0	0	0	0	0	0
Apol11a	Apol11a	0	0	0	0	0	0
Esp6	Esp6	0	0	0	0	0	0
Gm15315	Gm15315	0	0	0	0	0	0
Zfp964	Zfp964	24.6544	26.5181	23.9458	28.7011	8.87102	17.6183
Gm7861	Gm7861	0	0	0	0	0	0
EU599041	EU599041	0	0	0	0	0	0
Gml	Gml	0	0	0	0	0	0
Gm14850	Gm14850	0	0	0	0	0	0
Gm15308	Gm15308	0	0	0	0	0	0
Gm7849	Gm7849	0	0	0	0	0	0
Npffr1	Npffr1	2.05453	0.914417	2.39458	0	0	0
Grk1	Grk1	0	0	0	0.925843	0	0
Cnot4	Cnot4	1325.17	1154.91	1208.06	1581.34	1836.3	1657.97
Sra1	Sra1	1471.05	1416.43	1473.86	1121.2	1400.63	1265.73
Ptpro	Ptpro	157.172	204.829	155.647	16.6652	19.7134	18.5456
Kansl2	Kansl2	705.732	858.637	763.87	412	418.909	421.912
Mrgprx2	Mrgprx2	0	0	0	0	0	0
Pm20d2	Pm20d2	11.2999	1.82883	5.98644	0.925843	2.95701	0
Zfp748	Zfp748	532.124	468.181	517.229	698.085	866.402	812.296
Cd74	Cd74	20548.4	19827.3	19482.3	5228.23	5313.74	6966.64
Setd6	Setd6	181.826	185.627	172.41	84.2517	41.3981	55.6367
Golm1	Golm1	1980.57	1779.45	1634.3	1761.88	1845.17	2019.61
Spam1	Spam1	0	0	0	0	0	0
Brd2	Brd2	4902.12	5487.41	4894.51	1852.61	1193.64	1654.26
Retn	Retn	0	3.65767	2.39458	0	0	0
Cep85l	Cep85l	51.3633	53.0362	41.9051	32.4045	14.785	39.873
Phc2	Phc2	673.887	593.456	611.814	387.928	233.603	430.257
Jdp2	Jdp2	47.2543	72.2389	77.8237	25.9236	27.5987	27.8183
Wdr59	Wdr59	541.37	356.622	429.827	604.575	836.832	533.185
Gm4847	Gm4847	0	0	0	0	0	3.70911
Abhd12b	Abhd12b	0	0	0	0.925843	0.985668	0
Pag1	Pag1	594.788	698.614	551.95	299.973	261.202	259.638
Reep6	Reep6	200.317	247.807	140.083	57.4023	27.5987	36.1639
Ece1	Ece1	2497.29	1847.12	2094.06	2379.42	1645.08	2220.83
Gm17757	Gm17757	10.2727	10.0586	10.7756	1.85169	17.742	8.3455
Vmn2r11	Vmn2r11	0	0	0	0	0	0
Vmn2r9	Vmn2r9	0	0	0	0	0	0
Vmn2r8	Vmn2r8	0	0	0	0	0	0
Rab3ip	Rab3ip	144.845	194.771	134.096	54.6247	70.9681	62.1276
Gm14482	Gm14482	0	0	0	0	0	0
Snap91	Snap91	0	0	0	0	0	0
Vmn2r19	Vmn2r19	0	0	0	0	0	0
Vmn2r17	Vmn2r17	0	0	0	0	0	0
Vmn2r16	Vmn2r16	0	0	0	0	0	0
Snord116l1	Snord116l1	0	0	0	0	0	0
Gm10768	Gm10768	1.02727	0	1.19729	1.85169	1.97134	6.49095
Gm10857	Gm10857	1.02727	2.74325	0	4.62921	0.985668	2.78183
Gm10921	Gm10921	0	0	0	0	0	0
Kctd9	Kctd9	481.788	486.47	361.581	233.312	298.658	335.675
Dpys	Dpys	28.7635	28.3469	27.5376	0	1.97134	0
Cdrt4	Cdrt4	0	0	0	0	2.95701	0
Snord116	Snord116	0	0	0	0	0	0
Gm4794	Gm4794	0	0	0	0	0	0
Cyp4f17	Cyp4f17	60.6088	57.6082	35.9187	65.7348	72.9395	78.8187
Bank1	Bank1	29.7907	28.3469	22.7485	21.2944	17.742	54.7094
Dbndd2	Dbndd2	17.4635	44.8064	20.3539	15.7393	3.94267	6.49095
Trappc9	Trappc9	1483.37	1387.17	1422.38	1387.84	1470.62	1357.54
Ier5	Ier5	178.744	220.374	222.696	49.9955	39.4267	60.2731
Tmed5	Tmed5	5304.81	5029.29	6355.21	5071.77	4983.54	5154.74
Mir28a	Mir28a	0	0	0	0	0	0
Mir185	Mir185	0	0	0	0	0	0
Mir466	Mir466	0	0	0	0	0	0
Tbc1d32	Tbc1d32	205.453	257.865	226.288	395.335	479.035	413.566
Lrch1	Lrch1	711.896	768.11	759.081	198.13	136.022	210.492
Fam117b	Fam117b	275.308	307.244	259.812	221.276	166.578	162.274
Mfge8	Mfge8	1755.6	1567.31	1527.74	1950.75	1814.62	1678.37
Igf1	Igf1	0	0	2.39458	2.77753	0	0
Rpl13a	Rpl13a	15486	15629.2	16319	17602.1	18266.4	17218.6
Wnt11	Wnt11	3.0818	6.40092	3.59187	0	0	0
Wnt2b	Wnt2b	9.2454	1.82883	14.3675	8.33259	14.785	22.2547
Sfn	Sfn	156.145	117.045	100.572	31.4787	30.5557	25.9638
Ywhab	Ywhab	5511.29	6190.6	5565	3440.43	2069.9	2912.58
Arih1	Arih1	677.996	673.925	607.025	626.796	639.699	625.913
Stx5a	Stx5a	1757.65	1861.75	1678.6	1842.43	2070.89	1635.72
Nkd2	Nkd2	0	0.914417	5.98644	6.4809	0.985668	0.927278
Gdf10	Gdf10	0	0	0	0	0	0
Obox6	Obox6	0	0	0	0	0	0
Obox2	Obox2	0	0	0	0	0	0.927278
Nup43	Nup43	1248.13	1324.08	1436.75	1386.91	1508.07	1423.37
Tinf2	Tinf2	1231.69	1225.32	1143.41	951.766	542.118	900.387
Kcnip2	Kcnip2	0	0	0	0	0	0
Tead1	Tead1	1.02727	5.4865	0	1.85169	4.92834	2.78183
Grb10	Grb10	420.152	352.965	357.989	3904.28	2576.54	2889.4
Nagk	Nagk	402.689	469.096	450.18	348.117	327.242	364.42
Cts8	Cts8	0	0	0	0	0	0
Magea1	Magea1	0	0	0	0	0	0
Mapk9	Mapk9	987.204	1089.98	1129.04	881.402	711.653	962.515
Dnajc5b	Dnajc5b	0	0	0	0	0	0
Rtdr1	Rtdr1	0	0	0	0	0	0
Gykl1	Gykl1	0	0	0	0	0	0
Ankrd7	Ankrd7	0	0	0	0	0	0.927278
Ccdc132	Ccdc132	1675.47	1771.23	1915.66	2078.52	2418.83	2244.01
Egfem1	Egfem1	0	0	0	0	0	0
Lrrfip2	Lrrfip2	459.188	555.051	434.616	165.726	129.123	185.456
Mob2	Mob2	1701.15	1836.15	1883.33	1952.6	2001.89	2029.81
Zfp655	Zfp655	1370.37	1414.6	1611.55	1865.57	2028.51	2048.36
Car10	Car10	0	0.914417	0	0	0	0
Ap2b1	Ap2b1	2216.84	2155.28	2268.86	2405.34	2869.28	2870.85
Nipbl	Nipbl	1615.89	1456.67	1440.34	1778.54	2059.06	2027.96
Pdia5	Pdia5	1218.34	1126.56	1293.07	722.157	341.041	573.058
Cep55	Cep55	2359.63	2357.37	2369.43	1972.97	1928.95	2118.83
Pdzd11	Pdzd11	1294.36	1334.13	1355.33	1235.07	1529.76	1295.41
Ppme1	Ppme1	963.576	759.88	834.51	1238.78	1382.89	1324.15
Anks3	Anks3	707.787	694.957	757.884	933.25	834.861	916.151
Pan3	Pan3	492.061	456.294	411.867	528.656	737.28	552.658
Pih1d2	Pih1d2	63.6906	41.1487	53.878	68.5124	88.7102	63.9822
Galnt13	Galnt13	0	1.82883	0	0	1.97134	0
Dclk3	Dclk3	0	0	0	1.85169	0	1.85456
Vps13a	Vps13a	1007.75	819.317	1045.23	1387.84	1107.89	1338.06
Vmn2r104	Vmn2r104	0	0	0	0	0	0
Fgfr3	Fgfr3	43.1452	35.6622	45.497	47.218	42.3837	35.2366
H13	H13	3232.81	4387.37	3526.01	1073.98	502.691	786.332
Nr6a1	Nr6a1	36.9816	10.0586	28.7349	30.5528	18.7277	23.182
Ctsr	Ctsr	0	0	0	3.70337	0	0
Olfr943	Olfr943	0	0	0	0	0	0
Apcs	Apcs	0	0	0	0	0	0
Olfr727	Olfr727	0	0	0	0	0	0
Olfr725	Olfr725	0	0	0	0	0	0
Olfr62	Olfr62	0	0	0	0	0	0
Olfr601	Olfr601	0	0	0	0	0	0
Olfr657	Olfr657	0	0	0	0	0	0.927278
Olfr745	Olfr745	0	0	0	0	0	0
Olfr1115	Olfr1115	0	0	0	0	0	0
Olfr437	Olfr437	0	0	0	0	0	0.927278
Olfr518	Olfr518	0	0	0	0	0	0
Clta	Clta	4322.74	4717.48	4342.57	1409.13	651.527	1088.62
Fam65b	Fam65b	2502.42	2316.22	2561	3338.59	3521.79	3282.57
Cenpm	Cenpm	825.923	798.286	806.972	914.733	1003.41	772.423
Lama5	Lama5	468.434	368.51	323.268	539.766	343.013	496.094
Pkib	Pkib	520.824	613.574	556.739	145.357	178.406	204.001
Mast2	Mast2	295.853	227.69	189.172	195.353	263.173	223.474
Defb25	Defb25	3.0818	0	0	0	0.985668	0.927278
Defb43	Defb43	0	0	0	0	0	0
Ak4	Ak4	1742.24	1362.48	1311.03	458.292	220.79	396.875
0610010K14Rik	0610010K14Rik	1084.79	1176.85	1344.55	1190.63	1048.75	1131.28
Slc25a22	Slc25a22	1292.3	1401.8	1136.23	1519.31	1711.12	1442.85
Slc25a13	Slc25a13	2288.75	1987.03	2399.37	2062.78	2081.73	2191.16
Snord1b	Snord1b	5.13633	6.40092	5.98644	7.40674	6.89968	13.9092
Snord118	Snord118	2.05453	0.914417	1.19729	3.70337	2.95701	0.927278
Fiz1	Fiz1	2398.67	2221.12	1888.12	1378.58	591.401	1107.17
Gm20765	Gm20765	0	0	0	0	0	0
Gm21498	Gm21498	0	0	0	0	0	0
Gm21002	Gm21002	0	0	0	0	0	0
G3bp2	G3bp2	9289.58	10015.6	9751.91	9338.98	9766.99	9844.91
Plscr1	Plscr1	8591.03	9116.73	8268.47	13345.1	14408.5	14080.7
Trap1a	Trap1a	0	0	0	0.925843	0	0
Ank3	Ank3	0	10.0586	16.762	21.2944	41.3981	14.8365
Man1b1	Man1b1	653.342	570.596	627.379	948.989	777.692	948.606
Sec23ip	Sec23ip	4021.75	3967.65	3676.87	3659.86	4154.59	3602.48
Gm10058	Gm10058	0	0	0	0	0	0
Gm10230	Gm10230	0	0	0	0	0	0
Nfasc	Nfasc	0	0	0	0	0	0
Raly	Raly	902.968	1047.01	993.749	645.312	343.998	526.694
Gcnt1	Gcnt1	1872.71	1951.37	2141.95	2532.18	2911.66	3097.11
Slc4a4	Slc4a4	0	0	0	0	0	1.85456
AF067063	AF067063	0	0	0	0.925843	0	0
D830031N03Rik	D830031N03Rik	156.145	164.595	134.096	145.357	129.123	108.492
Mkrn2os	Mkrn2os	2.05453	1.82883	3.59187	0	2.95701	2.78183
Nfatc1	Nfatc1	2633.91	2629.86	2725.03	2705.31	1945.71	2733.62
Mirg	Mirg	1.02727	0	0	0	0	0
Dleu2	Dleu2	59.5815	45.7208	55.0753	54.6247	44.3551	38.9457
Rmst	Rmst	0	0	0	0	0	0
Rian	Rian	0	0	0	7.40674	0	0
Cd27	Cd27	682.105	648.321	731.543	1424.87	1510.04	1237.92
Spata16	Spata16	0	0	0	0	0	0.927278
Akr1cl	Akr1cl	0	0	0	0	0	0
Lrrc63	Lrrc63	1.02727	0.914417	3.59187	3.70337	4.92834	11.1273
Krt28	Krt28	1.02727	0	0	0	0	3.70911
Olfr157	Olfr157	0	0	0	0	0	0
Myo3b	Myo3b	3.0818	0.914417	5.98644	0.925843	1.97134	0
Magea4	Magea4	0	0	0	0	0	0
Rnf128	Rnf128	91.4268	154.536	116.137	56.4764	49.2834	35.2366
Il15	Il15	82.1814	109.73	101.77	110.175	107.438	110.346
7530416G11Rik	7530416G11Rik	0	0	0	1.85169	0	0
Tas2r114	Tas2r114	0	0	0	0	0	0
Tas2r113	Tas2r113	0	0	0	0	0	0
Actrt3	Actrt3	0	0.914417	0	2.77753	2.95701	8.3455
Srxn1	Srxn1	1293.33	1300.3	1164.96	700.863	430.737	581.403
Il1rapl2	Il1rapl2	0	0	0	0	0	0
Slco1a4	Slco1a4	0	0	0	0	0	0
Slc22a2	Slc22a2	0	0	0	0	0	0
Ing5	Ing5	1174.17	938.191	1265.53	1398.02	1836.3	1715.46
Tm4sf20	Tm4sf20	0	0	0	0	0	0
Tmem54	Tmem54	6.1636	0	0	0	0.985668	0
Nicn1	Nicn1	266.062	334.676	274.179	316.638	273.03	280.965
Nrg4	Nrg4	483.843	533.105	437.01	561.987	371.597	558.222
2410124H12Rik	2410124H12Rik	0	0	0	1.85169	0	0
Cluap1	Cluap1	559.86	549.564	506.453	774.005	725.452	638.895
Slc10a7	Slc10a7	836.195	826.633	856.061	894.364	1201.53	1094.19
Gas2l1	Gas2l1	320.507	367.595	304.111	88.8809	49.2834	76.9641
Tomm20l	Tomm20l	35.9543	50.2929	51.4834	57.4023	48.2977	58.4185
Sv2c	Sv2c	109.918	110.644	118.532	11.1101	13.7994	16.691
Wdyhv1	Wdyhv1	868.041	905.272	858.456	1051.76	1005.38	1086.77
Gpr63	Gpr63	3.0818	1.82883	0	7.40674	0	1.85456
Nln	Nln	1444.34	1456.67	1716.91	1696.14	1378.95	1570.81
Trim23	Trim23	454.052	578.826	605.828	644.387	872.316	718.641
Rad54l2	Rad54l2	583.488	436.177	557.936	500.881	443.551	577.694
Nckipsd	Nckipsd	170.526	246.892	210.723	62.0315	42.3837	45.4366
Ttc16	Ttc16	189.017	175.568	187.974	88.8809	38.4411	67.6913
Btbd6	Btbd6	58.5542	144.478	61.0617	24.0719	40.4124	34.3093
Ttpal	Ttpal	1593.29	1617.6	1707.33	1131.38	850.632	918.933
Ugt1a10	Ugt1a10	1417.63	1486.84	1483.44	787.892	855.56	984.77
Synm	Synm	2.05453	3.65767	0	30.5528	31.5414	6.49095
Cyp4a31	Cyp4a31	0	0	0	0	0	0
Bbs9	Bbs9	1179.3	1139.36	1188.91	893.438	1147.32	923.569
Chd8	Chd8	807.432	740.677	829.721	1311.92	1638.18	1577.3
Nr1h5	Nr1h5	0	0	0	0	0	0
Sirt6	Sirt6	577.324	540.42	626.182	602.724	596.329	573.058
Eif5a	Eif5a	75447.6	79913.6	78592.4	48532.7	28691.8	40626.8
Nostrin	Nostrin	172.581	208.487	178.396	71.2899	85.7531	84.3823
Neil2	Neil2	2.05453	2.74325	4.78915	7.40674	13.7994	6.49095
Zfp652	Zfp652	83.2086	79.5542	105.361	66.6607	40.4124	56.564
Taz	Taz	1212.18	1296.64	1176.93	1523.94	1785.05	1536.5
Pkd2l1	Pkd2l1	0	5.4865	13.1702	58.3281	34.4984	198.438
Scgb1b2	Scgb1b2	0	0	0	0	0	0
Tmem29	Tmem29	227.026	193.856	271.784	250.903	263.173	267.983
Mpp4	Mpp4	159.226	181.054	142.477	222.202	207.976	254.074
Gpr12	Gpr12	0	0	0	0	0	0
Prkaca	Prkaca	74.9905	88.6984	87.4021	65.7348	89.6958	84.3823
Pja1	Pja1	2273.34	2125.1	2466.41	2371.08	2758.89	2540.74
Nfe2l1	Nfe2l1	3728.98	3269.04	3545.17	1997.04	1174.92	2009.41
Nedd8	Nedd8	4108.04	4385.54	4461.1	4318.13	4726.28	4208.92
Fasl	Fasl	0	4.57208	3.59187	0	0	1.85456
Cntn3	Cntn3	0	0	0	0	0	0
Als2cl	Als2cl	223.944	187.455	262.206	238.867	256.274	233.674
Cope	Cope	5920.14	5919.93	5823.61	5520.8	6297.44	5528.43
Spata24	Spata24	335.916	325.532	391.513	270.346	270.073	290.238
E030003E18Rik	E030003E18Rik	0	0	0	0	0	0
Luc7l3	Luc7l3	1374.48	1312.19	1340.96	1799.84	2132.99	1882.37
Jmjd8	Jmjd8	3762.88	4118.53	3533.2	2231.28	1736.75	1863.83
Cyp2c55	Cyp2c55	0	0	0	0	0	0
Tet1	Tet1	704.705	630.033	632.168	990.652	1180.83	995.897
Cul4b	Cul4b	2459.28	2297.93	2691.5	3656.15	3985.06	3642.35
Gcnt3	Gcnt3	0	1.82883	0	0	0	0
Cd300lg	Cd300lg	9.2454	7.31533	4.78915	2.77753	3.94267	0
Cdadc1	Cdadc1	891.668	934.534	953.042	1011.95	1123.66	994.042
Anks4b	Anks4b	0	0	0	0	0	0
Epn3	Epn3	4.10907	5.4865	1.19729	3.70337	0.985668	0
Chaf1b	Chaf1b	3723.84	3785.68	3614.61	4385.72	4625.74	4807.94
Krt33a	Krt33a	0	0	0	0	0	0
Acsl3	Acsl3	1473.1	1778.54	1497.81	437.924	201.076	372.766
Cnot2	Cnot2	4051.54	4060.92	3947.46	4481.08	5036.77	4440.74
Zap70	Zap70	0	1.82883	0	0	0.985668	1.85456
Rarb	Rarb	0	10.973	3.59187	5.55506	4.92834	10.2001
Phyhd1	Phyhd1	58.5542	103.329	57.4698	102.769	81.8105	56.564
Thap2	Thap2	102.727	127.104	158.042	207.389	147.85	153.001
Anapc2	Anapc2	3462.92	3396.14	3326.07	3500.61	1658.88	2820.78
Ttll6	Ttll6	0	0	0	0	0	0
Tmem62	Tmem62	112.999	61.2659	96.9804	74.0674	53.2261	101.073
Gm17762	Gm17762	39.0361	48.4641	37.1159	70.3641	47.3121	70.4732
Tbc1d25	Tbc1d25	772.505	724.218	818.945	539.766	189.248	415.421
Plekhg2	Plekhg2	145.872	130.762	135.294	142.58	148.836	194.728
Mpzl1	Mpzl1	673.887	770.853	532.793	266.643	161.65	227.183
Gm13288	Gm13288	0	0	0	0	0	0
Pcdh10	Pcdh10	0	1.82883	0	0.925843	0	0.927278
Myh13	Myh13	0	0	0	0	0	0
Nrg3	Nrg3	0	0	0	0	0	0
Nup35	Nup35	555.751	508.416	536.385	566.616	578.587	635.186
Mir322	Mir322	0	0	0	0.925843	0	0.927278
Mir103-2	Mir103-2	1.02727	0	0	0	0	0
Mir103-1	Mir103-1	0	0	0	4.62921	0	0
Ikbke	Ikbke	2344.22	2207.4	2005.46	1028.61	1120.7	1072.86
Jph3	Jph3	1.02727	0	10.7756	0.925843	0.985668	5.56367
Egr4	Egr4	0	0	0	0	0	0
Vmn2r95	Vmn2r95	0	0	0	0	0	0
Islr2	Islr2	0	0	0	0	0	0
Tjp2	Tjp2	1606.65	1620.35	1642.68	962.876	439.608	714.932
C330006A16Rik	C330006A16Rik	426.316	440.749	387.921	673.088	573.659	510.93
Mrps31	Mrps31	1073.49	1100.96	1218.84	1056.39	1097.05	1003.32
Ear7	Ear7	11.2999	2.74325	0	16.6652	1.97134	0
Rnf217	Rnf217	32.8725	53.0362	46.6942	37.9596	30.5557	17.6183
Kcna1	Kcna1	0	0	0	0	0	0
Abl1	Abl1	1903.53	1442.95	1527.74	1959.08	1180.83	1738.65
Abcg1	Abcg1	305.098	227.69	191.566	408.297	402.153	291.165
Apbb2	Apbb2	88.345	156.365	129.307	68.5124	60.1258	63.9822
Nfix	Nfix	319.48	337.42	268.193	394.409	341.041	316.202
Gpx5	Gpx5	0	0	0	0	0	0.927278
Ddx21	Ddx21	6549.85	6066.24	7645.88	7216.02	8469.85	7859.61
Rqcd1	Rqcd1	4384.38	4246.55	4492.23	4636.62	3574.03	4228.39
Papss1	Papss1	1295.38	1330.48	1303.85	1772.99	1584.95	1581.94
Wnt10b	Wnt10b	57.5269	42.9776	35.9187	18.5169	19.7134	29.6729
Cdan1	Cdan1	137.654	129.847	101.77	105.546	80.8248	114.983
Tcap	Tcap	0	0	0	5.55506	0	1.85456
Pla2r1	Pla2r1	4.10907	30.1757	10.7756	16.6652	43.3694	27.8183
Mybl2	Mybl2	4021.75	4422.12	3868.44	1575.78	834.861	1169.3
Npy2r	Npy2r	0	0	0	0	0	3.70911
Ctnnd2	Ctnnd2	3.0818	1.82883	4.78915	9.25843	3.94267	6.49095
Gm13034	Gm13034	0	1.82883	0	0	0	0.927278
Vmn2r36	Vmn2r36	0	0	0	0	0	0
Neu1	Neu1	2393.53	2263.18	2341.9	1758.18	1302.07	2027.03
Jmjd7	Jmjd7	222.917	244.149	221.498	223.128	223.747	167.837
Ino80d	Ino80d	677.996	614.488	623.787	740.674	811.205	778.914
Nucb2	Nucb2	161.281	240.492	137.688	112.953	153.764	110.346
Esp34	Esp34	0	0	0	0	0	0
Klrb1a	Klrb1a	0	0	0	0	0	0
Krt18	Krt18	266.062	263.352	244.247	641.609	541.132	509.076
Aldh1a2	Aldh1a2	4.10907	0	0	0	0	5.56367
Pitpna	Pitpna	2025.77	2825.55	2247.31	612.908	550.989	554.512
Tmeff2	Tmeff2	3.0818	4.57208	0	0	0	0
Olfr1507	Olfr1507	0	0	0	0	0	0
Mad2l1	Mad2l1	3745.42	3902.73	3977.39	3921.87	4477.89	3907.55
Snx1	Snx1	4724.4	4569.34	4637.1	5383.78	5968.22	5353.18
Xpnpep1	Xpnpep1	7262.78	6518.88	6993.36	7642.83	7662.59	7663.03
Gm5941	Gm5941	0	0	0	0	0	0
Gm5800	Gm5800	0	0	0	0	0	0
Zzef1	Zzef1	595.815	498.357	496.875	636.054	658.426	529.476
Dgki	Dgki	32.8725	20.1172	14.3675	31.4787	32.5271	12.9819
Cbll1	Cbll1	1624.11	1665.15	1563.66	1942.42	2273.94	2056.7
Prpf19	Prpf19	5872.89	5224.06	5804.45	6606.81	3866.78	5685.14
Olfr1167	Olfr1167	0	0	0	0	0	0
Olfr1449	Olfr1449	0	0	0	0	0	0
Olfr827	Olfr827	0	0	0	0	0	0
Star	Star	47.2543	53.9506	55.0753	57.4023	62.0971	58.4185
Slc10a2	Slc10a2	0	0	0	0	0	0
Ikzf4	Ikzf4	101.699	95.0993	86.2048	105.546	98.5668	153.928
Faim	Faim	759.15	777.254	830.918	475.883	285.844	450.657
Cdc6	Cdc6	3307.8	3126.39	3340.43	3158.05	3843.12	3525.51
Rxrb	Rxrb	2048.37	2456.12	2218.58	1730.4	1788.99	1757.19
Polr2m	Polr2m	1636.44	2254.95	1992.29	674.014	393.282	546.167
Pcbp4	Pcbp4	667.724	530.362	640.549	691.605	308.514	500.73
Jph2	Jph2	0	0	0	0	0	0
Midn	Midn	106.836	146.307	128.11	59.2539	57.1688	49.1457
Rangrf	Rangrf	698.542	655.637	766.265	1042.5	1136.48	956.951
Cd200r1	Cd200r1	650.26	520.303	504.058	601.798	756.993	551.731
Rdh11	Rdh11	1368.32	1373.45	1331.38	995.281	1137.46	1207.32
Usp29	Usp29	0	0	0	0	0	0
Hgh1	Hgh1	352.353	528.533	366.37	114.805	75.8965	131.674
Mettl9	Mettl9	543.424	611.745	575.896	338.858	183.334	247.583
Nsa2	Nsa2	673.887	654.722	754.292	671.236	769.807	724.204
Slc22a17	Slc22a17	18.4908	22.8604	8.38102	7.40674	0	7.41823
C1galt1c1	C1galt1c1	642.042	665.695	756.686	800.854	840.775	873.496
Arpp19	Arpp19	2916.41	2998.37	3276.98	3639.49	3848.05	3501.4
Stard3	Stard3	1307.71	1405.46	1410.41	1437.83	1552.43	1576.37
Gsdmcl2	Gsdmcl2	0	0	0	0	0	0
Gsdmcl1	Gsdmcl1	0	0	0	0	0	0
Lrrcc1	Lrrcc1	1275.87	1209.77	1200.88	1698	1999.92	1737.72
Wnt5a	Wnt5a	0	0	0	0	1.97134	0
Rnf39	Rnf39	0	0	5.98644	0.925843	0.985668	0
Fam76a	Fam76a	595.815	666.61	706.4	419.407	247.403	405.221
Dxo	Dxo	851.604	837.606	824.932	880.476	817.119	894.824
Tcf19	Tcf19	1152.59	871.439	1032.06	893.438	1065.51	969.933
Rab6a	Rab6a	839.277	1095.47	896.769	310.157	178.406	261.492
Nav3	Nav3	0	0	0	0	4.92834	0
Ric1	Ric1	153.063	146.307	79.021	162.948	128.137	95.5097
Gm6614	Gm6614	0	0	0	0	0	0
Plekhs1	Plekhs1	0	0	0	0	0	0
Dpcd	Dpcd	695.46	744.335	768.659	711.973	808.248	726.059
Hectd2	Hectd2	60.6088	24.6892	29.9322	33.3303	36.4697	76.9641
Patl1	Patl1	742.714	647.407	633.366	885.106	738.266	867.005
Cbln2	Cbln2	0	0	0	0	0	0
Mapk4	Mapk4	0	1.82883	1.19729	4.62921	0.985668	10.2001
Ldlrad4	Ldlrad4	121.218	97.8426	132.899	89.8067	98.5668	65.8368
Mppe1	Mppe1	482.815	480.069	525.61	156.467	165.592	157.637
Sh3tc2	Sh3tc2	0	2.74325	0	0.925843	4.92834	0.927278
AI182371	AI182371	1.02727	0	2.39458	5.55506	3.94267	25.9638
Smim22	Smim22	6.1636	3.65767	0	0.925843	1.97134	0
Pick1	Pick1	653.342	591.628	587.869	776.782	645.613	640.749
Zfp467	Zfp467	106.836	106.987	100.572	56.4764	26.613	43.5821
Wdr17	Wdr17	0	0	0	6.4809	3.94267	16.691
Lrriq4	Lrriq4	2.05453	0	0	1.85169	0.985668	0
Dolpp1	Dolpp1	1057.06	1128.39	1181.72	1251.74	1315.87	1167.44
Cemip	Cemip	0	2.74325	0	1.85169	0	3.70911
Olfr960	Olfr960	0	0	0	0	0	0
Olfr729	Olfr729	0	0	0	0	0	0
Emp2	Emp2	109.918	69.4957	75.4292	28.7011	33.5127	38.9457
Tmem25	Tmem25	0	1.82883	5.98644	5.55506	5.91401	0
Galnt14	Galnt14	0	0	2.39458	0	1.97134	0.927278
1700074P13Rik	1700074P13Rik	0	0	0	0	0	0
Gins1	Gins1	905.022	844.921	844.088	928.62	968.912	917.078
Sesn1	Sesn1	2389.42	2370.17	2279.64	1943.34	955.113	1549.48
Clpx	Clpx	2214.79	2173.57	2290.41	1560.97	750.094	1378.86
Dclre1a	Dclre1a	372.898	387.713	423.84	578.652	649.555	571.203
Ccdc86	Ccdc86	2296.97	2293.36	2260.48	2409.04	1792.93	2332.1
Nrip2	Nrip2	10.2727	9.14417	8.38102	26.8494	34.4984	30.6002
Fign	Fign	0	0	0	1.85169	1.97134	3.70911
Chst7	Chst7	48.2815	80.4687	73.0346	94.436	38.4411	60.2731
Snrpa1	Snrpa1	4485.05	4542.82	4445.53	4353.31	4731.21	4447.23
Snrpb2	Snrpb2	1410.44	1496.9	1566.05	1261	1465.69	1396.48
Ap4s1	Ap4s1	390.361	342.906	401.092	179.613	106.452	151.146
Ddx20	Ddx20	1447.42	1859.92	1623.52	488.845	273.03	372.766
Zwint	Zwint	6522.12	6969.68	6783.84	6547.56	7361.96	6757.08
Cyp27a1	Cyp27a1	54.4451	30.1757	50.2861	66.6607	31.5414	39.873
Bpifb2	Bpifb2	0	0	0	0	0	0
Dcaf10	Dcaf10	174.635	145.392	178.396	91.6584	135.037	175.256
Cpne5	Cpne5	16.4363	9.14417	13.1702	2.77753	7.88535	10.2001
Cnot1	Cnot1	7115.88	5981.2	7362.13	11661.9	13794.4	12625.8
Ascc2	Ascc2	2310.32	2282.38	2149.13	2465.52	2647.51	2459.14
Slitrk2	Slitrk2	0	0	1.19729	0	0.985668	0
Reps2	Reps2	2.05453	0	2.39458	2.77753	5.91401	8.3455
Prom1	Prom1	4.10907	0	8.38102	14.8135	6.89968	3.70911
Pfkfb2	Pfkfb2	237.299	154.536	211.92	477.735	503.677	501.658
Dynlt1c	Dynlt1c	558.833	527.618	511.242	593.465	577.602	522.985
Tspan8	Tspan8	57.5269	72.2389	82.6129	182.391	134.051	149.292
a	a	8.21814	3.65767	9.57831	3.70337	0	0
Krt35	Krt35	0	0	0	0	0	0
Lce1f	Lce1f	0	0	0	0	0	0
Adam18	Adam18	0	0	0	0	0.985668	0
Hif3a	Hif3a	72.936	68.5812	31.1295	99.991	76.8821	107.564
Gipc2	Gipc2	8.21814	7.31533	5.98644	19.4427	6.89968	6.49095
Htatip2	Htatip2	1287.17	1196.97	1079.95	1126.75	970.883	1033.92
Fkbp1b	Fkbp1b	103.754	103.329	130.504	66.6607	30.5557	52.8549
Cul9	Cul9	448.916	327.361	427.432	676.791	625.899	775.205
Mir7669	Mir7669	0	0	0	0	0	0
Atp2c1	Atp2c1	1216.28	1399.97	1287.09	594.391	394.267	544.312
Agrp	Agrp	2.05453	0.914417	2.39458	4.62921	1.97134	5.56367
Nkapl	Nkapl	6.1636	16.4595	2.39458	8.33259	7.88535	11.1273
Fam107b	Fam107b	15706.9	15475.6	16721.3	11105.5	5043.66	8928.76
Usp35	Usp35	14.3817	20.1172	22.7485	18.5169	26.613	21.3274
Col6a6	Col6a6	0	1.82883	0	0	0	0
Ip6k3	Ip6k3	7.19087	5.4865	4.78915	0	0	9.27278
Zbtb37	Zbtb37	120.19	138.077	108.953	199.056	145.879	200.292
Fem1c	Fem1c	1000.56	923.561	1103.9	699.011	472.135	705.659
Colec10	Colec10	0	0	0	0	0	0
Erich5	Erich5	0	0	5.98644	8.33259	0	5.56367
Synb	Synb	0	0	0	0	0	0
Dleu7	Dleu7	12.3272	7.31533	2.39458	2.77753	2.95701	2.78183
Kcns3	Kcns3	0	0	0	0	0	1.85456
BC068281	BC068281	290.717	228.604	320.873	349.969	355.826	358.857
Lancl3	Lancl3	51.3633	45.7208	40.7078	34.2562	29.5701	63.9822
Rab8b	Rab8b	6280.71	6236.32	6180.4	6910.49	7438.84	7324.57
Tmem65	Tmem65	7.19087	26.5181	22.7485	38.8854	21.6847	38.0184
Gm15093	Gm15093	0	0	0	0	0	0
Cbx8	Cbx8	151.008	114.302	100.572	114.805	135.037	139.092
Adat1	Adat1	521.852	437.091	548.358	572.171	654.484	656.513
Abt1	Abt1	1270.73	1279.27	1384.07	1178.6	1233.07	1167.44
Eif2ak1	Eif2ak1	3029.41	3160.22	3175.21	2002.6	939.342	1599.56
Zyg11a	Zyg11a	0	0	0	0	0	0
Atg7	Atg7	1304.63	1293.9	1376.88	1323.96	1480.47	1355.68
A730017C20Rik	A730017C20Rik	0	0	0	0	0	2.78183
Cacna2d2	Cacna2d2	0	4.57208	0	4.62921	12.8137	19.4728
Pklr	Pklr	7.19087	5.4865	3.59187	8.33259	39.4267	13.9092
Slamf1	Slamf1	93.4813	130.762	108.953	531.434	434.68	504.439
Ror1	Ror1	0	0.914417	0	0	0	0
Zfp53	Zfp53	874.204	776.34	816.551	922.139	536.204	899.46
Pax6	Pax6	4.10907	1.82883	1.19729	10.1843	5.91401	4.63639
Uxt	Uxt	585.542	620.889	718.373	648.09	821.062	663.931
Ctps	Ctps	4678.17	4539.16	4459.9	3709.85	2766.77	3471.73
Trhr	Trhr	0	0	0	0	0	0
Vldlr	Vldlr	133.545	92.3561	98.1776	43.5146	21.6847	55.6367
Slc11a1	Slc11a1	104.781	101.5	57.4698	56.4764	23.656	50.073
Trove2	Trove2	545.479	476.411	501.664	988.8	903.858	872.569
Rasal1	Rasal1	269.144	314.559	178.396	76.845	67.0254	123.328
Ngf	Ngf	0	0	0	0	1.97134	0
Mmp9	Mmp9	1.02727	1.82883	15.5647	6.4809	10.8424	57.4913
Plcb4	Plcb4	98.6176	159.108	148.464	129.618	116.309	123.328
Pank1	Pank1	151.008	116.131	114.94	177.762	177.42	186.383
Inpp5a	Inpp5a	84.2359	116.131	79.021	77.7708	114.338	121.473
Nrf1	Nrf1	2583.58	2424.12	2519.09	2397.93	2145.8	2354.36
Pld1	Pld1	158.199	104.243	192.763	104.62	89.6958	147.437
Lrp6	Lrp6	356.462	387.713	494.48	452.737	469.178	517.421
Wac	Wac	969.74	957.394	923.109	882.328	653.498	877.205
Adora1	Adora1	0	0	0	0	2.95701	0
Mup9	Mup9	0	0	0	0	0	0
Fam134b	Fam134b	407.825	479.154	408.275	663.829	627.871	731.623
Tmem247	Tmem247	0	0	0	0	0	0
Itga6	Itga6	694.432	845.835	821.34	716.602	716.581	839.187
Rad17	Rad17	1051.92	992.142	1179.33	1016.58	1170.97	1137.77
Aptx	Aptx	515.688	581.569	644.141	501.807	665.326	586.04
Rad51d	Rad51d	1349.83	1248.18	1364.91	1581.34	1730.83	1587.5
Elmo1	Elmo1	8799.57	8543.39	8656.4	8977.9	9208.11	8758.14
Brpf1	Brpf1	2700.68	2718.56	2754.96	1473.94	906.815	1383.5
Crtam	Crtam	0	0	0	0.925843	0	0.927278
Zfp866	Zfp866	483.843	488.298	445.391	788.818	900.901	895.751
9530036O11Rik	9530036O11Rik	0	0	0	0	0	0
Nucks1	Nucks1	5647.91	5310.93	5872.7	5513.39	5119.56	5292.9
Mfi2	Mfi2	0	0	0	0.925843	2.95701	0
Hist2h2be	Hist2h2be	146.899	92.3561	117.334	137.025	189.248	143.728
Chchd7	Chchd7	846.468	876.011	835.707	861.96	529.304	643.531
Gas7	Gas7	1362.16	1186	1028.47	281.456	290.772	384.82
Use1	Use1	1399.14	1506.96	1509.78	1510.05	1503.14	1439.14
Adra1d	Adra1d	0	0	0	0	0	0
Add2	Add2	84.2359	53.0362	59.8644	64.809	134.051	56.564
2022-09-12	2022-09-12	3.0818	1.82883	0	0	0	0
Arhgap19	Arhgap19	2238.41	2036.41	2292.81	2354.42	3009.25	2699.31
Rimklb	Rimklb	0	0	0	0	0	0
Cmc2	Cmc2	634.851	715.074	767.462	769.375	880.202	787.259
Ubqln1	Ubqln1	972.822	1148.51	1129.04	551.802	500.72	513.712
Ang5	Ang5	0	0	0	0	0	0
Canx	Canx	24968.8	25376	26213.4	24489.5	26884.1	25102.4
Rsg1	Rsg1	70.8814	71.3245	73.0346	151.838	166.578	126.11
Frmpd1	Frmpd1	12.3272	12.8018	3.59187	10.1843	4.92834	37.0911
Phf3	Phf3	1328.26	1179.6	1129.04	1310.99	1318.82	1322.3
Cenpl	Cenpl	1044.73	1108.27	1113.48	1226.74	1282.35	1191.55
Mycbpap	Mycbpap	10.2727	8.22975	4.78915	3.70337	17.742	37.0911
Ptpn18	Ptpn18	1014.94	1064.38	1143.41	929.546	408.067	544.312
Ptcra	Ptcra	4.10907	4.57208	4.78915	0	1.97134	0
Dpp3	Dpp3	6783.04	6641.41	6915.54	7324.34	4782.46	6780.26
Spata1	Spata1	103.754	120.703	118.532	113.879	98.5668	97.3642
Ccdc178	Ccdc178	0	0	0	0	0	0
Wdr20rt	Wdr20rt	0	0	0	0	0	0.927278
Mmrn1	Mmrn1	313.316	281.64	243.05	1631.33	2454.31	2132.74
Mir208b	Mir208b	0	0	0	0	0	0
Mir875	Mir875	0	0	2.39458	0	0	0
Mir873a	Mir873a	0	0	0	0	0	0
Mir544	Mir544	0	0	0	0	0	0
Mir511	Mir511	0	0	0	0	0	0
Mir877	Mir877	14.3817	11.8874	22.7485	17.591	18.7277	21.3274
1700056E22Rik	1700056E22Rik	8.21814	1.82883	5.98644	2.77753	1.97134	0
Smurf2	Smurf2	380.089	292.613	310.098	377.744	471.149	394.093
Zfp329	Zfp329	244.49	210.316	187.974	371.263	619	458.075
Prpf18	Prpf18	2458.25	2566.77	2523.88	2077.59	2529.22	2242.16
Tmem246	Tmem246	250.653	220.374	223.893	572.171	413.981	590.676
Dclre1c	Dclre1c	752.987	774.511	709.992	677.717	853.589	736.259
Gm4175	Gm4175	0	0	0	0	0	0
Defb45	Defb45	0	0	0	0	0	0
Polr3d	Polr3d	790.996	812.002	784.224	618.463	365.683	552.658
Tor1aip2	Tor1aip2	3696.11	4035.32	3624.19	4845.86	5336.41	5028.63
Slc12a4	Slc12a4	1233.75	1198.8	1002.13	353.672	207.976	268.911
Olfr113	Olfr113	0	0	0	0	0	0
Olfr125	Olfr125	0	0	0	0	0	0
Parp3	Parp3	689.296	707.758	611.814	461.07	476.078	498.876
Rrp9	Rrp9	3194.8	3346.76	3312.9	2913.63	2385.32	3122.15
Ice2	Ice2	839.277	876.011	1027.27	1234.15	1430.2	1205.46
Ppara	Ppara	0	0	0	3.70337	0	0
Ppp2r5c	Ppp2r5c	5300.7	5157.31	5238.14	5833.74	6568.49	6376.89
Sh2d3c	Sh2d3c	1191.63	1072.61	1174.54	1148.97	837.818	1389.99
Akr1c13	Akr1c13	4411.08	4583.06	4579.63	6818.83	6320.11	5923.45
Akr1c12	Akr1c12	1771.01	2145.22	2024.61	2755.31	2418.83	2408.14
Abcc9	Abcc9	0	0	0	0	0	0
2210010C04Rik	2210010C04Rik	4.10907	0	2.39458	0	0	0
Tdp2	Tdp2	1451.53	1659.67	1642.68	591.614	311.471	522.985
Tbc1d24	Tbc1d24	523.906	403.258	384.33	668.458	823.033	972.715
Csnk1g1	Csnk1g1	989.258	1028.72	1032.06	1460.98	1883.61	1650.56
Fndc3b	Fndc3b	645.124	673.925	695.625	228.683	155.736	205.856
Zc2hc1a	Zc2hc1a	273.253	229.519	263.403	298.121	284.858	308.784
Ergic3	Ergic3	2941.07	3077.01	2923.78	3240.45	3469.55	3303.89
Smtn	Smtn	908.104	988.484	1106.29	1818.36	1172.95	1597.7
Gm21677	Gm21677	0	0	0	0	0	0
Gm21693	Gm21693	0	0	0	0	0	0
4933416E03Rik	4933416E03Rik	0	0	0	0	0	0
1700029J03Rik	1700029J03Rik	0	0	0	0	0	0
Ankra2	Ankra2	280.444	269.753	257.417	157.393	103.495	169.692
Mir5128	Mir5128	3.0818	3.65767	3.59187	0.925843	0.985668	0
Nfam1	Nfam1	1185.47	1251.84	1372.09	1088.79	1156.19	1022.79
Mir5122	Mir5122	11.2999	9.14417	8.38102	12.036	8.87102	11.1273
Sorbs3	Sorbs3	485.897	517.56	512.439	1110.09	1156.19	1031.13
Celf1	Celf1	3405.39	3865.24	3438.61	1980.38	1936.84	1979.74
Vmn1r181	Vmn1r181	0	0	0	0	0	0
Dcpp3	Dcpp3	0	0.914417	0	0	0	0
Vwa9	Vwa9	2695.55	2846.58	3281.77	3276.56	3838.19	3479.15
Shroom3	Shroom3	14.3817	40.2343	15.5647	12.9618	3.94267	4.63639
Sclt1	Sclt1	43.1452	78.6398	63.4563	69.4382	81.8105	83.455
Prss33	Prss33	0	0	0	0	0	0.927278
Phf20l1	Phf20l1	858.795	866.867	694.427	603.649	677.154	724.204
Lmo2	Lmo2	3856.36	4861.95	4227.63	2031.3	1151.26	1777.59
Tenm3	Tenm3	0	0	0	0.925843	0	1.85456
Stx11	Stx11	552.67	525.79	437.01	173.133	108.424	153.001
Fam73a	Fam73a	1108.42	1230.8	1024.88	633.276	310.486	482.185
Mum1l1	Mum1l1	34.9271	20.1172	39.5105	87.9551	84.7675	80.6732
Robo3	Robo3	50.3361	47.5497	34.7214	56.4764	46.3264	51.9276
Ctps2	Ctps2	2257.93	2324.45	2242.52	2465.52	2323.22	2315.41
Klhl25	Klhl25	1262.51	1209.77	1216.45	630.499	342.027	571.203
Sec14l5	Sec14l5	0	0	5.98644	0	1.97134	0
Eml4	Eml4	1213.2	1333.22	1182.92	852.701	730.38	917.078
Glcci1	Glcci1	50.3361	35.6622	44.2997	92.5843	87.7245	64.9095
Mrpl43	Mrpl43	2428.46	2237.58	2350.28	2228.5	1301.08	1984.38
Mrpl36	Mrpl36	2895.87	2725.88	2863.91	3045.1	2353.78	3029.42
Mrpl34	Mrpl34	2107.95	2037.32	2067.72	2116.48	842.746	1439.14
Mrpl27	Mrpl27	959.467	980.255	902.755	1044.35	1115.78	944.897
Mrpl3	Mrpl3	2269.23	2583.23	2396.97	799.002	385.396	681.55
Ripply3	Ripply3	5.13633	3.65767	0	3.70337	3.94267	10.2001
Zfp87	Zfp87	548.561	610.83	563.923	865.663	882.173	842.896
Nup155	Nup155	3735.14	3352.25	3958.24	5105.1	5897.25	5278.07
Pdzd3	Pdzd3	1.02727	0	7.18373	0.925843	5.91401	1.85456
Acbd3	Acbd3	427.343	563.281	425.037	207.389	176.435	236.456
Mir668	Mir668	0	0	0	0	0	0
Airn	Airn	0	0	0	0	0.985668	0.927278
Mir744	Mir744	0	0	0	0	1.97134	0
Drd1a	Drd1a	0	0	0	0	0	0
Sema3b	Sema3b	2.05453	4.57208	3.59187	0	2.95701	0
Tas2r136	Tas2r136	0	0	0	0	0	0
Tas2r139	Tas2r139	0	0	0	0	0	0
Snora16a	Snora16a	1.02727	0.914417	0	0.925843	0.985668	0.927278
Mir301b	Mir301b	3.0818	0	7.18373	6.4809	14.785	8.3455
G630025P09Rik	G630025P09Rik	34.9271	25.6037	49.0888	121.285	46.3264	84.3823
Ppm1l	Ppm1l	303.044	394.114	307.703	98.1393	60.1258	94.5824
Mir302b	Mir302b	0	0	0	0	0	0
Mir291b	Mir291b	0	0	0	0	0	0
Mir503	Mir503	0	0	0	1.85169	0	0
Spin2d	Spin2d	0	2.74325	0	0	0	0
Fam187b	Fam187b	1.02727	11.8874	2.39458	4.62921	0	0.927278
Nmral1	Nmral1	1735.05	1721.85	1865.38	2252.58	2349.83	2003.85
Wdr83	Wdr83	1223.47	1095.47	1136.23	1124.9	1253.77	1154.46
Smarca2	Smarca2	992.34	1138.45	1053.61	792.521	535.218	647.24
Pop5	Pop5	1026.24	1198.8	1147	502.733	213.89	381.111
Sncaip	Sncaip	8.21814	3.65767	0	6.4809	0.985668	0
Notch2	Notch2	1285.11	1480.44	1344.55	862.885	787.549	1032.06
Tsr2	Tsr2	1229.64	1335.96	1349.34	1624.85	1794.9	1770.17
Phactr2	Phactr2	428.37	338.334	356.792	480.512	471.149	441.384
AU018829	AU018829	0	0	0	0	0	0
Olfr612	Olfr612	0	0	0	0	0	0
Grik3	Grik3	0	0	0	0	0	0
Krt26	Krt26	0	0	0	0	0	0
Zdhhc6	Zdhhc6	4823.02	4542.82	4566.46	3882.98	3162.02	3826.88
Dnaaf3	Dnaaf3	217.781	207.573	225.09	314.787	347.941	312.493
Gm4187	Gm4187	0	0	0	0	0	0
Gm8693	Gm8693	0	0	0	0	0	0
Zscan21	Zscan21	895.777	775.425	817.748	963.802	1086.21	978.279
Zkscan1	Zkscan1	1503.92	1188.74	1506.19	2347.94	2858.44	2472.12
Slc15a4	Slc15a4	214.699	245.978	191.566	86.1034	99.5525	96.4369
Mir16-1	Mir16-1	1.02727	1.82883	0	0	2.95701	1.85456
Mir15a	Mir15a	0	0.914417	0	0	0	0
Mrpl23	Mrpl23	198.263	240.492	257.417	222.202	230.646	173.401
Rpl10a	Rpl10a	2368.88	2501.84	2525.08	2642.36	2637.65	2471.2
Snrpc	Snrpc	1645.68	1834.32	1789.95	1836.87	1941.77	1708.05
Sdc4	Sdc4	1079.66	1000.37	827.326	384.225	399.196	512.785
Stk11	Stk11	246.544	248.721	219.104	250.903	212.904	244.801
Sncg	Sncg	5.13633	9.14417	4.78915	4.62921	0.985668	4.63639
Snap25	Snap25	0	0	0	0	0	0
Rph3a	Rph3a	0	0	0	0	0	0.927278
Sstr5	Sstr5	6.1636	0	1.19729	0	0	0.927278
St3gal5	St3gal5	494.115	705.015	518.426	277.753	202.062	212.347
Rorc	Rorc	8.21814	0	0	0	0	0
Rnf7	Rnf7	2433.6	2409.49	2543.04	2291.46	2507.54	2433.18
Trim10	Trim10	0	0	0	0	6.89968	4.63639
Rnf4	Rnf4	9575.16	9076.5	9686.06	10871.2	12659.9	11239.5
Zkscan5	Zkscan5	328.725	415.145	340.03	409.223	430.737	391.311
Crym	Crym	0	0	0	0	0	0
Dkk3	Dkk3	26.7089	10.0586	5.98644	0.925843	0	7.41823
Axin2	Axin2	2.05453	0	4.78915	2.77753	3.94267	4.63639
Chrna4	Chrna4	0	0	0	0.925843	0	0
Cacna1s	Cacna1s	0	0	0	0	0	0
Clasrp	Clasrp	388.307	407.83	353.2	157.393	77.8678	102.001
Slc20a1	Slc20a1	2592.82	2452.47	2351.47	2478.48	3133.44	2843.96
Dgcr2	Dgcr2	3529.69	3750.02	3808.57	2395.16	1318.82	2033.52
Reps1	Reps1	244.49	251.465	237.063	182.391	226.704	285.602
Med7	Med7	991.313	1175.03	1000.93	827.703	562.817	779.841
Rpl3l	Rpl3l	4.10907	1.82883	3.59187	1.85169	2.95701	0.927278
1110059E24Rik	1110059E24Rik	1300.52	1513.36	1475.06	1306.36	1252.78	1224.93
Acyp1	Acyp1	242.435	249.636	253.825	297.196	292.743	266.129
1110059G10Rik	1110059G10Rik	361.598	340.163	366.37	422.184	513.533	448.803
Lce1m	Lce1m	0	0	0	0	0	0
Vta1	Vta1	1928.18	1869.07	2090.47	1891.5	2208.88	1904.63
Commd4	Commd4	1287.17	1378.94	1357.73	1272.11	1574.11	1297.26
Them5	Them5	0	0	0	0	0	0.927278
Cks2	Cks2	1290.25	1273.78	1427.17	1631.33	1622.41	1641.28
Myo19	Myo19	313.316	322.789	316.084	482.364	461.293	495.167
Ptx3	Ptx3	0	3.65767	4.78915	0	0	0
Suv420h1	Suv420h1	647.178	752.565	654.917	412.926	271.059	365.348
Skint5	Skint5	0	0	0	0.925843	0	0.927278
Aspscr1	Aspscr1	1311.82	1315.85	1318.21	863.811	523.39	708.441
Unc13a	Unc13a	66.7724	73.1533	62.259	50.9214	30.5557	26.8911
Vmn2r102	Vmn2r102	0	0	0	0	0	0
Vmn2r103	Vmn2r103	0	0	0	0	0	0
Vmn2r101	Vmn2r101	0	0	0	0	0	0
Acyp2	Acyp2	15.409	9.14417	31.1295	43.5146	37.4554	45.4366
Tec	Tec	1787.44	1886.44	2025.81	1946.12	2184.24	2118.83
Pigx	Pigx	1392.97	1543.54	1369.7	621.241	275.001	454.366
Tap2	Tap2	4946.29	5265.21	4932.83	5512.47	6618.76	5891
Map3k2	Map3k2	255.789	297.185	319.676	312.009	258.245	286.529
Treml1	Treml1	48.2815	57.6082	35.9187	87.9551	137.008	100.146
Taf1a	Taf1a	449.943	423.375	421.446	468.476	555.917	438.603
Nudcd2	Nudcd2	5093.19	4998.2	5559.01	5781.89	4407.91	5391.2
Zfp217	Zfp217	481.788	413.316	396.302	345.339	372.583	357.002
Rbfox3	Rbfox3	0	5.4865	0	0.925843	0	0
Sec14l3	Sec14l3	0	0	0	0	0.985668	1.85456
Clip2	Clip2	97.5904	75.8966	49.0888	98.1393	79.8391	97.3642
Ly6c2	Ly6c2	133.545	103.329	102.967	51.8472	158.693	612.004
Tescl	Tescl	0	0	0	0.925843	0	0
Baiap2	Baiap2	677.996	707.758	662.1	483.29	533.247	432.112
Synpo	Synpo	73.9632	65.838	58.6671	2.77753	6.89968	12.0546
Rnf41	Rnf41	2125.42	1973.31	2004.26	1921.12	1939.8	2088.23
4932435O22Rik	4932435O22Rik	0	0	11.9729	0	0	0
Sec16b	Sec16b	8.21814	3.65767	17.9593	43.5146	62.0971	38.0184
Ralgps2	Ralgps2	907.077	933.619	834.51	1435.98	900.901	1168.37
Gm4489	Gm4489	0	2.74325	0	12.036	5.91401	4.63639
Daw1	Daw1	0	0	0	0	0	0
Kctd18	Kctd18	473.57	452.636	466.942	449.034	387.368	429.33
Mug-ps1	Mug-ps1	0	0	0	0	0	0.927278
Ubap2l	Ubap2l	13079.2	12085.8	13063.6	14417.2	16990	15365
Pcid2	Pcid2	2242.52	2420.46	2220.97	2019.26	2327.16	1949.14
Zfp592	Zfp592	730.387	739.763	797.394	522.175	477.063	512.785
Clca5	Clca5	3.0818	0	0	2.77753	2.95701	0.927278
Pgm1	Pgm1	2249.71	2190.03	2304.78	2558.1	2583.44	2553.72
Tnmd	Tnmd	0	0	0	0	0	0
Arid5b	Arid5b	807.432	680.326	675.271	260.162	248.388	274.474
Farsa	Farsa	8131.85	8098.07	8371.44	8404.8	8685.71	8603.29
Mapkap1	Mapkap1	1656.98	1925.76	1726.49	667.533	404.124	638.895
Slc29a3	Slc29a3	686.214	705.93	651.325	699.937	825.004	732.55
C1qtnf5	C1qtnf5	5.13633	0.914417	0	4.62921	0.985668	0
Trim13	Trim13	714.978	750.736	769.856	660.126	596.329	623.131
Rtel1	Rtel1	1577.88	1408.2	1572.04	2136.85	2612.02	2078.96
Olfr242	Olfr242	0	0	0	0	0	0
Slc39a5	Slc39a5	2.05453	1.82883	1.19729	0.925843	0.985668	7.41823
Pde1c	Pde1c	22.5999	42.0632	20.3539	20.3685	26.613	30.6002
Stra8	Stra8	0	0	0	0	0	0
Mcf2l	Mcf2l	191.072	244.149	142.477	135.173	109.409	139.092
Tfdp2	Tfdp2	483.843	538.591	613.012	834.184	925.543	841.969
Ngp	Ngp	5.13633	13.7162	1.19729	0	5.91401	9.27278
Nolc1	Nolc1	13914.3	13810.4	14344.7	12735	15050.2	13918.4
Med6	Med6	528.015	519.389	615.406	585.133	720.524	573.985
Med30	Med30	528.015	645.578	575.896	130.544	30.5557	88.0914
Anxa13	Anxa13	0	0.914417	0	0	0	1.85456
Olig3	Olig3	0	0	0	0	0	0
Gnas	Gnas	3247.19	3673.21	3296.13	2041.48	1630.3	1789.65
Slc2a1	Slc2a1	6430.69	5737.05	5581.76	3558.94	3287.2	3641.42
Sub1	Sub1	5950.96	6375.31	7210.07	5203.24	5688.29	5345.76
Dhrs3	Dhrs3	417.07	409.659	317.281	110.175	277.958	274.474
Rs1	Rs1	0	0	1.19729	3.70337	0	1.85456
Rpl9	Rpl9	5794.81	6218.03	6756.3	6196.67	6810.97	6120.04
Rpl7	Rpl7	15796.3	16113.9	16553.7	16660.5	18081.1	16301.6
Psmc5	Psmc5	7102.52	7235.78	7530.94	7388.23	8051.92	7441.41
Resp18	Resp18	0	0	0	0	0	0
Gm16442	Gm16442	0	0	0	0	0	0
Gm8677	Gm8677	0	0	0	0	0	0
Serpinb9e	Serpinb9e	0	0	0	0.925843	0	0
Serpinb9g	Serpinb9g	4.10907	0.914417	13.1702	0	0	0
Pip5k1c	Pip5k1c	3283.15	3370.54	2677.14	1222.11	684.054	1091.41
Rom1	Rom1	99.6449	128.933	150.858	99.991	101.524	118.692
Ldb1	Ldb1	725.25	776.34	789.013	621.241	792.477	666.713
Slc16a10	Slc16a10	181.826	251.465	217.906	97.2135	119.266	128.892
Pknox1	Pknox1	1846	1774.88	1648.67	2093.33	1659.87	1740.5
Bhmt	Bhmt	0	0	0	0	0	0
Pnma3	Pnma3	0	0	0	0	0	0
Slc1a2	Slc1a2	0	4.57208	0	1.85169	3.94267	0.927278
Impa1	Impa1	4312.47	4444.06	4732.88	4702.36	4958.9	5081.49
Corin	Corin	0	0	0	0	1.97134	1.85456
St18	St18	26.7089	54.865	62.259	9.25843	6.89968	25.9638
Gm10377	Gm10377	0	0	0	0	0	0
Hist1h4m	Hist1h4m	1.02727	3.65767	2.39458	3.70337	0.985668	1.85456
Mmel1	Mmel1	0	0.914417	0	0.925843	2.95701	0
Ptdss2	Ptdss2	1011.86	964.71	885.993	477.735	207.976	312.493
Pcsk7	Pcsk7	1120.75	1195.14	1199.68	1413.76	1413.45	1545.77
1700034G24Rik	1700034G24Rik	0	0	0	0	0	0
4930527G23Rik	4930527G23Rik	0	0	0	0	0	0
2010010A06Rik	2010010A06Rik	0	0	0	0	2.95701	0
A830052D11Rik	A830052D11Rik	6.1636	0.914417	0	3.70337	0	0
G630071F17Rik	G630071F17Rik	4.10907	6.40092	5.98644	3.70337	0	0
Pcdhb17	Pcdhb17	0	0	0	0	0.985668	1.85456
Tnfrsf4	Tnfrsf4	19.5181	16.4595	15.5647	14.8135	21.6847	11.1273
Xpr1	Xpr1	1015.97	867.781	1054.81	1259.15	782.621	1013.52
C4a	C4a	13.3545	3.65767	3.59187	9.25843	11.828	3.70911
Otud5	Otud5	479.734	577.911	517.229	359.227	461.293	441.384
Urad	Urad	0	0	0	0	0	0
Ppih	Ppih	1075.55	1196.97	1132.63	1097.12	1296.15	1079.35
Zbtb25	Zbtb25	370.843	477.325	408.275	269.42	216.847	262.42
Depdc1a	Depdc1a	406.798	352.05	411.867	425.888	495.791	475.694
Ddc	Ddc	0	0	2.39458	6.4809	4.92834	16.691
2610002J02Rik	2610002J02Rik	1001.59	1172.28	1070.38	1240.63	1080.29	1071.01
Adamtsl3	Adamtsl3	7.19087	0	1.19729	0	0.985668	11.1273
2310002F09Rik	2310002F09Rik	0	0	0	0	0	3.70911
2610027K06Rik	2610027K06Rik	65.7451	68.5812	53.878	90.7326	93.6385	51.0003
Etfb	Etfb	6695.73	7755.17	8099.66	8119.64	8863.13	7726.08
Slc25a43	Slc25a43	94.5086	73.1533	117.334	42.5888	25.6274	38.0184
Vax2os	Vax2os	0	0	0	0	0	0
Tmem176b	Tmem176b	16133.2	15877.9	16514.2	13747.8	13681.1	13903.6
AI593442	AI593442	6.1636	0	0	0.925843	0	0
Terf1	Terf1	1113.56	1161.31	1101.51	1327.66	1278.41	1421.52
Vpreb3	Vpreb3	0	1.82883	2.39458	3.70337	1.97134	1.85456
Sec61a2	Sec61a2	771.477	774.511	675.271	610.13	736.294	607.367
Dbil5	Dbil5	2.05453	0	2.39458	3.70337	4.92834	4.63639
Abhd1	Abhd1	302.016	243.235	281.363	328.674	251.345	388.53
Gdpd2	Gdpd2	6.1636	1.82883	7.18373	3.70337	6.89968	8.3455
Evc	Evc	18.4908	0.914417	11.9729	45.3663	26.613	47.2912
Adamts3	Adamts3	69.8542	112.473	79.021	84.2517	120.252	100.146
Gm19345	Gm19345	21.5726	27.4325	23.9458	10.1843	14.785	19.4728
Srp54b	Srp54b	280.444	356.622	331.649	317.564	387.368	354.22
Upp1	Upp1	1250.18	1251.84	864.442	375.892	390.325	476.621
Myeov2	Myeov2	900.913	1055.24	1156.58	1000.84	1118.73	1026.5
Vmn2r47	Vmn2r47	0	0	0	0	0	0.927278
Gm4788	Gm4788	0	0	0	0	0	0
Rnf170	Rnf170	319.48	305.415	277.771	291.64	282.887	272.62
Gpsm2	Gpsm2	747.85	865.038	897.966	636.054	537.189	496.094
Capn10	Capn10	596.842	614.488	632.168	189.798	129.123	127.037
Kcnma1	Kcnma1	0	0	0	0.925843	3.94267	0.927278
Rpain	Rpain	862.904	798.286	871.626	995.281	999.468	991.261
Snora23	Snora23	1.02727	3.65767	3.59187	3.70337	2.95701	1.85456
Csrnp3	Csrnp3	0	0	1.19729	4.62921	11.828	0.927278
Atl1	Atl1	2.05453	0	0	1.85169	3.94267	0
Ttll12	Ttll12	1689.85	1701.73	1843.82	1639.67	1030.02	1397.41
Cdc42bpb	Cdc42bpb	19.5181	17.3739	9.57831	23.1461	15.7707	35.2366
Znrf4	Znrf4	0	0	0	0	0	0
Stox2	Stox2	36.9816	6.40092	35.9187	62.0315	62.0971	54.7094
Sidt1	Sidt1	8.21814	7.31533	9.57831	7.40674	2.95701	6.49095
Tmem52	Tmem52	0	0	0	0	0	0.927278
Shroom1	Shroom1	0	9.14417	2.39458	2.77753	4.92834	5.56367
Mtmr3	Mtmr3	1065.28	1165.88	1023.68	557.357	407.081	568.422
Faah	Faah	493.088	547.736	650.128	148.135	113.352	111.273
Gm3285	Gm3285	0	0	0	0	0	0
Tcp1	Tcp1	23057	23960.5	24554	23823.8	25571.2	24122.2
Gpr3	Gpr3	7.19087	0	0	3.70337	0	0.927278
Fancc	Fancc	566.024	614.488	639.352	746.229	493.82	728.841
Siglece	Siglece	249.626	177.397	147.266	47.218	50.2691	55.6367
B3galt5	B3galt5	4.10907	10.0586	37.1159	0.925843	0	3.70911
Sptbn4	Sptbn4	18.4908	20.1172	9.57831	10.1843	17.742	17.6183
Mtif3	Mtif3	2327.79	2884.07	2310.77	1073.05	793.463	1013.52
Hyal4	Hyal4	0	0	0	0	0	0
Ift122	Ift122	356.462	328.276	240.655	388.854	329.213	386.675
Zmym3	Zmym3	767.368	724.218	709.992	1078.61	1133.52	1100.68
Tsc22d3	Tsc22d3	215.726	361.195	250.233	178.688	151.793	128.892
Akp3	Akp3	0	0	0	0	0	0
Casp14	Casp14	0	0	0	0	0	0
Capzb	Capzb	13158.3	13714.4	13972.4	14299.6	11990.7	13376.9
Sphk2	Sphk2	1271.76	1163.14	1065.59	1525.79	1370.08	1498.48
Tmem183a	Tmem183a	3286.23	3459.24	3341.63	2136.85	957.084	1753.48
Olfr724	Olfr724	0	0	0	0	0	0
Olfr318	Olfr318	0	0	0	0	0	0
Olfr1410	Olfr1410	0	0	0	0	0	0
Olfr266	Olfr266	0	0	0	0	0	0
Olfr319	Olfr319	0	0	0	0	0	0
Olfr1411	Olfr1411	0	0	0	0	0	0
Olfr137	Olfr137	0	0	0	0	0	0
Iqck	Iqck	22.5999	4.57208	5.98644	5.55506	0.985668	3.70911
Acp5	Acp5	77.045	64.0092	83.8102	91.6584	83.7818	92.7278
Khdc1b	Khdc1b	2.05453	0	3.59187	0	0	0
Prickle2	Prickle2	3.0818	0	11.9729	0	0	0
Il9r	Il9r	42.1179	43.892	38.3132	24.0719	28.5844	37.0911
Rfesd	Rfesd	239.353	341.077	305.309	287.937	381.454	313.42
Igsf9b	Igsf9b	51.3633	58.5227	51.4834	65.7348	21.6847	36.1639
Mir6896	Mir6896	0	0	0	0.925843	3.94267	0.927278
Sh3kbp1	Sh3kbp1	673.887	958.309	706.4	308.306	208.962	297.656
Dyrk1a	Dyrk1a	241.408	245.064	293.336	288.863	312.457	331.966
Zfp385b	Zfp385b	0	0	0	0	0	0
Arhgap17	Arhgap17	2513.72	2572.25	2389.79	1865.57	1003.41	1552.26
BC021785	BC021785	15.409	10.0586	4.78915	0	1.97134	0
Cntfr	Cntfr	1.02727	0	0	0	0	0
Lifr	Lifr	39.0361	41.1487	19.1566	0	22.6704	16.691
Slu7	Slu7	2053.51	2052.87	2056.94	1874.83	2253.24	2140.16
Vwa1	Vwa1	12.3272	33.8334	16.762	11.1101	6.89968	12.0546
Dnttip2	Dnttip2	5086	5279.84	5348.29	5381.92	5849.94	5838.14
Pkn3	Pkn3	661.56	570.596	543.569	679.569	307.529	600.876
Eogt	Eogt	325.644	341.077	256.22	331.452	356.812	341.238
Dopey1	Dopey1	717.032	610.83	707.597	1107.31	1149.29	1174.86
Plvap	Plvap	2.05453	10.0586	8.38102	6.4809	4.92834	0.927278
Ankle1	Ankle1	848.523	766.281	639.352	366.634	256.274	331.038
Sugp2	Sugp2	785.859	779.083	911.136	1034.17	711.653	1007.95
Lrrtm2	Lrrtm2	55.4724	25.6037	11.9729	29.627	44.3551	47.2912
Ranbp6	Ranbp6	779.696	772.682	868.034	1023.98	1277.43	1209.17
C1s2	C1s2	2.05453	0	4.78915	0	0	2.78183
1700066O22Rik	1700066O22Rik	0	0	0	0	0	0
9630013A20Rik	9630013A20Rik	0	0	0	0.925843	0	0
9230114K14Rik	9230114K14Rik	202.372	203.915	172.41	290.715	349.912	276.329
Gatsl3	Gatsl3	356.462	391.37	293.336	299.973	306.543	267.983
Slc35a5	Slc35a5	563.97	544.992	556.739	615.685	626.885	584.185
Arpp21	Arpp21	15.409	1.82883	1.19729	0.925843	10.8424	16.691
Myh14	Myh14	0	0	0	0	0	0
Pop7	Pop7	1099.18	1017.75	1053.61	1073.05	1226.17	1081.21
Hvcn1	Hvcn1	2901	2787.14	2814.83	1434.13	1590.87	1604.19
Tjap1	Tjap1	1024.19	1078.1	1011.71	794.373	462.278	698.241
Npl	Npl	1946.67	1766.65	1871.36	2259.06	2383.35	2351.58
Mettl5	Mettl5	1707.32	1539.88	1684.58	1993.34	2296.61	2072.47
Sla	Sla	1471.05	1577.37	1527.74	2671.06	2821.97	2805.02
Uba3	Uba3	2357.58	2238.49	2618.47	2513.66	2718.47	2435.96
Fyn	Fyn	302.016	459.952	310.098	224.054	216.847	191.019
Kat5	Kat5	886.531	886.984	966.212	986.023	915.686	866.078
Rp1	Rp1	0	0	0	0	1.97134	0
Rhox2c	Rhox2c	0	0	0	0	0	0
Zscan4f	Zscan4f	0	0	0	0	0	0
Sptbn1	Sptbn1	5022.31	4203.57	4922.05	8434.43	10261.8	8455.85
Lcn4	Lcn4	2.05453	1.82883	2.39458	2.77753	0.985668	0.927278
Phlpp1	Phlpp1	171.554	143.563	155.647	99.991	49.2834	67.6913
Arhgap4	Arhgap4	1258.4	1283.84	1277.51	1725.77	1710.13	1705.26
Txlnb	Txlnb	70.8814	53.9506	38.3132	17.591	39.4267	38.9457
Vmn1r189	Vmn1r189	0	0	0	0	0	0
Vmn1r72	Vmn1r72	0	0	0	0	0	0
Spag16	Spag16	3.0818	0	0	0	0.985668	0
Klhl10	Klhl10	4.10907	4.57208	0	3.70337	2.95701	0.927278
Henmt1	Henmt1	5.13633	1.82883	1.19729	2.77753	1.97134	0.927278
Obox5	Obox5	0	0	0	0	0	0
Olfr406	Olfr406	0	0	0	0	0	0
Rbfox2	Rbfox2	256.817	239.577	196.355	172.207	137.994	120.546
1600012H06Rik	1600012H06Rik	572.188	646.493	633.366	649.016	425.809	683.404
Gsg1l	Gsg1l	0	0	0	0	0.985668	0
Gm16390	Gm16390	0	0	0	0	0	0
Gm14151	Gm14151	0	0	0	0	0	0
Kpna6	Kpna6	1323.12	1059.81	1233.21	1880.39	2112.29	2325.61
Cacna1c	Cacna1c	2.05453	3.65767	1.19729	0.925843	13.7994	7.41823
Bcas3	Bcas3	887.559	908.016	938.674	981.393	1153.23	918.933
Esf1	Esf1	968.713	957.394	1221.23	1105.46	1223.21	1103.46
Inhbb	Inhbb	0	0	0	0	0	0
Klc2	Klc2	46.227	45.7208	34.7214	62.9573	39.4267	59.3458
Kif5c	Kif5c	18.4908	27.4325	9.57831	1.85169	4.92834	9.27278
Klk1b5	Klk1b5	0	0	0	0	0	0
Atp13a5	Atp13a5	0	0	0	0	0	0
Lipn	Lipn	4.10907	0	8.38102	0	0	2.78183
Vps36	Vps36	1534.74	1529.82	1548.09	1751.69	1759.42	1663.54
2210016F16Rik	2210016F16Rik	227.026	384.969	239.458	53.6989	51.2548	59.3458
Mettl7a1	Mettl7a1	294.826	309.073	270.587	360.153	406.095	307.856
Pomgnt1	Pomgnt1	514.661	614.488	553.147	264.791	185.306	216.056
Mllt3	Mllt3	477.679	424.289	504.058	655.497	890.059	790.041
Sfxn1	Sfxn1	6501.57	6561.85	6280.97	6011.5	5595.64	5764.89
Srrd	Srrd	444.807	575.168	403.486	418.481	258.245	433.039
Lrrc39	Lrrc39	145.872	178.311	150.858	216.647	176.435	205.856
Atp4b	Atp4b	0	0	1.19729	0	1.97134	1.85456
Slc13a1	Slc13a1	1.02727	0.914417	2.39458	1.85169	0.985668	12.0546
Nme6	Nme6	848.523	826.633	936.28	1062.87	1170.97	1076.57
Gsk3b	Gsk3b	829.004	859.552	941.069	689.753	555.917	665.786
Smc1a	Smc1a	5879.05	5839.46	5996.02	6087.42	7352.1	6729.26
Myh9	Myh9	6393.71	4979	5518.3	9408.41	7963.21	9915.39
Aox4	Aox4	0	6.40092	0	5.55506	4.92834	6.49095
Herpud1	Herpud1	4369.99	4978.08	4288.69	2834.93	1348.39	2659.43
Cnnm4	Cnnm4	304.071	305.415	304.111	406.445	401.167	384.82
Vps37a	Vps37a	1070.41	1085.41	1011.71	538.84	307.529	513.712
Chrm3	Chrm3	0	0	4.78915	0	0	0
Tex11	Tex11	6.1636	0	9.57831	5.55506	2.95701	2.78183
Tex16	Tex16	0	0	0	5.55506	0	0
Tex13	Tex13	0	0	0	0	0	0
Tktl1	Tktl1	1.02727	2.74325	0	1.85169	0	0.927278
Olfr900	Olfr900	0	0	0	0	0	0
Mrps24	Mrps24	779.696	1062.55	791.408	226.831	92.6528	156.71
Emp3	Emp3	3860.47	3889.01	4146.21	4649.58	5044.65	4573.34
Olfr541	Olfr541	0	0	0	0	0	0
Slc7a10	Slc7a10	0	10.0586	0	0	0	0
Olfr539	Olfr539	0	0	0	0	0	0
Olfr667	Olfr667	0	0	0	0	0	0
Atf2	Atf2	2919.49	2874.93	2808.84	3544.13	4345.81	4031.81
Olfr338	Olfr338	0	0	0	0	0	0
Serpini1	Serpini1	170.526	112.473	156.845	295.344	274.016	269.838
Ppp1r14d	Ppp1r14d	0	0	1.19729	0	0.985668	0
Olfr1390	Olfr1390	0	0	0	0	0	0
Olfr1250	Olfr1250	0	0	0	0	0	0
Olfr449	Olfr449	0	0	0	0	0	0
Olfr61	Olfr61	0	0	0	0	0	0
Olfr520	Olfr520	0	0	0	0	0	0
Olfr45	Olfr45	0	0	0	0	0	0
Alx3	Alx3	1.02727	0	0	0	0	0
Arf5	Arf5	1297.44	1656.92	1296.66	488.845	206.005	367.202
Actc1	Actc1	2.05453	0	0	0	1.97134	0
Olfr1233	Olfr1233	0	0	0	0	0	0
Olfr1228	Olfr1228	0	0	0	0	0	0
Olfr1239	Olfr1239	0	0	0	0	0	0
Olfr603	Olfr603	0	0	0	0	0	0
Olfr166	Olfr166	0	0	0	0	0	0
Olfr829	Olfr829	0	0	0	0	0	0
Fbn2	Fbn2	0	0	0	1.85169	0	4.63639
Hsd17b2	Hsd17b2	0	0.914417	0	0	0	0
Olfr457	Olfr457	0	0	0	0	0	1.85456
Ptprg	Ptprg	136.627	144.478	113.742	172.207	313.443	140.946
Olfr666	Olfr666	0	0	0	0	0	0
Olfr202	Olfr202	0	0	0	0	0	0
5430401F13Rik	5430401F13Rik	0	0	0	0	0	0.927278
Olfr676	Olfr676	0	0	0	0	0	0
Olfr201	Olfr201	0	0	0	0	0	0
Olfr606	Olfr606	0	0	0	0	0	0
Olfr176	Olfr176	0	0	0	0	0	0
Olfr552	Olfr552	1.02727	0	0	0	0	0
Olfr204	Olfr204	0	0	0	0	0	0
Olfr561	Olfr561	0	0	0	0	0	0
Barhl1	Barhl1	0	0	0	0	0.985668	0
Polg	Polg	784.832	879.669	793.802	402.742	377.511	354.22
Ramp2	Ramp2	15.409	14.6307	33.5241	29.627	7.88535	13.9092
Stk19	Stk19	397.552	550.479	530.399	478.661	492.834	496.094
Ppt2	Ppt2	1008.78	871.439	828.524	960.099	867.388	947.678
Mrpl39	Mrpl39	1963.11	1985.2	1988.7	1922.05	2003.86	1839.72
Srsf6	Srsf6	5838.99	7447.01	6413.87	2293.31	1169.99	1854.56
Mrpl49	Mrpl49	1936.4	1907.47	1962.36	2058.15	2313.36	2065.05
Pigm	Pigm	969.74	1025.98	1065.59	1086.01	611.114	986.624
1700010D01Rik	1700010D01Rik	0	0	0	0	0	0
Gsn	Gsn	3543.04	3444.61	3050.69	3774.66	4292.59	4559.43
Clec2d	Clec2d	42.1179	35.6622	29.9322	32.4045	56.1831	35.2366
Il1rn	Il1rn	549.588	555.965	275.376	14.8135	43.3694	38.0184
Lmod2	Lmod2	0	4.57208	1.19729	1.85169	0.985668	0
Gpr45	Gpr45	2.05453	3.65767	4.78915	3.70337	0.985668	1.85456
Cml2	Cml2	0	0	0	0	0	0
Lmod1	Lmod1	0	0	0	0	0	0
Gm5458	Gm5458	0	0	0	0	0	0
Mctp2	Mctp2	145.872	85.9552	201.144	201.834	219.804	187.31
Cacna1i	Cacna1i	0	0	0	0	0	0
Rsbn1l	Rsbn1l	550.615	464.524	528.004	493.474	592.387	495.167
Tecpr2	Tecpr2	259.899	293.528	234.669	522.175	735.309	634.258
Nkx2-2	Nkx2-2	0	0	0	0	0	0
Lce3a	Lce3a	0	0	0	0	0	0
1700015E13Rik	1700015E13Rik	39.0361	10.973	22.7485	41.6629	45.3407	38.9457
Glyctk	Glyctk	112.999	174.654	131.702	151.838	132.08	169.692
Uqcrc2	Uqcrc2	6203.67	6624.03	6797.01	6568.85	7044.57	6510.42
Gm20806	Gm20806	0	0	0	0	0	0
Eno1b	Eno1b	44977.9	43903	42463	27123.5	27961.4	28078
DXBay18	DXBay18	0	0	0	0	0	0
Gm14685	Gm14685	0	0	0	0	0	0
Fam196b	Fam196b	42.1179	49.3785	61.0617	107.398	137.008	76.0368
Lrrc14b	Lrrc14b	100.672	102.415	105.361	149.987	167.564	194.728
Acmsd	Acmsd	10.2727	0	5.98644	9.25843	37.4554	10.2001
Lrrc10b	Lrrc10b	0	0	0	0	0.985668	0
Ripply1	Ripply1	0	0	0	0	0	0
Dab2	Dab2	619.442	643.749	511.242	168.503	215.861	217.91
Enpp7	Enpp7	0	0	0	0	0	0
Dcx	Dcx	0	0	0	0	0	0
Wfdc17	Wfdc17	71.9087	117.045	93.3885	14.8135	27.5987	76.9641
Glipr1l2	Glipr1l2	0	0	0	2.77753	0	0
Ccdc39	Ccdc39	47.2543	61.2659	41.9051	91.6584	107.438	95.5097
Ppfibp1	Ppfibp1	1290.25	1613.95	1494.22	641.609	409.052	620.349
Mfap1a	Mfap1a	398.58	320.96	357.989	370.337	379.482	484.967
Kctd4	Kctd4	26.7089	16.4595	26.3403	40.7371	59.1401	31.5275
Ttc33	Ttc33	1078.63	1072.61	1164.96	1149.9	1213.36	1265.73
Gli2	Gli2	0	0	0	1.85169	0	0.927278
Smg7	Smg7	2613.37	2338.16	2356.26	1907.24	1409.51	1746.07
Skint4	Skint4	0	0	0	0	0	0
Apol10b	Apol10b	1.02727	3.65767	3.59187	34.2562	93.6385	33.382
Skint7	Skint7	0	0	0	0	0	0
Mir384	Mir384	0	0	0	0	0	0
Mir215	Mir215	0	2.74325	3.59187	0	4.92834	3.70911
Mir20a	Mir20a	8.21814	1.82883	4.78915	8.33259	3.94267	6.49095
Mir146	Mir146	3.0818	2.74325	1.19729	6.4809	1.97134	3.70911
Mir142	Mir142	26.7089	17.3739	7.18373	22.2202	46.3264	23.182
Mir134	Mir134	0	0	0	0	0	0
Mir383	Mir383	0	0	0	0	0	0
Mir382	Mir382	0	0	0	0	0	0
Lrif1	Lrif1	367.762	340.163	324.465	444.405	491.849	429.33
Serpinf2	Serpinf2	0	0	4.78915	0	0.985668	3.70911
Dlk1	Dlk1	55.4724	31.0902	58.6671	24.9978	8.87102	25.0365
Ret	Ret	0	1.82883	1.19729	0	0	3.70911
Pdha1	Pdha1	5893.43	6221.69	6267.8	5360.63	5402.45	5508.96
Rasl2-9	Rasl2-9	2.05453	10.0586	3.59187	1.85169	17.742	8.3455
Ptn	Ptn	2.05453	0	0	2.77753	0	1.85456
Ripk1	Ripk1	875.231	1138.45	1041.64	467.551	362.726	468.276
Snapc4	Snapc4	1087.88	982.083	1076.36	1392.47	2070.89	1734.01
Snai2	Snai2	0	0	0	0	0	0
Olfr822	Olfr822	0	0	0	0	0	0
Plcb3	Plcb3	1113.56	1218.92	1005.72	759.191	368.64	620.349
Olfr582	Olfr582	0	0	0	0	0	0
Olfr531	Olfr531	0	0	0	0	0	0
Olfr362	Olfr362	0	0	0	0	0	0
Olfr340	Olfr340	0	0	0	0	0	0
Abcg2	Abcg2	2114.12	2228.43	2267.66	3677.45	4004.77	3806.48
Olfr659	Olfr659	0	0	0	0	0	0
Olfr341	Olfr341	0	0	0	0	0	0
Olfr652	Olfr652	0	0	0	0	0	0.927278
Olfr600	Olfr600	0	0	0	0	0	0
Ly6a	Ly6a	3633.44	4423.03	3243.45	5753.19	9932.58	7313.44
Ceacam9	Ceacam9	0	0	0	0	0	0
Hist4h4	Hist4h4	32.8725	40.2343	38.3132	21.2944	15.7707	19.4728
Dmrta1	Dmrta1	0	0	0	0	0	0
Tmcc1	Tmcc1	67.7996	45.7208	55.0753	79.6225	103.495	115.91
Rab5b	Rab5b	478.706	409.659	374.751	566.616	606.186	595.313
Gm1140	Gm1140	0	0	0	0	0	0
Gm3286	Gm3286	0	0	0	0	0	0
2310011J03Rik	2310011J03Rik	2128.5	2196.43	2277.24	2424.78	2434.6	2177.25
Chmp4c	Chmp4c	4.10907	7.31533	3.59187	6.4809	3.94267	2.78183
Lsm5	Lsm5	634.851	583.398	745.911	708.27	795.434	751.095
3110001I22Rik	3110001I22Rik	348.243	320.96	346.016	363.856	421.866	387.602
Mterf3	Mterf3	1031.38	1024.15	979.382	1104.53	1322.77	1167.44
Aste1	Aste1	488.979	432.519	392.711	448.108	532.261	590.676
Bves	Bves	0	0	0	0	0	0
Mad2l1bp	Mad2l1bp	767.368	798.286	777.04	799.002	869.359	815.078
Acbd4	Acbd4	343.107	299.014	306.506	344.414	299.643	342.166
4930557A04Rik	4930557A04Rik	0	0	0	0	0	0
Prkch	Prkch	2172.67	1791.34	1987.5	1223.96	602.243	935.624
Ppm1a	Ppm1a	195.181	280.726	207.131	185.169	202.062	171.546
Rad21	Rad21	1316.96	1164.97	1394.84	1882.24	1913.18	1930.59
Paqr9	Paqr9	1.02727	1.82883	2.39458	0	6.89968	2.78183
Dnajc6	Dnajc6	437.616	333.762	340.03	352.746	300.629	264.274
Gm6588	Gm6588	0	0	0	0	0	0
Spo11	Spo11	6.1636	4.57208	0	36.1079	45.3407	9.27278
Dscaml1	Dscaml1	3.0818	8.22975	10.7756	0	9.85668	2.78183
[truncated: 22,049 more rows]
