# Supplementary material for: RNA binding protein SYNCRIP maintains proteostasis and self-renewal of hematopoietic stem and progenitor cells
Source: Nat Commun. 2023 Apr 21;14:2290. doi: 10.1038/s41467-023-38001-x (PMC10121618; doi:10.1038/s41467-023-38001-x)
Supplement: Supplementary file 12 — Supplemental Data 9 [file 41467_2023_38001_MOESM12_ESM.xlsx]

## Sheet: HSC significant edited sites
entrez.id	seqnames	start	strand	gene.symbol	annotation	dbsnp	ref	alt	diff.frequency	adar.frequency	mig.frequency	p.value	p.adj	Sample_HSC.MIG.1_IGO_09153_B_1.dedupped.bam.ref.count	Sample_HSC.MIG.1_IGO_09153_B_1.dedupped.bam.alt.count	Sample_HSC.MIG.2_IGO_09153_B_2.dedupped.bam.ref.count	Sample_HSC.MIG.2_IGO_09153_B_2.dedupped.bam.alt.count	Sample_HSC.MIG.3_IGO_09153_B_3.dedupped.bam.ref.count	Sample_HSC.MIG.3_IGO_09153_B_3.dedupped.bam.alt.count	Sample_HSC.SYNCRIPADAR.1_IGO_09153_B_4.dedupped.bam.ref.count	Sample_HSC.SYNCRIPADAR.1_IGO_09153_B_4.dedupped.bam.alt.count	Sample_HSC.SYNCRIPADAR.2_IGO_09153_B_5.dedupped.bam.ref.count	Sample_HSC.SYNCRIPADAR.2_IGO_09153_B_5.dedupped.bam.alt.count	Sample_HSC.SYNCRIPADAR.3_IGO_09153_B_6.dedupped.bam.ref.count	Sample_HSC.SYNCRIPADAR.3_IGO_09153_B_6.dedupped.bam.alt.count	gene.num.edits	adar.fpkm	mig.fpkm	gene.num.edits.after.sig.filter
11306	chrX	104281544	-	Abcb7	utr3	NA	T	C	0.265047	0.265047	0	0.000241708	0.000963763	42	0	26	0	40	0	24	15	16	4	15	4	7	12.0174	17.4098	4
11306	chrX	104281683	-	Abcb7	utr3	NA	T	C	0.148539	0.155483	0.00694444	0.00185096	0.00414015	47	1	37	0	36	0	29	4	15	5	19	2	7	12.0174	17.4098	4
11306	chrX	104283216	-	Abcb7	utr3	NA	T	C	0.246914	0.246914	0	7.85217e-05	0.000486395	36	0	40	0	45	0	22	5	20	7	19	8	7	12.0174	17.4098	4
11306	chrX	104283966	-	Abcb7	utr3	NA	T	C	0.190532	0.197939	0.00740741	0.000375594	0.00129444	46	0	34	0	44	1	20	7	26	6	29	5	7	12.0174	17.4098	4
11308	chr2	22941435	-	Abi1	utr3	NA	T	C	0.100621	0.105477	0.00485625	9.48234e-05	0.000541193	131	0	142	1	131	1	105	16	93	11	94	8	5	30.9413	37.1163	1
11430	chr11	116173357	-	Acox1	utr3	NA	T	C	0.117349	0.121568	0.00421941	0.000245801	0.000971832	72	0	78	1	69	0	51	5	69	13	68	9	2	18.6086	22.5253	1
11432	chr2	91211560	+	Acp2	utr3	NA	A	G	0.132898	0.132898	0	0.0233342	0.035165	27	0	23	0	22	0	19	0	21	6	14	3	1	5.15098	5.94305	1
11487	chr9	70779336	+	Adam10	utr3	NA	A	G	0.134246	0.139442	0.00519553	4.42342e-05	0.000358112	161	0	99	1	178	1	145	31	174	22	154	23	4	71.0203	50.9253	2
11487	chr9	70779893	+	Adam10	utr3	NA	A	G	0.104796	0.106892	0.00209644	1.65647e-05	0.000216112	141	0	113	0	158	1	179	22	177	19	155	20	4	71.0203	50.9253	2
11501	chr7	139979244	-	Adam8	utr3	NA	T	C	0.25567	0.25567	0	9.52846e-05	0.000541193	19	0	23	0	43	0	28	10	27	6	40	19	2	9.88207	8.22418	1
11502	chr8	24949908	-	Adam9	utr3	NA	T	C	0.152916	0.152916	0	0.00258225	0.00538806	37	0	30	0	39	0	29	10	43	2	32	6	2	16.7149	14.587	1
11566	chr1	177763795	-	Adss	utr3	NA	T	C	0.103547	0.103547	0	2.84382e-05	0.000278458	172	0	100	0	167	0	190	22	154	23	144	12	2	47.6861	35.8783	1
11569	chr6	140652358	+	Aebp2	utr3	NA	A	G	0.12939	0.12939	0	0.00352259	0.00689482	16	0	17	0	21	0	15	1	26	3	21	6	1	3.3492	2.42079	1
11600	chr15	42424913	-	Angpt1	utr3	NA	T	C	0.140566	0.140566	0	4.16857e-05	0.000349862	92	0	91	0	113	0	84	17	83	9	76	14	6	66.0828	73.6104	2
11600	chr15	42425365	-	Angpt1	utr3	NA	T	C	0.233423	0.235177	0.00175439	6.38606e-05	0.000434993	166	0	189	1	147	0	100	40	112	39	109	21	6	66.0828	73.6104	2
11746	chr6	86737044	-	Anxa4	utr3	NA	T	C	0.124483	0.124483	0	7.48383e-05	0.000473801	57	0	73	0	56	0	51	9	54	7	41	5	3	12.8847	13.2403	2
11746	chr6	86737356	-	Anxa4	utr3	NA	T	C	0.220935	0.220935	0	0.00022395	0.000914279	75	0	90	0	78	0	39	21	78	15	56	10	3	12.8847	13.2403	2
11750	chr14	20455517	-	Anxa7	utr3	NA	T	C	0.115556	0.115556	0	0.000807733	0.00221039	32	0	32	0	33	0	20	4	27	3	23	2	1	22.3572	24.5078	1
11757	chr19	60864322	-	Prdx3	utr3	NA	T	C	0.214417	0.214417	0	3.2567e-07	6.05445e-05	474	0	488	0	469	0	374	103	388	115	367	91	2	197.126	197.879	1
11765	chr8	109833477	+	Ap1g1	cds	NA	A	G	0.127986	0.127986	0	0.000491693	0.00154968	49	0	52	0	48	0	53	12	82	13	60	4	2	20.5928	16.0705	2
11765	chr8	109863850	+	Ap1g1	utr3	NA	A	G	0.201301	0.201301	0	0.000115241	0.000593515	29	0	30	0	41	0	20	5	21	4	31	10	2	20.5928	16.0705	2
11777	chr18	46790119	+	Ap3s1	utr3	NA	A	G	0.205639	0.205639	0	1.45562e-05	0.000202709	74	0	59	0	92	0	246	55	195	66	149	33	4	26.5919	7.8878	2
11777	chr18	46790143	+	Ap3s1	utr3	NA	A	G	0.107951	0.107951	0	0.000197952	0.000842383	73	0	66	0	92	0	284	20	238	41	152	19	4	26.5919	7.8878	2
11783	chr10	90991322	-	Apaf1	utr3	NA	T	C	0.117499	0.117499	0	0.000605748	0.00179481	34	0	21	0	28	0	30	4	33	3	28	5	1	11.7848	6.99495	1
11804	chr9	31150601	-	Aplp2	utr3	NA	T	C	0.125096	0.125096	0	0.000205074	0.000858208	56	0	19	0	46	0	68	6	64	11	52	9	1	26.2157	14.2045	1
11810	chr6	122578496	-	Apobec1	utr3	NA	T	C	0.2398	0.270825	0.0310245	0.00325019	0.00644892	17	0	21	1	20	1	13	7	19	10	15	2	1	6.24181	6.72871	1
11820	chr16	84955151	-	App	utr3	NA	T	C	0.102719	0.102719	0	0.0015899	0.003652	17	0	15	0	22	0	76	8	65	11	41	3	2	7.0955	1.85659	1
11843	chr14	26656591	+	Arf4	utr3	NA	A	G	0.102182	0.103159	0.000977517	1.18003e-05	0.000178867	332	0	264	0	340	1	375	40	376	36	306	44	1	105.845	79.1189	1
11848	chr9	108337097	+	Rhoa	utr3	NA	A	G	0.106563	0.107527	0.000963391	9.3989e-07	6.05445e-05	783	0	410	0	690	2	780	93	840	97	765	97	2	173.911	116.575	1
11891	chr9	73096712	+	Rab27a	utr3	NA	A	G	0.114661	0.273032	0.158371	0.0309794	0.044544	39	5	39	7	34	9	14	5	33	14	23	8	7	15.3173	21.8193	3
11891	chr9	73097006	+	Rab27a	utr3	NA	A	G	0.156932	0.156932	0	8.95249e-05	0.00052432	77	0	67	0	75	0	34	4	35	8	32	7	7	15.3173	21.8193	3
11891	chr9	73097037	+	Rab27a	utr3	NA	A	G	0.21857	0.223401	0.00483092	7.48505e-05	0.000473801	71	0	68	1	80	0	25	8	37	8	36	12	7	15.3173	21.8193	3
11950	chr3	105942875	-	Atp5pb	utr3	NA	T	C	0.177833	0.178831	0.000997698	7.07281e-08	4.43415e-05	975	1	989	0	1014	2	783	176	809	166	832	186	1	119.945	121.548	1
11964	chr16	44086096	-	Atp6v1a	utr3	NA	T	C	0.180496	0.180496	0	9.97146e-05	0.000550554	51	0	66	0	69	0	28	9	33	5	30	6	4	30.8766	34.5971	3
11964	chr16	44086289	-	Atp6v1a	utr3	NA	T	C	0.361553	0.367203	0.00564972	3.64503e-05	0.000324535	21	0	37	0	58	1	22	16	25	11	20	12	4	30.8766	34.5971	3
11964	chr16	44086362	-	Atp6v1a	utr3	NA	T	C	0.104084	0.104084	0	0.00129672	0.00314965	50	0	50	0	69	0	40	6	47	8	53	2	4	30.8766	34.5971	3
11975	chr11	101063254	+	Atp6v0a1	utr3	NA	A	G	0.272362	0.284708	0.0123457	0.000188114	0.000813233	18	0	26	1	34	0	15	6	20	9	23	8	1	8.75817	7.73279	1
12017	chr4	40936668	-	Bag1	cds	NA	T	C	0.265632	0.265632	0	3.14029e-06	9.37103e-05	31	0	36	0	56	0	159	60	169	59	39	14	1	51.4136	8.53452	1
12144	chr7	80481429	-	Blm	cds	NA	T	C	0.163853	0.171605	0.00775194	0.000711585	0.00201321	56	0	54	0	42	1	20	4	8	2	23	4	1	6.51659	13.525	1
12176	chr7	138891583	-	Bnip3	utr3	NA	T	C	0.142099	0.142099	0	0.00051247	0.00158984	35	0	22	0	56	0	27	7	35	6	25	2	1	18.6414	21.5302	1
12177	chr14	66986340	-	Bnip3l	utr3	NA	T	C	0.37982	0.390931	0.0111111	0.0021989	0.00473532	40	0	27	0	29	1	9	15	26	8	22	10	8	28.021	26.2858	2
12177	chr14	66986658	-	Bnip3l	utr3	NA	T	C	0.110166	0.118938	0.00877193	0.00795593	0.0137742	42	0	29	0	37	1	32	3	27	7	43	3	8	28.021	26.2858	2
12235	chr2	127810742	-	Bub1	cds	NA	T	C	0.191524	0.199797	0.00827238	4.23854e-05	0.000353369	108	0	131	1	114	2	82	26	97	18	75	19	1	34.5448	37.607	1
12283	chr1	85850903	+	Cab39	utr3	NA	A	G	0.175214	0.175214	0	0.0183826	0.0287037	24	0	16	0	31	0	21	5	13	0	14	7	2	8.37443	5.01176	1
12313	chr12	100206790	+	Calm1	utr3	NA	A	G	0.146726	0.149647	0.00292123	2.55275e-07	5.67838e-05	564	1	393	2	517	1	447	74	409	77	390	68	4	131.005	113.156	2
12313	chr12	100207186	+	Calm1	utr3	NA	A	G	0.556332	0.599419	0.0430871	1.8014e-06	7.6104e-05	382	6	272	17	361	21	95	165	134	174	124	185	4	131.005	113.156	2
12315	chr7	16916290	-	Calm3	utr3	NA	T	C	0.320749	0.32708	0.00633127	1.60529e-06	7.23836e-05	200	1	186	0	211	3	115	63	132	59	137	64	1	80.6062	71.1204	1
12321	chr6	29375432	+	Calu	utr3	NA	A	G	0.144007	0.150012	0.00600459	4.54724e-05	0.000358937	302	0	335	1	262	4	209	42	233	45	211	29	1	61.9009	75.2005	1
12343	chr6	17666025	+	Capza2	utr3	NA	A	G	0.140459	0.142697	0.0022386	6.02164e-07	6.05445e-05	824	1	980	1	888	4	692	132	686	110	624	93	1	106.411	122.72	1
12367	chr8	46638804	+	Casp3	utr3	NA	A	G	0.105706	0.107256	0.00155039	1.34465e-05	0.000192973	206	0	214	1	229	0	142	18	149	16	166	21	1	54.4635	65.0164	1
12388	chr2	84608395	-	Ctnnd1	cds	NA	T	C	0.116835	0.116835	0	0.000219169	0.000898663	92	0	89	0	98	0	37	8	51	4	54	6	1	15.2621	25.9527	1
12394	chr16	92604428	-	Runx1	utr3	NA	T	C	0.129236	0.129236	0	0.00920448	0.0156389	30	0	10	0	14	0	64	17	56	10	37	1	1	14.6285	4.44395	1
12419	chr15	103194588	-	Cbx5	utr3	NA	T	C	0.103382	0.103382	0	0.00169252	0.00382905	82	0	83	0	84	0	20	5	28	2	22	1	3	26.6754	51.5281	1
12444	chr6	127125330	-	Ccnd2	utr3	NA	T	C	0.113238	0.113238	0	0.026784	0.0395087	31	0	32	0	37	0	33	0	27	6	32	6	3	57.8238	52.5845	1
12450	chr11	40748614	-	Ccng1	utr3	NA	T	C	0.203068	0.203068	0	2.16139e-05	0.00024187	95	0	93	0	71	0	51	17	88	16	89	23	18	223.686	163.369	9
12450	chr11	40749125	-	Ccng1	utr3	NA	T	C	0.264944	0.264944	0	2.54891e-07	5.67838e-05	343	0	296	0	301	0	292	113	331	121	300	99	18	223.686	163.369	9
12450	chr11	40749460	-	Ccng1	utr3	NA	T	C	0.257252	0.258153	0.000900901	1.95527e-07	5.67838e-05	369	1	381	0	385	0	390	135	371	135	362	121	18	223.686	163.369	9
12450	chr11	40749573	-	Ccng1	utr3	NA	T	C	0.112628	0.113359	0.000730994	4.90646e-06	0.000112162	455	0	455	1	407	0	468	71	515	65	535	57	18	223.686	163.369	9
12450	chr11	40749664	-	Ccng1	utr3	NA	T	C	0.207584	0.210793	0.00320922	6.07345e-08	4.43415e-05	428	2	436	1	371	1	355	96	412	110	432	114	18	223.686	163.369	9
12450	chr11	40750081	-	Ccng1	utr3	NA	T	C	0.178573	0.178573	0	2.80992e-06	8.95441e-05	422	0	481	0	403	0	455	104	445	113	481	83	18	223.686	163.369	9
12450	chr11	40750203	-	Ccng1	utr3	NA	T	C	0.154104	0.155689	0.00158506	2.10281e-06	7.95173e-05	436	0	461	1	385	1	502	90	484	106	479	75	18	223.686	163.369	9
12450	chr11	40750205	-	Ccng1	utr3	NA	T	C	0.209237	0.209237	0	3.4714e-06	9.74065e-05	446	0	458	0	390	0	458	129	450	141	461	94	18	223.686	163.369	9
12450	chr11	40750380	-	Ccng1	utr3	NA	T	C	0.109579	0.112847	0.00326797	0.000114825	0.00059331	374	0	404	4	383	0	482	64	490	78	458	42	18	223.686	163.369	9
12453	chr5	93183290	-	Ccni	cds	NA	T	C	0.226996	0.226996	0	1.66901e-05	0.000216112	37	0	24	0	22	0	104	34	115	28	51	16	6	32.4099	6.58807	3
12453	chr5	93187794	-	Ccni	cds	NA	T	C	0.133825	0.133825	0	0.00088772	0.00236223	21	0	16	0	11	0	129	29	125	20	46	4	6	32.4099	6.58807	3
12453	chr5	93189584	-	Ccni	cds	NA	T	C	0.494034	0.524337	0.030303	2.45354e-05	0.00025769	15	0	10	1	14	0	70	86	74	68	16	19	6	32.4099	6.58807	3
12466	chr5	129846001	+	Cct6a	NA	NA	A	G	0.130795	0.131992	0.0011964	8.09117e-08	4.43415e-05	1333	2	1391	1	1455	2	1035	172	1154	154	1127	177	2	282.848	308.056	1
12479	chr3	86996267	-	Cd1d1	utr3	NA	T	C	0.129967	0.129967	0	0.00011614	0.000596565	40	0	48	0	48	0	27	4	40	6	40	6	1	10.363	9.83086	1
12508	chr3	106760292	-	Cd53	utr3	NA	T	C	0.147274	0.148623	0.00134953	0.000242059	0.000963763	246	1	269	0	331	0	247	24	221	41	195	49	3	95.7756	100.381	1
12540	chr4	137320350	-	Cdc42	utr3	NA	T	C	0.219418	0.221762	0.00234338	9.28248e-07	6.05445e-05	1214	2	1228	2	1325	5	899	289	902	206	838	259	2	313.494	342.113	1
12571	chr5	3524444	+	Cdk6	utr3	NA	A	G	0.155851	0.161598	0.00574713	0.000409318	0.00137414	46	0	51	0	57	1	28	8	40	7	39	5	10	34.8341	27.3256	6
12571	chr5	3525486	+	Cdk6	utr3	NA	A	G	0.241094	0.241094	0	5.18423e-05	0.000385994	43	0	50	0	62	0	29	7	23	10	24	7	10	34.8341	27.3256	6
12571	chr5	3525715	+	Cdk6	utr3	NA	A	G	0.124463	0.124463	0	0.00201573	0.00441417	37	0	50	0	50	0	13	4	26	2	14	1	10	34.8341	27.3256	6
12571	chr5	3525840	+	Cdk6	utr3	NA	A	G	0.11444	0.11444	0	0.000450015	0.00145616	44	0	64	0	48	0	19	2	15	2	20	3	10	34.8341	27.3256	6
12571	chr5	3525861	+	Cdk6	utr3	NA	A	G	0.222375	0.222375	0	8.81679e-05	0.000517987	46	0	58	0	46	0	13	3	23	6	16	6	10	34.8341	27.3256	6
12571	chr5	3528474	+	Cdk6	utr3	NA	A	G	0.118696	0.123025	0.004329	0.000291868	0.00109852	88	0	76	1	97	0	56	10	56	5	51	8	10	34.8341	27.3256	6
12633	chr1	58754376	+	Cflar	utr3	NA	A	G	0.100624	0.107426	0.00680272	0.000869399	0.00232169	48	1	56	0	53	0	44	5	38	4	28	4	1	6.68374	8.19612	1
12662	chrX	113042013	-	Chm	utr3	NA	T	C	0.121555	0.121555	0	0.000829673	0.00224753	23	0	22	0	41	0	30	6	27	4	27	2	5	7.05396	7.45853	2
12662	chrX	113042016	-	Chm	utr3	NA	T	C	0.110546	0.119093	0.00854701	0.00270953	0.00560078	22	0	24	0	38	1	30	5	30	4	28	3	5	7.05396	7.45853	2
12675	chr19	44073452	-	Chuk	utr3	NA	T	C	0.285615	0.285615	0	7.15263e-05	0.000463713	19	0	12	0	19	0	28	13	33	15	17	5	3	21.8117	5.35085	2
12675	chr19	44073454	-	Chuk	utr3	NA	T	C	0.157596	0.157596	0	0.000356902	0.00125099	19	0	12	0	20	0	35	7	41	8	18	3	3	21.8117	5.35085	2
12785	chr6	87843234	-	Cnbp	utr3	NA	T	C	0.101771	0.103337	0.00156544	7.38837e-08	4.43415e-05	1278	2	1256	1	1280	3	1052	128	1086	129	1034	109	1	647.078	691.325	1
12799	chr11	100581542	+	Cnp	utr3	NA	A	G	0.143642	0.143642	0	2.22678e-05	0.00024322	103	0	111	0	102	0	68	12	91	18	84	11	1	33.2303	35.6326	1
12848	chr2	125831136	-	Cops2	utr3	NA	T	C	0.100255	0.100255	0	6.91841e-05	0.000454777	78	0	75	0	86	0	72	9	53	5	52	6	5	44.946	49.3694	2
12848	chr2	125831488	-	Cops2	utr3	NA	T	C	0.124857	0.128922	0.00406504	0.00161664	0.00369743	52	0	53	0	81	1	85	6	52	12	52	8	5	44.946	49.3694	2
12894	chr19	3385378	+	Cpt1a	utr3	NA	A	G	0.103817	0.103817	0	4.4383e-05	0.000358112	90	0	104	0	121	0	69	7	66	7	71	10	1	18.5844	23.816	1
12912	chr1	64600591	+	Creb1	utr3	NA	A	G	0.102422	0.102422	0	0.000207982	0.000866976	52	0	52	0	43	0	27	3	40	5	47	5	7	11.2473	14.8291	1
12983	chr15	78340552	+	Csf2rb	cds	NA	A	G	0.267378	0.268539	0.00116144	2.91264e-06	9.00606e-05	311	0	286	1	353	0	189	80	283	109	291	87	1	67.1982	59.1972	1
12984	chr15	78287956	-	Csf2rb2	cds	NA	T	C	0.176227	0.176227	0	0.000188349	0.000813233	38	0	60	0	59	0	26	4	32	11	37	6	1	14.3126	20.0029	1
13002	chr2	181551085	+	Dnajc5	utr3	NA	A	G	0.105599	0.105599	0	8.0092e-05	0.000490466	80	0	39	0	67	0	72	11	82	9	75	7	2	18.5689	12.6742	1
13007	chr1	135751941	+	Csrp1	utr3	NA	A	G	0.174094	0.178645	0.00455045	2.56565e-05	0.000262375	278	1	291	0	295	3	163	27	136	38	188	40	1	75.019	107.464	1
13046	chr2	91019265	+	Celf1	utr3	NA	A	G	0.199245	0.199245	0	0.000440778	0.00143644	30	0	39	0	31	0	26	3	18	7	22	6	4	24.941	10.1945	1
13058	chrX	9437599	-	Cybb	utr3	NA	T	C	0.182234	0.182234	0	0.000172379	0.000774368	33	0	30	0	66	0	33	6	24	8	18	3	6	6.73758	10.14	2
13058	chrX	9437704	-	Cybb	utr3	NA	T	C	0.369184	0.369184	0	2.56792e-05	0.000262375	43	0	48	0	65	0	23	19	20	9	19	10	6	6.73758	10.14	2
13136	chr1	130439458	-	Cd55	utr3	NA	T	C	0.143539	0.143539	0	3.33083e-05	0.000307713	135	0	111	0	135	0	123	17	90	21	66	9	5	39.3718	46.762	3
13136	chr1	130439808	-	Cd55	utr3	NA	T	C	0.157688	0.157688	0	1.70971e-05	0.000216112	129	0	105	0	129	0	118	18	92	22	75	13	5	39.3718	46.762	3
13136	chr1	130439909	-	Cd55	utr3	NA	T	C	0.144923	0.147701	0.00277778	2.01693e-05	0.000232245	119	1	113	0	124	0	102	18	98	18	75	12	5	39.3718	46.762	3
13204	chr5	52171562	-	Dhx15	cds	NA	T	C	0.106745	0.108521	0.00177525	8.71346e-06	0.000152262	404	0	344	1	411	1	257	24	316	39	267	40	1	60.4569	70.1908	1
13205	chrX	13292135	+	Ddx3x	utr3	NA	A	G	0.105977	0.105977	0	1.61782e-06	7.23836e-05	502	0	478	0	538	0	412	46	412	44	385	53	3	129.883	151.906	2
13205	chrX	13293385	+	Ddx3x	utr3	NA	A	G	0.14376	0.145939	0.00217865	9.7117e-06	0.000160854	153	0	152	1	178	0	130	24	121	20	135	22	3	129.883	151.906	2
13207	chr11	106780934	-	Ddx5	utr3	NA	T	C	0.175878	0.175878	0	5.69903e-06	0.000120384	154	0	158	0	211	0	124	31	96	21	138	24	2	101.893	98.4198	1
13244	chr1	182276107	-	Degs1	utr3	NA	T	C	0.102261	0.105697	0.00343643	0.000532793	0.00164205	75	0	75	0	96	1	66	4	86	12	69	11	1	55.0098	47.9412	1
13361	chr13	92385475	+	Dhfr	utr3	NA	A	G	0.12672	0.12672	0	7.68106e-05	0.000480546	47	0	53	0	82	0	39	5	51	7	41	7	1	14.1108	15.5986	1
13382	chr12	31331759	-	Dld	utr3	NA	T	C	0.120616	0.126034	0.00541855	9.15824e-05	0.000529769	179	1	190	1	182	1	146	31	182	19	148	18	3	70.5073	73.7955	2
13382	chr12	31331993	-	Dld	utr3	NA	T	C	0.136181	0.137229	0.00104822	1.00337e-05	0.000161023	317	1	342	0	352	0	260	48	288	50	248	30	3	70.5073	73.7955	2
13383	chr16	31872497	+	Dlg1	utr3	NA	A	G	0.195682	0.195682	0	0.00268129	0.00555158	11	0	10	0	14	0	12	5	9	2	16	2	1	2.60294	2.02785	1
13476	chr18	34345233	-	Reep5	utr3	NA	T	C	0.140741	0.140741	0	0.0001076	0.000575499	69	0	61	0	73	0	27	3	30	6	38	7	5	29.5646	45.1636	2
13476	chr18	34346645	-	Reep5	utr3	NA	T	C	0.359068	0.364532	0.00546448	3.30823e-05	0.000307134	73	0	60	1	63	0	15	10	18	11	24	11	5	29.5646	45.1636	2
13664	chr18	46608716	+	Eif1a	utr3	NA	A	G	0.227977	0.231682	0.00370539	1.60165e-06	7.23836e-05	409	2	450	0	477	3	353	117	336	109	274	69	1	84.4129	90.6498	1
13665	chr12	78885549	+	Eif2s1	utr3	NA	A	G	0.11395	0.119414	0.00546448	0.000818542	0.00222969	60	1	40	0	55	0	38	5	32	3	27	5	4	144.144	155.579	1
13684	chr3	138556587	+	Eif4e	utr3	NA	A	G	0.123575	0.123575	0	0.000153131	0.000714359	111	0	125	0	120	0	120	9	106	16	88	18	2	52.8338	56.6286	1
13830	chr2	35314934	-	Stom	utr3	NA	T	C	0.103617	0.103617	0	0.00187324	0.00417844	28	0	36	0	29	0	29	4	31	2	27	4	4	11.922	11.373	1
13858	chr4	109386006	+	Eps15	utr3	NA	A	G	0.150613	0.150613	0	9.4957e-05	0.000541193	68	0	66	0	65	0	40	10	50	7	27	4	5	21.54	29.122	4
13858	chr4	109386048	+	Eps15	utr3	NA	A	G	0.13431	0.13431	0	0.000155805	0.000721497	63	0	83	0	71	0	38	4	42	10	46	6	5	21.54	29.122	4
13858	chr4	109386741	+	Eps15	utr3	NA	A	G	0.139978	0.139978	0	0.000539921	0.0016613	79	0	56	0	88	0	35	7	48	3	29	7	5	21.54	29.122	4
13858	chr4	109386882	+	Eps15	utr3	NA	A	G	0.187374	0.187374	0	4.71308e-05	0.00036614	61	0	55	0	71	0	34	6	36	9	26	7	5	21.54	29.122	4
14025	chr11	24165797	+	Bcl11a	utr3	NA	A	G	0.103613	0.103613	0	0.00252523	0.00527786	24	0	31	0	22	0	17	3	23	3	21	1	2	7.21414	8.06281	2
14025	chr11	24166247	+	Bcl11a	utr3	NA	A	G	0.125499	0.125499	0	0.00154175	0.00358724	22	0	16	0	18	0	16	2	23	3	17	3	2	7.21414	8.06281	2
14057	chr13	54107293	+	Sfxn1	utr3	NA	A	G	0.139865	0.139865	0	0.00151234	0.00353191	65	0	48	0	49	0	32	5	29	9	40	2	4	97.8508	90.2878	3
14057	chr13	54107524	+	Sfxn1	utr3	NA	A	G	0.131644	0.131644	0	0.000170555	0.000770777	69	0	38	0	50	0	41	4	45	7	29	6	4	97.8508	90.2878	3
14057	chr13	54108241	+	Sfxn1	utr3	NA	A	G	0.162751	0.162751	0	0.000553	0.0016909	24	0	19	0	23	0	13	3	18	3	16	3	4	97.8508	90.2878	3
14105	chr4	135867464	+	Srsf10	utr3	NA	A	G	0.111656	0.111656	0	0.000639512	0.0018771	75	0	44	0	59	0	59	3	63	11	50	8	4	37.6234	33.8364	1
14126	chr19	11616408	-	Ms4a2	utr3	NA	T	C	0.133135	0.139424	0.00628931	0.00594573	0.0107171	50	0	62	0	52	1	78	4	56	14	49	10	13	31.3191	23.9228	2
14126	chr19	11617184	-	Ms4a2	utr3	NA	T	C	0.102489	0.102489	0	0.00302939	0.00612618	57	0	71	0	73	0	84	2	81	9	62	14	13	31.3191	23.9228	2
14131	chr1	171051370	-	Fcgr3	utr3	NA	T	C	0.121398	0.13215	0.0107527	0.00770262	0.0134083	30	1	55	0	41	0	53	3	59	9	60	16	2	22.58	16.072	2
14131	chr1	171054135	-	Fcgr3	cds	NA	T	C	0.409013	0.409013	0	1.88663e-06	7.62768e-05	55	0	69	0	72	0	49	32	46	34	51	35	2	22.58	16.072	2
14190	chr5	21377182	+	Fgl2	utr3	NA	A	G	0.11875	0.11875	0	0.0046026	0.00864856	27	0	10	0	30	0	29	1	27	5	25	5	2	13.7234	9.30559	2
14190	chr5	21377361	+	Fgl2	utr3	NA	A	G	0.215817	0.215817	0	0.00047491	0.00151938	20	0	15	0	27	0	23	7	24	10	22	3	2	13.7234	9.30559	2
14265	chrX	68715792	+	Fmr1	utr3	NA	A	G	0.203526	0.203526	0	0.00023275	0.000937984	18	0	24	0	17	0	26	6	29	10	15	3	2	6.22469	3.36635	2
14265	chrX	68717006	+	Fmr1	utr3	NA	A	G	0.426087	0.426087	0	3.00178e-05	0.000287193	16	0	20	0	20	0	21	14	12	11	12	8	2	6.22469	3.36635	2
14390	chr16	84860841	+	Gabpa	utr3	NA	A	G	0.213597	0.213597	0	3.59235e-05	0.000321936	54	0	31	0	61	0	34	9	57	12	49	17	3	19.2381	13.4315	2
14390	chr16	84862751	+	Gabpa	utr3	NA	A	G	0.165784	0.165784	0	0.000414078	0.0013864	30	0	26	0	31	0	50	6	42	13	33	6	3	19.2381	13.4315	2
14423	chr18	24280028	+	Galnt1	cds	NA	A	G	0.146422	0.146422	0	4.33482e-05	0.000355692	100	0	51	0	78	0	144	29	96	11	64	13	3	26.1647	15.0227	1
14489	chr6	35509702	-	Mtpn	utr3	NA	T	C	0.178216	0.178216	0	4.46294e-05	0.000358937	55	0	28	0	64	0	45	11	39	7	35	8	4	107.901	54.8156	3
14489	chr6	35510724	-	Mtpn	utr3	NA	T	C	0.229109	0.229109	0	1.07614e-05	0.000169301	221	0	74	0	196	0	250	68	230	91	243	57	4	107.901	54.8156	3
14489	chr6	35511022	-	Mtpn	utr3	NA	T	C	0.106655	0.108549	0.00189394	4.88516e-06	0.000112162	210	0	117	0	175	1	338	40	332	39	301	39	4	107.901	54.8156	3
14537	chr19	17327529	-	Gcnt1	utr3	NA	T	C	0.125754	0.125754	0	0.000172063	0.000773872	59	0	64	0	69	0	53	6	58	6	45	10	4	19.4404	21.5875	1
14571	chr2	57368022	+	Gpd2	utr3	NA	A	G	0.127808	0.135215	0.00740741	0.00374053	0.00725342	44	1	36	0	39	0	26	2	26	3	10	3	3	23.1997	26.24	2
14571	chr2	57368463	+	Gpd2	utr3	NA	A	G	0.10683	0.10683	0	0.00245558	0.00515621	29	0	19	0	30	0	14	2	18	1	18	3	3	23.1997	26.24	2
14590	chr4	20052708	+	Ggh	cds	NA	A	G	0.108229	0.108229	0	0.000112606	0.000589692	96	0	64	0	92	0	70	12	76	9	64	5	1	17.0799	16.5334	1
14593	chr13	14052089	-	Ggps1	utr3	NA	T	C	0.223148	0.223148	0	0.000165047	0.000751303	34	0	41	0	36	0	19	4	20	9	22	5	11	15.4186	19.205	2
14593	chr13	14052580	-	Ggps1	utr3	NA	T	C	0.293918	0.300721	0.00680272	0.000222111	0.000908747	53	0	48	1	54	0	36	13	24	17	28	8	11	15.4186	19.205	2
14595	chr4	40805006	-	B4galt1	utr3	NA	T	C	0.10938	0.156999	0.047619	0.0264888	0.0391655	22	0	12	2	17	0	38	4	46	9	26	7	1	17.825	4.10507	1
14609	chr10	56389717	+	Gja1	utr3	NA	A	G	0.100762	0.100762	0	4.53518e-05	0.000358937	82	0	98	0	91	0	77	10	90	11	94	8	1	14.2674	16.0061	1
14660	chr1	52186360	-	Gls	utr3	NA	T	C	0.184718	0.184718	0	0.000483087	0.00153542	27	0	18	0	27	0	21	6	11	3	15	2	3	2.91553	2.70069	3
14660	chr1	52186362	-	Gls	utr3	NA	T	C	0.168503	0.168503	0	0.00055359	0.0016909	29	0	16	0	25	0	23	6	13	3	16	2	3	2.91553	2.70069	3
14660	chr1	52187118	-	Gls	utr3	NA	T	C	0.120193	0.120193	0	0.0027863	0.00572798	15	0	17	0	19	0	22	3	19	4	14	1	3	2.91553	2.70069	3
14674	chr11	109399209	+	Gna13	utr3	NA	A	G	0.105797	0.105797	0	0.00408291	0.00780069	22	0	20	0	27	0	19	4	18	2	22	1	2	17.5679	11.553	1
14679	chr3	108109220	-	Gnai3	utr3	NA	T	C	0.119032	0.119032	0	2.08702e-06	7.95173e-05	276	0	142	0	243	0	243	31	226	31	263	37	2	102.151	76.3451	1
14696	chr3	32584072	-	Gnb4	utr3	NA	T	C	0.358019	0.358019	0	0.000172692	0.000774845	18	0	10	0	23	0	17	6	8	5	8	6	2	5.56323	4.89035	1
14700	chr4	59041178	+	Gng10	utr3	NA	A	G	0.263296	0.264895	0.00159872	3.23236e-06	9.49506e-05	475	0	415	2	523	0	278	119	340	109	344	116	8	90.6268	92.7336	7
14700	chr4	59041341	+	Gng10	utr3	NA	A	G	0.374891	0.37561	0.000718391	1.47009e-06	7.08658e-05	523	0	463	1	505	0	281	197	359	180	283	174	8	90.6268	92.7336	7
14700	chr4	59041342	+	Gng10	utr3	NA	A	G	0.137558	0.139559	0.00200178	1.63633e-06	7.23836e-05	520	2	459	1	507	0	408	76	479	68	402	64	8	90.6268	92.7336	7
14700	chr4	59041557	+	Gng10	utr3	NA	A	G	0.104695	0.108313	0.00361812	1.44414e-05	0.000201858	429	1	408	0	465	4	337	48	378	42	341	38	8	90.6268	92.7336	7
14700	chr4	59041563	+	Gng10	utr3	NA	A	G	0.168727	0.168727	0	4.7454e-07	6.05445e-05	449	0	399	0	458	0	323	71	349	67	319	63	8	90.6268	92.7336	7
14700	chr4	59041665	+	Gng10	utr3	NA	A	G	0.416595	0.421018	0.00442253	5.95546e-07	6.05445e-05	384	2	353	0	368	3	205	171	226	143	190	138	8	90.6268	92.7336	7
14700	chr4	59041821	+	Gng10	utr3	NA	A	G	0.341058	0.343836	0.00277778	6.79731e-06	0.000131742	135	0	119	1	101	0	71	31	78	38	57	38	8	90.6268	92.7336	7
14782	chr8	33697930	+	Gsr	utr3	NA	A	G	0.120757	0.120757	0	7.15302e-05	0.000463713	39	0	26	0	47	0	151	19	116	20	52	6	2	41.9758	7.57213	1
14827	chr2	121429497	+	Pdia3	cds	NA	A	G	0.107381	0.108691	0.00130976	9.3298e-07	6.05445e-05	627	0	249	0	507	2	1562	197	1581	177	1251	160	1	363.574	100.965	1
14852	chr16	11220434	-	Gspt1	utr3	NA	T	C	0.109085	0.117632	0.00854701	0.00276569	0.00570119	38	0	30	0	38	1	37	3	32	6	22	3	1	29.2674	9.59203	1
15078	chr1	180802960	-	H3f3a	utr3	NA	T	C	0.167911	0.169791	0.00187993	6.71751e-07	6.05445e-05	369	0	315	1	403	1	348	65	252	53	249	54	1	119.458	120.006	1
15081	chr11	116022792	-	H3f3b	utr3	NA	T	C	0.154048	0.158886	0.00483761	5.63126e-07	6.05445e-05	1208	4	1216	8	1277	6	1001	220	1046	167	927	175	2	438.941	446.36	1
15107	chr3	131233797	-	Hadh	utr3	NA	T	C	0.276437	0.276437	0	4.45826e-06	0.000108149	129	0	127	0	122	0	61	23	73	29	86	32	1	14.6444	16.8563	1
15159	chrX	169311856	-	Hccs	utr3	NA	T	C	0.383723	0.383723	0	4.03425e-05	0.000343185	24	0	15	0	15	0	41	30	50	22	15	11	1	12.1683	2.40695	1
15234	chr5	16561111	+	Hgf	cds	NA	A	G	0.214916	0.214916	0	3.88942e-05	0.000334733	43	0	71	0	66	0	41	8	35	10	40	14	4	7.44072	9.72318	2
15234	chr5	16619720	+	Hgf	utr3	NA	A	G	0.241703	0.241703	0	0.000330401	0.00119109	19	0	34	0	21	0	8	3	10	4	15	3	4	7.44072	9.72318	2
15277	chr6	82725424	-	Hk2	utr3	NA	T	C	0.11863	0.11863	0	0.000118519	0.000602204	58	0	33	0	70	0	37	5	33	5	51	6	1	9.59284	15.1981	1
15289	chr5	149047371	-	Hmgb1	utr3	NA	T	C	0.106101	0.106101	0	0.00010905	0.000580776	88	0	63	0	80	0	63	6	59	10	74	7	5	123.276	129.916	2
15289	chr5	149047688	-	Hmgb1	utr3	NA	T	C	0.180344	0.181602	0.00125786	2.35219e-06	8.50409e-05	276	0	264	1	329	0	253	59	257	49	218	53	5	123.276	129.916	2
15381	chr14	52073577	-	Hnrnpc	utr3	NA	T	C	0.12062	0.12875	0.00813008	0.00247058	0.0051838	23	0	40	0	40	1	17	3	23	2	27	5	3	146.728	163.51	1
15395	chr6	52232186	-	Hoxa10	utr3	NA	T	C	0.134094	0.134094	0	0.0053568	0.00975852	18	0	11	0	23	0	19	6	35	3	11	1	1	3.8998	2.755	1
15568	chr8	4288534	-	Elavl1	utr3	NA	T	C	0.215421	0.215421	0	1.62171e-05	0.000213258	43	0	39	0	43	0	90	29	81	20	35	9	2	14.5345	5.37712	1
16401	chr2	79328791	+	Itga4	utr3	NA	A	G	0.109731	0.109731	0	0.0057142	0.0103345	25	0	30	0	31	0	13	1	22	1	11	3	5	6.90171	10.5767	4
16401	chr2	79328797	+	Itga4	utr3	NA	A	G	0.108181	0.108181	0	0.00439208	0.00831545	25	0	30	0	34	0	12	1	20	1	12	3	5	6.90171	10.5767	4
16401	chr2	79330507	+	Itga4	utr3	NA	A	G	0.111111	0.111111	0	0.00234928	0.00497339	26	0	43	0	41	0	22	2	19	1	16	4	5	6.90171	10.5767	4
16401	chr2	79330564	+	Itga4	utr3	NA	A	G	0.150198	0.150198	0	0.00130441	0.00316017	25	0	32	0	35	0	16	5	17	3	15	1	5	6.90171	10.5767	4
16403	chr2	71857967	+	Itga6	NA	NA	A	G	0.120505	0.120505	0	0.00124673	0.00306585	21	0	17	0	30	0	20	3	17	3	34	3	2	6.6273	3.76062	1
16412	chr8	128732767	+	Itgb1	utr3	NA	A	G	0.195374	0.201222	0.00584795	2.74809e-05	0.000272634	69	0	56	1	67	0	198	59	216	45	95	24	2	107.019	25.4766	2
16412	chr8	128733177	+	Itgb1	utr3	NA	A	G	0.103549	0.103549	0	0.00330418	0.0065388	24	0	15	0	15	0	27	3	23	4	15	1	2	107.019	25.4766	2
16413	chr12	21270734	-	Itgb1bp1	utr3	NA	T	C	0.102989	0.102989	0	0.000510575	0.00158527	46	0	20	0	29	0	29	4	32	3	44	5	1	18.9237	19.5861	1
16423	chr16	49912227	+	Cd47	utr3	NA	A	G	0.161558	0.161558	0	0.000145604	0.000692125	34	0	38	0	32	0	27	6	21	4	30	5	4	99.5671	40.1316	2
16423	chr16	49912669	+	Cd47	utr3	NA	A	G	0.219048	0.219048	0	0.00011303	0.000591087	40	0	49	0	46	0	29	6	25	10	16	4	4	99.5671	40.1316	2
16430	chr9	36731519	-	Stt3a	utr3	NA	T	C	0.10708	0.10708	0	0.0104302	0.0174844	16	0	10	0	23	0	15	1	12	1	9	2	3	85.4028	98.015	2
16430	chr9	36732084	-	Stt3a	utr3	NA	T	C	0.103419	0.103419	0	0.00434072	0.00825454	29	0	45	0	43	0	24	2	29	1	16	4	3	85.4028	98.015	2
16431	chrX	107397522	-	Itm2a	utr3	NA	T	C	0.155913	0.160815	0.00490196	0.000173487	0.000777182	67	1	53	0	51	0	47	8	49	9	36	8	3	19.8681	20.3448	2
16431	chrX	107397635	-	Itm2a	utr3	NA	T	C	0.294348	0.294348	0	8.6118e-05	0.000510163	78	0	58	0	53	0	39	11	39	13	27	19	3	19.8681	20.3448	2
16432	chr14	73362895	-	Itm2b	utr3	NA	T	C	0.106773	0.108106	0.00133333	4.32204e-05	0.000355692	249	1	116	0	248	0	702	112	565	60	451	45	6	290.113	81.84	3
16432	chr14	73362975	-	Itm2b	utr3	NA	T	C	0.233538	0.234962	0.0014245	4.88069e-06	0.000112162	449	0	233	1	374	0	743	278	817	227	569	156	6	290.113	81.84	3
16432	chr14	73362976	-	Itm2b	utr3	NA	T	C	0.222635	0.226915	0.00428046	7.05838e-06	0.000134718	456	2	234	2	374	0	748	271	846	214	573	155	6	290.113	81.84	3
16573	chr18	6201431	-	Kif5b	utr3	NA	T	C	0.172619	0.172619	0	0.000523469	0.00161729	27	0	23	0	27	0	21	3	18	6	18	3	4	33.8554	12.7809	3
16573	chr18	6201433	-	Kif5b	utr3	NA	T	C	0.233417	0.272947	0.0395299	0.00125457	0.00308111	25	1	23	1	25	1	20	4	16	7	15	8	4	33.8554	12.7809	3
16573	chr18	6201648	-	Kif5b	utr3	NA	T	C	0.10359	0.10359	0	0.0225184	0.0340859	32	0	15	0	36	0	20	6	23	2	14	0	4	33.8554	12.7809	3
16648	chr14	61366707	-	Kpna3	utr3	NA	T	C	0.103525	0.103525	0	2.05405e-05	0.000234749	128	0	85	0	128	0	109	12	107	11	97	13	8	53.2385	53.6669	4
16648	chr14	61366808	-	Kpna3	utr3	NA	T	C	0.140693	0.140693	0	1.02827e-05	0.000163135	106	0	115	0	134	0	95	15	97	15	95	17	8	53.2385	53.6669	4
16648	chr14	61366812	-	Kpna3	utr3	NA	T	C	0.101503	0.101503	0	0.000392444	0.00133538	103	0	112	0	133	0	98	12	103	5	97	17	8	53.2385	53.6669	4
16648	chr14	61367230	-	Kpna3	utr3	NA	T	C	0.508398	0.508398	0	2.04003e-06	7.95173e-05	121	0	108	0	122	0	57	57	46	39	49	64	8	53.2385	53.6669	4
16650	chr4	129644634	-	Kpna6	utr3	NA	T	C	0.105701	0.116117	0.0104167	0.0167917	0.0265505	31	1	40	0	42	0	12	3	13	1	12	1	1	6.23156	13.6728	1
16783	chr8	13174800	+	Lamp1	utr3	NA	A	G	0.139347	0.151252	0.0119048	0.00036127	0.0012636	27	1	18	0	48	0	91	18	80	16	36	5	1	16.9112	4.37803	1
16784	chrX	38405182	-	Lamp2	utr3	NA	T	C	0.112255	0.112255	0	0.000563025	0.00170861	55	0	37	0	60	0	31	6	34	2	37	5	19	32.3468	38.0353	12
16784	chrX	38405184	-	Lamp2	utr3	NA	T	C	0.302988	0.302988	0	0.000175409	0.000779595	52	0	38	0	63	0	19	15	27	7	31	11	19	32.3468	38.0353	12
16784	chrX	38405185	-	Lamp2	utr3	NA	T	C	0.233444	0.233444	0	0.000158579	0.000729813	54	0	40	0	64	0	23	12	29	6	35	8	19	32.3468	38.0353	12
16784	chrX	38405196	-	Lamp2	utr3	NA	T	C	0.135678	0.142481	0.00680272	0.000802592	0.00220113	50	0	48	1	68	0	35	9	38	4	41	6	19	32.3468	38.0353	12
16784	chrX	38405226	-	Lamp2	utr3	NA	T	C	0.108935	0.108935	0	0.000202989	0.000854692	59	0	62	0	68	0	38	5	49	8	53	4	19	32.3468	38.0353	12
16784	chrX	38405338	-	Lamp2	utr3	NA	T	C	0.240158	0.243161	0.003003	0.000244574	0.000969017	96	0	110	1	100	0	58	31	70	16	66	16	19	32.3468	38.0353	12
16784	chrX	38405342	-	Lamp2	utr3	NA	T	C	0.148495	0.148495	0	5.05772e-05	0.000382637	95	0	112	0	96	0	76	19	74	10	76	11	19	32.3468	38.0353	12
16784	chrX	38419639	-	Lamp2	utr3	NA	T	C	0.169003	0.169003	0	8.71309e-06	0.000152262	91	0	110	0	115	0	76	16	74	15	66	13	19	32.3468	38.0353	12
16784	chrX	38420118	-	Lamp2	utr3	NA	T	C	0.113805	0.113805	0	4.1588e-05	0.000349823	154	0	234	0	238	0	191	17	150	27	150	18	19	32.3468	38.0353	12
16784	chrX	38420777	-	Lamp2	utr3	NA	T	C	0.300123	0.300123	0	5.15411e-06	0.000113657	166	0	200	0	221	0	106	54	124	40	79	37	19	32.3468	38.0353	12
16784	chrX	38420844	-	Lamp2	utr3	NA	T	C	0.131969	0.131969	0	5.65598e-06	0.00012015	161	0	199	0	194	0	135	18	148	26	142	21	19	32.3468	38.0353	12
16784	chrX	38421243	-	Lamp2	utr3	NA	T	C	0.149943	0.149943	0	2.02886e-05	0.000232576	165	0	196	0	197	0	115	27	139	18	112	19	19	32.3468	38.0353	12
16792	chr4	130936010	+	Laptm5	utr3	NA	A	G	0.113696	0.117446	0.00374983	1.24797e-06	6.68012e-05	500	1	549	4	494	1	343	49	443	53	438	60	1	226.124	251.483	1
16859	chr11	78963281	-	Lgals9	utr3	NA	T	C	0.100544	0.104497	0.00395249	1.37053e-06	6.77649e-05	1445	3	1599	11	1688	5	1320	130	1288	168	1340	163	1	365.64	392.769	1
16865	chr1	131166395	+	Eif2d	utr3	NA	A	G	0.144706	0.146558	0.00185185	8.89013e-06	0.000153334	179	0	179	1	194	0	127	23	132	20	142	26	1	15.6365	17.6969	1
16889	chr19	34493050	-	Lipa	utr3	NA	T	C	0.127525	0.127525	0	0.00164642	0.00375639	25	0	32	0	23	0	10	2	14	2	10	1	1	5.83307	9.86101	1
16978	chr1	91116299	+	Lrrfip1	utr3	NA	A	G	0.109069	0.109069	0	0.000318166	0.00115473	63	0	60	0	75	0	57	11	61	7	45	3	4	39.0712	37.6752	2
16978	chr1	91116732	+	Lrrfip1	utr3	NA	A	G	0.176633	0.176633	0	7.44746e-05	0.000473801	56	0	38	0	67	0	49	15	49	9	49	8	4	39.0712	37.6752	2
17064	chr2	148438317	-	Cd93	utr3	NA	T	C	0.141558	0.141558	0	0.00131697	0.0031865	27	0	27	0	29	0	9	1	9	2	12	2	2	3.36722	9.11549	2
17064	chr2	148438361	-	Cd93	utr3	NA	T	C	0.153419	0.153419	0	0.00192117	0.0042592	23	0	17	0	33	0	13	2	9	3	12	1	2	3.36722	9.11549	2
17082	chr1	40463037	+	Il1rl1	utr3	NA	A	G	0.127778	0.127778	0	0.000771755	0.00213997	19	0	35	0	24	0	21	3	33	7	33	3	10	11.565	8.92353	4
17082	chr1	40463043	+	Il1rl1	utr3	NA	A	G	0.130808	0.130808	0	0.000653668	0.00189654	21	0	36	0	24	0	21	2	38	5	30	7	10	11.565	8.92353	4
17082	chr1	40463265	+	Il1rl1	utr3	NA	A	G	0.113527	0.113527	0	0.0259043	0.0385438	20	0	19	0	26	0	22	0	20	4	19	4	10	11.565	8.92353	4
17082	chr1	40464304	+	Il1rl1	utr3	NA	A	G	0.120455	0.120455	0	0.0253472	0.0378346	31	0	28	0	23	0	25	0	31	9	38	6	10	11.565	8.92353	4
17113	chr6	122316933	+	M6pr	utr3	NA	A	G	0.141833	0.145145	0.00331232	2.51443e-06	8.80269e-05	857	5	868	0	963	4	639	102	662	126	644	103	3	150.648	170.302	3
17113	chr6	122317179	+	M6pr	utr3	NA	A	G	0.106782	0.108199	0.00141721	2.76439e-06	8.95441e-05	708	2	696	1	818	0	572	78	568	70	601	63	3	150.648	170.302	3
17113	chr6	122317328	+	M6pr	utr3	NA	A	G	0.105183	0.107718	0.00253452	2.01979e-05	0.000232245	837	1	775	5	819	0	634	69	605	90	644	68	3	150.648	170.302	3
17126	chr18	76305107	+	Smad2	utr3	NA	A	G	0.357051	0.365385	0.00833333	0.000475407	0.00151938	48	0	39	1	51	0	19	20	24	12	36	12	1	8.28094	8.5398	1
17155	chr10	53905336	-	Man1a	utr3	NA	T	C	0.100767	0.100767	0	0.00795678	0.0137742	30	0	18	0	27	0	24	6	22	1	16	1	3	7.57908	4.98424	1
17191	chr18	70625936	+	Mbd2	utr3	NA	A	G	0.200501	0.200501	0	0.000901	0.00238743	18	0	19	0	19	0	15	6	17	2	15	4	2	2.60038	2.24499	1
17196	chr18	82556410	+	Mbp	utr3	NA	A	G	0.116439	0.116439	0	0.000305078	0.00112989	33	0	29	0	56	0	38	4	35	4	28	5	3	13.8556	14.4064	2
17196	chr18	82556504	+	Mbp	utr3	NA	A	G	0.116162	0.116162	0	0.000251115	0.000982511	48	0	30	0	41	0	29	4	40	4	38	6	3	13.8556	14.4064	2
17250	chr16	14474351	+	Abcc1	utr3	NA	A	G	0.144487	0.144487	0	0.00126503	0.00310275	41	0	57	0	65	0	29	8	41	2	34	7	1	17.4442	27.0356	1
17252	chr12	79175129	-	Rdh11	utr3	NA	T	C	0.171125	0.182236	0.0111111	0.00157921	0.00364146	49	0	29	1	54	0	41	6	20	8	39	6	1	17.3035	18.2308	1
17274	chr8	72180552	+	Rab8a	utr3	NA	A	G	0.22133	0.224889	0.00355943	1.32111e-06	6.73499e-05	459	0	485	1	460	4	363	108	320	98	318	85	2	54.1122	57.4584	1
17354	chr2	18211700	+	Mllt10	utr3	NA	A	G	0.125731	0.125731	0	0.0207962	0.031955	22	0	23	0	27	0	15	4	19	0	25	5	1	9.52772	9.83794	1
17434	chr13	114828455	+	Mocs2	utr3	NA	A	G	0.109388	0.109388	0	0.000911205	0.00240599	63	0	71	0	78	0	57	6	67	15	76	4	1	5.50983	5.73273	1
17698	chrX	96096094	+	Msn	utr5	NA	A	G	0.114491	0.185494	0.0710027	0.0132531	0.0215441	38	3	38	3	42	3	19	5	23	4	24	6	3	126.333	168.569	2
17698	chrX	96168437	+	Msn	utr3	NA	A	G	0.204292	0.204292	0	1.11551e-06	6.64841e-05	247	0	255	0	306	0	137	38	146	37	175	42	3	126.333	168.569	2
17931	chr10	108278948	+	Ppp1r12a	utr3	NA	A	G	0.220599	0.220599	0	0.000278437	0.00105537	25	0	24	0	27	0	17	7	18	3	17	5	1	8.03245	7.89684	1
17961	chr8	67502217	+	Nat2	utr3	NA	A	G	0.208874	0.208874	0	0.000692755	0.00197338	21	0	32	0	38	0	25	10	20	2	15	5	2	8.31064	9.02663	1
17969	chr5	134221477	-	Ncf1	utr3	NA	T	C	0.131713	0.134649	0.00293686	8.24929e-06	0.000148408	251	0	92	0	225	2	224	33	282	43	323	54	1	66.8305	40.6908	1
17975	chr1	86348012	-	Ncl	utr3	NA	T	C	0.116139	0.116139	0	0.0128443	0.0209521	28	0	32	0	34	0	10	3	12	0	15	2	19	250.591	284.59	1
17988	chr15	66930625	-	Ndrg1	utr3	NA	T	C	0.222774	0.23319	0.0104167	0.000199853	0.000846051	39	0	35	0	31	1	31	11	20	6	23	6	1	5.7513	4.56644	1
18000	chr1	93508882	+	2022-09-02	utr3	NA	A	G	0.153665	0.170756	0.0170912	2.43755e-05	0.000256728	176	1	207	4	219	6	155	37	155	34	154	25	6	47.7489	55.8455	5
18000	chr1	93509057	+	2022-09-02	utr3	NA	A	G	0.116779	0.125571	0.00879138	6.35732e-05	0.000434511	267	1	260	3	264	3	209	27	186	37	225	24	6	47.7489	55.8455	5
18000	chr1	93509108	+	2022-09-02	utr3	NA	A	G	0.118291	0.132879	0.0145877	0.000289023	0.00109	262	2	266	9	288	1	184	36	203	29	178	22	6	47.7489	55.8455	5
18000	chr1	93509128	+	2022-09-02	utr3	NA	A	G	0.111782	0.118354	0.00657182	6.72615e-05	0.00044587	222	1	251	2	271	2	141	28	191	20	201	21	6	47.7489	55.8455	5
18000	chr1	93509136	+	2022-09-02	utr3	NA	A	G	0.104279	0.1055	0.001221	0.000259623	0.00100224	243	0	266	0	272	1	150	28	206	18	222	19	6	47.7489	55.8455	5
18010	chr17	34935174	+	Neu1	utr3	NA	A	G	0.247865	0.247865	0	2.37501e-05	0.000255144	65	0	49	0	92	0	48	19	69	20	52	16	1	21.5515	21.3693	1
18082	chr11	4893249	+	Nipsnap1	utr3	NA	A	G	0.201872	0.207292	0.00542005	2.59458e-05	0.000263209	141	0	121	2	101	0	79	21	77	22	94	22	3	19.7722	24.6789	2
18082	chr11	4893530	+	Nipsnap1	utr3	NA	A	G	0.178675	0.1934	0.014725	0.00176129	0.00397268	67	1	70	1	64	1	46	6	51	9	37	17	3	19.7722	24.6789	2
18102	chr11	93959375	-	Nme1	utr3	NA	T	C	0.243498	0.246765	0.00326775	3.40225e-07	6.05445e-05	1895	9	2018	6	1890	4	1217	454	1256	428	1403	383	1	34.3337	39.1849	1
18104	chr8	107388598	-	Nqo1	utr3	NA	T	C	0.226834	0.230009	0.0031746	1.54554e-05	0.000208614	113	0	104	1	120	0	75	28	88	22	86	24	4	44.9243	41.3794	1
18176	chr3	103066090	+	Nras	utr3	NA	A	G	0.16825	0.502239	0.333989	0.00211196	0.00459546	54	25	71	34	60	34	34	43	45	45	48	39	7	27.942	33.3599	2
18176	chr3	103067678	+	Nras	utr3	NA	A	G	0.19243	0.19243	0	0.00101392	0.00261298	30	0	31	0	42	0	15	7	11	2	17	2	7	27.942	33.3599	2
18393	chr1	58463283	-	Orc2	utr3	NA	T	C	0.100099	0.100099	0	0.000307035	0.00113326	43	0	32	0	48	0	38	6	56	5	56	5	2	29.7891	19.022	1
18408	chr8	22375954	-	Slc25a15	utr3	NA	T	C	0.22906	0.22906	0	0.000836793	0.00226193	16	0	14	0	12	0	22	4	18	9	20	5	4	7.31749	4.14051	2
18408	chr8	22375958	-	Slc25a15	utr3	NA	T	C	0.13284	0.13284	0	0.00244498	0.0051387	18	0	15	0	10	0	26	4	22	5	23	2	4	7.31749	4.14051	2
18438	chr5	122728524	+	P2rx4	utr3	NA	A	G	0.162012	0.162012	0	0.000199649	0.000846051	48	0	30	0	61	0	72	21	84	10	66	12	1	22.1027	9.78692	1
18453	chr11	120560515	-	P4hb	utr3	NA	T	C	0.101661	0.107268	0.00560654	7.15781e-07	6.05445e-05	949	7	493	2	729	4	890	90	914	120	949	122	1	434.757	282.759	1
18458	chr15	36595731	-	Pabpc1	utr3	NA	T	C	0.189787	0.194787	0.005	3.74961e-05	0.000329674	208	0	197	3	259	0	154	39	150	41	144	29	2	44.528	47.3148	1
18475	chr9	45967265	-	Pafah1b2	utr3	NA	T	C	0.254876	0.290712	0.0358359	3.75268e-05	0.000329674	90	1	46	3	82	3	110	49	105	50	88	28	1	43.9624	18.3018	1
18477	chr4	116699541	+	Prdx1	utr3	NA	A	G	0.167995	0.187603	0.0196078	0.00238632	0.00504077	41	0	32	2	42	0	22	7	23	5	18	3	2	246.471	294.669	1
18537	chr10	7630392	-	Pcmt1	utr3	NA	T	C	0.142543	0.142543	0	0.00103149	0.00264738	82	0	61	0	83	0	80	18	76	19	87	4	3	39.9568	34.3861	2
18537	chr10	7630393	-	Pcmt1	utr3	NA	T	C	0.114496	0.114496	0	0.000702371	0.00199314	81	0	60	0	82	0	88	14	78	15	85	4	3	39.9568	34.3861	2
18607	chr17	24080430	-	Pdpk1	cds	NA	T	C	0.107585	0.107585	0	0.000324835	0.0011778	40	0	20	0	42	0	85	7	64	11	72	8	1	7.08329	4.9374	1
18637	chr1	171358428	+	Pfdn2	utr3	NA	A	G	0.12137	0.125815	0.00444444	0.00348768	0.00684072	70	0	74	1	93	0	45	12	62	8	54	3	2	36.0682	39.839	1
18700	chrX	164432955	+	Piga	utr3	NA	A	G	0.22381	0.22381	0	0.000258339	0.000998589	21	0	30	0	35	0	18	8	25	4	24	7	2	7.52336	7.18321	1
18718	chr2	18842625	-	Pip4k2a	utr3	NA	T	C	0.121235	0.121235	0	0.00309214	0.00621072	17	0	10	0	21	0	21	4	23	4	17	1	3	13.5401	5.49382	1
18749	chr3	146730095	-	Prkacb	utr3	NA	T	C	0.100888	0.100888	0	0.000227613	0.000922225	77	0	99	0	80	0	83	9	89	15	93	6	6	33.9216	27.3214	3
18749	chr3	146730372	-	Prkacb	utr3	NA	T	C	0.166951	0.166951	0	6.75262e-05	0.000446219	83	0	93	0	86	0	74	22	93	14	61	10	6	33.9216	27.3214	3
18749	chr3	146730525	-	Prkacb	utr3	NA	T	C	0.22346	0.22346	0	5.28137e-06	0.000113657	66	0	71	0	70	0	102	30	85	22	61	19	6	33.9216	27.3214	3
18769	chr2	163726009	+	Pkig	utr3	NA	A	G	0.21838	0.21838	0	2.78046e-06	8.95441e-05	137	0	118	0	194	0	154	48	150	45	135	31	1	30.1052	23.0714	1
18777	chr1	4846523	+	Lypla1	utr3	NA	A	G	0.27838	0.27838	0	3.42316e-06	9.74065e-05	144	0	139	0	177	0	129	54	116	35	92	41	5	26.8798	26.6234	1
18826	chr14	75230502	+	Lcp1	utr3	NA	A	G	0.17671	0.186156	0.00944536	8.91576e-07	6.05445e-05	1858	7	1856	32	1950	15	1020	224	1143	260	1237	296	1	239.733	320.124	1
18968	chrX	93305169	-	Pola1	utr3	NA	T	C	0.120778	0.125906	0.00512821	0.000906784	0.00239768	64	1	73	0	79	0	43	3	40	8	41	7	3	18.4405	24.383	1
19014	chr11	98169398	-	Med1	cds	NA	T	C	0.103025	0.103025	0	0.000298153	0.00111091	119	0	116	0	110	0	61	6	79	5	63	12	2	14.0311	22.751	1
19027	chr12	32976205	+	Sypl	utr3	NA	A	G	0.132228	0.132228	0	7.68201e-07	6.05445e-05	476	0	416	0	509	0	412	63	409	68	282	39	9	41.8144	49.2292	6
19027	chr12	32976258	+	Sypl	utr3	NA	A	G	0.241449	0.243678	0.00222965	2.56735e-07	5.67838e-05	466	2	413	1	483	0	335	105	263	82	237	81	9	41.8144	49.2292	6
19027	chr12	32976970	+	Sypl	utr3	NA	A	G	0.119152	0.119152	0	0.00029675	0.00110912	65	0	49	0	84	0	48	10	58	8	44	3	9	41.8144	49.2292	6
19027	chr12	32977792	+	Sypl	utr3	NA	A	G	0.50138	0.50138	0	7.02485e-06	0.000134718	56	0	51	0	70	0	22	20	25	21	18	24	9	41.8144	49.2292	6
19027	chr12	32977870	+	Sypl	utr3	NA	A	G	0.174183	0.174183	0	6.36136e-05	0.000434511	41	0	46	0	68	0	35	7	27	7	34	6	9	41.8144	49.2292	6
19027	chr12	32978125	+	Sypl	utr3	NA	A	G	0.256211	0.256211	0	0.000131468	0.000647865	28	0	18	0	39	0	18	6	16	7	11	3	9	41.8144	49.2292	6
19038	chr18	53406684	-	Ppic	utr3	NA	T	C	0.640425	0.644911	0.00448532	9.50034e-07	6.05445e-05	522	0	431	5	502	1	121	258	193	295	170	315	3	151.194	154.927	1
19046	chr5	32492185	+	Ppp1cb	utr3	NA	A	G	0.159878	0.171253	0.0113746	7.10314e-05	0.000463157	170	0	130	1	147	4	171	42	171	32	127	24	3	28.2888	22.0998	1
19070	chr1	55153216	+	Mob4	utr3	NA	A	G	0.124974	0.124974	0	8.97145e-05	0.000524614	61	0	76	0	70	0	67	9	48	5	31	6	3	19.2852	21.4719	2
19070	chr1	55153522	+	Mob4	utr3	NA	A	G	0.258057	0.258057	0	1.56499e-05	0.000209408	72	0	80	0	72	0	48	17	42	11	41	18	3	19.2852	21.4719	2
19073	chr10	62494561	-	Srgn	utr3	NA	T	C	0.123303	0.12448	0.00117684	2.49606e-07	5.67838e-05	1083	0	1123	1	1133	3	939	127	928	139	904	128	2	304.418	314.612	1
19088	chr12	31958903	-	Prkar2b	utr3	NA	T	C	0.278415	0.278415	0	1.29191e-05	0.000189011	30	0	20	0	32	0	83	28	71	31	31	12	4	31.2757	5.83875	1
19122	chr2	131937871	+	Prnp	utr3	NA	A	G	0.107104	0.107104	0	0.00379477	0.0073359	27	0	25	0	22	0	27	1	39	8	23	3	1	13.4172	10.6719	1
19201	chr18	77882181	+	Pstpip2	utr3	NA	A	G	0.117965	0.126512	0.00854701	0.00658637	0.0117091	28	0	24	0	38	1	39	2	36	8	40	7	3	14.434	8.80052	1
19211	chr19	32811766	+	Pten	cds	NA	A	G	0.136544	0.136544	0	0.00016884	0.000765788	30	0	17	0	15	0	103	20	98	15	31	4	4	12.6334	10.2173	1
19224	chr2	36251765	+	Ptgs1	utr3	NA	A	G	0.15808	0.163456	0.00537634	8.04791e-05	0.00049166	72	0	91	0	61	1	52	12	58	9	74	15	1	87.7473	71.5461	1
19244	chr4	129848670	+	Ptp4a2	utr3	NA	A	G	0.370885	0.387781	0.0168961	5.19598e-05	0.000386105	46	1	33	1	51	0	18	11	23	12	19	15	5	30.5134	30.2458	2
19244	chr4	129849429	+	Ptp4a2	utr3	NA	A	G	0.213526	0.213526	0	0.000213145	0.000881654	51	0	58	0	75	0	32	13	36	11	60	8	5	30.5134	30.2458	2
19291	chr11	6468251	-	Purb	utr3	NA	T	C	0.201501	0.201501	0	0.000264105	0.00101641	33	0	25	0	29	0	22	4	14	5	13	3	13	7.89331	8.65315	4
19291	chr11	6471273	-	Purb	utr3	NA	T	C	0.138384	0.138384	0	0.00473635	0.00885563	24	0	31	0	24	0	29	1	18	4	12	3	13	7.89331	8.65315	4
19291	chr11	6471282	-	Purb	utr3	NA	T	C	0.43387	0.445364	0.0114943	0.000156584	0.000723086	25	0	28	1	21	0	15	14	17	8	7	8	13	7.89331	8.65315	4
19291	chr11	6471870	-	Purb	utr3	NA	T	C	0.121719	0.121719	0	0.00201272	0.00441015	18	0	24	0	35	0	12	1	31	3	12	3	13	7.89331	8.65315	4
19324	chr11	20225689	+	Rab1a	utr3	NA	A	G	0.108172	0.108172	0	2.42162e-05	0.000256562	146	0	116	0	118	0	112	17	104	12	102	10	2	71.1021	71.8808	1
19346	chr7	100639884	+	Rab6a	utr3	NA	A	G	0.155013	0.155013	0	0.00039356	0.00133796	21	0	12	0	10	0	85	16	107	15	40	9	1	16.6348	2.67549	1
19356	chr13	100627835	-	Rad17	utr3	NA	T	C	0.111472	0.111472	0	0.00142223	0.00337174	22	0	17	0	28	0	20	2	19	3	25	3	1	14.8028	15.5351	1
19360	chr11	53698139	-	Rad50	cds	NA	T	C	0.124383	0.124383	0	2.48737e-05	0.000259792	126	0	78	0	89	0	98	14	92	16	90	10	1	22.7886	21.0265	1
19384	chr5	129023465	+	Ran	utr3	NA	A	G	0.165986	0.181404	0.015418	0.00333266	0.00658131	164	0	167	7	165	1	122	33	158	15	105	34	1	382.212	407.127	1
19651	chr8	91090220	+	Rbl2	cds	NA	A	G	0.210648	0.210648	0	0.000115388	0.000593515	22	0	16	0	16	0	48	15	52	10	33	10	1	14.4367	4.8939	1
19652	chrX	8142563	-	Rbm3	utr3	NA	T	C	0.460929	0.460929	0	0.000179678	0.000789241	22	0	17	0	39	0	27	16	6	11	7	4	2	68.4382	69.7978	2
19652	chrX	8142567	-	Rbm3	utr3	NA	T	C	0.172806	0.172806	0	0.000487942	0.00154433	22	0	22	0	41	0	41	5	14	4	13	3	2	68.4382	69.7978	2
19777	chr7	37961306	-	Uri1	utr3	NA	T	C	0.563989	0.563989	0	3.28495e-05	0.000305728	19	0	18	0	36	0	26	53	31	43	14	11	1	18.5468	5.81459	1
19821	chr1	151470347	-	Rnf2	utr3	NA	T	C	0.135277	0.135277	0	6.53329e-05	0.000440761	76	0	82	0	97	0	59	13	81	10	46	6	1	23.513	27.8036	1
19877	chr18	10116837	-	Rock1	cds	NA	T	C	0.101017	0.101017	0	0.00101354	0.00261298	15	0	21	0	21	0	81	10	75	8	28	3	3	14.6537	6.05273	1
19878	chr12	16985065	+	Rock2	utr3	NA	A	G	0.242854	0.298736	0.0558824	0.00304816	0.00615526	25	0	15	2	19	1	13	6	9	4	8	3	1	2.953	3.21998	1
19889	chrX	20398307	+	Rp2	utr3	NA	A	G	0.188889	0.188889	0	0.000230319	0.000931182	66	0	76	0	72	0	33	12	40	10	45	5	7	16.7087	20.5235	3
19889	chrX	20399134	+	Rp2	utr3	NA	A	G	0.162452	0.162452	0	0.00124018	0.00305575	55	0	74	0	82	0	46	17	56	3	35	7	7	16.7087	20.5235	3
19889	chrX	20399746	+	Rp2	utr3	NA	A	G	0.13725	0.13725	0	0.000187208	0.000812136	43	0	34	0	52	0	56	8	37	4	30	7	7	16.7087	20.5235	3
20024	chr15	11982696	-	Sub1	utr3	NA	T	C	0.131279	0.131279	0	0.00206901	0.00451771	20	0	20	0	15	0	13	2	15	2	12	2	5	59.0873	59.3097	4
20024	chr15	11982697	-	Sub1	utr3	NA	T	C	0.36727	0.36727	0	0.000194819	0.000830519	21	0	22	0	15	0	12	5	9	9	9	4	5	59.0873	59.3097	4
20024	chr15	11982704	-	Sub1	utr3	NA	T	C	0.135076	0.135076	0	0.00184171	0.00412684	23	0	17	0	14	0	16	2	15	2	14	3	5	59.0873	59.3097	4
20024	chr15	11982898	-	Sub1	utr3	NA	T	C	0.128161	0.128161	0	0.00332976	0.00658044	13	0	20	0	11	0	19	3	17	2	12	2	5	59.0873	59.3097	4
20091	chr3	86141318	-	Rps3a1	cds	NA	T	C	0.108195	0.109737	0.00154193	9.43435e-08	4.43415e-05	1862	3	1989	5	1961	1	1484	180	1536	177	1649	220	1	805.111	886.817	1
20168	chr19	7426573	-	Rtn3	utr3	NA	T	C	0.123264	0.132931	0.00966715	1.89507e-05	0.000226797	147	1	68	1	128	1	127	21	142	19	124	20	1	56.9562	38.8477	1
20218	chr4	129715356	-	Khdrbs1	utr3	NA	T	C	0.150086	0.157333	0.00724638	0.000240102	0.000959967	45	1	37	0	34	0	124	27	123	16	60	13	5	27.4321	5.29529	3
20218	chr4	129715375	-	Khdrbs1	utr3	NA	T	C	0.189576	0.255449	0.065873	0.00733041	0.0128496	49	0	34	6	40	2	131	47	143	32	49	23	5	27.4321	5.29529	3
20218	chr4	129715654	-	Khdrbs1	utr3	NA	T	C	0.122889	0.122889	0	0.00082498	0.00224095	37	0	14	0	33	0	133	30	148	15	49	5	5	27.4321	5.29529	3
20220	chr14	57802529	+	Sap18	utr3	NA	A	G	0.139257	0.144232	0.00497512	0.000405288	0.00136549	61	0	66	1	54	0	54	11	61	6	38	8	1	6.3275	7.07893	1
20224	chr10	61691661	+	Sar1a	utr3	NA	A	G	0.102456	0.103433	0.000977517	4.36486e-06	0.000107973	323	0	301	0	340	1	245	26	268	32	232	28	1	77.4812	85.8751	1
20250	chr19	44303593	+	Scd2	utr3	NA	A	G	0.127469	0.130616	0.00314735	0.000106004	0.000569084	322	0	326	2	298	1	160	32	213	20	210	34	3	81.0509	112.072	1
20305	chr11	83587945	-	Ccl6	utr3	NA	T	C	0.125049	0.133596	0.00854701	0.000457033	0.00147379	38	1	87	0	56	0	59	11	21	3	52	7	8	161.184	178.72	5
20305	chr11	83587953	-	Ccl6	utr3	NA	T	C	0.562597	0.562597	0	1.18657e-05	0.000178867	41	0	99	0	70	0	26	47	12	9	25	40	8	161.184	178.72	5
20305	chr11	83588295	-	Ccl6	utr3	NA	T	C	0.297061	0.332403	0.0353425	0.000140278	0.000675347	151	7	239	6	181	7	174	99	88	25	132	93	8	161.184	178.72	5
20305	chr11	83588571	-	Ccl6	utr3	NA	T	C	0.259205	0.260725	0.00152033	1.00639e-05	0.000161023	716	1	1109	2	731	1	583	237	417	102	645	272	8	161.184	178.72	5
20305	chr11	83588576	-	Ccl6	utr3	NA	T	C	0.163053	0.166904	0.00385174	2.29375e-05	0.000248545	709	1	1125	7	754	3	654	176	453	66	784	151	8	161.184	178.72	5
20308	chr11	83574047	-	Ccl9	utr3	NA	T	C	0.206436	0.206436	0	8.47183e-05	0.000507231	46	0	59	0	78	0	50	10	56	11	37	15	14	93.9344	92.9256	8
20308	chr11	83574051	-	Ccl9	utr3	NA	T	C	0.141101	0.141101	0	0.000669464	0.00192593	49	0	59	0	79	0	55	5	64	7	44	14	14	93.9344	92.9256	8
20308	chr11	83574379	-	Ccl9	utr3	NA	T	C	0.22451	0.22451	0	4.54642e-05	0.000358937	60	0	65	0	71	0	43	8	33	11	44	16	14	93.9344	92.9256	8
20308	chr11	83574554	-	Ccl9	utr3	NA	T	C	0.106408	0.106408	0	6.71468e-05	0.00044587	97	0	81	0	93	0	81	12	76	6	83	11	14	93.9344	92.9256	8
20308	chr11	83574679	-	Ccl9	utr3	NA	T	C	0.125345	0.125345	0	3.13832e-05	0.00029498	100	0	143	0	119	0	89	9	118	17	117	22	14	93.9344	92.9256	8
20308	chr11	83574682	-	Ccl9	utr3	NA	T	C	0.165171	0.165171	0	2.14835e-05	0.000241129	106	0	146	0	122	0	86	14	125	21	108	29	14	93.9344	92.9256	8
20308	chr11	83574689	-	Ccl9	utr3	NA	T	C	0.10167	0.105917	0.00424628	0.000159819	0.000731935	115	0	155	2	137	0	120	10	133	18	130	18	14	93.9344	92.9256	8
20308	chr11	83574807	-	Ccl9	utr3	NA	T	C	0.31173	0.313109	0.00137892	1.15534e-06	6.68012e-05	398	0	499	1	467	1	252	105	352	142	298	166	14	93.9344	92.9256	8
20334	chr12	58958923	-	Sec23a	utr3	NA	T	C	0.130051	0.130051	0	0.00144118	0.00340588	30	0	39	0	40	0	30	6	18	4	23	1	4	15.6283	17.3706	2
20334	chr12	58958933	-	Sec23a	utr3	NA	T	C	0.185505	0.185505	0	0.000312499	0.00113965	34	0	44	0	41	0	28	5	18	7	21	3	4	15.6283	17.3706	2
20382	chr11	116850312	-	Srsf2	utr3	NA	T	C	0.108645	0.108645	0	1.15927e-05	0.000178867	149	0	119	0	144	0	173	24	177	23	92	9	1	17.8287	8.54576	1
20383	chr17	29042001	+	Srsf3	utr3	NA	A	G	0.268318	0.270571	0.00225297	2.43231e-07	5.67838e-05	1015	0	1069	3	1006	4	656	259	710	238	674	259	3	155.897	168.6	1
20402	chr2	120534652	-	Zfp106	cds	NA	T	C	0.430191	0.434696	0.0045045	5.55378e-06	0.000118649	80	0	30	0	73	1	47	45	62	42	53	37	4	31.8469	25.8959	1
20438	chrX	164071248	-	Siah1b	cds	NA	T	C	0.170214	0.170214	0	0.000240247	0.000959967	48	0	12	0	43	0	51	16	76	10	76	14	1	22.3269	9.66094	1
20452	chr1	95588145	-	St8sia4	utr3	NA	T	C	0.109524	0.109524	0	0.00260393	0.00543026	24	0	22	0	24	0	19	2	13	2	9	1	2	2.10701	3.52398	1
20519	chr17	12421223	-	Slc22a3	utr3	NA	T	C	0.118254	0.127778	0.00952381	0.000441248	0.00143644	34	1	23	0	34	0	90	14	78	12	46	6	1	22.8249	6.72336	1
20529	chr4	62390820	+	Slc31a1	utr3	NA	A	G	0.129393	0.133959	0.00456621	0.000279715	0.00105914	67	0	91	0	72	1	53	5	58	11	54	10	1	30.7094	39.924	1
20603	chrX	157444815	-	Sms	utr3	NA	T	C	0.149206	0.149206	0	0.00265131	0.00550464	21	0	17	0	17	0	20	1	32	8	16	4	2	8.97562	8.62925	1
20615	chr3	90488814	-	Snapin	utr3	NA	T	C	0.121241	0.121241	0	0.000437676	0.00143266	50	0	18	0	44	0	75	13	81	14	95	7	2	22.5746	10.4843	1
20619	chr2	120600495	+	Snap23	utr3	NA	A	G	0.138825	0.159923	0.0210976	0.000402453	0.00136204	99	4	120	2	123	1	81	22	56	8	73	12	7	53.2809	56.0056	3
20619	chr2	120600594	+	Snap23	utr3	NA	A	G	0.116426	0.128976	0.0125498	0.000546888	0.0016769	48	1	57	1	59	0	61	10	49	9	50	5	7	53.2809	56.0056	3
20619	chr2	120600595	+	Snap23	utr3	NA	A	G	0.325913	0.33258	0.00666667	7.63223e-05	0.0004804	49	1	59	0	58	0	49	22	34	25	39	14	7	53.2809	56.0056	3
20656	chr17	13016500	+	Sod2	utr3	NA	A	G	0.253421	0.253421	0	0.000761984	0.00212384	44	0	18	0	29	0	17	2	15	9	18	7	1	7.56068	7.68032	1
20683	chr15	102432006	+	Sp1	utr3	NA	A	G	0.188519	0.197778	0.00925926	0.00594903	0.0107179	35	0	35	1	36	0	21	4	22	2	13	7	1	4.98109	8.40792	1
20687	chr2	72937237	-	Sp3	utr3	NA	T	C	0.204698	0.358687	0.15399	0.0120297	0.0197864	15	2	11	2	17	4	40	27	15	11	18	6	5	16.8112	5.07948	2
20687	chr2	72938227	-	Sp3	cds	NA	T	C	0.21359	0.21359	0	0.000110645	0.000584363	19	0	15	0	17	0	45	15	60	18	21	4	5	16.8112	5.07948	2
20720	chr1	79794538	-	Serpine2	utr3	NA	T	C	0.177141	0.177141	0	5.09863e-05	0.000384186	33	0	22	0	28	0	58	15	57	11	56	11	1	30.1728	9.79114	1
20815	chr17	28588220	-	Srpk1	utr3	NA	T	C	0.137153	0.137153	0	0.000192763	0.000824559	88	0	79	0	91	0	52	12	59	5	41	7	2	16.1752	21.037	2
20815	chr17	28588229	-	Srpk1	utr3	NA	T	C	0.138077	0.146042	0.00796473	0.00034427	0.00122581	83	0	78	1	88	1	49	13	56	8	52	6	2	16.1752	21.037	2
20842	chr9	100957545	+	Stag1	utr3	NA	A	G	0.254628	0.254628	0	0.000118179	0.000602105	29	0	41	0	36	0	14	3	19	7	15	7	8	9.00284	14.1811	2
20842	chr9	100957627	+	Stag1	utr3	NA	A	G	0.174444	0.174444	0	0.000436129	0.00143218	24	0	23	0	39	0	17	3	19	6	13	2	8	9.00284	14.1811	2
20873	chr3	40811280	+	Plk4	utr3	NA	A	G	0.105373	0.105373	0	0.000418205	0.00139278	54	0	35	0	57	0	90	16	78	9	76	5	2	25.3244	10.388	1
20874	chr19	47643005	+	Slk	utr3	NA	A	G	0.130303	0.130303	0	0.00248802	0.00521749	16	0	32	0	20	0	10	1	9	1	16	4	1	6.3405	7.21025	1
20893	chr6	108665779	+	Bhlhe40	utr3	NA	A	G	0.149405	0.159792	0.0103865	0.000572719	0.00172274	59	1	45	0	68	1	70	10	49	15	66	9	1	22.8221	21.9941	1
20911	chr8	3643466	+	Stxbp2	utr3	NA	A	G	0.162448	0.162448	0	0.00067094	0.0019287	18	0	24	0	29	0	19	3	15	2	23	7	2	67.4813	70.5491	1
20917	chr6	95474359	-	Suclg2	utr3	NA	T	C	0.130215	0.130215	0	4.51205e-05	0.000358937	120	0	121	0	133	0	84	14	103	10	95	18	2	25.0601	26.5607	1
20932	chr2	26921515	-	Surf4	utr3	NA	T	C	0.135712	0.137188	0.00147581	5.58323e-07	6.05445e-05	500	0	378	1	558	1	515	78	444	78	446	67	2	149.861	120.027	1
20963	chr13	52647393	+	Syk	utr3	NA	A	G	0.113617	0.135368	0.0217507	0.027142	0.0399428	63	2	89	0	84	3	54	2	60	13	42	10	2	16.8395	19.7922	1
21372	chrX	77660924	+	Tbl1x	utr3	NA	A	G	0.119471	0.119471	0	0.00226013	0.00483396	16	0	19	0	27	0	17	1	21	4	18	3	2	20.1892	8.99077	1
21374	chr17	15517192	+	Tbp	utr3	NA	A	G	0.10292	0.10292	0	0.000113787	0.000592297	56	0	44	0	77	0	56	6	48	5	45	6	1	4.65263	4.77311	1
21406	chr9	71885201	-	Tcf12	utr3	NA	T	C	0.151152	0.151152	0	0.00504411	0.00932014	18	0	19	0	17	0	43	10	45	2	28	8	2	6.66345	2.86769	1
21428	chr11	101092088	+	Mlx	utr3	NA	A	G	0.129108	0.13686	0.00775194	0.000973168	0.00253306	42	1	43	0	42	0	32	7	31	3	36	6	2	28.3208	28.3688	1
21871	chr5	124723556	+	Atp6v0a2	utr3	NA	A	G	0.121848	0.121848	0	0.00887427	0.0151807	15	0	18	0	21	0	29	3	23	7	25	1	3	23.1698	9.75293	1
21942	chr4	150945244	+	Tnfrsf9	utr3	NA	A	G	0.212048	0.212048	0	6.09658e-05	0.00042608	49	0	47	0	87	0	50	9	41	16	55	14	5	22.5464	22.8928	1
22003	chr9	67023191	-	Tpm1	utr3	NA	T	C	0.187006	0.187006	0	1.84517e-06	7.62401e-05	133	0	58	0	128	0	277	72	256	55	208	45	1	33.514	11.3837	1
22099	chr1	118299702	-	Tsn	utr3	NA	T	C	0.132707	0.132707	0	0.000964703	0.0025172	12	0	37	0	22	0	17	2	17	3	18	3	2	25.4254	26.9841	1
22110	chr10	34284393	+	Tspyl1	utr3	NA	A	G	0.29112	0.29112	0	3.9179e-06	0.000103428	99	0	34	0	83	0	122	44	109	47	79	35	3	48.0971	24.008	1
22129	chr16	94427794	+	Ttc3	utr3	NA	A	G	0.203973	0.203973	0	0.000100005	0.000551348	46	0	28	0	47	0	52	8	59	17	38	13	4	7.44065	6.49703	1
22171	chr5	30059952	-	Tyms	utr3	NA	T	C	0.102934	0.102934	0	0.00328209	0.00650536	34	0	31	0	28	0	13	1	17	1	18	4	3	29.1552	32.9094	3
22171	chr5	30060247	-	Tyms	utr3	NA	T	C	0.111833	0.111833	0	0.00899672	0.0153483	24	0	32	0	27	0	10	1	11	3	32	1	3	29.1552	32.9094	3
22171	chr5	30060586	-	Tyms	utr3	NA	T	C	0.128665	0.128665	0	0.00360176	0.00702783	15	0	19	0	16	0	12	2	14	3	14	1	3	29.1552	32.9094	3
22200	chr6	97184335	-	Uba3	utr3	NA	T	C	0.101145	0.104176	0.0030303	0.000485468	0.0015393	109	1	140	0	136	0	95	13	112	7	91	14	1	22.8447	26.6073	1
22210	chr11	51985993	-	Ube2b	utr3	NA	T	C	0.121176	0.121176	0	2.87132e-05	0.00027897	124	0	91	0	117	0	65	7	77	11	79	13	2	53.8471	72.2326	1
22215	chr7	59305961	+	Ube3a	utr3	NA	A	G	0.182551	0.182551	0	0.000417269	0.0013909	29	0	23	0	16	0	13	3	25	4	14	4	2	11.222	4.62584	1
22343	chr2	109899481	+	Lin7c	utr3	NA	A	G	0.140439	0.143106	0.00266667	3.88681e-05	0.000334733	113	0	105	0	124	1	67	9	89	15	80	16	6	37.7122	39.7836	1
22427	chr8	33235852	-	Wrn	utr3	NA	T	C	0.151282	0.151282	0	0.000497443	0.00156023	34	0	39	0	30	0	11	2	15	3	13	2	2	8.99612	12.3837	1
22589	chrX	105800091	-	Atrx	utr3	NA	T	C	0.234087	0.234087	0	0.00164984	0.00376191	15	0	23	0	20	0	8	5	15	2	8	2	4	11.7557	12.7442	2
22589	chrX	105876850	-	Atrx	cds	NA	T	C	0.156799	0.156799	0	0.00011789	0.000601592	98	0	72	0	103	0	84	21	70	7	64	14	4	11.7557	12.7442	2
22627	chr11	75765256	+	Ywhae	utr3	NA	A	G	0.125885	0.132959	0.00707422	8.33205e-07	6.05445e-05	1399	9	1405	17	1387	4	742	109	857	134	899	141	2	242.37	336.045	1
22628	chr5	135909342	-	Ywhag	utr3	NA	T	C	0.132839	0.201308	0.0684696	0.000972682	0.00253306	328	15	290	35	368	21	137	34	146	44	181	38	2	42.1582	78.084	1
22770	chr15	58047773	-	Zhx1	utr3	NA	T	C	0.197058	0.197058	0	1.57984e-05	0.000210645	89	0	66	0	94	0	63	17	64	12	60	17	6	25.3426	26.9346	4
22770	chr15	58047796	-	Zhx1	utr3	NA	T	C	0.163532	0.163532	0	2.0164e-05	0.000232245	68	0	63	0	90	0	59	12	59	13	67	11	6	25.3426	26.9346	4
22770	chr15	58047843	-	Zhx1	utr3	NA	T	C	0.12032	0.128665	0.00834507	0.000729724	0.00205328	77	0	82	1	76	1	87	8	62	8	65	15	6	25.3426	26.9346	4
22770	chr15	58047964	-	Zhx1	utr3	NA	T	C	0.294593	0.294593	0	3.13177e-06	9.37103e-05	83	0	87	0	91	0	65	25	62	27	53	23	6	25.3426	26.9346	4
23827	chr1	185357645	+	Bpnt1	utr3	NA	A	G	0.171465	0.171465	0	0.00459885	0.00864856	21	0	18	0	23	0	16	6	16	4	23	1	1	18.45	20.1321	1
23845	chr6	40577729	-	Clec5a	utr3	NA	T	C	0.148056	0.148056	0	0.00130152	0.00315724	25	0	12	0	10	0	28	3	25	6	22	4	1	4.85983	3.19972	1
23897	chr3	89995649	-	Hax1	cds	NA	T	C	0.201638	0.204393	0.00275482	1.01195e-05	0.000161226	115	0	120	1	136	0	90	22	88	26	86	20	1	44.8597	50.4058	1
24015	chr8	79684255	-	Abce1	utr3	NA	T	C	0.112627	0.113782	0.00115478	1.21141e-06	6.68012e-05	566	1	591	0	587	1	442	57	473	69	478	53	1	108.33	126.628	1
24045	chr3	89182500	+	Scamp3	utr3	NA	A	G	0.404683	0.407231	0.00254841	3.57463e-07	6.05445e-05	414	1	380	2	404	0	218	152	270	161	211	164	1	100.969	102.848	1
24060	chr4	34663428	-	Slc35a1	utr3	NA	T	C	0.432457	0.432457	0	1.18148e-05	0.000178867	61	0	33	0	55	0	36	20	27	25	20	17	2	23.3602	23.7015	1
26384	chr18	38328795	-	Gnpda1	utr3	NA	T	C	0.266316	0.266316	0	2.56129e-05	0.000262375	77	0	86	0	103	0	53	22	91	22	82	37	1	26.1163	24.6663	1
26413	chr16	17045090	+	Mapk1	utr3	NA	A	G	0.143066	0.143066	0	1.85433e-05	0.000224189	76	0	100	0	109	0	93	13	75	14	57	10	3	16.3626	13.2688	1
26417	chr7	126765280	+	Mapk3	utr3	NA	A	G	0.187702	0.196141	0.00843882	0.000337219	0.00120527	81	0	43	0	77	2	40	7	40	9	32	11	1	11.5997	14.9153	1
26428	chr2	48905121	-	Orc4	utr3	NA	T	C	0.215296	0.215296	0	0.00231252	0.00490692	31	0	26	0	34	0	16	10	27	2	21	5	3	14.4723	15.8354	1
26430	chr14	32296625	+	Parg	utr3	NA	A	G	0.276768	0.512879	0.236111	0.00436639	0.00828755	19	5	7	3	12	3	22	36	32	33	23	16	1	17.6121	3.96058	1
26450	chr2	144542724	-	Rbbp9	utr3	NA	T	C	0.112923	0.112923	0	0.00176284	0.00397378	38	0	36	0	31	0	20	4	23	1	20	3	1	9.31435	11.1804	1
26886	chr13	100759779	-	Cenph	utr3	NA	T	C	0.250328	0.261822	0.0114943	0.000187266	0.000812136	45	0	46	0	28	1	23	11	25	8	32	9	1	21.1406	23.1323	1
26943	chr2	163624260	-	Serinc3	utr3	NA	T	C	0.126923	0.129596	0.00267262	4.05305e-06	0.000103969	242	0	222	1	282	1	199	27	168	25	160	26	1	865.024	972.264	1
27055	chr6	56878872	+	Fkbp9	utr3	NA	A	G	0.157065	0.157065	0	0.000249714	0.000980089	28	0	17	0	16	0	47	10	61	14	49	6	2	19.8794	5.59788	1
27215	chr9	118062537	+	Azi2	utr3	NA	A	G	0.101313	0.101313	0	0.00472792	0.00884428	16	0	11	0	23	0	69	9	69	9	38	3	8	15.363	4.92277	2
27215	chr9	118062577	+	Azi2	utr3	NA	A	G	0.134821	0.164583	0.0297619	0.00474641	0.00887002	20	1	13	0	23	1	54	10	63	17	42	6	8	15.363	4.92277	2
27360	chr19	53245436	+	Add3	utr3	NA	A	G	0.244828	0.244828	0	0.000242222	0.000963763	27	0	20	0	32	0	21	11	31	6	27	8	9	14.9005	8.30663	4
27360	chr19	53245442	+	Add3	utr3	NA	A	G	0.131597	0.131597	0	0.00196817	0.0043384	21	0	18	0	30	0	29	6	34	7	36	2	9	14.9005	8.30663	4
27360	chr19	53245736	+	Add3	utr3	NA	A	G	0.112789	0.112789	0	0.00195197	0.00431731	20	0	32	0	20	0	35	2	25	5	30	4	9	14.9005	8.30663	4
27360	chr19	53246120	+	Add3	utr3	NA	A	G	0.104167	0.104167	0	0.00213617	0.00463327	19	0	26	0	17	0	30	2	25	3	30	5	9	14.9005	8.30663	4
27377	chr2	23197643	+	Yme1l1	utr3	NA	A	G	0.223679	0.223679	0	0.000204441	0.000856968	52	0	36	0	41	0	25	4	30	8	21	10	7	20.6663	23.6259	2
27377	chr2	23197994	+	Yme1l1	utr3	NA	A	G	0.168816	0.168816	0	0.000421204	0.00139782	30	0	31	0	31	0	17	5	17	2	19	4	7	20.6663	23.6259	2
27392	chr1	105519286	-	Pign	utr3	NA	T	C	0.24903	0.268078	0.0190476	0.00122854	0.00303702	32	0	33	2	43	0	12	6	15	6	22	5	5	5.29924	8.92355	2
27392	chr1	105521164	-	Pign	utr3	NA	T	C	0.122591	0.122591	0	0.00434241	0.00825454	30	0	34	0	23	0	13	4	17	1	12	1	5	5.29924	8.92355	2
27401	chr15	9112594	-	Skp2	utr3	NA	T	C	0.142182	0.142182	0	0.000110701	0.000584363	96	0	73	0	86	0	63	6	74	17	61	11	2	13.685	16.6002	1
27999	chr6	22307395	-	Fam3c	utr3	NA	T	C	0.244525	0.244525	0	4.01391e-05	0.000342229	21	0	13	0	26	0	45	18	63	20	46	12	5	40.6765	11.9743	1
28036	chr3	127546730	-	Larp7	cds	NA	T	C	0.105725	0.105725	0	3.58364e-05	0.000321936	120	0	132	0	129	0	107	9	121	18	97	12	1	26.9104	28.7141	1
28146	chr3	58523190	-	Serp1	utr3	NA	T	C	0.261632	0.261632	0	3.39326e-06	9.74065e-05	143	0	56	0	113	0	422	182	460	154	267	81	7	101.894	20.0787	2
28146	chr3	58523386	-	Serp1	utr3	NA	T	C	0.105812	0.108815	0.003003	4.2096e-05	0.000352519	108	0	45	0	110	1	536	53	520	75	282	35	7	101.894	20.0787	2
28185	chr16	57138167	+	Tomm70a	cds	NA	A	G	0.105446	0.114705	0.00925926	0.000784978	0.00216705	35	1	22	0	24	0	215	27	257	29	53	8	2	37.1387	7.76354	1
29875	chr7	80712850	-	Iqgap1	utr3	NA	T	C	0.112142	0.124709	0.0125661	0.00381139	0.00736425	82	2	57	0	71	1	25	1	33	6	27	6	4	29.6409	44.5615	2
29875	chr7	80713350	-	Iqgap1	utr3	NA	T	C	0.10232	0.104083	0.00176367	4.12938e-05	0.000349823	148	0	150	0	188	1	81	9	91	12	85	9	4	29.6409	44.5615	2
30050	chr2	34807311	-	Fbxw2	cds	NA	T	C	0.108048	0.108048	0	0.00141484	0.00336271	23	0	17	0	19	0	87	16	104	13	49	3	1	14.613	3.72396	1
30930	chr10	62455843	-	Vps26a	utr3	NA	T	C	0.408696	0.408696	0	8.05081e-07	6.05445e-05	145	0	172	0	204	0	96	70	100	59	85	65	2	66.1207	72.4031	2
30930	chr10	62456022	-	Vps26a	utr3	NA	T	C	0.217675	0.219448	0.00177305	7.53523e-06	0.00014026	187	1	198	0	225	0	140	38	133	46	134	31	2	66.1207	72.4031	2
30935	chr1	156654185	-	Tor3a	utr3	NA	T	C	0.243386	0.243386	0	0.0027262	0.00562905	15	0	12	0	24	0	10	8	12	2	18	3	1	23.427	22.986	1
30955	chr12	32174288	-	Pik3cg	utr3	NA	T	C	0.140498	0.140498	0	0.00140171	0.00333995	14	0	23	0	20	0	11	2	15	2	17	3	4	27.3635	39.7074	1
50500	chr4	20029605	+	Ttpa	utr3	NA	A	G	0.296759	0.296759	0	0.000103194	0.000561357	19	0	20	0	22	0	14	6	13	5	11	5	1	4.76926	5.89466	1
50527	chr14	45284517	-	Ero1l	utr3	NA	T	C	0.121484	0.121484	0	0.00143253	0.00339213	17	0	15	0	21	0	67	13	115	10	36	5	4	29.9219	4.09451	4
50527	chr14	45284531	-	Ero1l	utr3	NA	T	C	0.174594	0.174594	0	0.000205194	0.000858208	13	0	13	0	20	0	51	10	76	20	28	5	4	29.9219	4.09451	4
50527	chr14	45285561	-	Ero1l	utr3	NA	T	C	0.301201	0.301201	0	5.89709e-05	0.000416005	20	0	11	0	22	0	71	40	85	28	31	13	4	29.9219	4.09451	4
50527	chr14	45285567	-	Ero1l	utr3	NA	T	C	0.410756	0.410756	0	2.3649e-05	0.000255144	19	0	10	0	23	0	60	48	80	41	27	22	4	29.9219	4.09451	4
50753	chr8	56590199	+	Fbxo8	cds	NA	A	G	0.219982	0.225537	0.00555556	5.24836e-05	0.000386181	59	1	44	0	64	0	40	13	57	13	43	14	1	7.82367	7.28594	1
50790	chrX	142319255	-	Acsl4	utr3	NA	T	C	0.414983	0.414983	0	8.37914e-05	0.000502481	36	0	44	0	45	0	19	17	24	9	11	11	6	18.9098	24.6255	1
50799	chr6	6041860	-	Slc25a13	utr3	NA	T	C	0.173203	0.173203	0	0.000113726	0.000592297	43	0	48	0	60	0	39	12	50	10	30	4	1	20.582	24.2179	1
50875	chr9	75498556	-	Tmod3	utr3	NA	T	C	0.241138	0.241138	0	3.96106e-06	0.000103428	181	0	135	0	198	0	105	41	114	35	103	27	4	30.2561	35.4528	1
50887	chrX	109004800	-	Hmgn5	utr3	NA	T	C	0.297387	0.30814	0.0107527	7.66595e-05	0.0004804	41	0	30	1	39	0	51	17	28	15	29	14	5	24.9875	28.1492	3
50887	chrX	109004812	-	Hmgn5	utr3	NA	T	C	0.27896	0.27896	0	0.000371732	0.00128584	26	0	22	0	35	0	39	8	16	11	20	7	5	24.9875	28.1492	3
50887	chrX	109004849	-	Hmgn5	utr3	NA	T	C	0.307661	0.307661	0	4.70024e-05	0.00036614	39	0	37	0	39	0	32	12	14	5	19	12	5	24.9875	28.1492	3
50917	chr8	122578973	-	Galns	utr3	NA	T	C	0.173149	0.200497	0.0273478	0.00376991	0.00729535	33	1	33	0	36	2	19	8	20	2	33	9	1	12.3315	14.1976	1
51796	chr4	135321256	-	Srrm1	utr3	NA	T	C	0.133287	0.138262	0.00497512	0.00057984	0.00173583	49	0	58	0	66	1	24	4	15	3	34	4	1	27.0275	35.244	1
51810	chr1	178328738	-	Hnrnpu	utr3	NA	T	C	0.221892	0.221892	0	3.1164e-06	9.37103e-05	103	0	71	0	100	0	226	69	244	58	111	35	2	97.7035	15.3545	1
51813	chr4	21749061	+	Ccnc	utr3	NA	A	G	0.239283	0.239283	0	4.43528e-05	0.000358112	45	0	40	0	35	0	32	12	33	8	21	7	6	13.0627	13.9683	4
51813	chr4	21749089	+	Ccnc	utr3	NA	A	G	0.108743	0.108743	0	0.000427196	0.00141272	45	0	51	0	43	0	47	8	36	5	32	2	6	13.0627	13.9683	4
51813	chr4	21749357	+	Ccnc	utr3	NA	A	G	0.107867	0.107867	0	0.000416838	0.00139069	51	0	40	0	38	0	27	4	30	4	24	2	6	13.0627	13.9683	4
51813	chr4	21750371	+	Ccnc	utr3	NA	A	G	0.164701	0.179194	0.0144928	0.00317925	0.00634923	23	0	29	0	22	1	14	3	16	2	15	5	6	13.0627	13.9683	4
51875	chr2	25620469	-	Tmem141	utr3	NA	T	C	0.148049	0.148049	0	0.00345878	0.00679823	58	0	30	0	40	0	29	2	25	2	25	11	1	7.18916	8.12966	1
51885	chr2	121197376	+	Tubgcp4	utr3	NA	A	G	0.281805	0.297103	0.0152983	0.000106098	0.000569084	37	0	36	1	52	1	26	16	42	17	28	8	1	7.28127	6.59182	1
52323	chr5	24160125	+	Klhl7	utr3	NA	A	G	0.125244	0.125244	0	0.00525663	0.00962733	33	0	28	0	42	0	24	2	23	1	26	9	1	8.52541	9.30191	1
52397	chr5	106637326	-	Zfp644	cds	NA	T	C	0.14101	0.14101	0	0.00074393	0.00208433	30	0	26	0	33	0	20	2	26	7	22	3	2	7.84001	7.75893	1
52398	chr5	93174545	+	2022-09-11	utr3	NA	A	G	0.153779	0.159833	0.00605413	1.62212e-05	0.000213258	113	0	116	1	103	1	144	23	162	37	130	24	1	57.1495	29.5262	1
52440	chr6	52766711	+	Tax1bp1	utr3	NA	A	G	0.200978	0.200978	0	0.000158867	0.000730246	25	0	22	0	36	0	17	5	17	4	22	5	1	65.6452	64.7802	1
52626	chr11	51976941	+	Cdkn2aipnl	utr3	NA	A	G	0.149961	0.15429	0.004329	0.000141379	0.000676316	167	0	76	1	131	0	232	59	240	33	204	33	1	99.6654	40.0686	1
52653	chr11	40739641	+	Nudcd2	utr3	NA	A	G	0.335845	0.336638	0.000793651	1.48643e-07	5.58899e-05	441	0	295	0	419	1	269	145	289	140	260	130	3	124.195	109.507	1
52700	chr11	72209576	+	Txndc17	utr3	NA	A	G	0.12116	0.123888	0.00272803	2.81016e-06	8.95441e-05	384	1	377	1	339	1	231	41	275	35	289	35	1	54.5826	63.7411	1
52715	chr11	102685023	-	Ccdc43	utr3	NA	T	C	0.141759	0.141759	0	4.83411e-05	0.000370914	93	0	80	0	96	0	80	13	67	15	70	8	4	24.5947	24.4542	1
52837	chr2	134594712	-	Tmx4	utr3	NA	T	C	0.179762	0.179762	0	0.000380458	0.00130583	20	0	13	0	26	0	28	7	22	6	14	2	2	7.9665	4.09185	1
53323	chr5	65595410	+	Ube2k	utr3	NA	A	G	0.126786	0.126786	0	0.000113891	0.000592297	54	0	39	0	58	0	43	5	39	6	42	7	1	27.3334	25.7965	1
53328	chrX	36605209	+	Pgrmc1	utr3	NA	A	G	0.205809	0.213074	0.00726579	2.44254e-06	8.6641e-05	317	3	159	2	275	0	365	111	360	90	316	82	1	168.985	99.4782	1
53330	chr1	162594659	+	Vamp4	utr3	NA	A	G	0.137631	0.137631	0	0.000103868	0.000563553	45	0	44	0	39	0	47	6	48	7	48	10	6	5.36951	4.36015	2
53330	chr1	162594726	+	Vamp4	utr3	NA	A	G	0.102685	0.102685	0	0.000508604	0.00158174	51	0	35	0	37	0	63	4	46	7	38	5	6	5.36951	4.36015	2
53382	chr18	63663361	-	Txnl1	utr3	NA	T	C	0.239899	0.239899	0	0.000129887	0.000642598	32	0	20	0	40	0	57	19	28	5	30	14	2	55.5204	35.8806	2
53382	chr18	63663749	-	Txnl1	utr3	NA	T	C	0.123173	0.123173	0	0.000404548	0.00136544	21	0	24	0	46	0	60	9	36	3	31	6	2	55.5204	35.8806	2
53599	chr10	41529222	+	Cd164	utr3	NA	A	G	0.387075	0.390626	0.00355148	2.3927e-07	5.67838e-05	276	2	202	0	288	1	154	110	169	105	157	93	4	67.9626	61.5818	1
53611	chr19	55624513	+	Vti1a	utr3	NA	A	G	0.271629	0.279381	0.00775194	0.00121868	0.0030186	50	0	42	1	56	0	22	12	38	6	28	15	3	6.74584	7.02734	1
53861	chr3	157547209	+	Zranb2	utr3	NA	A	G	0.37113	0.375983	0.00485301	7.7774e-07	6.05445e-05	106	0	125	1	150	1	72	43	71	44	66	39	3	40.4638	41.1463	1
53872	chr2	103767943	-	Caprin1	utr3	NA	T	C	0.339001	0.339001	0	4.31658e-05	0.000355692	19	0	12	0	25	0	55	28	40	26	25	10	6	81.7734	25.2807	1
53893	chr2	5869777	+	Nudt5	utr3	NA	A	G	0.194533	0.194533	0	1.21298e-05	0.000181706	86	0	94	0	74	0	55	14	49	11	61	15	8	25.4422	27.2489	2
53893	chr2	5869864	+	Nudt5	utr3	NA	A	G	0.25623	0.25623	0	6.27554e-06	0.000126379	78	0	83	0	82	0	44	17	57	18	60	20	8	25.4422	27.2489	2
54170	chr4	123936820	+	Rragc	utr3	NA	A	G	0.100825	0.100825	0	0.00168926	0.00382647	20	0	14	0	17	0	81	11	81	8	39	4	1	34.7199	4.56129	1
54208	chr7	118119317	-	Arl6ip1	utr3	NA	T	C	0.276465	0.277494	0.00102881	2.80861e-05	0.000276449	282	0	323	1	334	0	177	89	209	55	211	86	2	171.113	189.249	2
54208	chr7	118119330	-	Arl6ip1	utr3	NA	T	C	0.26707	0.26707	0	2.67561e-06	8.95441e-05	294	0	309	0	324	0	172	79	197	64	217	69	2	171.113	189.249	2
54353	chr6	51858361	-	Skap2	utr3	NA	T	C	0.342391	0.342391	0	4.54486e-05	0.000358937	27	0	24	0	38	0	16	7	15	8	10	6	2	22.7559	25.3803	1
54391	chr19	17400823	+	Rfk	utr3	NA	A	G	0.103004	0.103004	0	0.00403575	0.00772629	18	0	13	0	11	0	91	12	79	7	32	4	1	27.8166	3.73292	1
54598	chr2	84332080	-	Calcrl	utr3	NA	T	C	0.231309	0.24598	0.0146705	0.000580953	0.00173777	62	1	65	1	76	1	36	21	46	9	27	7	7	16.3349	23.4226	2
54598	chr2	84332461	-	Calcrl	utr3	NA	T	C	0.144097	0.159407	0.0153093	0.00509664	0.0093944	53	0	63	1	64	2	35	13	39	5	29	3	7	16.3349	23.4226	2
54637	chrX	7730701	+	Praf2	utr3	NA	A	G	0.105069	0.105069	0	3.44905e-05	0.000314005	135	0	63	0	106	0	70	8	93	13	91	9	1	6.26437	6.41927	1
55980	chr3	10315187	-	Impa1	utr3	NA	T	C	0.219617	0.222072	0.002455	6.26332e-06	0.000126379	260	1	254	0	282	1	173	56	156	51	207	44	1	34.1871	37.2952	1
55981	chr9	73015864	-	Pigb	utr3	NA	T	C	0.10965	0.10965	0	0.000246985	0.000973583	44	0	38	0	47	0	37	4	28	3	45	7	1	3.69065	4.3757	1
56085	chr13	58176471	-	Ubqln1	utr3	NA	T	C	0.156491	0.174034	0.0175439	0.00153883	0.00358266	26	0	18	1	21	0	39	9	52	11	21	4	4	17.1648	5.20082	1
56193	chr11	16971579	-	Plek	utr3	NA	T	C	0.105587	0.105587	0	0.000105579	0.000568837	100	0	117	0	98	0	89	11	74	12	111	8	12	75.3444	64.6837	7
56193	chr11	16972398	-	Plek	utr3	NA	T	C	0.244906	0.246471	0.00156495	3.35337e-06	9.74065e-05	140	0	157	0	212	1	166	46	142	55	140	45	12	75.3444	64.6837	7
56193	chr11	16972422	-	Plek	utr3	NA	T	C	0.179297	0.179297	0	6.22578e-05	0.000430311	134	0	170	0	209	0	184	36	154	52	173	24	12	75.3444	64.6837	7
56193	chr11	16972705	-	Plek	utr3	NA	T	C	0.213385	0.215334	0.00194932	2.65095e-06	8.95441e-05	129	0	170	1	173	0	186	47	136	39	109	31	12	75.3444	64.6837	7
56193	chr11	16972891	-	Plek	utr3	NA	T	C	0.338235	0.338235	0	1.0383e-06	6.50668e-05	133	0	198	0	195	0	150	82	122	69	119	51	12	75.3444	64.6837	7
56193	chr11	16973049	-	Plek	utr3	NA	T	C	0.130002	0.131628	0.00162602	0.000186252	0.000811373	148	0	213	0	204	1	182	36	182	32	172	15	12	75.3444	64.6837	7
56193	chr11	16973433	-	Plek	utr3	NA	T	C	0.112378	0.114096	0.00171821	1.38209e-05	0.0001961	156	0	193	1	182	0	161	21	153	22	151	17	12	75.3444	64.6837	7
56194	chr2	53138809	-	Prpf40a	utr3	NA	T	C	0.18095	0.205246	0.0242967	0.00438094	0.0083061	33	1	22	1	24	0	17	2	17	4	17	8	3	29.691	33.9974	1
56217	chr12	78837697	+	Mpp5	utr3	NA	A	G	0.144316	0.144316	0	0.000664369	0.0019183	31	0	29	0	43	0	24	7	25	3	27	3	1	8.50263	9.39283	1
56228	chr4	33052047	+	Ube2j1	utr3	NA	A	G	0.159258	0.159258	0	5.12219e-05	0.00038442	36	0	55	0	61	0	69	10	47	9	51	12	2	32.9509	18.3427	1
56248	chr19	29021706	-	Ak3	utr3	NA	T	C	0.183903	0.183903	0	3.92422e-05	0.000335367	28	0	20	0	30	0	117	24	120	28	63	15	4	32.633	7.60843	1
56274	chr15	34875967	-	Stk3	utr3	NA	T	C	0.199918	0.199918	0	6.6665e-05	0.000445222	38	0	38	0	37	0	23	6	33	9	23	5	1	15.8405	16.0699	1
56307	chr10	93859211	-	Metap2	utr3	NA	T	C	0.118421	0.118421	0	0.0187568	0.0292395	27	0	20	0	24	0	12	4	12	0	17	2	2	36.7806	39.8953	1
56324	chr2	52693473	-	Stam2	utr3	NA	T	C	0.121362	0.121362	0	0.00175854	0.00396886	26	0	33	0	36	0	16	1	17	2	20	5	1	12.432	14.9758	1
56335	chr14	52296688	-	Mettl3	utr3	NA	T	C	0.125585	0.131332	0.00574713	0.00019805	0.000842383	62	0	67	0	57	1	47	6	54	9	50	8	1	9.80398	10.5703	1
56372	chr7	116104925	+	1110004F10Rik	utr3	NA	A	G	0.285609	0.286453	0.000843882	4.70384e-06	0.000111939	363	0	353	0	394	1	221	112	257	87	254	94	1	103.071	112.248	1
56392	chr19	54032135	+	Shoc2	utr3	NA	A	G	0.146249	0.146249	0	0.000121494	0.000613179	71	0	61	0	76	0	32	7	49	5	40	8	4	20.6109	25.8552	3
56392	chr19	54032163	+	Shoc2	utr3	NA	A	G	0.391894	0.39628	0.00438596	3.23163e-05	0.000301512	72	0	54	0	75	1	38	17	24	17	23	20	4	20.6109	25.8552	3
56392	chr19	54032167	+	Shoc2	utr3	NA	A	G	0.304477	0.304477	0	5.89369e-05	0.000416005	72	0	54	0	71	0	46	12	29	14	26	16	4	20.6109	25.8552	3
56398	chr2	119584600	+	Chp1	cds	NA	A	G	0.102716	0.104894	0.00217865	7.44061e-05	0.000473801	132	0	152	1	125	0	98	14	96	12	129	11	5	29.206	33.165	2
56398	chr2	119586745	+	Chp1	utr3	NA	A	G	0.162588	0.162588	0	8.16514e-06	0.000147926	106	0	128	0	100	0	75	16	83	15	90	17	5	29.206	33.165	2
56403	chr9	88449914	-	Syncrip	utr3	NA	T	C	0.404762	0.404762	0	7.24264e-05	0.000467107	29	0	21	0	36	0	9	5	8	8	9	5	9	34.0129	26.6578	3
56403	chr9	88449915	-	Syncrip	utr3	NA	T	C	0.136508	0.136508	0	0.00157062	0.00363193	28	0	21	0	39	0	12	2	12	3	14	1	9	34.0129	26.6578	3
56403	chr9	88451208	-	Syncrip	utr3	NA	T	C	0.536033	0.546786	0.0107527	7.64262e-05	0.0004804	27	0	30	1	37	0	9	7	11	14	5	9	9	34.0129	26.6578	3
56404	chr9	65832660	-	Trip4	utr3	NA	T	C	0.108756	0.108756	0	0.00229759	0.00488628	16	0	25	0	32	0	20	3	13	2	15	1	3	4.72236	4.98648	1
56418	chr11	5967569	+	Ykt6	utr3	NA	A	G	0.113192	0.116776	0.00358423	0.000403593	0.00136467	72	0	60	0	92	1	56	8	58	6	66	10	2	25.7899	28.813	1
56422	chr10	21347377	+	Hbs1l	cds	NA	A	G	0.110811	0.112663	0.00185185	0.000101289	0.000555886	154	0	179	1	199	0	155	26	144	19	166	14	1	22.8253	24.5676	1
56431	chr2	143942715	+	Dstn	utr3	NA	A	G	0.122896	0.125372	0.00247579	4.83432e-06	0.000112162	233	0	255	1	283	1	306	46	281	46	282	33	2	84.6244	70.5216	1
56434	chr9	56136291	-	Tspan3	utr3	NA	T	C	0.151266	0.151266	0	6.94628e-05	0.000455812	49	0	17	0	37	0	179	39	170	35	86	10	1	24.6339	6.08513	1
56445	chr8	85537862	-	Dnaja2	utr3	NA	T	C	0.131167	0.131167	0	0.00101162	0.00261063	16	0	11	0	26	0	27	5	35	6	20	2	1	149.143	63.6482	1
56447	chr15	103299499	+	Copz1	utr3	NA	A	G	0.188798	0.190919	0.00212095	6.41763e-06	0.000127673	761	1	803	0	788	4	502	147	584	119	665	143	1	120.99	128.47	1
56470	chr2	181688624	-	Rgs19	utr3	NA	T	C	0.599645	0.603154	0.00350877	1.06529e-06	6.5411e-05	188	2	173	0	218	0	68	110	66	109	66	87	1	61.3193	63.4347	1
56491	chr2	173778220	+	Vapb	cds	NA	A	G	0.142989	0.142989	0	0.00324241	0.00643689	13	0	13	0	15	0	20	5	27	2	21	4	1	2.63149	1.44851	1
56515	chr18	21026775	+	Rnf138	utr3	NA	A	G	0.106252	0.109426	0.0031746	8.00097e-05	0.000490466	75	0	77	0	104	1	83	11	101	13	65	7	2	11.9832	12.2377	2
56515	chr18	21027389	+	Rnf138	utr3	NA	A	G	0.338249	0.338249	0	8.78259e-06	0.000152262	79	0	42	0	58	0	41	23	40	21	31	14	2	11.9832	12.2377	2
56550	chr18	35801360	+	Ube2d2a	cds	NA	A	G	0.130451	0.134956	0.0045045	3.8037e-05	0.000331851	74	0	40	0	73	1	136	20	137	22	81	13	2	5.29968	2.64548	1
56619	chr6	123282694	-	Clec4e	utr3	NA	T	C	0.188013	0.188013	0	0.000325954	0.00117958	29	0	23	0	26	0	23	6	11	3	12	2	3	10.1894	11.3522	3
56619	chr6	123282868	-	Clec4e	utr3	NA	T	C	0.102336	0.106503	0.00416667	0.00479665	0.00895502	73	0	43	0	79	1	50	5	35	8	45	2	3	10.1894	11.3522	3
56619	chr6	123282885	-	Clec4e	utr3	NA	T	C	0.196782	0.196782	0	2.40315e-05	0.000256562	74	0	43	0	78	0	49	11	32	9	39	9	3	10.1894	11.3522	3
56724	chr17	87035244	+	Cript	utr3	NA	A	G	0.198735	0.204269	0.00553412	1.24311e-06	6.68012e-05	177	1	195	1	169	1	111	26	126	34	135	36	1	36.9861	41.9333	1
56726	chrX	109160805	+	Sh3bgrl	utr3	NA	A	G	0.237373	0.238551	0.00117786	8.88468e-07	6.05445e-05	274	0	273	0	282	1	224	71	202	60	187	61	12	81.4999	87.9933	9
56726	chrX	109161214	+	Sh3bgrl	utr3	NA	A	G	0.144652	0.144652	0	4.55484e-05	0.000358937	303	0	297	0	297	0	227	59	247	34	201	24	12	81.4999	87.9933	9
56726	chrX	109161225	+	Sh3bgrl	utr3	NA	A	G	0.182566	0.182566	0	2.59226e-05	0.000263209	310	0	291	0	303	0	214	71	232	40	196	35	12	81.4999	87.9933	9
56726	chrX	109161409	+	Sh3bgrl	utr3	NA	A	G	0.610358	0.615134	0.0047763	8.7638e-07	6.05445e-05	250	1	245	0	287	3	109	143	88	142	74	144	12	81.4999	87.9933	9
56726	chrX	109161429	+	Sh3bgrl	utr3	NA	A	G	0.161384	0.161384	0	2.68795e-06	8.95441e-05	243	0	227	0	288	0	179	38	194	40	181	29	12	81.4999	87.9933	9
56726	chrX	109161743	+	Sh3bgrl	utr3	NA	A	G	0.244303	0.245556	0.00125313	1.38774e-06	6.77649e-05	238	0	240	0	265	1	197	61	157	47	138	51	12	81.4999	87.9933	9
56726	chrX	109161746	+	Sh3bgrl	utr3	NA	A	G	0.108291	0.108291	0	3.95284e-06	0.000103428	239	0	243	0	266	0	223	27	190	21	173	23	12	81.4999	87.9933	9
56726	chrX	109161785	+	Sh3bgrl	utr3	NA	A	G	0.319156	0.320562	0.00140647	9.49207e-07	6.05445e-05	236	1	243	0	257	0	149	69	143	61	119	63	12	81.4999	87.9933	9
56726	chrX	109162155	+	Sh3bgrl	utr3	NA	A	G	0.121188	0.121188	0	4.59285e-06	0.000110017	250	0	217	0	260	0	202	32	223	32	204	23	12	81.4999	87.9933	9
56758	chr3	60629005	+	Mbnl1	utr3	NA	A	G	0.115167	0.116988	0.00182141	2.52843e-06	8.80269e-05	385	1	347	1	404	0	289	44	322	42	312	36	4	46.2154	49.0775	2
56758	chr3	60629560	+	Mbnl1	utr3	NA	A	G	0.15178	0.154111	0.002331	1.67327e-05	0.000216112	142	1	168	0	157	0	107	16	119	26	144	26	4	46.2154	49.0775	2
57170	chr2	30400382	+	Dolpp1	utr3	NA	A	G	0.122559	0.122559	0	0.000544142	0.00167291	35	0	50	0	37	0	31	2	28	5	38	7	1	14.9988	16.7312	1
57439	chr1	134346349	-	Tmem183a	utr3	NA	T	C	0.114112	0.114112	0	0.00227135	0.00484967	54	0	29	0	39	0	45	12	49	4	67	4	1	41.5456	19.761	1
57443	chr2	104057380	+	Fbxo3	utr3	NA	A	G	0.119539	0.119539	0	0.000222475	0.000909245	52	0	34	0	39	0	31	5	26	3	38	5	2	24.029	26.7487	1
57781	chr16	44792734	+	Cd200r1	utr3	NA	A	G	0.169206	0.169206	0	0.000155813	0.000721497	31	0	49	0	36	0	21	4	26	4	33	9	1	7.31598	8.60831	1
57815	chr3	37433152	+	Spata5	cds	NA	A	G	0.206686	0.206686	0	1.72935e-05	0.000216248	71	0	33	0	59	0	65	14	59	16	47	14	1	21.1803	17.2762	1
58186	chr6	112626589	-	Rad18	intron	NA	T	C	0.124176	0.124176	0	0.00126824	0.00310657	24	0	25	0	41	0	14	1	23	3	17	4	1	26.9072	30.7241	1
58799	chr6	106780558	-	Crbn	utr3	NA	T	C	0.127473	0.132168	0.00469484	0.000113573	0.000592297	61	0	70	1	80	0	69	9	62	11	60	9	1	12.2923	12.8396	1
59007	chr14	16311261	+	Ngly1	utr3	NA	A	G	0.130567	0.130567	0	0.000188719	0.000813233	26	0	16	0	27	0	67	9	80	15	69	9	3	18.3291	6.26079	3
59007	chr14	16311262	+	Ngly1	utr3	NA	A	G	0.265325	0.265325	0	1.73341e-05	0.000216248	26	0	16	0	28	0	55	21	64	26	60	18	3	18.3291	6.26079	3
59007	chr14	16311263	+	Ngly1	utr3	NA	A	G	0.121742	0.121742	0	0.000151518	0.000708593	24	0	16	0	27	0	66	9	83	11	68	10	3	18.3291	6.26079	3
59013	chr11	50385967	+	Hnrnph1	utr3	NA	A	G	0.108103	0.112193	0.00409031	2.42434e-06	8.6641e-05	541	1	575	3	570	3	429	44	412	62	480	61	1	74.7916	87.307	1
59025	chr18	9995280	-	Usp14	utr3	NA	T	C	0.208576	0.208576	0	0.00109861	0.0027873	23	0	29	0	32	0	16	7	22	7	23	2	2	49.3961	52.6418	1
59027	chr12	32850735	+	Nampt	utr3	NA	A	G	0.168997	0.171601	0.00260417	2.93154e-05	0.000283358	111	0	112	0	127	1	105	17	95	19	72	19	3	21.8415	23.3101	2
59027	chr12	32850881	+	Nampt	utr3	NA	A	G	0.140542	0.144246	0.0037037	0.000630365	0.00185344	94	0	89	1	106	0	103	9	89	16	56	14	3	21.8415	23.3101	2
59046	chr9	75057530	+	Arpp19	utr3	NA	A	G	0.238206	0.273221	0.0350153	3.65051e-05	0.000324535	107	2	95	5	105	4	79	22	61	28	67	27	3	29.1765	32.0282	1
59057	chr18	24012649	-	Zfp24	utr3	NA	T	C	0.125623	0.125623	0	9.22437e-05	0.000531957	63	0	76	0	81	0	67	11	71	13	68	6	4	19.8348	20.2334	1
59069	chr3	90100105	+	Tpm3	utr3	NA	A	G	0.113806	0.115606	0.00179954	6.86481e-07	6.05445e-05	874	2	955	2	974	1	750	117	732	90	754	86	3	137.25	145.848	2
59069	chr3	90100375	+	Tpm3	utr3	NA	A	G	0.197351	0.208155	0.0108035	8.65843e-08	4.43415e-05	1161	9	1171	17	1236	13	832	236	850	232	935	218	3	137.25	145.848	2
59079	chr13	103819261	-	Erbin	utr3	NA	T	C	0.131588	0.131588	0	0.00523573	0.00960598	45	0	40	0	62	0	37	12	47	1	27	4	2	12.9616	15.8113	1
59125	chr1	138485275	-	Nek7	utr3	NA	T	C	0.192195	0.192195	0	0.000186683	0.000811478	19	0	10	0	19	0	52	10	41	9	26	8	7	13.2339	3.44776	3
59125	chr1	138485836	-	Nek7	utr3	NA	T	C	0.197283	0.197283	0	0.000122353	0.000615036	11	0	10	0	21	0	61	16	54	15	40	8	7	13.2339	3.44776	3
59125	chr1	138485938	-	Nek7	utr3	NA	T	C	0.1319	0.1319	0	0.000730115	0.00205328	15	0	12	0	18	0	75	15	54	8	27	3	7	13.2339	3.44776	3
60365	chr3	96632812	+	Rbm8a	utr3	NA	A	G	0.366498	0.67963	0.313131	0.0104145	0.0174732	26	7	23	21	21	7	8	10	11	19	6	34	9	48.727	52.209	1
60409	chr9	44404417	-	Trappc4	utr3	NA	T	C	0.159334	0.161283	0.00194932	8.53307e-06	0.000152058	331	0	339	0	340	2	237	41	271	48	254	58	1	33.394	37.3475	1
60599	chr4	11170633	+	Trp53inp1	utr3	NA	A	G	0.1588	0.1588	0	0.00148347	0.00348181	25	0	11	0	28	0	29	7	30	8	39	3	8	12.1708	7.56209	4
60599	chr4	11171014	+	Trp53inp1	utr3	NA	A	G	0.185348	0.185348	0	5.40201e-05	0.000395166	35	0	23	0	28	0	29	6	53	12	48	12	8	12.1708	7.56209	4
60599	chr4	11171040	+	Trp53inp1	utr3	NA	A	G	0.152834	0.172442	0.0196078	0.00182535	0.00409505	32	2	20	0	24	0	29	8	40	7	39	7	8	12.1708	7.56209	4
60599	chr4	11171066	+	Trp53inp1	utr3	NA	A	G	0.201403	0.212897	0.0114943	0.000502923	0.00156929	34	0	24	0	28	1	33	12	30	5	37	11	8	12.1708	7.56209	4
63958	chr4	149329518	-	Ube4b	utr3	NA	T	C	0.116916	0.116916	0	0.00114832	0.00288326	45	0	28	0	31	0	45	3	64	7	47	11	1	14.2067	6.62559	1
63985	chr14	46810091	-	Gmfb	utr3	NA	T	C	0.235801	0.241869	0.00606803	6.28536e-06	0.000126379	97	1	124	1	108	0	85	27	76	21	71	26	7	37.1881	41.4625	2
63985	chr14	46810727	-	Gmfb	utr3	NA	T	C	0.378681	0.381029	0.00234742	2.1766e-06	7.95173e-05	141	1	141	0	148	0	75	46	90	48	62	44	7	37.1881	41.4625	2
64143	chr1	119470707	-	Ralb	utr3	NA	T	C	0.118685	0.118685	0	2.69445e-05	0.000268767	149	0	114	0	148	0	114	16	118	20	145	14	2	25.1828	21.7313	2
64143	chr1	119471015	-	Ralb	utr3	NA	T	C	0.159132	0.159132	0	5.2899e-06	0.000113657	125	0	105	0	136	0	121	24	113	19	109	22	2	25.1828	21.7313	2
64602	chr9	54896569	+	Ireb2	cds	NA	A	G	0.13939	0.13939	0	0.00012209	0.000614538	61	0	67	0	64	0	21	4	29	5	32	4	5	11.6059	21.148	3
64602	chr9	54899962	+	Ireb2	cds	NA	A	G	0.120824	0.120824	0	0.000269784	0.00103037	65	0	63	0	63	0	32	4	24	5	35	3	5	11.6059	21.148	3
64602	chr9	54911244	+	Ireb2	utr3	NA	A	G	0.242698	0.242698	0	0.00013613	0.000660452	31	0	45	0	42	0	19	9	19	6	30	6	5	11.6059	21.148	3
65246	chr14	70665348	-	Xpo7	utr3	NA	T	C	0.42762	0.44044	0.0128205	4.70988e-05	0.00036614	68	0	50	2	70	0	21	16	16	14	26	19	3	5.59186	7.95242	1
65960	chr17	65924426	-	Twsg1	utr3	NA	T	C	0.104344	0.125773	0.0214286	0.00628114	0.0112355	34	1	13	0	27	1	59	11	69	8	38	5	3	17.0723	7.21819	1
66074	chr13	90105039	+	Tmem167	utr3	NA	A	G	0.118766	0.118766	0	8.35251e-06	0.00014955	181	0	175	0	171	0	138	18	132	21	147	17	4	15.9348	16.4527	3
66074	chr13	90106394	+	Tmem167	utr3	NA	A	G	0.120979	0.120979	0	0.000312798	0.00113965	43	0	67	0	50	0	54	10	44	3	42	7	4	15.9348	16.4527	3
66074	chr13	90106954	+	Tmem167	utr3	NA	A	G	0.13655	0.13655	0	0.000334161	0.00119776	37	0	29	0	31	0	37	6	26	3	15	3	4	15.9348	16.4527	3
66086	chr16	14299564	-	Fopnl	utr3	NA	T	C	0.231712	0.231712	0	4.83546e-06	0.000112162	178	0	181	0	152	0	123	47	154	42	109	28	1	64.1113	65.9525	1
66092	chr14	37121770	-	Ghitm	utr3	NA	T	C	0.115941	0.115941	0	7.77799e-06	0.000143359	385	0	368	0	420	0	308	51	299	31	278	35	3	146.377	162.008	2
66092	chr14	37121879	-	Ghitm	utr3	NA	T	C	0.375684	0.378119	0.00243443	3.68624e-07	6.05445e-05	423	2	384	1	409	0	218	121	226	128	177	126	3	146.377	162.008	2
66105	chr3	135465934	+	Ube2d3	utr3	NA	A	G	0.765021	0.769403	0.00438221	6.64443e-08	4.43415e-05	304	0	167	1	276	2	117	343	99	347	78	284	11	86.0979	43.2794	6
66105	chr3	135466003	+	Ube2d3	utr3	NA	A	G	0.21335	0.223588	0.0102384	3.6757e-05	0.000325958	237	0	146	4	246	1	310	89	312	106	274	66	11	86.0979	43.2794	6
66105	chr3	135466010	+	Ube2d3	utr3	NA	A	G	0.113063	0.113063	0	3.77976e-06	0.000101513	218	0	143	0	231	0	352	46	355	52	283	30	11	86.0979	43.2794	6
66105	chr3	135466019	+	Ube2d3	utr3	NA	A	G	0.10381	0.105405	0.0015949	0.000178666	0.000787555	203	0	133	0	208	1	331	34	309	53	265	22	11	86.0979	43.2794	6
66105	chr3	135467583	+	Ube2d3	utr3	NA	A	G	0.383886	0.403494	0.0196078	0.000423466	0.00140161	16	1	16	0	25	0	13	14	20	8	19	13	11	86.0979	43.2794	6
66105	chr3	135467870	+	Ube2d3	utr3	NA	A	G	0.206213	0.206213	0	0.000250656	0.000981735	19	0	18	0	11	0	25	8	29	8	21	4	11	86.0979	43.2794	6
66109	chr12	36014674	-	Tspan13	utr3	NA	T	C	0.368687	0.368687	0	0.000148702	0.000699848	30	0	19	0	28	0	19	19	32	12	18	9	3	63.0918	26.5222	2
66109	chr12	36014815	-	Tspan13	utr3	NA	T	C	0.157746	0.157746	0	0.00222117	0.00477234	37	0	16	0	30	0	45	16	45	8	47	3	3	63.0918	26.5222	2
66111	chr9	89699449	-	Tmed3	utr3	NA	T	C	0.250141	0.268393	0.0182525	1.68603e-06	7.28674e-05	166	2	176	5	194	3	118	40	158	67	132	45	1	74.3768	72.6401	1
66140	chr11	87123372	+	Ska2	utr3	NA	A	G	0.118421	0.118421	0	0.00166838	0.00380188	26	0	15	0	21	0	14	2	21	3	17	2	1	16.0199	16.5654	1
66164	chr8	107059218	+	Nip7	utr3	NA	A	G	0.152991	0.152991	0	0.000830381	0.00224783	26	0	24	0	21	0	10	2	18	2	21	5	6	47.7444	53.5441	2
66164	chr8	107059223	+	Nip7	utr3	NA	A	G	0.12735	0.12735	0	0.0013038	0.00316017	23	0	22	0	24	0	10	2	18	2	23	3	6	47.7444	53.5441	2
66165	chr7	133720963	+	Bccip	utr3	NA	A	G	0.154585	0.158365	0.00377977	7.25661e-06	0.000136424	259	2	271	0	271	1	228	38	218	50	217	37	1	75.6404	73.9787	1
66169	chr5	23844121	-	Tomm7	utr5	NA	T	C	0.11497	0.148921	0.0339506	0.00890712	0.01523	35	1	46	0	25	2	36	5	15	4	31	4	1	46.3045	50.1237	1
66191	chr18	76940977	+	Ier3ip1	utr3	NA	A	G	0.106029	0.106029	0	5.63083e-05	0.000404817	154	0	143	0	188	0	140	11	115	19	130	15	2	26.1318	28.8333	1
66209	chr4	59770474	-	Inip	utr3	NA	T	C	0.101178	0.105397	0.00421941	0.000295496	0.00110794	68	0	78	1	81	0	48	4	60	8	65	9	1	21.9265	24.0326	1
66222	chr13	32842220	-	Serpinb1a	utr3	NA	T	C	0.376696	0.376696	0	7.87007e-05	0.000486702	31	0	39	0	38	0	23	9	22	22	28	15	3	114.493	109.183	2
66222	chr13	32842371	-	Serpinb1a	utr3	NA	T	C	0.110003	0.110003	0	0.00127175	0.00311112	69	0	74	0	75	0	81	5	69	5	74	19	3	114.493	109.183	2
66226	chrX	166452398	+	Trappc2	utr3	NA	A	G	0.125243	0.134252	0.00900901	0.00198234	0.00435629	36	1	30	0	40	0	29	3	23	5	20	3	1	3.85248	4.10685	1
66235	chrX	159386207	+	Eif1ax	utr3	NA	A	G	0.113654	0.113654	0	0.000742822	0.00208433	96	0	50	0	83	0	61	15	66	5	76	6	5	49.0883	38.2941	2
66235	chrX	159386214	+	Eif1ax	utr3	NA	A	G	0.131549	0.138352	0.00680272	0.000190469	0.000818092	98	0	48	1	83	0	64	12	68	8	67	12	5	49.0883	38.2941	2
66256	chr3	88588038	+	Ssr2	utr3	NA	A	G	0.198336	0.201823	0.0034864	1.14214e-07	4.77163e-05	513	1	534	1	598	4	427	113	432	107	487	120	1	101.938	98.917	1
66307	chr18	58679954	+	Isoc1	utr3	NA	A	G	0.177719	0.177719	0	0.000186123	0.000811373	22	0	25	0	22	0	33	6	24	5	23	6	1	16.9303	6.00854	1
66361	chr3	10340298	-	Zfand1	utr3	NA	T	C	0.113294	0.113294	0	0.00136503	0.00327044	36	0	29	0	34	0	26	6	28	2	32	3	2	3.4283	3.50555	1
66385	chr1	93365422	+	Ppp1r7	utr3	NA	A	G	0.156165	0.156165	0	0.000180996	0.0007941	54	0	60	0	59	0	32	9	45	8	46	5	2	13.4797	14.5454	1
66482	chr13	30814979	-	Exoc2	utr3	NA	T	C	0.182677	0.182677	0	4.40348e-05	0.000357605	70	0	83	0	77	0	56	15	67	18	63	9	1	22.4659	24.4974	1
66505	chr13	9686390	-	Zmynd11	utr3	NA	T	C	0.142972	0.142972	0	0.000370951	0.00128433	32	0	21	0	36	0	39	10	48	7	37	4	4	12.7294	7.8541	1
66552	chr2	126891151	-	Sppl2a	utr3	NA	T	C	0.16231	0.16231	0	0.00126342	0.00310082	28	0	30	0	42	0	21	7	29	2	24	5	13	22.5227	20.3897	2
66552	chr2	126894126	-	Sppl2a	utr3	NA	T	C	0.185862	0.185862	0	0.000333875	0.00119776	28	0	13	0	22	0	16	4	29	5	15	4	13	22.5227	20.3897	2
66602	chr2	119601730	+	Oip5os1	NA	NA	A	G	0.252929	0.252929	0	6.48499e-05	0.000438553	67	0	70	0	63	0	37	12	59	13	46	23	3	20.6279	22.6435	1
66609	chr16	91689522	-	Cryzl1	utr3	NA	T	C	0.100947	0.100947	0	0.0011557	0.00289694	28	0	28	0	27	0	27	4	28	2	25	3	1	12.5657	13.0554	1
66629	chr15	12351236	+	Golph3	utr3	NA	A	G	0.102632	0.102632	0	0.00322795	0.00641496	32	0	13	0	17	0	36	2	34	4	17	3	3	27.016	7.80032	1
66631	chr13	65065827	-	Mfsd14b	utr3	NA	T	C	0.104986	0.104986	0	0.00158155	0.00364377	29	0	10	0	23	0	116	11	98	18	38	3	1	19.8588	4.0104	1
66646	chr1	66718847	+	Rpe	utr3	NA	A	G	0.436166	0.436166	0	1.83279e-06	7.62401e-05	81	0	108	0	102	0	58	47	65	42	42	37	3	34.5477	34.2645	1
66676	chr18	46586184	-	Tmed7	intron	NA	T	C	0.150754	0.160013	0.00925926	0.00167517	0.00381059	35	1	17	0	33	0	26	5	25	7	18	2	1	2.63314	2.10748	1
66687	chr10	115198824	-	Tbc1d15	utr3	NA	T	C	0.138053	0.138053	0	2.41996e-05	0.000256562	94	0	78	0	93	0	67	12	66	11	59	8	3	35.1618	43.6452	2
66687	chr10	115199181	-	Tbc1d15	utr3	NA	T	C	0.15813	0.160908	0.00277778	3.3919e-05	0.000311822	115	0	119	1	108	0	80	19	76	13	65	11	3	35.1618	43.6452	2
66713	chr11	20062567	-	Actr2	utr3	NA	T	C	0.336614	0.342729	0.00611455	2.10081e-06	7.95173e-05	151	1	152	0	168	2	66	39	72	37	71	33	6	46.9954	83.5535	2
66713	chr11	20062850	-	Actr2	utr3	NA	T	C	0.190297	0.193282	0.00298464	4.7705e-07	6.05445e-05	301	1	358	1	349	1	166	40	132	34	154	34	6	46.9954	83.5535	2
66714	chr8	85409199	-	4921524J17Rik	utr3	NA	T	C	0.192824	0.192824	0	7.94851e-05	0.000489139	57	0	72	0	58	0	56	17	68	10	36	10	2	22.3754	18.563	1
66799	chr1	16571036	-	Ube2w	utr3	NA	T	C	0.147599	0.147599	0	8.24526e-05	0.000497627	65	0	92	0	79	0	77	12	68	8	59	15	1	8.46727	8.66141	1
66861	chr2	80321270	+	Dnajc10	cds	NA	A	G	0.149054	0.149054	0	3.70784e-06	0.000100581	207	0	214	0	226	0	157	28	152	23	122	24	7	47.8319	59.6236	3
66861	chr2	80352900	+	Dnajc10	utr3	NA	A	G	0.114044	0.119749	0.0057055	2.08511e-05	0.000237576	248	1	228	1	227	2	157	23	137	23	156	15	7	47.8319	59.6236	3
66861	chr2	80353766	+	Dnajc10	utr3	NA	A	G	0.101859	0.101859	0	0.000904224	0.0023926	86	0	76	0	86	0	68	7	58	12	47	2	7	47.8319	59.6236	3
66870	chr6	67284380	+	Serbp1	utr3	NA	A	G	0.108432	0.108432	0	0.000439962	0.00143644	67	0	51	0	63	0	71	12	67	10	56	3	10	45.7213	27.8421	5
66870	chr6	67284854	+	Serbp1	utr3	NA	A	G	0.307692	0.307692	0	6.96232e-05	0.000456068	28	0	26	0	26	0	16	10	19	7	19	7	10	45.7213	27.8421	5
66870	chr6	67284860	+	Serbp1	utr3	NA	A	G	0.125613	0.125613	0	0.000643066	0.00187727	26	0	22	0	26	0	26	4	25	3	19	3	10	45.7213	27.8421	5
66870	chr6	67285023	+	Serbp1	utr3	NA	A	G	0.175945	0.175945	0	0.000298409	0.00111091	23	0	34	0	28	0	21	5	21	3	15	4	10	45.7213	27.8421	5
66870	chr6	67285584	+	Serbp1	utr3	NA	A	G	0.166228	0.175	0.00877193	0.00672168	0.0119271	37	1	20	0	30	0	11	5	17	3	15	1	10	45.7213	27.8421	5
66880	chr3	67357080	+	Rsrc1	utr3	NA	A	G	0.122364	0.122364	0	0.0032118	0.00639299	17	0	19	0	40	0	15	4	21	1	24	3	1	5.92108	6.43192	1
66884	chr11	85190346	-	Appbp2	utr3	NA	T	C	0.111438	0.111438	0	0.00505367	0.00933291	13	0	18	0	19	0	15	2	13	2	11	1	1	13.2455	7.68389	1
66885	chr7	131444473	+	Acadsb	utr3	NA	A	G	0.126013	0.126013	0	0.000177804	0.000786522	52	0	63	0	59	0	41	9	54	6	46	5	6	7.98806	9.46927	3
66885	chr7	131444604	+	Acadsb	utr3	NA	A	G	0.452407	0.458696	0.00628931	2.69481e-05	0.000268767	49	0	52	0	52	1	20	24	22	17	23	15	6	7.98806	9.46927	3
66885	chr7	131445240	+	Acadsb	utr3	NA	A	G	0.189394	0.189394	0	0.00011457	0.00059331	45	0	39	0	46	0	28	5	30	6	18	6	6	7.98806	9.46927	3
66890	chr13	55345213	-	Lman2	utr3	NA	T	C	0.118416	0.124316	0.00589971	0.000454983	0.0014697	134	0	111	2	160	0	102	20	100	14	106	10	5	66.1526	62.4581	1
66905	chr17	56279436	-	Plin3	utr3	NA	T	C	0.199461	0.23835	0.0388889	0.0109186	0.0181815	49	0	22	2	29	1	20	3	16	10	20	5	3	16.4872	17.7965	1
66917	chr9	18314151	+	Chordc1	utr3	NA	A	G	0.108769	0.108769	0	0.00905454	0.015419	20	0	24	0	27	0	34	2	22	1	17	5	3	34.7882	39.1175	1
66925	chr9	50596555	-	Sdhd	utr3	NA	T	C	0.101943	0.104191	0.00224804	5.14792e-06	0.000113657	739	4	765	0	734	1	620	74	585	75	590	60	1	311.738	334.889	1
66964	chr6	142401922	+	Golt1b	utr3	NA	A	G	0.140371	0.140371	0	4.14085e-05	0.000349823	60	0	36	0	53	0	72	10	69	13	55	9	1	28.4139	18.6426	1
66978	chr17	26283571	+	Luc7l	utr3	NA	A	G	0.143667	0.249883	0.106216	0.0123451	0.0202612	43	3	37	7	48	5	24	5	16	8	31	10	2	25.2284	29.4355	1
67006	chr3	135407711	-	Cisd2	utr3	NA	T	C	0.127094	0.127094	0	9.51565e-05	0.000541193	51	0	31	0	54	0	45	6	48	7	38	6	4	31.4446	21.4804	3
67006	chr3	135408446	-	Cisd2	utr3	NA	T	C	0.153747	0.153747	0	3.44139e-05	0.000314005	107	0	59	0	108	0	90	21	117	15	85	16	4	31.4446	21.4804	3
67006	chr3	135408746	-	Cisd2	utr3	NA	T	C	0.177454	0.191039	0.0135846	1.7836e-05	0.000217738	244	2	107	1	209	5	259	64	211	60	237	43	4	31.4446	21.4804	3
67010	chr9	48488738	-	Rbm7	utr3	NA	T	C	0.100679	0.100679	0	0.00102037	0.0026224	36	0	31	0	27	0	18	2	28	3	17	2	2	61.7248	66.0721	2
67010	chr9	48488851	-	Rbm7	utr3	NA	T	C	0.12932	0.131651	0.002331	3.45827e-05	0.000314084	142	1	132	0	127	0	89	16	108	13	96	15	2	61.7248	66.0721	2
67039	chr12	83682581	+	Rbm25	utr3	NA	A	G	0.147969	0.147969	0	0.000110719	0.000584363	42	0	51	0	48	0	45	6	33	6	24	5	3	32.0053	36.6605	1
67040	chr15	79528130	-	Ddx17	utr3	NA	T	C	0.126365	0.126365	0	0.0001623	0.000741491	39	0	44	0	48	0	36	5	30	5	31	4	1	4.4997	4.48454	1
67048	chrX	71821717	+	Vma21	utr3	NA	A	G	0.287875	0.287875	0	7.67413e-06	0.000142141	98	0	93	0	121	0	71	23	71	27	65	34	8	9.95916	9.92595	1
67075	chrX	105968333	-	Magt1	utr3	NA	T	C	0.198217	0.198217	0	0.00120938	0.00300151	24	0	20	0	29	0	15	7	14	3	18	2	8	38.9259	40.2861	5
67075	chrX	105968835	-	Magt1	utr3	NA	T	C	0.140614	0.140614	0	0.0015656	0.00362479	35	0	28	0	19	0	15	2	17	5	24	2	8	38.9259	40.2861	5
67075	chrX	105968846	-	Magt1	utr3	NA	T	C	0.31514	0.31514	0	4.95721e-05	0.000378075	29	0	31	0	27	0	12	6	13	6	19	8	8	38.9259	40.2861	5
67075	chrX	105969339	-	Magt1	utr3	NA	T	C	0.504068	0.504068	0	4.80027e-05	0.000370616	49	0	61	0	60	0	17	32	29	20	28	23	8	38.9259	40.2861	5
67075	chrX	105969350	-	Magt1	utr3	NA	T	C	0.164732	0.164732	0	5.16249e-05	0.000385904	49	0	61	0	61	0	38	9	43	9	47	7	8	38.9259	40.2861	5
67092	chr2	122595081	-	Gatm	utr3	NA	T	C	0.115252	0.118836	0.00358423	0.000333876	0.00119776	88	0	65	0	92	1	58	10	64	5	63	10	2	31.3143	37.5746	1
67117	chrX	9654876	-	Dynlt3	utr3	NA	T	C	0.116186	0.116186	0	0.000193707	0.000827109	93	0	84	0	94	0	81	15	73	5	68	10	6	28.4873	29.4202	4
67117	chrX	9654921	-	Dynlt3	utr3	NA	T	C	0.107342	0.107342	0	6.57759e-05	0.00044184	71	0	79	0	82	0	94	8	78	11	66	9	6	28.4873	29.4202	4
67117	chrX	9655503	-	Dynlt3	utr3	NA	T	C	0.163674	0.163674	0	2.12822e-05	0.000240368	78	0	81	0	88	0	70	17	78	15	58	9	6	28.4873	29.4202	4
67117	chrX	9655711	-	Dynlt3	utr3	NA	T	C	0.247509	0.247509	0	6.21321e-06	0.000126379	114	0	95	0	96	0	71	29	87	27	80	22	6	28.4873	29.4202	4
67123	chr4	41389472	+	Ubap1	utr3	NA	A	G	0.417073	0.421041	0.00396825	8.71566e-05	0.000515244	66	0	67	0	83	1	34	25	38	17	31	35	2	26.1525	30.0796	1
67143	chr7	131389420	-	Ikzf5	utr3	NA	T	C	0.105556	0.105556	0	0.00230213	0.00489317	46	0	24	0	26	0	23	5	28	2	13	1	3	6.71492	7.96965	3
67143	chr7	131389471	-	Ikzf5	utr3	NA	T	C	0.131705	0.131705	0	0.000309043	0.00113588	36	0	37	0	40	0	30	6	26	3	21	3	3	6.71492	7.96965	3
67143	chr7	131390402	-	Ikzf5	utr3	NA	T	C	0.118877	0.12963	0.0107527	0.0113862	0.0188766	23	0	30	1	28	0	16	2	17	1	14	4	3	6.71492	7.96965	3
67144	chr3	158066654	+	Lrrc40	utr3	NA	A	G	0.216669	0.216669	0	3.7468e-05	0.000329674	89	0	80	0	90	0	57	12	66	15	39	16	2	21.2574	24.7589	1
67150	chr7	110814808	-	Rnf141	utr3	NA	T	C	0.183527	0.183527	0	8.61578e-05	0.000510163	33	0	43	0	43	0	29	8	42	9	16	3	6	9.95071	10.4094	2
67150	chr7	110815311	-	Rnf141	utr3	NA	T	C	0.154907	0.154907	0	0.000303777	0.00112754	42	0	28	0	32	0	24	5	36	4	21	5	6	9.95071	10.4094	2
67163	chr11	106200753	-	Ccdc47	utr3	NA	T	C	0.128905	0.128905	0	5.14854e-06	0.000113657	154	0	175	0	224	0	139	18	148	24	144	22	4	35.4576	37.3203	1
67213	chr9	114748634	+	Cmtm6	utr3	NA	A	G	0.128021	0.130186	0.0021645	1.86324e-05	0.000224544	149	0	80	0	153	1	121	20	118	16	101	15	1	55.5032	49.3575	1
67226	chr10	115340962	-	Tmem19	utr3	NA	T	C	0.177679	0.177679	0	0.00167795	0.00381396	32	0	33	0	33	0	24	2	15	7	25	4	3	16.7895	18.1558	1
67236	chr12	110875201	-	Cinp	utr3	NA	T	C	0.146237	0.207191	0.0609537	0.0123842	0.0203162	46	0	37	2	33	5	15	4	31	9	35	8	3	19.7688	21.7718	1
67264	chr19	44549453	-	Ndufb8	utr3	NA	T	C	0.227876	0.227876	0	6.20738e-05	0.00042983	33	0	28	0	27	0	39	12	19	5	19	6	2	58.5228	65.3909	1
67269	chr13	59462119	-	Agtpbp1	utr3	NA	T	C	0.286626	0.286626	0	0.000269446	0.00103037	13	0	27	0	18	0	7	4	15	4	10	4	1	1.81122	1.9081	1
67300	chr11	86694939	-	Cltc	utr3	NA	T	C	0.168707	0.168707	0	1.55831e-06	7.23836e-05	295	0	322	0	330	0	122	23	163	35	170	35	2	58.7438	103.728	1
67338	chr11	82804365	-	Rffl	utr3	NA	T	C	0.126334	0.126334	0	0.000572411	0.00172274	40	0	27	0	33	0	44	3	49	9	42	8	2	12.619	7.18971	1
67369	chr7	19140389	-	Qpctl	utr3	NA	T	C	0.185942	0.197436	0.0114943	0.000556095	0.00169615	37	0	28	1	30	0	23	7	21	5	20	4	8	8.0743	7.87306	1
67371	chr10	40248309	-	Gtf3c6	utr3	NA	T	C	0.226686	0.226686	0	0.000258267	0.000998589	56	0	53	0	62	0	43	16	36	15	54	7	2	29.578	34.1783	1
67391	chrX	75395202	+	Fundc2	utr3	NA	A	G	0.116667	0.116667	0	0.00509941	0.0093944	17	0	21	0	19	0	18	2	12	3	19	1	3	28.6097	31.1496	2
67391	chrX	75395972	+	Fundc2	utr3	NA	A	G	0.2375	0.2375	0	0.000508667	0.00158174	15	0	15	0	22	0	11	5	8	2	12	3	3	28.6097	31.1496	2
67437	chr3	65380412	-	Ssr3	utr3	NA	T	C	0.133711	0.136054	0.00234376	7.09839e-07	6.05445e-05	559	2	609	0	575	2	380	59	429	67	354	57	5	114.657	148.46	2
67437	chr3	65380628	-	Ssr3	utr3	NA	T	C	0.101716	0.103623	0.00190658	8.99982e-07	6.05445e-05	501	1	520	1	552	1	335	39	344	45	360	36	5	114.657	148.46	2
67453	chr18	31583287	-	Slc25a46	cds	NA	T	C	0.125606	0.125606	0	0.000307379	0.00113326	29	0	10	0	18	0	138	17	119	22	72	9	2	22.7972	4.12608	1
67465	chr11	4180432	+	Sf3a1	utr3	NA	A	G	0.123298	0.123298	0	9.41459e-06	0.000159454	149	0	143	0	167	0	88	11	113	16	122	19	1	40.2968	51.6232	1
67469	chr9	122380807	+	Abhd5	utr3	NA	A	G	0.16092	0.16092	0	0.020053	0.0310284	21	0	28	0	24	0	21	8	17	0	23	6	2	9.1563	8.6116	1
67495	chr3	108557789	-	Tmem167b	utr3	NA	T	C	0.139802	0.146212	0.00641026	0.000623988	0.00183727	42	0	51	1	51	0	28	7	28	4	39	5	1	14.6816	17.0712	1
67500	chr10	62756559	-	Ccar1	cds	NA	T	C	0.101573	0.103766	0.00219298	4.77771e-05	0.000369634	141	0	148	0	151	1	93	13	122	14	128	12	1	35.7998	40.5237	1
67501	chr16	27448167	+	Ccdc50	utr3	NA	A	G	0.110541	0.110541	0	0.00277174	0.0057043	29	0	22	0	21	0	11	2	16	2	14	1	6	10.5451	10.2606	3
67501	chr16	27451039	+	Ccdc50	utr3	NA	A	G	0.190952	0.190952	0	0.000475614	0.00151938	25	0	26	0	29	0	18	7	17	3	18	3	6	10.5451	10.2606	3
67501	chr16	27451111	+	Ccdc50	utr3	NA	A	G	0.105207	0.105207	0	0.00300469	0.00608709	23	0	26	0	30	0	26	1	23	4	20	3	6	10.5451	10.2606	3
67532	chr2	121493713	-	Mfap1a	utr3	NA	T	C	0.111404	0.111404	0	0.00136558	0.00327044	36	0	40	0	54	0	36	4	31	7	38	2	3	4.37137	4.80484	1
67533	chr6	147031629	+	Ppfibp1	utr3	NA	A	G	0.131686	0.131686	0	0.00122463	0.00302936	14	0	13	0	23	0	26	5	30	5	20	2	1	5.02319	2.4281	1
67544	chr17	15402844	+	Fam120b	cds	NA	A	G	0.115112	0.115112	0	0.00233093	0.00494041	59	0	66	0	61	0	36	10	40	4	52	2	1	7.1403	8.42663	1
67618	chr9	4295528	-	Aasdhppt	utr3	NA	T	C	0.134581	0.134581	0	0.00123813	0.0030527	25	0	20	0	25	0	19	3	10	1	14	3	3	33.8874	35.2744	2
67618	chr9	4296434	-	Aasdhppt	utr3	NA	T	C	0.11875	0.1217	0.00294985	0.00013551	0.000659998	112	1	98	0	94	0	97	9	81	12	73	13	3	33.8874	35.2744	2
67771	chr1	152775192	+	Arpc5	utr3	NA	A	G	0.112918	0.115609	0.00269112	7.53627e-07	6.05445e-05	747	3	620	1	810	2	691	98	728	104	758	82	1	280.293	241.639	1
67834	chr9	54604259	+	Idh3a	utr3	NA	A	G	0.111593	0.111593	0	2.64653e-05	0.000266781	132	0	156	0	145	0	117	11	82	13	111	14	3	83.6936	89.8791	1
67844	chr10	10545881	-	Rab32	utr3	NA	T	C	0.259032	0.259032	0	5.87563e-05	0.000416005	140	0	81	0	140	0	91	46	105	40	116	23	2	38.8724	35.2977	1
67857	chr2	39196376	-	Ppp6c	utr3	NA	T	C	0.143582	0.143582	0	0.000137336	0.000663732	61	0	68	0	65	0	59	6	47	8	46	11	1	40.1045	41.8095	1
67863	chr11	70644728	-	Slc25a11	utr3	NA	T	C	0.100239	0.110723	0.010484	5.67622e-05	0.000405753	284	5	173	0	209	3	399	60	398	48	367	38	1	110.776	55.6303	1
67869	chr18	35616846	+	Paip2	utr3	NA	A	G	0.177147	0.17777	0.000623053	7.47993e-07	6.05445e-05	535	0	438	0	534	1	444	95	347	84	372	72	1	78.8125	83.4696	1
67877	chr2	145915971	+	Naa20	utr3	NA	A	G	0.117023	0.118389	0.00136612	3.56771e-06	9.93673e-05	310	0	243	1	272	0	265	37	285	39	253	32	1	29.4335	26.7398	1
67878	chr5	67286971	+	Tmem33	utr3	NA	A	G	0.339848	0.356942	0.017094	0.000109281	0.000581183	90	0	74	4	81	0	46	27	51	29	43	22	3	29.4725	36.0997	1
67890	chr3	53857394	-	Ufm1	utr3	NA	T	C	0.134199	0.134199	0	1.25285e-05	0.000186195	88	0	144	0	116	0	93	15	95	16	81	11	1	14.1977	15.0266	1
67894	chr19	60835641	+	Fam45a	utr3	NA	A	G	0.240683	0.240683	0	0.000103314	0.000561357	54	0	47	0	57	0	26	13	36	8	23	6	2	6.41132	7.38683	1
67923	chr1	16642879	-	Eloc	utr3	NA	T	C	0.150628	0.150628	0	3.65101e-05	0.000324535	118	0	107	0	118	0	102	17	72	9	77	19	4	40.5049	47.2661	1
67979	chr19	32673021	-	Atad1	utr3	NA	T	C	0.134723	0.138554	0.00383142	2.8822e-05	0.000279306	149	0	125	0	172	2	106	18	142	21	103	17	3	28.5566	33.051	3
67979	chr19	32673251	-	Atad1	utr3	NA	T	C	0.143948	0.143948	0	1.97741e-05	0.000232245	179	0	164	0	170	0	126	25	153	18	99	19	3	28.5566	33.051	3
67979	chr19	32673624	-	Atad1	utr3	NA	T	C	0.166286	0.168005	0.00171821	0.000126596	0.000630463	193	1	198	0	201	0	130	39	139	25	131	18	3	28.5566	33.051	3
67988	chr18	90542261	+	Tmx3	utr3	NA	A	G	0.121815	0.130824	0.00900901	0.0107699	0.0179657	36	1	38	0	41	0	37	2	24	7	23	3	2	12.1659	15.3763	1
68026	chr9	65901648	+	Pclaf	utr3	NA	A	G	0.200184	0.204377	0.00419333	9.89146e-06	0.000160854	468	0	479	3	469	3	342	102	353	70	323	90	10	31.4175	35.1079	6
68026	chr9	65902313	+	Pclaf	utr3	NA	A	G	0.24529	0.24529	0	0.000838361	0.00226454	41	0	37	0	34	0	15	9	27	3	17	6	10	31.4175	35.1079	6
68026	chr9	65902402	+	Pclaf	utr3	NA	A	G	0.231622	0.231622	0	9.48622e-05	0.000541193	23	0	36	0	41	0	17	5	20	7	19	5	10	31.4175	35.1079	6
68026	chr9	65902572	+	Pclaf	utr3	NA	A	G	0.212372	0.335179	0.122807	0.0193159	0.0300239	32	6	34	4	34	4	11	13	28	11	18	4	10	31.4175	35.1079	6
68026	chr9	65902590	+	Pclaf	utr3	NA	A	G	0.119562	0.119562	0	0.000583448	0.00174385	29	0	33	0	43	0	21	4	26	3	19	2	10	31.4175	35.1079	6
68026	chr9	65902822	+	Pclaf	utr3	NA	A	G	0.106957	0.106957	0	0.00212313	0.00461444	31	0	35	0	40	0	23	5	34	4	26	1	10	31.4175	35.1079	6
68036	chr15	36999112	-	Zfp706	utr3	NA	T	C	0.103412	0.103412	0	0.00102113	0.00262258	68	0	45	0	66	0	109	5	103	20	95	11	2	65.3406	26.1252	2
68036	chr15	37000138	-	Zfp706	utr3	NA	T	C	0.3636	0.407209	0.0436092	1.3255e-06	6.73499e-05	134	3	71	6	125	4	200	140	211	137	101	72	2	65.3406	26.1252	2
68051	chr8	105879000	+	Nutf2	utr3	NA	A	G	0.272666	0.291949	0.0192834	3.21903e-05	0.000301084	290	4	242	3	242	8	188	73	170	51	132	76	1	72.5464	83.9479	1
68092	chr16	31957392	+	Ncbp2	utr3	NA	A	G	0.445246	0.44667	0.0014245	9.58052e-06	0.000160101	233	1	228	0	219	0	104	90	104	107	118	69	1	53.7296	57.0269	1
68133	chr8	116982057	-	Gcsh	utr3	NA	T	C	0.263402	0.263402	0	4.37388e-05	0.000356444	99	0	30	0	62	0	53	14	61	19	63	33	1	65.1542	43.2577	1
68192	chr8	34136967	-	Leprotl1	utr3	NA	T	C	0.158671	0.158671	0	0.00305442	0.00616127	27	0	22	0	40	0	25	1	32	7	23	8	2	14.9326	12.1569	1
68268	chr4	82803578	-	Zdhhc21	utr3	NA	T	C	0.142063	0.142063	0	0.000785941	0.00216811	26	0	27	0	21	0	24	6	22	2	24	4	3	4.88579	4.85947	2
68268	chr4	82805809	-	Zdhhc21	utr3	NA	T	C	0.107937	0.107937	0	0.0343296	0.0486725	17	0	28	0	27	0	17	4	31	0	26	4	3	4.88579	4.85947	2
68292	chr9	115243581	-	Stt3b	utr3	NA	T	C	0.128903	0.128903	0	0.000566962	0.00171585	48	0	23	0	33	0	126	30	180	17	66	8	3	61.7535	11.844	2
68292	chr9	115243769	-	Stt3b	utr3	NA	T	C	0.300584	0.307528	0.00694444	7.22821e-06	0.000136424	48	0	26	0	47	1	116	46	110	52	58	27	3	61.7535	11.844	2
68473	chr5	88756192	+	Mob1b	utr3	NA	A	G	0.124181	0.124181	0	0.00350775	0.00686934	22	0	12	0	14	0	36	9	45	4	30	3	1	4.34743	2.61359	1
68493	chr4	24902672	+	Ndufaf4	utr3	NA	A	G	0.12356	0.128127	0.00456621	0.000570477	0.00172012	56	0	44	0	72	1	35	3	37	7	35	6	3	22.9437	25.6616	2
68493	chr4	24902678	+	Ndufaf4	utr3	NA	A	G	0.288096	0.293745	0.00564972	5.42561e-05	0.000396122	58	1	47	0	76	0	34	10	33	15	27	14	3	22.9437	25.6616	2
68652	chr10	7911096	-	Tab2	cds	NA	T	C	0.136354	0.136354	0	0.00158935	0.003652	20	0	29	0	31	0	31	2	25	4	15	4	2	7.94531	7.98548	1
68729	chr11	87218613	+	Trim37	utr3	NA	A	G	0.12157	0.131986	0.0104167	0.00031108	0.00113965	47	0	31	1	40	0	74	11	73	13	69	9	4	23.843	10.5476	2
68729	chr11	87218859	+	Trim37	utr3	NA	A	G	0.106626	0.106626	0	0.000336271	0.00120417	61	0	32	0	41	0	81	12	70	9	60	5	4	23.843	10.5476	2
68734	chr12	101039812	-	Ppp4r3a	utr3	NA	T	C	0.109877	0.109877	0	0.00431493	0.00821475	24	0	22	0	21	0	51	3	50	4	24	6	1	8.79104	2.28851	1
68770	chr5	20760032	-	Phtf2	utr3	NA	T	C	0.179815	0.179815	0	5.65945e-05	0.000405325	64	0	59	0	63	0	56	9	60	18	39	8	7	17.2568	18.2921	3
68770	chr5	20760145	-	Phtf2	utr3	NA	T	C	0.321107	0.321107	0	2.85663e-05	0.000278945	45	0	59	0	72	0	42	20	41	13	24	16	7	17.2568	18.2921	3
68770	chr5	20760533	-	Phtf2	utr3	NA	T	C	0.264908	0.285849	0.0209407	0.000269466	0.00103037	60	1	55	1	68	2	38	25	38	14	38	9	7	17.2568	18.2921	3
69008	chr14	59548043	+	Cab39l	utr3	NA	A	G	0.119866	0.131452	0.0115865	0.000571244	0.00172106	65	1	50	1	49	0	31	6	35	4	47	7	3	12.8326	14.3526	1
69072	chr4	118626823	+	Ebna1bp2	utr3	NA	A	G	0.286444	0.52684	0.240396	0.00527717	0.00965554	17	6	21	6	16	5	4	6	13	9	6	8	7	72.2285	74.0466	1
69207	chr3	158011436	-	Srsf11	utr3	NA	T	C	0.106864	0.106864	0	0.00118444	0.00295519	59	0	50	0	52	0	54	9	43	7	51	2	3	31.4676	13.5033	1
69227	chr3	58590700	+	Selenot	utr3	NA	A	G	0.562712	0.605623	0.0429111	3.75209e-07	6.05445e-05	105	4	118	7	107	4	33	59	33	51	41	54	7	16.5719	20.2175	5
69227	chr3	58590817	+	Selenot	utr3	NA	A	G	0.104121	0.125391	0.0212706	0.00140794	0.00335005	104	2	85	4	102	0	74	11	80	14	83	9	7	16.5719	20.2175	5
69227	chr3	58590823	+	Selenot	utr3	NA	A	G	0.187244	0.335742	0.148498	0.000798684	0.00219521	102	11	77	13	86	22	60	28	64	33	56	30	7	16.5719	20.2175	5
69227	chr3	58592002	+	Selenot	utr3	NA	A	G	0.118452	0.118452	0	0.00178754	0.00402316	22	0	25	0	36	0	12	2	17	3	15	1	7	16.5719	20.2175	5
69227	chr3	58592334	+	Selenot	utr3	NA	A	G	0.293019	0.293019	0	0.000307178	0.00113326	29	0	26	0	36	0	18	14	17	5	22	6	7	16.5719	20.2175	5
69587	chr5	108501765	+	Pcgf3	utr3	NA	A	G	0.137436	0.137436	0	0.000641061	0.00187727	26	0	21	0	33	0	22	3	21	5	27	3	5	6.75399	6.47324	1
69608	chr3	123365143	+	Sec24d	utr3	NA	A	G	0.191808	0.197556	0.00574713	0.00437969	0.0083061	57	1	48	0	67	0	27	15	46	7	52	6	2	23.7466	24.7416	1
69641	chr12	110794641	+	Wdr20	utr3	NA	A	G	0.118788	0.118788	0	0.000868384	0.00232063	36	0	21	0	23	0	22	3	19	3	18	2	1	12.0432	12.0267	1
69823	chr16	32906720	+	Fyttd1	utr3	NA	A	G	0.145988	0.145988	0	2.00735e-05	0.000232245	95	0	47	0	75	0	81	13	60	11	65	11	2	27.178	24.5406	2
69823	chr16	32907323	+	Fyttd1	utr3	NA	A	G	0.323075	0.323075	0	5.03531e-06	0.000113657	76	0	50	0	91	0	52	29	55	25	54	23	2	27.178	24.5406	2
69976	chr2	125983375	+	Galk2	utr3	NA	A	G	0.178507	0.182523	0.00401606	0.000171381	0.000772655	91	0	82	1	99	0	85	14	79	26	69	13	1	14.3149	14.7471	1
69981	chr9	79770169	-	Tmem30a	utr3	NA	T	C	0.121762	0.121762	0	0.000388447	0.00132658	31	0	15	0	27	0	86	11	92	10	44	8	2	33.2394	8.00381	1
70047	chr6	106782138	+	Trnt1	utr3	NA	A	G	0.226669	0.226669	0	5.28405e-05	0.000388047	100	0	123	0	126	0	93	26	75	33	92	17	1	26.3182	28.3017	1
70237	chrX	135890968	+	Bhlhb9	utr3	NA	A	G	0.285269	0.285269	0	2.01303e-05	0.000232245	42	0	43	0	45	0	23	10	29	11	26	10	4	25.3656	28.1724	1
70361	chr18	65981516	-	Lman1	utr3	NA	T	C	0.205485	0.215058	0.00957265	1.69502e-05	0.000216112	74	1	43	0	64	1	69	20	85	25	71	17	6	28.9656	20.1628	4
70361	chr18	65981919	-	Lman1	utr3	NA	T	C	0.480371	0.486323	0.00595238	4.42434e-06	0.000108149	67	0	45	0	55	1	35	39	53	51	43	34	6	28.9656	20.1628	4
70361	chr18	65981947	-	Lman1	utr3	NA	T	C	0.112333	0.112333	0	0.000876224	0.0023366	71	0	43	0	68	0	78	4	83	18	89	11	6	28.9656	20.1628	4
70361	chr18	65982448	-	Lman1	utr3	NA	T	C	0.113484	0.113484	0	0.000258411	0.000998589	71	0	50	0	74	0	71	12	76	5	71	11	6	28.9656	20.1628	4
70385	chr11	34809494	-	Spdl1	utr3	NA	T	C	0.213375	0.218137	0.0047619	4.54454e-05	0.000358937	56	0	54	0	69	1	38	10	51	17	41	10	1	15.8637	18.258	1
70387	chr19	8809507	-	Ttc9c	utr3	NA	T	C	0.195909	0.205713	0.00980392	0.000881503	0.00234901	33	1	37	0	42	0	40	9	23	10	20	3	7	23.3298	25.8585	3
70387	chr19	8810502	-	Ttc9c	utr3	NA	T	C	0.179312	0.179312	0	0.000433552	0.00142744	49	0	63	0	54	0	43	10	43	4	39	14	7	23.3298	25.8585	3
70387	chr19	8810511	-	Ttc9c	utr3	NA	T	C	0.142907	0.154715	0.0118077	0.0103959	0.0174503	52	0	57	1	54	1	43	9	42	2	43	14	7	23.3298	25.8585	3
70397	chr1	16677961	+	Tmem70	utr3	NA	A	G	0.10247	0.10247	0	0.0011487	0.00288326	30	0	14	0	28	0	89	9	85	15	57	4	1	58.4682	10.7017	1
70408	chr2	144539665	+	Polr3f	utr3	NA	A	G	0.121182	0.121182	0	0.00153327	0.00357413	42	0	32	0	46	0	27	7	37	2	42	5	7	7.89444	8.65246	2
70408	chr2	144539929	+	Polr3f	utr3	NA	A	G	0.143876	0.192613	0.0487374	0.0128702	0.0209852	39	1	34	0	29	4	23	5	29	10	30	5	7	7.89444	8.65246	2
70415	chrX	50892629	+	Stk26	utr3	NA	A	G	0.111481	0.111481	0	1.81923e-05	0.000220655	168	0	164	0	170	0	117	11	117	16	102	15	2	37.2793	48.2432	1
70472	chr15	58094203	-	Atad2	utr3	NA	T	C	0.173675	0.264143	0.0904682	0.000230641	0.000931484	84	7	57	7	86	8	49	16	46	19	47	16	3	28.4626	33.1449	1
70533	chr4	108816222	-	Btf3l4	utr3	NA	T	C	0.11443	0.11443	0	0.000974151	0.00253306	31	0	29	0	28	0	32	3	20	4	20	2	2	7.91514	8.56924	1
70564	chr14	40994375	-	Prxl2a	utr3	NA	T	C	0.386598	0.386598	0	0.000102105	0.000558014	108	0	90	0	125	0	41	53	53	22	53	23	1	14.2955	21.3522	1
70568	chr4	19520017	-	Cpne3	utr3	NA	T	C	0.350263	0.350263	0	4.57262e-05	0.000358937	26	0	34	0	31	0	16	9	10	6	13	6	6	17.1756	21.7563	3
70568	chr4	19522446	-	Cpne3	utr3	NA	T	C	0.15199	0.15199	0	8.06794e-05	0.00049166	119	0	107	0	120	0	54	7	58	16	70	10	6	17.1756	21.7563	3
70568	chr4	19522700	-	Cpne3	utr3	NA	T	C	0.102688	0.110351	0.00766284	0.000515288	0.00159595	97	0	85	2	104	0	54	8	72	9	70	7	6	17.1756	21.7563	3
70573	chr16	22813532	-	Tbccd1	utr3	NA	T	C	0.117654	0.117654	0	0.000864836	0.00231939	28	0	34	0	24	0	25	3	23	3	20	3	1	8.71231	9.52533	1
70601	chr14	20320640	-	Ecd	utr3	NA	T	C	0.108378	0.108378	0	1.73688e-05	0.000216248	149	0	132	0	134	0	111	13	96	14	117	12	1	39.4599	44.8286	1
70640	chr18	44405222	+	Dcp2	cds	NA	A	G	0.123798	0.123798	0	0.000470043	0.001508	26	0	15	0	36	0	33	4	39	7	24	3	1	4.28803	3.78138	1
70645	chr2	119609836	-	Oip5	NA	NA	T	C	0.15039	0.260946	0.110556	0.00369907	0.00718043	67	8	33	7	76	4	48	21	57	20	75	21	4	25.5741	21.7586	2
70645	chr2	119610083	-	Oip5	utr3	NA	T	C	0.1435	0.430916	0.287416	0.00602299	0.0108253	73	24	33	15	60	26	55	33	39	38	38	28	4	25.5741	21.7586	2
70799	chr18	67818937	+	Cep192	cds	NA	A	G	0.140543	0.140543	0	0.000163514	0.000746132	60	0	66	0	81	0	26	3	15	3	28	5	4	8.15272	17.9802	2
70799	chr18	67824593	+	Cep192	cds	NA	A	G	0.161014	0.161014	0	0.000630959	0.00185344	42	0	58	0	58	0	17	2	16	2	11	4	4	8.15272	17.9802	2
70827	chr1	58902843	-	Trak2	utr3	NA	T	C	0.193733	0.193733	0	0.000591968	0.00176651	25	0	34	0	31	0	12	5	18	4	17	2	2	8.07443	13.423	1
70998	chrX	52956643	+	Phf6	utr3	NA	A	G	0.154621	0.154621	0	2.21223e-05	0.000243216	121	0	116	0	107	0	68	16	78	14	87	12	2	27.3888	38.3399	1
71148	chr4	103164024	+	Mier1	utr3	NA	A	G	0.112778	0.112778	0	0.00195497	0.0043196	20	0	25	0	27	0	14	2	23	2	13	2	4	4.88715	4.4654	2
71148	chr4	103165402	+	Mier1	utr3	NA	A	G	0.150125	0.150125	0	0.000900931	0.00238743	35	0	30	0	29	0	26	4	16	5	35	3	4	4.88715	4.4654	2
71177	chr6	146549854	-	Ints13	utr3	NA	T	C	0.110388	0.110388	0	5.16201e-05	0.000385904	65	0	56	0	60	0	58	7	79	10	64	8	2	26.9343	21.8453	1
71238	chr6	7038997	+	Sdhaf3	cds	NA	A	G	0.198708	0.198708	0	0.000381009	0.00130592	56	0	55	0	39	0	24	11	37	5	36	7	2	2.16804	2.54317	1
71713	chr10	40832264	-	Cdc40	utr3	NA	T	C	0.113412	0.116996	0.00358423	0.000315889	0.00114934	84	0	85	0	92	1	81	11	64	12	63	5	3	13.4263	14.5889	1
71752	chr5	31156841	-	Gtf3c2	utr3	NA	T	C	0.22589	0.233136	0.00724638	0.000367417	0.00127652	44	0	45	1	41	0	12	5	26	9	23	4	3	30.5494	40.0752	2
71752	chr5	31156879	-	Gtf3c2	utr3	NA	T	C	0.272084	0.272084	0	5.47658e-05	0.000398297	54	0	43	0	52	0	23	5	36	18	32	14	3	30.5494	40.0752	2
71833	chr11	106057650	+	Dcaf7	utr3	NA	A	G	0.188733	0.188733	0	1.77866e-05	0.000217738	76	0	57	0	83	0	71	20	82	15	59	14	1	38.6436	25.4365	1
71835	chr6	57738360	+	Lancl2	utr3	NA	A	G	0.107307	0.107307	0	0.00278198	0.00572224	49	0	52	0	57	0	41	9	38	5	38	1	1	16.1857	17.6149	1
71844	chr14	60224777	-	Nupl1	intron	NA	T	C	0.145565	0.161438	0.015873	0.00541692	0.00985372	20	1	26	0	24	0	15	3	15	2	8	2	6	14.2946	16.6028	2
71844	chr14	60224782	-	Nupl1	intron	NA	T	C	0.279431	0.279431	0	0.000437642	0.00143266	22	0	25	0	24	0	14	4	13	3	8	6	6	14.2946	16.6028	2
71881	chr2	150583758	-	Apmap	utr3	NA	T	C	0.505978	0.513677	0.00769946	1.20472e-06	6.68012e-05	80	1	92	1	103	0	45	55	52	49	42	43	1	33.3108	31.6513	1
71891	chr14	59586138	-	Cdadc1	cds	NA	T	C	0.120164	0.120164	0	0.000177677	0.000786522	50	0	61	0	46	0	42	8	46	6	43	4	1	8.02375	8.28189	1
71929	chr9	7792980	+	Tmem123	utr3	NA	A	G	0.231679	0.231679	0	4.29506e-05	0.000355692	58	0	30	0	36	0	224	68	262	55	69	28	4	80.2082	12.8315	3
71929	chr9	7793672	+	Tmem123	utr3	NA	A	G	0.101577	0.108521	0.00694444	0.000669208	0.00192593	47	1	39	0	53	0	264	45	278	29	107	10	4	80.2082	12.8315	3
71929	chr9	7794021	+	Tmem123	utr3	NA	A	G	0.137446	0.137446	0	3.13209e-05	0.00029498	66	0	37	0	61	0	215	44	242	34	96	13	4	80.2082	12.8315	3
71973	chr9	65660331	+	Rbpms2	utr3	NA	A	G	0.15736	0.15736	0	0.000331957	0.00119455	35	0	15	0	23	0	41	6	34	5	29	8	1	18.9281	7.55714	1
71982	chr6	51589960	+	Snx10	utr3	NA	A	G	0.319882	0.325259	0.00537634	0.000355487	0.00124919	64	0	61	1	83	0	34	22	33	21	54	13	3	10.915	13.9533	2
71982	chr6	51590466	+	Snx10	utr3	NA	A	G	0.402656	0.402656	0	2.86364e-05	0.000278945	66	0	47	0	69	0	19	20	29	17	29	14	3	10.915	13.9533	2
72018	chrX	17557203	-	Fundc1	utr3	NA	T	C	0.159188	0.159188	0	2.96865e-05	0.000285477	92	0	63	0	72	0	76	14	59	9	47	11	1	28.105	30.6555	1
72057	chr17	14946701	-	Phf10	cds	NA	T	C	0.123619	0.123619	0	0.00762971	0.0133025	14	0	21	0	15	0	56	5	51	3	23	7	1	3.61569	1.09574	1
72065	chrX	51004527	-	Rap2c	utr3	NA	T	C	0.173157	0.173157	0	0.000300736	0.00111736	29	0	24	0	25	0	22	6	22	5	22	3	9	12.7279	14.3088	4
72065	chrX	51004638	-	Rap2c	utr3	NA	T	C	0.119674	0.131169	0.0114943	0.0107617	0.01796	40	0	43	0	28	1	23	4	23	6	25	1	9	12.7279	14.3088	4
72065	chrX	51004648	-	Rap2c	utr3	NA	T	C	0.118207	0.128623	0.0104167	0.00300926	0.00609306	35	0	40	0	31	1	21	2	21	3	19	4	9	12.7279	14.3088	4
72065	chrX	51004653	-	Rap2c	utr3	NA	T	C	0.113781	0.121911	0.00813008	0.0169169	0.0267034	32	0	40	1	27	0	18	2	25	1	17	5	9	12.7279	14.3088	4
72102	chr6	85944850	-	Dusp11	utr3	NA	T	C	0.142722	0.156327	0.0136054	0.00101857	0.00262137	56	0	47	2	52	0	37	7	43	10	29	4	1	13.3779	19.2287	1
72117	chr16	44162041	+	Naa50	utr3	NA	A	G	0.157464	0.161127	0.003663	0.000608271	0.00179804	90	1	50	0	92	0	206	49	203	52	115	11	2	99.1086	27.2777	1
72195	chr5	31515126	-	Supt7l	utr3	NA	T	C	0.114066	0.114066	0	0.000867999	0.00232063	36	0	37	0	38	0	48	3	31	6	29	4	2	7.77902	8.69937	1
72201	chr4	14811215	-	Otud6b	utr3	NA	T	C	0.184704	0.184704	0	1.30083e-05	0.000189578	170	0	170	0	166	0	120	29	135	22	121	34	4	45.5749	49.9306	2
72201	chr4	14811681	-	Otud6b	utr3	NA	T	C	0.110319	0.112303	0.00198413	0.000247021	0.000973583	167	1	170	0	163	0	119	12	121	11	119	23	4	45.5749	49.9306	2
72244	chr7	38196111	+	1600014C10Rik	utr3	NA	A	G	0.141965	0.14666	0.00469484	0.000269564	0.00103037	60	0	70	1	55	0	41	5	44	7	54	13	3	11.3903	13.5333	1
72278	chr9	73013532	+	Ccpg1	utr3	NA	A	G	0.180519	0.278803	0.0982835	0.0301638	0.0436215	37	0	23	5	38	5	13	8	27	10	22	5	8	6.65997	7.32728	7
72278	chr9	73013536	+	Ccpg1	utr3	NA	A	G	0.180697	0.199216	0.0185185	0.00405028	0.00775015	34	2	27	0	44	0	16	4	30	4	18	7	8	6.65997	7.32728	7
72278	chr9	73013540	+	Ccpg1	utr3	NA	A	G	0.347678	0.347678	0	8.36954e-05	0.000502481	42	0	28	0	44	0	11	10	24	10	16	6	8	6.65997	7.32728	7
72278	chr9	73013570	+	Ccpg1	utr3	NA	A	G	0.122803	0.128453	0.00564972	0.00644202	0.011496	58	1	28	0	47	0	22	1	24	3	20	6	8	6.65997	7.32728	7
72278	chr9	73013574	+	Ccpg1	utr3	NA	A	G	0.239132	0.239132	0	0.000350124	0.00123844	61	0	27	0	44	0	17	7	23	3	20	9	8	6.65997	7.32728	7
72278	chr9	73013578	+	Ccpg1	utr3	NA	A	G	0.198808	0.198808	0	0.000107853	0.000576031	62	0	25	0	45	0	23	4	23	6	22	7	8	6.65997	7.32728	7
72278	chr9	73013582	+	Ccpg1	utr3	NA	A	G	0.124702	0.124702	0	0.00025471	0.000991416	65	0	24	0	44	0	25	3	27	4	25	4	8	6.65997	7.32728	7
72368	chr8	70147308	+	Borcs8	utr3	NA	A	G	0.182701	0.182701	0	0.000896075	0.00237773	25	0	35	0	39	0	26	8	22	7	26	2	1	16.867	16.5381	1
72425	chr2	112414022	+	Katnbl1	utr3	NA	A	G	0.17767	0.17767	0	0.00012497	0.000624021	35	0	34	0	42	0	27	6	30	5	19	5	2	11.094	11.947	1
72515	chr17	71658322	+	Wdr43	utr3	NA	A	G	0.200619	0.203373	0.00275482	1.33193e-05	0.000191879	198	0	120	1	216	0	144	42	160	32	133	37	5	72.6524	62.2107	3
72515	chr17	71658347	+	Wdr43	utr3	NA	A	G	0.286994	0.288669	0.00167504	1.2318e-06	6.68012e-05	198	1	116	0	192	0	132	55	127	47	118	51	5	72.6524	62.2107	3
72515	chr17	71658432	+	Wdr43	utr3	NA	A	G	0.104853	0.106607	0.00175439	1.4824e-05	0.00020492	159	0	116	0	189	1	155	19	156	17	158	20	5	72.6524	62.2107	3
72542	chr5	110259317	-	Pgam5	utr3	NA	T	C	0.101411	0.101411	0	0.00119761	0.00298016	26	0	15	0	28	0	88	15	86	7	44	4	2	38.892	7.58198	1
72649	chr6	30482592	-	Tmem209	utr3	NA	T	C	0.115079	0.115079	0	0.00020397	0.000856901	108	0	114	0	92	0	74	6	76	8	66	14	1	13.0265	16.2744	1
72650	chr5	124341184	+	2810006K23Rik	utr3	NA	A	G	0.174319	0.174319	0	0.0040099	0.00768071	26	0	28	0	29	0	26	5	23	1	17	8	3	5.99548	5.31493	1
72674	chr1	134431756	+	Adipor1	utr3	NA	A	G	0.221772	0.221772	0	9.82951e-05	0.00054754	81	0	40	0	68	0	134	23	149	41	69	30	3	29.148	9.83624	1
72736	chr12	70466263	+	Tmx1	utr3	NA	A	G	0.132276	0.132276	0	6.91754e-06	0.000133384	357	0	371	0	381	0	344	46	358	46	253	50	1	101.621	98.2978	1
72787	chr4	107414487	+	Ndc1	utr3	NA	A	G	0.150141	0.150141	0	2.55179e-05	0.000262375	91	0	54	0	64	0	103	21	106	17	78	13	2	55.1864	41.7767	2
72787	chr4	107414885	+	Ndc1	utr3	NA	A	G	0.165988	0.165988	0	7.46251e-05	0.000473801	102	0	63	0	85	0	83	20	93	11	81	20	2	55.1864	41.7767	2
72826	chr9	13845953	+	Fam76b	utr3	NA	A	G	0.190459	0.190459	0	0.00191867	0.00425616	14	0	12	0	14	0	22	9	25	3	19	4	1	12.7294	4.06421	1
73130	chr5	108123179	-	Tmed5	utr3	NA	T	C	0.152778	0.152778	0	0.000170934	0.000771562	46	0	39	0	31	0	42	6	35	7	15	3	6	28.5297	29.4598	2
73130	chr5	108123185	-	Tmed5	utr3	NA	T	C	0.13727	0.13727	0	0.000311779	0.00113965	41	0	37	0	30	0	39	9	37	5	17	2	6	28.5297	29.4598	2
73225	chr15	85062250	+	Fam118a	utr3	NA	A	G	0.220191	0.220191	0	0.00061612	0.00181838	11	0	10	0	18	0	17	7	28	5	18	5	1	5.89929	2.78566	1
73341	chrX	57232101	-	Arhgef6	utr3	NA	T	C	0.127554	0.129637	0.00208333	0.000641897	0.00187727	232	0	159	1	191	0	92	20	100	17	115	8	1	24.6535	40.9344	1
73469	chr4	44127568	-	Rnf38	utr3	NA	T	C	0.108308	0.108308	0	0.00124664	0.00306585	24	0	22	0	20	0	40	4	29	5	21	2	6	7.55181	5.13996	2
73469	chr4	44128214	-	Rnf38	utr3	NA	T	C	0.118056	0.118056	0	0.0116888	0.0192762	21	0	14	0	17	0	43	5	35	1	21	6	6	7.55181	5.13996	2
73910	chr10	26917409	+	Arhgap18	utr3	NA	A	G	0.14359	0.152362	0.00877193	0.00226446	0.00483771	33	0	31	0	37	1	24	4	21	2	17	5	2	16.0483	16.449	1
74006	chr16	16313047	-	Dnm1l	utr3	NA	T	C	0.166587	0.176905	0.0103175	0.000370687	0.00128433	59	1	65	0	69	1	47	9	44	6	39	13	2	23.3274	27.6474	2
74006	chr16	16313386	-	Dnm1l	utr3	NA	T	C	0.104155	0.104155	0	0.000178073	0.000786787	48	0	66	0	62	0	42	5	42	6	34	3	2	23.3274	27.6474	2
74038	chr11	86209235	+	Brip1os	intron	NA	A	G	0.29939	0.310884	0.0114943	0.00014111	0.00067589	84	0	84	3	96	0	40	20	44	24	52	17	1	14.1587	18.2574	1
74091	chr1	153503120	-	Npl	utr3	NA	T	C	0.351014	0.351014	0	0.00010988	0.000583545	55	0	44	0	61	0	41	27	35	28	41	11	1	57.8793	58.5919	1
74114	chr5	8966603	-	Crot	utr3	NA	T	C	0.160562	0.166309	0.00574713	0.000203428	0.00085558	57	1	59	0	51	0	56	15	42	8	41	6	1	12.4206	11.6059	1
74143	chr16	29653363	+	Opa1	utr3	NA	A	G	0.217721	0.217721	0	0.000415905	0.00138881	20	0	31	0	28	0	8	3	20	3	15	5	2	18.6958	23.864	1
74159	chr2	23112733	+	Acbd5	utr3	NA	A	G	0.106006	0.106006	0	0.00357646	0.00698209	36	0	29	0	32	0	34	1	28	5	25	4	2	7.45098	7.91744	1
74245	chr3	146459701	+	Ctbs	cds	NA	A	G	0.291675	0.291675	0	0.00051455	0.00159498	22	0	19	0	18	0	6	5	22	5	13	4	1	2.99608	3.06399	1
74355	chr17	71391420	-	Smchd1	cds	NA	T	C	0.112689	0.112689	0	0.00219351	0.00473457	23	0	21	0	27	0	18	4	29	3	15	1	1	16.9442	9.32216	1
74388	chr9	65081721	+	Dpp8	utr3	NA	A	G	0.10697	0.10697	0	0.00281739	0.00578557	24	0	15	0	17	0	19	2	19	2	20	3	5	11.1917	5.37799	2
74388	chr9	65081807	+	Dpp8	utr3	NA	A	G	0.222439	0.222439	0	0.00147642	0.00346742	22	0	15	0	26	0	17	3	19	3	13	8	5	11.1917	5.37799	2
74467	chr11	23732407	+	Pus10	utr3	NA	A	G	0.199643	0.199643	0	1.78326e-05	0.000217738	105	0	124	0	138	0	64	18	91	16	67	20	3	35.6084	43.1812	1
74493	chr19	36892214	+	Tnks2	utr3	NA	A	G	0.141891	0.141891	0	0.00127621	0.00311796	19	0	14	0	26	0	16	4	19	2	20	3	2	2.67193	2.45361	1
74737	chr7	92664002	-	Pcf11	cds	NA	T	C	0.131547	0.131547	0	0.00149518	0.00350272	13	0	13	0	16	0	54	12	57	7	26	3	3	6.31561	4.28189	1
74776	chr3	133373645	+	Ppa2	cds	NA	A	G	0.132855	0.132855	0	9.89977e-05	0.000549014	38	0	18	0	26	0	111	15	130	18	48	9	1	18.8248	3.64812	1
74841	chr8	80981051	-	Usp38	utr3	NA	T	C	0.103665	0.103665	0	0.0145475	0.0233755	20	0	14	0	28	0	25	7	43	3	36	1	1	21.1238	6.89263	1
75083	chr2	126709187	-	Usp50	utr3	NA	T	C	0.113264	0.161111	0.0478469	0.0354413	0.0499562	21	1	21	1	36	2	17	3	11	4	14	1	2	1.93915	2.28673	1
75317	chr10	88092093	-	Parpbp	utr3	NA	T	C	0.159469	0.159469	0	0.000658289	0.00190691	21	0	24	0	23	0	16	3	11	2	15	3	2	8.09507	9.64332	1
75416	chr5	34649353	-	Nop14	cds	NA	T	C	0.102842	0.102842	0	0.00010142	0.000555886	68	0	77	0	74	0	62	9	75	6	58	7	1	39.4294	42.4563	1
75540	chr3	155085687	-	Fpgt	utr3	NA	T	C	0.128389	0.128389	0	0.000674144	0.00193231	21	0	32	0	34	0	19	3	30	3	16	3	2	7.89197	9.73032	1
75553	chr12	98758879	+	Zc3h14	cds	NA	A	G	0.111206	0.121307	0.010101	0.00044828	0.00145179	30	0	22	0	32	1	128	17	135	20	45	6	3	18.9878	4.90547	1
75616	chr13	108048317	+	Smim15	utr3	NA	A	G	0.510993	0.510993	0	2.78701e-06	8.95441e-05	63	0	72	0	78	0	33	42	33	34	31	27	3	24.439	24.352	1
75717	chr9	53622915	-	Cul5	cds	NA	T	C	0.116706	0.116706	0	0.000956027	0.00249946	23	0	28	0	41	0	58	7	36	8	31	2	3	10.5548	6.16439	1
75785	chr16	20123748	+	Klhl24	utr3	NA	A	G	0.569309	0.658426	0.0891172	2.78666e-05	0.000275732	52	3	40	5	53	6	12	24	9	29	15	18	6	9.77847	11.9037	2
75785	chr16	20123762	+	Klhl24	utr3	NA	A	G	0.163208	0.170615	0.00740741	0.000276128	0.00104873	43	0	44	1	56	0	32	7	31	7	23	4	6	9.77847	11.9037	2
75956	chr17	23815578	+	Srrm2	cds	NA	A	G	0.194173	0.194173	0	7.8987e-06	0.00014467	95	0	79	0	89	0	111	33	134	29	94	20	1	42.5578	32.5504	1
76117	chr2	44387446	+	Arhgap15	utr3	NA	A	G	0.153535	0.153535	0	0.00181203	0.00407246	36	0	33	0	34	0	29	4	24	9	28	2	2	10.3357	10.7578	1
76178	chr1	37418150	-	Coa5	utr3	NA	T	C	0.153884	0.153884	0	1.90034e-05	0.000226797	167	0	146	0	163	0	101	23	164	32	165	21	8	63.5346	69.615	6
76178	chr1	37418216	-	Coa5	utr3	NA	T	C	0.152309	0.154214	0.00190476	9.82394e-05	0.00054754	174	1	196	0	187	0	111	27	129	25	154	18	8	63.5346	69.615	6
76178	chr1	37418218	-	Coa5	utr3	NA	T	C	0.444447	0.446174	0.00172712	8.19887e-07	6.05445e-05	179	0	192	1	194	0	73	67	85	67	97	70	8	63.5346	69.615	6
76178	chr1	37418532	-	Coa5	utr3	NA	T	C	0.197142	0.199265	0.00212314	4.92198e-06	0.000112162	156	1	167	0	170	0	107	28	125	32	109	25	8	63.5346	69.615	6
76178	chr1	37418828	-	Coa5	utr3	NA	T	C	0.100303	0.102412	0.0021097	2.67888e-05	0.000268602	160	0	157	1	167	0	131	13	162	18	151	20	8	63.5346	69.615	6
76178	chr1	37419021	-	Coa5	utr3	NA	T	C	0.264257	0.267889	0.00363282	2.1462e-06	7.95173e-05	177	0	170	1	197	1	121	46	121	51	126	38	8	63.5346	69.615	6
76295	chr3	35810676	+	Atp11b	cds	NA	A	G	0.101762	0.101762	0	0.000188666	0.000813233	56	0	27	0	44	0	122	15	122	18	111	8	2	31.493	12.2878	1
76425	chr2	180718384	+	Gid8	utr3	NA	A	G	0.198147	0.210383	0.0122354	0.000415162	0.00138763	47	1	62	1	58	0	50	14	46	18	53	8	1	16.8221	13.3665	1
76479	chr19	53379846	-	Smndc1	utr3	NA	T	C	0.170864	0.170864	0	0.000604032	0.00179113	28	0	22	0	26	0	26	4	20	7	22	3	1	17.7996	16.0096	1
76539	chr19	60199326	-	Fam204a	utr3	NA	T	C	0.220478	0.220478	0	0.000311898	0.00113965	21	0	12	0	20	0	20	7	39	7	15	5	2	11.0364	5.46319	2
76539	chr19	60199462	-	Fam204a	utr3	NA	T	C	0.238728	0.238728	0	9.0868e-05	0.000527069	27	0	20	0	30	0	29	7	36	10	16	7	2	11.0364	5.46319	2
76626	chr11	88340229	-	Msi2	utr3	NA	T	C	0.280067	0.280067	0	5.23998e-05	0.000386181	56	0	52	0	56	0	20	8	19	5	17	9	3	4.12214	6.16737	2
76626	chr11	88340536	-	Msi2	utr3	NA	T	C	0.140909	0.140909	0	0.0105659	0.0176882	35	0	30	0	31	0	8	3	11	0	17	3	3	4.12214	6.16737	2
76740	chr15	65872272	+	Efr3a	utr3	NA	A	G	0.132062	0.132062	0	0.000122642	0.000615666	32	0	19	0	35	0	80	10	82	15	40	6	1	16.408	4.71437	1
76804	chr4	74343484	+	Kdm4c	cds	NA	A	G	0.100766	0.100766	0	0.00105732	0.00269894	32	0	37	0	29	0	27	3	26	4	27	2	1	8.62036	9.42422	1
76820	chr12	12374810	+	Fam49a	utr3	NA	A	G	0.223773	0.223773	0	0.000131829	0.000648792	39	0	26	0	45	0	24	7	17	7	33	6	2	3.99906	5.96371	1
76843	chr1	191538363	-	Dtl	utr3	NA	T	C	0.241275	0.24403	0.00275482	1.68794e-05	0.000216112	120	1	147	0	142	0	76	22	72	30	70	19	1	22.2388	29.7824	1
76884	chr11	46194672	-	Cyfip2	utr3	NA	T	C	0.155162	0.164822	0.00966047	2.43116e-05	0.000256728	103	1	88	1	122	1	64	14	53	10	54	10	3	54.0635	67.6174	1
77031	chr2	167474733	+	Slc9a8	utr3	NA	A	G	0.101754	0.101754	0	0.0211507	0.0324202	33	0	32	0	32	0	19	0	12	3	17	2	1	5.15942	8.05152	1
77032	chr4	21758159	-	Tstd3	utr3	NA	T	C	0.110606	0.110606	0	0.00107006	0.0027259	44	0	31	0	44	0	33	3	27	6	28	2	2	8.61635	8.92481	2
77032	chr4	21759690	-	Tstd3	cds	NA	T	C	0.126381	0.126381	0	0.00198362	0.00435656	24	0	34	0	32	0	34	9	34	2	31	4	2	8.61635	8.92481	2
77044	chr15	96358924	+	Arid2	cds	NA	A	G	0.117672	0.117672	0	0.00308509	0.00620318	23	0	13	0	22	0	20	2	24	2	22	5	1	8.17594	6.83919	1
77116	chr9	13806326	+	Mtmr2	utr3	NA	A	G	0.308337	0.308337	0	8.06583e-05	0.00049166	16	0	11	0	19	0	23	13	23	10	17	6	2	11.9509	4.06875	1
77134	chr13	58126015	-	Hnrnpa0	utr3	NA	T	C	0.151306	0.151306	0	0.00195531	0.0043196	46	0	35	0	43	0	26	2	20	8	28	3	1	4.22523	5.8655	1
77219	chr12	84314356	+	Ptgr2	utr3	NA	A	G	0.174003	0.174003	0	3.85499e-05	0.000334733	57	0	83	0	54	0	48	12	59	9	47	11	2	15.4259	15.4246	1
77593	chr4	21836138	+	Usp45	utr3	NA	A	G	0.103704	0.103704	0	0.00633969	0.0113241	17	0	15	0	22	0	13	2	14	1	16	2	4	7.28446	7.66446	1
77644	chrX	36849237	-	C330007P06Rik	utr3	NA	T	C	0.175295	0.175295	0	0.000630468	0.00185344	23	0	22	0	23	0	17	5	16	2	13	3	1	9.09443	10.3741	1
77721	chr2	127604103	+	Mrps5	utr3	NA	A	G	0.311111	0.311111	0	0.000244084	0.000969017	20	0	16	0	20	0	8	6	16	5	11	4	2	16.6776	17.9081	1
77975	chr16	91575838	-	Tmem50b	utr3	NA	T	C	0.46633	0.486858	0.0205279	1.96234e-05	0.000232026	47	0	42	2	61	1	17	17	15	16	20	16	1	13.3136	15.1365	1
78232	chr12	59043392	-	Trappc6b	utr3	NA	T	C	0.369781	0.369781	0	2.66807e-05	0.000268233	40	0	30	0	37	0	58	48	78	34	55	30	3	22.0065	6.80458	1
78455	chr11	107614110	+	Helz	cds	NA	A	G	0.109215	0.109215	0	0.00020607	0.000859958	43	0	37	0	46	0	50	5	31	4	43	6	3	6.91884	6.63987	1
78651	chr8	78807223	-	Lsm6	utr3	NA	T	C	0.106472	0.116446	0.00997426	0.00014065	0.000675598	80	0	109	2	83	1	70	10	85	11	73	9	1	28.396	31.2759	1
78752	chr6	118108592	-	Csgalnact2	utr3	NA	T	C	0.226068	0.226068	0	8.99439e-05	0.000525138	26	0	16	0	16	0	47	13	41	11	18	6	5	13.4144	5.10992	3
78752	chr6	118108810	-	Csgalnact2	utr3	NA	T	C	0.195833	0.195833	0	9.28667e-05	0.00053473	17	0	17	0	20	0	44	11	52	12	24	6	5	13.4144	5.10992	3
78752	chr6	118108909	-	Csgalnact2	utr3	NA	T	C	0.233062	0.233062	0	6.02036e-05	0.000423113	34	0	27	0	16	0	53	14	43	17	23	6	5	13.4144	5.10992	3
78798	chr17	83473732	+	Eml4	cds	NA	A	G	0.207904	0.207904	0	0.000283404	0.00107203	21	0	22	0	21	0	23	5	24	5	8	3	2	9.61006	6.00523	1
78913	chr16	87378151	-	Ltn1	utr3	NA	T	C	0.12381	0.12381	0	0.00393763	0.00757701	31	0	31	0	43	0	19	1	12	4	26	2	4	22.5408	33.6826	1
78925	chr13	69574922	-	Srd5a1	utr3	NA	T	C	0.154762	0.154762	0	0.0166399	0.0263659	23	0	13	0	18	0	11	3	15	5	12	0	1	4.36898	4.59521	1
80718	chr18	69984089	-	Rab27b	utr3	NA	T	C	0.19013	0.19013	0	0.00014715	0.000695967	25	0	16	0	26	0	53	13	51	16	45	7	2	8.29858	3.00613	1
81004	chr3	22214717	+	Tbl1xr1	utr3	NA	A	G	0.138773	0.138773	0	0.00186215	0.00416024	39	0	23	0	41	0	30	9	25	4	20	1	5	9.64758	9.52654	1
81702	chr5	90254649	-	Ankrd17	cds	NA	T	C	0.215238	0.215238	0	0.000565909	0.0017146	15	0	27	0	10	0	10	4	12	3	21	4	2	6.51992	7.6212	1
83436	chr8	25041372	-	Plekha2	utr3	NA	T	C	0.111799	0.115099	0.00330033	0.000420084	0.00139657	95	0	91	0	100	1	80	8	69	14	64	6	2	19.0585	23.7487	1
83493	chr9	123592236	+	Sacm1l	utr3	NA	A	G	0.107856	0.107856	0	5.50905e-05	0.000399114	86	0	72	0	60	0	73	7	67	9	90	12	4	15.5134	14.5939	2
83493	chr9	123592418	+	Sacm1l	utr3	NA	A	G	0.131213	0.131213	0	0.000293024	0.00110177	66	0	54	0	49	0	36	7	58	11	65	5	4	15.5134	14.5939	2
83602	chr12	91555774	-	Gtf2a1	utr3	NA	T	C	0.118698	0.118698	0	0.000920491	0.0024271	35	0	37	0	40	0	22	5	23	2	20	2	4	11.0458	15.1844	1
83815	chr17	40923294	-	Cenpq	utr3	NA	T	C	0.227024	0.230168	0.00314465	9.96782e-06	0.000160854	93	0	109	0	105	1	56	19	90	25	71	20	1	22.8266	23.4223	1
93687	chr18	61588378	+	Csnk1a1	utr3	NA	A	G	0.370789	0.386662	0.015873	6.42631e-05	0.000436154	20	1	20	0	37	0	55	43	53	39	26	11	4	47.5826	18.47	2
93687	chr18	61588509	+	Csnk1a1	utr3	NA	A	G	0.258056	0.258056	0	1.65233e-05	0.000216112	22	0	26	0	28	0	60	23	64	21	33	11	4	47.5826	18.47	2
93692	chr13	75849495	+	Glrx	utr3	NA	A	G	0.108583	0.108583	0	1.7005e-05	0.000216112	149	0	158	0	153	0	103	15	101	12	108	11	1	36.295	44.7403	1
93762	chr8	80700843	-	Smarca5	utr3	NA	T	C	0.18109	0.18109	0	0.00177266	0.00399354	25	0	16	0	16	0	23	3	23	3	11	5	4	8.51399	6.20051	2
93762	chr8	80704640	-	Smarca5	cds	NA	T	C	0.296768	0.296768	0	0.000201025	0.000848323	31	0	29	0	28	0	16	9	14	8	15	3	4	8.51399	6.20051	2
93765	chr10	95544907	+	Ube2n	utr3	NA	A	G	0.137875	0.137875	0	0.00307426	0.00619596	30	0	20	0	34	0	10	3	24	4	24	1	5	29.1457	34.1278	2
93765	chr10	95545342	+	Ube2n	utr3	NA	A	G	0.210084	0.210084	0	0.0026539	0.00550628	20	0	16	0	28	0	10	5	16	1	16	5	5	29.1457	34.1278	2
97820	chr13	54551770	-	4833439L19Rik	utr3	NA	T	C	0.292267	0.295388	0.00312078	1.29197e-06	6.73499e-05	234	0	204	1	222	1	154	77	137	51	148	58	3	59.0133	65.2303	1
98267	chr1	53756242	-	Stk17b	utr3	NA	T	C	0.143663	0.15107	0.00740741	0.000485533	0.0015393	52	0	44	1	66	0	45	6	31	8	40	6	2	30.6488	30.7686	1
98386	chr1	181816732	-	Lbr	utr3	NA	T	C	0.1119	0.113561	0.00166109	7.1336e-06	0.000135466	568	1	551	0	618	2	454	71	494	63	462	47	1	180.275	187.773	1
98415	chr1	131931723	+	Nucks1	utr3	NA	A	G	0.11812	0.11812	0	8.12424e-05	0.00049344	70	0	44	0	48	0	61	6	72	10	66	11	6	39.308	38.2025	3
98415	chr1	131931942	+	Nucks1	utr3	NA	A	G	0.124943	0.124943	0	7.89974e-05	0.000486935	75	0	42	0	58	0	71	13	83	12	58	6	6	39.308	38.2025	3
98415	chr1	131936011	+	Nucks1	utr3	NA	A	G	0.338914	0.347172	0.00825745	2.07504e-06	7.95173e-05	163	1	160	2	157	1	87	35	70	42	67	41	6	39.308	38.2025	3
99889	chr3	84497624	-	Arfip1	utr3	NA	T	C	0.142063	0.147619	0.00555556	0.000493068	0.00155271	59	1	29	0	43	0	54	9	32	8	36	4	3	16.3984	13.6757	1
100121	chr4	45990182	+	Tdrd7	cds	NA	A	G	0.214738	0.214738	0	8.55273e-05	0.000508833	34	0	28	0	31	0	37	9	31	12	49	10	1	16.4419	10.0922	1
101685	chr7	46990875	-	Spty2d1	utr3	NA	T	C	0.120845	0.120845	0	0.00737203	0.0128985	28	0	22	0	29	0	15	5	25	1	25	2	4	11.9197	16.347	3
101685	chr7	46990989	-	Spty2d1	utr3	NA	T	C	0.124779	0.124779	0	0.000557544	0.00169615	36	0	38	0	43	0	21	3	24	5	24	2	4	11.9197	16.347	3
101685	chr7	46992183	-	Spty2d1	utr3	NA	T	C	0.13127	0.13127	0	0.000331997	0.00119455	43	0	41	0	36	0	22	3	20	4	25	3	4	11.9197	16.347	3
102442	chr9	64918110	+	Dennd4a	utr3	NA	A	G	0.102273	0.102273	0	0.0181159	0.0283935	35	0	35	0	37	0	9	2	20	0	21	3	2	7.83616	15.1295	2
102442	chr9	64918159	+	Dennd4a	utr3	NA	A	G	0.108225	0.108225	0	0.0200638	0.0310325	33	0	27	0	47	0	9	2	12	2	19	0	2	7.83616	15.1295	2
102632	chr9	104127403	+	Acad11	utr3	NA	A	G	0.120433	0.120433	0	0.00118354	0.00295493	29	0	26	0	22	0	16	3	31	5	29	2	2	5.99777	6.03929	1
103136	chr10	85888542	+	Pwp1	utr3	NA	A	G	0.198673	0.206886	0.00821274	6.62127e-06	0.000129666	238	0	191	3	216	2	142	35	166	42	141	40	1	73.6575	81.87	1
103266	chr10	85116876	+	Tmem263	utr3	NA	A	G	0.110088	0.110088	0	0.00155041	0.0036007	18	0	16	0	18	0	45	5	42	6	17	2	4	11.4301	5.36108	1
103573	chr11	23296334	+	Xpo1	utr3	NA	A	G	0.237599	0.237599	0	0.000133758	0.000655712	79	0	87	0	96	0	61	29	82	13	50	17	1	35.8115	32.5824	1
104184	chr11	76986976	+	Blmh	utr3	NA	A	G	0.268952	0.268952	0	1.38171e-05	0.0001961	221	0	215	0	206	0	118	50	150	68	179	44	1	42.8418	43.9685	1
104303	chr10	88743220	+	Arl1	utr3	NA	A	G	0.173845	0.175142	0.00129702	2.63179e-06	8.95441e-05	253	0	199	0	256	1	239	45	230	48	170	41	1	73.7495	67.7511	1
104625	chr11	49671805	-	Cnot6	utr3	NA	T	C	0.527981	0.527981	0	1.12794e-05	0.000175251	33	0	22	0	35	0	14	17	13	12	12	15	3	10.8582	8.13992	3
104625	chr11	49674207	-	Cnot6	utr3	NA	T	C	0.336398	0.336398	0	5.36554e-05	0.000393264	20	0	21	0	23	0	21	14	21	8	18	9	3	10.8582	8.13992	3
104625	chr11	49674208	-	Cnot6	utr3	NA	T	C	0.109432	0.109432	0	0.00160338	0.00367829	22	0	22	0	23	0	30	4	30	2	23	4	3	10.8582	8.13992	3
104836	chr12	31487152	-	Cbll1	utr3	NA	T	C	0.131647	0.131647	0	9.01221e-05	0.000525363	64	0	61	0	70	0	46	6	48	10	50	6	3	19.2385	22.6894	1
104923	chr12	28681325	+	Adi1	utr3	NA	A	G	0.282049	0.282049	0	1.07859e-06	6.5411e-05	239	0	119	0	236	0	164	62	154	54	141	64	1	61.4938	52.2021	1
105522	chr14	31700608	-	Ankrd28	utr3	NA	T	C	0.235033	0.243366	0.00833333	0.000266561	0.00102377	79	0	78	2	61	0	38	9	25	12	33	9	25	13.5286	20.8882	2
105522	chr14	31701502	-	Ankrd28	utr3	NA	T	C	0.176772	0.176772	0	6.35862e-05	0.000434511	71	0	70	0	63	0	24	6	22	4	28	6	25	13.5286	20.8882	2
105559	chr14	120429099	+	Mbnl2	utr3	NA	A	G	0.131988	0.131988	0	1.81352e-05	0.000220655	96	0	61	0	81	0	81	14	112	16	78	11	3	9.03556	7.76037	2
105559	chr14	120431161	+	Mbnl2	utr3	NA	A	G	0.245098	0.245098	0	0.000266118	0.00102311	22	0	17	0	20	0	10	4	11	3	13	4	3	9.03556	7.76037	2
105722	chr15	95967625	+	Ano6	utr3	NA	A	G	0.113813	0.113813	0	0.0031566	0.00631963	44	0	51	0	58	0	42	1	50	10	28	5	2	7.91675	7.54574	1
105727	chr15	96573081	-	Slc38a1	utr3	NA	T	C	0.128076	0.128076	0	0.0012878	0.00313609	33	0	24	0	37	0	17	1	19	3	21	5	1	26.2704	21.8757	1
105787	chr15	5179253	+	Prkaa1	utr3	NA	A	G	0.213181	0.217685	0.0045045	7.23641e-05	0.000467107	58	0	53	0	73	1	40	15	50	11	40	10	1	26.6113	31.3869	1
105855	chr15	103497901	+	Nckap1l	utr3	NA	A	G	0.109765	0.112453	0.00268817	0.000237216	0.00095292	123	1	117	0	122	0	78	14	80	10	100	8	1	55.376	70.3469	1
106143	chr16	64856459	+	Cggbp1	utr3	NA	A	G	0.126726	0.131557	0.00483092	0.000176737	0.000783645	68	1	30	0	37	0	99	17	102	12	48	8	5	42.1674	18.2685	1
106572	chr17	65653006	-	Rab31	utr3	NA	T	C	0.342777	0.342777	0	2.90618e-06	9.00606e-05	193	0	141	0	158	0	80	52	116	49	108	55	2	50.6719	49.154	1
106821	chr17	48417200	+	Oard1	utr3	NA	A	G	0.235244	0.235244	0	0.000427683	0.00141308	27	0	27	0	28	0	13	7	9	2	19	4	1	34.0169	35.0001	1
107029	chr18	73770089	-	Me2	utr3	NA	T	C	0.177317	0.177317	0	0.000404148	0.00136532	25	0	19	0	21	0	40	6	33	11	28	5	1	57.5278	22.1294	1
107513	chr13	37976490	-	Ssr1	utr3	NA	T	C	0.157491	0.157491	0	0.000491332	0.00154968	37	0	46	0	56	0	22	7	24	4	31	3	3	62.9577	66.4157	1
107569	chr6	56882486	-	Nt5c3	utr3	NA	T	C	0.170875	0.170875	0	0.000252952	0.000986769	53	0	35	0	32	0	84	15	72	9	45	15	2	63.1146	24.1116	1
107684	chr4	46537253	-	Coro2a	utr3	NA	T	C	0.107844	0.107844	0	5.23341e-05	0.000386181	74	0	46	0	64	0	94	9	87	12	77	10	1	29.0447	13.6965	1
107932	chr6	125130473	+	Chd4	utr3	NA	A	G	0.114473	0.114473	0	0.00294702	0.00599611	30	0	45	0	28	0	16	2	21	5	24	1	1	12.9076	23.1664	1
107939	chr5	135377085	-	Pom121	utr3	NA	T	C	0.135225	0.135225	0	0.000975959	0.00253601	41	0	32	0	35	0	23	3	25	2	29	8	1	6.40299	5.75805	1
108052	chr18	78100353	-	Slc14a1	utr3	NA	T	C	0.11707	0.11707	0	3.9055e-05	0.000335267	81	0	101	0	76	0	81	13	98	14	83	8	5	53.0593	41.1109	2
108052	chr18	78100572	-	Slc14a1	utr3	NA	T	C	0.153887	0.153887	0	0.000169817	0.000769292	87	0	121	0	85	0	106	30	95	17	102	10	5	53.0593	41.1109	2
108062	chrX	134085851	+	Cstf2	utr3	NA	A	G	0.140819	0.144365	0.0035461	6.70552e-05	0.00044587	85	0	93	1	110	0	82	12	66	14	60	9	5	19.6161	22.3861	1
108086	chr5	143090156	-	Rnf216	cds	NA	T	C	0.140269	0.140269	0	0.000192502	0.000824381	60	0	40	0	53	0	84	8	46	9	39	8	1	12.0751	12.0843	1
108143	chr13	100655900	+	Taf9	utr3	NA	A	G	0.140848	0.14215	0.00130208	1.36039e-05	0.000194489	272	0	261	0	255	1	194	35	201	39	200	25	1	68.4888	77.116	1
108150	chr8	57524605	-	Galnt7	utr3	NA	T	C	0.17	0.17	0	0.000812649	0.00221739	27	0	28	0	37	0	11	1	11	4	21	4	5	28.5617	35.7621	2
108150	chr8	57525134	-	Galnt7	utr3	NA	T	C	0.110636	0.116408	0.00577211	0.000204387	0.000856968	88	0	114	1	115	1	67	13	64	6	89	10	5	28.5617	35.7621	2
108654	chr18	68267830	-	Fam210a	utr3	NA	T	C	0.212278	0.244586	0.0323077	0.00155756	0.00361062	36	3	45	0	49	1	17	8	22	5	27	8	2	4.88097	6.95289	1
108705	chr10	77598160	+	Pttg1ip	utr3	NA	A	G	0.133847	0.133847	0	6.36743e-05	0.000434511	239	0	228	0	268	0	233	45	203	39	223	19	1	51.4578	51.439	1
108837	chr9	85726686	-	Ibtk	cds	NA	T	C	0.1035	0.1035	0	4.2197e-05	0.000352579	125	0	75	0	112	0	87	11	74	10	93	8	3	17.2518	19.497	1
108841	chr7	4427035	-	Rdh13	utr3	NA	T	C	0.286941	0.286941	0	7.738e-05	0.000482488	24	0	24	0	27	0	19	9	16	6	11	4	1	4.16567	5.53476	1
108909	chr1	183322651	+	Aida	utr3	NA	A	G	0.133157	0.133157	0	0.00213425	0.00463324	32	0	19	0	18	0	25	2	16	2	11	3	2	2.65629	3.41001	1
109019	chr1	51470247	-	Nabp1	utr3	NA	T	C	0.121096	0.121096	0	0.00129631	0.00314965	27	0	24	0	20	0	24	2	19	3	17	3	6	4.342	4.15892	4
109019	chr1	51470589	-	Nabp1	utr3	NA	T	C	0.106667	0.106667	0	0.0247229	0.0370204	31	0	22	0	17	0	20	0	22	3	16	4	6	4.342	4.15892	4
109019	chr1	51470616	-	Nabp1	utr3	NA	T	C	0.127075	0.127075	0	0.000796087	0.00218968	26	0	22	0	27	0	26	3	24	3	15	3	6	4.342	4.15892	4
109019	chr1	51470880	-	Nabp1	utr3	NA	T	C	0.110276	0.110276	0	0.0014488	0.00341749	22	0	23	0	24	0	34	3	21	2	36	7	6	4.342	4.15892	4
109154	chr5	115146166	-	Mlec	utr3	NA	T	C	0.152975	0.155753	0.00277778	1.43397e-05	0.000201184	100	0	59	0	119	1	182	34	197	38	115	20	1	106.907	39.7228	1
109181	chr12	101899065	-	Trip11	cds	NA	T	C	0.129692	0.129692	0	0.000380634	0.00130583	52	0	23	0	25	0	29	6	45	5	45	6	1	4.38741	3.9709	1
109359	chr7	132884046	+	Abraxas2	utr3	NA	A	G	0.143317	0.143317	0	0.000117255	0.000599836	42	0	39	0	44	0	39	7	40	8	32	4	1	7.95405	9.10609	1
109905	chr3	105727956	-	Rap1a	utr3	NA	T	C	0.145961	0.145961	0	0.00472184	0.0088373	36	0	14	0	33	0	22	9	37	4	19	1	3	50.216	38.0473	2
109905	chr3	105728441	-	Rap1a	utr3	NA	T	C	0.159356	0.162157	0.00280112	4.56393e-05	0.000358937	101	0	101	0	118	1	147	37	137	26	125	18	3	50.216	38.0473	2
109934	chr11	76417939	-	Abr	utr3	NA	T	C	0.11541	0.11541	0	0.00706673	0.0124396	10	0	13	0	21	0	20	1	24	3	13	3	1	4.27146	2.84835	1
110417	chr12	79081829	-	Pigh	utr3	NA	T	C	0.10047	0.10047	0	0.00444026	0.00838542	38	0	10	0	11	0	25	4	22	3	22	1	1	3.28707	2.02607	1
110446	chr9	53582268	-	Acat1	utr3	NA	T	C	0.147113	0.152163	0.00505051	0.000238108	0.00095548	57	0	57	0	65	1	75	12	54	14	63	8	1	59.3485	55.6052	1
110616	chr12	101919872	-	Atxn3	utr3	NA	T	C	0.213383	0.258571	0.0451887	0.00355846	0.00695056	32	1	51	6	36	0	15	5	19	6	15	6	8	12.4775	18.1498	3
110616	chr12	101921022	-	Atxn3	utr3	NA	T	C	0.116332	0.116332	0	0.00100229	0.00259171	36	0	37	0	45	0	19	3	21	4	18	1	8	12.4775	18.1498	3
110616	chr12	101921349	-	Atxn3	utr3	NA	T	C	0.108105	0.118206	0.010101	0.00294398	0.00599317	40	0	32	1	42	0	25	3	16	2	19	3	8	12.4775	18.1498	3
110639	chrX	167346567	-	Prps2	utr3	NA	T	C	0.133633	0.133633	0	7.65757e-05	0.0004804	85	0	81	0	95	0	40	9	61	7	62	8	3	38.3678	43.1333	1
110809	chr11	88049665	+	Srsf1	utr3	NA	A	G	0.198801	0.198801	0	1.27226e-05	0.000187597	117	0	71	0	104	0	219	43	209	48	126	41	10	49.1862	25.0232	5
110809	chr11	88050734	+	Srsf1	utr3	NA	A	G	0.294112	0.294112	0	4.58883e-07	6.05445e-05	165	0	106	0	155	0	195	80	228	100	122	49	10	49.1862	25.0232	5
110809	chr11	88050737	+	Srsf1	utr3	NA	A	G	0.115461	0.115461	0	3.64179e-06	9.99499e-05	169	0	108	0	166	0	253	30	293	39	157	22	10	49.1862	25.0232	5
110809	chr11	88050971	+	Srsf1	utr3	NA	A	G	0.222489	0.222489	0	1.95814e-06	7.83256e-05	169	0	127	0	166	0	243	69	239	80	144	35	10	49.1862	25.0232	5
110809	chr11	88053407	+	Srsf1	utr3	NA	A	G	0.178846	0.178846	0	8.51897e-05	0.000508434	40	0	36	0	36	0	30	7	31	6	22	5	10	49.1862	25.0232	5
110829	chr10	58421913	+	Lims1	utr3	NA	A	G	0.142428	0.142428	0	0.000433925	0.00142744	37	0	37	0	51	0	30	7	30	6	26	2	6	58.7062	56.5724	1
110920	chr16	75755771	-	Hspa13	utr3	NA	T	C	0.353653	0.366986	0.0133333	7.40338e-05	0.00047261	21	0	24	1	31	0	18	12	21	10	23	14	6	12.2721	13.6391	5
110920	chr16	75755774	-	Hspa13	utr3	NA	T	C	0.18896	0.18896	0	0.000304079	0.00112755	20	0	30	0	30	0	20	6	24	3	31	9	6	12.2721	13.6391	5
110920	chr16	75755779	-	Hspa13	utr3	NA	T	C	0.102462	0.102462	0	0.00157953	0.00364146	19	0	35	0	31	0	26	4	22	3	35	2	6	12.2721	13.6391	5
110920	chr16	75756214	-	Hspa13	utr3	NA	T	C	0.549206	0.549206	0	0.00018131	0.000794551	35	0	52	0	47	0	7	23	13	8	18	18	6	12.2721	13.6391	5
110920	chr16	75756570	-	Hspa13	utr3	NA	T	C	0.142157	0.142157	0	0.00018327	0.000802133	29	0	35	0	49	0	35	5	28	4	28	6	6	12.2721	13.6391	5
112422	chr4	147613086	-	Zfp979	cds	NA	T	C	0.163043	0.163043	0	0.000545818	0.00167669	26	0	28	0	30	0	30	3	24	5	24	7	1	5.59574	6.10044	1
114128	chr15	34283890	+	Laptm4b	utr3	NA	A	G	0.176526	0.184656	0.00813008	0.00216537	0.00468317	55	0	40	1	49	0	16	2	28	12	30	5	1	10.7117	14.521	1
114893	chr3	35893961	-	Dcun1d1	utr3	NA	T	C	0.129795	0.140212	0.0104167	0.0025197	0.00526923	23	0	31	1	36	0	30	5	29	7	33	3	5	18.8007	18.1122	2
114893	chr3	35894859	-	Dcun1d1	utr3	NA	T	C	0.166705	0.166705	0	2.42233e-05	0.000256562	63	0	52	0	63	0	59	12	52	10	44	9	5	18.8007	18.1122	2
114896	chr8	123489795	+	Afg3l1	cds	NA	A	G	0.100565	0.100565	0	7.89704e-05	0.000486935	141	0	70	0	142	0	129	13	119	19	128	10	1	30.4092	25.0311	1
170459	chr18	33202002	-	Stard4	utr3	NA	T	C	0.189743	0.189743	0	6.24462e-06	0.000126379	102	0	114	0	96	0	76	19	83	18	72	17	1	25.0929	28.9494	1
170707	chr4	137656168	+	Usp48	utr3	NA	A	G	0.146173	0.146173	0	0.000671553	0.00192898	23	0	18	0	28	0	13	2	22	5	22	3	1	7.26766	3.84618	1
170728	chr10	43947098	+	Rtn4ip1	utr3	NA	A	G	0.110842	0.126393	0.015551	0.00229517	0.00488388	33	1	57	1	48	0	38	5	36	8	34	3	1	14.9421	15.146	1
170762	chr15	8158350	+	Nup155	utr3	NA	A	G	0.309298	0.309298	0	0.000221387	0.000906772	54	0	61	0	53	0	18	11	23	15	22	4	6	15.3942	25.3969	1
171170	chrX	51118700	-	Mbnl3	utr3	NA	T	C	0.102273	0.102273	0	0.0129872	0.0211669	18	0	23	0	25	0	14	2	9	2	11	0	6	5.96388	6.74565	3
171170	chrX	51120259	-	Mbnl3	utr3	NA	T	C	0.139562	0.139562	0	0.00530144	0.00969525	26	0	26	0	23	0	20	2	13	5	19	1	6	5.96388	6.74565	3
171170	chrX	51120911	-	Mbnl3	utr3	NA	T	C	0.109464	0.109464	0	0.000226636	0.000921246	41	0	42	0	37	0	57	9	44	4	41	5	6	5.96388	6.74565	3
192193	chr6	108858133	+	Edem1	utr3	NA	A	G	0.189989	0.189989	0	0.00102023	0.0026224	13	0	13	0	12	0	19	6	23	4	9	2	1	12.8271	4.44021	1
192287	chr9	97078283	-	Slc25a36	utr3	NA	T	C	0.136856	0.136856	0	0.00036768	0.00127652	31	0	24	0	28	0	37	4	35	6	20	4	3	8.93962	7.53727	2
192287	chr9	97078383	-	Slc25a36	utr3	NA	T	C	0.112307	0.112307	0	0.0019715	0.00434262	31	0	32	0	29	0	45	2	51	10	40	6	3	8.93962	7.53727	2
193813	chr17	87254950	-	Mcfd2	utr3	NA	T	C	0.142531	0.142531	0	3.46914e-05	0.000314312	120	0	131	0	159	0	88	15	86	19	89	10	1	31.2358	37.1069	1
207214	chr15	100013446	+	Larp4	utr3	NA	A	G	0.284609	0.284609	0	8.65298e-06	0.000152262	86	0	99	0	106	0	38	14	33	16	46	16	2	24.7642	33.3127	1
207704	chr5	5538349	-	Gtpbp10	utr3	NA	T	C	0.190762	0.190762	0	0.000556631	0.00169615	49	0	37	0	44	0	20	8	39	4	25	6	1	8.76183	9.86253	1
208228	chr10	80685976	-	Mob3a	utr3	NA	T	C	0.102883	0.153832	0.0509488	0.00763126	0.0133025	267	3	240	19	218	16	199	42	179	38	198	25	5	82.1939	87.5092	1
208715	chr13	119707028	+	Hmgcs1	utr3	NA	A	G	0.107718	0.109955	0.00223714	2.46875e-05	0.000258566	144	0	148	1	184	0	108	14	112	13	136	17	2	34.1359	41.8125	1
209416	chrX	7709444	+	Gpkow	utr3	NA	A	G	0.176014	0.176014	0	1.55519e-05	0.000208839	94	0	106	0	90	0	66	15	68	17	66	11	1	28.6611	33.8414	1
210293	chr1	80501453	-	Dock10	utr3	NA	T	C	0.315785	0.315785	0	2.36981e-05	0.000255144	36	0	30	0	43	0	26	13	27	10	21	11	4	9.94991	8.06122	2
210293	chr1	80568073	-	Dock10	cds	NA	T	C	0.107206	0.107206	0	0.000342567	0.0012209	38	0	41	0	30	0	47	4	46	7	32	4	4	9.94991	8.06122	2
210529	chr3	123368858	-	Mettl14	utr3	NA	T	C	0.106122	0.110451	0.004329	0.00308473	0.00620318	83	0	60	0	76	1	57	8	57	11	82	4	1	10.0856	10.688	1
210766	chrX	75451048	+	Brcc3	utr3	NA	A	G	0.127595	0.127595	0	0.00127793	0.00311813	23	0	32	0	23	0	23	3	17	4	12	1	1	9.62221	10.9463	1
211006	chr5	52643019	-	Sepsecs	utr3	NA	T	C	0.325338	0.325338	0	6.19104e-05	0.000429489	35	0	13	0	25	0	18	9	23	8	16	10	2	8.22368	6.74532	1
211286	chr14	103076902	+	Cln5	utr3	NA	A	G	0.157691	0.157691	0	0.000353664	0.00124577	20	0	12	0	18	0	68	13	82	21	41	5	1	24.5986	4.80337	1
211673	chr1	10142643	-	Arfgef1	cds	NA	T	C	0.168709	0.168709	0	0.000957241	0.00249946	30	0	23	0	29	0	13	3	13	4	22	2	1	5.01066	5.30498	1
211986	chr12	30589725	+	Tmem18	utr3	NA	A	G	0.183068	0.183068	0	7.71387e-05	0.000481796	43	0	52	0	36	0	37	11	38	6	40	9	3	15.6707	16.0212	1
212307	chr18	23891766	+	Mapre2	utr3	NA	A	G	0.381734	0.381734	0	2.92218e-06	9.00606e-05	155	0	183	0	182	0	71	55	102	50	98	60	3	15.6683	18.6142	2
212307	chr18	23892110	+	Mapre2	utr3	NA	A	G	0.114808	0.118661	0.00385356	0.000199451	0.000846051	160	0	160	0	171	2	121	11	127	22	105	15	3	15.6683	18.6142	2
212772	chr2	106963428	-	Arl14ep	utr3	NA	T	C	0.229536	0.312471	0.0829346	0.00757902	0.013236	39	0	32	6	30	3	23	8	20	12	16	7	1	9.41418	10.1061	1
214084	chr19	59294606	+	Slc18a2	utr3	NA	A	G	0.239487	0.239487	0	1.25272e-05	0.000186195	121	0	130	0	150	0	131	56	164	43	112	30	3	61.5545	47.3332	2
214084	chr19	59294856	+	Slc18a2	utr3	NA	A	G	0.125596	0.125596	0	2.54635e-05	0.000262375	115	0	123	0	160	0	157	25	158	28	123	12	3	61.5545	47.3332	2
214897	chr9	66042662	+	Csnk1g1	utr3	NA	A	G	0.124206	0.124206	0	0.00505783	0.00933601	26	0	36	0	27	0	22	6	14	2	29	1	5	4.78942	6.41455	1
215015	chr1	156680479	-	Fam20b	utr3	NA	T	C	0.444116	0.460783	0.0166667	8.74271e-05	0.000515244	23	0	19	1	16	0	11	10	17	14	6	5	2	4.56948	3.17996	2
215015	chr1	156680531	-	Fam20b	utr3	NA	T	C	0.208187	0.208187	0	0.000256109	0.000995695	18	0	14	0	25	0	27	8	16	5	16	3	2	4.56948	3.17996	2
215160	chr5	135643548	+	Rhbdd2	utr3	NA	A	G	0.163238	0.163238	0	0.000407826	0.00137158	31	0	16	0	22	0	37	7	32	9	40	5	1	8.81846	4.03438	1
215280	chr2	73431495	-	Wipf1	utr3	NA	T	C	0.22698	0.22698	0	9.89523e-05	0.000549014	54	0	43	0	62	0	11	2	22	7	20	8	2	4.64907	11.3981	1
215449	chr10	117815063	-	Rap1b	utr3	NA	T	C	0.17684	0.17684	0	9.96219e-06	0.000160854	63	0	72	0	88	0	481	119	404	103	108	16	1	109.964	16.2339	1
215708	chr3	152276287	-	Miga1	utr3	NA	T	C	0.101303	0.101303	0	0.0109156	0.0181815	10	0	14	0	12	0	38	4	37	4	24	3	1	5.66571	2.21384	1
216543	chr11	20228242	-	Cep68	utr3	NA	T	C	0.175828	0.175828	0	0.000442924	0.00144065	31	0	29	0	32	0	14	4	16	4	17	2	2	19.2239	19.2249	1
216558	chr11	21331115	-	Ugp2	cds	NA	T	C	0.18499	0.190942	0.00595238	0.0013111	0.00317433	61	0	22	0	55	1	40	13	56	6	40	12	1	15.3193	12.1663	1
216578	chr11	23862970	-	Papolg	utr3	NA	T	C	0.121463	0.121463	0	0.00135079	0.00324534	32	0	21	0	22	0	19	2	19	2	19	4	1	7.25094	7.9523	1
217232	chr11	104504053	-	Cdc27	utr3	NA	T	C	0.108317	0.108317	0	0.00021066	0.000874263	65	0	59	0	65	0	37	4	48	6	38	5	2	23.1088	29.7378	2
217232	chr11	104504665	-	Cdc27	utr3	NA	T	C	0.167615	0.172906	0.00529101	0.00107416	0.00273448	63	0	62	1	65	0	21	8	45	5	36	6	2	23.1088	29.7378	2
217379	chr12	4879620	-	Ubxn2a	utr3	NA	T	C	0.16673	0.16673	0	0.000277125	0.00105145	34	0	14	0	18	0	49	14	54	8	40	7	2	24.5203	7.01315	1
217430	chr12	16989566	-	Pqlc3	utr3	NA	T	C	0.140759	0.140759	0	5.73323e-05	0.000407688	78	0	42	0	70	0	64	13	93	17	82	9	1	11.1866	8.36759	1
217431	chr12	17429808	+	Nol10	utr3	NA	A	G	0.130122	0.242564	0.112442	0.0270609	0.0398546	47	5	46	8	39	4	14	6	18	8	22	3	11	13.3414	25.3585	1
217558	chr12	51373797	+	G2e3	utr3	NA	A	G	0.20787	0.20787	0	0.000647714	0.00188645	29	0	26	0	23	0	16	4	11	5	16	2	3	7.94063	9.06119	2
217558	chr12	51375199	+	G2e3	utr3	NA	A	G	0.269841	0.269841	0	0.000186443	0.000811373	27	0	23	0	23	0	10	4	18	9	17	4	3	7.94063	9.06119	2
217869	chr12	111544728	+	Eif5	utr3	NA	A	G	0.185748	0.185748	0	2.16867e-05	0.000241965	72	0	66	0	83	0	109	33	124	26	84	15	2	43.0736	13.3941	2
217869	chr12	111546181	+	Eif5	utr3	NA	A	G	0.11911	0.11911	0	9.72094e-05	0.000545533	42	0	37	0	40	0	61	9	45	6	56	7	2	43.0736	13.3941	2
218035	chr13	18866675	+	Vps41	utr3	NA	A	G	0.14092	0.14092	0	0.000395349	0.00134162	46	0	63	0	49	0	38	8	51	11	65	5	1	28.3759	29.2068	1
218343	chr13	76189710	+	Ttc37	utr3	NA	A	G	0.317736	0.332888	0.0151515	0.000710186	0.00201228	18	0	21	1	27	0	6	5	9	3	12	5	4	6.44177	11.2433	2
218343	chr13	76189725	+	Ttc37	utr3	NA	A	G	0.427853	0.427853	0	0.000101966	0.000558014	15	0	22	0	20	0	6	7	10	5	10	7	4	6.44177	11.2433	2
218639	chr13	114155617	+	Arl15	utr3	NA	A	G	0.33	0.33	0	0.000214566	0.000883644	19	0	28	0	34	0	16	4	13	7	14	11	2	7.24278	8.4766	1
218734	chr14	12301674	+	3830406C13Rik	utr3	NA	A	G	0.201818	0.201818	0	2.38642e-05	0.000255639	103	0	85	0	77	0	57	20	80	17	73	15	3	7.65352	7.18963	2
218734	chr14	12302586	+	3830406C13Rik	utr3	NA	A	G	0.240056	0.24986	0.00980392	0.000363332	0.00126728	27	0	33	1	23	0	16	6	22	5	17	7	3	7.65352	7.18963	2
218914	chr14	34736756	+	Wapl	cds	NA	A	G	0.120406	0.120406	0	0.00213673	0.00463327	19	0	20	0	16	0	22	4	24	4	29	2	4	15.3497	6.86333	1
218975	chr14	47320790	+	Mapk1ip1l	utr3	NA	A	G	0.26873	0.293376	0.0246465	0.000188817	0.000813233	74	1	64	2	64	2	33	7	25	14	34	18	4	27.388	38.6663	2
218975	chr14	47322401	+	Mapk1ip1l	utr3	NA	A	G	0.145656	0.192335	0.0466788	0.00590166	0.0106428	40	1	38	4	48	1	21	4	22	4	28	10	4	27.388	38.6663	2
219140	chr14	60763608	+	Spata13	utr3	NA	A	G	0.203843	0.222953	0.01911	0.0018307	0.00410462	32	0	32	1	36	1	8	4	15	4	28	4	1	5.6163	10.0365	1
223455	chr15	31458401	-	2022-03-06	utr3	NA	T	C	0.1115	0.1115	0	0.00757896	0.013236	12	0	14	0	24	0	10	1	10	2	12	1	2	6.3304	7.71032	1
223601	chr15	63931616	-	Fam49b	cds	NA	T	C	0.495481	0.50474	0.00925926	9.81279e-05	0.00054754	32	0	42	0	35	1	34	55	42	44	24	15	2	10.4205	4.69307	1
223754	chr15	86497914	+	Tbc1d22a	utr3	NA	A	G	0.121825	0.127778	0.00595238	0.00058538	0.00174824	51	0	34	0	55	1	35	5	35	5	26	4	3	15.5227	16.9607	1
223978	chr16	11803972	-	Cpped1	utr3	NA	T	C	0.115205	0.115205	0	6.85526e-05	0.000451414	78	0	77	0	80	0	51	6	54	6	49	8	2	15.0909	15.9017	2
223978	chr16	11804400	-	Cpped1	utr3	NA	T	C	0.111579	0.116707	0.00512821	0.000325192	0.00117796	70	0	64	1	75	0	68	7	55	10	61	7	2	15.0909	15.9017	2
224088	chr16	30313503	-	Atp13a3	utr3	NA	T	C	0.130252	0.130252	0	0.0110543	0.0183913	19	0	15	0	29	0	22	6	12	0	14	3	1	3.35126	2.9188	1
224105	chr16	32018040	-	Pak2	utr3	NA	T	C	0.118379	0.118379	0	0.000295974	0.00110843	42	0	28	0	49	0	45	9	70	7	37	4	4	26.0637	12.1378	2
224105	chr16	32019027	-	Pak2	utr3	NA	T	C	0.101374	0.101374	0	0.00126719	0.00310602	44	0	35	0	58	0	74	6	87	18	49	3	4	26.0637	12.1378	2
224111	chr16	32385830	+	Ubxn7	utr3	NA	A	G	0.24515	0.24515	0	0.000143584	0.000685992	34	0	13	0	24	0	15	6	17	4	20	7	3	3.78481	3.76866	2
224111	chr16	32386070	+	Ubxn7	utr3	NA	A	G	0.142998	0.142998	0	0.00313621	0.00628579	19	0	18	0	26	0	19	6	18	1	19	3	3	3.78481	3.76866	2
224170	chr16	48975464	-	Dzip3	cds	NA	T	C	0.209719	0.209719	0	0.00138388	0.00330584	22	0	13	0	20	0	46	5	35	16	36	10	2	5.75452	3.08519	1
225164	chr18	10816473	+	Mib1	utr3	NA	A	G	0.154872	0.154872	0	0.00156511	0.00362479	21	0	18	0	27	0	13	1	16	3	13	4	5	3.47039	4.59638	3
225164	chr18	10817154	+	Mib1	utr3	NA	A	G	0.139356	0.139356	0	0.000890977	0.00236922	27	0	23	0	33	0	27	5	9	2	23	2	5	3.47039	4.59638	3
225164	chr18	10817539	+	Mib1	utr3	NA	A	G	0.112121	0.112121	0	0.0137697	0.0222781	16	0	23	0	21	0	19	3	12	3	13	0	5	3.47039	4.59638	3
225467	chr18	46240110	-	Pggt1b	utr3	NA	T	C	0.37668	0.385939	0.00925926	0.000128825	0.000639871	42	0	45	0	35	1	14	9	22	9	11	10	3	7.15106	9.00491	1
226139	chr19	43735646	-	Cox15	utr3	NA	T	C	0.110546	0.110546	0	7.28324e-05	0.000468921	123	0	108	0	123	0	76	8	119	11	95	17	5	25.0494	28.0671	2
226139	chr19	43736433	-	Cox15	utr3	NA	T	C	0.106767	0.114803	0.00803605	0.000179288	0.000789241	130	1	124	1	117	1	86	15	99	14	116	9	5	25.0494	28.0671	2
226144	chr19	44035493	-	Erlin1	utr3	NA	T	C	0.120237	0.120237	0	6.08316e-05	0.000425934	78	0	66	0	77	0	58	9	66	9	42	5	1	15.734	15.9594	1
226151	chr19	44952156	+	Slf2	utr3	NA	A	G	0.104293	0.104293	0	0.000868344	0.00232063	38	0	19	0	35	0	28	4	29	4	28	2	1	12.5469	11.6495	1
226251	chr19	57036266	-	Ablim1	utr3	NA	T	C	0.188312	0.188312	0	0.000574186	0.00172577	29	0	35	0	25	0	10	4	12	2	19	3	2	3.0783	4.46714	1
226412	chr1	128236979	+	R3hdm1	utr3	NA	A	G	0.103704	0.111111	0.00740741	0.00299497	0.00607394	44	1	35	0	52	0	16	2	23	4	25	2	2	5.11261	8.58825	1
226414	chr1	128363999	-	Dars	utr3	NA	T	C	0.136581	0.136581	0	1.28656e-05	0.000188963	401	0	373	0	391	0	375	77	369	59	292	33	1	97.1984	102.617	1
226432	chr1	135383548	-	Ipo9	utr3	NA	T	C	0.10582	0.10582	0	0.00130087	0.00315724	54	0	47	0	51	0	10	2	19	2	17	1	2	26.1566	37.1473	1
226517	chr1	152858932	-	Smg7	cds	NA	T	C	0.127517	0.127517	0	0.000354277	0.0012461	44	0	30	0	39	0	42	9	68	6	42	6	1	15.8538	11.5847	1
226562	chr1	162672657	-	Prrc2c	utr3	NA	T	C	0.110303	0.110303	0	0.000445801	0.00144626	49	0	43	0	43	0	20	2	22	3	22	3	2	11.857	17.584	1
227095	chr1	52902919	+	Hibch	cds	NA	A	G	0.111929	0.111929	0	0.000178577	0.000787555	80	0	107	0	72	0	64	9	85	15	60	4	2	18.0482	18.9934	1
227102	chr1	53309344	+	Ormdl1	utr3	NA	A	G	0.224338	0.227922	0.00358423	1.53085e-05	0.000208614	98	0	92	1	114	0	80	20	63	21	59	18	1	10.9035	11.6557	1
227399	chr1	97706833	-	Ppip5k2	utr3	NA	T	C	0.25218	0.25218	0	9.30251e-06	0.00015852	70	0	89	0	87	0	35	12	46	15	35	12	4	12.741	19.9679	2
227399	chr1	97729943	-	Ppip5k2	cds	NA	T	C	0.205042	0.210038	0.00499551	9.1797e-06	0.000157606	118	0	135	1	130	1	57	15	72	17	60	18	4	12.741	19.9679	2
228005	chr2	69746080	+	Ppig	cds	NA	A	G	0.139106	0.142578	0.00347222	6.54109e-05	0.000440761	76	0	95	0	95	1	63	13	70	11	80	11	1	15.1356	14.8512	1
228413	chr2	104831608	-	Prrg4	utr3	NA	T	C	0.135851	0.143603	0.00775194	0.00242116	0.00509432	42	1	37	0	52	0	25	7	31	5	38	3	10	15.9776	14.1392	1
229227	chr3	36906722	+	4932438A13Rik	utr3	NA	A	G	0.19144	0.19144	0	0.00022448	0.000915452	56	0	54	0	50	0	33	12	47	6	29	7	3	3.55456	4.6119	1
229279	chr2	75666268	+	Hnrnpa3	utr3	NA	A	G	0.137384	0.137384	0	4.37971e-05	0.000356444	76	0	76	0	85	0	58	12	60	8	57	8	3	47.4434	52.5934	1
229285	chr3	55136834	+	Spg20	utr3	NA	A	G	0.111438	0.111438	0	0.00557077	0.0101189	17	0	11	0	24	0	15	2	19	1	15	3	1	8.89551	7.01596	1
229663	chr3	103038833	+	Csde1	cds	NA	A	G	0.124542	0.127103	0.00256146	5.51518e-07	6.05445e-05	613	1	668	3	630	1	444	74	490	66	419	57	4	74.2998	88.3546	3
229663	chr3	103047047	+	Csde1	utr3	NA	A	G	0.206755	0.208736	0.00198139	6.20491e-07	6.05445e-05	674	3	682	0	660	1	451	118	420	123	462	110	4	74.2998	88.3546	3
229663	chr3	103057401	+	Csde1	utr3	NA	A	G	0.171175	0.173842	0.00266667	4.26957e-05	0.000354384	100	0	124	1	112	0	72	12	61	12	44	12	4	74.2998	88.3546	3
230257	chr4	59473351	-	Ptbp3	utr3	NA	T	C	0.13999	0.147317	0.00732706	8.08431e-05	0.000491861	125	1	121	1	170	1	94	17	84	20	103	11	11	63.6313	66.6197	5
230257	chr4	59473494	-	Ptbp3	utr3	NA	T	C	0.155702	0.155702	0	1.6628e-05	0.000216112	145	0	107	0	150	0	82	17	75	16	81	11	11	63.6313	66.6197	5
230257	chr4	59473695	-	Ptbp3	utr3	NA	T	C	0.114872	0.114872	0	0.000174453	0.000777651	150	0	98	0	146	0	90	14	94	6	85	15	11	63.6313	66.6197	5
230257	chr4	59475539	-	Ptbp3	utr3	NA	T	C	0.193764	0.195046	0.00128205	4.59378e-06	0.000110017	259	1	161	0	262	0	168	36	170	50	176	39	11	63.6313	66.6197	5
230257	chr4	59476096	-	Ptbp3	utr3	NA	T	C	0.194523	0.198827	0.00430421	1.17134e-05	0.000178867	211	0	111	1	250	1	171	39	141	45	128	26	11	63.6313	66.6197	5
230484	chr4	98931235	+	Usp1	cds	NA	A	G	0.10748	0.10748	0	0.00209271	0.00456079	19	0	17	0	13	0	51	9	55	8	21	1	2	21.125	8.0769	1
230514	chr4	101659072	+	Leprot	utr3	NA	A	G	0.100232	0.100232	0	0.000191653	0.000821682	93	0	97	0	119	0	91	9	87	15	103	7	2	42.7128	42.1678	1
230657	chr4	116551843	-	Tmem69	utr3	NA	T	C	0.308568	0.445455	0.136886	0.0235703	0.0354923	20	0	16	6	25	4	12	8	8	14	14	6	9	17.6473	22.8237	1
230709	chr4	121060690	-	Zmpste24	utr3	NA	T	C	0.486966	0.488807	0.00184162	6.72723e-07	6.05445e-05	180	0	180	1	153	0	69	75	88	82	73	63	9	32.2419	36.3271	1
230809	chr4	134276929	-	Pdik1l	utr3	NA	T	C	0.160952	0.183175	0.0222222	0.00319393	0.00636754	28	0	32	0	28	2	19	6	30	5	20	4	1	8.47926	7.73915	1
230857	chr4	137964049	+	Ece1	utr3	NA	A	G	0.116657	0.123749	0.0070922	0.000792243	0.0021807	44	0	32	0	46	1	28	4	40	5	32	5	1	15.5499	18.283	1
231327	chr5	76914024	-	Ppat	utr3	NA	T	C	0.103102	0.103102	0	3.38078e-05	0.000311562	194	0	181	0	198	0	132	20	136	16	128	10	4	65.8779	78.8655	1
231380	chr5	86110524	-	Uba6	utr3	NA	T	C	0.143601	0.143601	0	0.00354154	0.0069247	13	0	29	0	33	0	16	1	17	6	16	2	3	11.8424	16.2524	3
231380	chr5	86110525	-	Uba6	utr3	NA	T	C	0.166268	0.166268	0	0.00101528	0.0026147	13	0	30	0	34	0	12	4	20	2	16	3	3	11.8424	16.2524	3
231380	chr5	86111259	-	Uba6	utr3	NA	T	C	0.169324	0.177076	0.00775194	0.000603788	0.00179113	31	0	42	1	40	0	23	5	20	3	21	6	3	11.8424	16.2524	3
231600	chr5	110171334	+	Chfr	utr3	NA	A	G	0.101402	0.101402	0	0.000144412	0.000688198	98	0	91	0	141	0	92	8	80	14	86	7	2	25.8273	28.1461	2
231600	chr5	110171594	+	Chfr	utr3	NA	A	G	0.182263	0.18563	0.003367	4.84359e-05	0.000370914	89	0	98	1	126	0	69	21	84	15	77	16	2	25.8273	28.1461	2
231874	chr5	143991534	-	Ccz1	cds	NA	T	C	0.108172	0.108172	0	4.15483e-05	0.000349823	85	0	39	0	71	0	166	15	185	27	124	16	1	24.5626	8.51922	1
232449	chr6	137837745	+	Dera	utr3	NA	A	G	0.212262	0.217912	0.00564972	0.000202272	0.000852626	117	0	131	0	116	2	74	29	88	25	90	16	1	21.7788	23.5694	1
233806	chr7	120120485	+	Tmem159	utr3	NA	A	G	0.331066	0.331066	0	2.50439e-05	0.000260679	50	0	38	0	57	0	28	19	23	9	36	16	2	12.3354	12.3423	1
234076	chr8	13321085	+	Tmco3	utr3	NA	A	G	0.125063	0.125063	0	0.000867489	0.00232063	33	0	30	0	28	0	20	2	20	3	11	2	1	4.65579	5.75815	1
234549	chr8	88171261	+	Heatr3	utr3	NA	A	G	0.286437	0.29239	0.00595238	1.10302e-05	0.000172089	52	0	27	0	55	1	123	59	135	48	61	25	8	41.9909	10.0363	3
234549	chr8	88171404	+	Heatr3	utr3	NA	A	G	0.303268	0.303268	0	5.85928e-06	0.000122394	50	0	24	0	44	0	116	61	113	46	63	24	8	41.9909	10.0363	3
234549	chr8	88171922	+	Heatr3	utr3	NA	A	G	0.350715	0.350715	0	0.000406124	0.00136708	20	0	12	0	22	0	24	21	51	13	21	13	8	41.9909	10.0363	3
234663	chr8	104418556	-	Dync1li2	utr3	NA	T	C	0.178932	0.178932	0	0.000357254	0.00125099	18	0	34	0	27	0	15	3	17	5	18	3	1	14.3858	15.3988	1
235442	chr9	66844498	-	Rab8b	utr3	NA	T	C	0.134998	0.134998	0	9.77109e-05	0.00054753	132	0	129	0	158	0	121	14	89	22	87	10	5	54.2217	66.7342	1
236792	chrX	56585930	-	Mmgt1	utr3	NA	T	C	0.107317	0.107317	0	0.000644872	0.00188083	56	0	47	0	68	0	41	4	32	4	36	5	15	18.8309	23.1605	3
236792	chrX	56586285	-	Mmgt1	utr3	NA	T	C	0.210846	0.217938	0.0070922	0.000110369	0.000584363	56	0	46	1	55	0	31	7	33	9	35	12	15	18.8309	23.1605	3
236792	chrX	56587021	-	Mmgt1	utr3	NA	T	C	0.128399	0.145066	0.0166667	0.00158998	0.003652	62	0	57	3	64	0	70	12	52	7	39	8	15	18.8309	23.1605	3
236848	chrX	70460161	-	Tmem185a	utr3	NA	T	C	0.146766	0.157182	0.0104167	0.00265502	0.00550628	46	0	31	1	36	0	24	2	23	7	26	5	1	10.9966	12.131	1
236900	chrX	93764878	-	Pdk3	utr3	NA	T	C	0.284478	0.284478	0	4.77811e-06	0.000112162	76	0	37	0	60	0	115	48	99	40	86	32	1	76.677	22.5412	1
237107	chrX	150983875	-	Gnl3l	utr3	NA	T	C	0.211239	0.680045	0.468806	0.0186531	0.0290898	14	8	7	10	12	10	4	9	7	16	8	15	29	23.4144	28.921	8
237107	chrX	150984257	-	Gnl3l	utr3	NA	T	C	0.144201	0.246619	0.102418	0.0337205	0.0479354	60	4	40	4	33	6	26	15	33	5	25	8	29	23.4144	28.921	8
237107	chrX	150984264	-	Gnl3l	utr3	NA	T	C	0.195809	0.255297	0.0594877	0.0223897	0.0339456	54	0	41	5	40	3	36	12	36	5	20	13	29	23.4144	28.921	8
237107	chrX	150984274	-	Gnl3l	utr3	NA	T	C	0.143654	0.171937	0.0282828	0.0222257	0.0337515	54	1	42	3	49	0	39	6	36	3	25	11	29	23.4144	28.921	8
237107	chrX	150984275	-	Gnl3l	utr3	NA	T	C	0.117706	0.138581	0.0208754	0.0184672	0.0288238	54	1	43	2	49	0	41	3	37	4	27	9	29	23.4144	28.921	8
237107	chrX	150984293	-	Gnl3l	utr3	NA	T	C	0.207045	0.232971	0.0259259	0.000609458	0.00180013	56	0	51	3	44	1	30	10	38	8	29	11	29	23.4144	28.921	8
237107	chrX	150985656	-	Gnl3l	utr3	NA	T	C	0.326912	0.45944	0.132528	8.60398e-05	0.000510163	69	12	81	11	67	10	32	35	26	26	38	21	29	23.4144	28.921	8
237107	chrX	150985741	-	Gnl3l	utr3	NA	T	C	0.103615	0.193977	0.0903625	0.00734271	0.01286	89	5	72	11	75	7	53	16	59	13	49	10	29	23.4144	28.921	8
237542	chr10	111294001	+	Osbpl8	utr3	NA	A	G	0.355212	0.355212	0	6.5806e-05	0.00044184	15	0	11	0	27	0	24	13	24	18	10	4	6	15.3708	6.27965	2
237542	chr10	111294394	+	Osbpl8	utr3	NA	A	G	0.245805	0.245805	0	0.000762678	0.0021242	17	0	13	0	31	0	34	13	29	16	17	2	6	15.3708	6.27965	2
239849	chr16	44838772	+	Cd200r4	utr3	NA	A	G	0.182427	0.182427	0	4.13851e-05	0.000349823	33	0	44	0	36	0	45	10	44	9	37	9	4	16.9255	13.9473	2
239849	chr16	44838911	+	Cd200r4	utr3	NA	A	G	0.150139	0.158686	0.00854701	0.000950091	0.00248944	29	0	38	1	35	0	28	5	45	6	23	6	4	16.9255	13.9473	2
240028	chr17	17529311	-	Lnpep	utr3	NA	T	C	0.233333	0.233333	0	0.00057009	0.00172012	22	0	19	0	26	0	7	3	11	4	13	2	2	5.53012	7.5667	1
241447	chr2	69110676	+	Cers6	utr3	NA	A	G	0.219907	0.219907	0	0.000297678	0.00111091	27	0	14	0	21	0	14	4	12	4	13	3	1	7.02871	6.73052	1
241633	chr2	126321141	-	Atp8b4	utr3	NA	T	C	0.153968	0.153968	0	0.00400429	0.00767778	13	0	14	0	13	0	10	2	19	2	8	2	3	12.6471	12.1748	2
241633	chr2	126321145	-	Atp8b4	utr3	NA	T	C	0.146934	0.146934	0	0.00495482	0.00921221	15	0	13	0	12	0	11	2	21	2	8	2	3	12.6471	12.1748	2
242362	chr4	26325479	-	Manea	utr3	NA	T	C	0.109866	0.109866	0	0.00289584	0.00591115	30	0	18	0	22	0	25	4	17	3	23	1	5	12.7322	12.9757	3
242362	chr4	26325788	-	Manea	utr3	NA	T	C	0.116049	0.116049	0	0.027368	0.0402439	39	0	22	0	30	0	28	0	23	4	16	4	5	12.7322	12.9757	3
242362	chr4	26326559	-	Manea	utr3	NA	T	C	0.126634	0.153472	0.0268384	0.00858843	0.0147454	26	1	20	0	22	1	25	5	20	5	29	3	5	12.7322	12.9757	3
242521	chr4	88719662	-	Klhl9	utr3	NA	T	C	0.173438	0.173438	0	0.000166851	0.000758599	28	0	10	0	28	0	94	23	75	20	47	6	3	34.4211	10.215	1
244237	chr7	143609432	-	Tnfrsf26	utr3	NA	T	C	0.223465	0.223465	0	0.000375554	0.00129444	26	0	26	0	25	0	16	3	11	5	12	3	1	6.78636	9.61318	1
244879	chr9	53563130	+	Npat	cds	NA	A	G	0.238095	0.238095	0	0.000355893	0.00124945	42	0	53	0	63	0	31	4	22	8	32	16	2	14.8697	20.9383	1
246229	chr1	44143554	+	Bivm	utr3	NA	A	G	0.128678	0.128678	0	0.00220365	0.00474283	23	0	36	0	34	0	21	1	19	4	10	2	3	6.48545	8.87434	1
246257	chr11	75177459	-	Ovca2	utr3	NA	T	C	0.152745	0.166079	0.0133333	0.00173726	0.00392553	30	0	24	1	34	0	26	3	23	5	29	8	10	5.97148	5.32779	1
268490	chr11	102163811	-	Lsm12	utr3	NA	T	C	0.111871	0.111871	0	0.000420664	0.00139726	76	0	56	0	97	0	71	13	82	12	89	5	3	46.8578	34.7115	1
268741	chr14	52293815	+	Tox4	utr3	NA	A	G	0.242166	0.309097	0.0669312	0.000696287	0.00198186	93	3	136	22	128	4	89	41	68	30	84	37	9	25.5343	29.9315	2
268741	chr14	52294206	+	Tox4	utr3	NA	A	G	0.102445	0.110992	0.00854701	0.00901888	0.0153791	139	0	152	4	132	0	75	19	106	10	107	5	9	25.5343	29.9315	2
269682	chr5	110205813	+	Golga3	cds	NA	A	G	0.101916	0.101916	0	0.0231366	0.0348811	41	0	42	0	38	0	13	2	24	5	27	0	1	4.31734	7.02837	1
270627	chrX	101544141	+	Taf1	cds	NA	A	G	0.154007	0.154007	0	0.000927884	0.00244479	65	0	53	0	50	0	15	1	19	3	14	5	2	7.37325	13.9026	2
270627	chrX	101599913	+	Taf1	utr3	NA	A	G	0.126744	0.126744	0	0.00157053	0.00363193	27	0	29	0	24	0	18	4	18	3	17	1	2	7.37325	13.9026	2
286940	chr14	7951197	+	Flnb	utr3	NA	A	G	0.166683	0.166683	0	1.42197e-05	0.000200922	130	0	126	0	144	0	41	10	64	11	75	14	1	19.1628	46.667	1
319594	chr19	44572315	+	Hif1an	utr3	NA	A	G	0.126248	0.126248	0	0.00216596	0.00468317	34	0	33	0	33	0	21	2	17	5	29	2	2	7.90691	13.5897	1
319638	chr10	34303822	-	Nt5dc1	utr3	NA	T	C	0.13871	0.13871	0	0.000300434	0.00111734	34	0	39	0	28	0	16	2	31	6	24	4	6	16.1033	16.807	2
319638	chr10	34303823	-	Nt5dc1	utr3	NA	T	C	0.429012	0.429012	0	6.262e-05	0.000431543	34	0	38	0	30	0	10	10	25	11	14	13	6	16.1033	16.807	2
319758	chr9	72621227	+	Rfx7	utr3	NA	A	G	0.134294	0.134294	0	0.0058604	0.0105785	17	0	19	0	25	0	20	1	15	5	17	2	2	5.85827	4.78295	1
319944	chr15	55015373	-	Taf2	utr3	NA	T	C	0.103733	0.103733	0	0.00168935	0.00382647	31	0	18	0	34	0	20	2	21	2	13	2	4	18.0381	10.7044	2
319944	chr15	55064620	-	Taf2	cds	NA	T	C	0.14114	0.14114	0	5.04489e-05	0.000382436	65	0	17	0	60	0	85	18	90	13	86	12	4	18.0381	10.7044	2
320165	chr8	25156941	-	Tacc1	utr3	NA	T	C	0.184361	0.184361	0	3.14593e-05	0.00029498	80	0	73	0	82	0	35	9	46	11	38	7	4	13.0667	13.2156	3
320165	chr8	25157334	-	Tacc1	utr3	NA	T	C	0.191345	0.201712	0.0103664	0.000156733	0.000723086	60	1	67	1	76	0	32	5	45	15	39	11	4	13.0667	13.2156	3
320165	chr8	25157612	-	Tacc1	utr3	NA	T	C	0.205556	0.205556	0	3.59609e-05	0.000321936	52	0	74	0	63	0	35	7	33	11	40	10	4	13.0667	13.2156	3
320184	chr16	37887455	+	Lrrc58	utr3	NA	A	G	0.20837	0.20837	0	0.000100579	0.000553697	43	0	31	0	48	0	25	6	27	10	26	5	4	12.4412	9.37232	2
320184	chr16	37887643	+	Lrrc58	utr3	NA	A	G	0.222474	0.222474	0	6.73549e-05	0.00044587	38	0	39	0	52	0	19	7	27	7	21	5	4	12.4412	9.37232	2
320213	chr16	31960038	-	Senp5	utr3	NA	T	C	0.165657	0.165657	0	0.00197689	0.00435194	17	0	11	0	21	0	13	2	18	4	9	2	1	7.07542	5.18291	1
320267	chr2	31616623	+	Fubp3	utr3	NA	A	G	0.248238	0.248238	0	6.32684e-05	0.000434511	31	0	33	0	34	0	27	10	29	7	18	7	4	13.6575	10.0446	2
320267	chr2	31616629	+	Fubp3	utr3	NA	A	G	0.160128	0.160128	0	0.000137199	0.000663732	37	0	32	0	37	0	30	7	31	6	27	4	4	13.6575	10.0446	2
320487	chr12	51876695	-	Heatr5a	utr3	NA	T	C	0.152982	0.152982	0	0.000365593	0.00127167	66	0	59	0	83	0	32	10	32	5	32	3	2	12.0754	27.2392	1
320595	chrX	151633689	+	Phf8	utr3	NA	A	G	0.19798	0.214646	0.0166667	0.0014505	0.00341936	19	1	20	0	26	0	17	5	15	5	10	2	2	6.23567	8.99194	1
320632	chr2	127240250	+	Snrnp200	utr3	NA	A	G	0.273159	0.27561	0.00245098	6.58562e-06	0.000129644	135	1	160	0	135	0	54	18	54	22	62	25	1	26.1981	57.981	1
321022	chr9	103354279	-	Cdv3	utr3	NA	T	C	0.11172	0.11172	0	7.92607e-06	0.00014467	176	0	184	0	212	0	106	14	112	14	133	16	1	26.0023	35.3009	1
327762	chr10	62973946	+	Dna2	utr3	NA	A	G	0.38734	0.39375	0.00641026	0.000250385	0.000981698	61	0	46	0	51	1	16	19	27	15	23	9	1	21.6803	21.2971	1
328833	chr17	48310486	+	Treml2	utr3	NA	A	G	0.10248	0.10248	0	0.000214128	0.000883369	61	0	63	0	47	0	43	4	45	7	52	5	2	15.8077	19.7972	1
329165	chr1	60480389	+	Abi2	utr3	NA	A	G	0.113757	0.113757	0	0.00162403	0.00370981	32	0	24	0	27	0	18	3	17	1	18	3	3	11.1381	14.2522	1
333433	chr9	114899810	-	Gpd1l	utr3	NA	T	C	0.120247	0.132593	0.0123457	0.00309195	0.00621072	29	0	26	1	25	0	25	5	24	3	22	3	4	18.4884	23.1488	3
333433	chr9	114900356	-	Gpd1l	utr3	NA	T	C	0.10013	0.10435	0.00421941	0.000553163	0.0016909	65	0	71	0	78	1	57	4	56	7	57	9	4	18.4884	23.1488	3
333433	chr9	114901137	-	Gpd1l	utr3	NA	T	C	0.189579	0.193595	0.00401606	7.35501e-05	0.000471121	87	0	82	1	81	0	48	14	66	11	52	14	4	18.4884	23.1488	3
353242	chr19	3291046	+	Mrpl21	utr3	NA	A	G	0.232696	0.238759	0.00606321	2.85935e-06	9.00606e-05	155	1	175	1	163	1	109	41	106	31	94	26	2	31.59	33.5729	1
381259	chr1	59101039	-	Tmem237	utr3	NA	T	C	0.150952	0.150952	0	0.000252991	0.000986769	26	0	31	0	43	0	17	3	21	4	24	4	3	13.9147	15.3191	3
381259	chr1	59101040	-	Tmem237	utr3	NA	T	C	0.271571	0.271571	0	7.34939e-05	0.000471121	24	0	31	0	42	0	12	6	19	6	22	7	3	13.9147	15.3191	3
381259	chr1	59109165	-	Tmem237	cds	NA	T	C	0.110995	0.110995	0	0.000328382	0.00118609	76	0	74	0	83	0	59	4	49	10	63	7	3	13.9147	15.3191	3
381379	chr2	84687412	+	Med19	utr3	NA	A	G	0.222156	0.222156	0	0.000743394	0.00208433	34	0	43	0	32	0	30	4	22	5	21	12	2	12.2301	13.6517	1
382038	chr8	124047550	+	Urb2	utr3	NA	A	G	0.103795	0.109748	0.00595238	0.019355	0.0300723	53	0	52	0	55	1	33	1	25	7	34	3	2	15.2735	29.4302	1
384281	chr5	115333375	-	Gatc	utr3	NA	T	C	0.274975	0.274975	0	8.51221e-05	0.000508434	28	0	12	0	20	0	19	9	20	6	24	9	1	24.091	17.3406	1
387524	chr6	54889344	+	Znrf2	utr3	NA	A	G	0.119298	0.119298	0	0.00396343	0.00761108	20	0	11	0	19	0	14	1	16	3	13	2	1	2.98655	3.36431	1
432508	chr10	117345485	-	Cpsf6	utr3	NA	T	C	0.188248	0.188248	0	0.000364838	0.00127135	39	0	38	0	32	0	17	4	16	2	14	5	5	37.0622	41.0959	2
432508	chr10	117346043	-	Cpsf6	utr3	NA	T	C	0.112037	0.112037	0	0.00140379	0.00334277	38	0	31	0	27	0	16	2	14	2	9	1	5	37.0622	41.0959	2
432572	chr11	62139247	+	Specc1	utr3	NA	A	G	0.116162	0.116162	0	0.0149124	0.0238802	21	0	15	0	19	0	14	0	15	3	18	4	1	4.30784	4.58992	1
433638	chr3	105925819	-	I830077J02Rik	utr3	NA	T	C	0.141546	0.141546	0	0.00621984	0.0111418	19	0	27	0	29	0	33	1	22	4	22	7	3	12.8717	10.1852	2
433638	chr3	105925964	-	I830077J02Rik	utr3	NA	T	C	0.131624	0.131624	0	0.00560665	0.0101595	24	0	25	0	33	0	37	2	22	8	24	2	3	12.8717	10.1852	2
544752	chr11	3641511	-	Tug1	NA	NA	T	C	0.132375	0.132375	0	6.1627e-05	0.000429107	89	0	106	0	81	0	34	4	47	9	53	8	7	15.4004	22.6058	2
544752	chr11	3646952	-	Tug1	NA	NA	T	C	0.293486	0.300423	0.00693759	2.13639e-06	7.95173e-05	136	1	146	2	142	0	90	40	91	39	77	32	7	15.4004	22.6058	2
545389	chr1	176734473	-	Cep170	utr3	NA	T	C	0.22658	0.22658	0	0.000362825	0.00126669	26	0	11	0	26	0	13	5	13	4	10	2	3	5.97676	6.65283	2
545389	chr1	176735173	-	Cep170	utr3	NA	T	C	0.180315	0.190119	0.00980392	0.00123186	0.00304324	27	0	22	0	33	1	13	3	19	6	12	2	3	5.97676	6.65283	2
100037258	chr14	118970258	+	Dnajc3	cds	NA	A	G	0.101847	0.101847	0	0.000179621	0.000789241	39	0	17	0	20	0	226	31	234	21	105	12	1	24.6375	5.85784	1
100039968	chr4	127129122	+	Tmem35b	utr3	NA	A	G	0.205556	0.205556	0	0.000129208	0.000640928	22	0	33	0	37	0	21	7	20	5	25	5	2	4.12636	4.78226	1
100043636	chr11	83226515	+	AI662270	intron	NA	A	G	0.160446	0.16511	0.00466406	9.31726e-06	0.00015852	145	1	139	1	158	0	108	22	127	28	94	16	1	96.964	103.489	1

## Sheet: MPP significant edited sites
entrez.id	seqnames	start	strand	gene.symbol	annotation	dbsnp	ref	alt	diff.frequency	adar.frequency	mig.frequency	p.value	p.adj	Sample_MPP.MIG.1_IGO_09153_B_7.dedupped.bam.ref.count	Sample_MPP.MIG.1_IGO_09153_B_7.dedupped.bam.alt.count	Sample_MPP.MIG.2_IGO_09153_B_8.dedupped.bam.ref.count	Sample_MPP.MIG.2_IGO_09153_B_8.dedupped.bam.alt.count	Sample_MPP.MIG.3_IGO_09153_B_9.dedupped.bam.ref.count	Sample_MPP.MIG.3_IGO_09153_B_9.dedupped.bam.alt.count	Sample_MPP.SYNCRIPADAR.1_IGO_09153_B_10.dedupped.bam.ref.count	Sample_MPP.SYNCRIPADAR.1_IGO_09153_B_10.dedupped.bam.alt.count	Sample_MPP.SYNCRIPADAR.2_IGO_09153_B_11.dedupped.bam.ref.count	Sample_MPP.SYNCRIPADAR.2_IGO_09153_B_11.dedupped.bam.alt.count	Sample_MPP.SYNCRIPADAR.3_IGO_09153_B_12.dedupped.bam.ref.count	Sample_MPP.SYNCRIPADAR.3_IGO_09153_B_12.dedupped.bam.alt.count	gene.num.edits	adar.fpkm	mig.fpkm	gene.num.edits.after.sig.filter
11306	chrX	104281544	-	Abcb7	utr3	NA	T	C	0.107909	0.124576	0.0166667	0.00975078	0.0184757	19	0	19	1	25	0	29	6	27	2	26	4	6	14.0723	11.8329	2
11306	chrX	104283216	-	Abcb7	utr3	NA	T	C	0.150579	0.150579	0	0.00063157	0.00217892	20	0	22	0	26	0	29	4	22	3	15	4	6	14.0723	11.8329	2
11308	chr2	22940191	-	Abi1	utr3	NA	T	C	0.107906	0.107906	0	0.0290967	0.0466428	10	0	14	0	23	0	23	3	19	5	17	0	5	38.9334	35.5862	1
11430	chr11	116173357	-	Acox1	utr3	NA	T	C	0.103002	0.103002	0	0.000195341	0.00099381	63	0	58	0	50	0	51	4	44	6	38	5	2	14.5324	15.4362	1
11502	chr8	24949908	-	Adam9	utr3	NA	T	C	0.105763	0.105763	0	0.00137397	0.00388159	38	0	27	0	41	0	42	2	38	5	38	7	2	17.9032	18.7307	1
11566	chr1	177763795	-	Adss	utr3	NA	T	C	0.104614	0.106622	0.00200803	8.74755e-05	0.000620249	165	1	129	0	159	0	139	23	155	15	132	13	2	40.9726	42.8552	1
11569	chr6	140652358	+	Aebp2	utr3	NA	A	G	0.113228	0.113228	0	0.0019448	0.00512449	13	0	29	0	15	0	13	2	24	3	38	4	1	3.94841	2.76538	1
11600	chr15	42424913	-	Angpt1	utr3	NA	T	C	0.137749	0.137749	0	0.000911476	0.0028549	42	0	34	0	25	0	56	6	52	15	49	5	6	40.1776	29.6615	2
11600	chr15	42425365	-	Angpt1	utr3	NA	T	C	0.250423	0.250423	0	7.66474e-05	0.00057545	61	0	53	0	54	0	71	15	73	36	55	18	6	40.1776	29.6615	2
11746	chr6	86737044	-	Anxa4	utr3	NA	T	C	0.12992	0.134549	0.00462963	0.000193322	0.000991944	67	0	71	1	36	0	46	6	60	11	39	6	3	13.6163	13.2153	2
11746	chr6	86737356	-	Anxa4	utr3	NA	T	C	0.163226	0.163226	0	4.40534e-05	0.000412156	64	0	73	0	68	0	62	15	64	14	46	6	3	13.6163	13.2153	2
11757	chr19	60864322	-	Prdx3	utr3	NA	T	C	0.155768	0.160758	0.00498968	5.73792e-07	6.45418e-05	419	2	468	1	368	3	410	80	427	90	354	60	2	202.905	191.988	1
11765	chr8	109863850	+	Ap1g1	utr3	NA	A	G	0.141356	0.15116	0.00980392	0.00116173	0.00341596	36	0	27	0	33	1	29	6	23	3	20	4	2	18.6467	22.5305	1
11772	chr7	141632620	+	Ap2a2	utr3	NA	A	G	0.103512	0.103512	0	0.00209299	0.00540336	30	0	57	0	34	0	14	3	12	1	33	2	2	10.2929	15.1509	1
11777	chr18	46790119	+	Ap3s1	utr3	NA	A	G	0.16739	0.169995	0.00260487	1.69844e-06	9.83993e-05	264	0	294	1	225	1	153	29	130	29	262	53	4	25.971	32.0663	1
11800	chr2	94413314	-	Api5	utr3	NA	T	C	0.111512	0.113754	0.00224215	2.21791e-05	0.00027821	379	0	443	3	327	0	256	33	272	40	319	35	4	118.203	144.565	1
11810	chr6	122578496	-	Apobec1	utr3	NA	T	C	0.333669	0.357479	0.0238095	0.00110935	0.00329692	18	0	18	0	13	1	8	7	10	3	10	6	1	5.25066	4.82723	1
11820	chr16	84955151	-	App	utr3	NA	T	C	0.104483	0.104483	0	0.00118435	0.0034655	43	0	53	0	37	0	18	1	17	2	38	7	2	3.51593	5.82983	1
11848	chr9	108337097	+	Rhoa	utr3	NA	A	G	0.110716	0.112077	0.00136044	5.95072e-06	0.000152018	892	1	1010	3	795	0	599	92	623	76	739	77	2	152.379	189.018	1
11891	chr9	73097037	+	Rab27a	utr3	NA	A	G	0.122469	0.127098	0.00462963	0.000194304	0.00099301	54	0	71	1	60	0	101	12	74	9	45	9	7	26.6932	20.6413	1
11950	chr3	105942875	-	Atp5pb	utr3	NA	T	C	0.157042	0.157857	0.000814949	2.6936e-06	0.000113696	797	0	853	1	784	1	835	189	941	149	718	129	1	122.859	115.376	1
11964	chr16	44086096	-	Atp6v1a	utr3	NA	T	C	0.105199	0.105199	0	8.19623e-05	0.00059265	63	0	75	0	39	0	66	8	69	7	46	6	5	36.2033	34.4301	2
11964	chr16	44086289	-	Atp6v1a	utr3	NA	T	C	0.209623	0.231348	0.0217246	0.000146289	0.0008364	60	1	39	2	32	0	41	10	53	18	34	11	5	36.2033	34.4301	2
11975	chr11	101063254	+	Atp6v0a1	utr3	NA	A	G	0.1964	0.1964	0	0.000414269	0.0016292	36	0	34	0	27	0	35	6	21	9	18	3	1	9.921	8.31513	1
12017	chr4	40936668	-	Bag1	cds	NA	T	C	0.192413	0.196858	0.00444444	7.83442e-05	0.000583049	74	1	97	0	66	0	35	12	40	6	198	51	1	40.4966	23.3335	1
12176	chr7	138891583	-	Bnip3	utr3	NA	T	C	0.106451	0.106451	0	9.35915e-05	0.000643353	93	0	52	0	79	0	58	9	86	7	73	9	1	51.0368	54.7908	1
12177	chr14	66986340	-	Bnip3l	utr3	NA	T	C	0.265359	0.265359	0	6.24743e-05	0.000505865	27	0	25	0	18	0	27	8	28	10	16	7	6	26.0309	23.9605	1
12235	chr2	127810742	-	Bub1	cds	NA	T	C	0.156082	0.156082	0	7.13643e-05	0.000549925	100	0	150	0	108	0	139	31	133	32	79	8	1	43.7098	40.9727	1
12313	chr12	100206790	+	Calm1	utr3	NA	A	G	0.106337	0.107703	0.00136612	5.82796e-06	0.000152018	597	0	619	0	486	2	509	61	620	84	504	54	4	152.988	159.251	2
12313	chr12	100207186	+	Calm1	utr3	NA	A	G	0.502529	0.527063	0.0245342	3.7451e-08	3.87912e-05	354	9	419	13	367	7	179	232	196	206	174	177	4	152.988	159.251	2
12315	chr7	16916290	-	Calm3	utr3	NA	T	C	0.216604	0.221078	0.00447427	1.06168e-05	0.000195111	206	0	187	0	147	2	173	55	167	47	134	34	1	80.0153	80.7432	1
12343	chr6	17666025	+	Capza2	utr3	NA	A	G	0.114601	0.115962	0.00136054	5.28218e-06	0.000151313	659	0	732	3	663	0	729	85	686	90	527	77	1	107.59	105.954	1
12371	chr4	141814926	+	Casp9	utr3	NA	A	G	0.159722	0.159722	0	0.000453358	0.00173234	21	0	27	0	20	0	26	6	14	2	20	4	1	7.09725	8.02442	1
12419	chr15	103194588	-	Cbx5	utr3	NA	T	C	0.133386	0.133386	0	0.000546706	0.0019775	38	0	20	0	32	0	70	6	58	8	20	5	3	35.9183	27.5876	1
12444	chr6	127125491	-	Ccnd2	utr3	NA	T	C	0.113849	0.113849	0	0.000660937	0.00225018	22	0	37	0	22	0	27	3	32	4	20	3	3	67.8758	59.8162	1
12450	chr11	40748614	-	Ccng1	utr3	NA	T	C	0.187776	0.187776	0	1.52209e-05	0.000231333	45	0	60	0	48	0	75	17	78	16	57	15	18	177.249	103.46	8
12450	chr11	40749125	-	Ccng1	utr3	NA	T	C	0.22639	0.22639	0	2.1211e-06	0.000100092	145	0	113	0	170	0	281	77	279	97	208	54	18	177.249	103.46	8
12450	chr11	40749460	-	Ccng1	utr3	NA	T	C	0.221913	0.223388	0.00147493	3.03421e-06	0.000117519	178	0	196	0	225	1	298	96	354	110	261	61	18	177.249	103.46	8
12450	chr11	40749573	-	Ccng1	utr3	NA	T	C	0.10349	0.10349	0	6.66058e-06	0.000157838	231	0	240	0	230	0	416	54	426	55	328	29	18	177.249	103.46	8
12450	chr11	40749664	-	Ccng1	utr3	NA	T	C	0.170608	0.174707	0.00409899	6.43958e-07	6.62725e-05	234	1	274	1	226	1	338	81	380	72	285	59	18	177.249	103.46	8
12450	chr11	40750081	-	Ccng1	utr3	NA	T	C	0.145501	0.145501	0	1.26843e-06	8.90329e-05	208	0	300	0	269	0	430	69	404	63	292	57	18	177.249	103.46	8
12450	chr11	40750203	-	Ccng1	utr3	NA	T	C	0.127858	0.129135	0.00127714	1.32683e-06	9.01743e-05	207	0	260	1	222	0	482	68	440	66	338	52	18	177.249	103.46	8
12450	chr11	40750205	-	Ccng1	utr3	NA	T	C	0.20198	0.20198	0	5.9136e-07	6.45418e-05	216	0	265	0	229	0	433	111	406	96	311	83	18	177.249	103.46	8
12453	chr5	93183290	-	Ccni	cds	NA	T	C	0.14833	0.14833	0	3.29972e-05	0.000346519	66	0	119	0	70	0	24	4	21	4	169	28	5	25.379	23.4274	3
12453	chr5	93187794	-	Ccni	cds	NA	T	C	0.124553	0.128997	0.00444444	0.000174541	0.000933819	80	0	105	0	74	1	21	3	19	3	174	25	5	25.379	23.4274	3
12453	chr5	93189584	-	Ccni	cds	NA	T	C	0.351584	0.364813	0.0132284	4.28463e-05	0.000406565	82	0	108	3	78	1	14	5	12	8	120	91	5	25.379	23.4274	3
12466	chr5	129846001	+	Cct6a	NA	NA	A	G	0.112308	0.113745	0.00143704	2.6836e-07	5.48156e-05	1156	2	1225	1	1129	2	1319	171	1265	184	1050	116	2	319.13	301.031	1
12479	chr3	86996267	-	Cd1d1	utr3	NA	T	C	0.150302	0.150302	0	0.000136972	0.000811471	34	0	26	0	33	0	34	6	29	5	33	6	1	8.60328	8.19062	1
12499	chr12	84376496	-	Entpd5	utr3	NA	T	C	0.157516	0.157516	0	0.000307956	0.00133775	34	0	25	0	28	0	35	7	27	7	18	2	3	13.8721	13.3027	1
12540	chr4	137320350	-	Cdc42	utr3	NA	T	C	0.158295	0.159815	0.00151955	2.46299e-07	5.48156e-05	1077	4	1164	1	951	0	1038	207	1062	195	863	162	2	348.689	340.888	1
12571	chr5	3524444	+	Cdk6	utr3	NA	A	G	0.136496	0.14344	0.00694444	0.000359109	0.00147623	36	0	47	1	40	0	55	11	50	9	24	3	11	35.1363	32.8002	4
12571	chr5	3525486	+	Cdk6	utr3	NA	A	G	0.24581	0.24581	0	2.18788e-05	0.000277286	44	0	42	0	36	0	46	16	35	10	26	9	11	35.1363	32.8002	4
12571	chr5	3525861	+	Cdk6	utr3	NA	A	G	0.19042	0.19042	0	0.000103298	0.000689033	38	0	29	0	22	0	47	8	36	9	24	7	11	35.1363	32.8002	4
12571	chr5	3528474	+	Cdk6	utr3	NA	A	G	0.149552	0.149552	0	1.75762e-05	0.000250235	53	0	59	0	56	0	97	16	100	17	57	11	11	35.1363	32.8002	4
12662	chrX	113042013	-	Chm	utr3	NA	T	C	0.149166	0.149166	0	0.000731959	0.00243158	25	0	26	0	20	0	28	3	26	4	18	5	5	7.86249	6.80096	2
12662	chrX	113042299	-	Chm	utr3	NA	T	C	0.100035	0.100035	0	0.00278723	0.0067881	24	0	23	0	17	0	32	4	36	2	19	3	5	7.86249	6.80096	2
12675	chr19	44073452	-	Chuk	utr3	NA	T	C	0.233187	0.233187	0	0.00320695	0.00758637	29	0	22	0	21	0	11	1	13	11	32	6	3	12.1103	16.3757	1
12799	chr11	100581542	+	Cnp	utr3	NA	A	G	0.101241	0.101241	0	0.00119036	0.00346721	66	0	60	0	43	0	70	3	56	10	40	5	1	24.4678	23.6816	1
12848	chr2	125831136	-	Cops2	utr3	NA	T	C	0.105913	0.105913	0	5.94722e-05	0.000491328	62	0	74	0	66	0	75	8	88	9	61	9	5	51.2714	48.6857	1
12912	chr1	64601257	+	Creb1	utr3	NA	A	G	0.116068	0.124615	0.00854701	0.00106679	0.00318358	44	0	32	0	38	1	33	6	44	6	27	3	6	12.9221	12.5215	1
12983	chr15	78340552	+	Csf2rb	cds	NA	A	G	0.15299	0.157369	0.00437837	4.40741e-06	0.000134606	392	3	439	0	359	2	403	85	380	73	284	45	1	84.2919	82.4223	1
13007	chr1	135751941	+	Csrp1	utr3	NA	A	G	0.14401	0.148808	0.00479761	1.4049e-06	9.24661e-05	215	1	248	1	173	1	254	48	286	47	140	24	1	100.025	82.4972	1
13058	chrX	9437599	-	Cybb	utr3	NA	T	C	0.155994	0.155994	0	5.4069e-06	0.000151313	205	0	200	0	183	0	202	30	172	35	142	29	6	49.5334	53.5279	2
13058	chrX	9437704	-	Cybb	utr3	NA	T	C	0.324885	0.327805	0.00291996	3.51198e-07	6.02389e-05	212	1	245	1	171	0	132	70	135	65	139	63	6	49.5334	53.5279	2
13136	chr1	130439458	-	Cd55	utr3	NA	T	C	0.184614	0.184614	0	3.61185e-05	0.000370652	53	0	63	0	36	0	58	17	71	13	48	10	5	23.3931	20.9167	4
13136	chr1	130439808	-	Cd55	utr3	NA	T	C	0.200888	0.200888	0	3.33692e-05	0.000348845	67	0	54	0	52	0	39	11	54	10	41	12	5	23.3931	20.9167	4
13136	chr1	130439909	-	Cd55	utr3	NA	T	C	0.16583	0.16583	0	0.000326829	0.00138662	52	0	43	0	49	0	58	17	53	12	53	5	5	23.3931	20.9167	4
13136	chr1	130439912	-	Cd55	utr3	NA	T	C	0.105813	0.105813	0	0.000123446	0.000765325	56	0	43	0	48	0	63	9	58	7	54	5	5	23.3931	20.9167	4
13198	chr10	127295764	+	Ddit3	cds	NA	A	G	0.125758	0.125758	0	0.00297694	0.00715816	26	0	37	0	17	0	17	5	22	2	28	2	1	5.04326	4.61492	1
13205	chrX	13293385	+	Ddx3x	utr3	NA	A	G	0.110531	0.120335	0.00980392	0.000736542	0.00243844	165	0	132	4	129	0	156	28	188	20	126	16	3	158.747	148.847	1
13361	chr13	92385475	+	Dhfr	utr3	NA	A	G	0.117451	0.117451	0	0.000313299	0.00134578	35	0	46	0	38	0	63	11	49	5	40	5	1	15.9528	14.3273	1
13382	chr12	31331993	-	Dld	utr3	NA	T	C	0.101486	0.102974	0.0014881	4.35849e-06	0.000134606	223	1	284	0	286	0	326	39	338	38	267	30	3	80.8999	78.2925	1
13383	chr16	31872497	+	Dlg1	utr3	NA	A	G	0.185389	0.185389	0	0.0021803	0.005558	14	0	10	0	12	0	16	2	11	3	10	3	1	2.19588	2.30354	1
13476	chr18	34345233	-	Reep5	utr3	NA	T	C	0.111994	0.111994	0	0.00237	0.00594481	29	0	41	0	31	0	63	5	68	4	23	6	5	43.9314	36.808	2
13476	chr18	34346645	-	Reep5	utr3	NA	T	C	0.289834	0.310726	0.0208927	0.000129301	0.000776872	38	1	35	0	26	1	48	29	47	25	19	5	5	43.9314	36.808	2
13664	chr18	46608716	+	Eif1a	utr3	NA	A	G	0.176484	0.177559	0.00107527	9.45051e-06	0.000186103	309	1	352	0	362	0	368	91	372	89	328	54	1	88.1807	83.855	1
13858	chr4	109386006	+	Eps15	utr3	NA	A	G	0.114699	0.114699	0	0.000717407	0.00240381	35	0	35	0	45	0	53	7	53	11	34	2	5	23.9684	21.4828	4
13858	chr4	109386048	+	Eps15	utr3	NA	A	G	0.147891	0.147891	0	0.000308203	0.00133775	28	0	38	0	47	0	57	9	44	12	39	4	5	23.9684	21.4828	4
13858	chr4	109386741	+	Eps15	utr3	NA	A	G	0.130883	0.130883	0	0.00011787	0.000742598	47	0	33	0	36	0	53	8	52	7	24	4	5	23.9684	21.4828	4
13858	chr4	109386882	+	Eps15	utr3	NA	A	G	0.164314	0.164314	0	0.000194547	0.00099301	30	0	30	0	45	0	39	7	38	11	38	5	5	23.9684	21.4828	4
14007	chr2	6542775	-	Celf2	utr3	NA	T	C	0.117484	0.129389	0.0119048	0.00317529	0.00753949	25	0	37	0	27	1	27	6	38	4	24	3	5	12.1885	11.1846	1
14025	chr11	24165797	+	Bcl11a	utr3	NA	A	G	0.121256	0.121256	0	0.00213543	0.00548664	24	0	11	0	20	0	17	3	22	2	20	3	1	7.78635	7.81052	1
14057	chr13	54107524	+	Sfxn1	utr3	NA	A	G	0.119307	0.119307	0	0.000119744	0.000750117	61	0	47	0	43	0	50	8	46	5	36	5	4	101.656	102.033	1
14131	chr1	171051370	-	Fcgr3	utr3	NA	T	C	0.100255	0.100255	0	0.0249207	0.0411952	66	0	84	0	65	0	82	16	69	11	59	0	2	30.3879	28.0491	2
14131	chr1	171054135	-	Fcgr3	cds	NA	T	C	0.157514	0.157514	0	9.9878e-06	0.000189464	104	0	112	0	86	0	96	20	97	16	69	13	2	30.3879	28.0491	2
14190	chr5	21377361	+	Fgl2	utr3	NA	A	G	0.116117	0.116117	0	0.00480605	0.0105045	27	0	29	0	14	0	22	6	33	2	24	2	2	16.8993	20.9907	1
14265	chrX	68715792	+	Fmr1	utr3	NA	A	G	0.110823	0.110823	0	0.00317743	0.00753958	18	0	23	0	21	0	13	2	20	1	28	5	2	4.65067	4.10042	2
14265	chrX	68717006	+	Fmr1	utr3	NA	A	G	0.478175	0.478175	0	0.00012919	0.000776872	24	0	20	0	27	0	10	6	4	8	17	11	2	4.65067	4.10042	2
14390	chr16	84860841	+	Gabpa	utr3	NA	A	G	0.147991	0.152752	0.0047619	0.000820784	0.00265392	73	0	69	1	54	0	39	3	37	9	55	13	3	15.4691	18.8978	1
14423	chr18	24280028	+	Galnt1	cds	NA	A	G	0.109263	0.109263	0	0.000709375	0.00238355	61	0	52	0	31	0	40	4	42	3	78	16	2	12.4465	10.6703	1
14489	chr6	35509702	-	Mtpn	utr3	NA	T	C	0.171268	0.177116	0.00584795	0.000960472	0.00296708	56	1	46	0	33	0	55	11	43	15	59	7	4	87.2867	109.195	2
14489	chr6	35510724	-	Mtpn	utr3	NA	T	C	0.202009	0.204633	0.00262467	5.05308e-06	0.000147977	287	0	252	2	272	0	183	43	166	48	241	60	4	87.2867	109.195	2
14537	chr19	17327529	-	Gcnt1	utr3	NA	T	C	0.128914	0.128914	0	0.000299203	0.00131342	30	0	25	0	35	0	34	6	41	7	30	3	4	16.1086	15.2255	1
14593	chr13	14052089	-	Ggps1	utr3	NA	T	C	0.236124	0.246877	0.0107527	0.000215629	0.00105817	30	1	35	0	24	0	29	9	26	7	17	7	11	15.5321	15.9123	4
14593	chr13	14052580	-	Ggps1	utr3	NA	T	C	0.253535	0.253535	0	9.18886e-05	0.000637731	32	0	48	0	36	0	30	15	36	9	17	5	11	15.5321	15.9123	4
14593	chr13	14053441	-	Ggps1	utr3	NA	T	C	0.112731	0.112731	0	0.00244335	0.006078	34	0	52	0	39	0	36	9	43	2	29	3	11	15.5321	15.9123	4
14593	chr13	14053517	-	Ggps1	utr3	NA	T	C	0.103351	0.134584	0.0312325	0.00710719	0.0142937	27	1	34	1	33	1	32	4	29	4	29	6	11	15.5321	15.9123	4
14595	chr4	40805006	-	B4galt1	utr3	NA	T	C	0.120636	0.128766	0.00813008	0.000982839	0.00300525	40	1	52	0	35	0	16	2	25	4	44	7	1	14.2261	16.8943	1
14660	chr1	52186360	-	Gls	utr3	NA	T	C	0.125441	0.125441	0	0.00671249	0.0136524	19	0	22	0	15	0	26	1	22	6	21	3	3	2.93482	2.32643	1
14696	chr3	32584072	-	Gnb4	utr3	NA	T	C	0.222953	0.222953	0	0.000409059	0.00161383	15	0	12	0	13	0	12	4	19	5	15	4	2	5.37983	5.06221	1
14700	chr4	59041178	+	Gng10	utr3	NA	A	G	0.195852	0.198562	0.00271019	1.03538e-07	5.32777e-05	480	1	633	1	445	2	460	121	499	113	401	102	8	118.424	106.042	5
14700	chr4	59041341	+	Gng10	utr3	NA	A	G	0.268215	0.268862	0.000647249	9.50919e-08	5.32777e-05	514	1	577	0	470	0	457	168	453	167	387	142	8	118.424	106.042	5
14700	chr4	59041563	+	Gng10	utr3	NA	A	G	0.112053	0.113552	0.00149852	7.03119e-07	6.84496e-05	405	1	491	1	430	0	519	64	479	59	377	52	8	118.424	106.042	5
14700	chr4	59041665	+	Gng10	utr3	NA	A	G	0.344899	0.345793	0.000893655	4.50236e-06	0.000136282	377	0	372	1	352	0	273	180	341	147	242	124	8	118.424	106.042	5
14700	chr4	59041821	+	Gng10	utr3	NA	A	G	0.289755	0.293301	0.0035461	1.89949e-05	0.000257216	78	0	93	1	121	0	94	49	111	35	85	36	8	118.424	106.042	5
15078	chr1	180802960	-	H3f3a	utr3	NA	T	C	0.106349	0.109174	0.00282486	2.92298e-05	0.000320538	344	0	351	3	276	0	374	40	375	44	368	53	1	139.708	135.614	1
15081	chr11	116022792	-	H3f3b	utr3	NA	T	C	0.120485	0.122036	0.00155079	4.94401e-07	6.45418e-05	1077	0	1306	1	1025	4	1194	163	1256	181	1041	142	2	526.068	525.455	1
15107	chr3	131233797	-	Hadh	utr3	NA	T	C	0.212613	0.212613	0	8.66573e-05	0.00061667	78	0	89	0	88	0	95	32	85	30	63	9	1	14.561	14.1685	1
15159	chrX	169311856	-	Hccs	utr3	NA	T	C	0.293605	0.293605	0	5.5498e-05	0.000466273	25	0	41	0	31	0	10	6	12	4	64	22	1	8.71124	6.5578	1
15234	chr5	16561102	+	Hgf	cds	NA	A	G	0.136897	0.136897	0	0.00125874	0.00362138	40	0	42	0	21	0	33	2	21	4	25	6	3	6.13444	5.72444	2
15234	chr5	16561111	+	Hgf	cds	NA	A	G	0.161767	0.161767	0	0.00470654	0.0103386	44	0	44	0	17	0	34	1	19	7	26	6	3	6.13444	5.72444	2
15289	chr5	149047371	-	Hmgb1	utr3	NA	T	C	0.109366	0.109366	0	0.000117838	0.000742598	51	0	41	0	62	0	89	8	75	12	58	7	5	131.166	124.81	2
15289	chr5	149047688	-	Hmgb1	utr3	NA	T	C	0.125151	0.126843	0.00169205	0.000158265	0.000883831	217	0	220	0	196	1	276	45	289	55	240	21	5	131.166	124.81	2
15395	chr6	52232186	-	Hoxa10	utr3	NA	T	C	0.228571	0.228571	0	0.000623564	0.00216803	29	0	32	0	22	0	7	3	9	1	15	6	1	2.46379	4.40271	1
15568	chr8	4288534	-	Elavl1	utr3	NA	T	C	0.149536	0.159637	0.010101	0.000310394	0.00134289	32	1	46	0	49	0	41	6	49	9	82	20	2	13.853	8.45132	1
16401	chr2	79330564	+	Itga4	utr3	NA	A	G	0.119872	0.119872	0	0.0012491	0.00360229	20	0	24	0	20	0	25	5	44	5	10	1	5	10.3709	8.01027	1
16412	chr8	128732767	+	Itgb1	utr3	NA	A	G	0.198623	0.20377	0.00514699	2.85247e-05	0.000318288	117	0	168	1	104	1	68	14	52	19	153	32	1	62.3257	78.3896	1
16423	chr16	49912227	+	Cd47	utr3	NA	A	G	0.101716	0.101716	0	0.000719019	0.00240509	25	0	28	0	24	0	29	3	45	6	29	3	3	77.1148	99.41	2
16423	chr16	49912669	+	Cd47	utr3	NA	A	G	0.17491	0.17491	0	0.000603851	0.00212202	30	0	36	0	24	0	38	4	23	8	29	6	3	77.1148	99.41	2
16431	chrX	107397522	-	Itm2a	utr3	NA	T	C	0.160745	0.160745	0	0.000199373	0.00100308	27	0	28	0	23	0	29	7	36	7	28	4	3	14.6599	13.5614	2
16431	chrX	107397635	-	Itm2a	utr3	NA	T	C	0.124249	0.124249	0	0.000608188	0.00213246	35	0	49	0	31	0	38	9	39	4	31	3	3	14.6599	13.5614	2
16432	chr14	73362975	-	Itm2b	utr3	NA	T	C	0.163329	0.16609	0.00276136	7.3285e-06	0.000164983	691	0	796	4	607	2	323	57	342	61	571	140	6	150.055	228.156	2
16432	chr14	73362976	-	Itm2b	utr3	NA	T	C	0.153848	0.156257	0.00240833	8.61491e-07	7.75772e-05	693	1	798	2	607	2	327	54	346	58	583	131	6	150.055	228.156	2
16573	chr18	6201431	-	Kif5b	utr3	NA	T	C	0.158751	0.158751	0	0.00143023	0.00400287	12	0	13	0	20	0	14	4	27	4	14	2	4	23.0245	32.1366	3
16573	chr18	6201433	-	Kif5b	utr3	NA	T	C	0.167615	0.184281	0.0166667	0.0202014	0.0343233	12	0	12	0	19	1	17	2	21	10	14	2	4	23.0245	32.1366	3
16573	chr18	6201648	-	Kif5b	utr3	NA	T	C	0.119577	0.119577	0	0.00661097	0.0135223	18	0	12	0	17	0	20	1	20	5	16	2	4	23.0245	32.1366	3
16648	chr14	61366707	-	Kpna3	utr3	NA	T	C	0.101605	0.101605	0	0.000253025	0.0011821	103	0	94	0	84	0	127	14	115	20	115	7	8	59.4576	58.1315	3
16648	chr14	61366808	-	Kpna3	utr3	NA	T	C	0.12954	0.12954	0	1.61271e-05	0.00023863	113	0	131	0	103	0	127	20	102	18	105	12	8	59.4576	58.1315	3
16648	chr14	61367230	-	Kpna3	utr3	NA	T	C	0.421731	0.424463	0.00273224	6.13446e-06	0.00015394	121	1	128	0	117	0	63	61	81	52	64	41	8	59.4576	58.1315	3
16784	chrX	38405182	-	Lamp2	utr3	NA	T	C	0.130567	0.130567	0	0.000128873	0.000776872	34	0	46	0	36	0	39	7	49	6	40	6	19	42.0938	39.4234	7
16784	chrX	38405184	-	Lamp2	utr3	NA	T	C	0.363164	0.363164	0	8.20929e-06	0.00017495	33	0	50	0	39	0	27	16	35	18	28	17	19	42.0938	39.4234	7
16784	chrX	38405185	-	Lamp2	utr3	NA	T	C	0.184414	0.184414	0	5.94163e-05	0.000491328	36	0	51	0	39	0	35	10	44	10	41	7	19	42.0938	39.4234	7
16784	chrX	38405338	-	Lamp2	utr3	NA	T	C	0.141198	0.141198	0	1.796e-05	0.00025027	87	0	104	0	99	0	119	23	97	17	71	9	19	42.0938	39.4234	7
16784	chrX	38419639	-	Lamp2	utr3	NA	T	C	0.147803	0.147803	0	1.23266e-05	0.000207332	95	0	71	0	67	0	96	15	117	22	68	12	19	42.0938	39.4234	7
16784	chrX	38420118	-	Lamp2	utr3	NA	T	C	0.11271	0.11271	0	7.81506e-06	0.000168562	202	0	178	0	162	0	187	24	194	29	144	15	19	42.0938	39.4234	7
16784	chrX	38420777	-	Lamp2	utr3	NA	T	C	0.213373	0.215721	0.00234742	3.31237e-06	0.000121505	185	0	183	0	141	1	181	46	189	49	134	42	19	42.0938	39.4234	7
16865	chr1	131166395	+	Eif2d	utr3	NA	A	G	0.12122	0.12122	0	5.51916e-06	0.000151313	132	0	163	0	120	0	157	23	182	25	123	16	1	15.9777	14.7564	1
16956	chr8	68904703	+	Lpl	utr3	NA	A	G	0.110766	0.110766	0	0.000966942	0.00298152	34	0	49	0	31	0	41	9	55	5	54	4	1	9.96375	7.3787	1
17082	chr1	40463037	+	Il1rl1	utr3	NA	A	G	0.136504	0.136504	0	0.000611023	0.0021368	25	0	21	0	22	0	43	4	41	7	23	5	9	12.0427	8.95555	1
17113	chr6	122316933	+	M6pr	utr3	NA	A	G	0.126956	0.129021	0.00206487	7.05567e-06	0.000161876	786	0	877	3	716	2	815	144	745	112	690	82	3	170.48	168.049	1
17126	chr18	76305107	+	Smad2	utr3	NA	A	G	0.418539	0.418539	0	2.78653e-05	0.000316627	18	0	35	0	35	0	24	14	20	21	25	15	1	8.43648	7.66182	1
17191	chr18	70622714	+	Mbd2	utr3	NA	A	G	0.158824	0.158824	0	0.00340118	0.0079449	15	0	21	0	26	0	19	1	14	3	15	5	3	2.63839	2.85498	1
17196	chr18	82556504	+	Mbp	utr3	NA	A	G	0.151182	0.151182	0	0.000559207	0.00200824	28	0	18	0	18	0	39	8	36	9	22	2	3	12.1444	11.2565	1
17250	chr16	14474351	+	Abcc1	utr3	NA	A	G	0.150997	0.150997	0	0.000627256	0.00217593	52	0	44	0	32	0	48	11	78	6	33	8	1	19.5546	18.7866	1
17252	chr12	79175129	-	Rdh11	utr3	NA	T	C	0.134314	0.134314	0	0.000122802	0.000764195	50	0	68	0	50	0	40	9	59	7	47	6	1	22.3445	22.2411	1
17274	chr8	72180552	+	Rab8a	utr3	NA	A	G	0.147071	0.151877	0.00480579	1.17644e-06	8.90329e-05	410	1	451	3	370	2	382	81	364	58	317	53	2	53.8712	54.8328	1
17346	chr4	115878890	+	Mknk1	utr3	NA	A	G	0.105149	0.105149	0	0.00125611	0.0036167	59	0	45	0	52	0	63	11	60	9	53	2	1	18.2079	17.6477	1
17354	chr2	18211700	+	Mllt10	utr3	NA	A	G	0.107164	0.107164	0	0.00431209	0.00964131	23	0	22	0	11	0	19	1	22	4	15	2	1	8.78127	8.60986	1
17698	chrX	96168437	+	Msn	utr3	NA	A	G	0.144178	0.145555	0.00137741	4.38821e-06	0.000134606	201	0	241	1	195	0	260	42	218	42	127	20	3	166.027	151.771	1
17931	chr10	108278948	+	Ppp1r12a	utr3	NA	A	G	0.148139	0.148139	0	0.000519247	0.00190267	28	0	31	0	17	0	27	4	23	3	16	4	1	8.11967	7.73417	1
17961	chr8	67502217	+	Nat2	utr3	NA	A	G	0.110208	0.110208	0	0.00348136	0.00810592	17	0	18	0	13	0	19	2	22	3	23	3	1	7.3806	6.33565	1
17969	chr5	134221477	-	Ncf1	utr3	NA	T	C	0.120413	0.124608	0.00419474	6.79598e-06	0.000158955	1004	7	1054	6	826	0	397	56	389	60	629	83	1	120.66	210.317	1
17988	chr15	66930625	-	Ndrg1	utr3	NA	T	C	0.148709	0.157969	0.00925926	0.00276961	0.00674976	55	0	42	0	35	1	46	8	50	16	44	4	1	9.2386	8.28267	1
18000	chr1	93508882	+	2022-09-02	utr3	NA	A	G	0.111988	0.123033	0.011045	1.43451e-05	0.000223537	167	2	202	3	149	1	180	22	193	31	137	19	6	53.2682	48.5336	1
18010	chr17	34935174	+	Neu1	utr3	NA	A	G	0.20433	0.207566	0.00323625	1.11633e-05	0.00019906	102	1	99	0	78	0	86	22	75	19	65	18	1	28.8935	28.4132	1
18082	chr11	4893249	+	Nipsnap1	utr3	NA	A	G	0.140722	0.143808	0.00308642	7.1829e-05	0.000550486	107	1	134	0	94	0	117	23	103	12	72	14	2	22.952	23.9493	2
18082	chr11	4893530	+	Nipsnap1	utr3	NA	A	G	0.120146	0.120146	0	0.0001507	0.000857538	56	0	64	0	55	0	68	12	57	9	50	4	2	22.952	23.9493	2
18102	chr11	93959375	-	Nme1	utr3	NA	T	C	0.204106	0.206958	0.00285188	7.43989e-09	2.06782e-05	1503	3	1627	7	1313	3	1393	375	1414	383	1180	287	1	32.4214	30.5394	1
18104	chr8	107388486	-	Nqo1	utr3	NA	T	C	0.112227	0.123721	0.0114943	0.0175292	0.0305172	34	0	28	1	23	0	20	6	39	3	27	2	4	15.2857	12.8955	2
18104	chr8	107388598	-	Nqo1	utr3	NA	T	C	0.175488	0.175488	0	0.000139003	0.000818119	25	0	30	0	25	0	27	6	34	7	19	4	4	15.2857	12.8955	2
18176	chr3	103066090	+	Nras	utr3	NA	A	G	0.270444	0.490182	0.219738	0.000644164	0.00220979	53	18	55	19	40	7	41	44	56	39	27	32	8	30.4661	26.6268	2
18176	chr3	103067678	+	Nras	utr3	NA	A	G	0.159825	0.173713	0.0138889	0.00467808	0.0102935	14	0	23	1	20	0	25	8	29	8	15	1	8	30.4661	26.6268	2
18408	chr8	22375954	-	Slc25a15	utr3	NA	T	C	0.214286	0.214286	0	0.00175721	0.0047239	22	0	21	0	16	0	8	4	13	1	16	5	4	5.29085	7.9616	2
18408	chr8	22375958	-	Slc25a15	utr3	NA	T	C	0.163601	0.163601	0	0.00176548	0.0047316	26	0	23	0	14	0	9	3	11	2	21	2	4	5.29085	7.9616	2
18458	chr15	36595731	-	Pabpc1	utr3	NA	T	C	0.1699	0.1699	0	5.67988e-06	0.000152018	151	0	177	0	126	0	147	27	184	33	130	33	2	54.1027	54.7764	1
18475	chr9	45967265	-	Pafah1b2	utr3	NA	T	C	0.250554	0.254656	0.0041018	6.55944e-06	0.000156471	149	0	189	1	141	1	61	20	56	24	101	28	1	28.4972	44.5296	1
18477	chr4	116699541	+	Prdx1	utr3	NA	A	G	0.138621	0.138621	0	0.00308234	0.00737224	23	0	27	0	26	0	28	9	28	4	20	1	2	273.611	281.84	1
18700	chrX	164432955	+	Piga	utr3	NA	A	G	0.185362	0.185362	0	0.000163383	0.000899858	33	0	36	0	24	0	30	7	23	4	25	7	1	8.07409	7.52761	1
18718	chr2	18842625	-	Pip4k2a	utr3	NA	T	C	0.177601	0.177601	0	0.000547829	0.0019775	15	0	30	0	18	0	13	2	11	3	22	5	2	11.2617	9.91403	1
18749	chr3	146730372	-	Prkacb	utr3	NA	T	C	0.100484	0.104813	0.004329	0.000274252	0.0012442	88	0	78	0	76	1	59	5	66	8	68	10	6	25.6075	26.5476	2
18749	chr3	146730525	-	Prkacb	utr3	NA	T	C	0.169728	0.179075	0.00934641	7.16033e-05	0.000549925	84	0	74	1	67	1	56	13	61	16	67	11	6	25.6075	26.5476	2
18769	chr2	163726009	+	Pkig	utr3	NA	A	G	0.199841	0.199841	0	2.88403e-05	0.00031964	137	0	193	0	132	0	119	22	99	36	135	29	1	21.9837	25.5757	1
18777	chr1	4846523	+	Lypla1	utr3	NA	A	G	0.256584	0.256584	0	6.22978e-06	0.00015394	103	0	101	0	134	0	132	44	127	35	94	41	5	29.1064	24.3809	1
18826	chr14	75230502	+	Lcp1	utr3	NA	A	G	0.158942	0.162287	0.0033451	2.8359e-07	5.48156e-05	1506	9	1653	3	1311	3	1598	343	1564	309	1160	197	1	289.713	282.868	1
18949	chr12	59073380	+	Pnn	utr3	NA	A	G	0.107683	0.107683	0	0.000308254	0.00133775	23	0	31	0	33	0	36	4	53	7	42	5	1	29.3896	27.6549	1
18968	chrX	93305169	-	Pola1	utr3	NA	T	C	0.108909	0.108909	0	0.000300706	0.00131653	51	0	41	0	46	0	62	11	57	7	42	3	2	19.1069	16.3169	1
19014	chr11	98169398	-	Med1	cds	NA	T	C	0.10288	0.111427	0.00854701	0.00036485	0.0014917	76	2	83	0	80	0	85	11	78	10	59	7	2	16.6489	15.7813	1
19027	chr12	32976258	+	Sypl	utr3	NA	A	G	0.223174	0.224512	0.00133869	5.07197e-07	6.45418e-05	248	1	219	0	269	0	323	90	306	89	254	76	8	42.39	35.7844	3
19027	chr12	32977792	+	Sypl	utr3	NA	A	G	0.323697	0.332244	0.00854701	0.00038614	0.00155232	38	1	48	0	38	0	37	14	33	11	19	17	8	42.39	35.7844	3
19027	chr12	32977870	+	Sypl	utr3	NA	A	G	0.165667	0.165667	0	8.32489e-05	0.000596279	32	0	39	0	38	0	31	7	36	7	34	6	8	42.39	35.7844	3
19038	chr18	53406684	-	Ppic	utr3	NA	T	C	0.606101	0.609008	0.00290698	2.6659e-07	5.48156e-05	296	0	341	3	295	0	154	238	150	230	116	185	3	123.361	116.35	1
19046	chr5	32492185	+	Ppp1cb	utr3	NA	A	G	0.122953	0.129488	0.00653595	0.000110768	0.000715032	178	0	150	3	179	0	172	23	168	28	164	24	3	28.0202	29.5665	1
19070	chr1	55153522	+	Mob4	utr3	NA	A	G	0.232313	0.237869	0.00555556	0.000117958	0.000742598	59	1	63	0	58	0	60	17	44	20	50	11	3	22.0088	19.8814	2
19070	chr1	55153547	+	Mob4	utr3	NA	A	G	0.158902	0.158902	0	5.65977e-05	0.000474105	56	0	68	0	52	0	59	15	53	8	54	9	3	22.0088	19.8814	2
19088	chr12	31958903	-	Prkar2b	utr3	NA	T	C	0.240051	0.257595	0.0175439	0.00072196	0.00240787	18	1	23	0	35	0	12	7	22	5	57	16	4	15.8195	9.76161	2
19088	chr12	31959250	-	Prkar2b	utr3	NA	T	C	0.115749	0.115749	0	0.00195573	0.00513824	24	0	30	0	16	0	19	4	24	1	65	10	4	15.8195	9.76161	2
19167	chr12	70994601	+	Psma3	utr3	NA	A	G	0.138912	0.186362	0.0474507	0.000672305	0.00228027	61	2	62	4	57	3	61	12	51	10	40	12	5	100.102	96.7781	1
19224	chr2	36251765	+	Ptgs1	utr3	NA	A	G	0.143478	0.161997	0.0185185	0.00210085	0.0054168	30	0	28	0	17	1	20	3	38	7	16	4	1	36.7273	28.0674	1
19244	chr4	129848670	+	Ptp4a2	utr3	NA	A	G	0.258315	0.258315	0	4.21059e-05	0.000402296	51	0	39	0	21	0	28	12	40	11	20	7	5	30.8863	27.3536	2
19244	chr4	129849429	+	Ptp4a2	utr3	NA	A	G	0.211437	0.211437	0	6.7259e-05	0.000528967	28	0	56	0	42	0	38	14	77	22	42	7	5	30.8863	27.3536	2
19291	chr11	6468175	-	Purb	utr3	NA	T	C	0.179447	0.193939	0.0144928	0.00136153	0.00385857	19	0	21	0	22	1	24	6	18	4	12	3	11	9.07924	7.43038	4
19291	chr11	6468251	-	Purb	utr3	NA	T	C	0.229805	0.229805	0	0.000467246	0.00176784	15	0	26	0	13	0	13	6	24	4	20	6	11	9.07924	7.43038	4
19291	chr11	6471282	-	Purb	utr3	NA	T	C	0.233944	0.250611	0.0166667	0.0039287	0.00892255	24	0	19	1	11	0	21	5	17	11	15	3	11	9.07924	7.43038	4
19291	chr11	6473315	-	Purb	utr3	NA	T	C	0.113527	0.113527	0	0.00396224	0.00898739	15	0	16	0	20	0	19	4	18	2	14	1	11	9.07924	7.43038	4
19353	chr5	143506527	-	Rac1	utr3	NA	T	C	0.107305	0.107305	0	0.0147304	0.0263861	22	0	24	0	15	0	9	2	16	2	67	2	2	8.01281	4.37074	1
19384	chr5	129023465	+	Ran	utr3	NA	A	G	0.165638	0.167469	0.0018315	5.69823e-06	0.000152018	141	0	181	1	119	0	127	25	127	26	104	21	1	399.791	394.564	1
19651	chr8	91090220	+	Rbl2	cds	NA	A	G	0.21138	0.21138	0	0.000138948	0.000818119	33	0	46	0	32	0	19	4	13	3	32	12	1	7.95577	11.1773	1
19652	chrX	8142563	-	Rbm3	utr3	NA	T	C	0.317565	0.317565	0	0.000594225	0.00210049	21	0	22	0	13	0	13	11	23	5	13	6	2	72.5802	71.0395	2
19652	chrX	8142567	-	Rbm3	utr3	NA	T	C	0.138095	0.138095	0	0.00252872	0.00624294	23	0	26	0	14	0	20	4	20	5	20	1	2	72.5802	71.0395	2
19777	chr7	37961306	-	Uri1	utr3	NA	T	C	0.485501	0.485501	0	4.86365e-05	0.000436163	47	0	41	0	26	0	12	6	9	11	35	47	1	13.124	10.4042	1
19877	chr18	10116837	-	Rock1	cds	NA	T	C	0.118268	0.118268	0	0.000353654	0.00146071	35	0	40	0	30	0	19	3	26	4	86	8	3	12.1024	10.5284	1
19878	chr12	16985065	+	Rock2	utr3	NA	A	G	0.225079	0.225079	0	0.000507661	0.00187356	20	0	14	0	14	0	17	5	11	2	12	5	1	2.7081	2.53116	1
19889	chrX	20398307	+	Rp2	utr3	NA	A	G	0.159678	0.167614	0.00793651	0.00012532	0.000770311	41	1	56	0	52	0	64	11	58	13	43	9	7	20.4927	16.6552	3
19889	chrX	20399134	+	Rp2	utr3	NA	A	G	0.129708	0.129708	0	0.000295283	0.00130397	45	0	51	0	43	0	59	6	53	6	33	8	7	20.4927	16.6552	3
19889	chrX	20399746	+	Rp2	utr3	NA	A	G	0.105983	0.119316	0.0133333	0.00359181	0.00829871	27	0	24	1	29	0	53	8	62	5	39	7	7	20.4927	16.6552	3
20024	chr15	11982696	-	Sub1	utr3	NA	T	C	0.125884	0.125884	0	0.00357936	0.0082804	17	0	29	0	15	0	13	2	30	2	9	2	4	76.7496	72.4057	3
20024	chr15	11982697	-	Sub1	utr3	NA	T	C	0.382955	0.382955	0	0.000891148	0.00282125	17	0	28	0	15	0	12	3	22	10	4	7	4	76.7496	72.4057	3
20024	chr15	11982704	-	Sub1	utr3	NA	T	C	0.125397	0.125397	0	0.00280621	0.0068251	19	0	30	0	16	0	12	2	28	2	10	2	4	76.7496	72.4057	3
20218	chr4	129715375	-	Khdrbs1	utr3	NA	T	C	0.135114	0.158345	0.0232314	6.26475e-05	0.000505956	87	2	117	3	88	2	45	10	44	7	184	34	4	19.0449	18.4112	1
20250	chr19	44303593	+	Scd2	utr3	NA	A	G	0.101608	0.101608	0	1.27887e-06	8.90329e-05	367	0	342	0	291	0	426	46	423	48	246	29	3	150.701	141.16	1
20305	chr11	83587953	-	Ccl6	utr3	NA	T	C	0.473651	0.473651	0	0.000594169	0.00210049	21	0	21	0	12	0	19	6	17	18	6	12	8	54.0109	55.2883	4
20305	chr11	83588295	-	Ccl6	utr3	NA	T	C	0.268006	0.296216	0.0282104	0.000293004	0.00129815	72	0	78	5	40	1	63	33	37	12	35	15	8	54.0109	55.2883	4
20305	chr11	83588571	-	Ccl6	utr3	NA	T	C	0.211154	0.216803	0.00564877	1.91226e-06	9.83993e-05	260	1	302	2	152	1	219	69	195	60	155	33	8	54.0109	55.2883	4
20305	chr11	83588576	-	Ccl6	utr3	NA	T	C	0.184991	0.188302	0.00331126	6.88602e-06	0.000159218	264	0	299	3	147	0	246	55	206	45	165	42	8	54.0109	55.2883	4
20308	chr11	83574807	-	Ccl9	utr3	NA	T	C	0.121162	0.123302	0.00214045	1.20394e-06	8.90329e-05	838	2	986	4	682	0	670	82	681	101	534	81	14	163	193.787	1
20322	chr2	122265275	+	Sord	utr3	NA	A	G	0.122962	0.122962	0	0.000281101	0.00126408	21	0	44	0	34	0	43	7	32	5	29	3	2	127.593	95.1255	1
20333	chr3	97922987	+	Sec22b	utr3	NA	A	G	0.118152	0.118152	0	0.00178445	0.00477531	20	0	25	0	27	0	26	6	21	2	23	2	2	34.9421	34.7343	1
20334	chr12	58958923	-	Sec23a	utr3	NA	T	C	0.156676	0.156676	0	0.000408437	0.00161315	36	0	34	0	32	0	30	4	31	4	16	5	4	17.2213	15.567	2
20334	chr12	58958933	-	Sec23a	utr3	NA	T	C	0.120057	0.120057	0	0.00092605	0.00288356	35	0	35	0	31	0	26	6	32	3	21	2	4	17.2213	15.567	2
20382	chr11	116850312	-	Srsf2	utr3	NA	T	C	0.111863	0.117213	0.00535042	0.000341854	0.00143039	110	1	141	1	109	0	94	15	104	17	252	20	1	18.3715	9.4043	1
20383	chr17	29042001	+	Srsf3	utr3	NA	A	G	0.232823	0.233673	0.00085034	2.13318e-07	5.48156e-05	782	2	865	0	832	0	805	238	767	226	634	206	3	163.574	151.725	1
20402	chr2	120534652	-	Zfp106	cds	NA	T	C	0.358897	0.361585	0.00268817	8.81387e-06	0.000177361	123	1	151	0	95	0	52	23	47	27	71	50	4	29.2311	41.6455	1
20438	chrX	164071248	-	Siah1b	cds	NA	T	C	0.101152	0.101152	0	0.000224312	0.00107873	57	0	61	0	50	0	31	3	31	3	55	8	1	12.1295	16.8644	1
20519	chr17	12421223	-	Slc22a3	utr3	NA	T	C	0.112875	0.12522	0.0123457	0.00125255	0.00360935	59	0	36	0	26	1	31	5	25	3	47	7	1	12.0781	12.9932	1
20619	chr2	120600495	+	Snap23	utr3	NA	A	G	0.159796	0.166889	0.0070922	0.0012384	0.00357715	39	0	46	1	57	0	52	17	54	10	46	5	6	42.4863	38.4006	3
20619	chr2	120600594	+	Snap23	utr3	NA	A	G	0.12607	0.135874	0.00980392	0.000826923	0.00266569	33	1	34	0	28	0	47	7	30	5	32	5	6	42.4863	38.4006	3
20619	chr2	120600595	+	Snap23	utr3	NA	A	G	0.311417	0.320941	0.00952381	0.000376762	0.00152654	34	0	34	1	27	0	30	22	23	11	29	8	6	42.4863	38.4006	3
20656	chr17	13016500	+	Sod2	utr3	NA	A	G	0.338112	0.343762	0.00564972	3.93598e-05	0.000391598	58	1	45	0	45	0	30	11	32	20	23	14	1	11.7949	14.3647	1
20683	chr15	102432006	+	Sp1	utr3	NA	A	G	0.11828	0.11828	0	0.0120743	0.0221782	19	0	19	0	23	0	24	7	27	4	12	0	1	6.88678	5.39502	1
20687	chr2	72938065	-	Sp3	utr3	NA	T	C	0.168748	0.168748	0	0.000303456	0.00132652	27	0	24	0	18	0	15	3	12	2	49	12	5	10.8342	10.9309	2
20687	chr2	72938227	-	Sp3	cds	NA	T	C	0.201591	0.209167	0.00757576	0.000265335	0.00121905	23	0	43	1	27	0	13	3	19	6	48	12	5	10.8342	10.9309	2
20720	chr1	79794538	-	Serpine2	utr3	NA	T	C	0.172642	0.172642	0	0.00848944	0.0164846	11	0	12	0	12	0	12	5	20	4	33	2	1	12.3666	7.46387	1
20747	chr11	95493260	+	Spop	utr3	NA	A	G	0.116567	0.116567	0	0.00179946	0.00479767	20	0	30	0	19	0	36	4	29	2	22	5	3	112.887	106.143	1
20842	chr9	100957545	+	Stag1	utr3	NA	A	G	0.34979	0.34979	0	2.70635e-05	0.000315179	26	0	24	0	28	0	22	13	27	13	11	6	7	11.8975	10.2277	2
20842	chr9	100957627	+	Stag1	utr3	NA	A	G	0.159576	0.159576	0	0.000596143	0.00210144	20	0	17	0	16	0	26	4	32	6	13	3	7	11.8975	10.2277	2
20866	chr7	102436164	+	Stim1	utr3	NA	A	G	0.130349	0.130349	0	0.000246457	0.0011544	37	0	25	0	27	0	33	5	40	6	27	4	1	6.27974	6.02108	1
20873	chr3	40811280	+	Plk4	utr3	NA	A	G	0.104601	0.104601	0	0.000209231	0.00103666	65	0	94	0	65	0	48	3	43	6	72	11	2	15.5325	22.5125	1
20874	chr19	47643005	+	Slk	utr3	NA	A	G	0.167929	0.167929	0	0.0217794	0.036693	18	0	12	0	18	0	23	1	21	1	7	5	1	7.56764	6.8985	1
20893	chr6	108665779	+	Bhlhe40	utr3	NA	A	G	0.145473	0.149465	0.00399202	5.54578e-05	0.000466273	142	0	165	2	119	0	133	30	157	25	110	16	1	50.7662	46.6846	1
20911	chr8	3643466	+	Stxbp2	utr3	NA	A	G	0.197453	0.211945	0.0144928	0.00648263	0.0133127	23	0	22	1	10	0	11	6	16	3	21	3	2	64.2923	62.2163	1
20917	chr6	95474359	-	Suclg2	utr3	NA	T	C	0.11491	0.11491	0	0.000124806	0.000768463	76	0	102	0	79	0	111	9	97	18	94	12	2	24.6915	22.9774	1
20963	chr13	52647393	+	Syk	utr3	NA	A	G	0.135023	0.138026	0.003003	4.25644e-05	0.0004056	110	1	78	0	82	0	95	14	90	17	62	9	2	23.7647	25.3195	1
21372	chrX	77661651	+	Tbl1x	utr3	NA	A	G	0.166075	0.166075	0	0.000534123	0.00194418	31	0	28	0	21	0	25	4	14	2	13	4	2	14.5536	17.8501	1
21399	chr1	4897503	+	Tcea1	utr3	NA	A	G	0.15671	0.15671	0	0.00153675	0.00423194	15	0	18	0	17	0	17	5	18	3	18	2	1	34.3607	29.4366	1
21406	chr9	71885201	-	Tcf12	utr3	NA	T	C	0.227635	0.227635	0	0.000132349	0.00078797	27	0	33	0	26	0	13	5	12	3	31	8	1	4.26851	4.71181	1
21428	chr11	101092088	+	Mlx	utr3	NA	A	G	0.117537	0.117537	0	0.000444297	0.00171566	37	0	37	0	37	0	39	5	34	3	16	3	2	30.7553	29.4218	1
21942	chr4	150945244	+	Tnfrsf9	utr3	NA	A	G	0.150066	0.150066	0	2.74921e-05	0.000315179	120	0	114	0	69	0	78	18	68	11	71	10	5	33.0202	37.9905	1
22003	chr9	67023191	-	Tpm1	utr3	NA	T	C	0.164322	0.166324	0.002002	1.15458e-05	0.000201883	254	0	331	2	208	0	116	28	103	19	246	43	1	19.8766	30.0556	1
22099	chr1	118299702	-	Tsn	utr3	NA	T	C	0.245421	0.245421	0	0.000386681	0.00155276	14	0	26	0	17	0	18	3	18	8	15	6	2	26.2234	25.0529	1
22110	chr10	34284393	+	Tspyl1	utr3	NA	A	G	0.204812	0.204812	0	8.92853e-06	0.000178638	88	0	132	0	108	0	86	17	80	23	89	26	3	37.7223	46.6834	1
22129	chr16	94427794	+	Ttc3	utr3	NA	A	G	0.139575	0.139575	0	0.000698788	0.00235898	40	0	37	0	42	0	37	4	27	8	49	5	4	5.93127	6.00393	1
22171	chr5	30060247	-	Tyms	utr3	NA	T	C	0.129365	0.129365	0	0.00230097	0.00579181	18	0	24	0	18	0	28	2	23	5	12	2	3	28.8084	27.2685	1
22200	chr6	97184335	-	Uba3	utr3	NA	T	C	0.103858	0.103858	0	3.93237e-05	0.000391598	88	0	91	0	93	0	111	10	97	14	96	11	1	25.5349	25.4696	1
22210	chr11	51985993	-	Ube2b	utr3	NA	T	C	0.117042	0.119796	0.00275482	3.04374e-05	0.000326344	109	0	120	1	79	0	112	15	114	15	91	13	2	75.0377	68.3684	1
22589	chrX	105799697	-	Atrx	utr3	NA	T	C	0.107057	0.107057	0	0.0074697	0.0148651	14	0	12	0	15	0	17	2	20	2	21	3	4	12.7482	10.9927	4
22589	chrX	105800091	-	Atrx	utr3	NA	T	C	0.193617	0.193617	0	0.00161907	0.00441142	15	0	13	0	10	0	15	2	17	4	8	3	4	12.7482	10.9927	4
22589	chrX	105800144	-	Atrx	utr3	NA	T	C	0.122807	0.122807	0	0.00875427	0.0168986	11	0	16	0	12	0	17	2	18	1	15	4	4	12.7482	10.9927	4
22589	chrX	105876850	-	Atrx	cds	NA	T	C	0.161646	0.166774	0.00512821	0.000576354	0.00205737	64	1	65	0	74	0	76	14	77	24	75	9	4	12.7482	10.9927	4
22627	chr11	75765256	+	Ywhae	utr3	NA	A	G	0.108628	0.113103	0.00447544	6.09223e-07	6.45418e-05	1097	3	1218	6	1029	6	1327	182	1246	176	839	88	2	337.228	297.364	1
22628	chr5	135909342	-	Ywhag	utr3	NA	T	C	0.120645	0.145603	0.024958	7.57389e-06	0.000167366	249	8	262	4	203	6	348	60	302	52	168	28	2	70.9453	57.9648	1
22770	chr15	58047773	-	Zhx1	utr3	NA	T	C	0.236355	0.240921	0.00456621	2.70248e-05	0.000315179	76	0	77	0	72	1	61	21	60	15	44	16	6	24.3649	24.3239	3
22770	chr15	58047796	-	Zhx1	utr3	NA	T	C	0.162415	0.162415	0	1.81345e-05	0.00025027	84	0	74	0	64	0	60	11	65	12	56	12	6	24.3649	24.3239	3
22770	chr15	58047964	-	Zhx1	utr3	NA	T	C	0.184851	0.184851	0	6.67753e-05	0.000528625	80	0	77	0	81	0	59	20	67	13	62	10	6	24.3649	24.3239	3
23825	chr19	5366664	-	Banf1	utr5	NA	T	C	0.115919	0.115919	0	0.00893729	0.017215	11	0	17	0	12	0	11	1	12	1	13	3	4	240.094	238.391	1
23897	chr3	89995649	-	Hax1	cds	NA	T	C	0.172954	0.176099	0.00314465	1.43977e-05	0.000223537	137	0	132	0	105	1	111	20	115	27	101	23	1	53.0043	58.0792	1
24045	chr3	89182500	+	Scamp3	utr3	NA	A	G	0.388946	0.389777	0.000831255	1.43975e-07	5.48156e-05	329	0	400	1	282	0	244	164	213	139	187	111	1	94.7627	88.7826	1
24060	chr4	34663428	-	Slc35a1	utr3	NA	T	C	0.298611	0.298611	0	3.63674e-05	0.000372146	49	0	30	0	32	0	27	9	24	12	22	10	2	20.2029	19.1458	1
26384	chr18	38328795	-	Gnpda1	utr3	NA	T	C	0.148666	0.148666	0	2.14173e-05	0.000275553	72	0	92	0	58	0	88	18	74	13	62	9	1	26.613	22.4927	1
26417	chr7	126765280	+	Mapk3	utr3	NA	A	G	0.17238	0.17238	0	0.000118063	0.000742598	62	0	59	0	46	0	60	8	54	10	28	9	1	16.3389	15.486	1
26430	chr14	32296625	+	Parg	utr3	NA	A	G	0.265875	0.451773	0.185897	0.00916222	0.0175172	25	1	38	14	24	8	11	8	7	6	29	26	1	10.0741	14.3885	1
26466	chr7	30105818	+	Zfp260	cds	NA	A	G	0.120247	0.120247	0	0.00147699	0.00410186	50	0	37	0	33	0	36	2	28	7	33	4	1	11.7219	11.7396	1
26886	chr13	100759748	-	Cenph	utr3	NA	T	C	0.113636	0.113636	0	0.00246968	0.00613926	13	0	25	0	16	0	20	2	27	3	17	3	2	20.8207	18.7076	2
26886	chr13	100759779	-	Cenph	utr3	NA	T	C	0.243196	0.243196	0	5.53549e-05	0.000466273	24	0	36	0	22	0	28	8	34	13	20	6	2	20.8207	18.7076	2
26943	chr2	163624260	-	Serinc3	utr3	NA	T	C	0.11485	0.11485	0	7.64659e-06	0.000167366	154	0	147	0	127	0	188	21	179	26	128	17	1	745.848	694.304	1
27215	chr9	118062511	+	Azi2	utr3	NA	A	G	0.178151	0.178151	0	0.000395936	0.00157587	29	0	32	0	25	0	10	3	17	4	47	6	8	8.83868	11.9264	3
27215	chr9	118062537	+	Azi2	utr3	NA	A	G	0.14269	0.14269	0	0.000339776	0.00142643	37	0	35	0	33	0	17	2	16	4	50	7	8	8.83868	11.9264	3
27215	chr9	118062577	+	Azi2	utr3	NA	A	G	0.152622	0.152622	0	0.000992509	0.00302079	31	0	24	0	34	0	18	5	19	1	51	12	8	8.83868	11.9264	3
27360	chr19	53245436	+	Add3	utr3	NA	A	G	0.24401	0.24401	0	4.65365e-05	0.000427614	31	0	28	0	29	0	24	9	30	10	34	9	8	12.5995	15.755	3
27360	chr19	53245437	+	Add3	utr3	NA	A	G	0.101932	0.101932	0	0.000663163	0.00225563	33	0	31	0	30	0	29	2	35	5	38	5	8	12.5995	15.755	3
27360	chr19	53245442	+	Add3	utr3	NA	A	G	0.187919	0.187919	0	0.000146285	0.0008364	33	0	27	0	30	0	25	5	28	9	33	6	8	12.5995	15.755	3
27377	chr2	23197643	+	Yme1l1	utr3	NA	A	G	0.309114	0.309114	0	6.81887e-05	0.000532807	25	0	14	0	37	0	23	7	22	13	21	10	7	23.7264	21.9864	4
27377	chr2	23197781	+	Yme1l1	utr3	NA	A	G	0.127584	0.127584	0	0.000534353	0.00194418	19	0	20	0	24	0	26	4	34	5	29	4	7	23.7264	21.9864	4
27377	chr2	23197986	+	Yme1l1	utr3	NA	A	G	0.156085	0.156085	0	0.000720911	0.0024066	21	0	20	0	26	0	24	3	24	4	11	3	7	23.7264	21.9864	4
27377	chr2	23197994	+	Yme1l1	utr3	NA	A	G	0.108642	0.108642	0	0.00302494	0.00725905	21	0	18	0	29	0	21	2	30	2	14	3	7	23.7264	21.9864	4
27392	chr1	105519286	-	Pign	utr3	NA	T	C	0.165811	0.165811	0	0.000903134	0.00284808	27	0	20	0	11	0	40	11	31	5	12	2	5	6.40932	5.15682	2
27392	chr1	105521026	-	Pign	utr3	NA	T	C	0.108843	0.108843	0	0.00627131	0.0129674	17	0	12	0	11	0	17	2	25	4	11	1	5	6.40932	5.15682	2
27401	chr15	9112594	-	Skp2	utr3	NA	T	C	0.137016	0.137016	0	6.85448e-05	0.000533258	66	0	86	0	47	0	78	14	57	6	46	9	2	13.3161	12.682	1
27999	chr6	22307395	-	Fam3c	utr3	NA	T	C	0.293889	0.293889	0	6.30414e-05	0.000507998	23	0	49	0	26	0	19	5	18	9	33	17	5	20.382	24.2631	1
28036	chr3	127546730	-	Larp7	cds	NA	T	C	0.10612	0.10612	0	2.57306e-05	0.000308285	102	0	111	0	108	0	110	11	108	12	89	13	1	25.0413	24.5647	1
28146	chr3	58523190	-	Serp1	utr3	NA	T	C	0.19715	0.200146	0.00299635	2.88622e-06	0.00011464	475	2	534	0	415	2	100	31	147	33	495	109	7	63.6956	102.143	1
29875	chr7	80712850	-	Iqgap1	utr3	NA	T	C	0.113527	0.113527	0	0.000367847	0.00150055	49	0	49	0	37	0	58	11	64	5	41	5	4	47.9656	43.5926	1
30930	chr10	62455843	-	Vps26a	utr3	NA	T	C	0.32767	0.329564	0.00189394	1.54025e-06	9.24661e-05	175	1	176	0	142	0	132	69	110	59	95	40	2	71.8775	65.002	2
30930	chr10	62456022	-	Vps26a	utr3	NA	T	C	0.156778	0.159266	0.00248756	6.28272e-06	0.00015394	150	0	174	0	133	1	171	34	157	30	140	25	2	71.8775	65.002	2
30935	chr1	156654185	-	Tor3a	utr3	NA	T	C	0.22123	0.22123	0	0.00129689	0.00370157	10	0	19	0	11	0	12	6	13	3	12	2	1	22.8531	24.3663	1
50500	chr4	20029605	+	Ttpa	utr3	NA	A	G	0.206349	0.206349	0	0.00378193	0.00866022	17	0	13	0	10	0	13	1	11	3	12	6	1	4.54031	4.12439	1
50527	chr14	45284531	-	Ero1l	utr3	NA	T	C	0.10933	0.10933	0	0.00248524	0.0061628	87	0	114	0	66	0	28	8	36	1	117	10	4	26.1243	37.8886	3
50527	chr14	45285561	-	Ero1l	utr3	NA	T	C	0.193578	0.193578	0	0.000199651	0.00100308	92	0	111	0	101	0	24	2	26	9	113	37	4	26.1243	37.8886	3
50527	chr14	45285567	-	Ero1l	utr3	NA	T	C	0.308885	0.311573	0.00268817	8.36391e-06	0.00017495	98	0	123	1	104	0	17	8	23	10	106	48	4	26.1243	37.8886	3
50753	chr8	56590199	+	Fbxo8	cds	NA	A	G	0.13839	0.13839	0	6.22892e-05	0.000505865	39	0	55	0	62	0	45	7	56	8	38	7	1	7.804	7.38133	1
50790	chrX	142319255	-	Acsl4	utr3	NA	T	C	0.357211	0.357211	0	8.48859e-06	0.000175724	44	0	34	0	37	0	43	23	32	21	35	17	6	32.3168	29.8167	2
50790	chrX	142319263	-	Acsl4	utr3	NA	T	C	0.137105	0.137105	0	0.000174465	0.000933819	47	0	37	0	35	0	69	7	50	9	35	7	6	32.3168	29.8167	2
50799	chr6	6041860	-	Slc25a13	utr3	NA	T	C	0.10397	0.111216	0.00724638	0.00158328	0.00433256	64	0	45	1	52	0	60	4	62	8	43	8	1	26.5759	25.9042	1
50875	chr9	75498556	-	Tmod3	utr3	NA	T	C	0.198871	0.201769	0.00289855	2.31994e-05	0.000288153	116	0	114	1	132	0	131	37	142	40	101	20	4	31.8271	30.445	1
50887	chrX	109004800	-	Hmgn5	utr3	NA	T	C	0.199143	0.208152	0.00900901	0.000222195	0.00107063	22	0	20	0	36	1	42	9	39	10	31	10	5	26.8399	24.4349	3
50887	chrX	109004812	-	Hmgn5	utr3	NA	T	C	0.218528	0.218528	0	0.000267198	0.00122605	21	0	19	0	24	0	30	5	24	9	19	6	5	26.8399	24.4349	3
50887	chrX	109004849	-	Hmgn5	utr3	NA	T	C	0.229837	0.229837	0	0.000166128	0.000909412	25	0	28	0	25	0	32	8	18	8	27	6	5	26.8399	24.4349	3
50917	chr8	122578973	-	Galns	utr3	NA	T	C	0.11126	0.11126	0	0.000630066	0.00217593	42	0	46	0	24	0	40	6	38	4	33	4	1	14.0872	14.6135	1
51796	chr4	135321256	-	Srrm1	utr3	NA	T	C	0.105308	0.105308	0	0.000290176	0.00129198	33	0	42	0	29	0	64	6	62	9	26	3	1	30.6247	25.1765	1
51810	chr1	178328738	-	Hnrnpu	utr3	NA	T	C	0.18877	0.18877	0	4.40965e-06	0.000134606	134	0	169	0	138	0	76	21	93	21	262	52	2	62.3244	52.803	1
51813	chr4	21749061	+	Ccnc	utr3	NA	A	G	0.233538	0.233538	0	8.29724e-05	0.000596279	38	0	14	0	37	0	34	12	43	9	22	8	6	15.4193	12.6682	2
51813	chr4	21750371	+	Ccnc	utr3	NA	A	G	0.203734	0.203734	0	0.00682448	0.0138255	27	0	29	0	28	0	23	4	28	1	8	6	6	15.4193	12.6682	2
51875	chr2	25620469	-	Tmem141	utr3	NA	T	C	0.114959	0.114959	0	0.00031615	0.00135086	44	0	45	0	30	0	30	5	32	4	30	3	1	8.09279	7.7505	1
51885	chr2	121197376	+	Tubgcp4	utr3	NA	A	G	0.297708	0.297708	0	0.00017924	0.000946661	27	0	43	0	39	0	21	12	32	7	13	7	1	5.28864	5.75404	1
52323	chr5	24160125	+	Klhl7	utr3	NA	A	G	0.103758	0.103758	0	0.00798012	0.0156645	22	0	31	0	31	0	25	2	32	1	23	6	1	8.9487	9.05104	1
52397	chr5	106617829	-	Zfp644	utr3	NA	T	C	0.185808	0.185808	0	0.00121628	0.00352458	13	0	12	0	10	0	14	3	24	4	16	5	3	7.14626	6.32114	1
52398	chr5	93174545	+	2022-09-11	utr3	NA	A	G	0.137418	0.144693	0.00727513	3.07614e-05	0.000326851	129	0	142	2	125	1	99	20	105	17	131	19	1	37.3536	49.6922	1
52440	chr6	52766711	+	Tax1bp1	utr3	NA	A	G	0.119192	0.119192	0	0.0123232	0.0225707	16	0	17	0	19	0	29	1	23	7	20	2	1	58.4418	53.4253	1
52653	chr11	40739641	+	Nudcd2	utr3	NA	A	G	0.294793	0.295975	0.00118203	2.45668e-07	5.48156e-05	281	1	298	0	314	0	328	131	294	130	276	116	3	123.096	110.559	1
52715	chr11	102685023	-	Ccdc43	utr3	NA	T	C	0.237594	0.237594	0	5.40383e-05	0.000464549	82	0	73	0	63	0	78	15	58	20	43	18	4	23.4053	23.3449	1
52837	chr2	134594712	-	Tmx4	utr3	NA	T	C	0.14709	0.14709	0	0.00641966	0.0132059	17	0	17	0	22	0	15	6	18	2	17	1	2	5.00444	6.85585	2
52837	chr2	134596255	-	Tmx4	utr3	NA	T	C	0.165556	0.165556	0	0.00203624	0.00529569	18	0	14	0	21	0	15	3	12	4	23	2	2	5.00444	6.85585	2
53328	chrX	36605209	+	Pgrmc1	utr3	NA	A	G	0.163665	0.164626	0.000960615	1.52856e-06	9.24661e-05	346	1	424	0	397	0	297	65	330	58	304	60	1	152.007	166.76	1
53330	chr1	162594659	+	Vamp4	utr3	NA	A	G	0.164674	0.17005	0.00537634	0.000732679	0.00243158	61	1	45	0	49	0	43	12	66	7	41	10	6	5.84854	5.49184	1
53382	chr18	63663361	-	Txnl1	utr3	NA	T	C	0.103091	0.103091	0	0.00536215	0.011395	19	0	28	0	45	0	21	5	32	3	31	1	2	44.4857	51.9394	2
53382	chr18	63663749	-	Txnl1	utr3	NA	T	C	0.14744	0.14744	0	0.00019962	0.00100308	34	0	34	0	41	0	25	6	39	5	32	5	2	44.4857	51.9394	2
53599	chr10	41529222	+	Cd164	utr3	NA	A	G	0.3057	0.307648	0.00194763	1.31431e-07	5.48156e-05	312	0	394	1	301	1	235	101	227	106	190	83	4	86.5571	85.6208	1
53611	chr19	55624513	+	Vti1a	utr3	NA	A	G	0.139495	0.139495	0	0.000393627	0.00156841	40	0	43	0	24	0	43	6	40	4	31	8	3	7.11213	6.69904	1
53861	chr3	157547209	+	Zranb2	utr3	NA	A	G	0.460898	0.460898	0	8.98223e-07	7.89122e-05	110	0	143	0	89	0	59	44	79	73	53	48	3	40.4798	34.8436	1
53872	chr2	103767943	-	Caprin1	utr3	NA	T	C	0.156586	0.156586	0	0.000163223	0.000899858	30	0	33	0	38	0	20	3	23	4	55	13	5	52.5837	71.4616	1
53893	chr2	5869864	+	Nudt5	utr3	NA	A	G	0.290536	0.290536	0	1.25844e-05	0.000209856	70	0	71	0	43	0	55	23	74	23	35	18	8	26.3484	23.4211	1
54170	chr4	123936820	+	Rragc	utr3	NA	A	G	0.115736	0.115736	0	0.000211649	0.00104433	44	0	53	0	38	0	22	3	20	3	84	9	1	19.6661	20.7115	1
54208	chr7	118119317	-	Arl6ip1	utr3	NA	T	C	0.251254	0.251254	0	4.11423e-07	6.45418e-05	288	0	321	0	233	0	249	91	303	95	219	72	2	212.234	189.365	2
54208	chr7	118119330	-	Arl6ip1	utr3	NA	T	C	0.198222	0.206689	0.00846675	5.61451e-07	6.45418e-05	295	1	325	3	230	3	288	70	312	81	229	64	2	212.234	189.365	2
54353	chr6	51858361	-	Skap2	utr3	NA	T	C	0.285265	0.298599	0.0133333	0.00664192	0.0135625	24	1	18	0	14	0	18	2	24	13	15	12	2	23.9658	21.6389	1
54598	chr2	84332080	-	Calcrl	utr3	NA	T	C	0.220756	0.226604	0.00584795	3.10432e-05	0.000328876	56	1	48	0	50	0	62	17	52	15	41	13	8	18.9022	18.2453	1
55960	chr15	44640681	+	Ebag9	utr3	NA	A	G	0.108826	0.108826	0	0.00201439	0.00525785	22	0	30	0	22	0	33	6	22	3	36	2	2	9.25948	7.63556	1
55980	chr3	10315187	-	Impa1	utr3	NA	T	C	0.165011	0.16663	0.00161812	4.80323e-06	0.000141813	240	0	285	0	205	1	205	47	237	41	181	36	1	36.531	34.5408	1
56085	chr13	58176999	-	Ubqln1	utr3	NA	T	C	0.10475	0.10475	0	0.00665247	0.0135678	27	0	30	0	24	0	21	5	31	3	86	3	4	16.6384	10.8418	1
56193	chr11	16972398	-	Plek	utr3	NA	T	C	0.179941	0.181998	0.00205761	2.89624e-06	0.00011464	161	1	127	0	149	0	193	45	205	46	138	29	12	80.0802	67.0303	4
56193	chr11	16972422	-	Plek	utr3	NA	T	C	0.111959	0.111959	0	8.22977e-06	0.00017495	145	0	138	0	156	0	221	30	215	22	149	21	12	80.0802	67.0303	4
56193	chr11	16972705	-	Plek	utr3	NA	T	C	0.131975	0.134579	0.00260417	0.000854195	0.00273738	127	1	110	0	143	0	167	44	192	25	138	12	12	80.0802	67.0303	4
56193	chr11	16972891	-	Plek	utr3	NA	T	C	0.222971	0.222971	0	3.00378e-06	0.000117519	114	0	151	0	152	0	173	47	176	49	122	38	12	80.0802	67.0303	4
56194	chr2	53138809	-	Prpf40a	utr3	NA	T	C	0.159689	0.159689	0	0.00177868	0.00476343	26	0	22	0	14	0	21	3	28	10	10	1	3	33.6874	31.5088	1
56248	chr19	29021706	-	Ak3	utr3	NA	T	C	0.148931	0.148931	0	6.60583e-05	0.000524101	83	0	87	0	66	0	26	6	27	3	95	18	3	17.2559	21.6932	1
56274	chr15	34875967	-	Stk3	utr3	NA	T	C	0.139296	0.139296	0	0.00147601	0.00410186	29	0	31	0	32	0	35	3	37	4	22	7	1	16.2269	14.9841	1
56335	chr14	52296688	-	Mettl3	utr3	NA	T	C	0.105539	0.105539	0	0.000606445	0.00212906	46	0	54	0	38	0	65	7	50	3	36	7	1	8.80863	8.54419	1
56372	chr7	116104925	+	1110004F10Rik	utr3	NA	A	G	0.219146	0.219146	0	4.68172e-07	6.45418e-05	304	0	328	0	286	0	271	73	255	71	214	63	1	104.795	101.407	1
56376	chr3	142240612	-	Pdlim5	utr3	NA	T	C	0.117044	0.117044	0	0.00239645	0.0059903	37	0	45	0	33	0	51	2	45	10	33	5	3	23.2219	20.2278	1
56392	chr19	54032135	+	Shoc2	utr3	NA	A	G	0.120255	0.120255	0	0.000316936	0.00135261	51	0	34	0	35	0	42	4	50	6	20	4	3	20.7999	17.9737	3
56392	chr19	54032163	+	Shoc2	utr3	NA	A	G	0.328237	0.328237	0	3.02012e-05	0.000326344	40	0	37	0	35	0	46	17	37	24	19	9	3	20.7999	17.9737	3
56392	chr19	54032167	+	Shoc2	utr3	NA	A	G	0.250304	0.250304	0	2.67213e-05	0.000314543	39	0	35	0	31	0	49	14	44	17	21	7	3	20.7999	17.9737	3
56398	chr2	119586745	+	Chp1	utr3	NA	A	G	0.118465	0.118465	0	4.15953e-05	0.000400329	101	0	133	0	107	0	100	11	98	18	80	9	5	36.5529	36.1842	1
56403	chr9	88449914	-	Syncrip	utr3	NA	T	C	0.168505	0.194146	0.025641	0.004263	0.00957315	12	1	15	0	16	0	14	4	25	6	15	3	7	32.0145	25.1706	2
56403	chr9	88451208	-	Syncrip	utr3	NA	T	C	0.310678	0.310678	0	0.000130811	0.000782411	10	0	13	0	21	0	20	10	22	13	17	5	7	32.0145	25.1706	2
56447	chr15	103299499	+	Copz1	utr3	NA	A	G	0.164567	0.166723	0.00215594	5.15097e-08	3.87912e-05	799	3	916	1	610	1	692	141	747	153	558	107	1	135.945	135.87	1
56470	chr2	181688624	-	Rgs19	utr3	NA	T	C	0.577749	0.579781	0.00203252	2.24659e-06	0.000101153	163	1	183	0	143	0	80	128	82	127	89	95	1	70.3921	71.6806	1
56503	chr9	14780655	-	Ankrd49	utr3	NA	T	C	0.100529	0.100529	0	0.000352382	0.00145727	75	0	47	0	47	0	77	7	69	5	62	11	1	14.7325	12.6167	1
56515	chr18	21027389	+	Rnf138	utr3	NA	A	G	0.285103	0.285103	0	5.8213e-05	0.000484257	42	0	53	0	32	0	46	27	38	14	29	8	2	13.2464	10.3163	1
56524	chr6	50178399	+	Mpp6	cds	NA	A	G	0.105705	0.105705	0	0.00082658	0.00266569	22	0	27	0	26	0	23	4	27	2	81	9	5	11.0477	7.80963	1
56526	chrX	36913821	-	2022-09-06	utr3	NA	T	C	0.106838	0.106838	0	0.0310543	0.0492957	16	0	26	0	12	0	20	0	20	4	11	2	2	10.5824	10.6226	1
56550	chr18	35801360	+	Ube2d2a	cds	NA	A	G	0.137223	0.139674	0.00245098	0.000927021	0.00288356	135	1	161	0	131	0	61	18	65	6	134	16	2	3.90574	5.34219	1
56619	chr6	123282694	-	Clec4e	utr3	NA	T	C	0.215863	0.215863	0	6.26138e-06	0.00015394	107	0	81	0	71	0	74	21	74	22	61	15	4	43.6005	51.011	2
56619	chr6	123282885	-	Clec4e	utr3	NA	T	C	0.115962	0.117387	0.0014245	6.32515e-06	0.00015394	271	0	259	0	233	1	232	31	203	29	163	20	4	43.6005	51.011	2
56707	chr7	24198119	-	Zfp111	cds	NA	T	C	0.138651	0.138651	0	0.0251135	0.0414106	11	0	24	0	19	0	22	5	17	0	10	3	1	2.69496	2.27344	1
56724	chr17	87035244	+	Cript	utr3	NA	A	G	0.150139	0.16011	0.00997128	0.000141891	0.000825675	127	2	152	1	126	1	170	20	139	33	107	24	1	38.9328	36.3978	1
56726	chrX	109160805	+	Sh3bgrl	utr3	NA	A	G	0.215294	0.218189	0.00289517	2.15958e-05	0.000275844	209	0	265	1	202	1	220	59	224	46	152	57	12	82.5057	65.8204	6
56726	chrX	109161225	+	Sh3bgrl	utr3	NA	A	G	0.136499	0.136499	0	1.74348e-06	9.83993e-05	199	0	238	0	179	0	235	34	278	46	213	35	12	82.5057	65.8204	6
56726	chrX	109161409	+	Sh3bgrl	utr3	NA	A	G	0.491215	0.493338	0.00212314	2.7407e-07	5.48156e-05	160	0	156	1	163	0	130	121	122	121	89	89	12	82.5057	65.8204	6
56726	chrX	109161429	+	Sh3bgrl	utr3	NA	A	G	0.111792	0.114	0.00220751	6.88643e-05	0.000534589	140	0	142	0	150	1	189	22	215	37	160	16	12	82.5057	65.8204	6
56726	chrX	109161743	+	Sh3bgrl	utr3	NA	A	G	0.197894	0.200161	0.00226757	5.47625e-06	0.000151313	143	0	146	1	162	0	165	48	195	42	154	38	12	82.5057	65.8204	6
56726	chrX	109161785	+	Sh3bgrl	utr3	NA	A	G	0.288758	0.288758	0	8.46824e-07	7.75772e-05	147	0	165	0	168	0	178	69	163	75	142	53	12	82.5057	65.8204	6
56758	chr3	60629005	+	Mbnl1	utr3	NA	A	G	0.101914	0.101914	0	3.34659e-06	0.000121505	255	0	255	0	209	0	322	41	319	32	221	25	4	43.4692	34.8632	1
57170	chr2	30400382	+	Dolpp1	utr3	NA	A	G	0.177068	0.193776	0.0167084	0.000822978	0.00265862	26	0	41	1	37	1	37	14	45	10	21	3	1	15.6618	15.1219	1
57258	chr14	57581462	-	Xpo4	utr3	NA	T	C	0.107951	0.107951	0	0.00155765	0.00427671	20	0	31	0	26	0	47	3	52	10	35	4	2	11.7928	9.3542	2
57258	chr14	57581947	-	Xpo4	utr3	NA	T	C	0.117193	0.117193	0	0.000359427	0.00147623	38	0	36	0	28	0	46	4	43	7	33	5	2	11.7928	9.3542	2
57815	chr3	37433152	+	Spata5	cds	NA	A	G	0.187143	0.187143	0	0.00042455	0.00165703	44	0	59	0	63	0	45	19	58	7	43	8	1	18.483	17.8985	1
58799	chr6	106780558	-	Crbn	utr3	NA	T	C	0.127364	0.127364	0	0.000124415	0.000768463	46	0	57	0	35	0	56	10	60	10	52	5	1	11.8155	10.6349	1
58800	chr2	126816790	-	Trpm7	cds	NA	T	C	0.189607	0.189607	0	0.000212952	0.00104789	19	0	25	0	22	0	38	7	41	8	9	3	6	13.2675	11.1408	2
58800	chr2	126821329	-	Trpm7	cds	NA	T	C	0.107938	0.107938	0	0.000405605	0.00160372	35	0	29	0	25	0	41	6	47	5	27	3	6	13.2675	11.1408	2
59007	chr14	16311262	+	Ngly1	utr3	NA	A	G	0.172588	0.172588	0	0.00039151	0.00156344	44	0	43	0	38	0	23	8	27	5	52	6	3	10.6063	13.3935	1
59013	chr11	50385967	+	Hnrnph1	utr3	NA	A	G	0.106738	0.10762	0.000881834	1.79152e-06	9.83993e-05	420	0	495	0	377	1	510	66	530	65	373	41	1	77.8315	68.0543	1
59025	chr18	9994400	-	Usp14	utr3	NA	T	C	0.111087	0.111087	0	0.00149552	0.00413737	21	0	22	0	20	0	21	2	26	3	24	4	3	56.6899	51.0102	2
59025	chr18	9995280	-	Usp14	utr3	NA	T	C	0.127633	0.127633	0	0.0114114	0.0211766	14	0	16	0	18	0	28	1	20	6	15	2	3	56.6899	51.0102	2
59027	chr12	32850735	+	Nampt	utr3	NA	A	G	0.232585	0.232585	0	2.03062e-06	9.88793e-05	137	0	125	0	108	0	112	36	112	35	105	29	3	26.5581	27.2551	3
59027	chr12	32850881	+	Nampt	utr3	NA	A	G	0.117549	0.12839	0.0108411	0.000219061	0.00106774	92	0	83	1	95	2	105	13	107	13	90	18	3	26.5581	27.2551	3
59027	chr12	32852966	+	Nampt	utr3	NA	A	G	0.160256	0.160256	0	0.00342864	0.00799666	17	0	16	0	10	0	12	4	11	2	12	1	3	26.5581	27.2551	3
59046	chr9	75057530	+	Arpp19	utr3	NA	A	G	0.199763	0.209664	0.00990099	0.000221556	0.00107063	98	3	93	0	89	0	82	20	68	24	77	16	3	29.0779	27.4086	1
59069	chr3	90100375	+	Tpm3	utr3	NA	A	G	0.156993	0.165579	0.00858653	5.38468e-08	3.87912e-05	1144	9	1266	13	1019	8	1086	240	1091	213	901	162	3	158.794	151.659	1
59079	chr13	103868839	-	Erbin	cds	NA	T	C	0.100665	0.100665	0	0.00160193	0.00437133	29	0	45	0	27	0	32	6	33	2	21	2	2	11.3068	10.5853	1
59125	chr1	138485275	-	Nek7	utr3	NA	T	C	0.106667	0.106667	0	0.000450749	0.00173091	35	0	48	0	37	0	22	2	22	3	53	7	5	7.2394	9.85964	2
59125	chr1	138485836	-	Nek7	utr3	NA	T	C	0.13962	0.13962	0	0.000634712	0.00218569	39	0	45	0	40	0	14	2	15	4	55	5	5	7.2394	9.85964	2
60365	chr3	96632812	+	Rbm8a	utr3	NA	A	G	0.388244	0.55305	0.164806	0.000319159	0.00136049	20	2	25	5	29	9	11	18	12	14	13	13	8	57.4687	53.7379	1
60409	chr9	44404417	-	Trappc4	utr3	NA	T	C	0.128122	0.12916	0.00103842	1.8837e-06	9.83993e-05	320	1	346	0	250	0	326	47	290	45	254	37	1	36.6441	37.3284	1
60599	chr4	11171014	+	Trp53inp1	utr3	NA	A	G	0.138889	0.138889	0	0.00376657	0.00864153	20	0	12	0	27	0	38	10	20	4	23	1	7	8.8985	6.18772	3
60599	chr4	11171040	+	Trp53inp1	utr3	NA	A	G	0.112293	0.130812	0.0185185	0.00994098	0.0187867	12	0	17	1	27	0	39	8	25	2	23	4	7	8.8985	6.18772	3
60599	chr4	11171066	+	Trp53inp1	utr3	NA	A	G	0.180146	0.194639	0.0144928	0.000971892	0.00298554	11	0	22	1	26	0	31	8	26	7	20	4	7	8.8985	6.18772	3
63958	chr4	149329518	-	Ube4b	utr3	NA	T	C	0.12149	0.12149	0	0.000292537	0.00129768	71	0	67	0	48	0	49	10	44	3	53	8	1	11.0521	15.6448	1
63985	chr14	46810091	-	Gmfb	utr3	NA	T	C	0.154632	0.154632	0	0.000158977	0.000885991	65	0	70	0	43	0	89	23	84	9	57	11	7	36.6129	29.5446	3
63985	chr14	46810727	-	Gmfb	utr3	NA	T	C	0.364147	0.364147	0	5.68002e-06	0.000152018	91	0	67	0	63	0	64	44	74	33	48	29	7	36.6129	29.5446	3
63985	chr14	46810730	-	Gmfb	utr3	NA	T	C	0.100829	0.100829	0	6.0123e-05	0.000494882	95	0	63	0	61	0	100	12	108	9	67	9	7	36.6129	29.5446	3
64143	chr1	119471015	-	Ralb	utr3	NA	T	C	0.148188	0.148188	0	2.01228e-05	0.000266479	157	0	145	0	119	0	123	15	141	26	91	20	2	27.2355	27.8153	1
64602	chr9	54896569	+	Ireb2	cds	NA	A	G	0.103021	0.114926	0.0119048	0.00324165	0.00765166	27	1	34	0	33	0	49	4	50	6	31	6	4	17.1176	13.7004	2
64602	chr9	54911244	+	Ireb2	utr3	NA	A	G	0.139957	0.139957	0	0.000313467	0.00134578	31	0	24	0	36	0	28	4	32	7	23	3	4	17.1176	13.7004	2
65246	chr14	70665348	-	Xpo7	utr3	NA	T	C	0.370791	0.370791	0	4.71489e-05	0.000432138	64	0	42	0	45	0	37	23	47	17	22	19	3	7.27039	6.73448	1
65960	chr17	65924426	-	Twsg1	utr3	NA	T	C	0.166138	0.166138	0	0.00207517	0.00536981	40	0	42	0	31	0	24	4	17	1	28	12	3	8.72748	10.9216	1
66086	chr16	14299564	-	Fopnl	utr3	NA	T	C	0.174732	0.174732	0	6.34574e-05	0.000509081	120	0	141	0	109	0	128	40	157	32	121	16	1	64.0016	56.4934	1
66092	chr14	37121879	-	Ghitm	utr3	NA	T	C	0.348635	0.348635	0	9.58517e-07	8.22043e-05	292	0	301	0	240	0	188	120	194	92	173	87	3	145.182	148.463	1
66105	chr3	135465934	+	Ube2d3	utr3	NA	A	G	0.733834	0.734794	0.000960615	1.70258e-07	5.48156e-05	346	1	373	0	385	0	83	200	82	248	99	291	11	66.8217	84.0206	4
66105	chr3	135466003	+	Ube2d3	utr3	NA	A	G	0.163321	0.165577	0.0022562	2.22171e-06	0.000101153	272	1	304	0	321	1	203	48	231	40	288	54	11	66.8217	84.0206	4
66105	chr3	135466019	+	Ube2d3	utr3	NA	A	G	0.110803	0.112002	0.00119904	5.78368e-06	0.000152018	234	0	264	0	277	1	184	21	200	28	281	35	11	66.8217	84.0206	4
66105	chr3	135467583	+	Ube2d3	utr3	NA	A	G	0.247778	0.247778	0	0.000194613	0.00099301	24	0	37	0	26	0	14	7	21	4	21	7	11	66.8217	84.0206	4
66109	chr12	36014674	-	Tspan13	utr3	NA	T	C	0.3419	0.3419	0	0.000133438	0.000793143	29	0	29	0	26	0	8	7	13	6	28	9	3	37.7546	55.3329	2
66109	chr12	36014815	-	Tspan13	utr3	NA	T	C	0.115773	0.123349	0.00757576	0.000593435	0.00210049	44	0	63	0	43	1	31	4	30	5	55	7	3	37.7546	55.3329	2
66111	chr9	89699449	-	Tmed3	utr3	NA	T	C	0.241499	0.250837	0.00933783	4.04712e-06	0.000134021	160	2	153	1	108	1	127	40	109	46	116	32	1	63.1779	58.118	1
66140	chr11	87123372	+	Ska2	utr3	NA	A	G	0.114352	0.114352	0	0.00595025	0.0124032	15	0	21	0	13	0	13	3	18	2	17	1	1	13.404	12.7684	1
66164	chr8	107059218	+	Nip7	utr3	NA	A	G	0.104072	0.104072	0	0.00445451	0.00988001	22	0	11	0	24	0	15	2	12	1	15	2	6	50.6558	49.9751	1
66165	chr7	133720963	+	Bccip	utr3	NA	A	G	0.131196	0.131196	0	7.44535e-05	0.00056698	206	0	253	0	212	0	229	43	241	46	209	17	1	74.6518	71.7207	1
66222	chr13	32842220	-	Serpinb1a	utr3	NA	T	C	0.265799	0.265799	0	0.000643258	0.00220879	19	0	21	0	29	0	26	17	28	10	31	5	3	129.901	100.957	1
66235	chrX	159386214	+	Eif1ax	utr3	NA	A	G	0.104273	0.112025	0.00775194	0.00165361	0.00448224	82	0	84	2	90	0	67	7	66	13	60	5	5	48.7142	51.05	1
66256	chr3	88588038	+	Ssr2	utr3	NA	A	G	0.185191	0.187279	0.00208787	3.32592e-07	5.98999e-05	587	0	677	3	539	1	541	128	521	125	451	97	1	118.034	117.294	1
66296	chr2	120621168	+	Haus2	utr3	NA	A	G	0.146943	0.176587	0.0296443	0.00835574	0.0162777	21	1	22	1	19	0	21	3	17	4	11	3	5	23.6943	20.7825	1
66361	chr3	10340345	-	Zfand1	utr3	NA	T	C	0.130265	0.130265	0	0.000819065	0.00265074	19	0	23	0	35	0	15	2	14	2	23	4	2	3.7379	3.41106	1
66385	chr1	93365422	+	Ppp1r7	utr3	NA	A	G	0.104638	0.104638	0	0.000287382	0.00128272	37	0	53	0	32	0	46	6	63	5	35	5	2	13.8707	12.6881	1
66482	chr13	30814979	-	Exoc2	utr3	NA	T	C	0.176354	0.176354	0	3.84578e-05	0.000386942	74	0	74	0	51	0	77	16	78	12	59	17	1	22.3123	19.2547	1
66505	chr13	9686390	-	Zmynd11	utr3	NA	T	C	0.140347	0.140347	0	0.000165302	0.000906267	34	0	36	0	41	0	33	6	23	4	37	5	4	9.59636	8.90607	1
66552	chr2	126891151	-	Sppl2a	utr3	NA	T	C	0.106867	0.117284	0.0104167	0.0117623	0.0217271	31	1	33	0	24	0	23	4	26	1	20	4	14	20.8657	22.8726	2
66552	chr2	126894126	-	Sppl2a	utr3	NA	T	C	0.154062	0.154062	0	0.000610932	0.0021368	19	0	18	0	23	0	14	3	18	3	24	4	14	20.8657	22.8726	2
66602	chr2	119601730	+	Oip5os1	NA	NA	A	G	0.196553	0.202506	0.00595238	7.86797e-05	0.000583182	55	1	60	0	45	0	53	15	45	13	36	7	4	19.1454	16.0785	1
66606	chr2	120604525	-	Lrrc57	utr3	NA	T	C	0.103778	0.103778	0	0.00438752	0.00975377	13	0	18	0	23	0	22	1	24	4	21	3	1	10.3312	9.30759	1
66631	chr13	65065827	-	Mfsd14b	utr3	NA	T	C	0.122734	0.122734	0	0.000337384	0.00141969	49	0	69	0	55	0	20	5	26	2	112	12	1	12.66	14.3705	1
66646	chr1	66718847	+	Rpe	utr3	NA	A	G	0.357235	0.360441	0.00320513	2.20676e-06	0.000101153	103	1	72	0	75	0	78	42	75	45	56	31	3	36.3524	31.9923	1
66713	chr11	20062567	-	Actr2	utr3	NA	T	C	0.277951	0.284011	0.00606061	7.71175e-06	0.000167366	95	0	54	1	109	0	126	48	124	56	61	22	6	76.629	54.907	2
66713	chr11	20062850	-	Actr2	utr3	NA	T	C	0.148693	0.148693	0	4.28138e-06	0.000134606	205	0	192	0	174	0	329	47	329	64	133	25	6	76.629	54.907	2
66714	chr8	85409199	-	4921524J17Rik	utr3	NA	T	C	0.177891	0.177891	0	0.000509452	0.00187665	46	0	40	0	48	0	50	11	52	5	47	17	2	18.8125	16.6352	1
66861	chr2	80352900	+	Dnajc10	utr3	NA	A	G	0.102217	0.102217	0	1.47916e-05	0.00022769	168	0	224	0	137	0	196	18	176	25	147	16	7	50.556	50.8835	1
66870	chr6	67284854	+	Serbp1	utr3	NA	A	G	0.161149	0.161149	0	0.00251759	0.00621972	22	0	24	0	13	0	18	7	26	3	18	2	9	38.6289	45.259	2
66870	chr6	67284860	+	Serbp1	utr3	NA	A	G	0.103846	0.103846	0	0.00720347	0.014431	24	0	24	0	17	0	18	4	28	1	19	2	9	38.6289	45.259	2
66885	chr7	131444604	+	Acadsb	utr3	NA	A	G	0.367533	0.367533	0	1.94738e-05	0.00026076	40	0	46	0	44	0	30	12	33	24	29	19	7	9.63031	9.03432	1
66890	chr13	55345213	-	Lman2	utr3	NA	T	C	0.11249	0.11249	0	1.81029e-05	0.00025027	85	0	113	0	114	0	129	18	126	13	94	13	4	67.5232	65.576	1
66917	chr9	18314151	+	Chordc1	utr3	NA	A	G	0.102958	0.102958	0	0.00248599	0.0061628	24	0	20	0	29	0	27	4	19	3	22	1	3	36.8725	32.8332	1
67006	chr3	135408746	-	Cisd2	utr3	NA	T	C	0.110783	0.115277	0.00449418	8.13129e-05	0.000590543	210	2	246	1	218	0	155	21	173	29	199	18	4	22.0261	25.291	1
67010	chr9	48488851	-	Rbm7	utr3	NA	T	C	0.102535	0.102535	0	4.28914e-05	0.000406565	88	0	72	0	105	0	110	10	114	12	81	12	2	57.9269	51.7983	1
67039	chr12	83682581	+	Rbm25	utr3	NA	A	G	0.101754	0.101754	0	0.00104941	0.00314999	21	0	32	0	29	0	34	4	28	2	26	4	3	31.5752	29.4809	1
67040	chr15	79528130	-	Ddx17	utr3	NA	T	C	0.122705	0.133458	0.0107527	0.00138984	0.00391244	30	1	32	0	23	0	35	6	27	4	35	5	1	4.19613	4.42281	1
67048	chrX	71821717	+	Vma21	utr3	NA	A	G	0.203733	0.207654	0.00392157	2.34409e-05	0.000289971	91	0	84	1	72	0	79	24	70	19	56	12	7	10.135	8.45229	2
67048	chrX	71821865	+	Vma21	utr3	NA	A	G	0.116739	0.116739	0	0.00027094	0.00123848	54	0	37	0	46	0	44	7	50	4	31	5	7	10.135	8.45229	2
67075	chrX	105968333	-	Magt1	utr3	NA	T	C	0.142331	0.142331	0	0.000849386	0.00272615	33	0	21	0	15	0	23	4	14	2	11	2	8	45.5607	39.447	3
67075	chrX	105968846	-	Magt1	utr3	NA	T	C	0.198353	0.198353	0	0.00147606	0.00410186	21	0	27	0	18	0	19	8	31	3	15	4	8	45.5607	39.447	3
67075	chrX	105969339	-	Magt1	utr3	NA	T	C	0.398349	0.398349	0	3.90663e-05	0.000391598	37	0	45	0	35	0	28	29	44	24	28	14	8	45.5607	39.447	3
67117	chrX	9655503	-	Dynlt3	utr3	NA	T	C	0.172078	0.172078	0	9.93085e-06	0.000189464	68	0	92	0	73	0	89	17	90	21	70	14	6	30.1008	27.2004	2
67117	chrX	9655711	-	Dynlt3	utr3	NA	T	C	0.163194	0.163194	0	1.13088e-05	0.000200381	86	0	76	0	81	0	81	15	96	21	66	12	6	30.1008	27.2004	2
67123	chr4	41389472	+	Ubap1	utr3	NA	A	G	0.336225	0.341433	0.00520833	1.57411e-05	0.00023536	32	0	63	1	54	0	33	19	30	15	29	14	2	23.6999	26.1521	1
67144	chr3	158066654	+	Lrrc40	utr3	NA	A	G	0.221586	0.221586	0	1.79046e-05	0.00025027	47	0	68	0	51	0	57	20	76	17	56	16	2	24.3651	20.7275	1
67150	chr7	110815311	-	Rnf141	utr3	NA	T	C	0.107302	0.107302	0	0.00560908	0.0118221	26	0	27	0	20	0	34	1	26	4	21	4	5	12.0721	9.82024	1
67236	chr12	110875201	-	Cinp	utr3	NA	T	C	0.129953	0.167246	0.0372931	0.00646254	0.013279	59	3	59	4	38	0	55	10	52	6	34	11	3	23.213	22.2969	1
67264	chr19	44549453	-	Ndufb8	utr3	NA	T	C	0.183752	0.183752	0	0.000336667	0.00141922	30	0	22	0	23	0	25	6	20	3	17	5	2	65.6231	62.1582	1
67269	chr13	59462119	-	Agtpbp1	utr3	NA	T	C	0.314685	0.314685	0	0.000719758	0.00240509	19	0	12	0	10	0	9	2	9	4	6	5	1	1.42143	1.62703	1
67300	chr11	86694939	-	Cltc	utr3	NA	T	C	0.133666	0.133666	0	1.03134e-05	0.000194497	192	0	240	0	207	0	307	51	259	49	163	18	2	97.0382	78.7611	1
67338	chr11	82804365	-	Rffl	utr3	NA	T	C	0.141178	0.145054	0.00387597	0.00784643	0.015495	85	1	72	0	57	0	31	6	30	1	41	13	2	11.5669	18.3898	1
67369	chr7	19140389	-	Qpctl	utr3	NA	T	C	0.125875	0.125875	0	0.000439169	0.00169913	17	0	30	0	23	0	38	5	29	5	31	4	7	8.97125	7.78259	1
67371	chr10	40248309	-	Gtf3c6	utr3	NA	T	C	0.125794	0.125794	0	0.000107767	0.000704881	49	0	46	0	43	0	39	6	42	6	37	5	2	27.5723	26.2339	1
67391	chrX	75395068	+	Fundc2	utr3	NA	A	G	0.10197	0.10197	0	0.0226597	0.0379629	16	0	14	0	11	0	28	1	16	4	13	1	3	27.444	23.56	2
67391	chrX	75395972	+	Fundc2	utr3	NA	A	G	0.120697	0.120697	0	0.0125124	0.0228547	11	0	10	0	11	0	13	2	15	2	16	2	3	27.444	23.56	2
67420	chr7	113570658	+	Far1	utr3	NA	A	G	0.107259	0.107259	0	0.000505594	0.00187028	39	0	51	0	29	0	57	6	55	7	39	5	5	30.5902	26.0871	1
67437	chr3	65380412	-	Ssr3	utr3	NA	T	C	0.110406	0.1117	0.0012945	2.62401e-06	0.000113696	513	2	479	0	410	0	577	78	547	70	385	44	5	150.28	134.159	1
67440	chr18	4396712	+	Mtpap	utr3	NA	A	G	0.107354	0.114762	0.00740741	0.000944027	0.00292129	40	0	44	1	36	0	46	5	40	5	32	5	1	25.7574	25.4298	1
67453	chr18	31583287	-	Slc25a46	cds	NA	T	C	0.139301	0.147785	0.0084839	0.000262689	0.00121205	66	1	94	1	78	0	23	6	30	4	89	12	2	11.1627	16.0758	1
67495	chr3	108557789	-	Tmem167b	utr3	NA	T	C	0.137735	0.137735	0	0.00533017	0.0113471	30	0	34	0	22	0	36	1	32	9	25	5	1	13.6673	12.341	1
67501	chr16	27448167	+	Ccdc50	utr3	NA	A	G	0.100837	0.100837	0	0.00241287	0.00601047	24	0	28	0	29	0	21	2	21	4	17	1	7	11.4331	13.7069	2
67501	chr16	27451039	+	Ccdc50	utr3	NA	A	G	0.243023	0.243023	0	0.000297624	0.00131057	23	0	16	0	25	0	29	5	20	8	19	8	7	11.4331	13.7069	2
67529	chr6	146598027	+	Fgfr1op2	utr3	NA	A	G	0.100806	0.100806	0	4.10524e-05	0.000398179	136	0	142	0	128	0	105	8	107	13	128	18	2	35.5924	40.5457	1
67834	chr9	54604259	+	Idh3a	utr3	NA	A	G	0.116863	0.119787	0.00292398	7.99365e-05	0.000585665	113	1	141	0	95	0	111	13	111	20	97	11	3	96.6182	88.6832	1
67844	chr10	10545881	-	Rab32	utr3	NA	T	C	0.235172	0.235172	0	2.74746e-06	0.000113696	94	0	127	0	78	0	95	30	90	26	88	28	2	36.5019	32.8284	1
67857	chr2	39196376	-	Ppp6c	utr3	NA	T	C	0.143369	0.143369	0	0.000157748	0.000883831	35	0	35	0	37	0	68	12	56	6	49	11	1	43.293	39.0453	1
67869	chr18	35616846	+	Paip2	utr3	NA	A	G	0.136291	0.136989	0.00069735	2.50064e-06	0.000111201	419	0	477	1	384	0	416	55	434	77	376	63	1	81.5674	76.0159	1
67877	chr2	145915971	+	Naa20	utr3	NA	A	G	0.10014	0.10014	0	1.42139e-05	0.000223537	275	0	295	0	241	0	268	38	263	29	228	19	1	28.1647	27.6772	1
67878	chr5	67286971	+	Tmem33	utr3	NA	A	G	0.274734	0.295142	0.0204082	0.000976329	0.00299297	59	0	53	0	46	3	45	31	54	17	48	15	4	31.9792	29.0431	1
67890	chr3	53857394	-	Ufm1	utr3	NA	T	C	0.128726	0.128726	0	0.000207375	0.00103172	74	0	60	0	88	0	84	20	94	11	92	9	1	14.7221	13.0489	1
67894	chr19	60835641	+	Fam45a	utr3	NA	A	G	0.171597	0.171597	0	8.28407e-05	0.000596279	34	0	34	0	31	0	40	7	33	8	34	7	2	6.33444	6.225	1
67956	chr5	124461882	+	Kmt5a	utr3	NA	A	G	0.133949	0.133949	0	0.0020468	0.00530484	44	0	53	0	34	0	48	3	33	11	39	4	1	20.1834	26.4938	1
67979	chr19	32673251	-	Atad1	utr3	NA	T	C	0.144497	0.147421	0.00292398	2.90638e-05	0.000320146	130	0	113	1	132	0	149	23	147	32	114	17	3	31.3348	30.4995	2
67979	chr19	32673624	-	Atad1	utr3	NA	T	C	0.111846	0.111846	0	9.56209e-06	0.000186711	158	0	168	0	141	0	180	25	152	21	128	13	3	31.3348	30.4995	2
68026	chr9	65901648	+	Pclaf	utr3	NA	A	G	0.125992	0.127895	0.00190308	3.32509e-06	0.000121505	509	2	556	1	511	0	551	88	599	98	450	53	10	46.6053	44.9355	5
68026	chr9	65902313	+	Pclaf	utr3	NA	A	G	0.134945	0.141118	0.00617284	0.000459429	0.00174748	41	0	53	1	35	0	41	8	51	10	47	5	10	46.6053	44.9355	5
68026	chr9	65902402	+	Pclaf	utr3	NA	A	G	0.232879	0.232879	0	1.83384e-05	0.000252118	47	0	58	0	29	0	41	12	49	14	33	11	10	46.6053	44.9355	5
68026	chr9	65902572	+	Pclaf	utr3	NA	A	G	0.196781	0.239489	0.0427083	0.00313542	0.00746071	57	3	59	5	42	0	35	18	47	11	30	7	10	46.6053	44.9355	5
68026	chr9	65902822	+	Pclaf	utr3	NA	A	G	0.123139	0.123139	0	0.000121898	0.000760964	52	0	48	0	29	0	46	6	58	7	35	6	10	46.6053	44.9355	5
68036	chr15	37000138	-	Zfp706	utr3	NA	T	C	0.381339	0.39517	0.0138311	4.8453e-07	6.45418e-05	202	1	236	4	197	4	72	48	83	60	201	116	2	47.5919	59.5706	1
68050	chr4	123735784	-	Akirin1	utr3	NA	T	C	0.102432	0.109524	0.0070922	0.00127283	0.00365025	46	1	61	0	44	0	27	3	17	3	129	11	1	15.593	12.8402	1
68051	chr8	105879000	+	Nutf2	utr3	NA	A	G	0.202396	0.21127	0.00887388	1.0361e-06	8.48088e-05	230	3	257	2	165	1	230	60	211	65	207	49	1	80.1027	74.1001	1
68092	chr16	31957392	+	Ncbp2	utr3	NA	A	G	0.408664	0.408664	0	1.05952e-06	8.48088e-05	171	0	203	0	157	0	119	72	120	78	91	76	1	54.538	50.7622	1
68133	chr8	116982057	-	Gcsh	utr3	NA	T	C	0.248156	0.253806	0.00564972	1.33793e-05	0.000217211	76	0	116	2	101	0	74	25	75	27	65	21	1	62.9979	76.4753	1
68192	chr8	34136967	-	Leprotl1	utr3	NA	T	C	0.141215	0.141215	0	0.000158023	0.000883831	49	0	30	0	28	0	25	4	36	6	30	5	1	14.6606	17.1343	1
68268	chr4	82803578	-	Zdhhc21	utr3	NA	T	C	0.128395	0.128395	0	0.00250199	0.00618969	23	0	28	0	13	0	17	3	22	5	19	1	1	5.33391	4.6721	1
68292	chr9	115243769	-	Stt3b	utr3	NA	T	C	0.205873	0.208498	0.00262467	5.091e-05	0.00045056	78	0	126	1	82	0	35	11	36	8	140	36	3	39.0273	44.4286	1
68493	chr4	24902678	+	Ndufaf4	utr3	NA	A	G	0.355089	0.355089	0	2.45153e-05	0.000300354	22	0	25	0	21	0	28	16	36	16	20	13	3	21.9649	19.9007	1
68632	chr10	5606098	+	Myct1	utr3	NA	A	G	0.150327	0.150327	0	0.00133865	0.00380569	16	0	24	0	13	0	17	4	12	2	15	2	1	13.6514	13.366	1
68652	chr10	7911096	-	Tab2	cds	NA	T	C	0.132294	0.132294	0	0.00105554	0.00316046	24	0	30	0	18	0	22	2	25	6	22	3	2	7.20012	6.6814	1
68729	chr11	87218613	+	Trim37	utr3	NA	A	G	0.102416	0.102416	0	0.000527937	0.0019249	61	0	68	0	56	0	21	4	40	4	67	4	4	15.4255	22.2171	1
68770	chr5	20760032	-	Phtf2	utr3	NA	T	C	0.15922	0.15922	0	9.13801e-05	0.000636898	47	0	72	0	66	0	51	14	45	7	41	6	5	19.4483	19.709	3
68770	chr5	20760145	-	Phtf2	utr3	NA	T	C	0.202483	0.202483	0	7.66605e-05	0.00057545	49	0	45	0	55	0	54	10	52	11	34	13	5	19.4483	19.709	3
68770	chr5	20760533	-	Phtf2	utr3	NA	T	C	0.278268	0.28885	0.010582	4.81107e-05	0.000435736	55	1	71	1	60	0	51	24	50	19	43	16	5	19.4483	19.709	3
68979	chr11	107166977	-	Nol11	utr3	NA	T	C	0.109071	0.109071	0	0.000583863	0.00207404	41	0	55	0	52	0	66	4	47	6	43	8	1	31.9661	30.3926	1
69008	chr14	59548043	+	Cab39l	utr3	NA	A	G	0.139783	0.139783	0	0.00114024	0.00336766	39	0	49	0	38	0	60	4	41	12	40	6	3	13.7963	12.7249	1
69227	chr3	58590700	+	Selenot	utr3	NA	A	G	0.562106	0.573871	0.0117647	1.86901e-05	0.000255002	82	3	104	0	60	0	53	57	43	59	30	50	6	18.5608	16.2901	4
69227	chr3	58590823	+	Selenot	utr3	NA	A	G	0.121159	0.15696	0.0358014	0.00347601	0.0080987	85	2	93	6	82	2	94	12	71	21	74	11	6	18.5608	16.2901	4
69227	chr3	58592002	+	Selenot	utr3	NA	A	G	0.148148	0.148148	0	0.00189999	0.00502478	16	0	15	0	12	0	19	5	21	3	16	2	6	18.5608	16.2901	4
69227	chr3	58592334	+	Selenot	utr3	NA	A	G	0.199053	0.199053	0	0.00050954	0.00187665	14	0	12	0	22	0	26	4	35	8	13	5	6	18.5608	16.2901	4
69256	chr18	23961277	+	Zfp397	utr3	NA	A	G	0.101844	0.101844	0	0.0256772	0.0421363	11	0	21	0	22	0	13	4	34	1	23	1	1	7.40983	6.78004	1
69587	chr5	108502226	+	Pcgf3	utr3	NA	A	G	0.122856	0.122856	0	0.00229748	0.00578709	25	0	27	0	20	0	28	3	31	8	28	2	5	7.24106	7.08697	1
69605	chr2	74520784	-	Lnpk	utr3	NA	T	C	0.112288	0.112288	0	0.00283498	0.00687981	21	0	15	0	17	0	17	2	19	3	19	2	2	6.42362	5.199	1
69608	chr3	123365143	+	Sec24d	utr3	NA	A	G	0.201978	0.201978	0	0.000262386	0.00121205	51	0	51	0	42	0	49	6	37	13	29	9	2	22.8406	23.5192	1
69641	chr12	110794641	+	Wdr20	utr3	NA	A	G	0.126781	0.126781	0	0.0262885	0.0429829	21	0	16	0	16	0	24	3	19	7	14	0	1	11.886	11.2019	1
69823	chr16	32907323	+	Fyttd1	utr3	NA	A	G	0.283753	0.293076	0.00932356	1.13841e-05	0.000200381	78	0	80	1	63	1	60	23	65	27	56	25	2	28.407	28.8845	1
69976	chr2	125983375	+	Galk2	utr3	NA	A	G	0.158773	0.158773	0	1.97242e-05	0.000262948	75	0	79	0	63	0	83	16	71	11	59	13	1	14.5278	13.7458	1
69981	chr9	79770169	-	Tmem30a	utr3	NA	T	C	0.109801	0.114929	0.00512821	0.000967638	0.00298152	57	0	28	0	64	1	30	2	22	4	95	14	2	20.1493	28.0334	1
70047	chr6	106782138	+	Trnt1	utr3	NA	A	G	0.191922	0.196089	0.00416667	1.7905e-05	0.00025027	79	1	87	0	90	0	103	22	101	29	90	21	1	28.6661	25.8053	1
70237	chrX	135890968	+	Bhlhb9	utr3	NA	A	G	0.250321	0.250321	0	0.000118131	0.000742598	20	0	30	0	17	0	23	7	31	8	11	5	4	20.5438	18.4048	1
70361	chr18	65981516	-	Lman1	utr3	NA	T	C	0.14243	0.146262	0.00383142	0.000481265	0.00180945	86	1	103	0	75	0	81	11	86	10	73	20	6	28.479	30.2038	2
70361	chr18	65981919	-	Lman1	utr3	NA	T	C	0.374359	0.389636	0.0152768	8.36051e-06	0.00017495	75	0	70	1	61	2	54	30	45	30	40	28	6	28.479	30.2038	2
70385	chr11	34809494	-	Spdl1	utr3	NA	T	C	0.126912	0.126912	0	6.94184e-05	0.000537731	49	0	54	0	47	0	56	8	49	8	46	6	1	17.2122	17.3793	1
70387	chr19	8809507	-	Ttc9c	utr3	NA	T	C	0.123151	0.123151	0	0.00856916	0.0166036	17	0	17	0	21	0	37	1	35	7	28	6	7	21.5971	20.1742	1
70408	chr2	144539929	+	Polr3f	utr3	NA	A	G	0.161111	0.173016	0.0119048	0.00143793	0.00402129	27	1	46	0	21	0	37	5	34	6	15	5	6	8.05575	7.90657	2
70408	chr2	144540439	+	Polr3f	utr3	NA	A	G	0.101068	0.113889	0.0128205	0.0272094	0.044128	22	0	25	1	20	0	20	5	23	1	18	2	6	8.05575	7.90657	2
70465	chr3	105967743	+	Wdr77	utr3	NA	A	G	0.111249	0.114806	0.00355736	3.48609e-06	0.000124326	291	2	302	0	259	1	375	45	346	45	273	38	1	29.7903	26.3393	1
70472	chr15	58094203	-	Atad2	utr3	NA	T	C	0.137694	0.245423	0.107728	0.00282735	0.00687186	55	6	54	9	56	5	62	18	56	15	35	15	3	31.1626	27.7265	1
70564	chr14	40994375	-	Prxl2a	utr3	NA	T	C	0.405815	0.405815	0	3.73008e-06	0.00012933	92	0	79	0	38	0	42	30	38	23	34	25	1	13.2687	14.6563	1
70568	chr4	19520017	-	Cpne3	utr3	NA	T	C	0.228556	0.228556	0	9.06781e-05	0.000634517	18	0	21	0	27	0	25	8	28	9	20	5	6	21.0857	19.5376	4
70568	chr4	19520440	-	Cpne3	utr3	NA	T	C	0.204866	0.204866	0	0.00156413	0.00428766	27	0	31	0	20	0	23	11	26	7	35	3	6	21.0857	19.5376	4
70568	chr4	19522446	-	Cpne3	utr3	NA	T	C	0.110086	0.113918	0.00383142	0.000370845	0.00150596	86	1	87	0	82	0	73	14	73	7	68	7	6	21.0857	19.5376	4
70568	chr4	19522700	-	Cpne3	utr3	NA	T	C	0.109862	0.109862	0	5.80914e-05	0.000484257	64	0	79	0	70	0	84	12	82	10	66	7	6	21.0857	19.5376	4
70645	chr2	119609836	-	Oip5	NA	NA	T	C	0.18131	0.227742	0.0464321	0.00099248	0.00302079	59	3	50	5	50	0	62	22	57	14	45	13	4	22.308	22.8452	2
70645	chr2	119610083	-	Oip5	utr3	NA	T	C	0.116038	0.258013	0.141975	0.0146649	0.0262932	64	9	75	12	71	14	55	23	44	20	60	12	4	22.308	22.8452	2
70799	chr18	67818937	+	Cep192	cds	NA	A	G	0.132583	0.132583	0	0.00137008	0.00387668	42	0	31	0	24	0	47	13	34	3	18	2	5	12.8658	9.20506	1
70998	chrX	52956643	+	Phf6	utr3	NA	A	G	0.113482	0.11861	0.00512821	0.000129502	0.000776872	61	0	79	0	64	1	92	13	78	9	61	9	2	26.8902	23.9244	1
71238	chr6	7038997	+	Sdhaf3	cds	NA	A	G	0.206838	0.206838	0	0.000233558	0.00110986	25	0	25	0	28	0	35	7	33	6	14	6	1	2.19337	1.96264	1
71752	chr5	31156841	-	Gtf3c2	utr3	NA	T	C	0.107526	0.107526	0	0.00331793	0.00779594	21	0	30	0	24	0	41	8	30	4	23	1	3	32.9552	31.2351	2
71752	chr5	31156879	-	Gtf3c2	utr3	NA	T	C	0.204278	0.204278	0	5.2617e-05	0.00046226	38	0	40	0	30	0	42	13	32	8	28	6	3	32.9552	31.2351	2
71833	chr11	106057650	+	Dcaf7	utr3	NA	A	G	0.248016	0.248016	0	1.17892e-05	0.000202248	92	0	99	0	92	0	63	17	64	19	53	23	1	31.0187	41.979	1
71844	chr14	60224782	-	Nupl1	intron	NA	T	C	0.104351	0.104351	0	0.0161696	0.028505	10	0	21	0	14	0	23	5	28	1	9	1	6	17.417	16.6588	3
71844	chr14	60226923	-	Nupl1	intron	NA	T	C	0.125924	0.125924	0	0.00493084	0.0107381	13	0	13	0	13	0	24	5	12	2	15	1	6	17.417	16.6588	3
71844	chr14	60226936	-	Nupl1	intron	NA	T	C	0.111111	0.111111	0	0.005917	0.0123554	13	0	16	0	12	0	26	4	13	2	14	1	6	17.417	16.6588	3
71881	chr2	150583758	-	Apmap	utr3	NA	T	C	0.50953	0.513114	0.00358423	9.45498e-06	0.000186103	92	1	95	0	78	0	45	66	53	47	52	47	1	35.757	33.575	1
71929	chr9	7792980	+	Tmem123	utr3	NA	A	G	0.118003	0.118003	0	0.000183448	0.000960437	142	0	184	0	135	0	38	4	57	5	263	57	4	53.5155	50.0519	1
71934	chr3	14662043	+	Car13	utr3	NA	A	G	0.106308	0.106308	0	0.00430402	0.00962924	27	0	26	0	17	0	25	2	16	3	21	2	2	14.7233	15.5313	1
71973	chr9	65660331	+	Rbpms2	utr3	NA	A	G	0.133333	0.133333	0	0.00152068	0.00419409	23	0	24	0	16	0	13	2	10	2	27	3	1	6.52895	10.1126	1
71982	chr6	51589960	+	Snx10	utr3	NA	A	G	0.276895	0.285025	0.00813008	2.54381e-05	0.000308285	68	0	75	0	40	1	50	18	54	23	34	14	3	13.307	13.1156	2
71982	chr6	51590466	+	Snx10	utr3	NA	A	G	0.381569	0.390578	0.00900901	2.68274e-05	0.000314763	54	0	36	1	55	0	45	30	36	29	29	14	3	13.307	13.1156	2
72018	chrX	17557203	-	Fundc1	utr3	NA	T	C	0.199437	0.199437	0	1.70767e-05	0.000248025	51	0	51	0	59	0	57	16	84	23	56	11	1	30.8554	25.467	1
72057	chr17	14946701	-	Phf10	cds	NA	T	C	0.10067	0.109679	0.00900901	0.00837105	0.0162987	19	0	36	1	27	0	11	2	21	2	62	6	1	2.52081	1.86152	1
72065	chrX	51004648	-	Rap2c	utr3	NA	T	C	0.149559	0.149559	0	0.00652133	0.0133769	31	0	36	0	18	0	23	6	40	1	18	5	8	15.9994	15.0593	2
72065	chrX	51004653	-	Rap2c	utr3	NA	T	C	0.137644	0.137644	0	0.00702712	0.0141882	30	0	35	0	22	0	25	4	39	1	12	4	8	15.9994	15.0593	2
72102	chr6	85944850	-	Dusp11	utr3	NA	T	C	0.158029	0.158029	0	0.000143242	0.000830332	48	0	34	0	37	0	45	11	41	6	17	3	1	17.3609	14.6176	1
72117	chr16	44162041	+	Naa50	utr3	NA	A	G	0.160377	0.164702	0.00432519	1.05215e-05	0.000194799	161	1	146	1	166	0	74	13	76	18	199	36	2	61.9565	87.3558	1
72201	chr4	14811215	-	Otud6b	utr3	NA	T	C	0.18003	0.182328	0.00229885	4.43332e-05	0.0004137	117	0	144	1	114	0	116	32	113	17	116	29	4	47.6605	41.9106	1
72278	chr9	73013532	+	Ccpg1	utr3	NA	A	G	0.212929	0.227421	0.0144928	0.00414424	0.00932973	22	1	22	0	22	0	30	17	23	4	24	5	8	6.46138	6.44258	7
72278	chr9	73013536	+	Ccpg1	utr3	NA	A	G	0.238806	0.238806	0	0.000494474	0.00184188	25	0	21	0	28	0	35	8	17	10	21	4	8	6.46138	6.44258	7
72278	chr9	73013540	+	Ccpg1	utr3	NA	A	G	0.238485	0.238485	0	0.000702624	0.0023675	24	0	21	0	28	0	25	15	23	4	21	5	8	6.46138	6.44258	7
72278	chr9	73013570	+	Ccpg1	utr3	NA	A	G	0.160502	0.160502	0	0.00155766	0.00427671	26	0	22	0	25	0	28	2	25	8	24	5	8	6.46138	6.44258	7
72278	chr9	73013574	+	Ccpg1	utr3	NA	A	G	0.189194	0.189194	0	0.000709064	0.00238355	28	0	22	0	24	0	30	3	26	8	22	7	8	6.46138	6.44258	7
72278	chr9	73013578	+	Ccpg1	utr3	NA	A	G	0.210623	0.210623	0	0.00157808	0.00432263	28	0	22	0	23	0	32	3	28	7	17	9	8	6.46138	6.44258	7
72278	chr9	73013582	+	Ccpg1	utr3	NA	A	G	0.115769	0.115769	0	0.00195799	0.00514044	26	0	18	0	21	0	31	2	31	4	24	5	8	6.46138	6.44258	7
72425	chr2	112414022	+	Katnbl1	utr3	NA	A	G	0.197554	0.197554	0	0.000129114	0.000776872	20	0	37	0	24	0	25	7	24	6	19	4	2	10.2711	10.2915	1
72515	chr17	71658322	+	Wdr43	utr3	NA	A	G	0.169894	0.169894	0	1.94116e-06	9.84797e-05	178	0	210	0	146	0	160	32	173	38	149	29	5	77.554	77.271	3
72515	chr17	71658347	+	Wdr43	utr3	NA	A	G	0.277322	0.28267	0.00534759	1.80766e-05	0.00025027	160	0	184	3	139	0	131	54	127	58	128	41	5	77.554	77.271	3
72515	chr17	71658432	+	Wdr43	utr3	NA	A	G	0.103807	0.108137	0.00433027	1.936e-05	0.000260221	151	0	170	1	139	1	148	20	182	23	146	15	5	77.554	77.271	3
72542	chr5	110259317	-	Pgam5	utr3	NA	T	C	0.130675	0.130675	0	0.000113048	0.000725844	52	0	61	0	55	0	23	4	17	2	87	14	2	23.5624	30.2465	1
72567	chr10	20342097	+	Bclaf1	utr3	NA	A	G	0.131197	0.131197	0	0.000561353	0.00201193	25	0	37	0	40	0	32	8	53	7	24	2	4	41.2306	36.5914	1
72650	chr5	124340944	+	2810006K23Rik	utr3	NA	A	G	0.109298	0.109298	0	0.00294864	0.00710436	23	0	20	0	21	0	22	3	19	1	16	3	3	5.97219	5.38894	2
72650	chr5	124341184	+	2810006K23Rik	utr3	NA	A	G	0.251729	0.251729	0	0.000291659	0.00129698	24	0	18	0	10	0	18	4	17	6	11	5	3	5.97219	5.38894	2
72674	chr1	134431756	+	Adipor1	utr3	NA	A	G	0.138759	0.141246	0.00248756	2.7509e-05	0.000315179	133	1	178	0	120	0	61	11	64	11	155	22	2	21.2256	27.9545	1
72787	chr4	107414487	+	Ndc1	utr3	NA	A	G	0.108746	0.108746	0	0.000369576	0.0015025	91	0	88	0	100	0	66	14	86	6	85	8	2	49.0261	57.5397	2
72787	chr4	107414885	+	Ndc1	utr3	NA	A	G	0.101418	0.104563	0.00314465	0.000283535	0.00127112	76	0	104	0	105	1	78	8	71	12	85	7	2	49.0261	57.5397	2
72826	chr9	13845953	+	Fam76b	utr3	NA	A	G	0.135119	0.135119	0	0.00319529	0.00756701	16	0	14	0	17	0	8	2	15	1	30	5	1	8.10169	10.1388	1
72895	chr6	113106985	+	Setd5	intron	NA	A	G	0.111185	0.111185	0	0.00640094	0.0131825	14	0	16	0	12	0	10	1	15	2	21	3	3	12.5872	14.8113	1
73130	chr5	108122980	-	Tmed5	utr3	NA	T	C	0.140212	0.140212	0	0.000398911	0.00158421	19	0	24	0	28	0	30	5	30	6	24	3	6	36.8627	32.9491	2
73130	chr5	108123179	-	Tmed5	utr3	NA	T	C	0.128496	0.128496	0	0.000489592	0.00183317	23	0	24	0	31	0	41	8	33	3	31	5	6	36.8627	32.9491	2
73225	chr15	85062250	+	Fam118a	utr3	NA	A	G	0.172063	0.172063	0	0.00847664	0.0164686	17	0	22	0	17	0	8	4	12	2	24	1	1	3.87544	4.78939	1
73469	chr4	44128213	-	Rnf38	utr3	NA	T	C	0.102134	0.116023	0.0138889	0.0122919	0.0225331	25	0	23	1	22	0	17	3	21	2	16	2	4	5.82936	6.18641	1
74006	chr16	16313047	-	Dnm1l	utr3	NA	T	C	0.174849	0.174849	0	0.000510872	0.00187772	45	0	60	0	44	0	51	20	54	9	36	4	2	29.8901	23.9445	1
74038	chr11	86209235	+	Brip1os	intron	NA	A	G	0.29543	0.29543	0	1.0533e-05	0.000194799	49	0	55	0	68	0	59	20	52	21	36	19	1	14.9498	13.2132	1
74091	chr1	153503120	-	Npl	utr3	NA	T	C	0.346292	0.346292	0	0.000191032	0.000984983	42	0	25	0	33	0	24	17	38	28	40	10	1	51.4981	47.0509	1
74102	chr16	45142049	-	Slc35a5	utr3	NA	T	C	0.160212	0.160212	0	0.000769418	0.002531	33	0	22	0	10	0	20	3	32	6	21	5	1	6.01523	5.23477	1
74245	chr3	146459701	+	Ctbs	cds	NA	A	G	0.175851	0.175851	0	0.000362918	0.00148887	25	0	33	0	22	0	10	3	31	5	16	3	1	4.00436	3.5683	1
74388	chr9	65053796	+	Dpp8	cds	NA	A	G	0.107937	0.107937	0	0.00163446	0.00444463	68	0	45	0	40	0	28	2	16	4	33	2	4	8.32603	11.6063	2
74388	chr9	65081807	+	Dpp8	utr3	NA	A	G	0.130952	0.130952	0	0.0229598	0.0383054	14	0	32	0	23	0	18	0	30	5	12	4	4	8.32603	11.6063	2
74467	chr11	23732407	+	Pus10	utr3	NA	A	G	0.121374	0.121374	0	5.52428e-05	0.000466273	81	0	82	0	79	0	96	12	85	16	67	7	3	37.4872	32.788	1
74737	chr7	92661836	-	Pcf11	cds	NA	T	C	0.161497	0.161497	0	0.002972	0.00715108	18	0	35	0	30	0	20	2	11	5	34	3	2	5.49351	5.16948	1
74776	chr3	133373645	+	Ppa2	cds	NA	A	G	0.124253	0.124253	0	5.36703e-05	0.000464549	76	0	98	0	78	0	32	6	36	4	131	17	1	12.4202	14.2718	1
75516	chr12	9035784	+	Ttc32	utr3	NA	A	G	0.106505	0.110427	0.00392157	0.000400268	0.0015861	74	0	80	0	84	1	55	8	68	5	70	11	1	7.82407	8.17797	1
75540	chr3	155085697	-	Fpgt	utr3	NA	T	C	0.102983	0.102983	0	0.00479117	0.0104847	24	0	19	0	19	0	17	1	24	2	14	3	2	6.73479	6.86968	1
75616	chr13	108048104	+	Smim15	utr3	NA	A	G	0.148833	0.148833	0	0.000283125	0.00127112	79	0	88	0	60	0	83	7	68	18	58	11	3	26.2407	24.646	2
75616	chr13	108048317	+	Smim15	utr3	NA	A	G	0.514047	0.518808	0.0047619	8.97652e-06	0.000178638	48	0	69	1	47	0	34	43	35	45	35	27	3	26.2407	24.646	2
75678	chr13	49462137	+	Ippk	utr3	NA	A	G	0.112766	0.112766	0	0.000500018	0.00185677	45	0	39	0	26	0	28	5	26	3	33	3	1	8.53986	10.3446	1
75717	chr9	53622915	-	Cul5	cds	NA	T	C	0.109601	0.109601	0	0.000618306	0.00215392	31	0	32	0	46	0	16	3	30	3	46	4	2	8.83258	8.64467	1
75785	chr16	20123748	+	Klhl24	utr3	NA	A	G	0.532742	0.555998	0.0232558	0.000152748	0.000863734	40	3	32	0	27	0	19	20	10	10	10	19	5	9.68558	9.37151	1
75812	chr2	139977032	-	Tasp1	intron	NA	T	C	0.130252	0.130252	0	0.0134975	0.0244066	25	0	26	0	11	0	14	3	12	0	11	3	1	10.347	9.93626	1
75956	chr17	23815578	+	Srrm2	cds	NA	A	G	0.177439	0.181143	0.0037037	3.06295e-05	0.000326412	126	0	128	0	89	1	69	19	66	13	113	22	1	37.1339	37.8475	1
76178	chr1	37418150	-	Coa5	utr3	NA	T	C	0.119856	0.119856	0	0.000180768	0.000950549	115	0	153	0	107	0	155	35	148	15	110	10	8	66.6637	57.3784	4
76178	chr1	37418218	-	Coa5	utr3	NA	T	C	0.39749	0.39749	0	8.33822e-07	7.75772e-05	126	0	155	0	113	0	111	64	97	68	72	51	8	66.6637	57.3784	4
76178	chr1	37418532	-	Coa5	utr3	NA	T	C	0.174945	0.17959	0.00464487	2.03766e-05	0.000268186	126	1	164	1	109	0	137	35	129	33	99	15	8	66.6637	57.3784	4
76178	chr1	37419021	-	Coa5	utr3	NA	T	C	0.222899	0.22682	0.00392157	6.48669e-06	0.000156471	133	0	168	2	134	0	140	45	143	38	119	35	8	66.6637	57.3784	4
76295	chr3	35810676	+	Atp11b	cds	NA	A	G	0.116088	0.116088	0	6.05144e-05	0.000496521	124	0	132	0	119	0	48	9	43	4	102	12	1	19.7942	30.9525	1
76425	chr2	180718384	+	Gid8	utr3	NA	A	G	0.182722	0.182722	0	7.14838e-05	0.000549925	57	0	62	0	35	0	39	7	43	8	35	11	1	12.8565	14.4859	1
76539	chr19	60199326	-	Fam204a	utr3	NA	T	C	0.191728	0.191728	0	0.000341963	0.00143039	13	0	21	0	25	0	17	3	22	5	19	6	2	8.73226	8.53839	2
76539	chr19	60199462	-	Fam204a	utr3	NA	T	C	0.260488	0.272834	0.0123457	0.00461169	0.010166	26	1	33	0	36	0	13	5	15	11	30	4	2	8.73226	8.53839	2
76626	chr11	88340229	-	Msi2	utr3	NA	T	C	0.191309	0.191309	0	0.000130981	0.000782411	36	0	21	0	25	0	42	9	31	6	13	4	2	4.11191	3.77282	1
76820	chr12	12374810	+	Fam49a	utr3	NA	A	G	0.205759	0.205759	0	4.31321e-05	0.000407774	44	0	42	0	34	0	29	7	39	10	25	7	2	7.09712	6.22255	1
76843	chr1	191538363	-	Dtl	utr3	NA	T	C	0.180201	0.180201	0	8.78472e-06	0.000177361	84	0	100	0	80	0	92	21	104	26	71	13	1	24.6886	21.6761	1
76884	chr11	46194672	-	Cyfip2	utr3	NA	T	C	0.157928	0.163392	0.00546448	0.000556223	0.00200151	60	1	83	0	63	0	83	13	74	23	60	8	3	64.3831	65.1382	1
77116	chr9	13806326	+	Mtmr2	utr3	NA	A	G	0.187614	0.214281	0.0266667	0.0134169	0.0242853	21	0	20	0	23	2	8	3	11	4	26	3	1	7.48036	9.562	1
77134	chr13	58126015	-	Hnrnpa0	utr3	NA	T	C	0.150164	0.150164	0	0.00253168	0.00624596	27	0	19	0	25	0	37	2	36	8	18	5	1	5.33169	4.88991	1
77219	chr12	84314356	+	Ptgr2	utr3	NA	A	G	0.130738	0.144923	0.0141844	0.000972247	0.00298554	32	0	45	2	40	0	51	10	41	7	35	5	2	14.1849	12.9534	1
77519	chr9	20495940	-	Zfp266	utr3	NA	T	C	0.121939	0.121939	0	0.00140964	0.00395445	36	0	29	0	38	0	66	4	40	9	28	4	1	12.6832	10.409	1
77644	chrX	36849237	-	C330007P06Rik	utr3	NA	T	C	0.109558	0.125431	0.015873	0.0243896	0.0404845	20	1	27	0	21	0	27	1	19	4	20	4	1	12.5578	11.667	1
77721	chr2	127604103	+	Mrps5	utr3	NA	A	G	0.158951	0.179784	0.0208333	0.00619207	0.0128257	14	0	15	1	16	0	22	5	13	3	10	2	2	17.6705	16.4213	1
77951	chr1	60354548	+	Cyp20a1	utr3	NA	A	G	0.121885	0.121885	0	0.000201946	0.0010117	56	0	75	0	48	0	63	7	62	6	51	11	2	26.0953	24.1478	1
77975	chr16	91575838	-	Tmem50b	utr3	NA	T	C	0.398485	0.409646	0.0111607	9.82244e-06	0.0001892	63	1	92	0	55	1	38	32	49	29	42	28	1	23.8732	26.5718	1
78232	chr12	59043392	-	Trappc6b	utr3	NA	T	C	0.284531	0.287705	0.0031746	1.47144e-05	0.000227473	92	0	104	1	95	0	38	15	33	11	69	34	3	14.1041	23.2282	1
78651	chr8	78807223	-	Lsm6	utr3	NA	T	C	0.120241	0.125891	0.00564972	0.00061831	0.00215392	58	1	73	0	57	0	52	10	61	5	55	9	1	27.9156	25.963	1
78658	chr9	27063410	+	Ncapd3	cds	NA	A	G	0.106959	0.106959	0	0.000106541	0.000699086	50	0	59	0	45	0	83	8	69	10	42	5	1	21.9413	19.7588	1
78752	chr6	118108592	-	Csgalnact2	utr3	NA	T	C	0.111075	0.111075	0	0.00358158	0.0082804	27	0	30	0	16	0	27	2	41	3	41	10	5	8.98232	8.16289	3
78752	chr6	118108810	-	Csgalnact2	utr3	NA	T	C	0.100787	0.100787	0	0.00416231	0.00936455	25	0	30	0	15	0	19	1	24	2	47	10	5	8.98232	8.16289	3
78752	chr6	118108909	-	Csgalnact2	utr3	NA	T	C	0.189133	0.189133	0	0.000210666	0.00104233	33	0	48	0	21	0	19	3	24	5	43	15	5	8.98232	8.16289	3
78798	chr17	83473732	+	Eml4	cds	NA	A	G	0.170659	0.182564	0.0119048	0.015662	0.0278041	23	0	27	1	25	0	12	4	19	6	49	3	2	10.7113	9.03799	2
78798	chr17	83479939	+	Eml4	utr3	NA	A	G	0.217507	0.217507	0	0.000603059	0.00212131	18	0	18	0	17	0	18	8	25	4	23	6	2	10.7113	9.03799	2
78913	chr16	87377873	-	Ltn1	utr3	NA	T	C	0.206763	0.206763	0	0.0035135	0.00815965	22	0	15	0	15	0	26	4	21	2	6	4	4	28.3726	23.5312	1
78925	chr13	69574922	-	Srd5a1	utr3	NA	T	C	0.168981	0.168981	0	0.00808232	0.0158306	11	0	24	0	11	0	14	7	16	2	15	1	1	4.06171	3.98407	1
79555	chr13	24813512	+	BC005537	utr3	NA	A	G	0.102731	0.102731	0	0.000142152	0.000825859	54	0	65	0	50	0	71	8	64	6	29	4	1	8.34271	8.18892	1
80718	chr18	69984089	-	Rab27b	utr3	NA	T	C	0.187646	0.187646	0	0.000969362	0.00298176	11	0	18	0	16	0	9	2	17	5	11	2	2	2.72438	2.73686	1
81004	chr3	22212196	+	Tbl1xr1	utr3	NA	A	G	0.115955	0.115955	0	0.000498229	0.00185395	23	0	42	0	28	0	27	4	23	3	26	3	6	10.3024	9.45577	1
81702	chr5	90254649	-	Ankrd17	cds	NA	T	C	0.111765	0.111765	0	0.0118023	0.0217787	13	0	15	0	10	0	14	3	16	1	9	1	2	7.15445	6.50338	1
83493	chr9	123592236	+	Sacm1l	utr3	NA	A	G	0.120125	0.120125	0	0.000330517	0.00139733	62	0	56	0	73	0	90	7	73	16	74	9	4	17.3433	17.8277	1
83815	chr17	40923294	-	Cenpq	utr3	NA	T	C	0.232378	0.232378	0	2.1249e-05	0.00027532	93	0	90	0	69	0	70	22	63	25	57	12	1	22.208	20.7123	1
93687	chr18	61588378	+	Csnk1a1	utr3	NA	A	G	0.354528	0.365281	0.0107527	9.28221e-05	0.000640508	60	2	81	0	55	0	24	14	20	15	61	26	4	34.9875	35.8472	2
93687	chr18	61588509	+	Csnk1a1	utr3	NA	A	G	0.14881	0.14881	0	0.000381312	0.00153866	55	0	65	0	52	0	29	6	28	2	76	20	4	34.9875	35.8472	2
93762	chr8	80704640	-	Smarca5	cds	NA	T	C	0.29321	0.29321	0	0.000102937	0.000689033	34	0	36	0	20	0	15	9	19	5	19	8	3	9.18289	6.75874	1
94213	chr10	62616216	-	Ddx50	utr3	NA	T	C	0.101244	0.101244	0	7.66085e-05	0.00057545	63	0	84	0	66	0	52	6	60	6	57	7	3	13.8461	14.0351	1
97820	chr13	54551280	-	4833439L19Rik	utr3	NA	T	C	0.112222	0.112222	0	0.000514394	0.00188873	43	0	41	0	45	0	40	3	28	5	23	3	3	68.6438	66.5697	2
97820	chr13	54551770	-	4833439L19Rik	utr3	NA	T	C	0.249759	0.249759	0	2.13967e-06	0.000100092	222	0	245	0	171	0	172	69	184	58	160	46	3	68.6438	66.5697	2
98415	chr1	131931723	+	Nucks1	utr3	NA	A	G	0.11689	0.11689	0	5.46881e-05	0.000466273	78	0	91	0	67	0	60	7	71	8	59	10	6	41.6983	40.7951	2
98415	chr1	131936011	+	Nucks1	utr3	NA	A	G	0.258667	0.258667	0	6.89559e-06	0.000159218	129	0	128	0	96	0	95	40	125	48	71	18	6	41.6983	40.7951	2
98488	chr1	54397335	-	Gtf3c3	utr3	NA	T	C	0.303163	0.472685	0.169522	0.00504692	0.0109052	16	2	31	6	13	4	9	11	22	10	12	15	1	13.6748	11.4225	1
99889	chr3	84497624	-	Arfip1	utr3	NA	T	C	0.130467	0.130467	0	0.00336383	0.0078781	45	0	57	0	31	0	42	4	37	13	43	2	3	16.2233	16.2998	1
100121	chr4	45990182	+	Tdrd7	cds	NA	A	G	0.196296	0.196296	0	0.000171	0.000923451	35	0	44	0	24	0	14	4	28	7	10	2	1	8.36121	10.8103	1
100710	chr5	150808377	+	Pds5b	utr3	NA	A	G	0.125934	0.125934	0	0.000423104	0.00165654	28	0	32	0	23	0	43	5	39	5	21	4	2	13.9106	12.1471	1
103136	chr10	85888542	+	Pwp1	utr3	NA	A	G	0.180424	0.187038	0.00661376	8.60509e-06	0.000177117	167	1	213	3	152	0	157	40	166	41	147	28	1	78.9524	76.2359	1
103266	chr10	85116617	+	Tmem263	utr3	NA	A	G	0.144231	0.157051	0.0128205	0.00407024	0.00919185	32	0	25	0	25	1	10	3	14	2	23	3	2	7.01175	9.66211	1
103573	chr11	23296334	+	Xpo1	utr3	NA	A	G	0.150722	0.150722	0	2.22444e-05	0.00027821	61	0	77	0	76	0	64	13	68	12	65	10	1	35.9403	42.7709	1
104184	chr11	76986976	+	Blmh	utr3	NA	A	G	0.223922	0.223922	0	3.77002e-06	0.00012933	193	0	212	0	168	0	179	58	177	49	139	37	1	43.4455	38.5814	1
104303	chr10	88743220	+	Arl1	utr3	NA	A	G	0.120019	0.122868	0.002849	4.0043e-05	0.000395164	237	0	232	2	226	0	224	39	267	36	239	27	1	81.1205	80.1875	1
104625	chr11	49671805	-	Cnot6	utr3	NA	T	C	0.500632	0.500632	0	2.08549e-05	0.000272171	23	0	25	0	13	0	10	9	15	14	10	12	3	10.8967	8.36739	2
104625	chr11	49674207	-	Cnot6	utr3	NA	T	C	0.172436	0.172436	0	0.000601901	0.0021193	21	0	19	0	17	0	21	5	18	2	31	9	3	10.8967	8.36739	2
104836	chr12	31487152	-	Cbll1	utr3	NA	T	C	0.128741	0.136677	0.00793651	0.000629505	0.00217593	39	0	46	0	41	1	54	11	51	5	56	10	3	19.5902	17.6622	1
104923	chr12	28681325	+	Adi1	utr3	NA	A	G	0.257364	0.257364	0	6.91963e-07	6.84496e-05	209	0	223	0	212	0	180	65	168	53	162	59	1	64.2513	66.5617	1
105298	chr13	19591998	-	Epdr1	utr3	NA	T	C	0.125455	0.125455	0	0.0197107	0.0336803	35	0	28	0	30	0	19	6	19	3	18	0	1	8.32991	11.7896	1
105351	chr13	14637873	+	AW209491	utr3	NA	A	G	0.14004	0.14004	0	0.000159667	0.000886165	40	0	42	0	45	0	31	4	41	7	21	4	2	17.3877	18.3758	1
105522	chr14	31700608	-	Ankrd28	utr3	NA	T	C	0.257341	0.257341	0	0.000576702	0.00205737	36	0	16	0	25	0	37	11	21	14	18	3	25	11.2394	9.04295	1
105559	chr14	120429099	+	Mbnl2	utr3	NA	A	G	0.126907	0.134312	0.00740468	9.6555e-05	0.00065745	96	1	98	0	83	1	60	9	63	12	71	9	3	8.56356	9.70571	2
105559	chr14	120431161	+	Mbnl2	utr3	NA	A	G	0.133333	0.133333	0	0.00349656	0.00813079	23	0	13	0	16	0	14	1	13	2	12	3	3	8.56356	9.70571	2
105722	chr15	95967625	+	Ano6	utr3	NA	A	G	0.114268	0.114268	0	0.00384068	0.00876132	35	0	45	0	41	0	38	9	28	4	37	1	2	6.99091	7.69883	1
105787	chr15	5179253	+	Prkaa1	utr3	NA	A	G	0.129422	0.137552	0.00813008	0.00270395	0.0066166	44	0	40	1	31	0	39	5	40	11	33	3	1	25.4928	23.5275	1
106143	chr16	64856459	+	Cggbp1	utr3	NA	A	G	0.107438	0.107438	0	0.000114543	0.000734137	63	0	60	0	62	0	46	5	38	6	83	8	5	28.4203	28.918	1
106338	chr16	62733326	-	Nsun3	utr3	NA	T	C	0.118254	0.118254	0	0.00426985	0.00958255	22	0	17	0	20	0	12	3	26	2	11	1	2	9.48177	7.40071	1
106572	chr17	65653006	-	Rab31	utr3	NA	T	C	0.262741	0.262741	0	1.11561e-05	0.00019906	157	0	170	0	118	0	124	60	125	38	101	30	2	50.0809	52.3935	1
106821	chr17	48417200	+	Oard1	utr3	NA	A	G	0.252399	0.252399	0	0.000185716	0.000968087	11	0	19	0	19	0	23	10	22	8	13	3	1	33.8595	31.4503	1
107029	chr18	73770089	-	Me2	utr3	NA	T	C	0.116288	0.116288	0	0.00071979	0.00240509	29	0	42	0	37	0	19	3	15	1	34	6	1	38.9699	55.7093	1
108052	chr18	78100353	-	Slc14a1	utr3	NA	T	C	0.114558	0.114558	0	0.000284444	0.00127275	23	0	37	0	30	0	51	7	46	7	30	3	5	29.6929	17.0753	2
108052	chr18	78100572	-	Slc14a1	utr3	NA	T	C	0.165414	0.165414	0	0.000105313	0.000693489	36	0	29	0	31	0	60	16	65	13	37	5	5	29.6929	17.0753	2
108062	chrX	134085851	+	Cstf2	utr3	NA	A	G	0.143171	0.143171	0	6.01772e-05	0.000494882	78	0	78	0	50	0	89	11	66	15	58	9	4	20.7961	18.6467	1
108086	chr5	143090156	-	Rnf216	cds	NA	T	C	0.107606	0.107606	0	0.000226214	0.00108498	80	0	60	0	42	0	53	4	38	5	38	6	1	12.6965	13.6325	1
108150	chr8	57525134	-	Galnt7	utr3	NA	T	C	0.129786	0.129786	0	0.000139582	0.000820189	61	0	66	0	36	0	65	12	75	7	46	8	5	25.6403	22.1465	1
108841	chr7	4427035	-	Rdh13	utr3	NA	T	C	0.202564	0.202564	0	0.0012108	0.00351152	18	0	16	0	20	0	27	3	20	5	9	4	1	4.24664	3.64715	1
108954	chr1	133138010	+	Ppp1r15b	utr3	NA	A	G	0.215829	0.50264	0.28681	0.00491814	0.010717	54	21	43	24	35	10	26	21	22	18	14	22	8	25.6068	33.7574	1
109154	chr5	115146166	-	Mlec	utr3	NA	T	C	0.120791	0.120791	0	3.81013e-05	0.000384428	126	0	130	0	118	0	68	8	71	8	130	24	1	54.0421	68.8303	1
109181	chr12	101899065	-	Trip11	cds	NA	T	C	0.232314	0.239117	0.00680272	0.000115959	0.000737961	47	0	48	1	39	0	27	9	38	9	21	8	1	4.36978	4.90414	1
109905	chr3	105727956	-	Rap1a	utr3	NA	T	C	0.113428	0.125774	0.0123457	0.00535795	0.0113928	32	0	26	1	23	0	29	2	26	5	28	5	3	50.6465	49.2422	2
109905	chr3	105728441	-	Rap1a	utr3	NA	T	C	0.120813	0.120813	0	8.7209e-06	0.000177361	105	0	86	0	147	0	133	17	149	23	138	18	3	50.6465	49.2422	2
110616	chr12	101919872	-	Atxn3	utr3	NA	T	C	0.178195	0.237719	0.0595238	0.00457074	0.0100881	19	2	22	2	21	0	24	6	24	8	14	5	8	15.2498	12.1977	1
110809	chr11	88049665	+	Srsf1	utr3	NA	A	G	0.141834	0.143783	0.00194932	2.04006e-05	0.000268186	183	0	200	0	170	1	86	18	99	13	187	31	10	36.4279	42.7054	6
110809	chr11	88050734	+	Srsf1	utr3	NA	A	G	0.221894	0.221894	0	1.65198e-06	9.75483e-05	166	0	195	0	186	0	118	37	107	31	205	52	10	36.4279	42.7054	6
110809	chr11	88050737	+	Srsf1	utr3	NA	A	G	0.102445	0.106299	0.00385356	0.000138496	0.00081781	171	2	189	0	191	0	134	21	126	13	243	24	10	36.4279	42.7054	6
110809	chr11	88050971	+	Srsf1	utr3	NA	A	G	0.169037	0.170365	0.00132802	4.99579e-05	0.000444317	185	0	250	1	220	0	120	35	118	17	211	40	10	36.4279	42.7054	6
110809	chr11	88053407	+	Srsf1	utr3	NA	A	G	0.187976	0.187976	0	0.000274263	0.0012442	25	0	30	0	31	0	26	5	25	9	25	4	10	36.4279	42.7054	6
110809	chr11	88053464	+	Srsf1	utr3	NA	A	G	0.121845	0.121845	0	0.00107442	0.0032037	17	0	18	0	23	0	34	3	34	5	27	5	10	36.4279	42.7054	6
110829	chr10	58421913	+	Lims1	utr3	NA	A	G	0.150756	0.150756	0	0.000230034	0.00109601	26	0	40	0	25	0	30	5	28	5	16	3	5	47.0252	47.245	1
110920	chr16	75755771	-	Hspa13	utr3	NA	T	C	0.358244	0.368048	0.00980392	7.89878e-05	0.000584218	33	1	19	0	26	0	29	12	25	18	17	11	6	15.6223	14.1468	5
110920	chr16	75755774	-	Hspa13	utr3	NA	T	C	0.173984	0.173984	0	0.000217081	0.0010624	34	0	19	0	27	0	36	5	37	8	21	6	6	15.6223	14.1468	5
110920	chr16	75755779	-	Hspa13	utr3	NA	T	C	0.106032	0.106032	0	0.00079999	0.00260797	34	0	19	0	26	0	46	4	38	4	24	4	6	15.6223	14.1468	5
110920	chr16	75756214	-	Hspa13	utr3	NA	T	C	0.538919	0.538919	0	6.2722e-06	0.00015394	36	0	36	0	36	0	15	21	27	26	16	19	6	15.6223	14.1468	5
110920	chr16	75756570	-	Hspa13	utr3	NA	T	C	0.164809	0.164809	0	0.000145508	0.000836078	27	0	27	0	25	0	33	6	38	8	25	5	6	15.6223	14.1468	5
114128	chr15	34283890	+	Laptm4b	utr3	NA	A	G	0.179865	0.179865	0	7.99553e-05	0.000585665	64	0	53	0	56	0	44	7	48	9	34	11	1	19.7953	22.6636	1
114893	chr3	35893961	-	Dcun1d1	utr3	NA	T	C	0.10499	0.10499	0	0.00490773	0.0107008	24	0	12	0	22	0	22	4	22	1	15	2	5	15.6994	13.7627	2
114893	chr3	35894859	-	Dcun1d1	utr3	NA	T	C	0.159314	0.159314	0	0.000306356	0.00133595	39	0	45	0	29	0	39	12	45	6	42	6	5	15.6994	13.7627	2
170459	chr18	33202002	-	Stard4	utr3	NA	T	C	0.109694	0.112752	0.0030581	0.000117036	0.000742189	124	0	108	1	84	0	107	18	101	10	86	10	1	31.0182	28.1569	1
170762	chr15	8158350	+	Nup155	utr3	NA	A	G	0.278385	0.278385	0	8.9506e-05	0.000629478	42	0	27	0	31	0	41	12	28	13	17	7	5	19.9971	17.3995	1
171170	chrX	51120259	-	Mbnl3	utr3	NA	T	C	0.106692	0.106692	0	0.00337347	0.00789553	17	0	31	0	16	0	30	2	30	3	10	2	3	5.97806	6.36936	1
192193	chr6	108858133	+	Edem1	utr3	NA	A	G	0.127598	0.127598	0	0.00146775	0.00409515	27	0	33	0	27	0	24	2	26	7	29	3	1	15.9429	13.1661	1
192287	chr9	97078283	-	Slc25a36	utr3	NA	T	C	0.17632	0.17632	0	0.000492064	0.00183786	21	0	22	0	19	0	28	6	22	7	32	4	3	6.95632	6.36783	1
207214	chr15	100013446	+	Larp4	utr3	NA	A	G	0.247277	0.247277	0	2.65671e-05	0.000313754	74	0	57	0	72	0	83	19	60	21	19	8	2	32.4953	29.1897	1
207704	chr5	5538349	-	Gtpbp10	utr3	NA	T	C	0.138949	0.138949	0	0.000312529	0.00134578	45	0	40	0	30	0	30	6	41	4	26	5	1	9.1902	8.91624	1
209416	chrX	7709444	+	Gpkow	utr3	NA	A	G	0.119332	0.119332	0	8.00075e-05	0.000585665	72	0	89	0	71	0	90	17	86	11	64	6	1	31.8809	30.5624	1
210293	chr1	80501453	-	Dock10	utr3	NA	T	C	0.219402	0.219402	0	8.9267e-05	0.000629236	32	0	41	0	39	0	36	8	32	13	26	6	3	10.3183	8.50823	1
211006	chr5	52643019	-	Sepsecs	utr3	NA	T	C	0.383598	0.383598	0	9.33173e-05	0.000642694	20	0	19	0	22	0	13	5	10	8	12	9	2	6.93268	7.50392	1
211488	chr10	67546540	-	Ado	utr3	NA	T	C	0.101848	0.117721	0.015873	0.0278911	0.045051	17	0	20	1	18	0	13	1	17	2	14	3	2	5.01399	4.52911	1
211673	chr1	10142643	-	Arfgef1	cds	NA	T	C	0.110617	0.110617	0	0.00249518	0.00618131	22	0	30	0	16	0	18	3	19	3	18	1	1	4.65933	4.38613	1
211986	chr12	30589725	+	Tmem18	utr3	NA	A	G	0.185722	0.185722	0	0.00517364	0.0110991	20	0	14	0	18	0	19	8	22	1	18	5	3	10.8352	9.02414	1
212307	chr18	23891766	+	Mapre2	utr3	NA	A	G	0.315102	0.317571	0.00246914	3.34099e-06	0.000121505	127	0	134	1	113	0	127	58	119	66	94	37	3	16.7428	14.4411	1
212772	chr2	106963428	-	Arl14ep	utr3	NA	T	C	0.30601	0.322676	0.0166667	0.000666784	0.00226581	32	0	37	0	38	2	26	19	17	8	24	7	2	9.78819	9.73604	1
214084	chr19	59294606	+	Slc18a2	utr3	NA	A	G	0.215321	0.219766	0.00444444	2.84954e-05	0.000318288	82	0	74	1	69	0	91	30	98	31	63	13	3	36.5573	29.6884	2
214084	chr19	59294856	+	Slc18a2	utr3	NA	A	G	0.101519	0.101519	0	6.56057e-05	0.00052166	78	0	72	0	66	0	109	15	96	8	67	8	3	36.5573	29.6884	2
215015	chr1	156680479	-	Fam20b	utr3	NA	T	C	0.411111	0.411111	0	9.07208e-05	0.000634517	12	0	22	0	19	0	9	6	14	7	8	8	3	3.46625	3.41656	2
215015	chr1	156680531	-	Fam20b	utr3	NA	T	C	0.101453	0.101453	0	0.010015	0.0188968	11	0	13	0	21	0	10	1	17	1	16	3	3	3.46625	3.41656	2
215280	chr2	73431495	-	Wipf1	utr3	NA	T	C	0.175736	0.189625	0.0138889	0.000649584	0.00222148	37	0	20	0	23	1	47	11	53	17	19	3	2	10.707	6.25732	2
215280	chr2	73431502	-	Wipf1	utr3	NA	T	C	0.169908	0.169908	0	0.000272059	0.00123938	38	0	22	0	24	0	50	12	55	13	21	3	2	10.707	6.25732	2
215449	chr10	117815063	-	Rap1b	utr3	NA	T	C	0.150747	0.150747	0	7.56698e-06	0.000167366	102	0	140	0	84	0	49	9	68	13	373	59	1	54.1122	33.6535	1
216578	chr11	23862970	-	Papolg	utr3	NA	T	C	0.172143	0.172143	0	0.00455173	0.0100523	17	0	22	0	12	0	21	3	17	8	13	1	2	6.87859	6.80378	2
216578	chr11	23863889	-	Papolg	utr3	NA	T	C	0.126984	0.126984	0	0.00320767	0.00758637	25	0	29	0	21	0	20	1	21	6	24	3	2	6.87859	6.80378	2
217232	chr11	104504053	-	Cdc27	utr3	NA	T	C	0.117915	0.117915	0	0.000192174	0.000988764	44	0	38	0	46	0	53	6	81	8	31	6	2	33.078	30.1978	1
217379	chr12	4879620	-	Ubxn2a	utr3	NA	T	C	0.190455	0.190455	0	9.14148e-05	0.000636898	39	0	55	0	32	0	16	3	18	5	41	10	2	13.276	15.8031	1
217430	chr12	16989566	-	Pqlc3	utr3	NA	T	C	0.152062	0.160201	0.0081384	7.93016e-05	0.000585337	71	1	94	1	47	0	71	13	74	11	45	11	1	10.3964	9.36226	1
217431	chr12	17429808	+	Nol10	utr3	NA	A	G	0.113024	0.181776	0.0687523	0.0198378	0.0338401	28	1	28	3	37	3	49	7	50	11	19	6	11	22.8266	18.2034	1
217558	chr12	51373797	+	G2e3	utr3	NA	A	G	0.132126	0.132126	0	0.00341838	0.00797992	13	0	11	0	15	0	26	3	24	3	18	4	3	8.29275	6.86318	2
217558	chr12	51375199	+	G2e3	utr3	NA	A	G	0.278268	0.278268	0	0.00505874	0.0109242	13	0	10	0	11	0	14	3	7	8	14	2	3	8.29275	6.86318	2
217869	chr12	111544728	+	Eif5	utr3	NA	A	G	0.151868	0.151868	0	5.68916e-05	0.000475461	117	0	110	0	85	0	59	13	53	11	113	13	2	28.7815	35.4152	1
218035	chr13	18866675	+	Vps41	utr3	NA	A	G	0.104815	0.104815	0	0.000802956	0.00261269	38	0	49	0	45	0	66	9	43	2	34	6	1	27.7386	23.5715	1
218343	chr13	76189710	+	Ttc37	utr3	NA	A	G	0.263528	0.263528	0	0.000557419	0.00200381	19	0	20	0	13	0	16	6	10	6	12	2	3	8.20572	6.94309	3
218343	chr13	76189724	+	Ttc37	utr3	NA	A	G	0.155801	0.155801	0	0.00418622	0.00941247	15	0	19	0	11	0	17	5	18	1	13	3	3	8.20572	6.94309	3
218343	chr13	76189725	+	Ttc37	utr3	NA	A	G	0.412679	0.412679	0	0.000379867	0.00153739	17	0	19	0	11	0	13	9	8	11	12	4	3	8.20572	6.94309	3
218639	chr13	114155617	+	Arl15	utr3	NA	A	G	0.262372	0.262372	0	0.000217041	0.0010624	22	0	24	0	13	0	13	6	25	6	13	5	1	7.67409	7.09197	1
218734	chr14	12301674	+	3830406C13Rik	utr3	NA	A	G	0.175564	0.180614	0.00505051	7.50211e-05	0.000567702	65	1	69	0	39	0	62	12	68	19	52	10	3	6.97509	6.31974	3
218734	chr14	12302283	+	3830406C13Rik	utr3	NA	A	G	0.129167	0.129167	0	0.00312006	0.00744761	22	0	14	0	13	0	13	3	27	3	9	1	3	6.97509	6.31974	3
218734	chr14	12302586	+	3830406C13Rik	utr3	NA	A	G	0.183824	0.183824	0	0.00032055	0.0013648	24	0	25	0	21	0	14	3	19	5	15	3	3	6.97509	6.31974	3
218975	chr14	47320790	+	Mapk1ip1l	utr3	NA	A	G	0.262078	0.268881	0.00680272	0.000425068	0.00165703	48	1	56	0	41	0	37	23	43	12	31	8	4	31.4821	29.8655	1
219140	chr14	60763608	+	Spata13	utr3	NA	A	G	0.170094	0.170094	0	0.00198283	0.00518298	25	0	20	0	11	0	27	4	23	9	18	2	1	8.16065	7.68856	1
223601	chr15	63931616	-	Fam49b	cds	NA	T	C	0.434689	0.438352	0.003663	0.000453534	0.00173234	54	0	90	1	44	0	37	13	20	30	97	81	2	10.9451	8.04526	1
223754	chr15	86497914	+	Tbc1d22a	utr3	NA	A	G	0.126281	0.126281	0	0.00592856	0.0123723	38	0	28	0	40	0	34	12	32	3	30	1	3	17.5466	15.1168	1
223978	chr16	11803972	-	Cpped1	utr3	NA	T	C	0.116681	0.116681	0	0.00569434	0.0119535	40	0	41	0	35	0	52	1	55	13	43	7	2	12.6616	10.1188	1
224105	chr16	32018040	-	Pak2	utr3	NA	T	C	0.108885	0.108885	0	0.0014821	0.00410971	63	0	67	0	52	0	44	5	48	2	53	12	4	21.3178	27.047	1
224111	chr16	32385830	+	Ubxn7	utr3	NA	A	G	0.25	0.25	0	0.000145452	0.000836078	22	0	32	0	19	0	24	8	20	5	7	3	2	3.73924	3.84328	2
224111	chr16	32386070	+	Ubxn7	utr3	NA	A	G	0.169472	0.169472	0	0.000883956	0.00280499	15	0	27	0	12	0	20	6	15	2	21	4	2	3.73924	3.84328	2
224170	chr16	48975464	-	Dzip3	cds	NA	T	C	0.251515	0.251515	0	0.00217353	0.00554859	29	0	32	0	26	0	13	1	12	10	27	8	2	3.91531	4.52307	1
225027	chr17	80200270	-	Srsf7	utr3	NA	T	C	0.106843	0.106843	0	5.39015e-05	0.000464549	87	0	91	0	76	0	111	12	110	17	92	9	1	180.208	164.482	1
225115	chr18	5118990	+	Svil	utr3	NA	A	G	0.10047	0.10047	0	0.00626218	0.012956	16	0	21	0	20	0	21	2	31	2	11	2	1	8.39537	6.47953	1
225467	chr18	46240110	-	Pggt1b	utr3	NA	T	C	0.271234	0.271234	0	0.000167301	0.000913055	27	0	20	0	27	0	21	6	30	8	13	8	2	7.65065	7.15562	1
225471	chr18	46559822	-	Ticam2	utr3	NA	T	C	0.131808	0.131808	0	0.00077314	0.00254092	24	0	34	0	14	0	25	5	24	3	15	2	1	4.58065	4.2334	1
226144	chr19	44035493	-	Erlin1	utr3	NA	T	C	0.131233	0.131233	0	5.45742e-05	0.000466273	65	0	71	0	44	0	47	7	58	8	42	7	1	14.6271	16.017	1
226251	chr19	57036266	-	Ablim1	utr3	NA	T	C	0.110069	0.114236	0.00416667	0.000461558	0.00175317	79	1	79	0	64	0	74	6	95	11	51	10	2	12.0899	13.2846	1
226409	chr1	128040862	-	Zranb3	cds	NA	T	C	0.131702	0.131702	0	0.00273253	0.00666841	18	0	16	0	20	0	19	3	12	1	9	2	1	2.7738	2.50822	1
226517	chr1	152858932	-	Smg7	cds	NA	T	C	0.102679	0.102679	0	0.00019967	0.00100308	52	0	61	0	44	0	31	4	27	3	58	6	1	13.3638	16.8582	1
226562	chr1	162672657	-	Prrc2c	utr3	NA	T	C	0.120428	0.120428	0	0.000687304	0.00232457	24	0	33	0	30	0	41	3	51	7	24	5	2	16.6556	14.0341	1
227102	chr1	53309344	+	Ormdl1	utr3	NA	A	G	0.160516	0.160516	0	5.39624e-05	0.000464549	72	0	58	0	41	0	67	13	74	10	48	12	1	9.29504	7.89745	1
227399	chr1	97706833	-	Ppip5k2	utr3	NA	T	C	0.222366	0.222366	0	1.43909e-05	0.000223537	60	0	43	0	53	0	63	19	62	20	38	9	4	16.3979	14.12	2
227399	chr1	97729943	-	Ppip5k2	cds	NA	T	C	0.2235	0.228195	0.00469484	1.29978e-05	0.00021337	82	0	70	1	95	0	109	35	90	25	45	13	4	16.3979	14.12	2
228413	chr2	104831608	-	Prrg4	utr3	NA	T	C	0.112574	0.112574	0	0.0159257	0.0281874	18	0	32	0	18	0	20	7	25	1	24	1	9	9.30279	10.7949	1
229227	chr3	36906722	+	4932438A13Rik	utr3	NA	A	G	0.125296	0.125296	0	0.000127967	0.000776872	41	0	49	0	30	0	45	6	46	6	36	6	3	4.16486	3.48301	1
229663	chr3	103047047	+	Csde1	utr3	NA	A	G	0.163807	0.165412	0.00160514	1.52535e-06	9.24661e-05	595	0	620	3	527	0	591	119	578	118	444	84	4	86.1607	79.6921	2
229663	chr3	103057401	+	Csde1	utr3	NA	A	G	0.162005	0.162005	0	1.14042e-05	0.000200381	82	0	77	0	69	0	102	21	89	18	58	10	4	86.1607	79.6921	2
229709	chr3	107664922	-	Ahcyl1	utr3	NA	T	C	0.106151	0.106151	0	0.0151634	0.0270791	14	0	24	0	15	0	15	1	11	3	46	2	2	6.60295	4.91563	1
229782	chr3	116671081	-	Slc35a3	utr3	NA	T	C	0.100514	0.110317	0.00980392	0.00895309	0.017229	33	1	26	0	20	0	11	1	13	2	31	4	2	3.64734	3.20032	1
230257	chr4	59473351	-	Ptbp3	utr3	NA	T	C	0.102438	0.102438	0	5.2491e-05	0.00046226	98	0	89	0	113	0	140	20	145	12	76	9	11	70.0564	63.7762	3
230257	chr4	59475539	-	Ptbp3	utr3	NA	T	C	0.167235	0.171935	0.00470025	4.0928e-06	0.000134021	223	1	237	1	183	1	188	46	197	32	128	28	11	70.0564	63.7762	3
230257	chr4	59476096	-	Ptbp3	utr3	NA	T	C	0.212556	0.212556	0	3.76559e-06	0.00012933	150	0	99	0	170	0	159	47	170	37	120	36	11	70.0564	63.7762	3
230484	chr4	98931235	+	Usp1	cds	NA	A	G	0.12187	0.12187	0	0.000504635	0.00187006	30	0	43	0	30	0	11	2	15	2	77	8	2	18.1149	12.7682	1
230657	chr4	116551843	-	Tmem69	utr3	NA	T	C	0.35496	0.366071	0.0111111	0.000179016	0.000946661	18	0	29	1	20	0	18	14	15	6	10	6	8	19.8934	18.3133	2
230657	chr4	116552908	-	Tmem69	utr3	NA	T	C	0.181983	0.579956	0.397973	0.0198512	0.0338401	19	10	13	9	14	11	11	26	18	23	11	10	8	19.8934	18.3133	2
230709	chr4	121060690	-	Zmpste24	utr3	NA	T	C	0.354713	0.356996	0.00228311	1.05457e-05	0.000194799	125	0	145	1	126	0	114	54	110	52	76	57	9	32.784	30.0604	1
230809	chr4	134276929	-	Pdik1l	utr3	NA	T	C	0.149194	0.149194	0	0.000437517	0.00169638	21	0	32	0	17	0	28	6	24	3	21	4	1	8.73345	9.02918	1
230857	chr4	137964049	+	Ece1	utr3	NA	A	G	0.173693	0.173693	0	8.67995e-05	0.00061667	45	0	37	0	23	0	28	6	36	7	27	6	1	16.2227	18.9775	1
231327	chr5	76914024	-	Ppat	utr3	NA	T	C	0.104893	0.104893	0	5.10816e-05	0.000450971	121	0	115	0	104	0	155	19	165	13	131	20	4	75.0444	69.0006	1
231380	chr5	86111259	-	Uba6	utr3	NA	T	C	0.156665	0.156665	0	0.00377274	0.00865016	22	0	19	0	24	0	24	2	28	3	19	8	2	12.6961	11.1892	1
231600	chr5	110171594	+	Chfr	utr3	NA	A	G	0.181117	0.181117	0	4.38427e-05	0.000411565	93	0	79	0	73	0	75	13	89	16	56	18	2	26.2839	24.4593	1
231874	chr5	143991534	-	Ccz1	cds	NA	T	C	0.102597	0.104748	0.00215054	0.000838318	0.00269609	154	1	204	0	136	0	58	7	62	11	169	10	1	16.3319	25.0337	1
232449	chr6	137837745	+	Dera	utr3	NA	A	G	0.145187	0.148932	0.00374532	0.000123795	0.00076617	88	1	146	0	90	0	116	22	121	14	80	18	1	23.372	22.3781	1
233806	chr7	120120485	+	Tmem159	utr3	NA	A	G	0.225731	0.225731	0	0.000315183	0.00134993	61	0	38	0	20	0	26	4	30	8	24	12	2	10.7741	11.0825	1
234549	chr8	88171261	+	Heatr3	utr3	NA	A	G	0.273692	0.273692	0	1.38727e-05	0.000223078	112	0	142	0	102	0	30	13	28	7	109	51	8	23.7627	34.3263	3
234549	chr8	88171404	+	Heatr3	utr3	NA	A	G	0.27912	0.27912	0	7.13798e-06	0.000162574	102	0	136	0	98	0	26	10	37	12	98	45	8	23.7627	34.3263	3
234549	chr8	88171922	+	Heatr3	utr3	NA	A	G	0.175776	0.175776	0	0.000321917	0.001369	33	0	36	0	29	0	12	3	16	2	29	8	8	23.7627	34.3263	3
235442	chr9	66844498	-	Rab8b	utr3	NA	T	C	0.140939	0.140939	0	0.000140782	0.000823896	106	0	87	0	84	0	140	13	123	29	87	15	5	64.1144	58.4096	1
236792	chrX	56585930	-	Mmgt1	utr3	NA	T	C	0.153076	0.153076	0	0.000882462	0.00280499	44	0	40	0	34	0	50	4	32	10	29	5	15	20.1479	17.4074	2
236792	chrX	56587021	-	Mmgt1	utr3	NA	T	C	0.114543	0.114543	0	0.000722934	0.00240889	45	0	52	0	41	0	78	11	48	10	40	2	15	20.1479	17.4074	2
236848	chrX	70460161	-	Tmem185a	utr3	NA	T	C	0.14885	0.14885	0	0.000112884	0.000725844	32	0	41	0	40	0	42	6	44	10	38	6	1	14.166	14.3396	1
236900	chrX	93764878	-	Pdk3	utr3	NA	T	C	0.272573	0.272573	0	1.61648e-05	0.00023863	105	0	101	0	80	0	24	10	36	16	69	19	1	36.8901	58.2784	1
237107	chrX	150984293	-	Gnl3l	utr3	NA	T	C	0.125129	0.15061	0.0254804	0.0159677	0.0282355	41	1	54	3	39	0	52	7	44	15	35	3	29	28.1124	24.9248	3
237107	chrX	150985656	-	Gnl3l	utr3	NA	T	C	0.208113	0.295613	0.0875	0.000968456	0.00298152	55	5	75	5	53	7	62	37	50	22	42	11	29	28.1124	24.9248	3
237107	chrX	150985741	-	Gnl3l	utr3	NA	T	C	0.118214	0.133525	0.0153117	0.000342309	0.00143039	66	1	64	1	63	1	84	12	65	14	55	6	29	28.1124	24.9248	3
237542	chr10	111294001	+	Osbpl8	utr3	NA	A	G	0.308901	0.308901	0	0.000109414	0.000708831	19	0	20	0	22	0	14	4	13	8	23	11	5	11.7804	10.3655	2
237542	chr10	111294394	+	Osbpl8	utr3	NA	A	G	0.271721	0.271721	0	0.000105055	0.000693055	26	0	28	0	25	0	21	6	19	6	33	18	5	11.7804	10.3655	2
237823	chr11	68985976	-	Pfas	utr3	NA	T	C	0.235738	0.37601	0.140272	0.00558358	0.0117821	19	7	22	1	33	4	30	20	31	24	17	7	8	20.7748	17.4228	1
238799	chr13	98839517	-	Tnpo1	utr3	NA	T	C	0.116322	0.116322	0	0.000560772	0.00201185	22	0	20	0	33	0	47	4	62	8	27	5	3	19.5795	14.1706	1
239849	chr16	44838768	+	Cd200r4	utr3	NA	A	G	0.117145	0.117145	0	0.00139118	0.00391244	26	0	20	0	23	0	50	4	26	3	19	4	4	11.1685	11.4819	3
239849	chr16	44838772	+	Cd200r4	utr3	NA	A	G	0.163176	0.163176	0	0.000329078	0.00139452	25	0	22	0	26	0	44	7	28	4	17	5	4	11.1685	11.4819	3
239849	chr16	44838911	+	Cd200r4	utr3	NA	A	G	0.140276	0.140276	0	0.0016362	0.00444463	29	0	16	0	22	0	35	3	24	3	10	3	4	11.1685	11.4819	3
240028	chr17	17529311	-	Lnpep	utr3	NA	T	C	0.211887	0.211887	0	0.000477603	0.00179951	11	0	23	0	13	0	13	3	18	5	10	3	2	6.9528	5.63564	2
240028	chr17	17529655	-	Lnpep	utr3	NA	T	C	0.107231	0.107231	0	0.0127998	0.0232736	16	0	14	0	12	0	25	2	20	1	12	3	2	6.9528	5.63564	2
242362	chr4	26325788	-	Manea	utr3	NA	T	C	0.174603	0.174603	0	0.00118661	0.00346714	26	0	14	0	18	0	25	3	22	8	17	3	3	11.8922	13.1672	1
242521	chr4	88719016	-	Klhl9	utr3	NA	T	C	0.107143	0.107143	0	0.00550275	0.0116457	53	0	68	0	47	0	17	4	31	4	59	1	3	17.873	25.7394	2
242521	chr4	88719662	-	Klhl9	utr3	NA	T	C	0.178819	0.178819	0	6.34585e-05	0.000509081	48	0	58	0	58	0	20	4	20	4	51	13	3	17.873	25.7394	2
244237	chr7	143609432	-	Tnfrsf26	utr3	NA	T	C	0.193421	0.215643	0.0222222	0.0071269	0.0143094	14	1	16	0	19	0	19	5	17	2	14	7	1	9.02067	9.24883	1
244713	chr9	19649297	+	Zfp317	utr3	NA	A	G	0.107243	0.107243	0	0.00223757	0.00567587	20	0	26	0	29	0	34	7	25	2	12	1	2	9.27071	8.39703	1
244879	chr9	53563130	+	Npat	cds	NA	A	G	0.136591	0.136591	0	0.000507365	0.00187356	32	0	43	0	26	0	47	12	42	5	27	3	2	16.518	15.3596	1
246229	chr1	44143554	+	Bivm	utr3	NA	A	G	0.12902	0.12902	0	0.00238336	0.00596585	10	0	17	0	18	0	15	1	32	6	20	4	4	7.20225	6.64741	1
252876	chr1	97777485	+	Gin1	cds	NA	A	G	0.11372	0.11372	0	0.000173545	0.000933819	36	0	55	0	42	0	52	8	35	4	34	4	1	5.78181	5.31501	1
268741	chr14	52293815	+	Tox4	utr3	NA	A	G	0.17646	0.19914	0.0226805	1.50414e-05	0.00023055	112	3	89	3	106	1	119	30	108	27	82	20	8	28.2338	26.4923	1
269254	chr2	29181554	+	Setx	utr3	NA	A	G	0.145098	0.145098	0	0.0302431	0.048159	14	0	16	0	11	0	12	3	13	4	16	0	2	5.37251	5.33192	1
270627	chrX	101599913	+	Taf1	utr3	NA	A	G	0.170934	0.170934	0	0.000393308	0.00156841	23	0	15	0	18	0	20	5	31	5	19	4	2	11.6246	10.6887	1
271564	chr19	16741180	-	Vps13a	cds	NA	T	C	0.14381	0.14381	0	0.00119491	0.00347383	23	0	24	0	22	0	26	2	21	4	20	5	1	3.31265	2.53193	1
277250	chr18	34838142	+	Kdm3b	utr3	NA	A	G	0.155263	0.155263	0	0.0291921	0.0467334	16	0	23	0	15	0	17	3	13	6	16	0	1	4.06786	3.85004	1
319475	chr11	58315567	-	Zfp672	utr3	NA	T	C	0.145604	0.145604	0	0.00264231	0.00649666	17	0	22	0	18	0	23	3	12	4	13	1	1	7.16666	7.45578	1
319594	chr19	44572315	+	Hif1an	utr3	NA	A	G	0.127366	0.127366	0	0.00377648	0.00865323	27	0	20	0	21	0	28	8	27	2	10	1	2	9.0585	7.35638	1
319638	chr10	34303822	-	Nt5dc1	utr3	NA	T	C	0.103704	0.103704	0	0.00112743	0.00333963	18	0	24	0	31	0	32	4	27	3	18	2	6	17.3476	15.2706	2
319638	chr10	34303823	-	Nt5dc1	utr3	NA	T	C	0.299711	0.299711	0	4.38759e-05	0.000411565	19	0	24	0	33	0	24	11	22	8	15	7	6	17.3476	15.2706	2
319944	chr15	55064620	-	Taf2	cds	NA	T	C	0.103615	0.103615	0	0.00011486	0.000734861	89	0	109	0	90	0	44	4	53	5	79	13	1	13.9574	19.8785	1
320165	chr8	25157334	-	Tacc1	utr3	NA	T	C	0.136238	0.136238	0	5.39329e-05	0.000464549	48	0	49	0	56	0	66	10	64	9	33	6	4	12.7546	12.9449	2
320165	chr8	25157612	-	Tacc1	utr3	NA	T	C	0.162447	0.162447	0	6.7086e-05	0.000528761	47	0	42	0	48	0	43	9	49	8	38	8	4	12.7546	12.9449	2
320184	chr16	37887455	+	Lrrc58	utr3	NA	A	G	0.157395	0.157395	0	7.39771e-05	0.000564546	47	0	43	0	35	0	42	7	43	9	27	5	4	14.5177	11.9101	2
320184	chr16	37887643	+	Lrrc58	utr3	NA	A	G	0.220497	0.220497	0	3.374e-05	0.000351247	45	0	41	0	43	0	41	10	29	9	27	8	4	14.5177	11.9101	2
320267	chr2	31616623	+	Fubp3	utr3	NA	A	G	0.15414	0.15414	0	0.000482252	0.00180945	28	0	25	0	22	0	39	4	31	7	22	5	4	12.6698	11.416	3
320267	chr2	31616629	+	Fubp3	utr3	NA	A	G	0.1	0.1	0	0.00100186	0.00303506	30	0	29	0	23	0	42	3	36	4	26	4	4	12.6698	11.416	3
320267	chr2	31617274	+	Fubp3	utr3	NA	A	G	0.125125	0.125125	0	0.0031539	0.00749858	27	0	21	0	37	0	29	5	47	2	26	6	4	12.6698	11.416	3
320595	chrX	151633689	+	Phf8	utr3	NA	A	G	0.103938	0.103938	0	0.00197841	0.00517518	30	0	15	0	24	0	21	3	23	3	13	1	2	8.71802	8.79586	1
320632	chr2	127240250	+	Snrnp200	utr3	NA	A	G	0.260796	0.260796	0	2.58733e-06	0.000113653	86	0	93	0	76	0	108	39	118	43	48	16	1	45.5658	34.582	1
327762	chr10	62973946	+	Dna2	utr3	NA	A	G	0.311281	0.319218	0.00793651	3.94642e-05	0.000391598	38	0	30	0	41	1	32	17	25	10	27	13	1	20.5091	21.0576	1
333433	chr9	114901137	-	Gpd1l	utr3	NA	T	C	0.166667	0.166667	0	1.20726e-05	0.000206092	78	0	75	0	72	0	75	15	75	15	60	12	3	22.3483	20.2366	1
353242	chr19	3291046	+	Mrpl21	utr3	NA	A	G	0.191031	0.191031	0	4.8982e-05	0.000437799	159	0	140	0	153	0	135	49	144	26	110	20	2	34.774	34.5746	1
381259	chr1	59101040	-	Tmem237	utr3	NA	T	C	0.194356	0.194356	0	0.000581181	0.00206655	15	0	29	0	11	0	17	4	20	7	13	2	2	13.1645	11.5613	1
381379	chr2	84687412	+	Med19	utr3	NA	A	G	0.139223	0.139223	0	0.000505734	0.00187028	34	0	41	0	35	0	30	8	36	4	25	3	2	14.0915	13.089	1
384281	chr5	115333375	-	Gatc	utr3	NA	T	C	0.166851	0.183517	0.0166667	0.00449374	0.00995477	18	0	19	1	15	0	24	3	17	6	23	5	1	20.0293	22.1721	1
432508	chr10	117345485	-	Cpsf6	utr3	NA	T	C	0.201389	0.201389	0	0.000222317	0.00107063	24	0	26	0	28	0	21	7	20	4	13	3	5	37.3594	36.7078	2
432508	chr10	117346043	-	Cpsf6	utr3	NA	T	C	0.104497	0.104497	0	0.00862799	0.0167086	20	0	11	0	18	0	27	1	24	3	15	3	5	37.3594	36.7078	2
544752	chr11	3641511	-	Tug1	NA	NA	T	C	0.116602	0.116602	0	0.00135348	0.00384179	39	0	34	0	40	0	43	2	55	10	28	5	7	16.5297	13.4472	2
544752	chr11	3646952	-	Tug1	NA	NA	T	C	0.260583	0.26413	0.0035461	1.53165e-05	0.000231807	95	0	87	0	93	1	96	42	102	29	66	24	7	16.5297	13.4472	2
545389	chr1	176734473	-	Cep170	utr3	NA	T	C	0.351111	0.351111	0	5.3089e-05	0.000464549	20	0	18	0	18	0	18	9	17	8	12	8	3	6.01735	6.80916	2
545389	chr1	176735173	-	Cep170	utr3	NA	T	C	0.181217	0.181217	0	0.0113624	0.0211074	16	0	25	0	20	0	21	6	19	9	10	0	3	6.01735	6.80916	2
100039968	chr4	127129122	+	Tmem35b	utr3	NA	A	G	0.180454	0.197998	0.0175439	0.00228134	0.00575851	18	1	42	0	19	0	23	3	27	7	16	6	1	4.86118	4.40775	1
100043636	chr11	83226515	+	AI662270	intron	NA	A	G	0.100782	0.103607	0.00282486	5.32435e-05	0.000464549	88	0	53	0	117	1	133	17	128	15	98	10	2	96.6161	89.3374	1
