# Supplementary material for: RNA binding protein SYNCRIP maintains proteostasis and self-renewal of hematopoietic stem and progenitor cells
Source: Nat Commun. 2023 Apr 21;14:2290. doi: 10.1038/s41467-023-38001-x (PMC10121618; doi:10.1038/s41467-023-38001-x)
Supplement: Supplementary file 13 — Supplemental Data 10 [file 41467_2023_38001_MOESM13_ESM.xlsx]

## Sheet: Sheet1
HSC 796 gene	MPP 605 genes	534-shared HSC MPP
1600014C10Rik	2020-09-11	2020-09-11
2020-03-06	1110004F10Rik	1110004F10Rik
Aasdhppt	2020-09-02	2020-09-02
Abce1	2810006K23Rik	2810006K23Rik
Abhd5	3830406C13Rik	3830406C13Rik
Abi2	4833439L19Rik	4833439L19Rik
Abr	4921524J17Rik	4921524J17Rik
Abraxas2	4932438A13Rik	4932438A13Rik
Acad11	AI662270	AI662270
Acat1	Abcb7	Abcb7
Acbd5	Abcc1	Abcc1
Acp2	Abi1	Abi1
Adam10	Ablim1	Ablim1
Adam8	Acadsb	Acadsb
Afg3l1	Acox1	Acox1
Aida	Acsl4	Acsl4
Anxa7	Actr2	Actr2
Apaf1	Adam9	Adam9
Aplp2	Add3	Add3
Appbp2	Adi1	Adi1
Arf4	Adipor1	Adipor1
Arhgap15	Adss	Adss
Arhgap18	Aebp2	Aebp2
Arhgef6	Agtpbp1	Agtpbp1
Arid2	Ak3	Ak3
Arpc5	Angpt1	Angpt1
Atp13a3	Ankrd17	Ankrd17
Atp6v0a2	Ankrd28	Ankrd28
Atp8b4	Ano6	Ano6
Blm	Anxa4	Anxa4
Borcs8	Ap1g1	Ap1g1
Bpnt1	Ap3s1	Ap3s1
Brcc3	Apmap	Apmap
Btf3l4	Apobec1	Apobec1
Cab39	App	App
Calu	Arfgef1	Arfgef1
Casp3	Arfip1	Arfip1
Ccar1	Arl1	Arl1
Ccdc47	Arl14ep	Arl14ep
Cd200r1	Arl15	Arl15
Cd53	Arl6ip1	Arl6ip1
Cd93	Arpp19	Arpp19
Cdadc1	Atad1	Atad1
Cdc40	Atad2	Atad2
Cdkn2aipnl	Atp11b	Atp11b
Cdv3	Atp5pb	Atp5pb
Celf1	Atp6v0a1	Atp6v0a1
Cep68	Atp6v1a	Atp6v1a
Cers6	Atrx	Atrx
Cflar	Atxn3	Atxn3
Chd4	Azi2	Azi2
Clec5a	B4galt1	B4galt1
Cln5	Bag1	Bag1
Cmtm6	Bccip	Bccip
Cnbp	Bcl11a	Bcl11a
Coro2a	Bhlhb9	Bhlhb9
Cox15	Bhlhe40	Bhlhe40
Cpt1a	Bivm	Bivm
Crot	Blmh	Blmh
Cryzl1	Bnip3	Bnip3
Csf2rb2	Bnip3l	Bnip3l
Csnk1g1	Brip1os	Brip1os
Ctnnd1	Bub1	Bub1
Dars	C330007P06Rik	C330007P06Rik
Dcp2	Cab39l	Cab39l
Ddx5	Calcrl	Calcrl
Degs1	Calm1	Calm1
Dennd4a	Calm3	Calm3
Dhx15	Caprin1	Caprin1
Dnaja2	Capza2	Capza2
Dnajc3	Cbll1	Cbll1
Dnajc5	Cbx5	Cbx5
Dstn	Ccdc43	Ccdc43
Dync1li2	Ccdc50	Ccdc50
Ebna1bp2	Ccl6	Ccl6
Ecd	Ccl9	Ccl9
Efr3a	Ccnc	Ccnc
Eif2s1	Ccnd2	Ccnd2
Eif4e	Ccng1	Ccng1
Eloc	Ccni	Ccni
Fam120b	Ccpg1	Ccpg1
Fam210a	Ccz1	Ccz1
Fbxo3	Cd164	Cd164
Fbxw2	Cd1d1	Cd1d1
Fkbp9	Cd200r4	Cd200r4
Flnb	Cd47	Cd47
Gatm	Cd55	Cd55
Ggh	Cdc27	Cdc27
Gja1	Cdc42	Cdc42
Glrx	Cdk6	Cdk6
Gna13	Cenph	Cenph
Gnai3	Cenpq	Cenpq
Golga3	Cep170	Cep170
Golph3	Cep192	Cep192
Golt1b	Cggbp1	Cggbp1
Gpd2	Chfr	Chfr
Gspt1	Chm	Chm
Gsr	Chordc1	Chordc1
Gtf2a1	Chp1	Chp1
Hbs1l	Chuk	Chuk
Heatr5a	Cinp	Cinp
Helz	Cisd2	Cisd2
Hibch	Clec4e	Clec4e
Hk2	Cltc	Cltc
Hmgcs1	Cnot6	Cnot6
Hnrnpa3	Cnp	Cnp
Hnrnpc	Coa5	Coa5
I830077J02Rik	Cops2	Cops2
Ibtk	Copz1	Copz1
Ier3ip1	Cpne3	Cpne3
Ikzf5	Cpped1	Cpped1
Inip	Cpsf6	Cpsf6
Ints13	Crbn	Crbn
Ipo9	Creb1	Creb1
Isoc1	Cript	Cript
Itgb1bp1	Csde1	Csde1
Kdm4c	Csf2rb	Csf2rb
Kpna6	Csgalnact2	Csgalnact2
Lamp1	Csnk1a1	Csnk1a1
Lancl2	Csrp1	Csrp1
Laptm5	Cstf2	Cstf2
Lbr	Ctbs	Ctbs
Leprot	Cul5	Cul5
Lgals9	Cybb	Cybb
Lin7c	Cyfip2	Cyfip2
Lipa	Dcaf7	Dcaf7
Lrrfip1	Dcun1d1	Dcun1d1
Lsm12	Ddx17	Ddx17
Luc7l	Ddx3x	Ddx3x
Man1a	Dera	Dera
Mapk1	Dhfr	Dhfr
Mcfd2	Dld	Dld
Metap2	Dlg1	Dlg1
Mettl14	Dna2	Dna2
Mfap1a	Dnajc10	Dnajc10
Mib1	Dnm1l	Dnm1l
Mier1	Dock10	Dock10
Miga1	Dolpp1	Dolpp1
Mob1b	Dpp8	Dpp8
Mob3a	Dtl	Dtl
Mocs2	Dusp11	Dusp11
Mpp5	Dynlt3	Dynlt3
Ms4a2	Dzip3	Dzip3
Nabp1	Ece1	Ece1
Nckap1l	Edem1	Edem1
Ncl	Eif1a	Eif1a
Nop14	Eif1ax	Eif1ax
Nt5c3	Eif2d	Eif2d
Opa1	Eif5	Eif5
Orc2	Elavl1	Elavl1
Orc4	Eml4	Eml4
Ovca2	Eps15	Eps15
P2rx4	Erbin	Erbin
P4hb	Erlin1	Erlin1
Parpbp	Ero1l	Ero1l
Pcmt1	Exoc2	Exoc2
Pdia3	Fam118a	Fam118a
Pdpk1	Fam204a	Fam204a
Pfdn2	Fam20b	Fam20b
Pigb	Fam3c	Fam3c
Pigh	Fam45a	Fam45a
Pik3cg	Fam49a	Fam49a
Plekha2	Fam49b	Fam49b
Plin3	Fam76b	Fam76b
Pom121	Fbxo8	Fbxo8
Ppfibp1	Fcgr3	Fcgr3
Ppig	Fgl2	Fgl2
Ppp4r3a	Fmr1	Fmr1
Praf2	Fopnl	Fopnl
Prnp	Fpgt	Fpgt
Prps2	Fubp3	Fubp3
Pstpip2	Fundc1	Fundc1
Pten	Fundc2	Fundc2
Pttg1ip	Fyttd1	Fyttd1
R3hdm1	G2e3	G2e3
Rab1a	Gabpa	Gabpa
Rab6a	Galk2	Galk2
Rad17	Galns	Galns
Rad18	Galnt1	Galnt1
Rad50	Galnt7	Galnt7
Rbbp9	Gatc	Gatc
Rfk	Gcnt1	Gcnt1
Rfx7	Gcsh	Gcsh
Rhbdd2	Ggps1	Ggps1
Rnf2	Ghitm	Ghitm
Rps3a1	Gid8	Gid8
Rsrc1	Gls	Gls
Rtn3	Gmfb	Gmfb
Rtn4ip1	Gnb4	Gnb4
Runx1	Gng10	Gng10
Sap18	Gnl3l	Gnl3l
Sar1a	Gnpda1	Gnpda1
Sdhd	Gpd1l	Gpd1l
Senp5	Gpkow	Gpkow
Sf3a1	Gtf3c2	Gtf3c2
Slc25a11	Gtf3c6	Gtf3c6
Slc31a1	Gtpbp10	Gtpbp10
Slc38a1	H3f3a	H3f3a
Slc9a8	H3f3b	H3f3b
Slf2	Hadh	Hadh
Smchd1	Hax1	Hax1
Smndc1	Hccs	Hccs
Sms	Heatr3	Heatr3
Snapin	Hgf	Hgf
Specc1	Hif1an	Hif1an
Spg20	Hmgb1	Hmgb1
Spty2d1	Hmgn5	Hmgn5
Srgn	Hnrnpa0	Hnrnpa0
Srpk1	Hnrnph1	Hnrnph1
Srsf10	Hnrnpu	Hnrnpu
Srsf11	Hoxa10	Hoxa10
Ssr1	Hspa13	Hspa13
St8sia4	Idh3a	Idh3a
Stam2	Il1rl1	Il1rl1
Stk17b	Impa1	Impa1
Stk26	Iqgap1	Iqgap1
Stom	Ireb2	Ireb2
Stt3a	Itga4	Itga4
Supt7l	Itgb1	Itgb1
Surf4	Itm2a	Itm2a
Taf9	Itm2b	Itm2b
Tbc1d15	Katnbl1	Katnbl1
Tbccd1	Khdrbs1	Khdrbs1
Tbp	Kif5b	Kif5b
Tmco3	Klhl24	Klhl24
Tmed7	Klhl7	Klhl7
Tmem167	Klhl9	Klhl9
Tmem183a	Kpna3	Kpna3
Tmem19	Lamp2	Lamp2
Tmem209	Laptm4b	Laptm4b
Tmem70	Larp4	Larp4
Tmx1	Larp7	Larp7
Tmx3	Lcp1	Lcp1
Tnks2	Leprotl1	Leprotl1
Tomm7	Lims1	Lims1
Tomm70a	Lman1	Lman1
Trak2	Lman2	Lman2
Trappc2	Lnpep	Lnpep
Treml2	Lrrc40	Lrrc40
Trip4	Lrrc58	Lrrc58
Tspan3	Lsm6	Lsm6
Tstd3	Ltn1	Ltn1
Txndc17	Lypla1	Lypla1
Ube2j1	M6pr	M6pr
Ube2k	Magt1	Magt1
Ube2n	Manea	Manea
Ube2w	Mapk1ip1l	Mapk1ip1l
Ube3a	Mapk3	Mapk3
Ugp2	Mapre2	Mapre2
Urb2	Mbd2	Mbd2
Usp38	Mbnl1	Mbnl1
Usp45	Mbnl2	Mbnl2
Usp48	Mbnl3	Mbnl3
Usp50	Mbp	Mbp
Vapb	Me2	Me2
Wapl	Med1	Med1
Wrn	Med19	Med19
Ykt6	Mettl3	Mettl3
Zc3h14	Mfsd14b	Mfsd14b
Zfp24	Mlec	Mlec
Zfp979	Mllt10	Mllt10
Znrf2	Mlx	Mlx
2020-09-11	Mmgt1	Mmgt1
1110004F10Rik	Mob4	Mob4
2020-09-02	Mrpl21	Mrpl21
2810006K23Rik	Mrps5	Mrps5
3830406C13Rik	Msi2	Msi2
4833439L19Rik	Msn	Msn
4921524J17Rik	Mtmr2	Mtmr2
4932438A13Rik	Mtpn	Mtpn
AI662270	Naa20	Naa20
Abcb7	Naa50	Naa50
Abcc1	Nampt	Nampt
Abi1	Nat2	Nat2
Ablim1	Ncbp2	Ncbp2
Acadsb	Ncf1	Ncf1
Acox1	Ndc1	Ndc1
Acsl4	Ndrg1	Ndrg1
Actr2	Ndufaf4	Ndufaf4
Adam9	Ndufb8	Ndufb8
Add3	Nek7	Nek7
Adi1	Neu1	Neu1
Adipor1	Ngly1	Ngly1
Adss	Nip7	Nip7
Aebp2	Nipsnap1	Nipsnap1
Agtpbp1	Nme1	Nme1
Ak3	Nol10	Nol10
Angpt1	Npat	Npat
Ankrd17	Npl	Npl
Ankrd28	Nqo1	Nqo1
Ano6	Nras	Nras
Anxa4	Nt5dc1	Nt5dc1
Ap1g1	Nucks1	Nucks1
Ap3s1	Nudcd2	Nudcd2
Apmap	Nudt5	Nudt5
Apobec1	Nup155	Nup155
App	Nupl1	Nupl1
Arfgef1	Nutf2	Nutf2
Arfip1	Oard1	Oard1
Arl1	Oip5	Oip5
Arl14ep	Ormdl1	Ormdl1
Arl15	Osbpl8	Osbpl8
Arl6ip1	Otud6b	Otud6b
Arpp19	Pabpc1	Pabpc1
Atad1	Pafah1b2	Pafah1b2
Atad2	Paip2	Paip2
Atp11b	Pak2	Pak2
Atp5pb	Papolg	Papolg
Atp6v0a1	Parg	Parg
Atp6v1a	Pcf11	Pcf11
Atrx	Pcgf3	Pcgf3
Atxn3	Pclaf	Pclaf
Azi2	Pdik1l	Pdik1l
B4galt1	Pdk3	Pdk3
Bag1	Pgam5	Pgam5
Bccip	Pggt1b	Pggt1b
Bcl11a	Pgrmc1	Pgrmc1
Bhlhb9	Phf10	Phf10
Bhlhe40	Phf6	Phf6
Bivm	Phf8	Phf8
Blmh	Phtf2	Phtf2
Bnip3	Piga	Piga
Bnip3l	Pign	Pign
Brip1os	Pip4k2a	Pip4k2a
Bub1	Pkig	Pkig
C330007P06Rik	Plek	Plek
Cab39l	Plk4	Plk4
Calcrl	Pola1	Pola1
Calm1	Polr3f	Polr3f
Calm3	Ppa2	Ppa2
Caprin1	Ppat	Ppat
Capza2	Ppic	Ppic
Cbll1	Ppip5k2	Ppip5k2
Cbx5	Ppp1cb	Ppp1cb
Ccdc43	Ppp1r12a	Ppp1r12a
Ccdc50	Ppp1r7	Ppp1r7
Ccl6	Ppp6c	Ppp6c
Ccl9	Pqlc3	Pqlc3
Ccnc	Prdx1	Prdx1
Ccnd2	Prdx3	Prdx3
Ccng1	Prkaa1	Prkaa1
Ccni	Prkacb	Prkacb
Ccpg1	Prkar2b	Prkar2b
Ccz1	Prpf40a	Prpf40a
Cd164	Prrc2c	Prrc2c
Cd1d1	Prrg4	Prrg4
Cd200r4	Prxl2a	Prxl2a
Cd47	Ptbp3	Ptbp3
Cd55	Ptgr2	Ptgr2
Cdc27	Ptgs1	Ptgs1
Cdc42	Ptp4a2	Ptp4a2
Cdk6	Purb	Purb
Cenph	Pus10	Pus10
Cenpq	Pwp1	Pwp1
Cep170	Qpctl	Qpctl
Cep192	Rab27a	Rab27a
Cggbp1	Rab27b	Rab27b
Chfr	Rab31	Rab31
Chm	Rab32	Rab32
Chordc1	Rab8a	Rab8a
Chp1	Rab8b	Rab8b
Chuk	Ralb	Ralb
Cinp	Ran	Ran
Cisd2	Rap1a	Rap1a
Clec4e	Rap1b	Rap1b
Cltc	Rap2c	Rap2c
Cnot6	Rbl2	Rbl2
Cnp	Rbm25	Rbm25
Coa5	Rbm3	Rbm3
Cops2	Rbm7	Rbm7
Copz1	Rbm8a	Rbm8a
Cpne3	Rbpms2	Rbpms2
Cpped1	Rdh11	Rdh11
Cpsf6	Rdh13	Rdh13
Crbn	Reep5	Reep5
Creb1	Rffl	Rffl
Cript	Rgs19	Rgs19
Csde1	Rhoa	Rhoa
Csf2rb	Rnf138	Rnf138
Csgalnact2	Rnf141	Rnf141
Csnk1a1	Rnf216	Rnf216
Csrp1	Rnf38	Rnf38
Cstf2	Rock1	Rock1
Ctbs	Rock2	Rock2
Cul5	Rp2	Rp2
Cybb	Rpe	Rpe
Cyfip2	Rragc	Rragc
Dcaf7	Sacm1l	Sacm1l
Dcun1d1	Scamp3	Scamp3
Ddx17	Scd2	Scd2
Ddx3x	Sdhaf3	Sdhaf3
Dera	Sec23a	Sec23a
Dhfr	Sec24d	Sec24d
Dld	Selenot	Selenot
Dlg1	Sepsecs	Sepsecs
Dna2	Serbp1	Serbp1
Dnajc10	Serinc3	Serinc3
Dnm1l	Serp1	Serp1
Dock10	Serpinb1a	Serpinb1a
Dolpp1	Serpine2	Serpine2
Dpp8	Sfxn1	Sfxn1
Dtl	Sh3bgrl	Sh3bgrl
Dusp11	Shoc2	Shoc2
Dynlt3	Siah1b	Siah1b
Dzip3	Ska2	Ska2
Ece1	Skap2	Skap2
Edem1	Skp2	Skp2
Eif1a	Slc14a1	Slc14a1
Eif1ax	Slc18a2	Slc18a2
Eif2d	Slc22a3	Slc22a3
Eif5	Slc25a13	Slc25a13
Elavl1	Slc25a15	Slc25a15
Eml4	Slc25a36	Slc25a36
Eps15	Slc25a46	Slc25a46
Erbin	Slc35a1	Slc35a1
Erlin1	Slk	Slk
Ero1l	Smad2	Smad2
Exoc2	Smarca5	Smarca5
Fam118a	Smg7	Smg7
Fam204a	Smim15	Smim15
Fam20b	Snap23	Snap23
Fam3c	Snrnp200	Snrnp200
Fam45a	Snx10	Snx10
Fam49a	Sod2	Sod2
Fam49b	Sp1	Sp1
Fam76b	Sp3	Sp3
Fbxo8	Spata13	Spata13
Fcgr3	Spata5	Spata5
Fgl2	Spdl1	Spdl1
Fmr1	Sppl2a	Sppl2a
Fopnl	Srd5a1	Srd5a1
Fpgt	Srrm1	Srrm1
Fubp3	Srrm2	Srrm2
Fundc1	Srsf1	Srsf1
Fundc2	Srsf2	Srsf2
Fyttd1	Srsf3	Srsf3
G2e3	Ssr2	Ssr2
Gabpa	Ssr3	Ssr3
Galk2	Stag1	Stag1
Galns	Stard4	Stard4
Galnt1	Stk3	Stk3
Galnt7	Stt3b	Stt3b
Gatc	Stxbp2	Stxbp2
Gcnt1	Sub1	Sub1
Gcsh	Suclg2	Suclg2
Ggps1	Syk	Syk
Ghitm	Syncrip	Syncrip
Gid8	Sypl	Sypl
Gls	Tab2	Tab2
Gmfb	Tacc1	Tacc1
Gnb4	Taf1	Taf1
Gng10	Taf2	Taf2
Gnl3l	Tax1bp1	Tax1bp1
Gnpda1	Tbc1d22a	Tbc1d22a
Gpd1l	Tbl1x	Tbl1x
Gpkow	Tbl1xr1	Tbl1xr1
Gtf3c2	Tcf12	Tcf12
Gtf3c6	Tdrd7	Tdrd7
Gtpbp10	Tmed3	Tmed3
H3f3a	Tmed5	Tmed5
H3f3b	Tmem123	Tmem123
Hadh	Tmem141	Tmem141
Hax1	Tmem159	Tmem159
Hccs	Tmem167b	Tmem167b
Heatr3	Tmem18	Tmem18
Hgf	Tmem185a	Tmem185a
Hif1an	Tmem237	Tmem237
Hmgb1	Tmem263	Tmem263
Hmgn5	Tmem30a	Tmem30a
Hnrnpa0	Tmem33	Tmem33
Hnrnph1	Tmem35b	Tmem35b
Hnrnpu	Tmem50b	Tmem50b
Hoxa10	Tmem69	Tmem69
Hspa13	Tmod3	Tmod3
Idh3a	Tmx4	Tmx4
Il1rl1	Tnfrsf26	Tnfrsf26
Impa1	Tnfrsf9	Tnfrsf9
Iqgap1	Tor3a	Tor3a
Ireb2	Tox4	Tox4
Itga4	Tpm1	Tpm1
Itgb1	Tpm3	Tpm3
Itm2a	Trappc4	Trappc4
Itm2b	Trappc6b	Trappc6b
Katnbl1	Trim37	Trim37
Khdrbs1	Trip11	Trip11
Kif5b	Trnt1	Trnt1
Klhl24	Trp53inp1	Trp53inp1
Klhl7	Tsn	Tsn
Klhl9	Tspan13	Tspan13
Kpna3	Tspyl1	Tspyl1
Lamp2	Ttc3	Ttc3
Laptm4b	Ttc37	Ttc37
Larp4	Ttc9c	Ttc9c
Larp7	Ttpa	Ttpa
Lcp1	Tubgcp4	Tubgcp4
Leprotl1	Twsg1	Twsg1
Lims1	Txnl1	Txnl1
Lman1	Tyms	Tyms
Lman2	Uba3	Uba3
Lnpep	Uba6	Uba6
Lrrc40	Ubap1	Ubap1
Lrrc58	Ube2b	Ube2b
Lsm6	Ube2d2a	Ube2d2a
Ltn1	Ube2d3	Ube2d3
Lypla1	Ube4b	Ube4b
M6pr	Ubqln1	Ubqln1
Magt1	Ubxn2a	Ubxn2a
Manea	Ubxn7	Ubxn7
Mapk1ip1l	Ufm1	Ufm1
Mapk3	Uri1	Uri1
Mapre2	Usp1	Usp1
Mbd2	Usp14	Usp14
Mbnl1	Vamp4	Vamp4
Mbnl2	Vma21	Vma21
Mbnl3	Vps26a	Vps26a
Mbp	Vps41	Vps41
Me2	Vti1a	Vti1a
Med1	Wdr20	Wdr20
Med19	Wdr43	Wdr43
Mettl3	Wipf1	Wipf1
Mfsd14b	Xpo1	Xpo1
Mlec	Xpo7	Xpo7
Mllt10	Yme1l1	Yme1l1
Mlx	Ywhae	Ywhae
Mmgt1	Ywhag	Ywhag
Mob4	Zdhhc21	Zdhhc21
Mrpl21	Zfand1	Zfand1
Mrps5	Zfp106	Zfp106
Msi2	Zfp644	Zfp644
Msn	Zfp706	Zfp706
Mtmr2	Zhx1	Zhx1
Mtpn	Zmpste24	Zmpste24
Naa20	Zmynd11	Zmynd11
Naa50	Zranb2	Zranb2
Nampt	2020-09-06
Nat2	AW209491
Ncbp2	Ado
Ncf1	Ahcyl1
Ndc1	Akirin1
Ndrg1	Ankrd49
Ndufaf4	Ap2a2
Ndufb8	Api5
Nek7	BC005537
Neu1	Banf1
Ngly1	Bclaf1
Nip7	Car13
Nipsnap1	Casp9
Nme1	Celf2
Nol10	Cyp20a1
Npat	Ddit3
Npl	Ddx50
Nqo1	Ebag9
Nras	Entpd5
Nt5dc1	Epdr1
Nucks1	Far1
Nudcd2	Fgfr1op2
Nudt5	Gin1
Nup155	Gtf3c3
Nupl1	Haus2
Nutf2	Ippk
Oard1	Kdm3b
Oip5	Kmt5a
Ormdl1	Lnpk
Osbpl8	Lpl
Otud6b	Lrrc57
Pabpc1	Mknk1
Pafah1b2	Mpp6
Paip2	Mtpap
Pak2	Myct1
Papolg	Ncapd3
Parg	Nol11
Pcf11	Nsun3
Pcgf3	Pdlim5
Pclaf	Pds5b
Pdik1l	Pfas
Pdk3	Pnn
Pgam5	Ppp1r15b
Pggt1b	Psma3
Pgrmc1	Rac1
Phf10	Sec22b
Phf6	Setd5
Phf8	Setx
Phtf2	Slc35a3
Piga	Slc35a5
Pign	Sord
Pip4k2a	Spop
Pkig	Srsf7
Plek	Stim1
Plk4	Svil
Pola1	Tasp1
Polr3f	Tcea1
Ppa2	Ticam2
Ppat	Tnpo1
Ppic	Trpm7
Ppip5k2	Ttc32
Ppp1cb	Vps13a
Ppp1r12a	Wdr77
Ppp1r7	Xpo4
Ppp6c	Zfp111
Pqlc3	Zfp260
Prdx1	Zfp266
Prdx3	Zfp317
Prkaa1	Zfp397
Prkacb	Zfp672
Prkar2b	Zranb3
Prpf40a
Prrc2c
Prrg4
Prxl2a
Ptbp3
Ptgr2
Ptgs1
Ptp4a2
Purb
Pus10
Pwp1
Qpctl
Rab27a
Rab27b
Rab31
Rab32
Rab8a
Rab8b
Ralb
Ran
Rap1a
Rap1b
Rap2c
Rbl2
Rbm25
Rbm3
Rbm7
Rbm8a
Rbpms2
Rdh11
Rdh13
Reep5
Rffl
Rgs19
Rhoa
Rnf138
Rnf141
Rnf216
Rnf38
Rock1
Rock2
Rp2
Rpe
Rragc
Sacm1l
Scamp3
Scd2
Sdhaf3
Sec23a
Sec24d
Selenot
Sepsecs
Serbp1
Serinc3
Serp1
Serpinb1a
Serpine2
Sfxn1
Sh3bgrl
Shoc2
Siah1b
Ska2
Skap2
Skp2
Slc14a1
Slc18a2
Slc22a3
Slc25a13
Slc25a15
Slc25a36
Slc25a46
Slc35a1
Slk
Smad2
Smarca5
Smg7
Smim15
Snap23
Snrnp200
Snx10
Sod2
Sp1
Sp3
Spata13
Spata5
Spdl1
Sppl2a
Srd5a1
Srrm1
Srrm2
Srsf1
Srsf2
Srsf3
Ssr2
Ssr3
Stag1
Stard4
Stk3
Stt3b
Stxbp2
Sub1
Suclg2
Syk
Syncrip
Sypl
Tab2
Tacc1
Taf1
Taf2
Tax1bp1
Tbc1d22a
Tbl1x
Tbl1xr1
Tcf12
Tdrd7
Tmed3
Tmed5
Tmem123
Tmem141
Tmem159
Tmem167b
Tmem18
Tmem185a
Tmem237
Tmem263
Tmem30a
Tmem33
Tmem35b
Tmem50b
Tmem69
Tmod3
Tmx4
Tnfrsf26
Tnfrsf9
Tor3a
Tox4
Tpm1
Tpm3
Trappc4
Trappc6b
Trim37
Trip11
Trnt1
Trp53inp1
Tsn
Tspan13
Tspyl1
Ttc3
Ttc37
Ttc9c
Ttpa
Tubgcp4
Twsg1
Txnl1
Tyms
Uba3
Uba6
Ubap1
Ube2b
Ube2d2a
Ube2d3
Ube4b
Ubqln1
Ubxn2a
Ubxn7
Ufm1
Uri1
Usp1
Usp14
Vamp4
Vma21
Vps26a
Vps41
Vti1a
Wdr20
Wdr43
Wipf1
Xpo1
Xpo7
Yme1l1
Ywhae
Ywhag
Zdhhc21
Zfand1
Zfp106
Zfp644
Zfp706
Zhx1
Zmpste24
Zmynd11
Zranb2
