# Supplementary material for: RNA binding protein SYNCRIP maintains proteostasis and self-renewal of hematopoietic stem and progenitor cells
Source: Nat Commun. 2023 Apr 21;14:2290. doi: 10.1038/s41467-023-38001-x (PMC10121618; doi:10.1038/s41467-023-38001-x)
Supplement: Supplementary file 14 — Supplemental Data 11 [file 41467_2023_38001_MOESM14_ESM.xlsx]

## Sheet: GO_Biological_Process_2021
Term	P-value	Adjusted P-value	Old P-value	Old Adjusted P-value	Odds Ratio	Combined Score	Genes
neutrophil activation involved in immune response (GO:0002283)	3.38364e-07	0.000574035	0	0	2.86701	42.7159	B4GALT1;DDX3X;ROCK1;SNAP23;FGL2;STXBP2;IQGAP1;MAGT1;HMGB1;RAP1B;NRAS;PGRMC1;RAP1A;LAMP2;NEU1;MLEC;CPNE3;CD55;ATP6V0A1;ACTR2;TMEM30A;SYK;RAB27A;CYBB;ATP11B;ANO6;CPPED1;RHOA;DERA;RAP2C;GALNS;RAB31;CD47;PAFAH1B2
regulation of mRNA splicing, via spliceosome (GO:0048024)	7.61347e-07	0.000574035	0	0	6.28305	88.5167	DDX17;KHDRBS1;RBM25;MBNL1;MBNL2;RBM8A;FMR1;HNRNPU;LARP7;RBM3;SRSF3;RBM7;MBNL3
neutrophil degranulation (GO:0043312)	8.17524e-07	0.000574035	0	0	2.79617	39.1938	B4GALT1;DDX3X;ROCK1;SNAP23;FGL2;STXBP2;IQGAP1;MAGT1;HMGB1;RAP1B;NRAS;PGRMC1;RAP1A;LAMP2;NEU1;MLEC;CPNE3;CD55;ATP6V0A1;ACTR2;TMEM30A;RAB27A;CYBB;ATP11B;ANO6;CPPED1;RHOA;DERA;RAP2C;GALNS;RAB31;CD47;PAFAH1B2
neutrophil mediated immunity (GO:0002446)	1.12513e-06	0.000574035	0	0	2.75214	37.6977	B4GALT1;DDX3X;ROCK1;SNAP23;FGL2;STXBP2;IQGAP1;MAGT1;HMGB1;RAP1B;NRAS;PGRMC1;RAP1A;LAMP2;NEU1;MLEC;CPNE3;CD55;ATP6V0A1;ACTR2;TMEM30A;RAB27A;CYBB;ATP11B;ANO6;CPPED1;RHOA;DERA;RAP2C;GALNS;RAB31;CD47;PAFAH1B2
mRNA 3'-end processing (GO:0031124)	1.16793e-06	0.000574035	0	0	6.65603	90.9232	APP;CPSF6;RBM8A;PCF11;NCBP2;PAPOLG;CSTF2;SRSF1;SRSF2;SRSF3;PABPC1;SRRM1
regulation of alternative mRNA splicing, via spliceosome (GO:0000381)	1.40928e-06	0.000574035	0	0	8.42384	113.49	DDX17;KHDRBS1;RBM25;MBNL1;MBNL2;RBM8A;FMR1;HNRNPU;RBM7;MBNL3
RNA processing (GO:0006396)	1.54341e-06	0.000574035	0	0	4.1828	55.9722	DDX17;APOBEC1;MBNL1;CPSF6;RBM8A;NCBP2;METTL3;SRSF1;HNRNPU;SRRM1;DUSP11;RBM3;SYNCRIP;LSM6;RRAGC;HNRNPH1;SRSF2;HNRNPA0
substantia nigra development (GO:0021762)	1.61871e-06	0.000574035	0	0	9.79765	130.641	YWHAE;CDC42;CNP;ATP5PB;GNB4;MBP;CALM3;CALM1;RHOA
nuclear export (GO:0051168)	2.28333e-06	0.000719758	0	0	6.19221	80.436	XPO1;RBM8A;NUP155;NCBP2;SRSF1;SRSF2;CHP1;SRSF3;XPO7;NUTF2;RAN;SRRM1
mitotic cell cycle phase transition (GO:0044772)	3.61061e-06	0.00102433	0	0	3.74291	46.9048	PLK4;YWHAE;KHDRBS1;PPP1R12A;CCNI;CUL5;ARPP19;PHF8;PPP1CB;PPP6C;CCND2;CDK6;PRKAR2B;CDC27;CCNG1;CEP192;SKP2;YWHAG;TAF2
regulation of translation (GO:0006417)	6.04715e-06	0.00155962	0	0	3.94278	47.3761	APP;MTPN;DDX3X;NCBP2;FMR1;METTL3;LTN1;LARP4;TYMS;ELAVL1;DHFR;RBM3;SYNCRIP;EIF5;CAPRIN1;CSDE1;PAIP2
RNA splicing, via transesterification reactions with bulged adenosine as nucleophile (GO:0000377)	1.46294e-05	0.00345864	0	0	3.24002	36.0694	SRRM2;RBM8A;GPKOW;NCBP2;METTL3;CSTF2;SRSF1;HNRNPU;PRPF40A;ELAVL1;SRRM1;SYNCRIP;LSM6;PCF11;HNRNPH1;SRSF2;SRSF3;PABPC1;SNRNP200;HNRNPA0
mRNA splicing, via spliceosome (GO:0000398)	1.62214e-05	0.00354002	0	0	3.10868	34.2862	DDX17;SRRM2;RBM8A;GPKOW;NCBP2;METTL3;CSTF2;SRSF1;HNRNPU;PRPF40A;ELAVL1;SRRM1;SYNCRIP;LSM6;PCF11;HNRNPH1;SRSF2;SRSF3;PABPC1;SNRNP200;HNRNPA0
regulation of endothelial cell development (GO:1901550)	5.69085e-05	0.0115321	0	0	29.3751	287.114	PPP1R12A;ROCK1;ROCK2;ZDHHC21
mRNA processing (GO:0006397)	6.14903e-05	0.0116299	0	0	2.81517	27.2977	SRRM2;CPSF6;RBM8A;GPKOW;NCBP2;METTL3;CSTF2;SRSF1;HNRNPU;PRPF40A;ELAVL1;SRRM1;SYNCRIP;LSM6;PCF11;HNRNPH1;SRSF2;SRSF3;PABPC1;SNRNP200;HNRNPA0
vascular endothelial growth factor receptor signaling pathway (GO:0048010)	6.95368e-05	0.0123298	0	0	5.73635	54.9179	CYFIP2;CDC42;NCF1;ROCK1;ROCK2;ABI1;CYBB;PAK2;RHOA
endomembrane system organization (GO:0010256)	9.2793e-05	0.0154855	0	0	3.25472	30.2205	ARFGEF1;NUP155;CSNK1A1;UBXN2A;ARL1;SNX10;CDC42;LMAN1;LAPTM4B;SERP1;REEP5;LMAN2;TMED3;TRIP11;DNM1L;TMED5
mRNA transport (GO:0051028)	0.000105267	0.016514	0	0	4.38132	40.1285	NDC1;FYTTD1;RBM8A;NUP155;NCBP2;FMR1;SRSF1;SRSF2;SRSF3;SMG7;SRRM1
intracellular protein transport (GO:0006886)	0.000110598	0.016514	0	0	2.62082	23.8746	SYK;NUP155;STXBP2;CLTC;ARL1;XPO7;VPS26A;NUTF2;COPZ1;RAB32;LMAN1;XPO1;RAB31;LAMP2;TMED3;HEATR3;CHP1;ARFIP1;EIF2D;TBC1D22A;TMED5;RAN
RNA export from nucleus (GO:0006405)	0.000125073	0.0177416	0	0	4.28864	38.5403	NDC1;FYTTD1;RBM8A;NUP155;NCBP2;SRSF1;SRSF2;SRSF3;SMG7;RAN;SRRM1
negative regulation of translation (GO:0017148)	0.000142794	0.0190933	0	0	4.62452	40.946	DHFR;SYNCRIP;DDX3X;ROCK1;ROCK2;FMR1;CAPRIN1;METTL3;TYMS;PAIP2
cortical actin cytoskeleton organization (GO:0030866)	0.000148062	0.0190933	0	0	12.2565	108.076	DLG1;ROCK1;ROCK2;PLEK;LCP1
proteasome-mediated ubiquitin-dependent protein catabolic process (GO:0043161)	0.000159268	0.0196453	0	0	2.61524	22.8701	CRBN;CUL5;UBE2B;UBXN2A;EDEM1;UBE2D3;ERLIN1;LTN1;UBE4B;ATXN3;RNF216;TBL1XR1;CDC27;GID8;DNAJC10;UBQLN1;TBL1X;STT3B;SKP2;RFFL;TAF1
cell-cell adhesion mediated by integrin (GO:0033631)	0.000181835	0.019841	0	0	54.9831	473.537	ITGB1;ITGA4;ADAM9
positive regulation of nucleobase-containing compound transport (GO:0032241)	0.000181835	0.019841	0	0	54.9831	473.537	KHDRBS1;CPSF6;NCBP2
positive regulation of RNA export from nucleus (GO:0046833)	0.000181835	0.019841	0	0	54.9831	473.537	KHDRBS1;CPSF6;NCBP2
Golgi organization (GO:0007030)	0.00019215	0.02019	0	0	3.76934	32.2551	CDC42;ARFGEF1;LMAN1;UBXN2A;CSNK1A1;LMAN2;ARL1;VTI1A;TMED3;TRIP11;VAMP4;TMED5
RNA metabolic process (GO:0016070)	0.000237982	0.0241126	0	0	3.67531	30.6643	DDX17;DUSP11;RBM3;APOBEC1;SYNCRIP;DDX3X;NCBP2;HNRNPH1;PAPOLG;METTL3;HNRNPU;HNRNPA0
cellular response to interleukin-12 (GO:0071349)	0.000265085	0.0259326	0	0	6.2931	51.8266	CDC42;RAP1B;MSN;CD47;LCP1;SOD2;PAK2
Golgi ribbon formation (GO:0090161)	0.000296552	0.0280439	0	0	16.3161	132.541	VTI1A;TRIP11;VAMP4;TMED5
mRNA-containing ribonucleoprotein complex export from nucleus (GO:0071427)	0.00031411	0.0287461	0	0	4.15494	33.5128	NDC1;FYTTD1;RBM8A;NUP155;NCBP2;SRSF1;SRSF2;SRSF3;SMG7;SRRM1
mitochondrial protein catabolic process (GO:0035694)	0.000356449	0.0316014	0	0	36.6535	291.004	BNIP3L;BNIP3;YME1L1
organelle organization (GO:0006996)	0.000423109	0.0363745	0	0	2.26619	17.6035	ARFGEF1;AGTPBP1;CSNK1A1;UBXN2A;TPM1;ARL1;PRPF40A;LARP4;PRDX3;RAB32;CDC42;LMAN1;RAB31;HAX1;REEP5;LMAN2;TMED3;YME1L1;TRIP11;DNM1L;EPS15;SLC25A36;GABPA;TMED5
G1/S transition of mitotic cell cycle (GO:0000082)	0.000438296	0.0365719	0	0	4.37368	33.82	DHFR;PPP6C;KHDRBS1;NPAT;POLA1;CDK6;CUL5;TYMS;PHF8
endoplasmic reticulum to Golgi vesicle-mediated transport (GO:0006888)	0.000464831	0.0375956	0	0	3.0379	23.3123	SEC23A;TRAPPC4;COPZ1;LMAN1;TRAPPC6B;LMAN2;CAPZA2;VTI1A;TMED3;TRIP11;VAMP4;SEC24D;TMED5;CD55
negative regulation of cellular amide metabolic process (GO:0034249)	0.000478165	0.0375956	0	0	4.31666	33.0033	DHFR;SYNCRIP;DDX3X;ROCK1;FMR1;CAPRIN1;ORMDL1;TYMS;PAIP2
RNA 3'-end processing (GO:0031123)	0.00049032	0.0375956	0	0	4.83825	36.8696	RBM8A;PCF11;NCBP2;CSTF2;SRSF1;SRSF2;SRSF3;SRRM1
regulation of autophagy (GO:0010506)	0.000505034	0.0377048	0	0	2.7657	20.9941	ATP6V1A;PRKAA1;ROCK1;HGF;BNIP3;CISD2;VPS26A;HMGB1;HAX1;RRAGC;UBQLN1;PIP4K2A;TAB2;DNM1L;RAB8A;ATP6V0A1
mRNA export from nucleus (GO:0006406)	0.000586201	0.0403391	0	0	3.81069	28.3586	NDC1;FYTTD1;RBM8A;NUP155;NCBP2;SRSF1;SRSF2;SRSF3;SMG7;SRRM1
ubiquitin-dependent protein catabolic process (GO:0006511)	0.000588759	0.0403391	0	0	2.35202	17.4931	CRBN;UBE2B;UBXN2A;UBA6;UBE2D3;UBE4B;CHFR;ATXN3;RNF216;TBL1XR1;CDC27;GID8;TTC3;UBQLN1;UBAP1;TBL1X;FBXO8;SKP2;RFFL;DTL;TAF1
nucleic acid metabolic process (GO:0090304)	0.00059556	0.0403391	0	0	4.68417	34.7847	DUSP11;NCBP2;HNRNPH1;METTL3;HNRNPU;DNA2;RAN;HNRNPA0
regulation of myosin-light-chain-phosphatase activity (GO:0035507)	0.000611414	0.0403391	0	0	27.4887	203.409	PPP1R12A;ROCK1;ROCK2
negative regulation of neurotransmitter secretion (GO:0046929)	0.000611414	0.0403391	0	0	27.4887	203.409	RAP1B;RAP1A;FMR1
gene expression (GO:0010467)	0.000633142	0.0408233	0	0	2.33773	17.217	DDX17;APOBEC1;NDC1;FYTTD1;RBM8A;NUP155;NCBP2;SRSF1;HNRNPU;SMG7;PWP1;MRPS5;SRRM1;DUSP11;RBM3;SYNCRIP;RRAGC;FUBP3;HNRNPH1;SRSF2;SRSF3
protein export from nucleus (GO:0006611)	0.000660756	0.041657	0	0	8.35367	61.1666	XPO1;CHP1;XPO7;NUTF2;RAN
regulation of establishment of cell polarity (GO:2000114)	0.000708261	0.0432037	0	0	12.2352	88.7384	ARFGEF1;RAP1B;ROCK1;ROCK2
cortical cytoskeleton organization (GO:0030865)	0.000715746	0.0432037	0	0	6.30877	45.6893	DLG1;ROCK1;ROCK2;PLEK;LCP1;RHOA
G2/M transition of mitotic cell cycle (GO:0000086)	0.000737634	0.0435973	0	0	3.41946	24.6614	PPP1CB;PLK4;YWHAE;KHDRBS1;PPP1R12A;PRKAR2B;CEP192;SKP2;ARPP19;YWHAG;TAF2
cell cycle G2/M phase transition (GO:0044839)	0.000786321	0.0437739	0	0	3.39079	24.2379	PPP1CB;PLK4;YWHAE;KHDRBS1;PPP1R12A;PRKAR2B;CEP192;SKP2;ARPP19;YWHAG;TAF2
leukocyte cell-cell adhesion (GO:0007159)	0.000786912	0.0437739	0	0	7.99006	57.1081	ITGB1;ROCK1;ITGA4;SYK;MSN
negative regulation of calcium ion transmembrane transporter activity (GO:1901020)	0.000786912	0.0437739	0	0	7.99006	57.1081	YWHAE;FMR1;UBQLN1;CALM3;CALM1
regulation of establishment of endothelial barrier (GO:1903140)	0.000906758	0.0485779	0	0	11.2935	79.1179	PPP1R12A;ROCK1;ROCK2;ZDHHC21
regulation of RNA splicing (GO:0043484)	0.000939904	0.0485779	0	0	4.33863	30.2391	KHDRBS1;MBNL1;MBNL2;HNRNPH1;SRSF3;LARP7;MBNL3;PTBP3
RNA transport (GO:0050658)	0.000939904	0.0485779	0	0	4.33863	30.2391	RBM8A;NUP155;NCBP2;FMR1;SRSF1;SRSF2;SRSF3;SRRM1
response to reactive oxygen species (GO:0000302)	0.000954385	0.0485779	0	0	4.95906	34.4875	PRDX3;NCF1;CHUK;TPM1;ADAM9;SOD2;MAPK3
negative regulation of regulated secretory pathway (GO:1903306)	0.000958886	0.0485779	0	0	21.9898	152.824	RAP1B;RAP1A;FMR1
protein transport (GO:0015031)	0.000998751	0.0497098	0	0	2.24887	15.5375	NDC1;ATP6V1A;CALCRL;STXBP2;CLTC;ARL1;VPS26A;SCAMP3;COPZ1;RAB32;RAB31;LAMP2;TMED3;ARFIP1;EIF2D;VAMP4;TBC1D22A;RAB8A;TMED5;ATP6V0A1;RAB8B
mitotic spindle organization (GO:0007052)	0.00106246	0.0519689	0	0	3.06318	20.9741	EML4;STAG1;XPO1;CENPH;BCCIP;CEP192;SPDL1;BUB1;CENPQ;RHOA;RAN;SKA2
regulation of establishment or maintenance of cell polarity (GO:0032878)	0.0011414	0.0539691	0	0	10.4863	71.0496	ARFGEF1;RAP1B;ROCK1;ROCK2
leukocyte tethering or rolling (GO:0050901)	0.0011414	0.0539691	0	0	10.4863	71.0496	ITGB1;ITGA4;ROCK1;GCNT1
interleukin-12-mediated signaling pathway (GO:0035722)	0.00133249	0.0613808	0	0	5.51875	36.538	CDC42;RAP1B;MSN;LCP1;SOD2;PAK2
COPII vesicle coating (GO:0048208)	0.00141256	0.0613808	0	0	4.60389	30.2124	ANKRD28;PPP6C;LMAN1;SEC23A;TRAPPC6B;TRAPPC4;SEC24D
vesicle coating (GO:0006901)	0.00141256	0.0613808	0	0	4.60389	30.2124	ANKRD28;PPP6C;LMAN1;SEC23A;TRAPPC6B;TRAPPC4;SEC24D
vesicle targeting, rough ER to cis-Golgi (GO:0048207)	0.00141256	0.0613808	0	0	4.60389	30.2124	ANKRD28;PPP6C;LMAN1;SEC23A;TRAPPC6B;TRAPPC4;SEC24D
leukocyte adhesion to vascular endothelial cell (GO:0061756)	0.0014155	0.0613808	0	0	9.78667	64.2032	ITGB1;ITGA4;ROCK1;GCNT1
positive regulation of cellular amide metabolic process (GO:0034250)	0.00142796	0.0613808	0	0	4.04042	26.4708	RBM3;DDX3X;ROCK2;SP1;FMR1;METTL3;LARP4;ELAVL1
establishment or maintenance of epithelial cell apical/basal polarity (GO:0045197)	0.00147691	0.0625372	0	0	6.80494	44.3533	CDC42;DLG1;ERBIN;MSN;RHOA
cellular response to oxidative stress (GO:0034599)	0.00193502	0.0788895	0	0	3.21125	20.0627	PRDX3;PRKAA1;NCF1;CHUK;PRDX1;TPM1;CYBB;ZFAND1;SOD2;MAPK3
Rap protein signal transduction (GO:0032486)	0.00197432	0.0788895	0	0	15.7054	97.8059	RAP1B;RAP2C;RAP1A
negative regulation of voltage-gated calcium channel activity (GO:1901386)	0.00197432	0.0788895	0	0	15.7054	97.8059	FMR1;CALM3;CALM1
primary miRNA processing (GO:0031053)	0.00197432	0.0788895	0	0	15.7054	97.8059	SMAD2;PUS10;METTL3
regulation of cell-substrate junction assembly (GO:0090109)	0.00209525	0.0825586	0	0	8.63441	53.2577	SLK;ROCK1;ROCK2;RHOA
regulation of translational initiation (GO:0006446)	0.00220826	0.0858198	0	0	4.22543	25.8408	KHDRBS1;DDX3X;EIF5;NCBP2;FMR1;CSDE1;PAIP2
positive regulation of actin filament bundle assembly (GO:0032233)	0.00229026	0.0878036	0	0	4.90429	29.8136	CDC42;ROCK2;PLEK;TPM1;CD47;RHOA
cellular protein modification process (GO:0006464)	0.00234898	0.088854	0	0	1.64843	9.97925	APP;MTMR2;PRKAA1;GMFB;ROCK1;CUL5;ROCK2;NGLY1;UBE2D3;DCUN1D1;CHM;DCAF7;STK3;PPP1CB;DUSP11;PPP6C;SERP1;OARD1;PGGT1B;PDK3;UBXN7;SKP2;PRKACB;PAK2;RAB8A;MAPK3;PLK4;SLC35A1;PPP1R12A;CHUK;SYK;CSNK1A1;NEK7;KLHL9;PTP4A2;CDK6;CREB1;COPS2;FAM20B;UBA3;STT3B;DTL;TAF1
positive regulation of macromolecule biosynthetic process (GO:0010557)	0.00244182	0.0911506	0	0	3.10267	18.6626	RBM3;MTPN;DDX3X;FMR1;HGF;NAMPT;METTL3;DNA2;LARP4;ELAVL1
post-Golgi vesicle-mediated transport (GO:0006892)	0.00260632	0.0936944	0	0	3.63986	21.6565	APP;AP1G1;RP2;CLTC;SNAP23;EPS15;SCAMP3;EXOC2
protein import (GO:0017038)	0.00260632	0.0936944	0	0	3.63986	21.6565	ATAD1;SYK;NUP155;LAMP2;HEATR3;NUTF2;RAN;RAB8B
COPII-coated vesicle budding (GO:0090114)	0.00260904	0.0936944	0	0	4.09087	24.3357	ANKRD28;PPP6C;LMAN1;SEC23A;TRAPPC6B;TRAPPC4;SEC24D
establishment of epithelial cell apical/basal polarity (GO:0045198)	0.00266114	0.0943706	0	0	13.7415	81.4735	CDC42;MSN;RHOA
Fc-gamma receptor signaling pathway involved in phagocytosis (GO:0038096)	0.00282927	0.0990943	0	0	4.02674	23.6279	CYFIP2;CDC42;ACTR2;SYK;WIPF1;ABI1;MAPK3
regulation of protein autophosphorylation (GO:0031952)	0.00286575	0.0991478	0	0	5.74019	33.6084	RAP2C;DDX3X;CHP1;CALM3;CALM1
regulation of protein serine/threonine kinase activity (GO:0071900)	0.00292798	0.0998408	0	0	3.25445	18.9847	CCND2;DDX3X;RALB;CCNI;CCNG1;BCCIP;CALM3;CALM1;RHOA
positive regulation of protein autophosphorylation (GO:0031954)	0.00297194	0.0998408	0	0	7.72473	44.9466	RAP2C;DDX3X;CALM3;CALM1
transmembrane receptor protein tyrosine kinase signaling pathway (GO:0007169)	0.00299135	0.0998408	0	0	2.03962	11.8543	CYFIP2;ATP6V1A;ACTR2;NCF1;ROCK1;ANGPT1;SYK;ROCK2;NCBP2;HGF;CYBB;RHOA;CDC42;HNRNPH1;NAMPT;ABI1;SHOC2;AP3S1;PAK2;ATP6V0A1;MAPK3
Fc-gamma receptor signaling pathway (GO:0038094)	0.00306346	0.10015	0	0	3.96459	22.9479	CYFIP2;CDC42;ACTR2;SYK;WIPF1;ABI1;MAPK3
cytoplasmic microtubule organization (GO:0031122)	0.00307123	0.10015	0	0	4.59706	26.5971	DLG1;SLK;CRIPT;CHP1;TUBGCP4;RHOA
regulation of macroautophagy (GO:0016241)	0.00311052	0.100279	0	0	3.22269	18.6045	ATP6V1A;BNIP3L;PRKAA1;RRAGC;BNIP3;UBQLN1;VPS26A;PAFAH1B2;ATP6V0A1
endoplasmic reticulum organization (GO:0007029)	0.00331219	0.1049	0	0	3.90432	22.2942	APP;LMAN1;SERP1;REEP5;TMEM33;LMAN2;DNM1L
positive regulation of cellular biosynthetic process (GO:0031328)	0.00335072	0.1049	0	0	2.64067	15.0481	RBM3;STARD4;DDX3X;SP1;FMR1;HGF;METTL3;CHP1;DNA2;LARP4;ARPP19;ELAVL1
negative regulation of cysteine-type endopeptidase activity involved in apoptotic process (GO:0043154)	0.00337112	0.1049	0	0	4.50301	25.6335	YWHAE;DDX3X;ARL6IP1;HGF;RFFL;PAK2
dosage compensation by inactivation of X chromosome (GO:0009048)	0.00347828	0.1049	0	0	12.2141	69.1465	METTL3;PCGF3;HNRNPU
regulation of RNA export from nucleus (GO:0046831)	0.00347828	0.1049	0	0	12.2141	69.1465	KHDRBS1;CPSF6;NCBP2
regulation of cell size (GO:0008361)	0.00349201	0.1049	0	0	7.33811	41.5138	MTPN;PLEK;MSN;RHOA
regulation of stress fiber assembly (GO:0051492)	0.00357602	0.1049	0	0	3.84585	21.6656	CDC42;ROCK1;ROCK2;TPM1;CD47;PAK2;RHOA
Fc receptor mediated stimulatory signaling pathway (GO:0002431)	0.00357602	0.1049	0	0	3.84585	21.6656	CYFIP2;CDC42;ACTR2;SYK;WIPF1;ABI1;MAPK3
regulation of cellular component biogenesis (GO:0044087)	0.00362363	0.1049	0	0	5.40198	30.3606	RAP1B;RAP1A;ROCK1;ROCK2;MSN
DNA replication-independent nucleosome assembly (GO:0006336)	0.00362363	0.1049	0	0	5.40198	30.3606	CENPH;ATRX;SMARCA5;OIP5;CENPQ
negative regulation of cellular protein metabolic process (GO:0032269)	0.00366078	0.104905	0	0	3.42736	19.2278	DHFR;SYNCRIP;DDX3X;SERPINE2;FMR1;CAPRIN1;TYMS;PAIP2
integrin-mediated signaling pathway (GO:0007229)	0.00385554	0.109382	0	0	3.78909	21.0607	ITGB1;CDC42;SYK;PLEK;ERBIN;ADAM9;CD47
mRNA metabolic process (GO:0016071)	0.00390643	0.109728	0	0	3.38779	18.7857	CPSF6;LSM6;PCF11;NCBP2;METTL3;SRSF1;SRSF2;HNRNPA0
protein K48-linked ubiquitination (GO:0070936)	0.00403555	0.112244	0	0	4.32598	23.8474	RNF216;UBE2B;UBE2D3;TTC3;SKP2;RFFL
actomyosin structure organization (GO:0031032)	0.00415133	0.114343	0	0	3.73399	20.4784	ITGB1;CSRP1;ROCK1;ROCK2;TMOD3;TPM1;RHOA
regulation of actomyosin structure organization (GO:0110020)	0.0044328	0.11864	0	0	10.9921	59.5631	CDC42;ROCK1;ROCK2
positive regulation of vascular endothelial cell proliferation (GO:1905564)	0.0044328	0.11864	0	0	10.9921	59.5631	ITGA4;SP1;HMGB1
pre-mRNA cleavage required for polyadenylation (GO:0098789)	0.0044328	0.11864	0	0	10.9921	59.5631	CPSF6;NCBP2;CSTF2
regulation of actin filament bundle assembly (GO:0032231)	0.00471064	0.121739	0	0	6.67033	35.7391	CDC42;ROCK1;ROCK2;PLEK
RNA polyadenylation (GO:0043631)	0.00471064	0.121739	0	0	6.67033	35.7391	APP;PCF11;PAPOLG;PABPC1
mRNA polyadenylation (GO:0006378)	0.00471064	0.121739	0	0	6.67033	35.7391	APP;PCF11;PAPOLG;PABPC1
RNA splicing (GO:0008380)	0.00472024	0.121739	0	0	3.27436	17.5371	SYNCRIP;MBNL1;LSM6;RRAGC;RBM8A;NCBP2;SRSF2;SRRM1
response to UV (GO:0009411)	0.00501852	0.128266	0	0	3.23821	17.1451	UBE2B;FMR1;METTL3;PCLAF;USP1;UBE4B;DTL;TAF1
positive regulation of protein modification process (GO:0031401)	0.00509866	0.129151	0	0	2.39155	12.6244	APP;DDX3X;RALB;ANGPT1;ROCK2;FMR1;HGF;CCND2;PPP1R7;CHP1;CALM3;CALM1;MAPK3
regulation of cell junction assembly (GO:1901888)	0.00541497	0.131859	0	0	6.37998	33.2945	RAP1B;RAP1A;ROCK1;ROCK2
regulation of transcription elongation from RNA polymerase II promoter (GO:0034243)	0.00541497	0.131859	0	0	6.37998	33.2945	HNRNPU;LARP7;ZMYND11;WDR43
negative regulation of cation channel activity (GO:2001258)	0.00541497	0.131859	0	0	6.37998	33.2945	FMR1;UBQLN1;CALM3;CALM1
regulation of organelle organization (GO:0033043)	0.00550903	0.131859	0	0	3.52866	18.3538	LMAN1;ARL6IP1;TMEM33;MSN;DNM1L;PAK2;MAPK3
microvillus organization (GO:0032528)	0.00553091	0.131859	0	0	9.9923	51.934	RAP1B;RAP2C;RAP1A
mRNA cleavage involved in mRNA processing (GO:0098787)	0.00553091	0.131859	0	0	9.9923	51.934	CPSF6;NCBP2;CSTF2
polarized epithelial cell differentiation (GO:0030859)	0.00553091	0.131859	0	0	9.9923	51.934	CDC42;MSN;RHOA
protein-containing complex assembly (GO:0065003)	0.00563505	0.132178	0	0	2.20364	11.4121	ANKRD28;SEC23A;WIPF1;CSNK1A1;TRAPPC4;ANO6;LMAN1;PPP6C;TRAPPC6B;CAPZA2;TUBGCP4;DNM1L;SEC24D;KPNA3;SKAP2
cellular response to chemical stress (GO:0062197)	0.00565814	0.132178	0	0	3.16824	16.3946	PRDX3;PRKAA1;DDX3X;NCF1;PRDX1;CYBB;ZFAND1;SOD2
phosphorylation (GO:0016310)	0.00568409	0.132178	0	0	1.95433	10.1041	PLK4;APP;PRKAA1;GMFB;CHUK;ROCK1;SYK;CSNK1A1;ROCK2;NEK7;STK3;CDK6;CREB1;COPS2;FAM20B;PDK3;PRKACB;PAK2;MAPK3;TAF1
negative regulation of apoptotic process (GO:0043066)	0.00594471	0.137115	0	0	1.85144	9.48911	ITGB1;YWHAE;MED1;BNIP3L;PRKAA1;BHLHB9;DDX3X;ANGPT1;ARL6IP1;ANXA4;HGF;BNIP3;SOD2;PRDX3;UFM1;HMGN5;HAX1;CCND2;BAG1;TAX1BP1;YME1L1;PAK2;MAPK3
positive regulation of cellular protein metabolic process (GO:0032270)	0.00600034	0.137282	0	0	3.13437	16.0353	CYFIP2;RBM3;DDX3X;FMR1;METTL3;MSN;LARP4;ELAVL1
mRNA stabilization (GO:0048255)	0.00613035	0.137603	0	0	4.70821	23.986	SYNCRIP;HNRNPU;PABPC1;ELAVL1;HNRNPA0
positive regulation of stress fiber assembly (GO:0051496)	0.00613035	0.137603	0	0	4.70821	23.986	CDC42;ROCK2;TPM1;CD47;RHOA
negative regulation of gene expression (GO:0010629)	0.00615988	0.137603	0	0	2.06574	10.514	APP;PRKAA1;DDX3X;ROCK2;FMR1;METTL3;TYMS;PTBP3;DHFR;RBL2;SYNCRIP;TWSG1;LSM6;AEBP2;CAPRIN1;PAIP2;TAF1
regulation of cysteine-type endopeptidase activity involved in execution phase of apoptosis (GO:2001270)	0.0067447	0.139342	0	0	24.3897	121.924	RFFL;PAK2
cellular response to testosterone stimulus (GO:0071394)	0.0067447	0.139342	0	0	24.3897	121.924	ROCK2;MSN
CRD-mediated mRNA stabilization (GO:0070934)	0.0067447	0.139342	0	0	24.3897	121.924	SYNCRIP;HNRNPU
ribosome localization (GO:0033750)	0.0067447	0.139342	0	0	24.3897	121.924	XPO1;RAN
stress granule disassembly (GO:0035617)	0.0067447	0.139342	0	0	24.3897	121.924	KIF5B;ZFAND1
negative regulation of ceramide biosynthetic process (GO:1900060)	0.0067447	0.139342	0	0	24.3897	121.924	PRKAA1;ORMDL1
negative regulation of heterochromatin assembly (GO:0031452)	0.0067447	0.139342	0	0	24.3897	121.924	APOBEC1;PHF8
negative regulation of myosin-light-chain-phosphatase activity (GO:0035509)	0.0067447	0.139342	0	0	24.3897	121.924	ROCK1;ROCK2
pentose catabolic process (GO:0019323)	0.0067447	0.139342	0	0	24.3897	121.924	RPE;NUDT5
establishment of apical/basal cell polarity (GO:0035089)	0.00677799	0.139342	0	0	9.15913	45.7414	CDC42;MSN;RHOA
microvillus assembly (GO:0030033)	0.00677799	0.139342	0	0	9.15913	45.7414	RAP1B;RAP2C;RAP1A
establishment of endothelial barrier (GO:0061028)	0.0070273	0.142403	0	0	5.86898	29.0981	RAP1B;RAP2C;RAP1A;MSN
negative regulation of mRNA catabolic process (GO:1902373)	0.0070273	0.142403	0	0	5.86898	29.0981	FMR1;HNRNPU;PABPC1;ELAVL1
regulation of cytokinesis (GO:0032465)	0.00717476	0.143344	0	0	3.34466	16.5132	CDC42;PLK4;KLHL9;PRPF40A;CALM3;CALM1;RHOA
spindle assembly (GO:0051225)	0.00717476	0.143344	0	0	3.34466	16.5132	STAG1;NEK7;BCCIP;CEP192;TUBGCP4;MAPRE2;RHOA
positive regulation of nucleocytoplasmic transport (GO:0046824)	0.00740901	0.14461	0	0	4.47808	21.9652	YWHAE;KHDRBS1;CPSF6;NCBP2;RAN
positive regulation of organelle assembly (GO:1902117)	0.00740901	0.14461	0	0	4.47808	21.9652	PLK4;CNOT6;RALB;PIP4K2A;LCP1
posttranscriptional regulation of gene expression (GO:0010608)	0.00740901	0.14461	0	0	4.47808	21.9652	RBM3;APP;MTPN;TDRD7;LARP4
microtubule cytoskeleton organization involved in mitosis (GO:1902850)	0.00744206	0.14461	0	0	2.78708	13.6584	EML4;XPO1;CENPH;BCCIP;SPDL1;BUB1;CENPQ;RAN;SKA2
regulation of RNA metabolic process (GO:0051252)	0.00768713	0.146674	0	0	3.73787	18.1967	MED1;MBNL1;MBNL2;HNRNPH1;MBNL3;PTBP3
protein phosphorylation (GO:0006468)	0.00769959	0.146674	0	0	1.80734	8.79557	PLK4;SMAD2;APP;PRKAA1;GMFB;CHUK;ROCK1;SYK;CSNK1A1;ROCK2;NEK7;STK3;SLK;CDK6;CREB1;COPS2;ABI1;FAM20B;PDK3;PRKACB;PAK2;MAPK3;TAF1
positive regulation of macromolecule metabolic process (GO:0010604)	0.00770334	0.146674	0	0	1.93068	9.39487	ATAD1;APP;MED1;MTPN;PRKAA1;DDX3X;ROCK1;ANGPT1;ROCK2;FMR1;RAB27A;MSN;ECE1;HMGN5;FUBP3;SP1;GABPA;LIMS1;MAPK3
CENP-A containing chromatin organization (GO:0061641)	0.00794043	0.148674	0	0	5.64296	27.2882	CENPH;SMARCA5;OIP5;CENPQ
CENP-A containing nucleosome assembly (GO:0034080)	0.00794043	0.148674	0	0	5.64296	27.2882	CENPH;SMARCA5;OIP5;CENPQ
modification-dependent protein catabolic process (GO:0019941)	0.00796562	0.148674	0	0	2.34471	11.3311	ATXN3;UBE2B;UBA6;CDC27;TTC3;UBQLN1;UBE4B;FBXO8;RFFL;DTL;CHFR;TAF1
plasma membrane bounded cell projection assembly (GO:0120031)	0.00805796	0.149415	0	0	2.11027	10.1738	PLK4;ITGB1;ACTR2;SNX10;ANO6;RAP2C;RAP1B;ABLIM1;RAP1A;TMEM237;RP2;SPATA13;RAB8A;EXOC2;RAB8B
epithelial to mesenchymal transition (GO:0001837)	0.00811323	0.149463	0	0	4.37123	21.0442	DDX17;ROCK1;ROCK2;HGF;LIMS1
mRNA cis splicing, via spliceosome (GO:0045292)	0.00817871	0.149697	0	0	8.45415	40.6325	NCBP2;SRSF1;SNRNP200
positive regulation of protein kinase activity (GO:0045860)	0.00848017	0.15407	0	0	2.5607	12.2146	RAP1A;DDX3X;RALB;CALM3;TAB2;IQGAP1;CALM1;PAK2;RHOA;STK3
protein targeting to membrane (GO:0006612)	0.00864944	0.15407	0	0	3.21874	15.2898	ATAD1;ARL6IP1;NCF1;SSR2;CHM;ZDHHC21;RAB8B
ERAD pathway (GO:0036503)	0.00864944	0.15407	0	0	3.21874	15.2898	ATXN3;EDEM1;DNAJC10;UBQLN1;ERLIN1;UBE4B;STT3B
peptidyl-asparagine modification (GO:0018196)	0.00892808	0.15407	0	0	5.43368	25.6391	LMAN1;MAGT1;HIF1AN;STT3B
phospholipid translocation (GO:0045332)	0.00892808	0.15407	0	0	5.43368	25.6391	ABCC1;TMEM30A;ANO6;ATP11B
proteasomal protein catabolic process (GO:0010498)	0.00924102	0.15407	0	0	2.29563	10.753	ATXN3;RNF216;CRBN;UBE2B;UBXN2A;TBL1XR1;GID8;UBE2D3;UBE4B;TBL1X;SKP2;RFFL
regulation of cell adhesion (GO:0030155)	0.00946281	0.15407	0	0	2.67401	12.4619	PPP1CB;ATXN3;CD164;PPP1R12A;ROCK1;ANGPT1;ROCK2;TPM1;CBLL1
receptor internalization (GO:0031623)	0.00965832	0.15407	0	0	4.17211	19.3583	ITGB1;RAB31;CALCRL;SYK;CLTC
regulation of cholesterol biosynthetic process (GO:0045540)	0.00973698	0.15407	0	0	7.84988	36.3593	PRKAA1;ERLIN1;RAN
positive regulation of muscle hypertrophy (GO:0014742)	0.00973698	0.15407	0	0	7.84988	36.3593	MTPN;ROCK1;ROCK2
5S class rRNA transcription by RNA polymerase III (GO:0042791)	0.00993884	0.15407	0	0	18.2914	84.347	GTF3C2;GTF3C6
aminophospholipid transport (GO:0015917)	0.00993884	0.15407	0	0	18.2914	84.347	TMEM30A;ATP11B
regulation of endoplasmic reticulum tubular network organization (GO:1903371)	0.00993884	0.15407	0	0	18.2914	84.347	ARL6IP1;TMEM33
centromeric sister chromatid cohesion (GO:0070601)	0.00993884	0.15407	0	0	18.2914	84.347	NAA50;BUB1
regulation of macromolecule biosynthetic process (GO:0010556)	0.00993884	0.15407	0	0	18.2914	84.347	MED1;MTPN
regulation of superoxide metabolic process (GO:0090322)	0.00993884	0.15407	0	0	18.2914	84.347	DHFR;SYK
response to angiotensin (GO:1990776)	0.00993884	0.15407	0	0	18.2914	84.347	ROCK1;ROCK2
response to testosterone (GO:0033574)	0.00993884	0.15407	0	0	18.2914	84.347	ROCK2;MSN
monoubiquitinated protein deubiquitination (GO:0035520)	0.00993884	0.15407	0	0	18.2914	84.347	ATXN3;USP1
N-acetylneuraminate catabolic process (GO:0019262)	0.00993884	0.15407	0	0	18.2914	84.347	GNPDA1;NPL
negative regulation of amyloid precursor protein biosynthetic process (GO:0042985)	0.00993884	0.15407	0	0	18.2914	84.347	ITM2A;ITM2B
positive regulation of histone phosphorylation (GO:0033129)	0.00993884	0.15407	0	0	18.2914	84.347	FMR1;MAPK3
positive regulation of protein glycosylation (GO:0060050)	0.00993884	0.15407	0	0	18.2914	84.347	ARFGEF1;CHP1
protein geranylgeranylation (GO:0018344)	0.00993884	0.15407	0	0	18.2914	84.347	PGGT1B;CHM
protein localization to nuclear envelope (GO:0090435)	0.00993884	0.15407	0	0	18.2914	84.347	NUP155;NUTF2
regulation of cellular amide metabolic process (GO:0034248)	0.00999254	0.15407	0	0	5.23935	24.132	RBM3;APP;MTPN;ROCK1
chromatin remodeling at centromere (GO:0031055)	0.00999254	0.15407	0	0	5.23935	24.132	CENPH;SMARCA5;OIP5;CENPQ
regulation of transcription involved in G1/S transition of mitotic cell cycle (GO:0000083)	0.00999254	0.15407	0	0	5.23935	24.132	DHFR;NPAT;POLA1;TYMS
superoxide metabolic process (GO:0006801)	0.00999254	0.15407	0	0	5.23935	24.132	NCF1;PRDX1;CYBB;SOD2
positive regulation of binding (GO:0051099)	0.0103354	0.15782	0	0	3.10192	14.1825	APP;RALB;HMGB1;RAN;NME1;STK3;TAF1
regulation of cytoskeleton organization (GO:0051493)	0.0103471	0.15782	0	0	2.83153	12.9431	PRKAA1;ROCK1;ROCK2;KATNBL1;IQGAP1;PAK2;RHOA;MAPK3
iron ion transport (GO:0006826)	0.0105018	0.159325	0	0	4.07919	18.5856	ATP6V1A;ABCB7;CLTC;IREB2;ATP6V0A1
positive regulation of protein phosphorylation (GO:0001934)	0.0112641	0.165821	0	0	1.88876	8.47323	APP;DDX3X;RALB;ANGPT1;ROCK2;FMR1;HGF;IQGAP1;RAP2C;TWSG1;CCND2;RAP1A;HAX1;CALM3;TAB2;CALM1;PAK2;MAPK3
mesenchymal cell differentiation (GO:0048762)	0.0113944	0.165821	0	0	3.9903	17.8551	DDX17;ROCK1;ROCK2;HGF;LIMS1
regulation of early endosome to late endosome transport (GO:2000641)	0.0114561	0.165821	0	0	7.32618	32.7424	MTMR2;MSN;MAPK3
regulation of vascular endothelial cell proliferation (GO:1905562)	0.0114561	0.165821	0	0	7.32618	32.7424	ITGA4;SP1;HMGB1
glycoprotein catabolic process (GO:0006516)	0.0114561	0.165821	0	0	7.32618	32.7424	EDEM1;NGLY1;STT3B
RNA destabilization (GO:0050779)	0.0114561	0.165821	0	0	7.32618	32.7424	ROCK1;ROCK2;METTL3
positive regulation of cardiac muscle hypertrophy (GO:0010613)	0.0114561	0.165821	0	0	7.32618	32.7424	MTPN;ROCK1;ROCK2
positive regulation of phosphoprotein phosphatase activity (GO:0032516)	0.0114561	0.165821	0	0	7.32618	32.7424	PPP1R12A;CALM3;CALM1
prostanoid metabolic process (GO:0006692)	0.0114561	0.165821	0	0	7.32618	32.7424	ACOX1;PTGR2;PTGS1
regulation of G1/S transition of mitotic cell cycle (GO:2000045)	0.0116688	0.168042	0	0	3.39178	15.0963	RBL2;ANKRD17;DLG1;DDX3X;CCND2;CDK6
organelle disassembly (GO:1903008)	0.0123603	0.176279	0	0	4.88956	21.4811	UFM1;KIF5B;EIF2D;ZFAND1
ubiquitin-dependent ERAD pathway (GO:0030433)	0.0132695	0.176279	0	0	3.2902	14.2212	EDEM1;DNAJC10;UBQLN1;ERLIN1;UBE4B;STT3B
positive regulation of chemokine production (GO:0032722)	0.0133316	0.176279	0	0	3.82365	16.509	APP;DDX3X;SYK;MBP;HMGB1
positive regulation of macroautophagy (GO:0016239)	0.0133316	0.176279	0	0	3.82365	16.509	BNIP3L;RALB;BNIP3;PIP4K2A;PAFAH1B2
positive regulation of phagocytosis (GO:0050766)	0.0133316	0.176279	0	0	3.82365	16.509	RAB31;LMAN2;RAB27A;ANO6;CD47
carbohydrate derivative catabolic process (GO:1901136)	0.0133387	0.176279	0	0	6.86794	29.6495	NGLY1;STT3B;DERA
regulation of synaptic vesicle exocytosis (GO:2000300)	0.0133387	0.176279	0	0	6.86794	29.6495	RAP1B;RAP1A;FMR1
membrane organization (GO:0061024)	0.0135391	0.176279	0	0	2.09608	9.01769	ACTR2;NUP155;UBXN2A;CLTC;SNAP23;M6PR;SERP1;TMEM33;TTPA;CHP1;VAMP4;DNM1L;EPS15
cellular response to oxygen-containing compound (GO:1901701)	0.0136223	0.176279	0	0	1.92763	8.28121	NCF1;CHUK;ROCK2;TPM1;ZFAND1;HMGB1;RHOA;PRDX3;RAP1B;RAP1A;CREB1;RRAGC;PDK3;ADAM9;MAPK3;TAF1
amino sugar catabolic process (GO:0046348)	0.0136698	0.176279	0	0	14.6323	62.8102	GNPDA1;NPL
dopamine transport (GO:0015872)	0.0136698	0.176279	0	0	14.6323	62.8102	SLC22A3;SLC18A2
regulation of potassium ion export across plasma membrane (GO:1903764)	0.0136698	0.176279	0	0	14.6323	62.8102	DLG1;ANO6
ribonucleoprotein complex disassembly (GO:0032988)	0.0136698	0.176279	0	0	14.6323	62.8102	KIF5B;ZFAND1
ribosomal large subunit export from nucleus (GO:0000055)	0.0136698	0.176279	0	0	14.6323	62.8102	XPO1;RAN
ribosomal small subunit export from nucleus (GO:0000056)	0.0136698	0.176279	0	0	14.6323	62.8102	XPO1;RAN
rRNA-containing ribonucleoprotein complex export from nucleus (GO:0071428)	0.0136698	0.176279	0	0	14.6323	62.8102	XPO1;RAN
selenocysteine incorporation (GO:0001514)	0.0136698	0.176279	0	0	14.6323	62.8102	SEPSECS;SELENOT
membrane fission (GO:0090148)	0.0136698	0.176279	0	0	14.6323	62.8102	DNM1L;SLC25A46
translational readthrough (GO:0006451)	0.0136698	0.176279	0	0	14.6323	62.8102	SEPSECS;SELENOT
tRNA transcription by RNA polymerase III (GO:0042797)	0.0136698	0.176279	0	0	14.6323	62.8102	GTF3C2;GTF3C6
negative regulation of protein import (GO:1904590)	0.0136698	0.176279	0	0	14.6323	62.8102	UFM1;CHP1
negative regulation of protein import into nucleus (GO:0042308)	0.0136698	0.176279	0	0	14.6323	62.8102	UFM1;CHP1
positive regulation of chemokine (C-X-C motif) ligand 2 production (GO:2000343)	0.0136698	0.176279	0	0	14.6323	62.8102	MBP;HMGB1
Ras protein signal transduction (GO:0007265)	0.0141093	0.181123	0	0	2.4919	10.6178	RAP1B;RAP2C;NRAS;RAP1A;RALB;ROCK1;ROCK2;SHOC2;RHOA
protein modification by small protein conjugation (GO:0032446)	0.0143309	0.182906	0	0	1.80455	7.66093	NDC1;CRBN;CUL5;NUP155;UBE2B;BCL11A;UBA6;UBE2D3;RNF38;DCUN1D1;KLHL24;CHFR;KLHL9;UFM1;RNF138;KLHL7;CDC27;UBA3;CBLL1
regulation of focal adhesion assembly (GO:0051893)	0.0143786	0.182906	0	0	3.74542	15.8881	SLK;ROCK1;ROCK2;RHOA;LIMS1
negative regulation of programmed cell death (GO:0043069)	0.0144416	0.182906	0	0	1.83577	7.77932	MED1;BNIP3L;PRKAA1;DDX3X;ARL6IP1;ANGPT1;ANXA4;HGF;BNIP3;PRDX3;UFM1;CCND2;HMGN5;HAX1;BAG1;TAX1BP1;YME1L1;PAK2
regulation of receptor internalization (GO:0002090)	0.0150593	0.188208	0	0	4.58349	19.2312	ATAD1;MTMR2;ANGPT1;FMR1
membrane fusion (GO:0061025)	0.0150593	0.188208	0	0	4.58349	19.2312	UBXN2A;SNAP23;CHP1;DNM1L
mitochondrion disassembly (GO:0061726)	0.0150593	0.188208	0	0	4.58349	19.2312	FUNDC2;FUNDC1;BNIP3;CISD2
cellular response to nitrogen compound (GO:1901699)	0.0153869	0.189794	0	0	6.46361	26.9806	ROCK2;FMR1;ATRX
establishment of epithelial cell polarity (GO:0090162)	0.0153869	0.189794	0	0	6.46361	26.9806	CDC42;MSN;RHOA
negative regulation of dephosphorylation (GO:0035305)	0.0153869	0.189794	0	0	6.46361	26.9806	URI1;CHP1;ARPP19
establishment of protein localization to organelle (GO:0072594)	0.0159491	0.195033	0	0	3.1487	13.0304	SYK;NUP155;LAMP2;HEATR3;NUTF2;RAN
protein import into nucleus (GO:0006606)	0.0159491	0.195033	0	0	3.1487	13.0304	SYK;NUP155;HEATR3;NUTF2;KPNA3;RAN
centromere complex assembly (GO:0034508)	0.0165373	0.198444	0	0	4.44437	18.2314	CENPH;SMARCA5;OIP5;CENPQ
regulation of microtubule cytoskeleton organization (GO:0070507)	0.0165373	0.198444	0	0	4.44437	18.2314	PRKAA1;ROCK1;MAPRE2;SKA2
phagosome maturation (GO:0090382)	0.0165373	0.198444	0	0	4.44437	18.2314	ATP6V1A;RAB32;RAB31;ATP6V0A1
regulation of mRNA stability (GO:0043488)	0.0166429	0.198444	0	0	2.41864	9.90621	XPO1;ROCK1;ROCK2;FMR1;METTL3;SERBP1;HNRNPU;PABPC1;ELAVL1
response to glucagon (GO:0033762)	0.0176022	0.198444	0	0	6.10421	24.6594	CREB1;PRKAR2B;PRKACB
stress granule assembly (GO:0034063)	0.0176022	0.198444	0	0	6.10421	24.6594	DDX3X;CSDE1;PRRC2C
positive regulation of phosphatase activity (GO:0010922)	0.0176022	0.198444	0	0	6.10421	24.6594	PLEK;CALM3;CALM1
positive regulation of translation (GO:0045727)	0.0176839	0.198444	0	0	2.76695	11.1649	RBM3;KHDRBS1;DDX3X;FMR1;METTL3;LARP4;ELAVL1
protein localization to presynapse (GO:1905383)	0.0179068	0.198444	0	0	12.193	49.0472	KIF5B;RAB27B
anterograde axonal protein transport (GO:0099641)	0.0179068	0.198444	0	0	12.193	49.0472	KIF5B;RAB27B
axo-dendritic protein transport (GO:0099640)	0.0179068	0.198444	0	0	12.193	49.0472	KIF5B;RAB27B
regulation of CD4-positive, alpha-beta T cell activation (GO:2000514)	0.0179068	0.198444	0	0	12.193	49.0472	TWSG1;CD55
regulation of cyclic-nucleotide phosphodiesterase activity (GO:0051342)	0.0179068	0.198444	0	0	12.193	49.0472	CALM3;CALM1
regulation of protein localization to early endosome (GO:1902965)	0.0179068	0.198444	0	0	12.193	49.0472	ROCK2;MSN
histone H2A-K119 monoubiquitination (GO:0036353)	0.0179068	0.198444	0	0	12.193	49.0472	PCGF3;TRIM37
tRNA transcription (GO:0009304)	0.0179068	0.198444	0	0	12.193	49.0472	GTF3C2;GTF3C6
monoamine transport (GO:0015844)	0.0179068	0.198444	0	0	12.193	49.0472	SLC22A3;SLC18A2
negative regulation of cAMP-dependent protein kinase activity (GO:2000480)	0.0179068	0.198444	0	0	12.193	49.0472	PRKAR2B;PKIG
positive regulation of early endosome to late endosome transport (GO:2000643)	0.0179068	0.198444	0	0	12.193	49.0472	MTMR2;MSN
positive regulation of membrane invagination (GO:1905155)	0.0179068	0.198444	0	0	12.193	49.0472	RAB31;ANO6
positive regulation of protein localization to early endosome (GO:1902966)	0.0179068	0.198444	0	0	12.193	49.0472	ROCK2;MSN
positive regulation of protein localization to endosome (GO:1905668)	0.0179068	0.198444	0	0	12.193	49.0472	ROCK2;MSN
positive regulation of ryanodine-sensitive calcium-release channel activity (GO:0060316)	0.0179068	0.198444	0	0	12.193	49.0472	CALM3;CALM1
protein localization to microtubule (GO:0035372)	0.0179068	0.198444	0	0	12.193	49.0472	CRIPT;HNRNPU
histone exchange (GO:0043486)	0.018103	0.199063	0	0	4.31343	17.3041	CENPH;SMARCA5;OIP5;CENPQ
ncRNA export from nucleus (GO:0097064)	0.018103	0.199063	0	0	4.31343	17.3041	NDC1;NUP155;NCBP2;RAN
regulation of cellular response to heat (GO:1900034)	0.0189813	0.204636	0	0	3.01884	11.9676	YWHAE;NDC1;NUP155;CHORDC1;BAG1;MAPK3
negative regulation of NF-kappaB transcription factor activity (GO:0032088)	0.0189813	0.204636	0	0	3.01884	11.9676	CHUK;ANXA4;TAX1BP1;ERBIN;CHP1;TRIM37
platelet degranulation (GO:0002576)	0.0190314	0.204636	0	0	2.51523	9.96448	APP;HGF;LAMP2;STXBP2;PLEK;RAB27B;FAM3C;CALM1
receptor metabolic process (GO:0043112)	0.0191147	0.204636	0	0	3.46203	13.7003	ITGB1;RAB31;CALCRL;SYK;CLTC
regulation of tumor necrosis factor-mediated signaling pathway (GO:0010803)	0.0191147	0.204636	0	0	3.46203	13.7003	CHUK;SYK;SPPL2A;TAX1BP1;RFFL
positive regulation of mitotic cell cycle phase transition (GO:1901992)	0.0191147	0.204636	0	0	3.46203	13.7003	ANKRD17;DDX3X;CCND2;CDC27;DTL
positive regulation of protein binding (GO:0032092)	0.0191147	0.204636	0	0	3.46203	13.7003	APP;RALB;RAN;STK3;TAF1
mitochondrion organization (GO:0007005)	0.0193762	0.206656	0	0	2.23236	8.80378	RAB32;PRDX3;BNIP3L;AGTPBP1;HAX1;BNIP3;YME1L1;DNM1L;GABPA;SLC25A36
regulation of nitric-oxide synthase activity (GO:0050999)	0.0197578	0.209936	0	0	4.18997	16.4423	DHFR;LYPLA1;ZDHHC21;CALM1
positive regulation of gene expression (GO:0010628)	0.0198834	0.210482	0	0	1.6876	6.61178	MED1;APP;PRKAA1;DDX3X;ROCK1;ANGPT1;ROCK2;FMR1;METTL3;SMARCA5;RAB27A;MSN;LARP4;ELAVL1;RBM3;HMGN5;FUBP3;SP1;GABPA;LIMS1;MAPK3
positive regulation of dendritic spine development (GO:0060999)	0.0199856	0.210777	0	0	5.78263	22.626	BHLHB9;FMR1;CAPRIN1
regulation of NIK/NF-kappaB signaling (GO:1901222)	0.0200736	0.210922	0	0	2.97789	11.6386	APP;DLG1;DDX3X;ADIPOR1;RHOA;LIMS1
organelle assembly (GO:0070925)	0.0205152	0.214766	0	0	1.73198	6.7315	PLK4;ACTR2;DDX3X;UBXN2A;TMOD3;NEK7;PRRC2C;SNX10;RAB32;ABLIM1;RP2;TMEM237;CSDE1;UBQLN1;TUBGCP4;MAPRE2;EXOC2;RAB8A;RAB8B
autophagy of mitochondrion (GO:0000422)	0.0215029	0.222825	0	0	4.07338	15.64	FUNDC2;FUNDC1;BNIP3;CISD2
negative regulation of intracellular protein transport (GO:0090317)	0.0225376	0.222825	0	0	5.49322	20.8334	LMAN1;UFM1;CHP1
positive regulation of receptor internalization (GO:0002092)	0.0225376	0.222825	0	0	5.49322	20.8334	ATAD1;ANGPT1;FMR1
positive regulation of transcription by RNA polymerase I (GO:0045943)	0.0225376	0.222825	0	0	5.49322	20.8334	PWP1;WDR43;PHF8
androgen biosynthetic process (GO:0006702)	0.0226202	0.222825	0	0	10.4506	39.5963	MED1;SRD5A1
regulation of ER-associated ubiquitin-dependent protein catabolic process (GO:1903069)	0.0226202	0.222825	0	0	10.4506	39.5963	USP14;UBQLN1
regulation of leukocyte degranulation (GO:0043300)	0.0226202	0.222825	0	0	10.4506	39.5963	SYK;STXBP2
endosome to melanosome transport (GO:0035646)	0.0226202	0.222825	0	0	10.4506	39.5963	RAB32;AP1G1
endosome to pigment granule transport (GO:0043485)	0.0226202	0.222825	0	0	10.4506	39.5963	RAB32;AP1G1
glucosamine-containing compound catabolic process (GO:1901072)	0.0226202	0.222825	0	0	10.4506	39.5963	GNPDA1;CTBS
inositol metabolic process (GO:0006020)	0.0226202	0.222825	0	0	10.4506	39.5963	IMPA1;PPIP5K2
mitochondrial fragmentation involved in apoptotic process (GO:0043653)	0.0226202	0.222825	0	0	10.4506	39.5963	BNIP3;DNM1L
negative regulation of biomineralization (GO:0110150)	0.0226202	0.222825	0	0	10.4506	39.5963	ROCK1;ROCK2
negative regulation of glycoprotein biosynthetic process (GO:0010561)	0.0226202	0.222825	0	0	10.4506	39.5963	ITM2A;ITM2B
positive regulation of autophagosome assembly (GO:2000786)	0.0226202	0.222825	0	0	10.4506	39.5963	RALB;PIP4K2A
positive regulation of mitochondrial membrane permeability involved in apoptotic process (GO:1902110)	0.0226202	0.222825	0	0	10.4506	39.5963	BNIP3L;BNIP3
positive regulation of phagocytosis, engulfment (GO:0060100)	0.0226202	0.222825	0	0	10.4506	39.5963	RAB31;ANO6
response to light stimulus (GO:0009416)	0.0232702	0.227125	0	0	3.27606	12.3199	UBE2B;PCLAF;USP1;UBE4B;DTL
regulation of protein dephosphorylation (GO:0035304)	0.0233393	0.227125	0	0	3.96308	14.8917	PPP1R7;CALM3;CALM1;ARPP19
regulation of release of cytochrome c from mitochondria (GO:0090199)	0.0233393	0.227125	0	0	3.96308	14.8917	BNIP3;HGF;GHITM;DNM1L
regulation of primary metabolic process (GO:0080090)	0.0234608	0.227125	0	0	2.41152	9.04905	MED1;NQO1;GGPS1;TBL1XR1;SP1;ROCK2;TBL1X;ADIPOR1
regulation of cell cycle process (GO:0010564)	0.0235371	0.227125	0	0	2.59845	9.74205	PLK4;CDC42;KLHL9;CALM3;PRPF40A;CALM1;BUB1
protein localization to nucleus (GO:0034504)	0.0235371	0.227125	0	0	2.59845	9.74205	YWHAE;NUP155;SYK;HNRNPU;HEATR3;NUTF2;RAN
response to calcium ion (GO:0051592)	0.0246281	0.236655	0	0	2.57233	9.52759	PRKAA1;ADAM9;CPNE3;CALM3;IQGAP1;CALM1;SLC25A13
I-kappaB kinase/NF-kappaB signaling (GO:0007249)	0.024775	0.236655	0	0	3.21842	11.9015	CHUK;ROCK1;ROCK2;TAB2;AZI2
negative regulation of kinase activity (GO:0033673)	0.024775	0.236655	0	0	3.21842	11.9015	PRDX3;HNRNPU;CHP1;PAK2;YWHAG
regulation of cardiac muscle hypertrophy (GO:0010611)	0.0252585	0.238067	0	0	5.23137	19.2441	MTPN;ROCK1;ROCK2
regulation of monooxygenase activity (GO:0032768)	0.0252585	0.238067	0	0	5.23137	19.2441	LYPLA1;ZDHHC21;CALM1
lipid translocation (GO:0034204)	0.0252585	0.238067	0	0	5.23137	19.2441	ABCC1;TMEM30A;ATP11B
positive regulation of cell-substrate junction organization (GO:0150117)	0.0252585	0.238067	0	0	5.23137	19.2441	ROCK1;MAPRE2;LIMS1
protein ubiquitination (GO:0016567)	0.0256949	0.241379	0	0	1.61991	5.93125	CRBN;CUL5;UBE2B;UBA6;UBE2D3;RNF38;LNPEP;UBE4B;KLHL24;CHFR;KLHL9;RNF138;KLHL7;CDC27;TRIM37;BLMH;SKP2;RNF141;DTL;CBLL1;DZIP3;TAF1
cell cycle G1/S phase transition (GO:0044843)	0.0263409	0.244205	0	0	3.16277	11.5018	PPP6C;KHDRBS1;CDK6;CUL5;PHF8
cellular response to reactive oxygen species (GO:0034614)	0.0263409	0.244205	0	0	3.16277	11.5018	PRDX3;NCF1;CHUK;TPM1;MAPK3
regulation of cell motility (GO:2000145)	0.0264413	0.244205	0	0	2.35328	8.54905	DOCK10;SLK;CDK6;SERPINE2;ROCK1;ROCK2;SPATA13;RHOA
regulation of apoptotic process (GO:0042981)	0.0267459	0.244205	0	0	1.51039	5.46967	ITGB1;PRKAA1;RBM25;DDX3X;ARL6IP1;CHM;HMGB1;NDRG1;STK3;PRDX3;SLK;HMGN5;CCND2;BAG1;DNM1L;SKP2;PAK2;MED1;BNIP3L;ANGPT1;ANXA4;HGF;BNIP3;ANO6;NME1;UFM1;HAX1;TAX1BP1;YME1L1
protein prenylation (GO:0018342)	0.0277817	0.244205	0	0	9.1438	32.7657	PGGT1B;CHM
cellular response to dopamine (GO:1903351)	0.0277817	0.244205	0	0	9.1438	32.7657	GABPA;MAPK3
cellular response to hydroxyurea (GO:0072711)	0.0277817	0.244205	0	0	9.1438	32.7657	FMR1;ATRX
regulation of high voltage-gated calcium channel activity (GO:1901841)	0.0277817	0.244205	0	0	9.1438	32.7657	CALM3;CALM1
regulation of histone phosphorylation (GO:0033127)	0.0277817	0.244205	0	0	9.1438	32.7657	FMR1;MAPK3
dosage compensation (GO:0007549)	0.0277817	0.244205	0	0	9.1438	32.7657	METTL3;HNRNPU
regulation of phagocytosis, engulfment (GO:0060099)	0.0277817	0.244205	0	0	9.1438	32.7657	RAB31;ANO6
formation of translation preinitiation complex (GO:0001731)	0.0277817	0.244205	0	0	9.1438	32.7657	EIF5;EIF2D
removal of superoxide radicals (GO:0019430)	0.0277817	0.244205	0	0	9.1438	32.7657	PRDX1;SOD2
response to dopamine (GO:1903350)	0.0277817	0.244205	0	0	9.1438	32.7657	GABPA;MAPK3
serine family amino acid catabolic process (GO:0009071)	0.0277817	0.244205	0	0	9.1438	32.7657	GCSH;DLD
N-acetylneuraminate metabolic process (GO:0006054)	0.0277817	0.244205	0	0	9.1438	32.7657	GNPDA1;NPL
positive regulation of dendritic spine morphogenesis (GO:0061003)	0.0277817	0.244205	0	0	9.1438	32.7657	BHLHB9;CAPRIN1
positive regulation of keratinocyte migration (GO:0051549)	0.0277817	0.244205	0	0	9.1438	32.7657	ADAM9;MAPRE2
positive regulation of tissue remodeling (GO:0034105)	0.0277817	0.244205	0	0	9.1438	32.7657	ROCK1;ROCK2
positive regulation of vasculogenesis (GO:2001214)	0.0277817	0.244205	0	0	9.1438	32.7657	RAP1A;HIF1AN
regulation of protein kinase activity (GO:0045859)	0.0281077	0.244205	0	0	2.49702	8.91866	RAP2C;RAP1A;CHP1;TAB2;IQGAP1;PAK2;YWHAG
protein quality control for misfolded or incompletely synthesized proteins (GO:0006515)	0.0281477	0.244205	0	0	4.99332	17.8276	ATXN3;NGLY1;YME1L1
regulation of cardiac muscle cell action potential (GO:0098901)	0.0281477	0.244205	0	0	4.99332	17.8276	DLG1;CALM3;CALM1
endosome transport via multivesicular body sorting pathway (GO:0032509)	0.0281477	0.244205	0	0	4.99332	17.8276	LAPTM4B;LEPROTL1;TMEM50B
positive regulation of peptidyl-threonine phosphorylation (GO:0010800)	0.0281477	0.244205	0	0	4.99332	17.8276	APP;CALM3;CALM1
mitotic spindle assembly (GO:0090307)	0.0294063	0.253439	0	0	3.66528	12.9258	STAG1;BCCIP;CEP192;RHOA
positive regulation of mRNA catabolic process (GO:0061014)	0.0294063	0.253439	0	0	3.66528	12.9258	ROCK1;ROCK2;METTL3;PABPC1
regulation of cell-matrix adhesion (GO:0001952)	0.0296587	0.253439	0	0	3.05703	10.7546	SLK;CDK6;ROCK1;ROCK2;RHOA
regulation of cellular catabolic process (GO:0031329)	0.0296587	0.253439	0	0	3.05703	10.7546	RRAGC;ROCK1;CISD2;PIP4K2A;RAB8A
protein autoubiquitination (GO:0051865)	0.0296587	0.253439	0	0	3.05703	10.7546	UBE2B;UBE2D3;TRIM37;KLHL24;RNF141
positive regulation of transcription by RNA polymerase II (GO:0045944)	0.030107	0.256498	0	0	1.44652	5.06714	APP;DDX3X;HNRNPU;MED19;CCNC;HMGB1;HOXA10;NPAT;NAMPT;MLX;TBL1X;GABPA;MAPK3;SMAD2;DDX17;MED1;ACTR2;PPP1R12A;PHF10;CHUK;HGF;TCF12;ATAD2;ATRX;SMARCA5;LARP7;MLLT10;HAX1;CREB1;FUBP3;SP1;TBL1XR1;SUB1;SP3
protein-containing complex subunit organization (GO:0043933)	0.0306039	0.25995	0	0	2.44921	8.53948	NDC1;WIPF1;CAPZA2;TUBGCP4;DNM1L;KPNA3;SKAP2
regulation of potassium ion transmembrane transporter activity (GO:1901016)	0.0312047	0.261917	0	0	4.77598	16.5592	ITGB1;YWHAE;DLG1
endothelial cell development (GO:0001885)	0.0312047	0.261917	0	0	4.77598	16.5592	RAP1B;RAP1A;MSN
lamellipodium assembly (GO:0030032)	0.0312047	0.261917	0	0	4.77598	16.5592	ITGB1;ABLIM1;SPATA13
positive regulation of G1/S transition of mitotic cell cycle (GO:1900087)	0.0312047	0.261917	0	0	4.77598	16.5592	ANKRD17;DDX3X;CCND2
cellular response to nutrient levels (GO:0031669)	0.0314118	0.262877	0	0	3.00676	10.4051	PRKAA1;RALB;RRAGC;LAMP2;VPS41
regulation of cysteine-type endopeptidase activity involved in apoptotic process (GO:0043281)	0.031864	0.265877	0	0	2.65375	9.14557	YWHAE;DDX3X;ARL6IP1;SYK;HGF;HMGB1
protein N-linked glycosylation (GO:0006487)	0.0332286	0.267686	0	0	2.95811	10.0704	LMAN1;B4GALT1;DOLPP1;MAGT1;STT3B
positive regulation of cellular component organization (GO:0051130)	0.0332451	0.267686	0	0	2.40318	8.18007	LMAN1;GNL3L;TMEM30A;SYK;ABCB7;BNIP3;CBLL1
regulation of amyloid precursor protein biosynthetic process (GO:0042984)	0.0333641	0.267686	0	0	8.1274	27.6354	ITM2A;ITM2B
regulation of CD4-positive, alpha-beta T cell proliferation (GO:2000561)	0.0333641	0.267686	0	0	8.1274	27.6354	TWSG1;CD55
cellular response to superoxide (GO:0071451)	0.0333641	0.267686	0	0	8.1274	27.6354	PRDX1;SOD2
regulation of myeloid leukocyte mediated immunity (GO:0002886)	0.0333641	0.267686	0	0	8.1274	27.6354	SYK;STXBP2
response to hydroxyurea (GO:0072710)	0.0333641	0.267686	0	0	8.1274	27.6354	FMR1;ATRX
synaptic vesicle transport (GO:0048489)	0.0333641	0.267686	0	0	8.1274	27.6354	KIF5B;RAB27A
tetrahydrobiopterin metabolic process (GO:0046146)	0.0333641	0.267686	0	0	8.1274	27.6354	DHFR;CALM1
tetrahydrofolate metabolic process (GO:0046653)	0.0333641	0.267686	0	0	8.1274	27.6354	DHFR;TYMS
positive regulation of cytoplasmic transport (GO:1903651)	0.0333641	0.267686	0	0	8.1274	27.6354	MTMR2;MSN
positive regulation of integrin activation (GO:0033625)	0.0333641	0.267686	0	0	8.1274	27.6354	RAP1B;PLEK
positive regulation of vacuole organization (GO:0044090)	0.0333641	0.267686	0	0	8.1274	27.6354	RALB;PIP4K2A
positive regulation of autophagy (GO:0010508)	0.0334017	0.267686	0	0	2.62202	8.91264	BNIP3L;PRKAA1;ROCK1;BNIP3;HMGB1;PAFAH1B2
regulation of DNA metabolic process (GO:0051052)	0.0339223	0.271092	0	0	3.49039	11.8104	PARG;SUB1;USP1;NUCKS1
cellular response to cadmium ion (GO:0071276)	0.0344285	0.273592	0	0	4.57674	15.4185	NCF1;CHUK;MAPK3
dendritic spine organization (GO:0097061)	0.0344285	0.273592	0	0	4.57674	15.4185	CDC42;DOCK10;MTMR2
cellular response to lectin (GO:1990858)	0.0346209	0.273592	0	0	2.38081	8.00737	NRAS;CHUK;SYK;TAB2;CLEC4E;PRKACB;PAK2
stimulatory C-type lectin receptor signaling pathway (GO:0002223)	0.0346209	0.273592	0	0	2.38081	8.00737	NRAS;CHUK;SYK;TAB2;CLEC4E;PRKACB;PAK2
positive regulation of transport (GO:0051050)	0.0349868	0.275715	0	0	2.59104	8.68721	FMR1;LMAN2;CHP1;RAB27A;CD47;CBLL1
transcription, DNA-templated (GO:0006351)	0.0356817	0.280413	0	0	1.92858	6.42819	GTF3C2;RRAGC;FUBP3;NCBP2;GTF3C6;COPS2;SMARCA5;TRIP11;PWP1;TAF2;TAF1
regulation of lipid metabolic process (GO:0019216)	0.0366195	0.286197	0	0	2.56078	8.46895	MED1;GGPS1;TBL1XR1;SP1;TBL1X;ADIPOR1
regulation of peptidyl-tyrosine phosphorylation (GO:0050730)	0.0366195	0.286197	0	0	2.56078	8.46895	RAP2C;APP;HAX1;ANGPT1;HGF;PAK2
protein localization to organelle (GO:0033365)	0.0369394	0.287767	0	0	2.1942	7.23752	YWHAE;APP;DDX3X;SERP1;TMEM30A;LAMP2;ARL1;SNX10
protein localization to membrane (GO:0072657)	0.0370232	0.287767	0	0	1.98896	6.55604	NDC1;RAB32;DLG1;RAP1A;NUP155;ITGA4;ROCK1;ROCK2;RAB8A;RAB8B
regulation of protein transport (GO:0051223)	0.0378175	0.289899	0	0	4.39345	14.3885	CHP1;ARFIP1;LCP1
regulation of reactive oxygen species biosynthetic process (GO:1903426)	0.0378175	0.289899	0	0	4.39345	14.3885	ABCB7;RAB27A;SLC18A2
receptor-mediated endocytosis (GO:0006898)	0.0382565	0.289899	0	0	2.17783	7.10724	ITGB1;RAB31;CALCRL;SYK;AP1G1;CLTC;M6PR;EPS15
negative regulation of DNA-binding transcription factor activity (GO:0043433)	0.0382565	0.289899	0	0	2.17783	7.10724	CHUK;ANXA4;BHLHE40;TAX1BP1;ERBIN;CHP1;TRIM37;TAF1
nitrogen compound transport (GO:0071705)	0.0382565	0.289899	0	0	2.17783	7.10724	NDC1;SLC22A3;ABCC1;CALCRL;TMEM30A;ATP11B;SCAMP3;SLC18A2
positive regulation of endocytosis (GO:0045807)	0.0388196	0.289899	0	0	3.33139	10.8231	CDC42;RAB31;ANO6;CBLL1
regulation of cellular response to stress (GO:0080135)	0.038973	0.289899	0	0	2.3161	7.51548	YWHAE;NDC1;NUP155;ROCK2;CHORDC1;BAG1;MAPK3
regulation of protein binding (GO:0043393)	0.038973	0.289899	0	0	2.3161	7.51548	APP;GNL3L;RALB;ROCK1;RAN;STK3;TAF1
regulation of actin filament depolymerization (GO:0030834)	0.0393413	0.289899	0	0	7.31429	23.6652	MTPN;PLEK
regulation of amyloid precursor protein catabolic process (GO:1902991)	0.0393413	0.289899	0	0	7.31429	23.6652	ROCK1;ROCK2
regulation of cell communication by electrical coupling involved in cardiac conduction (GO:1901844)	0.0393413	0.289899	0	0	7.31429	23.6652	CALM3;CALM1
carboxylic acid catabolic process (GO:0046395)	0.0393413	0.289899	0	0	7.31429	23.6652	GNPDA1;NPL
cell cycle checkpoint signaling (GO:0000075)	0.0393413	0.289899	0	0	7.31429	23.6652	BUB1;CHFR
regulation of keratinocyte migration (GO:0051547)	0.0393413	0.289899	0	0	7.31429	23.6652	ADAM9;MAPRE2
glycine metabolic process (GO:0006544)	0.0393413	0.289899	0	0	7.31429	23.6652	GCSH;DLD
magnesium ion transport (GO:0015693)	0.0393413	0.289899	0	0	7.31429	23.6652	MMGT1;MAGT1
tricarboxylic acid metabolic process (GO:0072350)	0.0393413	0.289899	0	0	7.31429	23.6652	IREB2;IDH3A
negative regulation of release of sequestered calcium ion into cytosol (GO:0051280)	0.0393413	0.289899	0	0	7.31429	23.6652	CALM3;CALM1
negative regulation of ryanodine-sensitive calcium-release channel activity (GO:0060315)	0.0393413	0.289899	0	0	7.31429	23.6652	CALM3;CALM1
negative regulation of transcription elongation from RNA polymerase II promoter (GO:0034244)	0.0393413	0.289899	0	0	7.31429	23.6652	HNRNPU;LARP7
innate immune response activating cell surface receptor signaling pathway (GO:0002220)	0.0404997	0.297662	0	0	2.2953	7.3598	NRAS;CHUK;SYK;TAB2;CLEC4E;PRKACB;PAK2
response to metal ion (GO:0010038)	0.0411404	0.298645	0	0	2.77826	8.86476	ADAM9;CALM3;CALM1;NDRG1;SLC25A13
response to cadmium ion (GO:0046686)	0.0413702	0.298645	0	0	4.22425	13.4551	NCF1;CHUK;MAPK3
hydrogen peroxide metabolic process (GO:0042743)	0.0413702	0.298645	0	0	4.22425	13.4551	PRDX3;ACOX1;PRDX1
lamellipodium organization (GO:0097581)	0.0413702	0.298645	0	0	4.22425	13.4551	ITGB1;ABLIM1;SPATA13
positive regulation of dephosphorylation (GO:0035306)	0.0413702	0.298645	0	0	4.22425	13.4551	PPP1R7;CALM3;CALM1
production of miRNAs involved in gene silencing by miRNA (GO:0035196)	0.0413702	0.298645	0	0	4.22425	13.4551	SMAD2;PUS10;METTL3
protein K11-linked ubiquitination (GO:0070979)	0.0413702	0.298645	0	0	4.22425	13.4551	UBE2B;UBE2D3;CDC27
macroautophagy (GO:0016236)	0.0420649	0.302888	0	0	2.27487	7.20803	PRKAA1;FUNDC1;LAMP2;VPS41;UBQLN1;PIP4K2A;PGAM5
cell junction organization (GO:0034330)	0.0432814	0.307151	0	0	2.73665	8.59316	CDC42;APP;RHOA;RAB8B;LIMS1
protein polyubiquitination (GO:0000209)	0.0433435	0.307151	0	0	1.72003	5.39847	UBE2B;UBE2D3;LNPEP;UBE4B;CHFR;RNF216;CDC27;TTC3;BLMH;SKP2;RFFL;DTL;DZIP3;TAF1
cilium assembly (GO:0060271)	0.0433435	0.307151	0	0	1.72003	5.39847	PLK4;YWHAE;ACTR2;SNX10;ABLIM1;PRKAR2B;TMEM237;RP2;TRIP11;CEP192;RAB8A;EXOC2;YWHAG;RAB8B
regulation of cellular component movement (GO:0051270)	0.0440995	0.307151	0	0	3.18622	9.94517	CDK6;ROCK1;ROCK2;RHOA
positive regulation of ion transport (GO:0043270)	0.0440995	0.307151	0	0	3.18622	9.94517	DLG1;KIF5B;ANO6;GPD1L
protein N-linked glycosylation via asparagine (GO:0018279)	0.0450847	0.307151	0	0	4.06759	12.6063	LMAN1;MAGT1;STT3B
cell projection organization (GO:0030030)	0.0450847	0.307151	0	0	4.06759	12.6063	ITGB1;CDC42;PLEK
protein neddylation (GO:0045116)	0.0456883	0.307151	0	0	6.64901	20.5183	DCUN1D1;UBA3
purine ribonucleoside triphosphate metabolic process (GO:0009205)	0.0456883	0.307151	0	0	6.64901	20.5183	AK3;RAN
regulation of cell communication by electrical coupling (GO:0010649)	0.0456883	0.307151	0	0	6.64901	20.5183	CALM3;CALM1
regulation of chemokine (C-X-C motif) ligand 2 production (GO:2000341)	0.0456883	0.307151	0	0	6.64901	20.5183	MBP;HMGB1
regulation of leukocyte adhesion to vascular endothelial cell (GO:1904994)	0.0456883	0.307151	0	0	6.64901	20.5183	ZDHHC21;RHOA
detection of calcium ion (GO:0005513)	0.0456883	0.307151	0	0	6.64901	20.5183	CALM3;CALM1
regulation of tube diameter (GO:0035296)	0.0456883	0.307151	0	0	6.64901	20.5183	ROCK1;ROCK2
ribosomal subunit export from nucleus (GO:0000054)	0.0456883	0.307151	0	0	6.64901	20.5183	XPO1;RAN
lipid oxidation (GO:0034440)	0.0456883	0.307151	0	0	6.64901	20.5183	ACOX1;ADIPOR1
synaptic vesicle localization (GO:0097479)	0.0456883	0.307151	0	0	6.64901	20.5183	KIF5B;RAB27A
transport along microtubule (GO:0010970)	0.0456883	0.307151	0	0	6.64901	20.5183	CDC42;APP
mitochondrial outer membrane permeabilization (GO:0097345)	0.0456883	0.307151	0	0	6.64901	20.5183	BNIP3L;BNIP3
vascular process in circulatory system (GO:0003018)	0.0456883	0.307151	0	0	6.64901	20.5183	ROCK1;ROCK2
negative regulation of alcohol biosynthetic process (GO:1902931)	0.0456883	0.307151	0	0	6.64901	20.5183	PLEK;ERLIN1
negative regulation of CD4-positive, alpha-beta T cell activation (GO:2000515)	0.0456883	0.307151	0	0	6.64901	20.5183	TWSG1;HMGB1
negative regulation of nucleocytoplasmic transport (GO:0046823)	0.0456883	0.307151	0	0	6.64901	20.5183	UFM1;CHP1
negative regulation of reactive oxygen species biosynthetic process (GO:1903427)	0.0456883	0.307151	0	0	6.64901	20.5183	ABCB7;SLC18A2
pentose-phosphate shunt (GO:0006098)	0.0456883	0.307151	0	0	6.64901	20.5183	RPE;DERA
positive regulation of ERAD pathway (GO:1904294)	0.0456883	0.307151	0	0	6.64901	20.5183	ATXN3;UBQLN1
positive regulation of protein acetylation (GO:1901985)	0.0456883	0.307151	0	0	6.64901	20.5183	PRKAA1;DDX3X
positive regulation of protein exit from endoplasmic reticulum (GO:0070863)	0.0456883	0.307151	0	0	6.64901	20.5183	TMEM30A;EDEM1
positive regulation of hydrolase activity (GO:0051345)	0.0468201	0.314015	0	0	2.08451	6.38162	DOCK10;ITGB1;RAP1A;CALM3;CALM1;MAPRE2;RHOA;LIMS1
mitotic nuclear division (GO:0140014)	0.0477609	0.31957	0	0	2.65705	8.08155	STAG1;BCCIP;CEP192;RHOA;RAN
prostaglandin metabolic process (GO:0006693)	0.0489586	0.326813	0	0	3.92211	11.8322	ACOX1;PTGR2;PTGS1
regulation of exocytosis (GO:0017157)	0.0497617	0.329846	0	0	3.05314	9.16099	RAB27A;RAB27B;RAB8A;RAB8B
regulation of intrinsic apoptotic signaling pathway (GO:2001242)	0.0497617	0.329846	0	0	3.05314	9.16099	URI1;DDX3X;UBQLN1;DNM1L
regulation of telomere maintenance via telomerase (GO:0032210)	0.0497617	0.329846	0	0	3.05314	9.16099	GNL3L;NEK7;HNRNPU;MAPK3
actin filament organization (GO:0007015)	0.0515364	0.334814	0	0	2.04077	6.05183	CDC42;DLG1;TPM3;TMOD3;TPM1;ABI1;LCP1;RHOA
protein modification by small protein conjugation or removal (GO:0070647)	0.0523812	0.334814	0	0	6.09461	17.9743	UBA6;UBA3
regulation of cAMP-dependent protein kinase activity (GO:2000479)	0.0523812	0.334814	0	0	6.09461	17.9743	PRKAR2B;PKIG
regulation of chromatin organization (GO:1902275)	0.0523812	0.334814	0	0	6.09461	17.9743	PARG;HNRNPU
cellular response to low-density lipoprotein particle stimulus (GO:0071404)	0.0523812	0.334814	0	0	6.09461	17.9743	ITGB1;SYK
COPII-coated vesicle cargo loading (GO:0090110)	0.0523812	0.334814	0	0	6.09461	17.9743	SEC23A;SEC24D
regulation of vasculogenesis (GO:2001212)	0.0523812	0.334814	0	0	6.09461	17.9743	RAP1A;HIF1AN
retinal metabolic process (GO:0042574)	0.0523812	0.334814	0	0	6.09461	17.9743	RDH11;RDH13
smooth muscle contraction (GO:0006939)	0.0523812	0.334814	0	0	6.09461	17.9743	ROCK1;ROCK2
negative regulation of DNA-templated transcription, elongation (GO:0032785)	0.0523812	0.334814	0	0	6.09461	17.9743	HNRNPU;LARP7
negative regulation of translational initiation (GO:0045947)	0.0523812	0.334814	0	0	6.09461	17.9743	FMR1;PAIP2
positive regulation of leukocyte degranulation (GO:0043302)	0.0523812	0.334814	0	0	6.09461	17.9743	SYK;AP1G1
positive regulation of lymphocyte migration (GO:2000403)	0.0523812	0.334814	0	0	6.09461	17.9743	APP;RHOA
regulation of cell division (GO:0051302)	0.0525047	0.334814	0	0	2.58194	7.60859	PLK4;KLHL9;PRPF40A;CALM3;CALM1
negative regulation of cysteine-type endopeptidase activity (GO:2000117)	0.0527356	0.334814	0	0	2.99068	8.79997	YWHAE;DDX3X;ARL6IP1;HGF
positive regulation of NIK/NF-kappaB signaling (GO:1901224)	0.0527356	0.334814	0	0	2.99068	8.79997	APP;DDX3X;RHOA;LIMS1
regulated exocytosis (GO:0045055)	0.0528575	0.334814	0	0	1.93434	5.68725	APP;RAB31;HGF;LAMP2;STXBP2;PLEK;RAB27B;FAM3C;CALM1
regulation of cellular biosynthetic process (GO:0031326)	0.0529896	0.334814	0	0	3.78667	11.124	MED1;CD47;ADIPOR1
cellular response to glucose stimulus (GO:0071333)	0.0529896	0.334814	0	0	3.78667	11.124	PRKAA1;PDK3;SELENOT
ERBB2 signaling pathway (GO:0038128)	0.0529896	0.334814	0	0	3.78667	11.124	CUL5;ERBIN;CPNE3
positive regulation of telomere maintenance (GO:0032206)	0.0529896	0.334814	0	0	3.78667	11.124	ATRX;NEK7;MAPK3
positive regulation of protein localization to membrane (GO:1905477)	0.0535113	0.337359	0	0	2.31711	6.78417	ITGB1;YWHAE;DLG1;KIF5B;CHP1;YWHAG
import into nucleus (GO:0051170)	0.0549758	0.345059	0	0	2.54595	7.38544	SYK;NUP155;HEATR3;NUTF2;RAN
negative regulation of developmental process (GO:0051093)	0.0549758	0.345059	0	0	2.54595	7.38544	CDK6;ROCK1;ROCK2;BCL11A;BNIP3
regulation of cyclin-dependent protein kinase activity (GO:1904029)	0.0558042	0.348715	0	0	2.93072	8.45778	CCND2;CCNI;CCNG1;BCCIP
nuclear membrane reassembly (GO:0031468)	0.0558042	0.348715	0	0	2.93072	8.45778	NDC1;NUP155;UBXN2A;RAN
apoptotic mitochondrial changes (GO:0008637)	0.0571749	0.354935	0	0	3.66026	10.4744	BNIP3;DNM1L;SOD2
exonucleolytic catabolism of deadenylated mRNA (GO:0043928)	0.0571749	0.354935	0	0	3.66026	10.4744	TTC37;CNOT6;LSM6
RNA stabilization (GO:0043489)	0.0571749	0.354935	0	0	3.66026	10.4744	HNRNPU;PABPC1;ELAVL1
antigen processing and presentation of exogenous peptide antigen via MHC class I (GO:0042590)	0.0575132	0.355479	0	0	2.51094	7.1706	NCF1;CHUK;SNAP23;CYBB;LNPEP
negative regulation of apoptotic signaling pathway (GO:2001234)	0.0575132	0.355479	0	0	2.51094	7.1706	URI1;DDX3X;HGF;GHITM;ZMYND11
cellular response to insulin stimulus (GO:0032869)	0.057918	0.355505	0	0	2.10608	5.99963	ATP6V1A;RAB31;NAMPT;AP3S1;RAB8A;ATP6V0A1;RAB8B
cellular protein localization (GO:0034613)	0.0593458	0.355505	0	0	1.63684	4.62304	ANGPT1;STXBP2;CLTC;ARL1;VPS26A;COPZ1;RAB32;RAB31;RRAGC;TMED3;ARFIP1;EIF2D;TBC1D22A;TMED5
regulation of dephosphorylation (GO:0035303)	0.0593971	0.355505	0	0	5.62551	15.8837	MTMR2;SMG7
cellular response to arsenic-containing substance (GO:0071243)	0.0593971	0.355505	0	0	5.62551	15.8837	DDX3X;ZFAND1
regulation of integrin activation (GO:0033623)	0.0593971	0.355505	0	0	5.62551	15.8837	RAP1B;PLEK
clathrin coat assembly (GO:0048268)	0.0593971	0.355505	0	0	5.62551	15.8837	CLTC;EPS15
contractile actin filament bundle assembly (GO:0030038)	0.0593971	0.355505	0	0	5.62551	15.8837	ITGB1;RHOA
endoplasmic reticulum tubular network organization (GO:0071786)	0.0593971	0.355505	0	0	5.62551	15.8837	ARL6IP1;TMEM33
GTP metabolic process (GO:0046039)	0.0593971	0.355505	0	0	5.62551	15.8837	AK3;RAN
stress fiber assembly (GO:0043149)	0.0593971	0.355505	0	0	5.62551	15.8837	ITGB1;RHOA
superoxide anion generation (GO:0042554)	0.0593971	0.355505	0	0	5.62551	15.8837	NCF1;CYBB
modulation by host of viral genome replication (GO:0044827)	0.0593971	0.355505	0	0	5.62551	15.8837	FMR1;NUCKS1
mRNA methylation (GO:0080009)	0.0593971	0.355505	0	0	5.62551	15.8837	METTL3;CBLL1
myoblast differentiation (GO:0045445)	0.0593971	0.355505	0	0	5.62551	15.8837	DDX17;MBNL1
protein kinase A signaling (GO:0010737)	0.0593971	0.355505	0	0	5.62551	15.8837	LCP1;PRKACB
protein glycosylation (GO:0006486)	0.0598789	0.357635	0	0	2.08884	5.881	GALNT7;B4GALT1;SERP1;GALNT1;DOLPP1;STT3B;MAGT1
regulation of amyloid-beta formation (GO:1902003)	0.0615118	0.360556	0	0	3.54201	9.87698	ROCK1;ROCK2;SP1
autophagosome maturation (GO:0097352)	0.0615118	0.360556	0	0	3.54201	9.87698	LAMP2;UBQLN1;CALM1
regulation of glucose metabolic process (GO:0010906)	0.0615118	0.360556	0	0	3.54201	9.87698	SDHAF3;PDK3;ADIPOR1
regulation of keratinocyte differentiation (GO:0045616)	0.0615118	0.360556	0	0	3.54201	9.87698	MED1;ROCK1;ROCK2
termination of RNA polymerase II transcription (GO:0006369)	0.0615118	0.360556	0	0	3.54201	9.87698	PCF11;NCBP2;CSTF2
tRNA export from nucleus (GO:0006409)	0.0615118	0.360556	0	0	3.54201	9.87698	NDC1;NUP155;RAN
tRNA-containing ribonucleoprotein complex export from nucleus (GO:0071431)	0.0615118	0.360556	0	0	3.54201	9.87698	NDC1;NUP155;RAN
negative regulation of mitochondrion organization (GO:0010823)	0.0615118	0.360556	0	0	3.54201	9.87698	BNIP3;HGF;GHITM
positive regulation of protein dephosphorylation (GO:0035307)	0.0615118	0.360556	0	0	3.54201	9.87698	PPP1R7;CALM3;CALM1
cellular response to metal ion (GO:0071248)	0.0618803	0.361968	0	0	2.07189	5.76515	PRKAA1;NCF1;CHUK;BNIP3;CPNE3;IQGAP1;MAPK3
Rho protein signal transduction (GO:0007266)	0.0622232	0.363009	0	0	2.81771	7.82485	CDC42;ROCK1;ROCK2;RHOA
positive regulation of cellular metabolic process (GO:0031325)	0.0623143	0.363009	0	0	2.22303	6.17015	ATAD1;STARD4;ANGPT1;FMR1;ECE1;GHITM
positive regulation of cell adhesion (GO:0045785)	0.0627863	0.36501	0	0	2.44373	6.76429	SYK;TPM1;ADAM9;CD47;LIMS1
MAPK cascade (GO:0000165)	0.0640988	0.369663	0	0	1.64993	4.5329	YWHAE;LYPLA1;CHUK;ANGPT1;HGF;CSF2RB;PPP1CB;NRAS;DLG1;SHOC2;MBP;CALM1;MAPK3
small GTPase mediated signal transduction (GO:0007264)	0.0646409	0.369663	0	0	2.20068	6.02747	NRAS;RALB;RGS19;RRAGC;CHP1;SHOC2
positive regulation of protein serine/threonine kinase activity (GO:0071902)	0.0646409	0.369663	0	0	2.20068	6.02747	CCND2;DDX3X;RALB;CALM3;CALM1;RHOA
blood vessel diameter maintenance (GO:0097746)	0.0659973	0.369663	0	0	3.43114	9.32634	ROCK1;ROCK2;ECE1
cellular response to amyloid-beta (GO:1904646)	0.0659973	0.369663	0	0	3.43114	9.32634	APP;ABCC1;ITGA4
cellular response to virus (GO:0098586)	0.0659973	0.369663	0	0	3.43114	9.32634	DDX3X;CHUK;FMR1
negative regulation of cell cycle G1/S phase transition (GO:1902807)	0.0659973	0.369663	0	0	3.43114	9.32634	RBL2;DLG1;CDK6
nuclear-transcribed mRNA catabolic process, exonucleolytic (GO:0000291)	0.0659973	0.369663	0	0	3.43114	9.32634	TTC37;CNOT6;LSM6
positive regulation of cell cycle G1/S phase transition (GO:1902808)	0.0659973	0.369663	0	0	3.43114	9.32634	ANKRD17;DDX3X;CCND2
regulation of cellular carbohydrate metabolic process (GO:0010675)	0.066714	0.369663	0	0	5.22342	14.1416	PDK3;ADIPOR1
regulation of defense response to virus (GO:0050688)	0.066714	0.369663	0	0	5.22342	14.1416	RNF216;ZMPSTE24
regulation of mast cell degranulation (GO:0043304)	0.066714	0.369663	0	0	5.22342	14.1416	SYK;STXBP2
dendritic spine morphogenesis (GO:0060997)	0.066714	0.369663	0	0	5.22342	14.1416	CDC42;DOCK10
epiboly involved in wound healing (GO:0090505)	0.066714	0.369663	0	0	5.22342	14.1416	LCP1;RHOA
late endosome to vacuole transport via multivesicular body sorting pathway (GO:0032511)	0.066714	0.369663	0	0	5.22342	14.1416	TMEM50B;LEPROTL1
N-terminal protein amino acid acetylation (GO:0006474)	0.066714	0.369663	0	0	5.22342	14.1416	NAA50;NAA20
necroptotic process (GO:0070266)	0.066714	0.369663	0	0	5.22342	14.1416	PGAM5;DNM1L
negative regulation of immune effector process (GO:0002698)	0.066714	0.369663	0	0	5.22342	14.1416	CD47;CD55
negative regulation of release of cytochrome c from mitochondria (GO:0090201)	0.066714	0.369663	0	0	5.22342	14.1416	HGF;GHITM
nuclear transport (GO:0051169)	0.066714	0.369663	0	0	5.22342	14.1416	XPO1;NUTF2
positive regulation by host of viral transcription (GO:0043923)	0.066714	0.369663	0	0	5.22342	14.1416	SP1;NUCKS1
positive regulation of alpha-beta T cell proliferation (GO:0046641)	0.066714	0.369663	0	0	5.22342	14.1416	SYK;CD55
positive regulation of endothelial cell apoptotic process (GO:2000353)	0.066714	0.369663	0	0	5.22342	14.1416	ITGA4;ANO6
protein localization to microtubule organizing center (GO:1905508)	0.066714	0.369663	0	0	5.22342	14.1416	SNX10;CEP192
ephrin receptor signaling pathway (GO:0048013)	0.0683228	0.377105	0	0	2.38001	6.38679	CDC42;ACTR2;ROCK1;ROCK2;RHOA
positive regulation of cytoskeleton organization (GO:0051495)	0.0683228	0.377105	0	0	2.38001	6.38679	CDC42;PLK4;HAX1;KATNBL1;PLEK
regulation of phagocytosis (GO:0050764)	0.0690137	0.380178	0	0	2.71307	7.25325	SYK;LMAN2;RAB27A;CD47
cellular response to heat (GO:0034605)	0.070628	0.386072	0	0	3.327	8.81764	YWHAE;ATXN3;ZFAND1
regulation of mRNA processing (GO:0050684)	0.070628	0.386072	0	0	3.327	8.81764	KHDRBS1;LARP7;SRSF3
regulation of protein import into nucleus (GO:0042306)	0.070628	0.386072	0	0	3.327	8.81764	UFM1;CHP1;RAN
transferrin transport (GO:0033572)	0.070628	0.386072	0	0	3.327	8.81764	ATP6V1A;CLTC;ATP6V0A1
regulation of secretion by cell (GO:1903530)	0.0725463	0.394056	0	0	2.6636	6.98804	FMR1;ARFIP1;RAB8A;RAB8B
phospholipid transport (GO:0015914)	0.0725463	0.394056	0	0	2.6636	6.98804	OSBPL8;ABCC1;TMEM30A;ATP11B
activation of protein kinase A activity (GO:0034199)	0.074311	0.394056	0	0	4.87494	12.6724	PRKAR2B;PRKACB
regulation of Arp2/3 complex-mediated actin nucleation (GO:0034315)	0.074311	0.394056	0	0	4.87494	12.6724	GMFB;ARFIP1
regulation of cardiac muscle contraction by regulation of the release of sequestered calcium ion (GO:0010881)	0.074311	0.394056	0	0	4.87494	12.6724	CALM3;CALM1
DNA biosynthetic process (GO:0071897)	0.074311	0.394056	0	0	4.87494	12.6724	POLA1;TYMS
gliogenesis (GO:0042063)	0.074311	0.394056	0	0	4.87494	12.6724	CDK6;METTL3
histone H2A monoubiquitination (GO:0035518)	0.074311	0.394056	0	0	4.87494	12.6724	PCGF3;TRIM37
histone H2A ubiquitination (GO:0033522)	0.074311	0.394056	0	0	4.87494	12.6724	UBE2B;TRIM37
ruffle organization (GO:0031529)	0.074311	0.394056	0	0	4.87494	12.6724	PLEK;TPM1
negative regulation of execution phase of apoptosis (GO:1900118)	0.074311	0.394056	0	0	4.87494	12.6724	RFFL;PAK2
negative regulation of peptidyl-threonine phosphorylation (GO:0010801)	0.074311	0.394056	0	0	4.87494	12.6724	CALM3;CALM1
negative regulation of phagocytosis (GO:0050765)	0.074311	0.394056	0	0	4.87494	12.6724	HMGB1;CD47
negative regulation of vascular associated smooth muscle cell proliferation (GO:1904706)	0.074311	0.394056	0	0	4.87494	12.6724	TPM1;SOD2
positive regulation of telomere capping (GO:1904355)	0.074311	0.394056	0	0	4.87494	12.6724	NEK7;MAPK3
preassembly of GPI anchor in ER membrane (GO:0016254)	0.074311	0.394056	0	0	4.87494	12.6724	PIGN;PIGA
anterograde axonal transport (GO:0008089)	0.0754007	0.396133	0	0	3.22898	8.34671	KIF5B;RAB27B;AP3S1
tRNA transport (GO:0051031)	0.0754007	0.396133	0	0	3.22898	8.34671	NDC1;NUP155;RAN
negative regulation of G1/S transition of mitotic cell cycle (GO:2000134)	0.0754007	0.396133	0	0	3.22898	8.34671	RBL2;DLG1;CDK6
positive regulation of signaling receptor activity (GO:2000273)	0.0754007	0.396133	0	0	3.22898	8.34671	ITGB1;NCF1;TAF1
protein insertion into ER membrane (GO:0045048)	0.0754007	0.396133	0	0	3.22898	8.34671	APP;SERP1;MMGT1
cellular protein catabolic process (GO:0044257)	0.0761692	0.399431	0	0	2.6159	6.73542	BNIP3L;BNIP3;CLTC;YME1L1
regulation of programmed cell death (GO:0043067)	0.0767158	0.401555	0	0	1.78666	4.5875	BNIP3L;RBM25;SLK;HAX1;BNIP3;CHM;SKP2;NDRG1;NME1
Fc-epsilon receptor signaling pathway (GO:0038095)	0.0770285	0.402174	0	0	2.09535	5.37159	CHUK;SYK;TAB2;CALM1;PAK2;MAPK3
regulation of cell cycle G2/M phase transition (GO:1902749)	0.0771175	0.402174	0	0	2.29041	5.86899	YWHAE;PLK4;PRKAR2B;CEP192;YWHAG
regulation of MAPK cascade (GO:0043408)	0.0775073	0.403465	0	0	1.85859	4.75314	SYK;ROCK1;ROCK2;IQGAP1;HMGB1;PAK2;STK3;MAPK3
Fc receptor signaling pathway (GO:0038093)	0.0796563	0.409684	0	0	2.07547	5.25101	CHUK;SYK;TAB2;CALM1;PAK2;MAPK3
negative regulation of phosphorylation (GO:0042326)	0.0801785	0.409684	0	0	2.26201	5.70819	PRDX3;ROCK1;DNAJC10;HNRNPU;CHP1
regulation of phosphoprotein phosphatase activity (GO:0043666)	0.0803119	0.409684	0	0	3.13656	7.9099	PPP1R12A;CALM3;CALM1
mRNA destabilization (GO:0061157)	0.0803119	0.409684	0	0	3.13656	7.9099	ROCK1;ROCK2;METTL3
post-translational protein modification (GO:0043687)	0.080381	0.409684	0	0	1.55641	3.92368	APP;CUL5;DCUN1D1;CHM;DCAF7;KLHL9;PTP4A2;COPS2;UBA3;UBXN7;STT3B;SKP2;DTL;RAB8A
regulation of cell migration (GO:0030334)	0.0820372	0.409684	0	0	1.50295	3.75826	ITGB1;SERPINE2;ROCK1;ROCK2;HGF;TPM1;SOD2;RHOA;RAP2C;DOCK10;SLK;SPATA13;ADAM9;CPNE3;RFFL;CBLL1
3'-UTR-mediated mRNA stabilization (GO:0070935)	0.0821678	0.409684	0	0	4.57002	11.4204	ELAVL1;HNRNPA0
alternative mRNA splicing, via spliceosome (GO:0000380)	0.0821678	0.409684	0	0	4.57002	11.4204	DDX17;SRSF1
base conversion or substitution editing (GO:0016553)	0.0821678	0.409684	0	0	4.57002	11.4204	APOBEC1;METTL3
regulation of mRNA polyadenylation (GO:1900363)	0.0821678	0.409684	0	0	4.57002	11.4204	CPSF6;NCBP2
regulation of oxidative stress-induced intrinsic apoptotic signaling pathway (GO:1902175)	0.0821678	0.409684	0	0	4.57002	11.4204	UBQLN1;SOD2
regulation of platelet aggregation (GO:0090330)	0.0821678	0.409684	0	0	4.57002	11.4204	SERPINE2;SYK
establishment of vesicle localization (GO:0051650)	0.0821678	0.409684	0	0	4.57002	11.4204	KIF5B;RAB27A
regulation of transcription by RNA polymerase I (GO:0006356)	0.0821678	0.409684	0	0	4.57002	11.4204	WDR43;PHF8
release of cytochrome c from mitochondria (GO:0001836)	0.0821678	0.409684	0	0	4.57002	11.4204	SOD2;DNM1L
rRNA transcription (GO:0009303)	0.0821678	0.409684	0	0	4.57002	11.4204	GTF3C2;GTF3C6
melanosome transport (GO:0032402)	0.0821678	0.409684	0	0	4.57002	11.4204	RAB27A;RAB27B
mitochondrial fission (GO:0000266)	0.0821678	0.409684	0	0	4.57002	11.4204	DNM1L;SLC25A46
negative regulation of biosynthetic process (GO:0009890)	0.0821678	0.409684	0	0	4.57002	11.4204	ABCB7;SLC18A2
pigment granule transport (GO:0051904)	0.0821678	0.409684	0	0	4.57002	11.4204	RAB27A;RAB27B
positive regulation of amyloid-beta formation (GO:1902004)	0.0821678	0.409684	0	0	4.57002	11.4204	ROCK2;SP1
positive regulation of cell adhesion mediated by integrin (GO:0033630)	0.0821678	0.409684	0	0	4.57002	11.4204	SYK;ADAM9
programmed necrotic cell death (GO:0097300)	0.0821678	0.409684	0	0	4.57002	11.4204	PGAM5;DNM1L
protein localization to centrosome (GO:0071539)	0.0821678	0.409684	0	0	4.57002	11.4204	SNX10;CEP192
positive regulation of cysteine-type endopeptidase activity (GO:2001056)	0.0836818	0.416501	0	0	2.52544	6.26494	CYFIP2;DDX3X;SYK;HMGB1
peptidyl-serine modification (GO:0018209)	0.0839335	0.417022	0	0	1.82368	4.51858	CHUK;ROCK1;ROCK2;CSNK1A1;GALNT1;PDK3;PAK2;TAF1
positive regulation of cellular catabolic process (GO:0031331)	0.0841214	0.417224	0	0	1.91628	4.74375	APP;PRKAA1;ROCK1;BNIP3;ADAM9;MSN;HMGB1
negative regulation of intracellular signal transduction (GO:1902532)	0.0845727	0.41824	0	0	1.74848	4.319	URI1;PRKAA1;DDX3X;UBE2B;PLEK;GPD1L;ADIPOR1;ZMYND11;RFFL
activation of protein kinase activity (GO:0032147)	0.0850611	0.41824	0	0	2.03683	5.01953	OSBPL8;ANGPT1;PRKAR2B;PRKACB;PAK2;STK3
cellular response to transforming growth factor beta stimulus (GO:0071560)	0.0850611	0.41824	0	0	2.03683	5.01953	SMAD2;ITGB1;TWSG1;ADAM9;RHOA;LIMS1
protein monoubiquitination (GO:0006513)	0.0853581	0.41824	0	0	3.04928	7.50397	UBE2B;UBE2D3;DTL
regulation of peptidyl-threonine phosphorylation (GO:0010799)	0.0853581	0.41824	0	0	3.04928	7.50397	APP;CALM3;CALM1
regulation of protein targeting to mitochondrion (GO:1903214)	0.0853581	0.41824	0	0	3.04928	7.50397	LMAN1;HAX1;UBE2D3
replication fork processing (GO:0031297)	0.0853581	0.41824	0	0	3.04928	7.50397	ATRX;NUCKS1;DNA2
retrograde transport, endosome to Golgi (GO:0042147)	0.0864921	0.423065	0	0	2.20728	5.40276	LMAN1;CLTC;ARL1;VTI1A;VPS26A
transforming growth factor beta receptor signaling pathway (GO:0007179)	0.0897437	0.426805	0	0	2.18089	5.25768	ITGB1;SMAD2;TWSG1;ADAM9;RHOA
actin filament capping (GO:0051693)	0.0902654	0.426805	0	0	4.30097	10.3438	CAPZA2;ADD3
aspartate family amino acid metabolic process (GO:0009066)	0.0902654	0.426805	0	0	4.30097	10.3438	ADI1;SLC25A13
regulation of autophagy of mitochondrion (GO:1903146)	0.0902654	0.426805	0	0	4.30097	10.3438	HAX1;DNM1L
regulation of bicellular tight junction assembly (GO:2000810)	0.0902654	0.426805	0	0	4.30097	10.3438	ROCK1;ROCK2
barbed-end actin filament capping (GO:0051016)	0.0902654	0.426805	0	0	4.30097	10.3438	CAPZA2;ADD3
regulation of centriole replication (GO:0046599)	0.0902654	0.426805	0	0	4.30097	10.3438	PLK4;TRIM37
cellular response to glucagon stimulus (GO:0071377)	0.0902654	0.426805	0	0	4.30097	10.3438	PRKAR2B;PRKACB
cytoplasmic translational initiation (GO:0002183)	0.0902654	0.426805	0	0	4.30097	10.3438	EIF5;EIF2D
regulation of nervous system process (GO:0031644)	0.0902654	0.426805	0	0	4.30097	10.3438	APP;ROCK2
DNA double-strand break processing (GO:0000729)	0.0902654	0.426805	0	0	4.30097	10.3438	RNF138;DNA2
establishment of melanosome localization (GO:0032401)	0.0902654	0.426805	0	0	4.30097	10.3438	RAB27A;RAB27B
establishment or maintenance of apical/basal cell polarity (GO:0035088)	0.0902654	0.426805	0	0	4.30097	10.3438	DLG1;ERBIN
regulation of stem cell population maintenance (GO:2000036)	0.0902654	0.426805	0	0	4.30097	10.3438	ELAVL1;WDR43
negative regulation of protein localization to nucleus (GO:1900181)	0.0902654	0.426805	0	0	4.30097	10.3438	UFM1;CHP1
pore complex assembly (GO:0046931)	0.0902654	0.426805	0	0	4.30097	10.3438	NDC1;ANO6
positive regulation of actin cytoskeleton reorganization (GO:2000251)	0.0902654	0.426805	0	0	4.30097	10.3438	CDC42;HAX1
positive regulation of focal adhesion assembly (GO:0051894)	0.0902654	0.426805	0	0	4.30097	10.3438	ROCK1;LIMS1
positive regulation of mitochondrial fission (GO:0090141)	0.0902654	0.426805	0	0	4.30097	10.3438	BNIP3;DNM1L
positive regulation of monocyte chemotaxis (GO:0090026)	0.0902654	0.426805	0	0	4.30097	10.3438	ANO6;HMGB1
nucleocytoplasmic transport (GO:0006913)	0.0905356	0.427262	0	0	2.96671	7.12608	XPO1;NCBP2;NUTF2
cytosolic transport (GO:0016482)	0.0906633	0.427262	0	0	1.99959	4.80021	AP1G1;CLTC;ARL1;VTI1A;VPS26A;EPS15
lipid homeostasis (GO:0055088)	0.0915427	0.430691	0	0	2.44101	5.83632	PRKAA1;DDX3X;ACOX1;ORMDL1
cellular component assembly (GO:0022607)	0.0920465	0.432344	0	0	1.61664	3.85644	CDC42;ARL6IP1;WIPF1;CAPZA2;TUBGCP4;LCP1;DNM1L;KPNA3;RHOA;SKAP2;LIMS1
cellular amino acid catabolic process (GO:0009063)	0.093058	0.436373	0	0	2.15512	5.1174	GCSH;BLMH;DLD;ACADSB;GLS
regulation of mitochondrial membrane potential (GO:0051881)	0.0958405	0.446063	0	0	2.88849	6.77372	PRDX3;PPA2;SLC25A36
endosome organization (GO:0007032)	0.0958405	0.446063	0	0	2.88849	6.77372	LAPTM4B;RAB27A;SNX10
regulation of response to DNA damage stimulus (GO:2001020)	0.0958405	0.446063	0	0	2.88849	6.77372	PARG;FMR1;USP1
positive regulation of protein-containing complex assembly (GO:0031334)	0.0964609	0.446063	0	0	1.96368	4.59229	RAP1B;GNL3L;DDX3X;SYK;PLEK;LCP1
protein targeting to lysosome (GO:0006622)	0.0985852	0.446063	0	0	4.06182	9.41057	LAMP2;M6PR
purine ribonucleoside monophosphate metabolic process (GO:0009167)	0.0985852	0.446063	0	0	4.06182	9.41057	PPAT;AK3
branched-chain amino acid catabolic process (GO:0009083)	0.0985852	0.446063	0	0	4.06182	9.41057	ACADSB;DLD
branched-chain amino acid metabolic process (GO:0009081)	0.0985852	0.446063	0	0	4.06182	9.41057	ACADSB;DLD
regulation of protein modification by small protein conjugation or removal (GO:1903320)	0.0985852	0.446063	0	0	4.06182	9.41057	DCUN1D1;UBQLN1
regulation of T cell migration (GO:2000404)	0.0985852	0.446063	0	0	4.06182	9.41057	APP;RHOA
mesoderm formation (GO:0001707)	0.0985852	0.446063	0	0	4.06182	9.41057	ITGB1;SMAD2
miRNA metabolic process (GO:0010586)	0.0985852	0.446063	0	0	4.06182	9.41057	DDX17;RAN
xenobiotic transport (GO:0042908)	0.0985852	0.446063	0	0	4.06182	9.41057	SLC22A3;ABCC1
myeloid cell development (GO:0061515)	0.0985852	0.446063	0	0	4.06182	9.41057	APP;MED1
negative regulation of telomere maintenance via telomerase (GO:0032211)	0.0985852	0.446063	0	0	4.06182	9.41057	GNL3L;HNRNPU
positive regulation of alpha-beta T cell activation (GO:0046635)	0.0985852	0.446063	0	0	4.06182	9.41057	SYK;CD55
positive regulation of dendrite morphogenesis (GO:0050775)	0.0985852	0.446063	0	0	4.06182	9.41057	BHLHB9;CAPRIN1
positive regulation of interferon-alpha production (GO:0032727)	0.0985852	0.446063	0	0	4.06182	9.41057	DDX3X;CHUK
positive regulation of nitrogen compound metabolic process (GO:0051173)	0.0985852	0.446063	0	0	4.06182	9.41057	APP;MTPN
positive regulation of peptidyl-lysine acetylation (GO:2000758)	0.0985852	0.446063	0	0	4.06182	9.41057	PRKAA1;MAPK3
ERBB signaling pathway (GO:0038127)	0.0997419	0.446063	0	0	2.36202	5.44486	CUL5;ERBIN;CPNE3;IQGAP1
positive regulation of cell cycle (GO:0045787)	0.0997419	0.446063	0	0	2.36202	5.44486	ANKRD17;APP;CCND2;CCPG1
nucleic acid-templated transcription (GO:0097659)	0.101269	0.446063	0	0	2.81428	6.44463	FUBP3;RRAGC;PWP1
positive regulation of ATPase activity (GO:0032781)	0.101269	0.446063	0	0	2.81428	6.44463	TPM1;DNAJC10;HNRNPU
positive regulation of intracellular protein transport (GO:0090316)	0.102085	0.446063	0	0	1.82049	4.15427	YWHAE;TMEM30A;UBE2D3;CHP1;ZFAND1;YWHAG;RAN
anion transmembrane transport (GO:0098656)	0.103965	0.446063	0	0	2.32441	5.26177	SLC35A1;ABCC1;SFXN1;SLC25A13
regulation of gene silencing by miRNA (GO:0060964)	0.103965	0.446063	0	0	2.32441	5.26177	NDC1;NUP155;FMR1;ELAVL1
peptidyl-threonine modification (GO:0018210)	0.103965	0.446063	0	0	2.32441	5.26177	ROCK1;ROCK2;GALNT1;TAF1
regulation of cell-substrate adhesion (GO:0010810)	0.106818	0.446063	0	0	2.74379	6.13684	ATXN3;RHOA;LIMS1
cellular glucose homeostasis (GO:0001678)	0.106818	0.446063	0	0	2.74379	6.13684	PRKAA1;PDK3;NUCKS1
DNA synthesis involved in DNA repair (GO:0000731)	0.106818	0.446063	0	0	2.74379	6.13684	POLA1;PCLAF;DTL
myofibril assembly (GO:0030239)	0.106818	0.446063	0	0	2.74379	6.13684	CSRP1;TMOD3;TPM1
purinergic nucleotide receptor signaling pathway (GO:0035590)	0.10711	0.446063	0	0	3.84784	8.5957	APP;ANO6
androgen metabolic process (GO:0008209)	0.10711	0.446063	0	0	3.84784	8.5957	MED1;SRD5A1
regulation of cardiac muscle contraction by calcium ion signaling (GO:0010882)	0.10711	0.446063	0	0	3.84784	8.5957	CALM3;CALM1
regulation of fibroblast migration (GO:0010762)	0.10711	0.446063	0	0	3.84784	8.5957	ITGB1;RFFL
cellular response to inorganic substance (GO:0071241)	0.10711	0.446063	0	0	3.84784	8.5957	FMR1;ATRX
cellular response to steroid hormone stimulus (GO:0071383)	0.10711	0.446063	0	0	3.84784	8.5957	MED1;URI1
hydrogen peroxide catabolic process (GO:0042744)	0.10711	0.446063	0	0	3.84784	8.5957	PRDX3;PRDX1
melanosome localization (GO:0032400)	0.10711	0.446063	0	0	3.84784	8.5957	RAB27A;RAB27B
neuron apoptotic process (GO:0051402)	0.10711	0.446063	0	0	3.84784	8.5957	APP;BNIP3
positive regulation of glycolytic process (GO:0045821)	0.10711	0.446063	0	0	3.84784	8.5957	APP;PRKAA1
positive regulation of purine nucleotide metabolic process (GO:1900544)	0.10711	0.446063	0	0	3.84784	8.5957	APP;PRKAA1
protein stabilization (GO:0050821)	0.107541	0.446063	0	0	1.71614	3.82679	CREB1;UBE2B;LAMP2;BAG1;CHP1;TBL1X;STK3;TAF1
cellular response to organic cyclic compound (GO:0071407)	0.107572	0.446063	0	0	1.79484	4.00176	RAP1B;MED1;URI1;RAP1A;ROCK2;MSN;TAF1
ciliary basal body-plasma membrane docking (GO:0097711)	0.110547	0.446063	0	0	2.03487	4.48142	YWHAE;PLK4;PRKAR2B;CEP192;YWHAG
innate immune response (GO:0045087)	0.111953	0.446063	0	0	1.5201	3.32851	ANKRD17;APP;DDX3X;SYK;NCF1;CHUK;CAPZA2;CYBB;HMGB1;SKP2;CLEC4E;SERINC3
regulation of endothelial cell apoptotic process (GO:2000351)	0.112482	0.446063	0	0	2.67673	5.84855	ANGPT1;ITGA4;ANO6
response to amyloid-beta (GO:1904645)	0.112482	0.446063	0	0	2.67673	5.84855	APP;ABCC1;ITGA4
positive regulation of biosynthetic process (GO:0009891)	0.112482	0.446063	0	0	2.67673	5.84855	MTPN;CREB1;RAB27A
positive regulation of cell-matrix adhesion (GO:0001954)	0.112482	0.446063	0	0	2.67673	5.84855	CDK6;ROCK1;LIMS1
positive regulation of receptor-mediated endocytosis (GO:0048260)	0.112482	0.446063	0	0	2.67673	5.84855	ATAD1;ANGPT1;FMR1
cellular response to decreased oxygen levels (GO:0036294)	0.112651	0.446063	0	0	2.25266	4.91859	BNIP3L;BNIP3;UBQLN1;NDRG1
negative regulation of cellular catabolic process (GO:0031330)	0.112651	0.446063	0	0	2.25266	4.91859	MTMR2;ROCK1;HGF;TAB2
positive regulation of protein transport (GO:0051222)	0.112651	0.446063	0	0	2.25266	4.91859	CHP1;ADAM9;ZFAND1;DNM1L
negative regulation of protein phosphorylation (GO:0001933)	0.113215	0.446063	0	0	1.7699	3.85567	DNAJC10;CHP1;CALM3;GPD1L;CALM1;PAK2;YWHAG
defense response to symbiont (GO:0140546)	0.115001	0.446063	0	0	1.86325	4.02986	BNIP3L;NDUFAF4;BNIP3;SKP2;SERINC3;ZMYND11
cellular response to osmotic stress (GO:0071470)	0.115822	0.446063	0	0	3.65526	7.87965	DDX3X;ZFAND1
regulation of membrane protein ectodomain proteolysis (GO:0051043)	0.115822	0.446063	0	0	3.65526	7.87965	ROCK1;ADAM9
regulation of platelet activation (GO:0010543)	0.115822	0.446063	0	0	3.65526	7.87965	SYK;PLEK
membrane protein intracellular domain proteolysis (GO:0031293)	0.115822	0.446063	0	0	3.65526	7.87965	SPPL2A;ADAM9
mRNA modification (GO:0016556)	0.115822	0.446063	0	0	3.65526	7.87965	METTL3;CBLL1
negative regulation of biomineral tissue development (GO:0070168)	0.115822	0.446063	0	0	3.65526	7.87965	ROCK1;ROCK2
negative regulation of phosphate metabolic process (GO:0045936)	0.115822	0.446063	0	0	3.65526	7.87965	ROCK1;PLEK
negative regulation of protein dephosphorylation (GO:0035308)	0.115822	0.446063	0	0	3.65526	7.87965	YWHAE;ARPP19
positive regulation of amyloid precursor protein catabolic process (GO:1902993)	0.115822	0.446063	0	0	3.65526	7.87965	ROCK2;SP1
positive regulation of calcium ion transmembrane transporter activity (GO:1901021)	0.115822	0.446063	0	0	3.65526	7.87965	CALM3;CALM1
positive regulation of DNA-templated transcription, initiation (GO:2000144)	0.115822	0.446063	0	0	3.65526	7.87965	MED1;SUB1
positive regulation of translational initiation (GO:0045948)	0.115822	0.446063	0	0	3.65526	7.87965	KHDRBS1;DDX3X
protein import into peroxisome membrane (GO:0045046)	0.115822	0.446063	0	0	3.65526	7.87965	ATAD1;RAB8B
phosphatidylinositol biosynthetic process (GO:0006661)	0.121553	0.446063	0	0	1.83201	3.86078	MTMR2;IMPA1;PIGN;SACM1L;PIGA;PIP4K2A
regulation of glycolytic process (GO:0006110)	0.121646	0.446063	0	0	2.18519	4.6034	NDC1;APP;PRKAA1;NUP155
positive regulation of cellular protein localization (GO:1903829)	0.121646	0.446063	0	0	2.18519	4.6034	PRKAA1;GNL3L;GPD1L;CENPQ
antigen processing and presentation of exogenous peptide antigen via MHC class II (GO:0019886)	0.121749	0.446063	0	0	1.96892	4.14614	SEC23A;AP1G1;CLTC;CAPZA2;SEC24D
regulation of cellular protein localization (GO:1903827)	0.124142	0.446063	0	0	2.55196	5.32424	PRKAA1;RALB;LCP1
vesicle organization (GO:0016050)	0.124142	0.446063	0	0	2.55196	5.32424	LAPTM4B;SNX10;EPS15
postreplication repair (GO:0006301)	0.124142	0.446063	0	0	2.55196	5.32424	UBE2B;PCLAF;DTL
regulation of mononuclear cell migration (GO:0071675)	0.124706	0.446063	0	0	3.48102	7.24677	MSN;MAPK3
regulation of release of sequestered calcium ion into cytosol by sarcoplasmic reticulum (GO:0010880)	0.124706	0.446063	0	0	3.48102	7.24677	CALM3;CALM1
regulation of telomere capping (GO:1904353)	0.124706	0.446063	0	0	3.48102	7.24677	NEK7;MAPK3
glucose 6-phosphate metabolic process (GO:0051156)	0.124706	0.446063	0	0	3.48102	7.24677	RPE;DERA
membrane protein ectodomain proteolysis (GO:0006509)	0.124706	0.446063	0	0	3.48102	7.24677	SPPL2A;ADAM9
mitotic cell cycle checkpoint signaling (GO:0007093)	0.124706	0.446063	0	0	3.48102	7.24677	BUB1;CHFR
negative regulation of phosphoprotein phosphatase activity (GO:0032515)	0.124706	0.446063	0	0	3.48102	7.24677	ROCK1;ROCK2
negative regulation of reactive oxygen species metabolic process (GO:2000378)	0.124706	0.446063	0	0	3.48102	7.24677	ABCB7;SLC18A2
positive regulation of epithelial cell apoptotic process (GO:1904037)	0.124706	0.446063	0	0	3.48102	7.24677	ITGA4;ANO6
positive regulation of mRNA processing (GO:0050685)	0.124706	0.446063	0	0	3.48102	7.24677	RBM3;NCBP2
positive regulation of transcription initiation from RNA polymerase II promoter (GO:0060261)	0.124706	0.446063	0	0	3.48102	7.24677	MED1;SUB1
regulation of signal transduction by p53 class mediator (GO:1901796)	0.124956	0.446063	0	0	1.72203	3.58147	PRKAA1;CCNG1;PIP4K2A;DNA2;RFFL;TAF2;TAF1
peptidyl-serine phosphorylation (GO:0018105)	0.124956	0.446063	0	0	1.72203	3.58147	CHUK;ROCK1;ROCK2;CSNK1A1;PDK3;PAK2;TAF1
positive regulation of secretion by cell (GO:1903532)	0.126256	0.446063	0	0	2.15294	4.45539	ADAM9;RAB27A;RAB27B;DNM1L
protein polyufmylation (GO:1990564)	0.126571	0.446063	0	0	9.12852	18.8682	UFM1
protein side chain deglutamylation (GO:0035610)	0.126571	0.446063	0	0	9.12852	18.8682	AGTPBP1
aggresome assembly (GO:0070842)	0.126571	0.446063	0	0	9.12852	18.8682	TRIM37
amine transport (GO:0015837)	0.126571	0.446063	0	0	9.12852	18.8682	SLC18A2
pyrimidine deoxyribonucleotide biosynthetic process (GO:0009221)	0.126571	0.446063	0	0	9.12852	18.8682	TYMS
pyrimidine ribonucleotide metabolic process (GO:0009218)	0.126571	0.446063	0	0	9.12852	18.8682	AK3
anion homeostasis (GO:0055081)	0.126571	0.446063	0	0	9.12852	18.8682	GLS
anterograde dendritic transport (GO:0098937)	0.126571	0.446063	0	0	9.12852	18.8682	KIF5B
anterograde dendritic transport of neurotransmitter receptor complex (GO:0098971)	0.126571	0.446063	0	0	9.12852	18.8682	KIF5B
regulation of barbed-end actin filament capping (GO:2000812)	0.126571	0.446063	0	0	9.12852	18.8682	MTPN
axon choice point recognition (GO:0016198)	0.126571	0.446063	0	0	9.12852	18.8682	APP
beta-catenin destruction complex assembly (GO:1904885)	0.126571	0.446063	0	0	9.12852	18.8682	CSNK1A1
C-terminal protein deglutamylation (GO:0035609)	0.126571	0.446063	0	0	9.12852	18.8682	AGTPBP1
caveolin-mediated endocytosis (GO:0072584)	0.126571	0.446063	0	0	9.12852	18.8682	MAPK3
CD4-positive, alpha-beta T cell activation (GO:0035710)	0.126571	0.446063	0	0	9.12852	18.8682	HMGB1
regulation of cyclase activity (GO:0031279)	0.126571	0.446063	0	0	9.12852	18.8682	MAPK3
regulation of DNA topoisomerase (ATP-hydrolyzing) activity (GO:2000371)	0.126571	0.446063	0	0	9.12852	18.8682	HNRNPU
regulation of Fc-gamma receptor signaling pathway involved in phagocytosis (GO:1905449)	0.126571	0.446063	0	0	9.12852	18.8682	CD47
regulation of guanyl-nucleotide exchange factor activity (GO:1905097)	0.126571	0.446063	0	0	9.12852	18.8682	CCPG1
regulation of histone H3-K9 trimethylation (GO:1900112)	0.126571	0.446063	0	0	9.12852	18.8682	ATRX
cerebellar Purkinje cell differentiation (GO:0021702)	0.126571	0.446063	0	0	9.12852	18.8682	AGTPBP1
regulation of inward rectifier potassium channel activity (GO:1901979)	0.126571	0.446063	0	0	9.12852	18.8682	ITGB1
constitutive secretory pathway (GO:0045054)	0.126571	0.446063	0	0	9.12852	18.8682	TMEM167B
de novo centriole assembly (GO:0097742)	0.126571	0.446063	0	0	9.12852	18.8682	PLK4
de novo centriole assembly involved in multi-ciliated epithelial cell differentiation (GO:0098535)	0.126571	0.446063	0	0	9.12852	18.8682	PLK4
deoxyribonucleotide metabolic process (GO:0009262)	0.126571	0.446063	0	0	9.12852	18.8682	DERA
regulation of mRNA binding (GO:1902415)	0.126571	0.446063	0	0	9.12852	18.8682	FMR1
disaccharide biosynthetic process (GO:0046351)	0.126571	0.446063	0	0	9.12852	18.8682	B4GALT1
regulation of neutrophil activation (GO:1902563)	0.126571	0.446063	0	0	9.12852	18.8682	SYK
regulation of neutrophil degranulation (GO:0043313)	0.126571	0.446063	0	0	9.12852	18.8682	SYK
DNA double-strand break processing involved in repair via single-strand annealing (GO:0010792)	0.126571	0.446063	0	0	9.12852	18.8682	RNF138
regulation of nodal signaling pathway involved in determination of lateral mesoderm left/right asymmetry (GO:1900175)	0.126571	0.446063	0	0	9.12852	18.8682	SMAD2
DNA replication, synthesis of RNA primer (GO:0006269)	0.126571	0.446063	0	0	9.12852	18.8682	POLA1
dorsal/ventral axis specification (GO:0009950)	0.126571	0.446063	0	0	9.12852	18.8682	SMAD2
double-strand break repair via single-strand annealing (GO:0045002)	0.126571	0.446063	0	0	9.12852	18.8682	RNF138
regulation of phosphatidylinositol dephosphorylation (GO:0060304)	0.126571	0.446063	0	0	9.12852	18.8682	MTMR2
regulation of postsynaptic density organization (GO:1905874)	0.126571	0.446063	0	0	9.12852	18.8682	CRIPT
regulation of receptor catabolic process (GO:2000644)	0.126571	0.446063	0	0	9.12852	18.8682	MTMR2
extracellular exosome biogenesis (GO:0097734)	0.126571	0.446063	0	0	9.12852	18.8682	RAB27A
regulation of snRNA transcription by RNA polymerase II (GO:1905380)	0.126571	0.446063	0	0	9.12852	18.8682	LARP7
regulation of sodium:proton antiporter activity (GO:0032415)	0.126571	0.446063	0	0	9.12852	18.8682	CHP1
regulation of synaptic vesicle recycling (GO:1903421)	0.126571	0.446063	0	0	9.12852	18.8682	ROCK1
regulation of system process (GO:0044057)	0.126571	0.446063	0	0	9.12852	18.8682	ROCK2
regulation of systemic arterial blood pressure by endothelin (GO:0003100)	0.126571	0.446063	0	0	9.12852	18.8682	ECE1
glomerular visceral epithelial cell migration (GO:0090521)	0.126571	0.446063	0	0	9.12852	18.8682	ROCK1
regulation of vascular associated smooth muscle contraction (GO:0003056)	0.126571	0.446063	0	0	9.12852	18.8682	ZDHHC21
glutathione transport (GO:0034635)	0.126571	0.446063	0	0	9.12852	18.8682	ABCC1
rescue of stalled ribosome (GO:0072344)	0.126571	0.446063	0	0	9.12852	18.8682	LTN1
response to acetylcholine (GO:1905144)	0.126571	0.446063	0	0	9.12852	18.8682	ROCK2
heparin metabolic process (GO:0030202)	0.126571	0.446063	0	0	9.12852	18.8682	ANGPT1
histone H3-K27 demethylation (GO:0071557)	0.126571	0.446063	0	0	9.12852	18.8682	PHF8
ribose phosphate metabolic process (GO:0019693)	0.126571	0.446063	0	0	9.12852	18.8682	NUDT5
Roundabout signaling pathway (GO:0035385)	0.126571	0.446063	0	0	9.12852	18.8682	RHOA
intracellular distribution of mitochondria (GO:0048312)	0.126571	0.446063	0	0	9.12852	18.8682	DNM1L
serotonin transport (GO:0006837)	0.126571	0.446063	0	0	9.12852	18.8682	SLC22A3
serotonin uptake (GO:0051610)	0.126571	0.446063	0	0	9.12852	18.8682	SLC22A3
isocitrate metabolic process (GO:0006102)	0.126571	0.446063	0	0	9.12852	18.8682	IDH3A
L-methionine salvage from methylthioadenosine (GO:0019509)	0.126571	0.446063	0	0	9.12852	18.8682	ADI1
late endosome to lysosome transport (GO:1902774)	0.126571	0.446063	0	0	9.12852	18.8682	VPS41
spliceosomal conformational changes to generate catalytic conformation (GO:0000393)	0.126571	0.446063	0	0	9.12852	18.8682	SNRNP200
succinyl-CoA metabolic process (GO:0006104)	0.126571	0.446063	0	0	9.12852	18.8682	SUCLG2
lysosomal protein catabolic process (GO:1905146)	0.126571	0.446063	0	0	9.12852	18.8682	LAMP2
mannose trimming involved in glycoprotein ERAD pathway (GO:1904382)	0.126571	0.446063	0	0	9.12852	18.8682	EDEM1
mature ribosome assembly (GO:0042256)	0.126571	0.446063	0	0	9.12852	18.8682	DDX3X
microtubule nucleation by microtubule organizing center (GO:0051418)	0.126571	0.446063	0	0	9.12852	18.8682	CEP192
trophoblast giant cell differentiation (GO:0060707)	0.126571	0.446063	0	0	9.12852	18.8682	PLK4
mitochondrial DNA repair (GO:0043504)	0.126571	0.446063	0	0	9.12852	18.8682	DNA2
ubiquitin-dependent glycoprotein ERAD pathway (GO:0097466)	0.126571	0.446063	0	0	9.12852	18.8682	EDEM1
mitochondrial RNA 3'-end processing (GO:0000965)	0.126571	0.446063	0	0	9.12852	18.8682	TRNT1
vesicle fusion with Golgi apparatus (GO:0048280)	0.126571	0.446063	0	0	9.12852	18.8682	VTI1A
vesicle tethering to Golgi (GO:0099041)	0.126571	0.446063	0	0	9.12852	18.8682	TRIP11
monocyte extravasation (GO:0035696)	0.126571	0.446063	0	0	9.12852	18.8682	CD47
mRNA cleavage (GO:0006379)	0.126571	0.446063	0	0	9.12852	18.8682	PCF11
negative regulation of CD4-positive, alpha-beta T cell differentiation (GO:0043371)	0.126571	0.446063	0	0	9.12852	18.8682	HMGB1
negative regulation of cell volume (GO:0045794)	0.126571	0.446063	0	0	9.12852	18.8682	ANO6
negative regulation of cholesterol biosynthetic process (GO:0045541)	0.126571	0.446063	0	0	9.12852	18.8682	ERLIN1
negative regulation of cholesterol metabolic process (GO:0090206)	0.126571	0.446063	0	0	9.12852	18.8682	ERLIN1
negative regulation of gene silencing by RNA (GO:0060967)	0.126571	0.446063	0	0	9.12852	18.8682	ELAVL1
negative regulation of plasminogen activation (GO:0010757)	0.126571	0.446063	0	0	9.12852	18.8682	SERPINE2
negative regulation of posttranscriptional gene silencing (GO:0060149)	0.126571	0.446063	0	0	9.12852	18.8682	ELAVL1
negative regulation of RNA polymerase II regulatory region sequence-specific DNA binding (GO:1903026)	0.126571	0.446063	0	0	9.12852	18.8682	TAF1
negative regulation of sphingolipid biosynthetic process (GO:0090155)	0.126571	0.446063	0	0	9.12852	18.8682	ORMDL1
negative regulation of sterol biosynthetic process (GO:0106119)	0.126571	0.446063	0	0	9.12852	18.8682	ERLIN1
negative regulation of transforming growth factor beta1 production (GO:0032911)	0.126571	0.446063	0	0	9.12852	18.8682	LAPTM4B
negative regulation of tubulin deacetylation (GO:1904428)	0.126571	0.446063	0	0	9.12852	18.8682	PRKAA1
neuroinflammatory response (GO:0150076)	0.126571	0.446063	0	0	9.12852	18.8682	ITGB1
PML body organization (GO:0030578)	0.126571	0.446063	0	0	9.12852	18.8682	SERBP1
positive regulation by host of viral genome replication (GO:0044829)	0.126571	0.446063	0	0	9.12852	18.8682	NUCKS1
positive regulation of amino acid transport (GO:0051957)	0.126571	0.446063	0	0	9.12852	18.8682	ARL6IP1
positive regulation of anion transmembrane transport (GO:1903961)	0.126571	0.446063	0	0	9.12852	18.8682	ARL6IP1
positive regulation of attachment of spindle microtubules to kinetochore (GO:0051987)	0.126571	0.446063	0	0	9.12852	18.8682	HNRNPU
positive regulation of blood-brain barrier permeability (GO:1905605)	0.126571	0.446063	0	0	9.12852	18.8682	ANGPT1
positive regulation of CD4-positive, alpha-beta T cell proliferation (GO:2000563)	0.126571	0.446063	0	0	9.12852	18.8682	CD55
positive regulation of dendritic cell differentiation (GO:2001200)	0.126571	0.446063	0	0	9.12852	18.8682	HMGB1
positive regulation of DNA ligation (GO:0051106)	0.126571	0.446063	0	0	9.12852	18.8682	HMGB1
positive regulation of DNA topoisomerase (ATP-hydrolyzing) activity (GO:2000373)	0.126571	0.446063	0	0	9.12852	18.8682	HNRNPU
positive regulation of macrophage proliferation (GO:0120041)	0.126571	0.446063	0	0	9.12852	18.8682	MAPK3
positive regulation of mast cell activation involved in immune response (GO:0033008)	0.126571	0.446063	0	0	9.12852	18.8682	SYK
positive regulation of metallopeptidase activity (GO:1905050)	0.126571	0.446063	0	0	9.12852	18.8682	MBP
positive regulation of protein neddylation (GO:2000436)	0.126571	0.446063	0	0	9.12852	18.8682	DCUN1D1
positive regulation of toll-like receptor 9 signaling pathway (GO:0034165)	0.126571	0.446063	0	0	9.12852	18.8682	HMGB1
positive regulation of translation in response to stress (GO:0032056)	0.126571	0.446063	0	0	9.12852	18.8682	DDX3X
positive regulation of vascular associated smooth muscle cell apoptotic process (GO:1905461)	0.126571	0.446063	0	0	9.12852	18.8682	SOD2
protein de-ADP-ribosylation (GO:0051725)	0.126571	0.446063	0	0	9.12852	18.8682	OARD1
protein deglycosylation involved in glycoprotein catabolic process (GO:0035977)	0.126571	0.446063	0	0	9.12852	18.8682	EDEM1
protein K69-linked ufmylation (GO:1990592)	0.126571	0.446063	0	0	9.12852	18.8682	UFM1
protein lipoylation (GO:0009249)	0.126571	0.446063	0	0	9.12852	18.8682	GCSH
protein localization to microtubule end (GO:1905725)	0.126571	0.446063	0	0	9.12852	18.8682	MAPRE2
protein localization to microtubule plus-end (GO:1904825)	0.126571	0.446063	0	0	9.12852	18.8682	MAPRE2
antigen processing and presentation of peptide antigen via MHC class II (GO:0002495)	0.1295	0.454335	0	0	1.92727	3.93949	SEC23A;AP1G1;CLTC;CAPZA2;SEC24D
polyol metabolic process (GO:0019751)	0.130129	0.454335	0	0	2.49384	5.0855	IMPA1;PPIP5K2;CALM1
antigen processing and presentation of exogenous peptide antigen via MHC class I, TAP-dependent (GO:0002479)	0.130938	0.454335	0	0	2.12163	4.31334	NCF1;CHUK;SNAP23;CYBB
regulation of actin filament-based process (GO:0032970)	0.130938	0.454335	0	0	2.12163	4.31334	ROCK1;ROCK2;IQGAP1;RHOA
response to molecule of bacterial origin (GO:0002237)	0.130938	0.454335	0	0	2.12163	4.31334	PRDX3;ERBIN;TAB2;HNRNPA0
insulin receptor signaling pathway (GO:0008286)	0.130938	0.454335	0	0	2.12163	4.31334	ATP6V1A;NAMPT;AP3S1;ATP6V0A1
negative regulation of cell adhesion (GO:0007162)	0.130938	0.454335	0	0	2.12163	4.31334	CD164;ANGPT1;CBLL1;RHOA
neurotransmitter transport (GO:0006836)	0.130938	0.454335	0	0	2.12163	4.31334	SLC22A3;STXBP2;SLC18A2;GLS
cellular response to growth factor stimulus (GO:0071363)	0.13105	0.454335	0	0	1.69905	3.45276	MED1;URI1;RAP1A;HGF;CPNE3;IQGAP1;LIMS1
cellular response to starvation (GO:0009267)	0.13105	0.454335	0	0	1.69905	3.45276	ATP6V1A;PRKAA1;RALB;RRAGC;LAMP2;VPS41;MAPK3
muscle contraction (GO:0006936)	0.131719	0.454335	0	0	1.78705	3.6225	ROCK1;TPM3;ROCK2;TMOD3;TPM1;CALM1
cellular response to lipid (GO:0071396)	0.133363	0.454335	0	0	1.57192	3.16691	MED1;URI1;CREB1;ROCK2;PDK3;ADAM9;MSN;HMGB1;RHOA
cellular response to catecholamine stimulus (GO:0071870)	0.133747	0.454335	0	0	3.32262	6.68447	GABPA;MAPK3
establishment of mitotic spindle orientation (GO:0000132)	0.133747	0.454335	0	0	3.32262	6.68447	ITGB1;SPDL1
wound healing, spreading of cells (GO:0044319)	0.133747	0.454335	0	0	3.32262	6.68447	LCP1;RHOA
negative regulation of NIK/NF-kappaB signaling (GO:1901223)	0.133747	0.454335	0	0	3.32262	6.68447	DDX3X;ADIPOR1
negative regulation of synaptic transmission (GO:0050805)	0.133747	0.454335	0	0	3.32262	6.68447	ATAD1;MTMR2
positive regulation of carbohydrate metabolic process (GO:0045913)	0.133747	0.454335	0	0	3.32262	6.68447	APP;PRKAA1
positive regulation of lamellipodium assembly (GO:0010592)	0.133747	0.454335	0	0	3.32262	6.68447	CDC42;ACTR2
response to lipopolysaccharide (GO:0032496)	0.134152	0.454335	0	0	1.68778	3.39039	PRDX3;ERBIN;ADAM9;TAB2;HMGB1;RHOA;HNRNPA0
proteolysis involved in cellular protein catabolic process (GO:0051603)	0.135691	0.454335	0	0	2.09121	4.17694	ATXN3;NGLY1;YME1L1;CHFR
regulation of cytokine-mediated signaling pathway (GO:0001959)	0.135691	0.454335	0	0	2.09121	4.17694	CHUK;SYK;SPPL2A;TAX1BP1
DNA damage response, signal transduction by p53 class mediator (GO:0030330)	0.135691	0.454335	0	0	2.09121	4.17694	RBL2;CNOT6;ATRX;NDRG1
negative regulation of protein binding (GO:0032091)	0.135691	0.454335	0	0	2.09121	4.17694	RALB;GNL3L;ITGA4;ROCK1
regulation of interleukin-10 production (GO:0032653)	0.136217	0.454335	0	0	2.43829	4.86075	SYK;HMGB1;CD47
regulation of protein metabolic process (GO:0051246)	0.136217	0.454335	0	0	2.43829	4.86075	APP;MTPN;ROCK2
Golgi to plasma membrane transport (GO:0006893)	0.136217	0.454335	0	0	2.43829	4.86075	RAB31;VAMP4;EXOC2
inositol phosphate metabolic process (GO:0043647)	0.136217	0.454335	0	0	2.43829	4.86075	IMPA1;PPIP5K2;CALM1
positive regulation of blood vessel endothelial cell migration (GO:0043536)	0.136217	0.454335	0	0	2.43829	4.86075	ANGPT1;SP1;HMGB1
mitotic sister chromatid segregation (GO:0000070)	0.137469	0.454335	0	0	1.88734	3.74515	EML4;NAA50;SPDL1;RAN;PHF8
fibroblast growth factor receptor signaling pathway (GO:0008543)	0.140513	0.454335	0	0	2.06165	4.0459	NCBP2;HNRNPH1;SHOC2;MAPK3
antigen processing and presentation of exogenous peptide antigen (GO:0002478)	0.141533	0.454335	0	0	1.86798	3.65232	SEC23A;AP1G1;CLTC;CAPZA2;SEC24D
regulation of cellular protein metabolic process (GO:0032268)	0.1424	0.454335	0	0	2.38516	4.64896	RBM3;APP;MTPN
regulation of interferon-beta production (GO:0032648)	0.1424	0.454335	0	0	2.38516	4.64896	DDX3X;RNF216;POLR3F
response to glucose (GO:0009749)	0.1424	0.454335	0	0	2.38516	4.64896	PRKAA1;PDK3;SELENOT
RNA catabolic process (GO:0006401)	0.1424	0.454335	0	0	2.38516	4.64896	LSM6;METTL3;DNA2
regulation of cAMP-mediated signaling (GO:0043949)	0.14293	0.454335	0	0	3.178	6.18249	UBE2B;PRKAR2B
regulation of epidermal cell differentiation (GO:0045604)	0.14293	0.454335	0	0	3.178	6.18249	ROCK1;ROCK2
cellular response to hexose stimulus (GO:0071331)	0.14293	0.454335	0	0	3.178	6.18249	PRKAA1;PDK3
regulation of interferon-alpha production (GO:0032647)	0.14293	0.454335	0	0	3.178	6.18249	DDX3X;CHUK
regulation of mitochondrial fission (GO:0090140)	0.14293	0.454335	0	0	3.178	6.18249	BNIP3;DNM1L
regulation of ryanodine-sensitive calcium-release channel activity (GO:0060314)	0.14293	0.454335	0	0	3.178	6.18249	CALM3;CALM1
negative regulation of cell junction assembly (GO:1901889)	0.14293	0.454335	0	0	3.178	6.18249	ROCK1;ROCK2
peptide catabolic process (GO:0043171)	0.14293	0.454335	0	0	3.178	6.18249	ECE1;LNPEP
phosphatidylinositol dephosphorylation (GO:0046856)	0.14293	0.454335	0	0	3.178	6.18249	MTMR2;SACM1L
positive regulation of release of cytochrome c from mitochondria (GO:0090200)	0.14293	0.454335	0	0	3.178	6.18249	BNIP3;DNM1L
positive regulation of T cell migration (GO:2000406)	0.14293	0.454335	0	0	3.178	6.18249	APP;RHOA
regulation of BMP signaling pathway (GO:0030510)	0.145402	0.454335	0	0	2.03291	3.91997	SMAD2;TWSG1;UBE2D3;RBPMS2
positive regulation of interleukin-6 production (GO:0032755)	0.145402	0.454335	0	0	2.03291	3.91997	APP;SYK;MBP;HMGB1
defense response to virus (GO:0051607)	0.145879	0.454335	0	0	1.7304	3.331	BNIP3L;NDUFAF4;BNIP3;SKP2;SERINC3;ZMYND11
transmembrane receptor protein serine/threonine kinase signaling pathway (GO:0007178)	0.145879	0.454335	0	0	1.7304	3.331	SMAD2;ITGB1;TWSG1;ADAM9;RHOA;MAPK3
positive regulation of intracellular signal transduction (GO:1902533)	0.145956	0.454335	0	0	1.32585	2.55153	ANKRD17;ITGB1;OSBPL8;APP;DDX3X;NCF1;ROCK1;ANGPT1;CHUK;ROCK2;HGF;IQGAP1;HMGB1;RHOA;HAX1;RRAGC;TAB2;DNM1L;LIMS1
supramolecular fiber organization (GO:0097435)	0.148086	0.454335	0	0	1.41208	2.69701	APP;TPM3;TMOD3;TPM1;CRIPT;KLHL24;RHOA;CDC42;DLG1;SLK;CHP1;TUBGCP4;ITM2B
positive regulation of cell morphogenesis involved in differentiation (GO:0010770)	0.148674	0.454335	0	0	2.33429	4.44916	CDC42;CAPRIN1;LIMS1
negative regulation of macromolecule metabolic process (GO:0010605)	0.149035	0.454335	0	0	1.57652	3.00102	APOBEC1;RBL2;APP;MTMR2;PRKAA1;ROCK2;SUB1;TAF1
acetyl-CoA biosynthetic process from pyruvate (GO:0006086)	0.149897	0.454335	0	0	7.30244	13.8586	DLD
activation of transmembrane receptor protein tyrosine kinase activity (GO:0007171)	0.149897	0.454335	0	0	7.30244	13.8586	ANGPT1
protein ufmylation (GO:0071569)	0.149897	0.454335	0	0	7.30244	13.8586	UFM1
proton-transporting V-type ATPase complex assembly (GO:0070070)	0.149897	0.454335	0	0	7.30244	13.8586	VMA21
adiponectin-activated signaling pathway (GO:0033211)	0.149897	0.454335	0	0	7.30244	13.8586	ADIPOR1
pteridine-containing compound biosynthetic process (GO:0042559)	0.149897	0.454335	0	0	7.30244	13.8586	DHFR
pyrimidine nucleotide-sugar transmembrane transport (GO:0090481)	0.149897	0.454335	0	0	7.30244	13.8586	SLC35A1
radial glial cell differentiation (GO:0060019)	0.149897	0.454335	0	0	7.30244	13.8586	METTL3
astrocyte development (GO:0014002)	0.149897	0.454335	0	0	7.30244	13.8586	CDK6
axo-dendritic transport (GO:0008088)	0.149897	0.454335	0	0	7.30244	13.8586	APP
regulation of cellular response to hypoxia (GO:1900037)	0.149897	0.454335	0	0	7.30244	13.8586	ROCK2
regulation of focal adhesion disassembly (GO:0120182)	0.149897	0.454335	0	0	7.30244	13.8586	MAPRE2
regulation of hyaluronan biosynthetic process (GO:1900125)	0.149897	0.454335	0	0	7.30244	13.8586	CLTC
cellular response to X-ray (GO:0071481)	0.149897	0.454335	0	0	7.30244	13.8586	NUCKS1
chitin catabolic process (GO:0006032)	0.149897	0.454335	0	0	7.30244	13.8586	CTBS
chitin metabolic process (GO:0006030)	0.149897	0.454335	0	0	7.30244	13.8586	CTBS
cholesterol import (GO:0070508)	0.149897	0.454335	0	0	7.30244	13.8586	STARD4
regulation of macrophage proliferation (GO:0120040)	0.149897	0.454335	0	0	7.30244	13.8586	MAPK3
dermatan sulfate proteoglycan metabolic process (GO:0050655)	0.149897	0.454335	0	0	7.30244	13.8586	CSGALNACT2
detection of virus (GO:0009597)	0.149897	0.454335	0	0	7.30244	13.8586	SERINC3
regulation of nucleotide-binding oligomerization domain containing 2 signaling pathway (GO:0070432)	0.149897	0.454335	0	0	7.30244	13.8586	ERBIN
ear development (GO:0043583)	0.149897	0.454335	0	0	7.30244	13.8586	ECE1
regulation of protein autoubiquitination (GO:1902498)	0.149897	0.454335	0	0	7.30244	13.8586	TAF1
regulation of protein targeting (GO:1903533)	0.149897	0.454335	0	0	7.30244	13.8586	HAX1
regulation of response to reactive oxygen species (GO:1901031)	0.149897	0.454335	0	0	7.30244	13.8586	DHFR
regulation of retrograde transport, endosome to Golgi (GO:1905279)	0.149897	0.454335	0	0	7.30244	13.8586	ARFIP1
regulation of transmission of nerve impulse (GO:0051969)	0.149897	0.454335	0	0	7.30244	13.8586	FMR1
glomerulus vasculature development (GO:0072012)	0.149897	0.454335	0	0	7.30244	13.8586	ANGPT1
regulation of ventricular cardiac muscle cell membrane depolarization (GO:0060373)	0.149897	0.454335	0	0	7.30244	13.8586	GPD1L
histamine metabolic process (GO:0001692)	0.149897	0.454335	0	0	7.30244	13.8586	SLC22A3
response to manganese ion (GO:0010042)	0.149897	0.454335	0	0	7.30244	13.8586	ADAM9
hydrogen peroxide biosynthetic process (GO:0050665)	0.149897	0.454335	0	0	7.30244	13.8586	ACOX1
inclusion body assembly (GO:0070841)	0.149897	0.454335	0	0	7.30244	13.8586	TRIM37
isoleucine metabolic process (GO:0006549)	0.149897	0.454335	0	0	7.30244	13.8586	ACADSB
L-ornithine transmembrane transport (GO:1903352)	0.149897	0.454335	0	0	7.30244	13.8586	SLC25A15
L-serine biosynthetic process (GO:0006564)	0.149897	0.454335	0	0	7.30244	13.8586	SERINC3
sterol import (GO:0035376)	0.149897	0.454335	0	0	7.30244	13.8586	STARD4
megakaryocyte development (GO:0035855)	0.149897	0.454335	0	0	7.30244	13.8586	MED1
melanosome assembly (GO:1903232)	0.149897	0.454335	0	0	7.30244	13.8586	RAB32
transcription-dependent tethering of RNA polymerase II gene DNA at nuclear periphery (GO:0000972)	0.149897	0.454335	0	0	7.30244	13.8586	NUP155
metaphase/anaphase transition of cell cycle (GO:0044784)	0.149897	0.454335	0	0	7.30244	13.8586	CDC27
metaphase/anaphase transition of mitotic cell cycle (GO:0007091)	0.149897	0.454335	0	0	7.30244	13.8586	CDC27
tRNA 3'-end processing (GO:0042780)	0.149897	0.454335	0	0	7.30244	13.8586	TRNT1
tRNA pseudouridine synthesis (GO:0031119)	0.149897	0.454335	0	0	7.30244	13.8586	PUS10
mitotic DNA replication initiation (GO:1902975)	0.149897	0.454335	0	0	7.30244	13.8586	POLA1
xenobiotic transport across blood-brain barrier (GO:1990962)	0.149897	0.454335	0	0	7.30244	13.8586	ABCC1
mRNA 5'-splice site recognition (GO:0000395)	0.149897	0.454335	0	0	7.30244	13.8586	SRSF1
N-terminal peptidyl-methionine acetylation (GO:0017196)	0.149897	0.454335	0	0	7.30244	13.8586	NAA20
negative regulation of Arp2/3 complex-mediated actin nucleation (GO:0034316)	0.149897	0.454335	0	0	7.30244	13.8586	GMFB
negative regulation of cell size (GO:0045792)	0.149897	0.454335	0	0	7.30244	13.8586	RHOA
negative regulation of ERAD pathway (GO:1904293)	0.149897	0.454335	0	0	7.30244	13.8586	USP14
negative regulation of establishment of protein localization to mitochondrion (GO:1903748)	0.149897	0.454335	0	0	7.30244	13.8586	LMAN1
negative regulation of excitatory postsynaptic potential (GO:0090394)	0.149897	0.454335	0	0	7.30244	13.8586	MTMR2
negative regulation of sequestering of triglyceride (GO:0010891)	0.149897	0.454335	0	0	7.30244	13.8586	OSBPL8
neuroepithelial cell differentiation (GO:0060563)	0.149897	0.454335	0	0	7.30244	13.8586	BCCIP
neurotransmitter loading into synaptic vesicle (GO:0098700)	0.149897	0.454335	0	0	7.30244	13.8586	SLC18A2
norepinephrine transport (GO:0015874)	0.149897	0.454335	0	0	7.30244	13.8586	SLC22A3
nuclear cell cycle DNA replication initiation (GO:1902315)	0.149897	0.454335	0	0	7.30244	13.8586	POLA1
nucleotide transport (GO:0006862)	0.149897	0.454335	0	0	7.30244	13.8586	SLC25A36
oxygen homeostasis (GO:0032364)	0.149897	0.454335	0	0	7.30244	13.8586	SOD2
pentose-phosphate shunt, non-oxidative branch (GO:0009052)	0.149897	0.454335	0	0	7.30244	13.8586	RPE
peroxisome proliferator activated receptor signaling pathway (GO:0035357)	0.149897	0.454335	0	0	7.30244	13.8586	PDK3
positive regulation of activin receptor signaling pathway (GO:0032927)	0.149897	0.454335	0	0	7.30244	13.8586	SMAD2
positive regulation of centriole replication (GO:0046601)	0.149897	0.454335	0	0	7.30244	13.8586	PLK4
positive regulation of cholesterol metabolic process (GO:0090205)	0.149897	0.454335	0	0	7.30244	13.8586	PRKAA1
positive regulation of focal adhesion disassembly (GO:0120183)	0.149897	0.454335	0	0	7.30244	13.8586	MAPRE2
positive regulation of gluconeogenesis (GO:0045722)	0.149897	0.454335	0	0	7.30244	13.8586	ARPP19
positive regulation of granulocyte differentiation (GO:0030854)	0.149897	0.454335	0	0	7.30244	13.8586	HAX1
positive regulation of growth hormone secretion (GO:0060124)	0.149897	0.454335	0	0	7.30244	13.8586	SELENOT
positive regulation of heart rate by epinephrine-norepinephrine (GO:0001996)	0.149897	0.454335	0	0	7.30244	13.8586	TPM1
positive regulation of ion transmembrane transport (GO:0034767)	0.149897	0.454335	0	0	7.30244	13.8586	ANO6
positive regulation of killing of cells of other organism (GO:0051712)	0.149897	0.454335	0	0	7.30244	13.8586	SYK
positive regulation of nuclear cell cycle DNA replication (GO:0010571)	0.149897	0.454335	0	0	7.30244	13.8586	ATRX
positive regulation of RNA binding (GO:1905216)	0.149897	0.454335	0	0	7.30244	13.8586	FMR1
positive regulation of toll-like receptor 7 signaling pathway (GO:0034157)	0.149897	0.454335	0	0	7.30244	13.8586	DDX3X
protein localization to nucleolus (GO:1902570)	0.149897	0.454335	0	0	7.30244	13.8586	RAN
positive regulation of endothelial cell proliferation (GO:0001938)	0.150357	0.454637	0	0	2.00496	3.79888	NRAS;ITGA4;SP1;HMGB1
proteoglycan metabolic process (GO:0006029)	0.15224	0.454637	0	0	3.04543	5.73239	CSGALNACT2;FAM20B
regulation of biomineral tissue development (GO:0070167)	0.15224	0.454637	0	0	3.04543	5.73239	ROCK1;ROCK2
chaperone cofactor-dependent protein refolding (GO:0051085)	0.15224	0.454637	0	0	3.04543	5.73239	BAG1;HSPA13
regulation of monocyte chemotaxis (GO:0090025)	0.15224	0.454637	0	0	3.04543	5.73239	ANO6;HMGB1
DNA geometric change (GO:0032392)	0.15224	0.454637	0	0	3.04543	5.73239	HMGB1;DNA2
regulation of protein insertion into mitochondrial membrane involved in apoptotic signaling pathway (GO:1900739)	0.15224	0.454637	0	0	3.04543	5.73239	YWHAE;YWHAG
glial cell development (GO:0021782)	0.15224	0.454637	0	0	3.04543	5.73239	APP;CDK6
hippo signaling (GO:0035329)	0.15224	0.454637	0	0	3.04543	5.73239	YWHAE;STK3
negative regulation of receptor-mediated endocytosis (GO:0048261)	0.15224	0.454637	0	0	3.04543	5.73239	APP;MTMR2
negative regulation of telomere maintenance via telomere lengthening (GO:1904357)	0.15224	0.454637	0	0	3.04543	5.73239	GNL3L;HNRNPU
positive regulation of filopodium assembly (GO:0051491)	0.15224	0.454637	0	0	3.04543	5.73239	CDC42;FMR1
positive regulation of glucose import (GO:0046326)	0.15224	0.454637	0	0	3.04543	5.73239	OSBPL8;ARPP19
positive regulation of protein insertion into mitochondrial membrane involved in apoptotic signaling pathway (GO:1900740)	0.15224	0.454637	0	0	3.04543	5.73239	YWHAE;YWHAG
cellular response to peptide hormone stimulus (GO:0071375)	0.154032	0.454661	0	0	1.81222	3.38992	RAB31;PRKAR2B;PRKACB;RAB8A;RAB8B
regulation of phosphatidylinositol 3-kinase signaling (GO:0014066)	0.154032	0.454661	0	0	1.81222	3.38992	HAX1;NCF1;HGF;PIP4K2A;MAPK3
regulation of interleukin-12 production (GO:0032655)	0.155036	0.454661	0	0	2.28555	4.26048	SYK;HMGB1;CD47
mitotic nuclear membrane organization (GO:0101024)	0.155036	0.454661	0	0	2.28555	4.26048	NDC1;NUP155;RAN
mitotic nuclear membrane reassembly (GO:0007084)	0.155036	0.454661	0	0	2.28555	4.26048	NDC1;NUP155;RAN
negative regulation of protein ubiquitination (GO:0031397)	0.155036	0.454661	0	0	2.28555	4.26048	GNL3L;CHP1;TAF1
protein modification process (GO:0036211)	0.155376	0.454661	0	0	1.97777	3.68242	SLC35A1;SERP1;UBE2D3;UBA3
protein localization to plasma membrane (GO:0072659)	0.156934	0.454661	0	0	1.69021	3.13015	DLG1;RAP1A;ROCK1;ROCK2;RAB8A;RAB8B
cilium organization (GO:0044782)	0.157986	0.454661	0	0	1.50661	2.78008	PLK4;ACTR2;ABLIM1;TMEM237;RP2;SNX10;RAB8A;EXOC2;RAB8B
regulation of neuron differentiation (GO:0045664)	0.160456	0.454661	0	0	1.9513	3.57035	MED1;ROCK1;YWHAG;RHOA
response to peptide hormone (GO:0043434)	0.161482	0.454661	0	0	2.23879	4.08212	CREB1;ROCK1;ROCK2
negative regulation of cellular biosynthetic process (GO:0031327)	0.161482	0.454661	0	0	2.23879	4.08212	ROCK2;PLEK;ERLIN1
negative regulation of protein-containing complex assembly (GO:0031333)	0.161482	0.454661	0	0	2.23879	4.08212	CDC42;DDX3X;HMGB1
positive regulation of protein localization to cell periphery (GO:1904377)	0.161482	0.454661	0	0	2.23879	4.08212	ITGB1;DLG1;KIF5B
positive regulation of protein localization to plasma membrane (GO:1903078)	0.161482	0.454661	0	0	2.23879	4.08212	ITGB1;DLG1;KIF5B
regulation of epidermal growth factor-activated receptor activity (GO:0007176)	0.161665	0.454661	0	0	2.92346	5.32721	APP;NCF1
entrainment of circadian clock by photoperiod (GO:0043153)	0.161665	0.454661	0	0	2.92346	5.32721	PPP1CB;BHLHE40
response to glucocorticoid (GO:0051384)	0.161665	0.454661	0	0	2.92346	5.32721	HNRNPU;ADAM9
stress-activated protein kinase signaling cascade (GO:0031098)	0.161665	0.454661	0	0	2.92346	5.32721	CHUK;MAPK3
melanosome organization (GO:0032438)	0.161665	0.454661	0	0	2.92346	5.32721	RAB32;AP1G1
modulation of excitatory postsynaptic potential (GO:0098815)	0.161665	0.454661	0	0	2.92346	5.32721	APP;MTMR2
nucleobase-containing small molecule interconversion (GO:0015949)	0.161665	0.454661	0	0	2.92346	5.32721	TYMS;NME1
peroxisomal membrane transport (GO:0015919)	0.161665	0.454661	0	0	2.92346	5.32721	ATAD1;RAB8B
positive regulation of toll-like receptor signaling pathway (GO:0034123)	0.161665	0.454661	0	0	2.92346	5.32721	DDX3X;HMGB1
cellular protein-containing complex assembly (GO:0034622)	0.163642	0.454661	0	0	1.59269	2.88289	SMAD2;NDC1;ANGPT1;OTUD6B;CLTC;VAMP4;EPS15
DNA-templated transcription, initiation (GO:0006352)	0.163642	0.454661	0	0	1.59269	2.88289	MED1;TBL1XR1;SMARCA5;TBL1X;TAF2;MAPK3;TAF1
regulation of protein localization to plasma membrane (GO:1903076)	0.165597	0.454661	0	0	1.92552	3.46247	ITGB1;DLG1;KIF5B;CLTC
glycerophospholipid metabolic process (GO:0006650)	0.165597	0.454661	0	0	1.92552	3.46247	PIGN;PIGA;PLEK;CPNE3
lipid biosynthetic process (GO:0008610)	0.165597	0.454661	0	0	1.92552	3.46247	PRKAA1;GGPS1;SRD5A1;DOLPP1
regulation of protein ubiquitination (GO:0031396)	0.166971	0.454661	0	0	1.75967	3.14969	GNL3L;ANGPT1;DCUN1D1;UBQLN1;CHP1
regulation of DNA replication (GO:0006275)	0.168006	0.454661	0	0	2.1939	3.91337	ANKRD17;NUCKS1;DNA2
regulation of cellular component organization (GO:0051128)	0.168343	0.454661	0	0	1.65183	2.94315	RAP1B;URI1;RAP1A;ROCK1;ROCK2;HNRNPU
regulation of cell cycle (GO:0051726)	0.170317	0.454661	0	0	1.41552	2.50561	ANKRD17;CDK6;CCPG1;DYNLT3;METTL3;NEK7;PCLAF;HNRNPU;IQGAP1;SKP2;DTL
negative regulation of protein modification process (GO:0031400)	0.170796	0.454661	0	0	1.90042	3.35858	PRKAA1;DNAJC10;CHP1;ARPP19
receptor clustering (GO:0043113)	0.171192	0.454661	0	0	2.81087	4.96111	DLG1;ITGA4
regulation of DNA-templated transcription, elongation (GO:0032784)	0.171192	0.454661	0	0	2.81087	4.96111	ZMYND11;WDR43
cellular response to epidermal growth factor stimulus (GO:0071364)	0.171192	0.454661	0	0	2.81087	4.96111	MED1;IQGAP1
regulation of microtubule polymerization or depolymerization (GO:0031110)	0.171192	0.454661	0	0	2.81087	4.96111	MAPRE2;SKA2
regulation of phosphatase activity (GO:0010921)	0.171192	0.454661	0	0	2.81087	4.96111	URI1;CHP1
regulation of small molecule metabolic process (GO:0062012)	0.171192	0.454661	0	0	2.81087	4.96111	PDK3;ADIPOR1
regulation of sodium ion transmembrane transport (GO:1902305)	0.171192	0.454661	0	0	2.81087	4.96111	DLG1;GPD1L
GPI anchor metabolic process (GO:0006505)	0.171192	0.454661	0	0	2.81087	4.96111	PIGN;PIGA
sarcomere organization (GO:0045214)	0.171192	0.454661	0	0	2.81087	4.96111	CSRP1;TPM1
L-amino acid transport (GO:0015807)	0.171192	0.454661	0	0	2.81087	4.96111	SFXN1;SLC25A13
transcription by RNA polymerase III (GO:0006383)	0.171192	0.454661	0	0	2.81087	4.96111	GTF3C2;GTF3C6
negative regulation of phosphatase activity (GO:0010923)	0.171192	0.454661	0	0	2.81087	4.96111	URI1;CHP1
phagosome acidification (GO:0090383)	0.171192	0.454661	0	0	2.81087	4.96111	ATP6V1A;ATP6V0A1
photoperiodism (GO:0009648)	0.171192	0.454661	0	0	2.81087	4.96111	PPP1CB;BHLHE40
positive regulation of response to wounding (GO:1903036)	0.171192	0.454661	0	0	2.81087	4.96111	ITGB1;ARFGEF1
regulation of interleukin-6 production (GO:0032675)	0.171377	0.454661	0	0	1.74282	3.07415	APP;SYK;MBP;HMGB1;CD47
neuron projection morphogenesis (GO:0048812)	0.172222	0.454661	0	0	1.63942	2.88369	DOCK10;CDC42;APP;ROCK1;IQGAP1;RAB8A
protein localization to cell periphery (GO:1990778)	0.172222	0.454661	0	0	1.63942	2.88369	DLG1;RAP1A;ROCK1;ROCK2;RAB8A;RAB8B
purine-containing compound metabolic process (GO:0072521)	0.172601	0.454661	0	0	6.08505	10.69	OARD1
receptor-mediated endocytosis of virus by host cell (GO:0019065)	0.172601	0.454661	0	0	6.08505	10.69	EPS15
aspartate transmembrane transport (GO:0015810)	0.172601	0.454661	0	0	6.08505	10.69	SLC25A13
astrocyte differentiation (GO:0048708)	0.172601	0.454661	0	0	6.08505	10.69	CDK6
autophagosome membrane docking (GO:0016240)	0.172601	0.454661	0	0	6.08505	10.69	CALM1
regulation of blood-brain barrier permeability (GO:1905603)	0.172601	0.454661	0	0	6.08505	10.69	ANGPT1
bleb assembly (GO:0032060)	0.172601	0.454661	0	0	6.08505	10.69	ANO6
calcitonin family receptor signaling pathway (GO:0097646)	0.172601	0.454661	0	0	6.08505	10.69	CALCRL
catecholamine uptake (GO:0090493)	0.172601	0.454661	0	0	6.08505	10.69	SLC22A3
Cdc42 protein signal transduction (GO:0032488)	0.172601	0.454661	0	0	6.08505	10.69	CDC42
regulation of cytoplasmic mRNA processing body assembly (GO:0010603)	0.172601	0.454661	0	0	6.08505	10.69	CNOT6
regulation of entry of bacterium into host cell (GO:2000535)	0.172601	0.454661	0	0	6.08505	10.69	EXOC2
regulation of growth hormone secretion (GO:0060123)	0.172601	0.454661	0	0	6.08505	10.69	SELENOT
regulation of inositol phosphate biosynthetic process (GO:0010919)	0.172601	0.454661	0	0	6.08505	10.69	PLEK
cleavage furrow formation (GO:0036089)	0.172601	0.454661	0	0	6.08505	10.69	RHOA
regulation of lysosomal protein catabolic process (GO:1905165)	0.172601	0.454661	0	0	6.08505	10.69	LAPTM4B
regulation of MDA-5 signaling pathway (GO:0039533)	0.172601	0.454661	0	0	6.08505	10.69	ANKRD17
cytochrome complex assembly (GO:0017004)	0.172601	0.454661	0	0	6.08505	10.69	HCCS
delamination (GO:0060232)	0.172601	0.454661	0	0	6.08505	10.69	METTL3
dense core granule cytoskeletal transport (GO:0099519)	0.172601	0.454661	0	0	6.08505	10.69	KIF5B
regulation of muscle organ development (GO:0048634)	0.172601	0.454661	0	0	6.08505	10.69	MTPN
dolichyl diphosphate biosynthetic process (GO:0006489)	0.172601	0.454661	0	0	6.08505	10.69	DOLPP1
dolichyl diphosphate metabolic process (GO:0046465)	0.172601	0.454661	0	0	6.08505	10.69	DOLPP1
establishment of centrosome localization (GO:0051660)	0.172601	0.454661	0	0	6.08505	10.69	DLG1
regulation of skeletal muscle satellite cell proliferation (GO:0014842)	0.172601	0.454661	0	0	6.08505	10.69	ANGPT1
regulation of smooth muscle cell differentiation (GO:0051150)	0.172601	0.454661	0	0	6.08505	10.69	RBPMS2
regulation of T cell mediated immune response to tumor cell (GO:0002840)	0.172601	0.454661	0	0	6.08505	10.69	HMGB1
G-quadruplex DNA unwinding (GO:0044806)	0.172601	0.454661	0	0	6.08505	10.69	DNA2
regulation of toll-like receptor 7 signaling pathway (GO:0034155)	0.172601	0.454661	0	0	6.08505	10.69	DDX3X
ganglioside catabolic process (GO:0006689)	0.172601	0.454661	0	0	6.08505	10.69	NEU1
gas homeostasis (GO:0033483)	0.172601	0.454661	0	0	6.08505	10.69	SOD2
gland morphogenesis (GO:0022612)	0.172601	0.454661	0	0	6.08505	10.69	MSN
glandular epithelial cell development (GO:0002068)	0.172601	0.454661	0	0	6.08505	10.69	CDK6
regulation of transforming growth factor beta1 production (GO:0032908)	0.172601	0.454661	0	0	6.08505	10.69	LAPTM4B
glomerular epithelial cell development (GO:0072310)	0.172601	0.454661	0	0	6.08505	10.69	IQGAP1
glomerular visceral epithelial cell development (GO:0072015)	0.172601	0.454661	0	0	6.08505	10.69	IQGAP1
regulation of tubulin deacetylation (GO:0090043)	0.172601	0.454661	0	0	6.08505	10.69	PRKAA1
regulation of vascular associated smooth muscle cell apoptotic process (GO:1905459)	0.172601	0.454661	0	0	6.08505	10.69	SOD2
response to increased oxygen levels (GO:0036296)	0.172601	0.454661	0	0	6.08505	10.69	ATP6V1A
insulin secretion involved in cellular response to glucose stimulus (GO:0035773)	0.172601	0.454661	0	0	6.08505	10.69	SELENOT
intermembrane lipid transfer (GO:0120009)	0.172601	0.454661	0	0	6.08505	10.69	TTPA
serine transport (GO:0032329)	0.172601	0.454661	0	0	6.08505	10.69	SFXN1
SMAD protein complex assembly (GO:0007183)	0.172601	0.454661	0	0	6.08505	10.69	SMAD2
L-methionine salvage (GO:0071267)	0.172601	0.454661	0	0	6.08505	10.69	ADI1
leukotriene transport (GO:0071716)	0.172601	0.454661	0	0	6.08505	10.69	ABCC1
malate metabolic process (GO:0006108)	0.172601	0.454661	0	0	6.08505	10.69	ME2
marginal zone B cell differentiation (GO:0002315)	0.172601	0.454661	0	0	6.08505	10.69	DOCK10
mitochondrial DNA metabolic process (GO:0032042)	0.172601	0.454661	0	0	6.08505	10.69	DNA2
type B pancreatic cell development (GO:0003323)	0.172601	0.454661	0	0	6.08505	10.69	CDK6
mitochondrion-endoplasmic reticulum membrane tethering (GO:1990456)	0.172601	0.454661	0	0	6.08505	10.69	CALM1
very long-chain fatty acid catabolic process (GO:0042760)	0.172601	0.454661	0	0	6.08505	10.69	ACOX1
modulation by symbiont of host apoptotic process (GO:0052150)	0.172601	0.454661	0	0	6.08505	10.69	MAPK3
mRNA transcription by RNA polymerase II (GO:0042789)	0.172601	0.454661	0	0	6.08505	10.69	MED1
negative regulation of centriole replication (GO:0046600)	0.172601	0.454661	0	0	6.08505	10.69	TRIM37
negative regulation of cytoplasmic translation (GO:2000766)	0.172601	0.454661	0	0	6.08505	10.69	FMR1
negative regulation of low-density lipoprotein receptor activity (GO:1905598)	0.172601	0.454661	0	0	6.08505	10.69	APP
negative regulation of membrane protein ectodomain proteolysis (GO:0051045)	0.172601	0.454661	0	0	6.08505	10.69	ROCK1
negative regulation of p38MAPK cascade (GO:1903753)	0.172601	0.454661	0	0	6.08505	10.69	DLG1
negative regulation of protein sumoylation (GO:0033234)	0.172601	0.454661	0	0	6.08505	10.69	GNL3L
neuron projection arborization (GO:0140058)	0.172601	0.454661	0	0	6.08505	10.69	ROCK1
nodal signaling pathway (GO:0038092)	0.172601	0.454661	0	0	6.08505	10.69	SMAD2
pentose metabolic process (GO:0019321)	0.172601	0.454661	0	0	6.08505	10.69	RPE
photoreceptor cell differentiation (GO:0046530)	0.172601	0.454661	0	0	6.08505	10.69	AGTPBP1
positive regulation of amyloid-beta clearance (GO:1900223)	0.172601	0.454661	0	0	6.08505	10.69	ROCK1
positive regulation of aspartic-type endopeptidase activity involved in amyloid precursor protein catabolic process (GO:1902961)	0.172601	0.454661	0	0	6.08505	10.69	ROCK2
positive regulation of ER-associated ubiquitin-dependent protein catabolic process (GO:1903071)	0.172601	0.454661	0	0	6.08505	10.69	UBQLN1
positive regulation of integrin-mediated signaling pathway (GO:2001046)	0.172601	0.454661	0	0	6.08505	10.69	LIMS1
positive regulation of IRE1-mediated unfolded protein response (GO:1903896)	0.172601	0.454661	0	0	6.08505	10.69	TMEM33
positive regulation of mRNA binding (GO:1902416)	0.172601	0.454661	0	0	6.08505	10.69	FMR1
positive regulation of phospholipid biosynthetic process (GO:0071073)	0.172601	0.454661	0	0	6.08505	10.69	CHP1
positive regulation of pinocytosis (GO:0048549)	0.172601	0.454661	0	0	6.08505	10.69	CDC42
positive regulation of podosome assembly (GO:0071803)	0.172601	0.454661	0	0	6.08505	10.69	LCP1
positive regulation of vascular associated smooth muscle cell differentiation (GO:1905065)	0.172601	0.454661	0	0	6.08505	10.69	SOD2
protein catabolic process in the vacuole (GO:0007039)	0.172601	0.454661	0	0	6.08505	10.69	LAMP2
protein localization to cytoplasmic stress granule (GO:1903608)	0.172601	0.454661	0	0	6.08505	10.69	DDX3X
regulation of proteasomal protein catabolic process (GO:0061136)	0.174606	0.45909	0	0	2.15077	3.75357	USP14;XPO1;FMR1
positive regulation of leukocyte chemotaxis (GO:0002690)	0.174606	0.45909	0	0	2.15077	3.75357	ANO6;HMGB1;MAPK3
regulation of protein phosphorylation (GO:0001932)	0.175967	0.461604	0	0	1.43204	2.48812	APP;CCND2;RALB;ANGPT1;ROCK2;FMR1;HGF;DNAJC10;CHP1;MAPK3
regulation of cyclin-dependent protein serine/threonine kinase activity (GO:0000079)	0.176051	0.461604	0	0	1.87596	3.2585	CCND2;CCNI;CCNG1;BCCIP
regulation of G protein-coupled receptor signaling pathway (GO:0008277)	0.176051	0.461604	0	0	1.87596	3.2585	ROCK1;ROCK2;PLEK;CALM1
phosphatidylinositol metabolic process (GO:0046488)	0.180321	0.466022	0	0	1.71007	2.92937	MTMR2;IMPA1;SACM1L;PLEK;PIP4K2A
protein targeting to peroxisome (GO:0006625)	0.180808	0.466022	0	0	2.70663	4.6292	ATAD1;RAB8B
regulation of calcium ion transmembrane transporter activity (GO:1901019)	0.180808	0.466022	0	0	2.70663	4.6292	YWHAE;CALM1
regulation of fatty acid biosynthetic process (GO:0042304)	0.180808	0.466022	0	0	2.70663	4.6292	ERLIN1;ADIPOR1
regulation of gluconeogenesis (GO:0006111)	0.180808	0.466022	0	0	2.70663	4.6292	SDHAF3;ARPP19
regulation of response to biotic stimulus (GO:0002831)	0.180808	0.466022	0	0	2.70663	4.6292	CD55;ZMPSTE24
establishment of mitotic spindle localization (GO:0040001)	0.180808	0.466022	0	0	2.70663	4.6292	ITGB1;SPDL1
telomere maintenance via telomerase (GO:0007004)	0.180808	0.466022	0	0	2.70663	4.6292	ANKRD28;PPP6C
transition metal ion homeostasis (GO:0055076)	0.180808	0.466022	0	0	2.70663	4.6292	ABCB7;IREB2
negative regulation of transferase activity (GO:0051348)	0.180808	0.466022	0	0	2.70663	4.6292	PRDX3;HNRNPU
positive regulation of viral genome replication (GO:0045070)	0.180808	0.466022	0	0	2.70663	4.6292	DDX3X;PABPC1
protein sumoylation (GO:0016925)	0.181278	0.466022	0	0	2.1093	3.6021	NDC1;NUP155;BCL11A
regulation of blood vessel endothelial cell migration (GO:0043535)	0.181278	0.466022	0	0	2.1093	3.6021	ANGPT1;SP1;HMGB1
regulation of gene silencing by RNA (GO:0060966)	0.181278	0.466022	0	0	2.1093	3.6021	NDC1;NUP155;FMR1
regulation of posttranscriptional gene silencing (GO:0060147)	0.181278	0.466022	0	0	2.1093	3.6021	NDC1;NUP155;FMR1
glycoprotein metabolic process (GO:0009100)	0.181278	0.466022	0	0	2.1093	3.6021	NGLY1;GCNT1;STT3B
glycoprotein biosynthetic process (GO:0009101)	0.18136	0.466022	0	0	1.85211	3.16206	SERP1;CSGALNACT2;GCNT1;FAM20B
protein-containing complex disassembly (GO:0032984)	0.188017	0.466022	0	0	2.0694	3.45842	CSNK1A1;LAMP2;UBQLN1
nuclear-transcribed mRNA catabolic process, deadenylation-dependent decay (GO:0000288)	0.188017	0.466022	0	0	2.0694	3.45842	TTC37;CNOT6;LSM6
positive regulation of establishment of protein localization to mitochondrion (GO:1903749)	0.188017	0.466022	0	0	2.0694	3.45842	YWHAE;UBE2D3;YWHAG
alpha-amino acid catabolic process (GO:1901606)	0.190503	0.466022	0	0	2.60983	4.32733	BLMH;ACADSB
establishment of spindle orientation (GO:0051294)	0.190503	0.466022	0	0	2.60983	4.32733	ITGB1;SPDL1
regulation of striated muscle contraction (GO:0006942)	0.190503	0.466022	0	0	2.60983	4.32733	CALM3;CALM1
regulation of vasoconstriction (GO:0019229)	0.190503	0.466022	0	0	2.60983	4.32733	ECE1;ZDHHC21
Golgi to plasma membrane protein transport (GO:0043001)	0.190503	0.466022	0	0	2.60983	4.32733	RAB31;VAMP4
heterotypic cell-cell adhesion (GO:0034113)	0.190503	0.466022	0	0	2.60983	4.32733	ITGB1;ITGA4
RNA-dependent DNA biosynthetic process (GO:0006278)	0.190503	0.466022	0	0	2.60983	4.32733	ANKRD28;PPP6C
maintenance of blood-brain barrier (GO:0035633)	0.190503	0.466022	0	0	2.60983	4.32733	ITGB1;MBP
TRIF-dependent toll-like receptor signaling pathway (GO:0035666)	0.190503	0.466022	0	0	2.60983	4.32733	CHUK;UBE2D3
negative regulation of Notch signaling pathway (GO:0045746)	0.190503	0.466022	0	0	2.60983	4.32733	METTL3;HIF1AN
plasma membrane invagination (GO:0099024)	0.190503	0.466022	0	0	2.60983	4.32733	CDC42;RHOA
positive regulation of endopeptidase activity (GO:0010950)	0.190503	0.466022	0	0	2.60983	4.32733	ROCK2;MBP
positive regulation of small GTPase mediated signal transduction (GO:0051057)	0.190503	0.466022	0	0	2.60983	4.32733	ERBIN;SHOC2
regulation of intracellular signal transduction (GO:1902531)	0.193848	0.466022	0	0	1.30428	2.1399	PRKAA1;RHOA;STK3;CDC42;DLG1;RRAGC;PRKAR2B;CCNG1;PIP4K2A;DNA2;RFFL;PAK2;TAF2;MAPK3;TAF1
adenosine to inosine editing (GO:0006382)	0.194701	0.466022	0	0	5.21549	8.53407	METTL3
regulation of acetyl-CoA biosynthetic process from pyruvate (GO:0010510)	0.194701	0.466022	0	0	5.21549	8.53407	PDK3
antigen processing and presentation of exogenous peptide antigen via MHC class I, TAP-independent (GO:0002480)	0.194701	0.466022	0	0	5.21549	8.53407	LNPEP
regulation of acyl-CoA biosynthetic process (GO:0050812)	0.194701	0.466022	0	0	5.21549	8.53407	PDK3
regulation of alpha-beta T cell proliferation (GO:0046640)	0.194701	0.466022	0	0	5.21549	8.53407	SYK
regulation of apoptotic cell clearance (GO:2000425)	0.194701	0.466022	0	0	5.21549	8.53407	HMGB1
autophagosome-lysosome fusion (GO:0061909)	0.194701	0.466022	0	0	5.21549	8.53407	PIP4K2A
regulation of chemokine (C-C motif) ligand 5 production (GO:0071649)	0.194701	0.466022	0	0	5.21549	8.53407	DDX3X
regulation of endodeoxyribonuclease activity (GO:0032071)	0.194701	0.466022	0	0	5.21549	8.53407	HMGB1
regulation of establishment of protein localization to mitochondrion (GO:1903747)	0.194701	0.466022	0	0	5.21549	8.53407	HAX1
cellular response to hepatocyte growth factor stimulus (GO:0035729)	0.194701	0.466022	0	0	5.21549	8.53407	HGF
dendritic spine maintenance (GO:0097062)	0.194701	0.466022	0	0	5.21549	8.53407	MTMR2
regulation of myeloid leukocyte differentiation (GO:0002761)	0.194701	0.466022	0	0	5.21549	8.53407	PRXL2A
DNA damage induced protein phosphorylation (GO:0006975)	0.194701	0.466022	0	0	5.21549	8.53407	MAPK3
regulation of nitric oxide metabolic process (GO:0080164)	0.194701	0.466022	0	0	5.21549	8.53407	CD47
regulation of nitrogen compound metabolic process (GO:0051171)	0.194701	0.466022	0	0	5.21549	8.53407	ROCK2
dopamine uptake (GO:0090494)	0.194701	0.466022	0	0	5.21549	8.53407	SLC22A3
dynamin family protein polymerization involved in membrane fission (GO:0003373)	0.194701	0.466022	0	0	5.21549	8.53407	DNM1L
dynamin family protein polymerization involved in mitochondrial fission (GO:0003374)	0.194701	0.466022	0	0	5.21549	8.53407	DNM1L
regulation of potassium ion import (GO:1903286)	0.194701	0.466022	0	0	5.21549	8.53407	DLG1
regulation of protein glycosylation (GO:0060049)	0.194701	0.466022	0	0	5.21549	8.53407	CHP1
regulation of protein K63-linked ubiquitination (GO:1900044)	0.194701	0.466022	0	0	5.21549	8.53407	DDX3X
endosomal vesicle fusion (GO:0034058)	0.194701	0.466022	0	0	5.21549	8.53407	VPS41
entry of bacterium into host cell (GO:0035635)	0.194701	0.466022	0	0	5.21549	8.53407	CBLL1
establishment of Golgi localization (GO:0051683)	0.194701	0.466022	0	0	5.21549	8.53407	CDC42
regulation of RNA biosynthetic process (GO:2001141)	0.194701	0.466022	0	0	5.21549	8.53407	MED1
regulation of striated muscle tissue development (GO:0016202)	0.194701	0.466022	0	0	5.21549	8.53407	MTPN
response to hepatocyte growth factor (GO:0035728)	0.194701	0.466022	0	0	5.21549	8.53407	HGF
response to hydroperoxide (GO:0033194)	0.194701	0.466022	0	0	5.21549	8.53407	SP1
immunological synapse formation (GO:0001771)	0.194701	0.466022	0	0	5.21549	8.53407	MSN
ribosome disassembly (GO:0032790)	0.194701	0.466022	0	0	5.21549	8.53407	EIF2D
RNA secondary structure unwinding (GO:0010501)	0.194701	0.466022	0	0	5.21549	8.53407	DDX3X
isoprenoid metabolic process (GO:0006720)	0.194701	0.466022	0	0	5.21549	8.53407	GGPS1
lens fiber cell differentiation (GO:0070306)	0.194701	0.466022	0	0	5.21549	8.53407	TDRD7
SREBP signaling pathway (GO:0032933)	0.194701	0.466022	0	0	5.21549	8.53407	ERLIN1
macromolecule depalmitoylation (GO:0098734)	0.194701	0.466022	0	0	5.21549	8.53407	LYPLA1
meiotic sister chromatid cohesion (GO:0051177)	0.194701	0.466022	0	0	5.21549	8.53407	BUB1
methionine metabolic process (GO:0006555)	0.194701	0.466022	0	0	5.21549	8.53407	ADI1
mitochondrial DNA replication (GO:0006264)	0.194701	0.466022	0	0	5.21549	8.53407	DNA2
mitochondrial tRNA processing (GO:0090646)	0.194701	0.466022	0	0	5.21549	8.53407	TRNT1
multi-ciliated epithelial cell differentiation (GO:1903251)	0.194701	0.466022	0	0	5.21549	8.53407	PLK4
myoblast migration (GO:0051451)	0.194701	0.466022	0	0	5.21549	8.53407	ROCK1
negative regulation by symbiont of host apoptotic process (GO:0033668)	0.194701	0.466022	0	0	5.21549	8.53407	MAPK3
negative regulation by symbiont of host programmed cell death (GO:0052041)	0.194701	0.466022	0	0	5.21549	8.53407	MAPK3
negative regulation of actin nucleation (GO:0051126)	0.194701	0.466022	0	0	5.21549	8.53407	GMFB
negative regulation of alpha-beta T cell differentiation (GO:0046639)	0.194701	0.466022	0	0	5.21549	8.53407	HMGB1
negative regulation of CD4-positive, alpha-beta T cell proliferation (GO:2000562)	0.194701	0.466022	0	0	5.21549	8.53407	TWSG1
negative regulation of complement activation, classical pathway (GO:0045959)	0.194701	0.466022	0	0	5.21549	8.53407	CD55
negative regulation of keratinocyte proliferation (GO:0010839)	0.194701	0.466022	0	0	5.21549	8.53407	MED1
negative regulation of lipid kinase activity (GO:0090219)	0.194701	0.466022	0	0	5.21549	8.53407	PIP4K2A
negative regulation of long-term synaptic potentiation (GO:1900272)	0.194701	0.466022	0	0	5.21549	8.53407	APP
negative regulation of mitochondrial fusion (GO:0010637)	0.194701	0.466022	0	0	5.21549	8.53407	BNIP3
negative regulation of muscle cell differentiation (GO:0051148)	0.194701	0.466022	0	0	5.21549	8.53407	RBPMS2
negative regulation of nitrogen compound metabolic process (GO:0051172)	0.194701	0.466022	0	0	5.21549	8.53407	CLTC
neurotransmitter reuptake (GO:0098810)	0.194701	0.466022	0	0	5.21549	8.53407	SLC22A3
plasma membrane phospholipid scrambling (GO:0017121)	0.194701	0.466022	0	0	5.21549	8.53407	ANO6
positive regulation of aspartic-type peptidase activity (GO:1905247)	0.194701	0.466022	0	0	5.21549	8.53407	ROCK2
positive regulation of astrocyte differentiation (GO:0048711)	0.194701	0.466022	0	0	5.21549	8.53407	SERPINE2
positive regulation of fibroblast migration (GO:0010763)	0.194701	0.466022	0	0	5.21549	8.53407	ITGB1
positive regulation of isomerase activity (GO:0010912)	0.194701	0.466022	0	0	5.21549	8.53407	HNRNPU
positive regulation of leukocyte differentiation (GO:1902107)	0.194701	0.466022	0	0	5.21549	8.53407	HMGB1
positive regulation of monocyte chemotactic protein-1 production (GO:0071639)	0.194701	0.466022	0	0	5.21549	8.53407	SYK
positive regulation of steroid biosynthetic process (GO:0010893)	0.194701	0.466022	0	0	5.21549	8.53407	STARD4
protein deglutamylation (GO:0035608)	0.194701	0.466022	0	0	5.21549	8.53407	AGTPBP1
protein deglycosylation (GO:0006517)	0.194701	0.466022	0	0	5.21549	8.53407	NGLY1
protein depalmitoylation (GO:0002084)	0.194701	0.466022	0	0	5.21549	8.53407	LYPLA1
protein localization to microtubule cytoskeleton (GO:0072698)	0.194701	0.466022	0	0	5.21549	8.53407	CRIPT
cellular response to peptide (GO:1901653)	0.194819	0.466022	0	0	2.03097	3.32202	APP;ABCC1;ITGA4
dicarboxylic acid metabolic process (GO:0043648)	0.194819	0.466022	0	0	2.03097	3.32202	DHFR;SDHAF3;ME2
positive regulation of cell junction assembly (GO:1901890)	0.194819	0.466022	0	0	2.03097	3.32202	BHLHB9;ROCK1;LIMS1
glucose homeostasis (GO:0042593)	0.197596	0.471472	0	0	1.78408	2.89294	PRKAA1;NUCKS1;SELENOT;ADIPOR1
positive regulation of endothelial cell migration (GO:0010595)	0.197596	0.471472	0	0	1.78408	2.89294	ANGPT1;ROCK2;SP1;HMGB1
positive regulation of proteasomal protein catabolic process (GO:1901800)	0.197596	0.471472	0	0	1.78408	2.89294	ATXN3;CSNK1A1;FMR1;TAF1
regulation of protein-containing complex assembly (GO:0043254)	0.198711	0.472671	0	0	1.6481	2.66318	CDC42;GNL3L;DDX3X;RALB;SYK
'de novo' posttranslational protein folding (GO:0051084)	0.200264	0.472671	0	0	2.5197	4.05198	BAG1;HSPA13
proteoglycan biosynthetic process (GO:0030166)	0.200264	0.472671	0	0	2.5197	4.05198	CSGALNACT2;FAM20B
regulation of cellular component size (GO:0032535)	0.200264	0.472671	0	0	2.5197	4.05198	MTPN;MSN
cellular response to cAMP (GO:0071320)	0.200264	0.472671	0	0	2.5197	4.05198	RAP1B;RAP1A
regulation of potassium ion transport (GO:0043266)	0.200264	0.472671	0	0	2.5197	4.05198	DLG1;KIF5B
regulation of transmembrane receptor protein serine/threonine kinase signaling pathway (GO:0090092)	0.200264	0.472671	0	0	2.5197	4.05198	SMAD2;TWSG1
renal water homeostasis (GO:0003091)	0.200264	0.472671	0	0	2.5197	4.05198	PRKAR2B;PRKACB
steroid hormone biosynthetic process (GO:0120178)	0.200264	0.472671	0	0	2.5197	4.05198	MED1;SRD5A1
MyD88-independent toll-like receptor signaling pathway (GO:0002756)	0.200264	0.472671	0	0	2.5197	4.05198	CHUK;UBE2D3
organelle transport along microtubule (GO:0072384)	0.200264	0.472671	0	0	2.5197	4.05198	CDC42;KIF5B
positive regulation of leukocyte cell-cell adhesion (GO:1903039)	0.200264	0.472671	0	0	2.5197	4.05198	CD47;RHOA
positive regulation of mononuclear cell migration (GO:0071677)	0.200264	0.472671	0	0	2.5197	4.05198	ANO6;HMGB1
cellular iron ion homeostasis (GO:0006879)	0.201682	0.475225	0	0	1.99394	3.19243	ATP6V1A;ABCB7;IREB2
negative regulation of hydrolase activity (GO:0051346)	0.201682	0.475225	0	0	1.99394	3.19243	ARFGEF1;URI1;CHP1
phosphate-containing compound metabolic process (GO:0006796)	0.207437	0.478837	0	0	1.43607	2.25883	PPA2;IMPA1;PPIP5K2;PIP4K2A;NUDT5;CALM1;PAK2;MAPK3
fatty acid oxidation (GO:0019395)	0.2086	0.478837	0	0	1.95823	3.06921	ACOX1;HADH;ADIPOR1
regulation of G2/M transition of mitotic cell cycle (GO:0010389)	0.208699	0.478837	0	0	1.53552	2.40595	PLK4;YWHAE;PRKAR2B;CEP192;DTL;YWHAG
aortic valve morphogenesis (GO:0003180)	0.210083	0.478837	0	0	2.43559	3.80014	ROCK1;ROCK2
regulation of dendritic spine morphogenesis (GO:0061001)	0.210083	0.478837	0	0	2.43559	3.80014	BHLHB9;CAPRIN1
cellular response to topologically incorrect protein (GO:0035967)	0.210083	0.478837	0	0	2.43559	3.80014	ATXN3;HSPA13
regulation of intracellular protein transport (GO:0033157)	0.210083	0.478837	0	0	2.43559	3.80014	ZFAND1;LCP1
regulation of NMDA receptor activity (GO:2000310)	0.210083	0.478837	0	0	2.43559	3.80014	APP;DLG1
gene silencing by miRNA (GO:0035195)	0.210083	0.478837	0	0	2.43559	3.80014	CNOT6;RAN
GPI anchor biosynthetic process (GO:0006506)	0.210083	0.478837	0	0	2.43559	3.80014	PIGN;PIGA
hematopoietic progenitor cell differentiation (GO:0002244)	0.210083	0.478837	0	0	2.43559	3.80014	PLEK;PRRC2C
RNA biosynthetic process (GO:0032774)	0.210083	0.478837	0	0	2.43559	3.80014	POLA1;SMARCA5
intra-Golgi vesicle-mediated transport (GO:0006891)	0.210083	0.478837	0	0	2.43559	3.80014	VTI1A;COPZ1
transcription initiation from RNA polymerase I promoter (GO:0006361)	0.210083	0.478837	0	0	2.43559	3.80014	MAPK3;TAF1
mitochondrial membrane organization (GO:0007006)	0.210083	0.478837	0	0	2.43559	3.80014	BNIP3;GHITM
modulation by host of symbiont process (GO:0051851)	0.210083	0.478837	0	0	2.43559	3.80014	SP1;NUCKS1
negative regulation of DNA biosynthetic process (GO:2000279)	0.210083	0.478837	0	0	2.43559	3.80014	GNL3L;HNRNPU
positive regulation of glucose transmembrane transport (GO:0010828)	0.210083	0.478837	0	0	2.43559	3.80014	OSBPL8;ARPP19
positive regulation of interleukin-10 production (GO:0032733)	0.210083	0.478837	0	0	2.43559	3.80014	SYK;HMGB1
positive regulation of lamellipodium organization (GO:1902745)	0.210083	0.478837	0	0	2.43559	3.80014	CDC42;ACTR2
negative regulation of cellular macromolecule biosynthetic process (GO:2000113)	0.213268	0.478837	0	0	1.24876	1.92959	SMAD2;KHDRBS1;CBX5;DDX3X;PHF10;FMR1;MBD2;TYMS;ZHX1;DHFR;SYNCRIP;CAPRIN1;BHLHE40;SP3;MLX;PAIP2;ZMYND11;LIMS1
regulation of cation channel activity (GO:2001257)	0.214253	0.478837	0	0	1.72084	2.65113	ITGB1;APP;DLG1;CALM1
regulation of type I interferon production (GO:0032479)	0.214253	0.478837	0	0	1.72084	2.65113	POLA1;RNF216;TAX1BP1;POLR3F
apical junction assembly (GO:0043297)	0.21557	0.478837	0	0	1.92378	2.95198	DLG1;PAK2;RHOA
ribonucleoprotein complex biogenesis (GO:0022613)	0.21557	0.478837	0	0	1.92378	2.95198	XPO1;NIP7;HEATR3
peptidyl-threonine phosphorylation (GO:0018107)	0.21557	0.478837	0	0	1.92378	2.95198	ROCK1;ROCK2;TAF1
protein O-linked glycosylation via threonine (GO:0018243)	0.216211	0.478837	0	0	4.56332	6.98873	GALNT1
quaternary ammonium group transport (GO:0015697)	0.216211	0.478837	0	0	4.56332	6.98873	SLC22A3
astral microtubule organization (GO:0030953)	0.216211	0.478837	0	0	4.56332	6.98873	DLG1
regulation of aspartic-type endopeptidase activity involved in amyloid precursor protein catabolic process (GO:1902959)	0.216211	0.478837	0	0	4.56332	6.98873	ROCK2
axon regeneration (GO:0031103)	0.216211	0.478837	0	0	4.56332	6.98873	DHFR
bone cell development (GO:0098751)	0.216211	0.478837	0	0	4.56332	6.98873	MED1
regulation of cellular response to oxidative stress (GO:1900407)	0.216211	0.478837	0	0	4.56332	6.98873	DHFR
regulation of complement activation, classical pathway (GO:0030450)	0.216211	0.478837	0	0	4.56332	6.98873	CD55
regulation of complement-dependent cytotoxicity (GO:1903659)	0.216211	0.478837	0	0	4.56332	6.98873	CD55
CD40 signaling pathway (GO:0023035)	0.216211	0.478837	0	0	4.56332	6.98873	ITGB1
cellular response to sterol depletion (GO:0071501)	0.216211	0.478837	0	0	4.56332	6.98873	ERLIN1
regulation of nuclear cell cycle DNA replication (GO:0033262)	0.216211	0.478837	0	0	4.56332	6.98873	ATRX
DNA topological change (GO:0006265)	0.216211	0.478837	0	0	4.56332	6.98873	HMGB1
regulation of PERK-mediated unfolded protein response (GO:1903897)	0.216211	0.478837	0	0	4.56332	6.98873	TMEM33
regulation of pinocytosis (GO:0048548)	0.216211	0.478837	0	0	4.56332	6.98873	CDC42
embryonic digestive tract morphogenesis (GO:0048557)	0.216211	0.478837	0	0	4.56332	6.98873	RBPMS2
regulation of RNA polymerase II regulatory region sequence-specific DNA binding (GO:1903025)	0.216211	0.478837	0	0	4.56332	6.98873	TAF1
regulation of skeletal muscle cell differentiation (GO:2001014)	0.216211	0.478837	0	0	4.56332	6.98873	DDX17
regulation of sterol biosynthetic process (GO:0106118)	0.216211	0.478837	0	0	4.56332	6.98873	RAN
galactose metabolic process (GO:0006012)	0.216211	0.478837	0	0	4.56332	6.98873	GALK2
regulation of tumor necrosis factor superfamily cytokine production (GO:1903555)	0.216211	0.478837	0	0	4.56332	6.98873	CD47
glycerolipid biosynthetic process (GO:0045017)	0.216211	0.478837	0	0	4.56332	6.98873	CPNE3
response to misfolded protein (GO:0051788)	0.216211	0.478837	0	0	4.56332	6.98873	ATXN3
icosanoid transport (GO:0071715)	0.216211	0.478837	0	0	4.56332	6.98873	ABCC1
isoprenoid biosynthetic process (GO:0008299)	0.216211	0.478837	0	0	4.56332	6.98873	GGPS1
T-helper 1 type immune response (GO:0042088)	0.216211	0.478837	0	0	4.56332	6.98873	HMGB1
tetrahydrofolate interconversion (GO:0035999)	0.216211	0.478837	0	0	4.56332	6.98873	TYMS
mesodermal cell differentiation (GO:0048333)	0.216211	0.478837	0	0	4.56332	6.98873	ITGB1
type B pancreatic cell differentiation (GO:0003309)	0.216211	0.478837	0	0	4.56332	6.98873	CDK6
negative regulation of alpha-beta T cell activation (GO:0046636)	0.216211	0.478837	0	0	4.56332	6.98873	TWSG1
negative regulation of membrane potential (GO:0045837)	0.216211	0.478837	0	0	4.56332	6.98873	BNIP3
negative regulation of nitric oxide biosynthetic process (GO:0045019)	0.216211	0.478837	0	0	4.56332	6.98873	ROCK2
negative regulation of nitric oxide metabolic process (GO:1904406)	0.216211	0.478837	0	0	4.56332	6.98873	ROCK2
negative regulation of platelet aggregation (GO:0090331)	0.216211	0.478837	0	0	4.56332	6.98873	SERPINE2
negative regulation of RNA catabolic process (GO:1902369)	0.216211	0.478837	0	0	4.56332	6.98873	FMR1
negative regulation of smooth muscle cell differentiation (GO:0051151)	0.216211	0.478837	0	0	4.56332	6.98873	RBPMS2
negative regulation of systemic arterial blood pressure (GO:0003085)	0.216211	0.478837	0	0	4.56332	6.98873	SOD2
neurotransmitter receptor transport to postsynaptic membrane (GO:0098969)	0.216211	0.478837	0	0	4.56332	6.98873	RAB8A
nucleoside diphosphate catabolic process (GO:0009134)	0.216211	0.478837	0	0	4.56332	6.98873	NUDT5
nucleoside triphosphate biosynthetic process (GO:0009142)	0.216211	0.478837	0	0	4.56332	6.98873	AK3
oligosaccharide catabolic process (GO:0009313)	0.216211	0.478837	0	0	4.56332	6.98873	NEU1
one-carbon compound transport (GO:0019755)	0.216211	0.478837	0	0	4.56332	6.98873	SLC14A1
peptidyl-cysteine modification (GO:0018198)	0.216211	0.478837	0	0	4.56332	6.98873	PRDX3
peroxisome fission (GO:0016559)	0.216211	0.478837	0	0	4.56332	6.98873	DNM1L
positive regulation of B cell differentiation (GO:0045579)	0.216211	0.478837	0	0	4.56332	6.98873	SYK
positive regulation of cholesterol esterification (GO:0010873)	0.216211	0.478837	0	0	4.56332	6.98873	STARD4
positive regulation of mast cell degranulation (GO:0043306)	0.216211	0.478837	0	0	4.56332	6.98873	SYK
positive regulation of NLRP3 inflammasome complex assembly (GO:1900227)	0.216211	0.478837	0	0	4.56332	6.98873	DDX3X
positive regulation of protein polyubiquitination (GO:1902916)	0.216211	0.478837	0	0	4.56332	6.98873	DDX3X
positive regulation of smooth muscle cell apoptotic process (GO:0034393)	0.216211	0.478837	0	0	4.56332	6.98873	SOD2
protein hexamerization (GO:0034214)	0.216211	0.478837	0	0	4.56332	6.98873	YME1L1
mitochondrial respiratory chain complex assembly (GO:0033108)	0.21989	0.482966	0	0	1.70075	2.576	NDUFB8;SDHAF3;NDUFAF4;COA5
protein complex oligomerization (GO:0051259)	0.21989	0.482966	0	0	1.70075	2.576	CPSF6;YME1L1;DNM1L;ELAVL1
antigen processing and presentation of peptide antigen via MHC class I (GO:0002474)	0.219948	0.482966	0	0	2.3569	3.56921	SEC23A;SEC24D
regulation of protein localization to cell surface (GO:2000008)	0.219948	0.482966	0	0	2.3569	3.56921	LEPROTL1;GPD1L
signal transduction by p53 class mediator (GO:0072331)	0.219948	0.482966	0	0	2.3569	3.56921	ATRX;NDRG1
keratan sulfate metabolic process (GO:0042339)	0.219948	0.482966	0	0	2.3569	3.56921	GALNS;B4GALT1
negative regulation of smooth muscle cell proliferation (GO:0048662)	0.219948	0.482966	0	0	2.3569	3.56921	TPM1;SOD2
positive regulation of ATP metabolic process (GO:1903580)	0.219948	0.482966	0	0	2.3569	3.56921	APP;PRKAA1
positive regulation of histone modification (GO:0031058)	0.219948	0.482966	0	0	2.3569	3.56921	FMR1;MAPK3
positive regulation of organelle organization (GO:0010638)	0.219948	0.482966	0	0	2.3569	3.56921	LMAN1;KATNBL1
positive regulation of telomere maintenance via telomerase (GO:0032212)	0.219948	0.482966	0	0	2.3569	3.56921	NEK7;MAPK3
regulation of endocytosis (GO:0030100)	0.222588	0.485066	0	0	1.89051	2.84037	MTMR2;ROCK1;CBLL1
iron ion homeostasis (GO:0055072)	0.222588	0.485066	0	0	1.89051	2.84037	ATP6V1A;ABCB7;IREB2
O-glycan processing (GO:0016266)	0.222588	0.485066	0	0	1.89051	2.84037	GALNT7;GALNT1;GCNT1
pattern recognition receptor signaling pathway (GO:0002221)	0.222588	0.485066	0	0	1.89051	2.84037	TAB2;HMGB1;CLEC4E
positive regulation of DNA biosynthetic process (GO:2000573)	0.222588	0.485066	0	0	1.89051	2.84037	HGF;NEK7;MAPK3
protein lipidation (GO:0006497)	0.222588	0.485066	0	0	1.89051	2.84037	PIGN;PIGA;ZDHHC21
regulation of actin cytoskeleton organization (GO:0032956)	0.225566	0.485066	0	0	1.68111	2.50341	ROCK1;ROCK2;IQGAP1;RHOA
toll-like receptor signaling pathway (GO:0002224)	0.225566	0.485066	0	0	1.68111	2.50341	CHUK;UBE2D3;TAB2;HMGB1
regulation of mRNA catabolic process (GO:0061013)	0.227412	0.485066	0	0	1.5631	2.31494	XPO1;FMR1;SERBP1;PABPC1;ELAVL1
positive regulation of transcription, DNA-templated (GO:0045893)	0.229627	0.485066	0	0	1.15455	1.69868	APP;DDX3X;NCF1;HNRNPU;MED19;CCNC;HMGB1;WDR43;PHF8;HOXA10;NPAT;HMGN5;NAMPT;MLX;TBL1X;GABPA;MAPK3;SMAD2;DDX17;MED1;ACTR2;PPP1R12A;PHF10;CHUK;HGF;TCF12;ATAD2;ATRX;SMARCA5;MLLT10;HAX1;CREB1;FUBP3;SP1;TBL1XR1;SP3
stress-activated MAPK cascade (GO:0051403)	0.229651	0.485066	0	0	1.85837	2.73403	CHUK;TAB2;MAPK3
regulation of cell adhesion mediated by integrin (GO:0033628)	0.22985	0.485066	0	0	2.28313	3.35695	SYK;ADAM9
regulation of lamellipodium assembly (GO:0010591)	0.22985	0.485066	0	0	2.28313	3.35695	CDC42;ACTR2
response to steroid hormone (GO:0048545)	0.22985	0.485066	0	0	2.28313	3.35695	MED1;URI1
transcription by RNA polymerase I (GO:0006360)	0.22985	0.485066	0	0	2.28313	3.35695	MAPK3;TAF1
negative regulation of blood vessel endothelial cell migration (GO:0043537)	0.22985	0.485066	0	0	2.28313	3.35695	HMGB1;RHOA
negative regulation of extrinsic apoptotic signaling pathway via death domain receptors (GO:1902042)	0.22985	0.485066	0	0	2.28313	3.35695	DDX3X;RFFL
positive regulation of DNA binding (GO:0043388)	0.22985	0.485066	0	0	2.28313	3.35695	HMGB1;NME1
positive regulation of interleukin-12 production (GO:0032735)	0.22985	0.485066	0	0	2.28313	3.35695	SYK;HMGB1
positive regulation of mitochondrial outer membrane permeabilization involved in apoptotic signaling pathway (GO:1901030)	0.22985	0.485066	0	0	2.28313	3.35695	YWHAE;YWHAG
positive regulation of release of sequestered calcium ion into cytosol (GO:0051281)	0.22985	0.485066	0	0	2.28313	3.35695	CALM3;CALM1
positive regulation of telomerase activity (GO:0051973)	0.22985	0.485066	0	0	2.28313	3.35695	NEK7;MAPK3
protein insertion into membrane (GO:0051205)	0.22985	0.485066	0	0	2.28313	3.35695	APP;SERP1
cellular response to fibroblast growth factor stimulus (GO:0044344)	0.231279	0.485066	0	0	1.66192	2.43327	NCBP2;HNRNPH1;SHOC2;MAPK3
positive regulation of NF-kappaB transcription factor activity (GO:0051092)	0.234405	0.485066	0	0	1.47323	2.13722	PRDX3;APP;MTPN;CHUK;TAB2;TRIM37
positive regulation of phosphorylation (GO:0042327)	0.236424	0.485066	0	0	1.35049	1.94758	APP;PRKAA1;CCND2;RALB;ANGPT1;ROCK2;FMR1;HGF;MAPK3
organonitrogen compound catabolic process (GO:1901565)	0.236755	0.485066	0	0	1.82731	2.63266	GNPDA1;LNPEP;NPL
positive regulation of DNA metabolic process (GO:0051054)	0.236755	0.485066	0	0	1.82731	2.63266	HGF;ATRX;HMGB1
positive regulation of Ras protein signal transduction (GO:0046579)	0.236755	0.485066	0	0	1.82731	2.63266	ERBIN;SHOC2;MAPRE2
regulation of epithelial cell proliferation (GO:0050678)	0.237028	0.485066	0	0	1.64316	2.36546	CDK6;ANGPT1;NME1;LIMS1
protein O-linked glycosylation via serine (GO:0018242)	0.237147	0.485066	0	0	4.05608	5.83699	GALNT1
adherens junction assembly (GO:0034333)	0.237147	0.485066	0	0	4.05608	5.83699	PAK2
regulation of attachment of spindle microtubules to kinetochore (GO:0051988)	0.237147	0.485066	0	0	4.05608	5.83699	CDC42
regulation of bile acid biosynthetic process (GO:0070857)	0.237147	0.485066	0	0	4.05608	5.83699	STARD4
B cell homeostasis (GO:0001782)	0.237147	0.485066	0	0	4.05608	5.83699	DOCK10
regulation of carbohydrate biosynthetic process (GO:0043255)	0.237147	0.485066	0	0	4.05608	5.83699	SDHAF3
regulation of cell activation (GO:0050865)	0.237147	0.485066	0	0	4.05608	5.83699	SYK
regulation of cell-cell adhesion involved in gastrulation (GO:0070587)	0.237147	0.485066	0	0	4.05608	5.83699	MBP
cellular response to acetylcholine (GO:1905145)	0.237147	0.485066	0	0	4.05608	5.83699	ROCK2
cellular response to acidic pH (GO:0071468)	0.237147	0.485066	0	0	4.05608	5.83699	CHP1
regulation of granulocyte differentiation (GO:0030852)	0.237147	0.485066	0	0	4.05608	5.83699	HAX1
cellular response to oxygen levels (GO:0071453)	0.237147	0.485066	0	0	4.05608	5.83699	ATP6V1A
chondroitin sulfate proteoglycan metabolic process (GO:0050654)	0.237147	0.485066	0	0	4.05608	5.83699	CSGALNACT2
regulation of long-term synaptic depression (GO:1900452)	0.237147	0.485066	0	0	4.05608	5.83699	FMR1
dicarboxylic acid biosynthetic process (GO:0043650)	0.237147	0.485066	0	0	4.05608	5.83699	GLS
regulation of peptidyl-lysine acetylation (GO:2000756)	0.237147	0.485066	0	0	4.05608	5.83699	PRKAA1
regulation of phospholipid metabolic process (GO:1903725)	0.237147	0.485066	0	0	4.05608	5.83699	MTMR2
regulation of podosome assembly (GO:0071801)	0.237147	0.485066	0	0	4.05608	5.83699	LCP1
endothelial tube morphogenesis (GO:0061154)	0.237147	0.485066	0	0	4.05608	5.83699	RHOA
regulation of protein neddylation (GO:2000434)	0.237147	0.485066	0	0	4.05608	5.83699	DCUN1D1
regulation of RNA polymerase II transcription preinitiation complex assembly (GO:0045898)	0.237147	0.485066	0	0	4.05608	5.83699	HMGB1
glycosphingolipid catabolic process (GO:0046479)	0.237147	0.485066	0	0	4.05608	5.83699	NEU1
histone H3-K36 demethylation (GO:0070544)	0.237147	0.485066	0	0	4.05608	5.83699	PHF8
I-kappaB phosphorylation (GO:0007252)	0.237147	0.485066	0	0	4.05608	5.83699	CHUK
RNA polymerase II preinitiation complex assembly (GO:0051123)	0.237147	0.485066	0	0	4.05608	5.83699	TAF1
ionotropic glutamate receptor signaling pathway (GO:0035235)	0.237147	0.485066	0	0	4.05608	5.83699	APP
iron ion transmembrane transport (GO:0034755)	0.237147	0.485066	0	0	4.05608	5.83699	ABCB7
SNARE complex assembly (GO:0035493)	0.237147	0.485066	0	0	4.05608	5.83699	VAMP4
L-glutamate transmembrane transport (GO:0015813)	0.237147	0.485066	0	0	4.05608	5.83699	SLC25A13
L-serine metabolic process (GO:0006563)	0.237147	0.485066	0	0	4.05608	5.83699	SERINC3
low-density lipoprotein particle receptor catabolic process (GO:0032802)	0.237147	0.485066	0	0	4.05608	5.83699	CLTC
low-density lipoprotein receptor particle metabolic process (GO:0032799)	0.237147	0.485066	0	0	4.05608	5.83699	CLTC
sulfur amino acid catabolic process (GO:0000098)	0.237147	0.485066	0	0	4.05608	5.83699	BLMH
toxin transport (GO:1901998)	0.237147	0.485066	0	0	4.05608	5.83699	SLC22A3
urea cycle (GO:0000050)	0.237147	0.485066	0	0	4.05608	5.83699	SLC25A15
mitotic DNA replication (GO:1902969)	0.237147	0.485066	0	0	4.05608	5.83699	POLA1
modification-dependent macromolecule catabolic process (GO:0043632)	0.237147	0.485066	0	0	4.05608	5.83699	CHFR
monocyte activation (GO:0042117)	0.237147	0.485066	0	0	4.05608	5.83699	ADAM9
muscle cell migration (GO:0014812)	0.237147	0.485066	0	0	4.05608	5.83699	ROCK1
negative regulation of alpha-beta T cell proliferation (GO:0046642)	0.237147	0.485066	0	0	4.05608	5.83699	TWSG1
negative regulation of cAMP-mediated signaling (GO:0043951)	0.237147	0.485066	0	0	4.05608	5.83699	UBE2B
negative regulation of heterotypic cell-cell adhesion (GO:0034115)	0.237147	0.485066	0	0	4.05608	5.83699	MBP
negative regulation of humoral immune response mediated by circulating immunoglobulin (GO:0002924)	0.237147	0.485066	0	0	4.05608	5.83699	CD55
negative regulation of protein autophosphorylation (GO:0031953)	0.237147	0.485066	0	0	4.05608	5.83699	CHP1
negative regulation of transcription by competitive promoter binding (GO:0010944)	0.237147	0.485066	0	0	4.05608	5.83699	CREB1
negative regulation of transcription from RNA polymerase II promoter in response to stress (GO:0097201)	0.237147	0.485066	0	0	4.05608	5.83699	HIF1AN
negative regulation of transforming growth factor beta production (GO:0071635)	0.237147	0.485066	0	0	4.05608	5.83699	LAPTM4B
nerve growth factor signaling pathway (GO:0038180)	0.237147	0.485066	0	0	4.05608	5.83699	RAP1A
neuron projection maintenance (GO:1990535)	0.237147	0.485066	0	0	4.05608	5.83699	APP
neuron projection regeneration (GO:0031102)	0.237147	0.485066	0	0	4.05608	5.83699	DHFR
neuron remodeling (GO:0016322)	0.237147	0.485066	0	0	4.05608	5.83699	APP
nuclear pore complex assembly (GO:0051292)	0.237147	0.485066	0	0	4.05608	5.83699	NDC1
nuclear-transcribed mRNA catabolic process, exonucleolytic, 3'-5' (GO:0034427)	0.237147	0.485066	0	0	4.05608	5.83699	TTC37
nucleoside metabolic process (GO:0009116)	0.237147	0.485066	0	0	4.05608	5.83699	OARD1
positive regulation of cell activation (GO:0050867)	0.237147	0.485066	0	0	4.05608	5.83699	PLEK
positive regulation of lipase activity (GO:0060193)	0.237147	0.485066	0	0	4.05608	5.83699	RHOA
positive regulation of mRNA 3'-end processing (GO:0031442)	0.237147	0.485066	0	0	4.05608	5.83699	NCBP2
positive regulation of receptor recycling (GO:0001921)	0.237147	0.485066	0	0	4.05608	5.83699	ECE1
positive regulation of RIG-I signaling pathway (GO:1900246)	0.237147	0.485066	0	0	4.05608	5.83699	ANKRD17
positive regulation of rRNA processing (GO:2000234)	0.237147	0.485066	0	0	4.05608	5.83699	WDR43
positive regulation of transcription of nucleolar large rRNA by RNA polymerase I (GO:1901838)	0.237147	0.485066	0	0	4.05608	5.83699	PWP1
production of siRNA involved in RNA interference (GO:0030422)	0.237147	0.485066	0	0	4.05608	5.83699	TSN
protein deneddylation (GO:0000338)	0.237147	0.485066	0	0	4.05608	5.83699	COPS2
protein insertion into ER membrane by stop-transfer membrane-anchor sequence (GO:0045050)	0.237147	0.485066	0	0	4.05608	5.83699	MMGT1
protein localization to endosome (GO:0036010)	0.237147	0.485066	0	0	4.05608	5.83699	TMEM30A
transcription by RNA polymerase II (GO:0006366)	0.237954	0.486365	0	0	1.30395	1.87205	MED1;PCF11;TBL1XR1;SP1;NCBP2;COPS2;CSTF2;TRIP11;TBL1X;TAF2;TAF1
regulation of autophagosome assembly (GO:2000785)	0.239781	0.48729	0	0	2.21383	3.16142	RALB;PIP4K2A
regulation of blood circulation (GO:1903522)	0.239781	0.48729	0	0	2.21383	3.16142	TPM1;ECE1
regulation of ion transmembrane transport (GO:0034765)	0.239781	0.48729	0	0	2.21383	3.16142	YWHAE;ANO6
regulation of lipid biosynthetic process (GO:0046890)	0.239781	0.48729	0	0	2.21383	3.16142	CREB1;ADIPOR1
regulation of mitotic spindle organization (GO:0060236)	0.239781	0.48729	0	0	2.21383	3.16142	CLTC;HNRNPU
intracellular pH reduction (GO:0051452)	0.239781	0.48729	0	0	2.21383	3.16142	ATP6V1A;ATP6V0A1
maturation of SSU-rRNA (GO:0030490)	0.239781	0.48729	0	0	2.21383	3.16142	LSM6;NOL10
positive regulation of lipid biosynthetic process (GO:0046889)	0.239781	0.48729	0	0	2.21383	3.16142	CREB1;CHP1
protein targeting (GO:0006605)	0.242198	0.491499	0	0	1.52379	2.16073	NCF1;EDEM1;LAMP2;CHM;ZDHHC21
regulation of protein secretion (GO:0050708)	0.242198	0.491499	0	0	1.52379	2.16073	RAP1A;ADAM9;ARFIP1;HADH;DNM1L
hemopoiesis (GO:0030097)	0.24281	0.492038	0	0	1.62482	2.29989	PRDX3;CD164;PLEK;PRRC2C
positive regulation of epithelial cell migration (GO:0010634)	0.24281	0.492038	0	0	1.62482	2.29989	ANGPT1;ROCK2;ADAM9;MAPRE2
regulation of transcription initiation from RNA polymerase II promoter (GO:0060260)	0.243897	0.493182	0	0	1.79726	2.53595	MED1;SUB1;CCNC
negative regulation of intrinsic apoptotic signaling pathway (GO:2001243)	0.243897	0.493182	0	0	1.79726	2.53595	URI1;DDX3X;SOD2
protein catabolic process (GO:0030163)	0.243897	0.493182	0	0	1.79726	2.53595	NGLY1;LAMP2;STT3B
aortic valve development (GO:0003176)	0.249731	0.493316	0	0	2.14861	2.98092	ROCK1;ROCK2
regulation of cardiac muscle contraction (GO:0055117)	0.249731	0.493316	0	0	2.14861	2.98092	CALM3;CALM1
regulation of microtubule-based process (GO:0032886)	0.249731	0.493316	0	0	2.14861	2.98092	PRKAA1;ROCK1
dendrite morphogenesis (GO:0048813)	0.249731	0.493316	0	0	2.14861	2.98092	CDC42;DOCK10
embryonic limb morphogenesis (GO:0030326)	0.249731	0.493316	0	0	2.14861	2.98092	MBNL1;ECE1
establishment of protein localization to plasma membrane (GO:0061951)	0.249731	0.493316	0	0	2.14861	2.98092	RAB31;VAMP4
regulation of sodium ion transport (GO:0002028)	0.249731	0.493316	0	0	2.14861	2.98092	DLG1;GPD1L
macrophage activation (GO:0042116)	0.249731	0.493316	0	0	2.14861	2.98092	APP;SYK
telomere maintenance via telomere lengthening (GO:0010833)	0.249731	0.493316	0	0	2.14861	2.98092	ANKRD28;PPP6C
negative regulation of cellular protein localization (GO:1903828)	0.249731	0.493316	0	0	2.14861	2.98092	ROCK2;LEPROTL1
platelet aggregation (GO:0070527)	0.249731	0.493316	0	0	2.14861	2.98092	CSRP1;PLEK
positive regulation of interferon-beta production (GO:0032728)	0.249731	0.493316	0	0	2.14861	2.98092	DDX3X;POLR3F
positive regulation of substrate adhesion-dependent cell spreading (GO:1900026)	0.249731	0.493316	0	0	2.14861	2.98092	CDC42;LIMS1
positive regulation of telomere maintenance via telomere lengthening (GO:1904358)	0.249731	0.493316	0	0	2.14861	2.98092	NEK7;MAPK3
cellular transition metal ion homeostasis (GO:0046916)	0.254468	0.493316	0	0	1.58934	2.17514	ATP6V1A;APP;ABCB7;IREB2
regulation of vesicle-mediated transport (GO:0060627)	0.254468	0.493316	0	0	1.58934	2.17514	SYK;RAB8A;RAB8B;MAPK3
plasma membrane bounded cell projection organization (GO:0120036)	0.257232	0.493316	0	0	1.48639	2.01819	APP;ROCK1;TPM1;PLEK;HMGB1
actin filament network formation (GO:0051639)	0.257526	0.493316	0	0	3.65028	4.9521	LCP1
protein oxidation (GO:0018158)	0.257526	0.493316	0	0	3.65028	4.9521	PRDX3
rDNA heterochromatin assembly (GO:0000183)	0.257526	0.493316	0	0	3.65028	4.9521	MBD2
cardiac muscle cell membrane repolarization (GO:0099622)	0.257526	0.493316	0	0	3.65028	4.9521	YWHAE
regulation of cytoplasmic transport (GO:1903649)	0.257526	0.493316	0	0	3.65028	4.9521	MAPK3
regulation of ERAD pathway (GO:1904292)	0.257526	0.493316	0	0	3.65028	4.9521	ATXN3
cellular response to increased oxygen levels (GO:0036295)	0.257526	0.493316	0	0	3.65028	4.9521	ATP6V1A
regulation of gene expression by genetic imprinting (GO:0006349)	0.257526	0.493316	0	0	3.65028	4.9521	PCGF3
cellular response to interleukin-2 (GO:0071352)	0.257526	0.493316	0	0	3.65028	4.9521	SYK
regulation of histone exchange (GO:1900049)	0.257526	0.493316	0	0	3.65028	4.9521	ATRX
regulation of lipid kinase activity (GO:0043550)	0.257526	0.493316	0	0	3.65028	4.9521	RBL2
regulation of long-term neuronal synaptic plasticity (GO:0048169)	0.257526	0.493316	0	0	3.65028	4.9521	APP
regulation of lymphocyte migration (GO:2000401)	0.257526	0.493316	0	0	3.65028	4.9521	MSN
regulation of mast cell activation involved in immune response (GO:0033006)	0.257526	0.493316	0	0	3.65028	4.9521	STXBP2
cyclooxygenase pathway (GO:0019371)	0.257526	0.493316	0	0	3.65028	4.9521	PTGS1
cytidine to uridine editing (GO:0016554)	0.257526	0.493316	0	0	3.65028	4.9521	APOBEC1
regulation of mitochondrial fusion (GO:0010635)	0.257526	0.493316	0	0	3.65028	4.9521	BNIP3
regulation of monocyte chemotactic protein-1 production (GO:0071637)	0.257526	0.493316	0	0	3.65028	4.9521	SYK
regulation of mRNA 3'-end processing (GO:0031440)	0.257526	0.493316	0	0	3.65028	4.9521	NCBP2
regulation of protein localization to Cajal body (GO:1904869)	0.257526	0.493316	0	0	3.65028	4.9521	LARP7
erythrocyte development (GO:0048821)	0.257526	0.493316	0	0	3.65028	4.9521	MED1
establishment of endothelial intestinal barrier (GO:0090557)	0.257526	0.493316	0	0	3.65028	4.9521	RAP2C
regulation of stress-activated protein kinase signaling cascade (GO:0070302)	0.257526	0.493316	0	0	3.65028	4.9521	MAPK3
fatty acid homeostasis (GO:0055089)	0.257526	0.493316	0	0	3.65028	4.9521	PRKAA1
regulation of T cell mediated immunity (GO:0002709)	0.257526	0.493316	0	0	3.65028	4.9521	HMGB1
formation of extrachromosomal circular DNA (GO:0001325)	0.257526	0.493316	0	0	3.65028	4.9521	DNA2
regulation of toll-like receptor 9 signaling pathway (GO:0034163)	0.257526	0.493316	0	0	3.65028	4.9521	HMGB1
glutamine family amino acid biosynthetic process (GO:0009084)	0.257526	0.493316	0	0	3.65028	4.9521	GLS
Golgi to lysosome transport (GO:0090160)	0.257526	0.493316	0	0	3.65028	4.9521	AP1G1
response to corticosteroid (GO:0031960)	0.257526	0.493316	0	0	3.65028	4.9521	ADAM9
hepatocyte growth factor receptor signaling pathway (GO:0048012)	0.257526	0.493316	0	0	3.65028	4.9521	HGF
response to sterol (GO:0036314)	0.257526	0.493316	0	0	3.65028	4.9521	SMAD2
inositol phosphate biosynthetic process (GO:0032958)	0.257526	0.493316	0	0	3.65028	4.9521	PPIP5K2
inositol phosphate dephosphorylation (GO:0046855)	0.257526	0.493316	0	0	3.65028	4.9521	IMPA1
interleukin-2-mediated signaling pathway (GO:0038110)	0.257526	0.493316	0	0	3.65028	4.9521	SYK
lipoprotein catabolic process (GO:0042159)	0.257526	0.493316	0	0	3.65028	4.9521	LYPLA1
t-circle formation (GO:0090656)	0.257526	0.493316	0	0	3.65028	4.9521	DNA2
telomere maintenance via telomere trimming (GO:0090737)	0.257526	0.493316	0	0	3.65028	4.9521	DNA2
mitochondrial protein processing (GO:0034982)	0.257526	0.493316	0	0	3.65028	4.9521	YME1L1
UDP-N-acetylglucosamine biosynthetic process (GO:0006048)	0.257526	0.493316	0	0	3.65028	4.9521	GNPDA1
V(D)J recombination (GO:0033151)	0.257526	0.493316	0	0	3.65028	4.9521	HMGB1
mitochondrion morphogenesis (GO:0070584)	0.257526	0.493316	0	0	3.65028	4.9521	DNM1L
negative regulation of calcium ion transmembrane transport (GO:1903170)	0.257526	0.493316	0	0	3.65028	4.9521	YWHAE
negative regulation of centrosome duplication (GO:0010826)	0.257526	0.493316	0	0	3.65028	4.9521	TRIM37
negative regulation of homotypic cell-cell adhesion (GO:0034111)	0.257526	0.493316	0	0	3.65028	4.9521	SERPINE2
negative regulation of protein localization to cell surface (GO:2000009)	0.257526	0.493316	0	0	3.65028	4.9521	LEPROTL1
negative regulation of protein maturation (GO:1903318)	0.257526	0.493316	0	0	3.65028	4.9521	SERPINE2
negative regulation of receptor signaling pathway via STAT (GO:1904893)	0.257526	0.493316	0	0	3.65028	4.9521	ADIPOR1
phosphorylated carbohydrate dephosphorylation (GO:0046838)	0.257526	0.493316	0	0	3.65028	4.9521	IMPA1
positive regulation by host of viral process (GO:0044794)	0.257526	0.493316	0	0	3.65028	4.9521	NUCKS1
positive regulation of alcohol biosynthetic process (GO:1902932)	0.257526	0.493316	0	0	3.65028	4.9521	PRKAA1
positive regulation of bone resorption (GO:0045780)	0.257526	0.493316	0	0	3.65028	4.9521	SYK
positive regulation of DNA-dependent DNA replication (GO:2000105)	0.257526	0.493316	0	0	3.65028	4.9521	ATRX
positive regulation of epidermal growth factor-activated receptor activity (GO:0045741)	0.257526	0.493316	0	0	3.65028	4.9521	NCF1
positive regulation of histone exchange (GO:1900051)	0.257526	0.493316	0	0	3.65028	4.9521	ATRX
positive regulation of nitric-oxide synthase biosynthetic process (GO:0051770)	0.257526	0.493316	0	0	3.65028	4.9521	NAMPT
positive regulation of phospholipid transport (GO:2001140)	0.257526	0.493316	0	0	3.65028	4.9521	TMEM30A
positive regulation of posttranscriptional gene silencing (GO:0060148)	0.257526	0.493316	0	0	3.65028	4.9521	FMR1
positive regulation of protein localization to Cajal body (GO:1904871)	0.257526	0.493316	0	0	3.65028	4.9521	LARP7
proteasome assembly (GO:0043248)	0.257526	0.493316	0	0	3.65028	4.9521	OTUD6B
protein kinase C signaling (GO:0070528)	0.257526	0.493316	0	0	3.65028	4.9521	PLEK
regulation of actin cytoskeleton reorganization (GO:2000249)	0.259692	0.493798	0	0	2.08711	2.81396	CDC42;HAX1
regulation of erythrocyte differentiation (GO:0045646)	0.259692	0.493798	0	0	2.08711	2.81396	MED1;CDK6
regulation of glucose import (GO:0046324)	0.259692	0.493798	0	0	2.08711	2.81396	OSBPL8;ARPP19
regulation of p38MAPK cascade (GO:1900744)	0.259692	0.493798	0	0	2.08711	2.81396	DLG1;NCF1
regulation of vascular associated smooth muscle cell proliferation (GO:1904705)	0.259692	0.493798	0	0	2.08711	2.81396	TPM1;SOD2
glutamate receptor signaling pathway (GO:0007215)	0.259692	0.493798	0	0	2.08711	2.81396	APP;FMR1
ncRNA metabolic process (GO:0034660)	0.259692	0.493798	0	0	2.08711	2.81396	DDX17;RAN
negative regulation of stress-activated MAPK cascade (GO:0032873)	0.259692	0.493798	0	0	2.08711	2.81396	DLG1;ZMYND11
phospholipid biosynthetic process (GO:0008654)	0.259692	0.493798	0	0	2.08711	2.81396	DOLPP1;CPNE3
positive regulation of cytokinesis (GO:0032467)	0.259692	0.493798	0	0	2.08711	2.81396	CDC42;RHOA
positive regulation of exocytosis (GO:0045921)	0.259692	0.493798	0	0	2.08711	2.81396	RAB27A;RAB27B
positive regulation of defense response (GO:0031349)	0.266236	0.500555	0	0	1.55536	2.05832	APP;ABCC1;POLR3F;CD47
positive regulation of canonical Wnt signaling pathway (GO:0090263)	0.267377	0.500555	0	0	1.46246	1.92912	DDX3X;UBE2B;TBL1XR1;GID8;TBL1X
actin-myosin filament sliding (GO:0033275)	0.269658	0.500555	0	0	2.02903	2.65925	TPM3;TPM1
connective tissue development (GO:0061448)	0.269658	0.500555	0	0	2.02903	2.65925	NAMPT;TRIP11
response to cAMP (GO:0051591)	0.269658	0.500555	0	0	2.02903	2.65925	RAP1B;RAP1A
tRNA aminoacylation (GO:0043039)	0.269658	0.500555	0	0	2.02903	2.65925	PPA2;GATC
muscle filament sliding (GO:0030049)	0.269658	0.500555	0	0	2.02903	2.65925	TPM3;TPM1
positive regulation of potassium ion transport (GO:0043268)	0.269658	0.500555	0	0	2.02903	2.65925	DLG1;KIF5B
cellular response to hypoxia (GO:0071456)	0.272482	0.500555	0	0	1.45078	1.88627	BNIP3L;BNIP3;UBQLN1;HIF1AN;NDRG1
double-strand break repair (GO:0006302)	0.274625	0.500555	0	0	1.38867	1.79464	POLA1;RNF138;SMARCA5;NUCKS1;DNA2;HMGB1
actin crosslink formation (GO:0051764)	0.277361	0.500555	0	0	3.31827	4.25547	LCP1
adipose tissue development (GO:0060612)	0.277361	0.500555	0	0	3.31827	4.25547	NAMPT
purine nucleoside monophosphate biosynthetic process (GO:0009127)	0.277361	0.500555	0	0	3.31827	4.25547	PPAT
purine nucleotide biosynthetic process (GO:0006164)	0.277361	0.500555	0	0	3.31827	4.25547	PPAT
amino sugar biosynthetic process (GO:0046349)	0.277361	0.500555	0	0	3.31827	4.25547	GNPDA1
regulation of actin nucleation (GO:0051125)	0.277361	0.500555	0	0	3.31827	4.25547	ARFIP1
regulation of alcohol biosynthetic process (GO:1902930)	0.277361	0.500555	0	0	3.31827	4.25547	RAN
ATP transport (GO:0015867)	0.277361	0.500555	0	0	3.31827	4.25547	CD47
regulation of astrocyte differentiation (GO:0048710)	0.277361	0.500555	0	0	3.31827	4.25547	SERPINE2
regulation of CD4-positive, alpha-beta T cell differentiation (GO:0043370)	0.277361	0.500555	0	0	3.31827	4.25547	HMGB1
C-terminal protein amino acid modification (GO:0018410)	0.277361	0.500555	0	0	3.31827	4.25547	AGTPBP1
regulation of cholesterol esterification (GO:0010872)	0.277361	0.500555	0	0	3.31827	4.25547	STARD4
cell differentiation in hindbrain (GO:0021533)	0.277361	0.500555	0	0	3.31827	4.25547	AGTPBP1
regulation of dendritic cell differentiation (GO:2001198)	0.277361	0.500555	0	0	3.31827	4.25547	HMGB1
regulation of hemopoiesis (GO:1903706)	0.277361	0.500555	0	0	3.31827	4.25547	PURB
regulation of histone H3-K9 methylation (GO:0051570)	0.277361	0.500555	0	0	3.31827	4.25547	ATRX
cellular response to thyroid hormone stimulus (GO:0097067)	0.277361	0.500555	0	0	3.31827	4.25547	MED1
regulation of muscle system process (GO:0090257)	0.277361	0.500555	0	0	3.31827	4.25547	TPM1
regulation of oxidative stress-induced cell death (GO:1903201)	0.277361	0.500555	0	0	3.31827	4.25547	UBQLN1
early endosome to Golgi transport (GO:0034498)	0.277361	0.500555	0	0	3.31827	4.25547	LMAN1
regulation of plasminogen activation (GO:0010755)	0.277361	0.500555	0	0	3.31827	4.25547	SERPINE2
endoplasmic reticulum membrane organization (GO:0090158)	0.277361	0.500555	0	0	3.31827	4.25547	ARL6IP1
energy coupled proton transport, down electrochemical gradient (GO:0015985)	0.277361	0.500555	0	0	3.31827	4.25547	ATP5PB
regulation of pseudopodium assembly (GO:0031272)	0.277361	0.500555	0	0	3.31827	4.25547	CDC42
regulation of sister chromatid cohesion (GO:0007063)	0.277361	0.500555	0	0	3.31827	4.25547	BUB1
eye photoreceptor cell differentiation (GO:0001754)	0.277361	0.500555	0	0	3.31827	4.25547	AGTPBP1
glomerular visceral epithelial cell differentiation (GO:0072112)	0.277361	0.500555	0	0	3.31827	4.25547	IQGAP1
regulation of vascular associated smooth muscle cell migration (GO:1904752)	0.277361	0.500555	0	0	3.31827	4.25547	TPM1
glutamine metabolic process (GO:0006541)	0.277361	0.500555	0	0	3.31827	4.25547	GLS
regulation of ventricular cardiac muscle cell action potential (GO:0098911)	0.277361	0.500555	0	0	3.31827	4.25547	DLG1
Golgi localization (GO:0051645)	0.277361	0.500555	0	0	3.31827	4.25547	CDC42
histone H3-K9 demethylation (GO:0033169)	0.277361	0.500555	0	0	3.31827	4.25547	PHF8
homocysteine metabolic process (GO:0050667)	0.277361	0.500555	0	0	3.31827	4.25547	BLMH
inositol phosphate catabolic process (GO:0071545)	0.277361	0.500555	0	0	3.31827	4.25547	IMPA1
serine family amino acid biosynthetic process (GO:0009070)	0.277361	0.500555	0	0	3.31827	4.25547	SERINC3
keratan sulfate catabolic process (GO:0042340)	0.277361	0.500555	0	0	3.31827	4.25547	GALNS
sno(s)RNA 3'-end processing (GO:0031126)	0.277361	0.500555	0	0	3.31827	4.25547	LARP7
lysine catabolic process (GO:0006554)	0.277361	0.500555	0	0	3.31827	4.25547	DLD
lysine metabolic process (GO:0006553)	0.277361	0.500555	0	0	3.31827	4.25547	DLD
synaptic vesicle fusion to presynaptic active zone membrane (GO:0031629)	0.277361	0.500555	0	0	3.31827	4.25547	SNAP23
megakaryocyte differentiation (GO:0030219)	0.277361	0.500555	0	0	3.31827	4.25547	MED1
mesoderm morphogenesis (GO:0048332)	0.277361	0.500555	0	0	3.31827	4.25547	SMAD2
microtubule anchoring (GO:0034453)	0.277361	0.500555	0	0	3.31827	4.25547	BCCIP
mitochondrial genome maintenance (GO:0000002)	0.277361	0.500555	0	0	3.31827	4.25547	SLC25A36
mitochondrion distribution (GO:0048311)	0.277361	0.500555	0	0	3.31827	4.25547	DNM1L
mRNA transcription (GO:0009299)	0.277361	0.500555	0	0	3.31827	4.25547	MED1
negative regulation of calcineurin-mediated signaling (GO:0106057)	0.277361	0.500555	0	0	3.31827	4.25547	CHP1
negative regulation of calcineurin-NFAT signaling cascade (GO:0070885)	0.277361	0.500555	0	0	3.31827	4.25547	CHP1
negative regulation of complement activation (GO:0045916)	0.277361	0.500555	0	0	3.31827	4.25547	CD55
negative regulation of fatty acid biosynthetic process (GO:0045717)	0.277361	0.500555	0	0	3.31827	4.25547	ERLIN1
negative regulation of gene silencing by miRNA (GO:0060965)	0.277361	0.500555	0	0	3.31827	4.25547	ELAVL1
negative regulation of hemostasis (GO:1900047)	0.277361	0.500555	0	0	3.31827	4.25547	SERPINE2
negative regulation of receptor internalization (GO:0002091)	0.277361	0.500555	0	0	3.31827	4.25547	MTMR2
negative regulation of vascular permeability (GO:0043116)	0.277361	0.500555	0	0	3.31827	4.25547	ANGPT1
neurotransmitter uptake (GO:0001504)	0.277361	0.500555	0	0	3.31827	4.25547	SLC22A3
nuclear body organization (GO:0030575)	0.277361	0.500555	0	0	3.31827	4.25547	SERBP1
nucleoside catabolic process (GO:0009164)	0.277361	0.500555	0	0	3.31827	4.25547	DERA
nucleotide-sugar metabolic process (GO:0009225)	0.277361	0.500555	0	0	3.31827	4.25547	PARG
peptidyl-methionine modification (GO:0018206)	0.277361	0.500555	0	0	3.31827	4.25547	NAA20
positive regulation of actin filament depolymerization (GO:0030836)	0.277361	0.500555	0	0	3.31827	4.25547	PLEK
positive regulation of endoplasmic reticulum unfolded protein response (GO:1900103)	0.277361	0.500555	0	0	3.31827	4.25547	TMEM33
positive regulation of leukocyte proliferation (GO:0070665)	0.277361	0.500555	0	0	3.31827	4.25547	MAPK3
positive regulation of metaphase/anaphase transition of cell cycle (GO:1902101)	0.277361	0.500555	0	0	3.31827	4.25547	CDC27
positive regulation of mitotic metaphase/anaphase transition (GO:0045842)	0.277361	0.500555	0	0	3.31827	4.25547	CDC27
positive regulation of mitotic sister chromatid separation (GO:1901970)	0.277361	0.500555	0	0	3.31827	4.25547	CDC27
positive regulation of protein depolymerization (GO:1901881)	0.277361	0.500555	0	0	3.31827	4.25547	PLEK
positive regulation of protein localization to chromosome, telomeric region (GO:1904816)	0.277361	0.500555	0	0	3.31827	4.25547	GNL3L
positive regulation of pseudopodium assembly (GO:0031274)	0.277361	0.500555	0	0	3.31827	4.25547	CDC42
positive regulation of vascular permeability (GO:0043117)	0.277361	0.500555	0	0	3.31827	4.25547	ANGPT1
protein localization to condensed chromosome (GO:1903083)	0.277361	0.500555	0	0	3.31827	4.25547	SPDL1
cellular response to ketone (GO:1901655)	0.27962	0.502395	0	0	1.97409	2.51563	ROCK2;MSN
regulation of intracellular transport (GO:0032386)	0.27962	0.502395	0	0	1.97409	2.51563	REEP5;LCP1
regulation of ion transmembrane transporter activity (GO:0032412)	0.27962	0.502395	0	0	1.97409	2.51563	YWHAE;GPD1L
DNA recombination (GO:0006310)	0.27962	0.502395	0	0	1.97409	2.51563	HMGB1;TSN
regulation of protein tyrosine kinase activity (GO:0061097)	0.27962	0.502395	0	0	1.97409	2.51563	RAP2C;APP
membrane protein proteolysis (GO:0033619)	0.27962	0.502395	0	0	1.97409	2.51563	SPPL2A;ADAM9
phospholipid dephosphorylation (GO:0046839)	0.27962	0.502395	0	0	1.97409	2.51563	MTMR2;SACM1L
cellular response to calcium ion (GO:0071277)	0.280047	0.502526	0	0	1.66067	2.1137	PRKAA1;CPNE3;IQGAP1
peptidyl-tyrosine phosphorylation (GO:0018108)	0.280047	0.502526	0	0	1.66067	2.1137	SYK;ABI1;MAPK3
positive regulation of cell cycle process (GO:0090068)	0.284067	0.509417	0	0	1.50702	1.89666	PLK4;CDC42;ATRX;RHOA
negative regulation of transcription by RNA polymerase II (GO:0000122)	0.286031	0.511326	0	0	1.16096	1.45311	SMAD2;MED1;URI1;CBX5;BCL11A;MBD2;UBE2D3;ATRX;LARP7;HNRNPU;HMGB1;PHF6;ZHX1;DLG1;TBL1XR1;BHLHE40;MLX;TRIM37;TBL1X;CGGBP1;TAF1
regulation of macromolecule metabolic process (GO:0060255)	0.287087	0.511326	0	0	1.32642	1.65533	APP;NPAT;MTMR2;CDK6;FUBP3;ROCK2;CGGBP1
carbohydrate homeostasis (GO:0033500)	0.287343	0.511326	0	0	1.6358	2.03998	PRKAA1;SELENOT;ADIPOR1
cellular response to light stimulus (GO:0071482)	0.287343	0.511326	0	0	1.6358	2.03998	FMR1;METTL3;TAF1
DNA-templated transcription, termination (GO:0006353)	0.287343	0.511326	0	0	1.6358	2.03998	PCF11;NCBP2;CSTF2
regulation of plasma membrane bounded cell projection assembly (GO:0120032)	0.287343	0.511326	0	0	1.6358	2.03998	CDC42;FMR1;TBC1D22A
establishment of protein localization to membrane (GO:0090150)	0.287343	0.511326	0	0	1.6358	2.03998	NCF1;CHM;ZDHHC21
positive regulation of cell-substrate adhesion (GO:0010811)	0.287343	0.511326	0	0	1.6358	2.03998	CDC42;CDK6;LIMS1
regulation of nitric oxide biosynthetic process (GO:0045428)	0.289572	0.511326	0	0	1.92204	2.38209	ROCK2;CD47
glycolipid biosynthetic process (GO:0009247)	0.289572	0.511326	0	0	1.92204	2.38209	PIGN;PIGA
response to organonitrogen compound (GO:0010243)	0.289572	0.511326	0	0	1.92204	2.38209	DHFR;RRAGC
negative regulation of ERBB signaling pathway (GO:1901185)	0.289572	0.511326	0	0	1.92204	2.38209	CDC42;EPS15
positive regulation of cation channel activity (GO:2001259)	0.289572	0.511326	0	0	1.92204	2.38209	CALM3;CALM1
positive regulation of wound healing (GO:0090303)	0.289572	0.511326	0	0	1.92204	2.38209	ITGB1;ARFGEF1
intrinsic apoptotic signaling pathway (GO:0097193)	0.29005	0.511326	0	0	1.49157	1.84611	DDX3X;CUL5;BNIP3;DNAJC10
protein tetramerization (GO:0051262)	0.294653	0.511326	0	0	1.61167	1.96938	CPSF6;SOD2;GLS
regulation of TOR signaling (GO:0032006)	0.294653	0.511326	0	0	1.61167	1.96938	PRKAA1;RRAGC;RFFL
cellular response to organonitrogen compound (GO:0071417)	0.296051	0.511326	0	0	1.47642	1.79714	RAP1B;RAP1A;RRAGC;TAF1
chromatin remodeling (GO:0006338)	0.296051	0.511326	0	0	1.47642	1.79714	ATRX;MBD2;SMARCA5;NUDT5
pseudouridine synthesis (GO:0001522)	0.296667	0.511326	0	0	3.04159	3.69597	PUS10
pteridine-containing compound metabolic process (GO:0042558)	0.296667	0.511326	0	0	3.04159	3.69597	CALM1
alpha-linolenic acid metabolic process (GO:0036109)	0.296667	0.511326	0	0	3.04159	3.69597	ACOX1
AMP metabolic process (GO:0046033)	0.296667	0.511326	0	0	3.04159	3.69597	AK3
antifungal innate immune response (GO:0061760)	0.296667	0.511326	0	0	3.04159	3.69597	CLEC4E
cell part morphogenesis (GO:0032990)	0.296667	0.511326	0	0	3.04159	3.69597	DNM1L
cellular biogenic amine metabolic process (GO:0006576)	0.296667	0.511326	0	0	3.04159	3.69597	SLC22A3
cellular component maintenance (GO:0043954)	0.296667	0.511326	0	0	3.04159	3.69597	MTMR2
regulation of histone modification (GO:0031056)	0.296667	0.511326	0	0	3.04159	3.69597	PARG
regulation of homotypic cell-cell adhesion (GO:0034110)	0.296667	0.511326	0	0	3.04159	3.69597	SYK
regulation of membrane repolarization (GO:0060306)	0.296667	0.511326	0	0	3.04159	3.69597	YWHAE
regulation of nucleocytoplasmic transport (GO:0046822)	0.296667	0.511326	0	0	3.04159	3.69597	KHDRBS1
DNA replication-independent nucleosome organization (GO:0034724)	0.296667	0.511326	0	0	3.04159	3.69597	ATRX
embryonic appendage morphogenesis (GO:0035113)	0.296667	0.511326	0	0	3.04159	3.69597	MBNL1
regulation of protein acetylation (GO:1901983)	0.296667	0.511326	0	0	3.04159	3.69597	DDX3X
regulation of protein exit from endoplasmic reticulum (GO:0070861)	0.296667	0.511326	0	0	3.04159	3.69597	TMEM30A
entry into host (GO:0044409)	0.296667	0.511326	0	0	3.04159	3.69597	CBLL1
regulation of retrograde protein transport, ER to cytosol (GO:1904152)	0.296667	0.511326	0	0	3.04159	3.69597	EDEM1
high-density lipoprotein particle assembly (GO:0034380)	0.296667	0.511326	0	0	3.04159	3.69597	PRKACB
response to muramyl dipeptide (GO:0032495)	0.296667	0.511326	0	0	3.04159	3.69597	ERBIN
response to thyroid hormone (GO:0097066)	0.296667	0.511326	0	0	3.04159	3.69597	MED1
reticulophagy (GO:0061709)	0.296667	0.511326	0	0	3.04159	3.69597	UFM1
intracellular sterol transport (GO:0032366)	0.296667	0.511326	0	0	3.04159	3.69597	STARD4
kinetochore organization (GO:0051383)	0.296667	0.511326	0	0	3.04159	3.69597	CENPH
lymphocyte mediated immunity (GO:0002449)	0.296667	0.511326	0	0	3.04159	3.69597	CD55
macrophage activation involved in immune response (GO:0002281)	0.296667	0.511326	0	0	3.04159	3.69597	SYK
mature B cell differentiation involved in immune response (GO:0002313)	0.296667	0.511326	0	0	3.04159	3.69597	DOCK10
transcription preinitiation complex assembly (GO:0070897)	0.296667	0.511326	0	0	3.04159	3.69597	TAF1
UDP-N-acetylglucosamine metabolic process (GO:0006047)	0.296667	0.511326	0	0	3.04159	3.69597	GNPDA1
UV-damage excision repair (GO:0070914)	0.296667	0.511326	0	0	3.04159	3.69597	POLA1
muscle tissue development (GO:0060537)	0.296667	0.511326	0	0	3.04159	3.69597	CSRP1
negative regulation of cellular senescence (GO:2000773)	0.296667	0.511326	0	0	3.04159	3.69597	CDK6
negative regulation of chromatin organization (GO:1905268)	0.296667	0.511326	0	0	3.04159	3.69597	ATAD2
negative regulation of chromatin silencing (GO:0031936)	0.296667	0.511326	0	0	3.04159	3.69597	ATAD2
negative regulation of gene silencing (GO:0060969)	0.296667	0.511326	0	0	3.04159	3.69597	ATAD2
negative regulation of hydrogen peroxide-induced cell death (GO:1903206)	0.296667	0.511326	0	0	3.04159	3.69597	HGF
negative regulation of macromolecule biosynthetic process (GO:0010558)	0.296667	0.511326	0	0	3.04159	3.69597	CLTC
negative regulation of stem cell differentiation (GO:2000737)	0.296667	0.511326	0	0	3.04159	3.69597	HNRNPU
positive regulation of CD4-positive, alpha-beta T cell activation (GO:2000516)	0.296667	0.511326	0	0	3.04159	3.69597	CD55
positive regulation of nuclear-transcribed mRNA poly(A) tail shortening (GO:0060213)	0.296667	0.511326	0	0	3.04159	3.69597	PABPC1
positive regulation of protein localization to cell surface (GO:2000010)	0.296667	0.511326	0	0	3.04159	3.69597	GPD1L
positive regulation of reactive oxygen species biosynthetic process (GO:1903428)	0.296667	0.511326	0	0	3.04159	3.69597	RAB27A
positive regulation of sodium ion transport (GO:0010765)	0.296667	0.511326	0	0	3.04159	3.69597	GPD1L
positive regulation of steroid metabolic process (GO:0045940)	0.296667	0.511326	0	0	3.04159	3.69597	STARD4
protein heterotetramerization (GO:0051290)	0.296667	0.511326	0	0	3.04159	3.69597	CPSF6
ribonucleoprotein complex assembly (GO:0022618)	0.298297	0.513201	0	0	1.39504	1.68754	CPSF6;EIF5;SRSF1;EIF2D;SNRNP200
negative regulation of inflammatory response to antigenic stimulus (GO:0002862)	0.298297	0.513201	0	0	1.39504	1.68754	CALCRL;CREB1;SYK;PRKAR2B;PRKACB
organic substance transport (GO:0071702)	0.298297	0.513201	0	0	1.39504	1.68754	NDC1;SLC22A3;CALCRL;SCAMP3;SLC18A2
carbohydrate catabolic process (GO:0016052)	0.299507	0.513414	0	0	1.87266	2.25772	NEU1;DERA
regulation of filopodium assembly (GO:0051489)	0.299507	0.513414	0	0	1.87266	2.25772	CDC42;FMR1
epithelial cell migration (GO:0010631)	0.299507	0.513414	0	0	1.87266	2.25772	ROCK1;RHOA
response to growth factor (GO:0070848)	0.299507	0.513414	0	0	1.87266	2.25772	URI1;CPNE3
hexose metabolic process (GO:0019318)	0.299507	0.513414	0	0	1.87266	2.25772	FPGT;GALK2
keratinocyte differentiation (GO:0030216)	0.299507	0.513414	0	0	1.87266	2.25772	MED1;ADAM9
cell morphogenesis involved in differentiation (GO:0000904)	0.301975	0.516397	0	0	1.58823	1.90176	ITGA4;METTL3;RHOA
cytoskeleton-dependent cytokinesis (GO:0061640)	0.301975	0.516397	0	0	1.58823	1.90176	ROCK1;ROCK2;RHOA
positive regulation of neurogenesis (GO:0050769)	0.301975	0.516397	0	0	1.58823	1.90176	BHLHB9;CAPRIN1;RHOA
positive regulation of protein secretion (GO:0050714)	0.301975	0.516397	0	0	1.58823	1.90176	ADAM9;ACSL4;DNM1L
chemical synaptic transmission (GO:0007268)	0.302416	0.51684	0	0	1.23594	1.47813	NQO1;ATXN3;DLG1;CNP;PRKAR2B;STXBP2;MBP;CALM1;PRKACB;SLC18A2
regulation of inflammatory response to antigenic stimulus (GO:0002861)	0.303509	0.518395	0	0	1.3844	1.65068	CALCRL;CREB1;SYK;PRKAR2B;PRKACB
nuclear-transcribed mRNA catabolic process (GO:0000956)	0.306956	0.521535	0	0	1.32927	1.56994	CNOT6;RBM8A;NCBP2;CSDE1;PABPC1;SMG7
regulation of JNK cascade (GO:0046328)	0.308097	0.521535	0	0	1.44704	1.70366	APP;NCF1;HMGB1;ZMYND11
regulation of actin filament polymerization (GO:0030833)	0.309305	0.521535	0	0	1.56546	1.83695	ARFGEF1;MTPN;HAX1
positive regulation of JNK cascade (GO:0046330)	0.309305	0.521535	0	0	1.56546	1.83695	APP;NCF1;HMGB1
ATP-dependent chromatin remodeling (GO:0043044)	0.309419	0.521535	0	0	1.82575	2.14172	MBD2;SMARCA5
regulation of extrinsic apoptotic signaling pathway via death domain receptors (GO:1902041)	0.309419	0.521535	0	0	1.82575	2.14172	DDX3X;RFFL
regulation of ubiquitin-dependent protein catabolic process (GO:2000058)	0.309419	0.521535	0	0	1.82575	2.14172	XPO1;TAF1
translesion synthesis (GO:0019985)	0.309419	0.521535	0	0	1.82575	2.14172	PCLAF;DTL
positive regulation of response to external stimulus (GO:0032103)	0.313973	0.521535	0	0	1.3636	1.57966	ANKRD17;APP;ABCC1;POLR3F;CD47
protein dephosphorylation (GO:0006470)	0.313973	0.521535	0	0	1.3636	1.57966	PPP1CB;DUSP11;PPP6C;MTMR2;PPP1R12A
chromosome organization (GO:0051276)	0.314139	0.521535	0	0	1.43278	1.65904	NUP155;CENPH;COPS2;NUCKS1
peptidyl-lysine modification (GO:0018205)	0.314139	0.521535	0	0	1.43278	1.65904	GCSH;NDC1;NUP155;BCL11A
activation of cysteine-type endopeptidase activity (GO:0097202)	0.315458	0.521535	0	0	2.80748	3.23907	CYFIP2
C4-dicarboxylate transport (GO:0015740)	0.315458	0.521535	0	0	2.80748	3.23907	SLC25A13
cellular copper ion homeostasis (GO:0006878)	0.315458	0.521535	0	0	2.80748	3.23907	APP
regulation of DNA methylation-dependent heterochromatin assembly (GO:0090308)	0.315458	0.521535	0	0	2.80748	3.23907	APOBEC1
regulation of integrin-mediated signaling pathway (GO:2001044)	0.315458	0.521535	0	0	2.80748	3.23907	LIMS1
regulation of IRE1-mediated unfolded protein response (GO:1903894)	0.315458	0.521535	0	0	2.80748	3.23907	TMEM33
regulation of lamellipodium organization (GO:1902743)	0.315458	0.521535	0	0	2.80748	3.23907	CDC42
regulation of lipase activity (GO:0060191)	0.315458	0.521535	0	0	2.80748	3.23907	RHOA
covalent chromatin modification (GO:0016569)	0.315458	0.521535	0	0	2.80748	3.23907	MBD2
regulation of nitric-oxide synthase biosynthetic process (GO:0051769)	0.315458	0.521535	0	0	2.80748	3.23907	NAMPT
regulation of protein kinase C signaling (GO:0090036)	0.315458	0.521535	0	0	2.80748	3.23907	GPD1L
regulation of transcription of nucleolar large rRNA by RNA polymerase I (GO:1901836)	0.315458	0.521535	0	0	2.80748	3.23907	PWP1
respiratory electron transport chain (GO:0022904)	0.315458	0.521535	0	0	2.80748	3.23907	SLC25A13
response to chemokine (GO:1990868)	0.315458	0.521535	0	0	2.80748	3.23907	RHOA
response to X-ray (GO:0010165)	0.315458	0.521535	0	0	2.80748	3.23907	NUCKS1
ribonucleoside monophosphate biosynthetic process (GO:0009156)	0.315458	0.521535	0	0	2.80748	3.23907	PPAT
secondary palate development (GO:0062009)	0.315458	0.521535	0	0	2.80748	3.23907	SMAD2
striated muscle cell development (GO:0055002)	0.315458	0.521535	0	0	2.80748	3.23907	TMOD3
T-helper cell differentiation (GO:0042093)	0.315458	0.521535	0	0	2.80748	3.23907	HMGB1
membrane repolarization during action potential (GO:0086011)	0.315458	0.521535	0	0	2.80748	3.23907	YWHAE
vasodilation (GO:0042311)	0.315458	0.521535	0	0	2.80748	3.23907	SOD2
myeloid dendritic cell activation (GO:0001773)	0.315458	0.521535	0	0	2.80748	3.23907	HMGB1
N-terminal protein amino acid modification (GO:0031365)	0.315458	0.521535	0	0	2.80748	3.23907	NAA50
NAD biosynthesis via nicotinamide riboside salvage pathway (GO:0034356)	0.315458	0.521535	0	0	2.80748	3.23907	NAMPT
negative regulation of cell migration involved in sprouting angiogenesis (GO:0090051)	0.315458	0.521535	0	0	2.80748	3.23907	RHOA
negative regulation of coagulation (GO:0050819)	0.315458	0.521535	0	0	2.80748	3.23907	SERPINE2
negative regulation of smooth muscle cell migration (GO:0014912)	0.315458	0.521535	0	0	2.80748	3.23907	TPM1
negative regulation of viral transcription (GO:0032897)	0.315458	0.521535	0	0	2.80748	3.23907	LARP7
nuclear pore organization (GO:0006999)	0.315458	0.521535	0	0	2.80748	3.23907	NDC1
nucleoside phosphate biosynthetic process (GO:1901293)	0.315458	0.521535	0	0	2.80748	3.23907	AK3
nucleoside triphosphate metabolic process (GO:0009141)	0.315458	0.521535	0	0	2.80748	3.23907	AK3
pancreas development (GO:0031016)	0.315458	0.521535	0	0	2.80748	3.23907	SELENOT
positive regulation of brown fat cell differentiation (GO:0090336)	0.315458	0.521535	0	0	2.80748	3.23907	HNRNPU
positive regulation of cyclase activity (GO:0031281)	0.315458	0.521535	0	0	2.80748	3.23907	MAPK3
positive regulation of glucose metabolic process (GO:0010907)	0.315458	0.521535	0	0	2.80748	3.23907	ARPP19
positive regulation of glycoprotein biosynthetic process (GO:0010560)	0.315458	0.521535	0	0	2.80748	3.23907	CHP1
positive regulation of long-term synaptic potentiation (GO:1900273)	0.315458	0.521535	0	0	2.80748	3.23907	APP
positive regulation of macrophage chemotaxis (GO:0010759)	0.315458	0.521535	0	0	2.80748	3.23907	MAPK3
positive regulation of protein-containing complex disassembly (GO:0043243)	0.315458	0.521535	0	0	2.80748	3.23907	BNIP3
positive regulation of sodium ion transmembrane transporter activity (GO:2000651)	0.315458	0.521535	0	0	2.80748	3.23907	CHP1
positive regulation of superoxide anion generation (GO:0032930)	0.315458	0.521535	0	0	2.80748	3.23907	SYK
positive regulation of transmembrane transport (GO:0034764)	0.315458	0.521535	0	0	2.80748	3.23907	ANO6
protein localization to kinetochore (GO:0034501)	0.315458	0.521535	0	0	2.80748	3.23907	SPDL1
cellular response to amino acid starvation (GO:0034198)	0.316641	0.523186	0	0	1.54333	1.77481	ATP6V1A;RRAGC;MAPK3
protein modification by small protein removal (GO:0070646)	0.318344	0.525136	0	0	1.23268	1.41095	SMAD2;ATXN3;USP14;OTUD6B;COPS2;USP1;WDR20;SKP2;RHOA
transcription initiation from RNA polymerase II promoter (GO:0006367)	0.319223	0.525136	0	0	1.35343	1.54543	MED1;TBL1XR1;TBL1X;TAF2;TAF1
regulation of carbohydrate catabolic process (GO:0043470)	0.319302	0.525136	0	0	1.78113	2.03337	NDC1;NUP155
DNA-dependent DNA replication maintenance of fidelity (GO:0045005)	0.319302	0.525136	0	0	1.78113	2.03337	ATRX;NUCKS1
regulation of purine nucleotide metabolic process (GO:1900542)	0.319302	0.525136	0	0	1.78113	2.03337	NDC1;NUP155
negative regulation of proteolysis (GO:0045861)	0.319302	0.525136	0	0	1.78113	2.03337	ROCK1;SERPINE2
negative regulation of type I interferon production (GO:0032480)	0.319302	0.525136	0	0	1.78113	2.03337	RNF216;TAX1BP1
positive regulation of peptide hormone secretion (GO:0090277)	0.319302	0.525136	0	0	1.78113	2.03337	ACSL4;SELENOT
response to amino acid starvation (GO:1990928)	0.323979	0.53252	0	0	1.52181	1.7152	ATP6V1A;RRAGC;MAPK3
anterograde trans-synaptic signaling (GO:0098916)	0.32796	0.532856	0	0	1.23929	1.38163	ATXN3;DLG1;CNP;PRKAR2B;MBP;CALM1;PRKACB;SLC18A2
homotypic cell-cell adhesion (GO:0034109)	0.32915	0.532856	0	0	1.73863	1.93204	CSRP1;PLEK
intracellular steroid hormone receptor signaling pathway (GO:0030518)	0.32915	0.532856	0	0	1.73863	1.93204	DDX17;MED1
mRNA catabolic process (GO:0006402)	0.32915	0.532856	0	0	1.73863	1.93204	LSM6;METTL3
negative regulation of epidermal growth factor receptor signaling pathway (GO:0042059)	0.32915	0.532856	0	0	1.73863	1.93204	CDC42;EPS15
neurogenesis (GO:0022008)	0.32915	0.532856	0	0	1.73863	1.93204	CDK6;METTL3
positive regulation of cell division (GO:0051781)	0.32915	0.532856	0	0	1.73863	1.93204	CDC42;RHOA
positive regulation of growth (GO:0045927)	0.331318	0.532856	0	0	1.50089	1.658	CDC42;MTPN;DDX3X
androgen receptor signaling pathway (GO:0030521)	0.333748	0.532856	0	0	2.60681	2.86063	DDX17
anterograde synaptic vesicle transport (GO:0048490)	0.333748	0.532856	0	0	2.60681	2.86063	AP3S1
regulation of amyloid fibril formation (GO:1905906)	0.333748	0.532856	0	0	2.60681	2.86063	APP
Arp2/3 complex-mediated actin nucleation (GO:0034314)	0.333748	0.532856	0	0	2.60681	2.86063	ACTR2
regulation of cytoplasmic translation (GO:2000765)	0.333748	0.532856	0	0	2.60681	2.86063	FMR1
cellular response to ATP (GO:0071318)	0.333748	0.532856	0	0	2.60681	2.86063	TAF1
cellular response to exogenous dsRNA (GO:0071360)	0.333748	0.532856	0	0	2.60681	2.86063	RALB
dermatan sulfate proteoglycan biosynthetic process (GO:0050651)	0.333748	0.532856	0	0	2.60681	2.86063	CSGALNACT2
regulation of nuclear-transcribed mRNA catabolic process, deadenylation-dependent decay (GO:1900151)	0.333748	0.532856	0	0	2.60681	2.86063	PABPC1
regulation of nuclear-transcribed mRNA poly(A) tail shortening (GO:0060211)	0.333748	0.532856	0	0	2.60681	2.86063	PABPC1
regulation of sequestering of triglyceride (GO:0010889)	0.333748	0.532856	0	0	2.60681	2.86063	OSBPL8
fatty acid beta-oxidation using acyl-CoA oxidase (GO:0033540)	0.333748	0.532856	0	0	2.60681	2.86063	ACOX1
regulation of superoxide anion generation (GO:0032928)	0.333748	0.532856	0	0	2.60681	2.86063	SYK
glucan catabolic process (GO:0009251)	0.333748	0.532856	0	0	2.60681	2.86063	CALM1
glycogen catabolic process (GO:0005980)	0.333748	0.532856	0	0	2.60681	2.86063	CALM1
response to acidic pH (GO:0010447)	0.333748	0.532856	0	0	2.60681	2.86063	CHP1
intracellular cholesterol transport (GO:0032367)	0.333748	0.532856	0	0	2.60681	2.86063	STARD4
steroid hormone mediated signaling pathway (GO:0043401)	0.333748	0.532856	0	0	2.60681	2.86063	MED1
macrophage differentiation (GO:0030225)	0.333748	0.532856	0	0	2.60681	2.86063	CDC42
synaptic vesicle transport along microtubule (GO:0099517)	0.333748	0.532856	0	0	2.60681	2.86063	AP3S1
T cell proliferation (GO:0042098)	0.333748	0.532856	0	0	2.60681	2.86063	MSN
membrane repolarization during cardiac muscle cell action potential (GO:0086013)	0.333748	0.532856	0	0	2.60681	2.86063	YWHAE
tRNA splicing, via endonucleolytic cleavage and ligation (GO:0006388)	0.333748	0.532856	0	0	2.60681	2.86063	CSTF2
negative regulation of protein processing (GO:0010955)	0.333748	0.532856	0	0	2.60681	2.86063	SERPINE2
nitric oxide biosynthetic process (GO:0006809)	0.333748	0.532856	0	0	2.60681	2.86063	NQO1
nucleobase-containing small molecule catabolic process (GO:0034656)	0.333748	0.532856	0	0	2.60681	2.86063	NUDT5
nucleosome positioning (GO:0016584)	0.333748	0.532856	0	0	2.60681	2.86063	SMARCA5
peptidyl-tyrosine autophosphorylation (GO:0038083)	0.333748	0.532856	0	0	2.60681	2.86063	MAPK3
positive regulation of cell killing (GO:0031343)	0.333748	0.532856	0	0	2.60681	2.86063	SYK
positive regulation of chromatin organization (GO:1905269)	0.333748	0.532856	0	0	2.60681	2.86063	ATRX
positive regulation of chromosome organization (GO:2001252)	0.333748	0.532856	0	0	2.60681	2.86063	ATRX
positive regulation of double-strand break repair via homologous recombination (GO:1905168)	0.333748	0.532856	0	0	2.60681	2.86063	ACTR2
positive regulation of keratinocyte differentiation (GO:0045618)	0.333748	0.532856	0	0	2.60681	2.86063	MED1
positive regulation of membrane protein ectodomain proteolysis (GO:0051044)	0.333748	0.532856	0	0	2.60681	2.86063	ADAM9
positive regulation of natural killer cell activation (GO:0032816)	0.333748	0.532856	0	0	2.60681	2.86063	AP1G1
positive regulation of nuclear-transcribed mRNA catabolic process, deadenylation-dependent decay (GO:1900153)	0.333748	0.532856	0	0	2.60681	2.86063	PABPC1
positive regulation of pattern recognition receptor signaling pathway (GO:0062208)	0.333748	0.532856	0	0	2.60681	2.86063	ANKRD17
positive regulation of protein export from nucleus (GO:0046827)	0.333748	0.532856	0	0	2.60681	2.86063	YWHAE
prostanoid biosynthetic process (GO:0046457)	0.333748	0.532856	0	0	2.60681	2.86063	PTGS1
protein hydroxylation (GO:0018126)	0.333748	0.532856	0	0	2.60681	2.86063	HIF1AN
protein localization to cell-cell junction (GO:0150105)	0.333748	0.532856	0	0	2.60681	2.86063	PAK2
protein localization to chromosome, telomeric region (GO:0070198)	0.333748	0.532856	0	0	2.60681	2.86063	ATRX
cellular response to DNA damage stimulus (GO:0006974)	0.333763	0.532856	0	0	1.18669	1.30219	POLA1;CBX5;UBE2B;UBA6;OARD1;FMR1;METTL3;PCLAF;DTL;MAPK3;TAF1
glycerophospholipid biosynthetic process (GO:0046474)	0.335167	0.534797	0	0	1.28223	1.40164	MTMR2;IMPA1;SACM1L;PIP4K2A;CPNE3;GPD1L
positive regulation of DNA-binding transcription factor activity (GO:0051091)	0.33594	0.535729	0	0	1.22874	1.34034	PRDX3;APP;MTPN;CHUK;TAB2;TRIM37;STK3;TAF1
response to endoplasmic reticulum stress (GO:0034976)	0.338393	0.536922	0	0	1.37843	1.49359	UFM1;TMEM33;DNAJC10;UBQLN1
cellular response to UV (GO:0034644)	0.338654	0.536922	0	0	1.48053	1.60308	FMR1;METTL3;TAF1
positive regulation of phosphatidylinositol 3-kinase signaling (GO:0014068)	0.338654	0.536922	0	0	1.48053	1.60308	HAX1;NCF1;HGF
positive regulation of protein modification by small protein conjugation or removal (GO:1903322)	0.338654	0.536922	0	0	1.48053	1.60308	ANGPT1;DCUN1D1;UBQLN1
positive regulation of tumor necrosis factor production (GO:0032760)	0.338654	0.536922	0	0	1.48053	1.60308	APP;SYK;HMGB1
positive regulation of type I interferon production (GO:0032481)	0.338654	0.536922	0	0	1.48053	1.60308	DDX3X;CHUK;POLR3F
amino acid transmembrane transport (GO:0003333)	0.338959	0.536922	0	0	1.69811	1.83715	SFXN1;SLC25A13
regulation of DNA repair (GO:0006282)	0.338959	0.536922	0	0	1.69811	1.83715	PARG;USP1
regulation of insulin receptor signaling pathway (GO:0046626)	0.338959	0.536922	0	0	1.69811	1.83715	PIP4K2A;NUCKS1
mitotic G2/M transition checkpoint (GO:0044818)	0.338959	0.536922	0	0	1.69811	1.83715	DTL;CHFR
positive regulation of response to biotic stimulus (GO:0002833)	0.338959	0.536922	0	0	1.69811	1.83715	ANKRD17;POLR3F
protein deacetylation (GO:0006476)	0.338959	0.536922	0	0	1.69811	1.83715	TBL1XR1;TBL1X
regulation of mitotic cell cycle (GO:0007346)	0.339901	0.538114	0	0	1.27471	1.37554	APP;DYNLT3;CDC27;NEK7;HNRNPU;IQGAP1
alpha-amino acid metabolic process (GO:1901605)	0.348724	0.542332	0	0	1.65943	1.74817	GLS;SLC25A13
establishment of protein localization to extracellular region (GO:0035592)	0.348724	0.542332	0	0	1.65943	1.74817	RAB8A;RAB8B
regulation of telomerase activity (GO:0051972)	0.348724	0.542332	0	0	1.65943	1.74817	NEK7;MAPK3
spliceosomal complex assembly (GO:0000245)	0.348724	0.542332	0	0	1.65943	1.74817	SRSF1;SNRNP200
purine ribonucleoside monophosphate biosynthetic process (GO:0009168)	0.35155	0.542332	0	0	2.4329	2.54336	PPAT
apoptotic DNA fragmentation (GO:0006309)	0.35155	0.542332	0	0	2.4329	2.54336	HMGB1
regulation of amyloid-beta clearance (GO:1900221)	0.35155	0.542332	0	0	2.4329	2.54336	ROCK1
regulation of ceramide biosynthetic process (GO:2000303)	0.35155	0.542332	0	0	2.4329	2.54336	ORMDL1
regulation of chromatin silencing (GO:0031935)	0.35155	0.542332	0	0	2.4329	2.54336	ATAD2
cellular polysaccharide catabolic process (GO:0044247)	0.35155	0.542332	0	0	2.4329	2.54336	CALM1
cellular response to corticosteroid stimulus (GO:0071384)	0.35155	0.542332	0	0	2.4329	2.54336	HNRNPU
ceramide catabolic process (GO:0046514)	0.35155	0.542332	0	0	2.4329	2.54336	NEU1
regulation of interleukin-1 production (GO:0032652)	0.35155	0.542332	0	0	2.4329	2.54336	HMGB1
dendritic cell chemotaxis (GO:0002407)	0.35155	0.542332	0	0	2.4329	2.54336	HMGB1
regulation of mitotic sister chromatid separation (GO:0010965)	0.35155	0.542332	0	0	2.4329	2.54336	CDC27
regulation of monocyte differentiation (GO:0045655)	0.35155	0.542332	0	0	2.4329	2.54336	CDK6
digestive tract morphogenesis (GO:0048546)	0.35155	0.542332	0	0	2.4329	2.54336	RBPMS2
regulation of neurotransmitter transport (GO:0051588)	0.35155	0.542332	0	0	2.4329	2.54336	FMR1
regulation of phosphate metabolic process (GO:0019220)	0.35155	0.542332	0	0	2.4329	2.54336	SMG7
regulation of rRNA processing (GO:2000232)	0.35155	0.542332	0	0	2.4329	2.54336	WDR43
regulation of systemic arterial blood pressure by hormone (GO:0001990)	0.35155	0.542332	0	0	2.4329	2.54336	ECE1
filopodium assembly (GO:0046847)	0.35155	0.542332	0	0	2.4329	2.54336	SPATA13
glutamine family amino acid catabolic process (GO:0009065)	0.35155	0.542332	0	0	2.4329	2.54336	GLS
Golgi to endosome transport (GO:0006895)	0.35155	0.542332	0	0	2.4329	2.54336	EPS15
heme catabolic process (GO:0042167)	0.35155	0.542332	0	0	2.4329	2.54336	ABCC1
response to organophosphorus (GO:0046683)	0.35155	0.542332	0	0	2.4329	2.54336	TYMS
retrograde axonal transport (GO:0008090)	0.35155	0.542332	0	0	2.4329	2.54336	KIF5B
RNA splicing, via endonucleolytic cleavage and ligation (GO:0000394)	0.35155	0.542332	0	0	2.4329	2.54336	CSTF2
serine family amino acid metabolic process (GO:0009069)	0.35155	0.542332	0	0	2.4329	2.54336	SEPSECS
T cell mediated immunity (GO:0002456)	0.35155	0.542332	0	0	2.4329	2.54336	CD55
transepithelial transport (GO:0070633)	0.35155	0.542332	0	0	2.4329	2.54336	ABCC1
mitotic sister chromatid cohesion (GO:0007064)	0.35155	0.542332	0	0	2.4329	2.54336	NAA50
N-acetylglucosamine metabolic process (GO:0006044)	0.35155	0.542332	0	0	2.4329	2.54336	GNPDA1
negative regulation of anoikis (GO:2000811)	0.35155	0.542332	0	0	2.4329	2.54336	ITGB1
negative regulation of platelet activation (GO:0010544)	0.35155	0.542332	0	0	2.4329	2.54336	SERPINE2
negative regulation of receptor signaling pathway via JAK-STAT (GO:0046426)	0.35155	0.542332	0	0	2.4329	2.54336	ADIPOR1
negative regulation of transcription regulatory region DNA binding (GO:2000678)	0.35155	0.542332	0	0	2.4329	2.54336	TAF1
negative regulation of type I interferon-mediated signaling pathway (GO:0060339)	0.35155	0.542332	0	0	2.4329	2.54336	METTL3
neuron projection organization (GO:0106027)	0.35155	0.542332	0	0	2.4329	2.54336	APP
neutrophil activation (GO:0042119)	0.35155	0.542332	0	0	2.4329	2.54336	SYK
nitric oxide metabolic process (GO:0046209)	0.35155	0.542332	0	0	2.4329	2.54336	NQO1
nucleotide catabolic process (GO:0009166)	0.35155	0.542332	0	0	2.4329	2.54336	DERA
oogenesis (GO:0048477)	0.35155	0.542332	0	0	2.4329	2.54336	METTL3
polyol biosynthetic process (GO:0046173)	0.35155	0.542332	0	0	2.4329	2.54336	PPIP5K2
porphyrin-containing compound catabolic process (GO:0006787)	0.35155	0.542332	0	0	2.4329	2.54336	ABCC1
positive regulation of leukocyte adhesion to vascular endothelial cell (GO:1904996)	0.35155	0.542332	0	0	2.4329	2.54336	RHOA
positive regulation of syncytium formation by plasma membrane fusion (GO:0060143)	0.35155	0.542332	0	0	2.4329	2.54336	ADAM9
axon development (GO:0061564)	0.353309	0.544453	0	0	1.44142	1.49967	DHFR;APP;RAB8A
positive regulation of proteasomal ubiquitin-dependent protein catabolic process (GO:0032436)	0.353309	0.544453	0	0	1.44142	1.49967	CSNK1A1;UBQLN1;TAF1
positive regulation of programmed cell death (GO:0043068)	0.35572	0.54787	0	0	1.18756	1.22748	ITGB1;BNIP3L;DDX3X;SYK;BNIP3;ANO6;HMGB1;DNM1L;STK3
nuclear-transcribed mRNA catabolic process, nonsense-mediated decay (GO:0000184)	0.35663	0.548676	0	0	1.34028	1.3819	RBM8A;NCBP2;PABPC1;SMG7
positive regulation of metabolic process (GO:0009893)	0.35663	0.548676	0	0	1.34028	1.3819	SYK;PIGA;HADH;ADIPOR1
regulation of DNA binding (GO:0051101)	0.358439	0.549374	0	0	1.62247	1.66465	HMGB1;NME1
epidermal growth factor receptor signaling pathway (GO:0007173)	0.358439	0.549374	0	0	1.62247	1.66465	ERBIN;IQGAP1
regulation of synapse assembly (GO:0051963)	0.358439	0.549374	0	0	1.62247	1.66465	APP;BHLHB9
regulation of T cell activation (GO:0050863)	0.358439	0.549374	0	0	1.62247	1.66465	METTL3;CD47
regulation of wound healing (GO:0061041)	0.358439	0.549374	0	0	1.62247	1.66465	ITGB1;ARFGEF1
histone deacetylation (GO:0016575)	0.358439	0.549374	0	0	1.62247	1.66465	TBL1XR1;TBL1X
negative regulation of cold-induced thermogenesis (GO:0120163)	0.358439	0.549374	0	0	1.62247	1.66465	LNPEP;PGAM5
proteolysis (GO:0006508)	0.359492	0.550691	0	0	1.18323	1.21052	DPP8;HGF;SPPL2A;UBA3;YME1L1;LNPEP;ECE1;TBL1X;ZMPSTE24
negative regulation of cellular component organization (GO:0051129)	0.360622	0.551663	0	0	1.42263	1.45097	CDC42;MTMR2;DDX3X
negative regulation of extrinsic apoptotic signaling pathway (GO:2001237)	0.360622	0.551663	0	0	1.42263	1.45097	DDX3X;ZMYND11;RFFL
regulation of gene expression (GO:0010468)	0.362223	0.551663	0	0	1.08312	1.0999	APP;PRKAA1;DDX3X;ROCK1;ROCK2;NPAT;HMGN5;MLX;MBNL3;GABPA;MAPK3;MED1;MBNL1;MBNL2;ANGPT1;ATRX;RAB27A;MSN;TDRD7;LARP4;PTBP3;RBL2;CDK6;FUBP3;SP1;HNRNPH1;BHLHE40;SP3;CGGBP1;LIMS1;TAF1
response to lipid (GO:0033993)	0.36271	0.551663	0	0	1.32803	1.34682	PRDX3;ERBIN;TAB2;HNRNPA0
histone modification (GO:0016570)	0.36271	0.551663	0	0	1.32803	1.34682	NAA50;UBE2B;TBL1XR1;TBL1X
regulation of interleukin-8 production (GO:0032677)	0.367923	0.551663	0	0	1.40432	1.40415	SYK;ANXA4;HMGB1
positive regulation of tumor necrosis factor superfamily cytokine production (GO:1903557)	0.367923	0.551663	0	0	1.40432	1.40415	APP;SYK;HMGB1
base-excision repair (GO:0006284)	0.368101	0.551663	0	0	1.58712	1.58617	PARG;DNA2
cognition (GO:0050890)	0.368101	0.551663	0	0	1.58712	1.58617	APP;MAGT1
regulation of mitochondrion organization (GO:0010821)	0.368101	0.551663	0	0	1.58712	1.58617	HAX1;DNM1L
substrate adhesion-dependent cell spreading (GO:0034446)	0.368101	0.551663	0	0	1.58712	1.58617	ITGA4;RHOA
negative regulation of mitotic cell cycle (GO:0045930)	0.368101	0.551663	0	0	1.58712	1.58617	BUB1;CHFR
nucleus organization (GO:0006997)	0.368101	0.551663	0	0	1.58712	1.58617	NDC1;NUP155
positive regulation of protein metabolic process (GO:0051247)	0.368787	0.551663	0	0	1.316	1.31275	APP;MTPN;ROCK2;DTL
regulation of cell killing (GO:0031341)	0.368878	0.551663	0	0	2.28072	2.27454	CD55
regulation of cellular response to growth factor stimulus (GO:0090287)	0.368878	0.551663	0	0	2.28072	2.27454	TWSG1
cellular response to fatty acid (GO:0071398)	0.368878	0.551663	0	0	2.28072	2.27454	PDK3
regulation of Golgi organization (GO:1903358)	0.368878	0.551663	0	0	2.28072	2.27454	MAPK3
copper ion homeostasis (GO:0055070)	0.368878	0.551663	0	0	2.28072	2.27454	APP
regulation of metal ion transport (GO:0010959)	0.368878	0.551663	0	0	2.28072	2.27454	DLG1
diol biosynthetic process (GO:0034312)	0.368878	0.551663	0	0	2.28072	2.27454	DHFR
regulation of NLRP3 inflammasome complex assembly (GO:1900225)	0.368878	0.551663	0	0	2.28072	2.27454	DDX3X
DNA replication checkpoint signaling (GO:0000076)	0.368878	0.551663	0	0	2.28072	2.27454	DNA2
regulation of osteoblast proliferation (GO:0033688)	0.368878	0.551663	0	0	2.28072	2.27454	RHOA
dolichol-linked oligosaccharide biosynthetic process (GO:0006488)	0.368878	0.551663	0	0	2.28072	2.27454	DOLPP1
regulation of receptor recycling (GO:0001919)	0.368878	0.551663	0	0	2.28072	2.27454	ECE1
establishment of protein localization to endoplasmic reticulum (GO:0072599)	0.368878	0.551663	0	0	2.28072	2.27454	EDEM1
regulation of stem cell proliferation (GO:0072091)	0.368878	0.551663	0	0	2.28072	2.27454	HNRNPU
RNA interference (GO:0016246)	0.368878	0.551663	0	0	2.28072	2.27454	TSN
snRNA metabolic process (GO:0016073)	0.368878	0.551663	0	0	2.28072	2.27454	RBM7
synaptic vesicle membrane organization (GO:0048499)	0.368878	0.551663	0	0	2.28072	2.27454	SNAP23
tail-anchored membrane protein insertion into ER membrane (GO:0071816)	0.368878	0.551663	0	0	2.28072	2.27454	MMGT1
mesenchyme morphogenesis (GO:0072132)	0.368878	0.551663	0	0	2.28072	2.27454	SMAD2
mitochondrial ATP synthesis coupled proton transport (GO:0042776)	0.368878	0.551663	0	0	2.28072	2.27454	ATP5PB
negative regulation of amyloid-beta formation (GO:1902430)	0.368878	0.551663	0	0	2.28072	2.27454	ROCK1
negative regulation of cell aging (GO:0090344)	0.368878	0.551663	0	0	2.28072	2.27454	CDK6
negative regulation of fatty acid metabolic process (GO:0045922)	0.368878	0.551663	0	0	2.28072	2.27454	ERLIN1
positive regulation of blood coagulation (GO:0030194)	0.368878	0.551663	0	0	2.28072	2.27454	ANO6
positive regulation of cyclin-dependent protein serine/threonine kinase activity (GO:0045737)	0.368878	0.551663	0	0	2.28072	2.27454	CCND2
positive regulation of DNA replication (GO:0045740)	0.368878	0.551663	0	0	2.28072	2.27454	DNA2
positive regulation of heart rate (GO:0010460)	0.368878	0.551663	0	0	2.28072	2.27454	TPM1
positive regulation of regulated secretory pathway (GO:1903307)	0.368878	0.551663	0	0	2.28072	2.27454	RAB27A
positive regulation of stem cell proliferation (GO:2000648)	0.368878	0.551663	0	0	2.28072	2.27454	HNRNPU
protein heterooligomerization (GO:0051291)	0.368878	0.551663	0	0	2.28072	2.27454	CPSF6
protein localization to chromosome, centromeric region (GO:0071459)	0.368878	0.551663	0	0	2.28072	2.27454	SPDL1
regulation of gene expression, epigenetic (GO:0040029)	0.37521	0.560058	0	0	1.38647	1.35911	AEBP2;SMARCA5;CGGBP1
positive regulation of protein ubiquitination (GO:0031398)	0.37521	0.560058	0	0	1.38647	1.35911	ANGPT1;DCUN1D1;UBQLN1
positive regulation of cell motility (GO:2000147)	0.377408	0.560058	0	0	1.19495	1.16439	ITGB1;ROCK2;HGF;ADAM9;CPNE3;SOD2;CBLL1
regulation of cellular localization (GO:0060341)	0.377705	0.560058	0	0	1.55327	1.51233	REEP5;STXBP2
cellular defense response (GO:0006968)	0.377705	0.560058	0	0	1.55327	1.51233	ITGB1;NCF1
cellular response to mechanical stimulus (GO:0071260)	0.377705	0.560058	0	0	1.55327	1.51233	BNIP3;MAPK3
response to hydrogen peroxide (GO:0042542)	0.377705	0.560058	0	0	1.55327	1.51233	PRDX3;ADAM9
response to unfolded protein (GO:0006986)	0.377705	0.560058	0	0	1.55327	1.51233	STT3B;HSPA13
inner mitochondrial membrane organization (GO:0007007)	0.377705	0.560058	0	0	1.55327	1.51233	ATP5PB;GHITM
mitotic cytokinesis (GO:0000281)	0.377705	0.560058	0	0	1.55327	1.51233	ROCK1;ROCK2
oligosaccharide metabolic process (GO:0009311)	0.377705	0.560058	0	0	1.55327	1.51233	B4GALT1;NEU1
positive regulation of reactive oxygen species metabolic process (GO:2000379)	0.377705	0.560058	0	0	1.55327	1.51233	SYK;RAB27A
positive regulation of plasma membrane bounded cell projection assembly (GO:0120034)	0.382479	0.560058	0	0	1.36907	1.31579	CDC42;ACTR2;FMR1
acidic amino acid transport (GO:0015800)	0.385743	0.560058	0	0	2.14645	2.04468	SLC25A13
regulation of B cell differentiation (GO:0045577)	0.385743	0.560058	0	0	2.14645	2.04468	SYK
regulation of brown fat cell differentiation (GO:0090335)	0.385743	0.560058	0	0	2.14645	2.04468	HNRNPU
regulation of catabolic process (GO:0009894)	0.385743	0.560058	0	0	2.14645	2.04468	ITGB1
regulation of cellular protein catabolic process (GO:1903362)	0.385743	0.560058	0	0	2.14645	2.04468	MSN
regulation of chromosome segregation (GO:0051983)	0.385743	0.560058	0	0	2.14645	2.04468	BUB1
cellular response to dsRNA (GO:0071359)	0.385743	0.560058	0	0	2.14645	2.04468	RALB
cellular response to glucocorticoid stimulus (GO:0071385)	0.385743	0.560058	0	0	2.14645	2.04468	HNRNPU
regulation of fatty acid metabolic process (GO:0019217)	0.385743	0.560058	0	0	2.14645	2.04468	ADIPOR1
cellular response to pH (GO:0071467)	0.385743	0.560058	0	0	2.14645	2.04468	CHP1
regulation of membrane depolarization (GO:0003254)	0.385743	0.560058	0	0	2.14645	2.04468	GPD1L
dendritic cell migration (GO:0036336)	0.385743	0.560058	0	0	2.14645	2.04468	HMGB1
regulation of multicellular organism growth (GO:0040014)	0.385743	0.560058	0	0	2.14645	2.04468	APP
DNA conformation change (GO:0071103)	0.385743	0.560058	0	0	2.14645	2.04468	HMGB1
DNA strand elongation (GO:0022616)	0.385743	0.560058	0	0	2.14645	2.04468	POLA1
DNA strand elongation involved in DNA replication (GO:0006271)	0.385743	0.560058	0	0	2.14645	2.04468	POLA1
embryonic axis specification (GO:0000578)	0.385743	0.560058	0	0	2.14645	2.04468	SMAD2
embryonic digit morphogenesis (GO:0042733)	0.385743	0.560058	0	0	2.14645	2.04468	ECE1
regulation of presynapse assembly (GO:1905606)	0.385743	0.560058	0	0	2.14645	2.04468	APP
regulation of presynapse organization (GO:0099174)	0.385743	0.560058	0	0	2.14645	2.04468	APP
endothelial cell proliferation (GO:0001935)	0.385743	0.560058	0	0	2.14645	2.04468	DLG1
regulation of protein sumoylation (GO:0033233)	0.385743	0.560058	0	0	2.14645	2.04468	GNL3L
regulation of protein-containing complex disassembly (GO:0043244)	0.385743	0.560058	0	0	2.14645	2.04468	BNIP3
regulation of spindle organization (GO:0090224)	0.385743	0.560058	0	0	2.14645	2.04468	CLTC
response to axon injury (GO:0048678)	0.385743	0.560058	0	0	2.14645	2.04468	DHFR
hyaluronan catabolic process (GO:0030214)	0.385743	0.560058	0	0	2.14645	2.04468	CHP1
intermediate filament organization (GO:0045109)	0.385743	0.560058	0	0	2.14645	2.04468	KLHL24
intracellular estrogen receptor signaling pathway (GO:0030520)	0.385743	0.560058	0	0	2.14645	2.04468	DDX17
long-chain fatty-acyl-CoA biosynthetic process (GO:0035338)	0.385743	0.560058	0	0	2.14645	2.04468	ACSL4
T cell migration (GO:0072678)	0.385743	0.560058	0	0	2.14645	2.04468	MSN
ventricular cardiac muscle cell action potential (GO:0086005)	0.385743	0.560058	0	0	2.14645	2.04468	GPD1L
negative regulation of interleukin-8 production (GO:0032717)	0.385743	0.560058	0	0	2.14645	2.04468	ANXA4
negative regulation of lipid catabolic process (GO:0050995)	0.385743	0.560058	0	0	2.14645	2.04468	PRKAA1
negative regulation of signal transduction by p53 class mediator (GO:1901797)	0.385743	0.560058	0	0	2.14645	2.04468	RFFL
negative regulation of tumor necrosis factor-mediated signaling pathway (GO:0010804)	0.385743	0.560058	0	0	2.14645	2.04468	RFFL
neuron maturation (GO:0042551)	0.385743	0.560058	0	0	2.14645	2.04468	APP
nucleotide biosynthetic process (GO:0009165)	0.385743	0.560058	0	0	2.14645	2.04468	PPAT
positive chemotaxis (GO:0050918)	0.385743	0.560058	0	0	2.14645	2.04468	ANGPT1
positive regulation of glial cell differentiation (GO:0045687)	0.385743	0.560058	0	0	2.14645	2.04468	SERPINE2
positive regulation of interleukin-4 production (GO:0032753)	0.385743	0.560058	0	0	2.14645	2.04468	SYK
positive regulation of mRNA splicing, via spliceosome (GO:0048026)	0.385743	0.560058	0	0	2.14645	2.04468	RBM3
positive regulation of myoblast differentiation (GO:0045663)	0.385743	0.560058	0	0	2.14645	2.04468	HIF1AN
positive regulation of nitric-oxide synthase activity (GO:0051000)	0.385743	0.560058	0	0	2.14645	2.04468	DHFR
positive regulation of response to endoplasmic reticulum stress (GO:1905898)	0.385743	0.560058	0	0	2.14645	2.04468	ATXN3
regulation of generation of precursor metabolites and energy (GO:0043467)	0.387248	0.561955	0	0	1.52083	1.4428	NDC1;NUP155
regulation of mitotic cell cycle phase transition (GO:1901990)	0.387506	0.562042	0	0	1.20405	1.14146	PLK4;YWHAE;PRKAR2B;CDC27;CEP192;YWHAG
dephosphorylation (GO:0016311)	0.388041	0.562243	0	0	1.23371	1.16789	PPP1CB;DUSP11;PPP6C;MTMR2;PPP1R12A
positive regulation of Wnt signaling pathway (GO:0030177)	0.388041	0.562243	0	0	1.23371	1.16789	DDX3X;UBE2B;TBL1XR1;GID8;TBL1X
response to insulin (GO:0032868)	0.389729	0.564401	0	0	1.3521	1.27408	RAB31;RAB8A;RAB8B
regulation of GTPase activity (GO:0043087)	0.392277	0.567801	0	0	1.1974	1.12052	DOCK10;ITGB1;ARFGEF1;RAP1A;MAPRE2;LIMS1
regulation of axonogenesis (GO:0050770)	0.396726	0.570747	0	0	1.48972	1.37726	PAK2;RHOA
blood circulation (GO:0008015)	0.396726	0.570747	0	0	1.48972	1.37726	ROCK1;ROCK2
regulation of substrate adhesion-dependent cell spreading (GO:1900024)	0.396726	0.570747	0	0	1.48972	1.37726	CDC42;LIMS1
mitotic metaphase plate congression (GO:0007080)	0.396726	0.570747	0	0	1.48972	1.37726	EML4;SPDL1
positive regulation of fat cell differentiation (GO:0045600)	0.396726	0.570747	0	0	1.48972	1.37726	CREB1;HNRNPU
retrograde vesicle-mediated transport, Golgi to endoplasmic reticulum (GO:0006890)	0.396958	0.570747	0	0	1.33554	1.23394	LMAN2;TMED3;COPZ1
Wnt signaling pathway, planar cell polarity pathway (GO:0060071)	0.396958	0.570747	0	0	1.33554	1.23394	CDC42;CLTC;RHOA
positive regulation of protein catabolic process (GO:0045732)	0.396958	0.570747	0	0	1.33554	1.23394	ADAM9;MSN;DTL
cytoskeleton organization (GO:0007010)	0.399095	0.570747	0	0	1.25895	1.15641	TPM1;PRPF40A;LARP4;RHOA
activin receptor signaling pathway (GO:0032924)	0.402158	0.570747	0	0	2.0271	1.84651	SMAD2
aspartate family amino acid catabolic process (GO:0009068)	0.402158	0.570747	0	0	2.0271	1.84651	DLD
ATP synthesis coupled proton transport (GO:0015986)	0.402158	0.570747	0	0	2.0271	1.84651	ATP5PB
regulation of mitochondrial membrane permeability (GO:0046902)	0.402158	0.570747	0	0	2.0271	1.84651	BNIP3
regulation of mitotic spindle assembly (GO:1901673)	0.402158	0.570747	0	0	2.0271	1.84651	HNRNPU
diol metabolic process (GO:0034311)	0.402158	0.570747	0	0	2.0271	1.84651	CALM1
DNA alkylation (GO:0006305)	0.402158	0.570747	0	0	2.0271	1.84651	ATRX
DNA methylation or demethylation (GO:0044728)	0.402158	0.570747	0	0	2.0271	1.84651	ATRX
regulation of RIG-I signaling pathway (GO:0039535)	0.402158	0.570747	0	0	2.0271	1.84651	ANKRD17
regulation of T cell cytokine production (GO:0002724)	0.402158	0.570747	0	0	2.0271	1.84651	CD55
folic acid metabolic process (GO:0046655)	0.402158	0.570747	0	0	2.0271	1.84651	DHFR
response to ATP (GO:0033198)	0.402158	0.570747	0	0	2.0271	1.84651	TAF1
response to cholesterol (GO:0070723)	0.402158	0.570747	0	0	2.0271	1.84651	SMAD2
response to fatty acid (GO:0070542)	0.402158	0.570747	0	0	2.0271	1.84651	PDK3
synaptic transmission, cholinergic (GO:0007271)	0.402158	0.570747	0	0	2.0271	1.84651	NQO1
maintenance of protein localization in organelle (GO:0072595)	0.402158	0.570747	0	0	2.0271	1.84651	HNRNPU
myeloid cell activation involved in immune response (GO:0002275)	0.402158	0.570747	0	0	2.0271	1.84651	SYK
negative regulation of amyloid precursor protein catabolic process (GO:1902992)	0.402158	0.570747	0	0	2.0271	1.84651	ROCK1
negative regulation of oxidative stress-induced intrinsic apoptotic signaling pathway (GO:1902176)	0.402158	0.570747	0	0	2.0271	1.84651	SOD2
negative regulation of RNA metabolic process (GO:0051253)	0.402158	0.570747	0	0	2.0271	1.84651	PTBP3
negative regulation of RNA splicing (GO:0033119)	0.402158	0.570747	0	0	2.0271	1.84651	PTBP3
neuromuscular process (GO:0050905)	0.402158	0.570747	0	0	2.0271	1.84651	AGTPBP1
NLS-bearing protein import into nucleus (GO:0006607)	0.402158	0.570747	0	0	2.0271	1.84651	KPNA3
nuclear membrane organization (GO:0071763)	0.402158	0.570747	0	0	2.0271	1.84651	UBXN2A
nucleotide-sugar biosynthetic process (GO:0009226)	0.402158	0.570747	0	0	2.0271	1.84651	GNPDA1
positive regulation of cellular protein catabolic process (GO:1903364)	0.402158	0.570747	0	0	2.0271	1.84651	MSN
positive regulation of establishment of protein localization (GO:1904951)	0.402158	0.570747	0	0	2.0271	1.84651	CHP1
positive regulation of macrophage migration (GO:1905523)	0.402158	0.570747	0	0	2.0271	1.84651	MAPK3
positive regulation of neutrophil chemotaxis (GO:0090023)	0.402158	0.570747	0	0	2.0271	1.84651	DNM1L
prostaglandin biosynthetic process (GO:0001516)	0.402158	0.570747	0	0	2.0271	1.84651	PTGS1
[truncated: 838 more rows]

## Sheet: GO_Molecular_Function_2021
Term	P-value	Adjusted P-value	Old P-value	Old Adjusted P-value	Odds Ratio	Combined Score	Genes
RNA binding (GO:0003723)	8.47085e-13	4.21848e-10	0	0	2.60032	72.281	YWHAE;PUS10;RBM25;DDX3X;FMR1;CLTC;BCCIP;HNRNPU;CISD2;NUCKS1;MSI2;HMGB1;SMG7;NUDT5;PHF6;ELAVL1;WDR43;DUSP11;RBM3;SYNCRIP;HMGN5;CSRP1;PCF11;RBPMS2;CPNE3;RBM7;YWHAG;SRRM2;APOBEC1;DDX17;MBNL1;MBNL2;EIF1AX;NCBP2;METTL3;PRPF40A;TRNT1;TSN;MRPS5;PTBP3;SRRM1;NME1;HNRNPH1;SUB1;CSDE1;SRSF2;SRSF3;DNA2;PABPC1;SNRNP200;ANKRD17;FYTTD1;KHDRBS1;RBM8A;ROCK2;NIP7;SRSF1;IREB2;CSTF2;GTPBP10;PURB;PRDX1;MBNL3;HNRNPA0;N…
mRNA binding (GO:0003729)	5.41097e-10	1.34733e-07	0	0	4.52837	96.6237	FYTTD1;KHDRBS1;RBM25;DDX3X;RBM8A;FMR1;CSTF2;IREB2;SRSF1;HNRNPU;TYMS;ELAVL1;PURB;SYNCRIP;PCF11;RBPMS2;HNRNPA0;SRRM2;CPSF6;NCBP2;METTL3;TDRD7;LARP4;PTBP3;DHFR;FUBP3;SERBP1;PABPC1
GDP binding (GO:0019003)	1.82917e-07	3.03642e-05	0	0	8.11327	125.871	RAP2C;RAP1B;NRAS;RAB31;RALB;RAP1A;RRAGC;RAB27A;RAB27B;RAB8A;RAN;RAB8B
GTPase activity (GO:0003924)	1.51092e-06	0.00017866	0	0	3.82554	51.2729	DDX3X;RALB;ARL1;GTPBP10;RAB27A;RAB27B;RHOA;RAP2C;RAB32;RAP1B;CDC42;GNG10;NRAS;RAB31;RAP1A;RRAGC;DNM1L;RAB8A;RAN;RAB8B
nucleoside-triphosphatase activity (GO:0017111)	1.79377e-06	0.00017866	0	0	3.39091	44.8658	ATAD1;TOR3A;DDX3X;RALB;ARL1;GTPBP10;RAB27A;RAB27B;RHOA;RAP2C;RAB32;RAP1B;CDC42;GNG10;NRAS;RAB31;RAP1A;RRAGC;DNA2;DNM1L;RAB8A;RAN;RAB8B
GTP binding (GO:0005525)	1.34165e-05	0.00111357	0	0	3.68852	41.3816	RALB;ARL1;GTPBP10;RAB27A;RAB27B;RHOA;NME1;RAB32;RAP1B;RAP2C;CDC42;NRAS;RAB31;RAP1A;RRAGC;RAB8A;RAN
guanyl ribonucleotide binding (GO:0032561)	1.88576e-05	0.00134158	0	0	3.42964	37.3097	RALB;ARL1;GTPBP10;RAB27A;RAB27B;RHOA;NME1;RAP2C;RAB32;RAP1B;CDC42;NRAS;RAB31;RAP1A;RRAGC;RAB8A;RAN;RAB8B
protein heterodimerization activity (GO:0046982)	4.70769e-05	0.00293054	0	0	3.46485	34.5228	ITGB1;YWHAE;CHUK;FMR1;METTL3;TPM1;CYBB;ZHX1;LSM6;RRAGC;BHLHE40;UBA3;MLX;PAFAH1B2;RAN;TAF1
poly-purine tract binding (GO:0070717)	8.04403e-05	0.00445103	0	0	10.0434	94.689	KHDRBS1;DDX3X;FMR1;HNRNPU;PABPC1;LARP4
poly(A) binding (GO:0008143)	0.000240627	0.010758	0	0	10.8134	90.1002	KHDRBS1;DDX3X;HNRNPU;PABPC1;LARP4
protein kinase binding (GO:0019901)	0.000244952	0.010758	0	0	2.19816	18.2765	ITGB1;KHDRBS1;CLTC;PLEK;IQGAP1;ADIPOR1;ELAVL1;PRDX3;PPP1CB;CDC42;CCND2;PRKAR2B;RNF138;CEP192;RFFL;PAK2;YWHAG;HNRNPA0;PPP1R12A;MSN;RHOA;POLA1;DLG1;ADAM9;CALM3;CALM1;EXOC2;LIMS1
protein kinase activator activity (GO:0030295)	0.000261127	0.010758	0	0	5.36772	44.2864	DDX3X;CAB39L;ABI1;CALM3;IQGAP1;CALM1;PAK2;STK3
purine ribonucleoside triphosphate binding (GO:0035639)	0.000292518	0.010758	0	0	2.24442	18.2628	RALB;ARL1;GTPBP10;HNRNPU;HSPA13;STK3;RAP1B;CDC42;NRAS;RAP1A;PPIP5K2;PDK3;PRKACB;RAB8A;SMARCA5;RAB27A;RAB27B;TRNT1;RHOA;NME1;RAB32;RAP2C;RAB31;CDK6;RRAGC;RAN
kinase binding (GO:0019900)	0.000302434	0.010758	0	0	2.23914	18.1452	CLTC;IQGAP1;ADIPOR1;ELAVL1;PRDX3;PPP1CB;CDC42;LAPTM4B;CCND2;RNF138;UBQLN1;CHP1;CEP192;RFFL;PAK2;HNRNPA0;PPP1R12A;MSN;RHOA;POLA1;DLG1;TAX1BP1;CALM3;CALM1;EXOC2;LIMS1
protein serine/threonine kinase activator activity (GO:0043539)	0.000404976	0.0134452	0	0	7.12427	55.6525	DDX3X;CAB39L;CALM3;IQGAP1;CALM1;STK3
poly-pyrimidine tract binding (GO:0008187)	0.000454418	0.0141438	0	0	9.18998	70.7306	KHDRBS1;HNRNPH1;FMR1;HNRNPU;PABPC1
sequence-specific mRNA binding (GO:1990825)	0.00197432	0.057836	0	0	15.7054	97.8059	DHFR;FMR1;TYMS
ubiquitin protein ligase binding (GO:0031625)	0.00213526	0.0590756	0	0	2.38384	14.6586	SMAD2;YWHAE;RALB;CUL5;UBE2B;SCAMP3;LAPTM4B;ATXN3;PRKAR2B;BAG1;UBXN7;TRIM37;DNM1L;RFFL;PRKACB;CCDC50
poly(U) RNA binding (GO:0008266)	0.00250739	0.06572	0	0	8.1543	48.8321	KHDRBS1;HNRNPH1;FMR1;PABPC1
nuclear export signal receptor activity (GO:0005049)	0.00266114	0.0662624	0	0	13.7415	81.4735	XPO1;XPO7;RAN
disordered domain specific binding (GO:0097718)	0.00297194	0.0680098	0	0	7.72473	44.9466	SMAD2;CLTC;CALM3;CALM1
GTPase binding (GO:0051020)	0.00300445	0.0680098	0	0	2.55864	14.8597	BNIP3;CHM;NUTF2;IQGAP1;NDRG1;RRAGC;AP1G1;TRIP11;LCP1;DNM1L;PAK2;RAB8A;EXOC2
double-stranded RNA binding (GO:0003725)	0.00331219	0.0692874	0	0	3.90432	22.2942	MBNL1;DDX3X;FMR1;CLTC;HNRNPU;MSN;ELAVL1
ribosomal large subunit binding (GO:0043023)	0.00347828	0.0692874	0	0	12.2141	69.1465	RBM3;CPSF6;LTN1
RNA stem-loop binding (GO:0035613)	0.00347828	0.0692874	0	0	12.2141	69.1465	DDX3X;CSDE1;FMR1
protein homodimerization activity (GO:0042803)	0.00377902	0.0723829	0	0	1.78417	9.95262	BHLHB9;ABCB7;FMR1;RPE;SPPL2A;PLEK;CISD2;ECE1;NUDT5;ELAVL1;PGRMC1;SLK;IMPA1;RBPMS2;MLX;PIP4K2A;HIF1AN;DNM1L;TBC1D22A;BNIP3L;CHUK;BNIP3;TPM1;SP1;ACOX1;KLHL7;BHLHE40;TRIM37;PAFAH1B2
ubiquitin-like protein ligase binding (GO:0044389)	0.0039384	0.0726416	0	0	2.22951	12.3448	SMAD2;YWHAE;RALB;CUL5;UBE2B;SCAMP3;LAPTM4B;ATXN3;PRKAR2B;BAG1;UBXN7;TRIM37;DNM1L;RFFL;PRKACB;CCDC50
single-stranded DNA binding (GO:0003697)	0.00443574	0.0788928	0	0	3.31132	17.9409	PURB;POLA1;FUBP3;RNF138;SUB1;HNRNPU;NUCKS1;HMGB1
magnesium ion binding (GO:0000287)	0.00589739	0.0959675	0	0	2.71245	13.9237	PPA2;RRAGC;IMPA1;RP2;NUDT5;PRKACB;RAN;STK3;IDH3A;NME1
RNA strand annealing activity (GO:0033592)	0.0067447	0.0959675	0	0	24.3897	121.924	DDX3X;FMR1
annealing activity (GO:0097617)	0.0067447	0.0959675	0	0	24.3897	121.924	DDX3X;FMR1
C-X3-C chemokine binding (GO:0019960)	0.0067447	0.0959675	0	0	24.3897	121.924	ITGB1;ITGA4
cAMP-dependent protein kinase activity (GO:0004691)	0.0067447	0.0959675	0	0	24.3897	121.924	PRKAA1;PRKACB
oxidoreductase activity, acting on a sulfur group of donors, NAD(P) as acceptor (GO:0016668)	0.0067447	0.0959675	0	0	24.3897	121.924	PRDX3;DLD
protein geranylgeranyltransferase activity (GO:0004661)	0.0067447	0.0959675	0	0	24.3897	121.924	PGGT1B;CHM
mRNA 3'-UTR binding (GO:0003730)	0.00764385	0.10574	0	0	3.30161	16.0916	FMR1;SERBP1;HNRNPU;PABPC1;LARP4;ELAVL1;HNRNPA0
methylated histone binding (GO:0035064)	0.00953036	0.124407	0	0	3.55645	16.5491	CBX5;FMR1;ATRX;ZMYND11;PHF8;TAF1
cyclic nucleotide-dependent protein kinase activity (GO:0004690)	0.00993884	0.124407	0	0	18.2914	84.347	PRKAA1;PRKACB
NADP-retinol dehydrogenase activity (GO:0052650)	0.00993884	0.124407	0	0	18.2914	84.347	RDH11;RDH13
RNA polymerase II complex binding (GO:0000993)	0.00999254	0.124407	0	0	5.23935	24.132	URI1;PCF11;HNRNPU;WDR43
DNA-binding transcription factor binding (GO:0140297)	0.0102977	0.125079	0	0	2.26015	10.3421	PURB;SMAD2;RBL2;CBX5;CREB1;SP1;TCF12;BHLHE40;HMGB1;CGGBP1;GABPA;TAF1
RNA polymerase core enzyme binding (GO:0043175)	0.0111359	0.126795	0	0	5.05843	22.7507	URI1;PCF11;HNRNPU;WDR43
basal RNA polymerase II transcription machinery binding (GO:0001099)	0.0111359	0.126795	0	0	5.05843	22.7507	URI1;PCF11;HNRNPU;WDR43
phosphatase binding (GO:0019902)	0.0114409	0.126795	0	0	2.77782	12.4184	SMAD2;DLG1;CDC27;CEP192;SHOC2;IQGAP1;DZIP3;MAPK3
protein serine/threonine kinase activity (GO:0004674)	0.0114574	0.126795	0	0	1.92455	8.60106	PLK4;PRKAA1;SYK;CHUK;ROCK1;CSNK1A1;ROCK2;NEK7;STK3;SLK;CDK6;PDIK1L;PDK3;CPNE3;PAK2;MAPK3;TAF1
cadherin binding (GO:0045296)	0.0132619	0.143574	0	0	1.93403	8.36057	ITGB1;YWHAE;DDX3X;TMOD3;IQGAP1;NDRG1;DLG1;EIF5;SLK;PRDX1;KIF5B;ABI1;SERBP1;EPS15;PAK2;RAN
peroxisome proliferator activated receptor binding (GO:0042975)	0.0136698	0.144842	0	0	14.6323	62.8102	MED1;TACC1
tau-protein kinase activity (GO:0050321)	0.0153869	0.159639	0	0	6.46361	26.9806	PRKAA1;ROCK1;ROCK2
protein phosphatase regulator activity (GO:0019888)	0.0178464	0.171492	0	0	3.52879	14.2068	PPP1R7;SHOC2;CALM3;CALM1;ARPP19
cAMP-dependent protein kinase inhibitor activity (GO:0004862)	0.0179068	0.171492	0	0	12.193	49.0472	PRKAR2B;PKIG
disulfide oxidoreductase activity (GO:0015036)	0.0179068	0.171492	0	0	12.193	49.0472	DNAJC10;TXNL1
poly(G) binding (GO:0034046)	0.0179068	0.171492	0	0	12.193	49.0472	FMR1;HNRNPU
ubiquitin-protein transferase activity (GO:0004842)	0.0187071	0.175776	0	0	1.78075	7.08534	CUL5;UBE2B;UBE2D3;RNF38;LTN1;CHFR;CDC42;KLHL9;RNF216;RNF138;TTC3;TRIM37;RFFL;RNF141;DTL;CBLL1;DZIP3;TAF1
small GTPase binding (GO:0031267)	0.0193762	0.178692	0	0	2.23236	8.80378	AP1G1;CHM;TRIP11;NUTF2;IQGAP1;DNM1L;NDRG1;PAK2;RAB8A;EXOC2
bHLH transcription factor binding (GO:0043425)	0.0199856	0.18096	0	0	5.78263	22.626	SP1;TCF12;BHLHE40
tau protein binding (GO:0048156)	0.0215029	0.19093	0	0	4.07338	15.64	SMAD2;PRKAA1;ROCK1;ROCK2
gamma-tubulin binding (GO:0043015)	0.0225376	0.19093	0	0	5.49322	20.8334	DDX3X;TUBGCP4;NDRG1
magnesium ion transmembrane transporter activity (GO:0015095)	0.0226202	0.19093	0	0	10.4506	39.5963	MMGT1;MAGT1
monoamine transmembrane transporter activity (GO:0008504)	0.0226202	0.19093	0	0	10.4506	39.5963	SLC22A3;SLC18A2
SH3 domain binding (GO:0017124)	0.024775	0.205632	0	0	3.21842	11.9015	KHDRBS1;NCF1;WIPF1;ABI1;ADAM9
phosphotransferase activity, phosphate group as acceptor (GO:0016776)	0.0252585	0.206208	0	0	5.23137	19.2441	PPIP5K2;AK3;NME1
methylation-dependent protein binding (GO:0140034)	0.0263409	0.209217	0	0	3.16277	11.5018	CBX5;FMR1;ATRX;ZMYND11;PHF8
snRNA binding (GO:0017069)	0.0272903	0.209217	0	0	3.75946	13.5387	NCBP2;HNRNPU;LARP7;RBM7
adenylate cyclase binding (GO:0008179)	0.0277817	0.209217	0	0	9.1438	32.7657	CALM3;CALM1
cAMP-dependent protein kinase regulator activity (GO:0008603)	0.0277817	0.209217	0	0	9.1438	32.7657	PRKAR2B;PKIG
peptide N-acetyltransferase activity (GO:0034212)	0.0277817	0.209217	0	0	9.1438	32.7657	NAA50;NAA20
mRNA 5'-UTR binding (GO:0048027)	0.0281477	0.209217	0	0	4.99332	17.8276	SYNCRIP;DDX3X;FMR1
cyclin-dependent protein serine/threonine kinase regulator activity (GO:0016538)	0.0294063	0.215358	0	0	3.66528	12.9258	CCND2;CCNI;CCNG1;CCNC
phosphatidylinositol-3,4-bisphosphate binding (GO:0043325)	0.0312047	0.221763	0	0	4.77598	16.5592	NCF1;TTPA;PLEK
single-stranded RNA binding (GO:0003727)	0.0316168	0.221763	0	0	3.5757	12.3507	DDX3X;FMR1;HNRNPU;RBM7
ATP hydrolysis activity (GO:0140603)	0.0316168	0.221763	0	0	3.5757	12.3507	ATAD1;TOR3A;DDX3X;DNA2
superoxide-generating NAD(P)H oxidase activity (GO:0016175)	0.0333641	0.227607	0	0	8.1274	27.6354	NCF1;CYBB
peptide alpha-N-acetyltransferase activity (GO:0004596)	0.0333641	0.227607	0	0	8.1274	27.6354	NAA50;NAA20
cation transmembrane transporter activity (GO:0008324)	0.0388196	0.257762	0	0	3.33139	10.8231	SLC22A3;SLC25A15;MMGT1;SFXN1
manganese ion binding (GO:0030145)	0.0388196	0.257762	0	0	3.33139	10.8231	B4GALT1;IMPA1;GALNT1;SOD2
C2H2 zinc finger domain binding (GO:0070742)	0.0393413	0.257789	0	0	7.31429	23.6652	SRRM2;MBD2
potassium channel regulator activity (GO:0015459)	0.0440995	0.277473	0	0	3.18622	9.94517	YWHAE;DLG1;CHP1;ARPP19
protein serine/threonine kinase inhibitor activity (GO:0030291)	0.0450847	0.277473	0	0	4.06759	12.6063	PRKAR2B;PKIG;YWHAG
ATPase binding (GO:0051117)	0.0454882	0.277473	0	0	2.69626	8.33227	ATXN3;RALB;DNAJC10;SNX10;ATP6V0A1
RNA 7-methylguanosine cap binding (GO:0000340)	0.0456883	0.277473	0	0	6.64901	20.5183	CYFIP2;NCBP2
titin binding (GO:0031432)	0.0456883	0.277473	0	0	6.64901	20.5183	CALM3;CALM1
protein phosphatase activator activity (GO:0072542)	0.0456883	0.277473	0	0	6.64901	20.5183	CALM3;CALM1
polyubiquitin modification-dependent protein binding (GO:0031593)	0.0468829	0.281226	0	0	3.11827	9.54221	UBQLN1;TAB2;EPS15;DZIP3
protein kinase regulator activity (GO:0019887)	0.0474357	0.281226	0	0	2.39303	7.29488	GMFB;CCND2;CCNI;PRKAR2B;CCNG1;CCNC
phosphatase activator activity (GO:0019211)	0.0523812	0.299873	0	0	6.09461	17.9743	CALM3;CALM1
exopeptidase activity (GO:0008238)	0.0527356	0.299873	0	0	2.99068	8.79997	DPP8;LNPEP;BLMH;ZMPSTE24
phosphoric ester hydrolase activity (GO:0042578)	0.0527356	0.299873	0	0	2.99068	8.79997	DUSP11;PPP1CB;SACM1L;PGAM5
chemokine binding (GO:0019956)	0.0529896	0.299873	0	0	3.78667	11.124	ITGB1;ITGA4;HMGB1
transition metal ion binding (GO:0046914)	0.0539759	0.302023	0	0	1.55539	4.54052	SEC23A;B4GALT1;GALNT1;QPCTL;LNPEP;ECE1;SOD2;PTGR2;PHF8;CSRP1;IMPA1;CHORDC1;PGGT1B;TAB2;HIF1AN;SEC24D;ZMYND11;LIMS1
pyrophosphatase activity (GO:0016462)	0.0558042	0.308783	0	0	2.93072	8.45778	DDX3X;PPA2;DOLPP1;NUDT5
mannose binding (GO:0005537)	0.0593971	0.318062	0	0	5.62551	15.8837	LMAN1;LMAN2
myosin V binding (GO:0031489)	0.0593971	0.318062	0	0	5.62551	15.8837	RAB27B;RAB8A
oxidoreductase activity, acting on NAD(P)H, oxygen as acceptor (GO:0050664)	0.0593971	0.318062	0	0	5.62551	15.8837	NCF1;CYBB
myosin binding (GO:0017022)	0.0622232	0.329651	0	0	2.81771	7.82485	ARFGEF1;RAB27B;RAB8A;RHOA
metal ion binding (GO:0046872)	0.0635718	0.33325	0	0	1.4851	4.09231	ANXA4;RPE;IQGAP1;NUDT5;NME1;STK3;IMPA1;PPA2;RRAGC;RP2;PAPOLG;CHP1;CALM3;LCP1;CLEC4E;CALM1;PRKACB;RAN;IDH3A;SLC25A13
ubiquitin conjugating enzyme activity (GO:0061631)	0.0659973	0.339016	0	0	3.43114	9.32634	UBE2B;UBE2D3;TAF1
ATPase activity, coupled to transmembrane movement of ions, rotational mechanism (GO:0044769)	0.066714	0.339016	0	0	5.22342	14.1416	ATP6V1A;ATP6V0A1
proton-transporting ATPase activity, rotational mechanism (GO:0046961)	0.066714	0.339016	0	0	5.22342	14.1416	ATP6V1A;ATP6V0A1
zinc ion binding (GO:0008270)	0.0680306	0.342214	0	0	1.60067	4.30228	SEC23A;QPCTL;LNPEP;ECE1;PTGR2;PHF8;CSRP1;CHORDC1;PGGT1B;TAB2;HIF1AN;ZMYND11;SEC24D;LIMS1
RNA polymerase II-specific DNA-binding transcription factor binding (GO:0061629)	0.0693237	0.342626	0	0	1.82652	4.87492	RBL2;MED1;CREB1;SP1;ANXA4;BHLHE40;TACC1;HIF1AN;TAF1
tubulin binding (GO:0015631)	0.0694885	0.342626	0	0	1.62714	4.33893	AGTPBP1;DDX3X;FMR1;CRIPT;PHF6;NDRG1;SKA2;EML4;KIF5B;CHP1;TUBGCP4;DNM1L;MAPRE2
ribosomal small subunit binding (GO:0043024)	0.074311	0.352446	0	0	4.87494	12.6724	DDX3X;NME1
alcohol dehydrogenase (NADP+) activity (GO:0008106)	0.074311	0.352446	0	0	4.87494	12.6724	RDH11;RDH13
nucleobase-containing compound kinase activity (GO:0019205)	0.074311	0.352446	0	0	4.87494	12.6724	AK3;NME1
phosphatidylinositol monophosphate phosphatase activity (GO:0052744)	0.074311	0.352446	0	0	4.87494	12.6724	MTMR2;SACM1L
hydrolase activity, hydrolyzing O-glycosyl compounds (GO:0004553)	0.0754007	0.354241	0	0	3.22898	8.34671	PARG;NEU1;CTBS
ubiquitin-like protein conjugating enzyme activity (GO:0061650)	0.0803119	0.373788	0	0	3.13656	7.9099	UBE2B;UBE2D3;TAF1
retinoic acid receptor binding (GO:0042974)	0.0821678	0.378885	0	0	4.57002	11.4204	MED1;TACC1
protein serine/threonine phosphatase activity (GO:0004722)	0.0836818	0.382326	0	0	2.52544	6.26494	PPP1CB;PPP6C;LRRC40;PGAM5
RNA cap binding (GO:0000339)	0.0902654	0.404974	0	0	4.30097	10.3438	CYFIP2;NCBP2
protein tyrosine kinase activator activity (GO:0030296)	0.0902654	0.404974	0	0	4.30097	10.3438	ABI1;PAK2
microtubule binding (GO:0008017)	0.0938488	0.417292	0	0	1.65429	3.91416	EML4;FMR1;KIF5B;CRIPT;CHP1;TUBGCP4;DNM1L;MAPRE2;NDRG1;SKA2
nucleoside monophosphate kinase activity (GO:0050145)	0.0985852	0.434473	0	0	4.06182	9.41057	DLG1;AK3
N-acetyltransferase activity (GO:0008080)	0.10711	0.466905	0	0	3.84784	8.5957	NAA50;NAT2
telomerase RNA binding (GO:0070034)	0.115822	0.466905	0	0	3.65526	7.87965	HNRNPU;SMG7
mRNA 3'-UTR AU-rich region binding (GO:0035925)	0.115822	0.466905	0	0	3.65526	7.87965	ELAVL1;HNRNPA0
protein kinase C binding (GO:0005080)	0.118258	0.466905	0	0	2.61286	5.57816	PLEK;ADAM9;YWHAG
phosphatase inhibitor activity (GO:0019212)	0.124706	0.466905	0	0	3.48102	7.24677	URI1;ARPP19
pyrophosphate hydrolysis-driven proton transmembrane transporter activity (GO:0009678)	0.124706	0.466905	0	0	3.48102	7.24677	ATP6V1A;ATP6V0A1
protein tyrosine kinase binding (GO:1990782)	0.126256	0.466905	0	0	2.15294	4.45539	ITGB1;KHDRBS1;ANGPT1;CPNE3
ADP-ribose diphosphatase activity (GO:0047631)	0.126571	0.466905	0	0	9.12852	18.8682	NUDT5
ankyrin repeat binding (GO:0071532)	0.126571	0.466905	0	0	9.12852	18.8682	HIF1AN
C-X-C chemokine binding (GO:0019958)	0.126571	0.466905	0	0	9.12852	18.8682	HMGB1
calcitonin family receptor activity (GO:0097642)	0.126571	0.466905	0	0	9.12852	18.8682	CALCRL
collagen binding involved in cell-matrix adhesion (GO:0098639)	0.126571	0.466905	0	0	9.12852	18.8682	ITGB1
dolichyl-diphosphooligosaccharide-protein glycotransferase activity (GO:0004579)	0.126571	0.466905	0	0	9.12852	18.8682	STT3B
glutathione transmembrane transporter activity (GO:0034634)	0.126571	0.466905	0	0	9.12852	18.8682	ABCC1
histone demethylase activity (H3-K27 specific) (GO:0071558)	0.126571	0.466905	0	0	9.12852	18.8682	PHF8
isocitrate dehydrogenase activity (GO:0004448)	0.126571	0.466905	0	0	9.12852	18.8682	IDH3A
L-ornithine transmembrane transporter activity (GO:0000064)	0.126571	0.466905	0	0	9.12852	18.8682	SLC25A15
nucleotide phosphatase activity, acting on free nucleotides (GO:0098519)	0.126571	0.466905	0	0	9.12852	18.8682	DUSP11
oxidoreductase activity, acting on a sulfur group of donors, disulfide as acceptor (GO:0016671)	0.126571	0.466905	0	0	9.12852	18.8682	DNAJC10
oxo-acid-lyase activity (GO:0016833)	0.126571	0.466905	0	0	9.12852	18.8682	NPL
phosphatidylinositol-3,5-bisphosphate 3-phosphatase activity (GO:0052629)	0.126571	0.466905	0	0	9.12852	18.8682	MTMR2
pyruvate dehydrogenase (acetyl-transferring) kinase activity (GO:0004740)	0.126571	0.466905	0	0	9.12852	18.8682	PDK3
protein phosphatase 2A binding (GO:0051721)	0.133747	0.469702	0	0	3.32262	6.68447	SMG7;ARPP19
phosphatidylinositol phosphate binding (GO:1901981)	0.137469	0.469702	0	0	1.88734	3.74515	LAPTM4B;OSBPL8;TTPA;ARFIP1;IQGAP1
NF-kappaB binding (GO:0051059)	0.14293	0.469702	0	0	3.178	6.18249	ANXA4;HIF1AN
cholesterol binding (GO:0015485)	0.148674	0.469702	0	0	2.33429	4.44916	OSBPL8;STARD4;ERLIN1
1-phosphatidylinositol-4-phosphate 5-kinase activity (GO:0016308)	0.149897	0.469702	0	0	7.30244	13.8586	PIP4K2A
supercoiled DNA binding (GO:0097100)	0.149897	0.469702	0	0	7.30244	13.8586	HMGB1
apolipoprotein receptor binding (GO:0034190)	0.149897	0.469702	0	0	7.30244	13.8586	CDC42
arachidonate-CoA ligase activity (GO:0047676)	0.149897	0.469702	0	0	7.30244	13.8586	ACSL4
arylesterase activity (GO:0004064)	0.149897	0.469702	0	0	7.30244	13.8586	APMAP
aspartic endopeptidase activity, intramembrane cleaving (GO:0042500)	0.149897	0.469702	0	0	7.30244	13.8586	SPPL2A
tripeptide transmembrane transporter activity (GO:0042937)	0.149897	0.469702	0	0	7.30244	13.8586	ABCC1
urea transmembrane transporter activity (GO:0015204)	0.149897	0.469702	0	0	7.30244	13.8586	SLC14A1
chitinase activity (GO:0004568)	0.149897	0.469702	0	0	7.30244	13.8586	CTBS
chromo shadow domain binding (GO:0070087)	0.149897	0.469702	0	0	7.30244	13.8586	ATRX
G-quadruplex RNA binding (GO:0002151)	0.149897	0.469702	0	0	7.30244	13.8586	FMR1
glucuronosyl-N-acetylgalactosaminyl-proteoglycan 4-beta-N-acetylgalactosaminyltransferase activity (GO:0047238)	0.149897	0.469702	0	0	7.30244	13.8586	CSGALNACT2
histone serine kinase activity (GO:0035174)	0.149897	0.469702	0	0	7.30244	13.8586	PRKAA1
L-serine transmembrane transporter activity (GO:0015194)	0.149897	0.469702	0	0	7.30244	13.8586	SFXN1
LBD domain binding (GO:0050693)	0.149897	0.469702	0	0	7.30244	13.8586	MED1
malate dehydrogenase activity (GO:0016615)	0.149897	0.469702	0	0	7.30244	13.8586	ME2
oligosaccharyl transferase activity (GO:0004576)	0.149897	0.469702	0	0	7.30244	13.8586	STT3B
pre-miRNA binding (GO:0070883)	0.149897	0.469702	0	0	7.30244	13.8586	RAN
primary miRNA binding (GO:0070878)	0.149897	0.469702	0	0	7.30244	13.8586	PUS10
phosphatidylinositol-4-phosphate binding (GO:0070273)	0.15224	0.469702	0	0	3.04543	5.73239	OSBPL8;ARFIP1
phosphatase activity (GO:0016791)	0.160456	0.469702	0	0	1.9513	3.57035	DUSP11;PPP1CB;SACM1L;PGAM5
aminopeptidase activity (GO:0004177)	0.161665	0.469702	0	0	2.92346	5.32721	LNPEP;BLMH
metal ion transmembrane transporter activity (GO:0046873)	0.161665	0.469702	0	0	2.92346	5.32721	MMGT1;MAGT1
ubiquitin protein ligase activity (GO:0061630)	0.167642	0.469702	0	0	1.44925	2.58825	CDC42;RNF216;RNF138;UBE2D3;RNF38;LTN1;UBE4B;TRIM37;RFFL;CBLL1
L-amino acid transmembrane transporter activity (GO:0015179)	0.168006	0.469702	0	0	2.1939	3.91337	SLC25A15;SFXN1;SLC25A13
nuclear receptor coactivator activity (GO:0030374)	0.168006	0.469702	0	0	2.1939	3.91337	MED1;CNOT6;TACC1
thyroid hormone receptor binding (GO:0046966)	0.171192	0.469702	0	0	2.81087	4.96111	MED1;TACC1
1-alkyl-2-acetylglycerophosphocholine esterase activity (GO:0003847)	0.172601	0.469702	0	0	6.08505	10.69	PAFAH1B2
3-hydroxyacyl-CoA dehydrogenase activity (GO:0003857)	0.172601	0.469702	0	0	6.08505	10.69	HADH
5'-3' DNA helicase activity (GO:0043139)	0.172601	0.469702	0	0	6.08505	10.69	DNA2
ABC-type glutathione S-conjugate transporter activity (GO:0015431)	0.172601	0.469702	0	0	6.08505	10.69	ABCC1
acyl-CoA oxidase activity (GO:0003997)	0.172601	0.469702	0	0	6.08505	10.69	ACOX1
alpha-mannosidase activity (GO:0004559)	0.172601	0.469702	0	0	6.08505	10.69	MANEA
aminophospholipid flippase activity (GO:0015247)	0.172601	0.469702	0	0	6.08505	10.69	TMEM30A
aspartic-type endopeptidase inhibitor activity (GO:0019828)	0.172601	0.469702	0	0	6.08505	10.69	ROCK1
voltage-gated channel activity (GO:0022832)	0.172601	0.469702	0	0	6.08505	10.69	ANO6
cell-matrix adhesion mediator activity (GO:0098634)	0.172601	0.469702	0	0	6.08505	10.69	ITGB1
clathrin light chain binding (GO:0032051)	0.172601	0.469702	0	0	6.08505	10.69	CLTC
mannosyl-oligosaccharide 1,2-alpha-mannosidase activity (GO:0004571)	0.172601	0.469702	0	0	6.08505	10.69	EDEM1
mannosyl-oligosaccharide mannosidase activity (GO:0015924)	0.172601	0.469702	0	0	6.08505	10.69	EDEM1
oxidoreductase activity, acting on the CH-CH group of donors, oxygen as acceptor (GO:0016634)	0.172601	0.469702	0	0	6.08505	10.69	ACOX1
phosphatidylinositol phosphate 4-phosphatase activity (GO:0034596)	0.172601	0.469702	0	0	6.08505	10.69	SACM1L
phosphatidylinositol-3,5-bisphosphate phosphatase activity (GO:0106018)	0.172601	0.469702	0	0	6.08505	10.69	MTMR2
phospholipid scramblase activity (GO:0017128)	0.172601	0.469702	0	0	6.08505	10.69	ANO6
pre-mRNA binding (GO:0036002)	0.180808	0.47298	0	0	2.70663	4.6292	HNRNPU;RBM7
flavin adenine dinucleotide binding (GO:0050660)	0.181278	0.47298	0	0	2.1093	3.6021	ACOX1;CYBB;DLD
metalloexopeptidase activity (GO:0008235)	0.181278	0.47298	0	0	2.1093	3.6021	AGTPBP1;LNPEP;ZMPSTE24
organic anion transmembrane transporter activity (GO:0008514)	0.188098	0.47298	0	0	1.59157	2.65918	SLC22A3;SLC25A15;SLC35A1;ABCC1;SFXN1;SLC25A13
miRNA binding (GO:0035198)	0.190503	0.47298	0	0	2.60983	4.32733	FMR1;ELAVL1
RNA polymerase II C-terminal domain binding (GO:0099122)	0.194701	0.47298	0	0	5.21549	8.53407	HNRNPU
5'-flap endonuclease activity (GO:0017108)	0.194701	0.47298	0	0	5.21549	8.53407	DNA2
7SK snRNA binding (GO:0097322)	0.194701	0.47298	0	0	5.21549	8.53407	LARP7
serine transmembrane transporter activity (GO:0022889)	0.194701	0.47298	0	0	5.21549	8.53407	SFXN1
siRNA binding (GO:0035197)	0.194701	0.47298	0	0	5.21549	8.53407	FMR1
adenylate kinase activity (GO:0004017)	0.194701	0.47298	0	0	5.21549	8.53407	AK3
aldehyde-lyase activity (GO:0016832)	0.194701	0.47298	0	0	5.21549	8.53407	DERA
superoxide-generating NADPH oxidase activator activity (GO:0016176)	0.194701	0.47298	0	0	5.21549	8.53407	NCF1
bubble DNA binding (GO:0000405)	0.194701	0.47298	0	0	5.21549	8.53407	HMGB1
carbon-nitrogen ligase activity, with glutamine as amido-N-donor (GO:0016884)	0.194701	0.47298	0	0	5.21549	8.53407	GATC
histone kinase activity (GO:0035173)	0.194701	0.47298	0	0	5.21549	8.53407	PRKAA1
inositol hexakisphosphate kinase activity (GO:0000828)	0.194701	0.47298	0	0	5.21549	8.53407	PPIP5K2
intramolecular oxidoreductase activity, interconverting aldoses and ketoses (GO:0016861)	0.194701	0.47298	0	0	5.21549	8.53407	GNPDA1
mitogen-activated protein kinase kinase binding (GO:0031434)	0.194701	0.47298	0	0	5.21549	8.53407	DLG1
oxidoreductase activity, acting on NAD(P)H, heme protein as acceptor (GO:0016653)	0.194701	0.47298	0	0	5.21549	8.53407	NQO1
pre-mRNA intronic binding (GO:0097157)	0.194701	0.47298	0	0	5.21549	8.53407	RBM7
pyrimidine nucleotide-sugar transmembrane transporter activity (GO:0015165)	0.194701	0.47298	0	0	5.21549	8.53407	SLC35A1
histone acetyltransferase activity (GO:0004402)	0.200264	0.484134	0	0	2.5197	4.05198	NAA50;TAF1
acetyltransferase activity (GO:0016407)	0.210083	0.485013	0	0	2.43559	3.80014	NAA50;PAFAH1B2
chemoattractant activity (GO:0042056)	0.210083	0.485013	0	0	2.43559	3.80014	HGF;HMGB1
ATP binding (GO:0005524)	0.211102	0.485013	0	0	1.36707	2.12636	CDK6;PPIP5K2;SMARCA5;HNRNPU;PDK3;TRNT1;PRKACB;HSPA13;NME1;STK3
sterol binding (GO:0032934)	0.21557	0.485013	0	0	1.92378	2.95198	OSBPL8;STARD4;ERLIN1
acyl-CoA dehydrogenase activity (GO:0003995)	0.216211	0.485013	0	0	4.56332	6.98873	ACADSB
sodium:chloride symporter activity (GO:0015378)	0.216211	0.485013	0	0	4.56332	6.98873	SLC18A2
type I transforming growth factor beta receptor binding (GO:0034713)	0.216211	0.485013	0	0	4.56332	6.98873	SMAD2
flap endonuclease activity (GO:0048256)	0.216211	0.485013	0	0	4.56332	6.98873	DNA2
glucocorticoid receptor binding (GO:0035259)	0.216211	0.485013	0	0	4.56332	6.98873	TACC1
guanylate kinase activity (GO:0004385)	0.216211	0.485013	0	0	4.56332	6.98873	DLG1
interleukin-1 binding (GO:0019966)	0.216211	0.485013	0	0	4.56332	6.98873	HAX1
L-aspartate transmembrane transporter activity (GO:0015183)	0.216211	0.485013	0	0	4.56332	6.98873	SLC25A13
mannosidase activity (GO:0015923)	0.216211	0.485013	0	0	4.56332	6.98873	MANEA
phosphoserine residue binding (GO:0050815)	0.216211	0.485013	0	0	4.56332	6.98873	YWHAE
prenyltransferase activity (GO:0004659)	0.216211	0.485013	0	0	4.56332	6.98873	GGPS1
RAGE receptor binding (GO:0050786)	0.216211	0.485013	0	0	4.56332	6.98873	HMGB1
2-oxoglutarate-dependent dioxygenase activity (GO:0016706)	0.219948	0.491184	0	0	2.3569	3.56921	HIF1AN;PHF8
protein phosphatase binding (GO:0019903)	0.232311	0.500421	0	0	1.54977	2.26217	CDC27;SHOC2;IQGAP1;SMG7;ARPP19
histone deacetylase binding (GO:0042826)	0.237028	0.500421	0	0	1.64316	2.36546	YWHAE;HOXA10;SP1;PHF6
cAMP response element binding (GO:0035497)	0.237147	0.500421	0	0	4.05608	5.83699	CREB1
voltage-gated chloride channel activity (GO:0005247)	0.237147	0.500421	0	0	4.05608	5.83699	ANO6
co-SMAD binding (GO:0070410)	0.237147	0.500421	0	0	4.05608	5.83699	SMAD2
eukaryotic initiation factor 4E binding (GO:0008190)	0.237147	0.500421	0	0	4.05608	5.83699	DDX3X
H4 histone acetyltransferase activity (GO:0010485)	0.237147	0.500421	0	0	4.05608	5.83699	NAA50
histone demethylase activity (H3-K36 specific) (GO:0051864)	0.237147	0.500421	0	0	4.05608	5.83699	PHF8
lipase inhibitor activity (GO:0055102)	0.237147	0.500421	0	0	4.05608	5.83699	ANXA4
Lys63-specific deubiquitinase activity (GO:0061578)	0.237147	0.500421	0	0	4.05608	5.83699	ATXN3
nucleotide transmembrane transporter activity (GO:0015215)	0.237147	0.500421	0	0	4.05608	5.83699	SLC25A36
phospholipase inhibitor activity (GO:0004859)	0.237147	0.500421	0	0	4.05608	5.83699	ANXA4
protein binding involved in heterotypic cell-cell adhesion (GO:0086080)	0.237147	0.500421	0	0	4.05608	5.83699	CD47
catalytic activity, acting on a tRNA (GO:0140101)	0.239781	0.501726	0	0	2.21383	3.16142	PUS10;GATC
estrogen receptor binding (GO:0030331)	0.239781	0.501726	0	0	2.21383	3.16142	MED1;TACC1
ABC-type xenobiotic transporter activity (GO:0008559)	0.257526	0.504912	0	0	3.65028	4.9521	ABCC1
adenyl nucleotide binding (GO:0030554)	0.257526	0.504912	0	0	3.65028	4.9521	BAG1
adenyl-nucleotide exchange factor activity (GO:0000774)	0.257526	0.504912	0	0	3.65028	4.9521	BAG1
thioesterase binding (GO:0031996)	0.257526	0.504912	0	0	3.65028	4.9521	CDC42
transferrin receptor binding (GO:1990459)	0.257526	0.504912	0	0	3.65028	4.9521	CHUK
calcium channel inhibitor activity (GO:0019855)	0.257526	0.504912	0	0	3.65028	4.9521	CALM1
ubiquitin-ubiquitin ligase activity (GO:0034450)	0.257526	0.504912	0	0	3.65028	4.9521	UBE4B
UDP-galactosyltransferase activity (GO:0035250)	0.257526	0.504912	0	0	3.65028	4.9521	B4GALT1
carbohydrate kinase activity (GO:0019200)	0.257526	0.504912	0	0	3.65028	4.9521	GALK2
dipeptidyl-peptidase activity (GO:0008239)	0.257526	0.504912	0	0	3.65028	4.9521	DPP8
galactosyltransferase activity (GO:0008378)	0.257526	0.504912	0	0	3.65028	4.9521	B4GALT1
MAP-kinase scaffold activity (GO:0005078)	0.257526	0.504912	0	0	3.65028	4.9521	IQGAP1
phosphotransferase activity, for other substituted phosphate groups (GO:0016780)	0.257526	0.504912	0	0	3.65028	4.9521	PIGN
quaternary ammonium group transmembrane transporter activity (GO:0015651)	0.257526	0.504912	0	0	3.65028	4.9521	SLC22A3
racemase and epimerase activity, acting on carbohydrates and derivatives (GO:0016857)	0.257526	0.504912	0	0	3.65028	4.9521	RPE
retinoid X receptor binding (GO:0046965)	0.257526	0.504912	0	0	3.65028	4.9521	TACC1
calcium channel regulator activity (GO:0005246)	0.259692	0.507164	0	0	2.08711	2.81396	YWHAE;CALM1
ATPase regulator activity (GO:0060590)	0.269658	0.521229	0	0	2.02903	2.65925	BAG1;DNAJC10
carboxypeptidase activity (GO:0004180)	0.269658	0.521229	0	0	2.02903	2.65925	AGTPBP1;BLMH
2 iron, 2 sulfur cluster binding (GO:0051537)	0.277361	0.521229	0	0	3.31827	4.25547	CISD2
RNA polymerase II CTD heptapeptide repeat kinase activity (GO:0008353)	0.277361	0.521229	0	0	3.31827	4.25547	CDK6
tumor necrosis factor receptor binding (GO:0005164)	0.277361	0.521229	0	0	3.31827	4.25547	TRIM37
cytidine deaminase activity (GO:0004126)	0.277361	0.521229	0	0	3.31827	4.25547	APOBEC1
m7G(5')pppN diphosphatase activity (GO:0050072)	0.277361	0.521229	0	0	3.31827	4.25547	NUDT5
mRNA methyltransferase activity (GO:0008174)	0.277361	0.521229	0	0	3.31827	4.25547	METTL3
poly(A)-specific ribonuclease activity (GO:0004535)	0.277361	0.521229	0	0	3.31827	4.25547	CNOT6
polynucleotide adenylyltransferase activity (GO:0004652)	0.277361	0.521229	0	0	3.31827	4.25547	PAPOLG
GTPase regulator activity (GO:0030695)	0.284779	0.52192	0	0	1.30062	1.63363	ARFGEF1;SEC23A;EIF5;RP2;PGAM5;IQGAP1;DNM1L;TBC1D22A
GTPase activator activity (GO:0005096)	0.287862	0.52192	0	0	1.23872	1.54254	DOCK10;ARFGEF1;SEC23A;RAP1A;RP2;SPATA13;CCZ1;PGAM5;IQGAP1;DNM1L;TBC1D22A
regulatory RNA binding (GO:0061980)	0.289572	0.52192	0	0	1.92204	2.38209	FMR1;ELAVL1
ubiquitin-like protein ligase activity (GO:0061659)	0.296327	0.52192	0	0	1.26141	1.53424	CDC42;RNF216;RNF138;UBE2D3;RNF38;LTN1;TRIM37;RFFL;CBLL1
alkali metal ion binding (GO:0031420)	0.296667	0.52192	0	0	3.04159	3.69597	IMPA1
SUMO binding (GO:0032183)	0.296667	0.52192	0	0	3.04159	3.69597	SERBP1
exoribonuclease activity (GO:0004532)	0.296667	0.52192	0	0	3.04159	3.69597	CNOT6
GDP-dissociation inhibitor activity (GO:0005092)	0.296667	0.52192	0	0	3.04159	3.69597	EIF5
GTPase inhibitor activity (GO:0005095)	0.296667	0.52192	0	0	3.04159	3.69597	IQGAP1
histone demethylase activity (H3-K9 specific) (GO:0032454)	0.296667	0.52192	0	0	3.04159	3.69597	PHF8
I-SMAD binding (GO:0070411)	0.296667	0.52192	0	0	3.04159	3.69597	SMAD2
microtubule minus-end binding (GO:0051011)	0.296667	0.52192	0	0	3.04159	3.69597	TUBGCP4
NAD+ binding (GO:0070403)	0.296667	0.52192	0	0	3.04159	3.69597	HADH
nucleoside-diphosphatase activity (GO:0017110)	0.296667	0.52192	0	0	3.04159	3.69597	NUDT5
phosphatidylinositol phosphate kinase activity (GO:0016307)	0.296667	0.52192	0	0	3.04159	3.69597	PIP4K2A
protein kinase A catalytic subunit binding (GO:0034236)	0.296667	0.52192	0	0	3.04159	3.69597	PRKAR2B
pseudouridine synthase activity (GO:0009982)	0.296667	0.52192	0	0	3.04159	3.69597	PUS10
translation initiation factor activity (GO:0003743)	0.299507	0.52192	0	0	1.87266	2.25772	EIF5;EIF2D
adenyl ribonucleotide binding (GO:0032559)	0.302416	0.52192	0	0	1.23594	1.47813	CDK6;PPIP5K2;SMARCA5;HNRNPU;PDK3;TRNT1;PRKACB;HSPA13;NME1;STK3
cell-cell adhesion mediator activity (GO:0098632)	0.309419	0.52192	0	0	1.82575	2.14172	TMOD3;CD47
protein phosphorylated amino acid binding (GO:0045309)	0.309419	0.52192	0	0	1.82575	2.14172	YWHAE;SYK
thiol-dependent deubiquitinase (GO:0004843)	0.314139	0.52192	0	0	1.43278	1.65904	ATXN3;USP14;OTUD6B;USP1
RNA polymerase II core promoter sequence-specific DNA binding (GO:0000979)	0.315458	0.52192	0	0	2.80748	3.23907	TAF1
4 iron, 4 sulfur cluster binding (GO:0051539)	0.315458	0.52192	0	0	2.80748	3.23907	IREB2
5'-nucleotidase activity (GO:0008253)	0.315458	0.52192	0	0	2.80748	3.23907	NT5DC1
arylsulfatase activity (GO:0004065)	0.315458	0.52192	0	0	2.80748	3.23907	GALNS
U6 snRNA binding (GO:0017070)	0.315458	0.52192	0	0	2.80748	3.23907	LARP7
vitamin D receptor binding (GO:0042809)	0.315458	0.52192	0	0	2.80748	3.23907	MED1
deoxyribonuclease activity (GO:0004536)	0.315458	0.52192	0	0	2.80748	3.23907	NME1
endodeoxyribonuclease activity, producing 5'-phosphomonoesters (GO:0016888)	0.315458	0.52192	0	0	2.80748	3.23907	DNA2
insulin-like growth factor receptor binding (GO:0005159)	0.315458	0.52192	0	0	2.80748	3.23907	YWHAG
L-glutamate transmembrane transporter activity (GO:0005313)	0.315458	0.52192	0	0	2.80748	3.23907	SLC25A13
MAP kinase activity (GO:0004707)	0.315458	0.52192	0	0	2.80748	3.23907	MAPK3
NADPH binding (GO:0070402)	0.315458	0.52192	0	0	2.80748	3.23907	DHFR
nucleoside diphosphate kinase activity (GO:0004550)	0.315458	0.52192	0	0	2.80748	3.23907	NME1
phospholipase binding (GO:0043274)	0.315458	0.52192	0	0	2.80748	3.23907	SYK
ubiquitin binding (GO:0043130)	0.316641	0.522143	0	0	1.54333	1.77481	UBXN2A;UBXN7;UBAP1
1-phosphatidylinositol binding (GO:0005545)	0.333748	0.537885	0	0	2.60681	2.86063	SNX10
acidic amino acid transmembrane transporter activity (GO:0015172)	0.333748	0.537885	0	0	2.60681	2.86063	SLC25A13
aspartic-type endopeptidase activity (GO:0004190)	0.333748	0.537885	0	0	2.60681	2.86063	SPPL2A
clathrin adaptor activity (GO:0035615)	0.333748	0.537885	0	0	2.60681	2.86063	AP1G1
Lys48-specific deubiquitinase activity (GO:1990380)	0.333748	0.537885	0	0	2.60681	2.86063	ATXN3
oxidoreductase activity, acting on the CH-NH group of donors, NAD or NADP as acceptor (GO:0016646)	0.333748	0.537885	0	0	2.60681	2.86063	DHFR
phosphatidylinositol-3-phosphatase activity (GO:0004438)	0.333748	0.537885	0	0	2.60681	2.86063	MTMR2
transcription regulatory region nucleic acid binding (GO:0001067)	0.338265	0.543406	0	0	1.24799	1.35273	TBL1XR1;SP1;TCF12;TBL1X;HMGB1;GABPA;TAF2
deubiquitinase activity (GO:0101005)	0.35055	0.545396	0	0	1.35276	1.41804	ATXN3;USP14;OTUD6B;USP1
tropomyosin binding (GO:0005523)	0.35155	0.545396	0	0	2.4329	2.54336	TMOD3
C4-dicarboxylate transmembrane transporter activity (GO:0015556)	0.35155	0.545396	0	0	2.4329	2.54336	SLC25A13
voltage-gated anion channel activity (GO:0008308)	0.35155	0.545396	0	0	2.4329	2.54336	ANO6
voltage-gated ion channel activity (GO:0005244)	0.35155	0.545396	0	0	2.4329	2.54336	ANO6
DNA binding, bending (GO:0008301)	0.35155	0.545396	0	0	2.4329	2.54336	HMGB1
hydrolase activity, hydrolyzing N-glycosyl compounds (GO:0016799)	0.35155	0.545396	0	0	2.4329	2.54336	OARD1
nuclear import signal receptor activity (GO:0061608)	0.35155	0.545396	0	0	2.4329	2.54336	KPNA3
nucleotidase activity (GO:0008252)	0.35155	0.545396	0	0	2.4329	2.54336	NT5DC1
organic cation transmembrane transporter activity (GO:0015101)	0.35155	0.545396	0	0	2.4329	2.54336	SLC22A3
oxidoreductase activity, acting on NAD(P)H, quinone or similar compound as acceptor (GO:0016655)	0.35155	0.545396	0	0	2.4329	2.54336	NQO1
omega peptidase activity (GO:0008242)	0.35663	0.550003	0	0	1.34028	1.3819	ATXN3;USP14;OTUD6B;USP1
amyloid-beta binding (GO:0001540)	0.360622	0.550003	0	0	1.42263	1.45097	PGRMC1;ITM2A;ITM2B
guanyl-nucleotide exchange factor activity (GO:0005085)	0.366816	0.550003	0	0	1.26825	1.27192	DOCK10;ARFGEF1;RAP1A;SPATA13;CCZ1
ribosome binding (GO:0043022)	0.368101	0.550003	0	0	1.58712	1.58617	FMR1;SERBP1
acetylglucosaminyltransferase activity (GO:0008375)	0.368101	0.550003	0	0	1.58712	1.58617	PIGA;GCNT1
endopeptidase inhibitor activity (GO:0004866)	0.368787	0.550003	0	0	1.316	1.31275	APP;USP14;SERPINE2;ROCK1
sulfuric ester hydrolase activity (GO:0008484)	0.368878	0.550003	0	0	2.28072	2.27454	GALNS
anion transmembrane transporter activity (GO:0008509)	0.368878	0.550003	0	0	2.28072	2.27454	SLC22A3
four-way junction DNA binding (GO:0000400)	0.368878	0.550003	0	0	2.28072	2.27454	HMGB1
intracellular calcium activated chloride channel activity (GO:0005229)	0.368878	0.550003	0	0	2.28072	2.27454	ANO6
intracellular chloride channel activity (GO:0061778)	0.368878	0.550003	0	0	2.28072	2.27454	ANO6
metalloaminopeptidase activity (GO:0070006)	0.368878	0.550003	0	0	2.28072	2.27454	LNPEP
MHC class II protein complex binding (GO:0023026)	0.368878	0.550003	0	0	2.28072	2.27454	YWHAE
metalloendopeptidase activity (GO:0004222)	0.37521	0.557775	0	0	1.38647	1.35911	ADAM9;ECE1;ZMPSTE24
tRNA binding (GO:0000049)	0.377705	0.559813	0	0	1.55327	1.51233	SEPSECS;TRNT1
transforming growth factor beta receptor binding (GO:0005160)	0.385743	0.560609	0	0	2.14645	2.04468	SMAD2
cadherin binding involved in cell-cell adhesion (GO:0098641)	0.385743	0.560609	0	0	2.14645	2.04468	TMOD3
cholesterol transfer activity (GO:0120020)	0.385743	0.560609	0	0	2.14645	2.04468	STARD4
DNA polymerase binding (GO:0070182)	0.385743	0.560609	0	0	2.14645	2.04468	HMGB1
oxidoreductase activity, acting on single donors with incorporation of molecular oxygen, incorporation of two atoms of oxygen (GO:0016702)	0.385743	0.560609	0	0	2.14645	2.04468	ADI1
oxidoreductase activity, acting on the CH-CH group of donors, NAD or NADP as acceptor (GO:0016628)	0.385743	0.560609	0	0	2.14645	2.04468	PTGR2
calcium-dependent phospholipid binding (GO:0005544)	0.387248	0.560609	0	0	1.52083	1.4428	ANXA4;CPNE3
methyltransferase activity (GO:0008168)	0.387248	0.560609	0	0	1.52083	1.4428	GCSH;METTL3
UDP-glycosyltransferase activity (GO:0008194)	0.389729	0.562566	0	0	1.3521	1.27408	B4GALT1;CSGALNACT2;GCNT1
RNA methyltransferase activity (GO:0008173)	0.402158	0.567351	0	0	2.0271	1.84651	METTL3
single-stranded DNA helicase activity (GO:0017116)	0.402158	0.567351	0	0	2.0271	1.84651	DNA2
sterol transfer activity (GO:0120015)	0.402158	0.567351	0	0	2.0271	1.84651	STARD4
calcium activated cation channel activity (GO:0005227)	0.402158	0.567351	0	0	2.0271	1.84651	ANO6
hydrolase activity, acting on carbon-nitrogen (but not peptide) bonds, in cyclic amidines (GO:0016814)	0.402158	0.567351	0	0	2.0271	1.84651	APOBEC1
NAD-retinol dehydrogenase activity (GO:0004745)	0.402158	0.567351	0	0	2.0271	1.84651	RDH11
nucleotidyltransferase activity (GO:0016779)	0.402158	0.567351	0	0	2.0271	1.84651	NUDT5
R-SMAD binding (GO:0070412)	0.402158	0.567351	0	0	2.0271	1.84651	SMAD2
metallopeptidase activity (GO:0008237)	0.405131	0.56993	0	0	1.24812	1.12773	ADAM9;LNPEP;ECE1;ZMPSTE24
oxidoreductase activity, acting on the CH-OH group of donors, NAD or NADP as acceptor (GO:0016616)	0.411345	0.576819	0	0	1.30361	1.15802	RDH11;ME2;HADH
DNA binding (GO:0003677)	0.413223	0.576819	0	0	1.06687	0.942865	SMAD2;KHDRBS1;GTF3C2;APP;DDX3X;GTF3C6;SMARCA5;HNRNPU;NUCKS1;HMGB1;TSN;PURB;POLA1;FUBP3;RNF138;SP1;SUB1;POLR3F;MLX;DNA2;ZMYND11;CGGBP1;TAF1
antiporter activity (GO:0015297)	0.418136	0.576819	0	0	1.92031	1.67441	SLC35A1
ATPase activator activity (GO:0001671)	0.418136	0.576819	0	0	1.92031	1.67441	DNAJC10
ubiquitin-like protein-specific protease activity (GO:0019783)	0.418136	0.576819	0	0	1.92031	1.67441	COPS2
endodeoxyribonuclease activity (GO:0004520)	0.418136	0.576819	0	0	1.92031	1.67441	DNA2
microtubule plus-end binding (GO:0051010)	0.418136	0.576819	0	0	1.92031	1.67441	MAPRE2
iron ion binding (GO:0005506)	0.424738	0.584309	0	0	1.40356	1.20184	HIF1AN;PHF8
acetylation-dependent protein binding (GO:0140033)	0.433687	0.585301	0	0	1.8242	1.524	TAF1
actinin binding (GO:0042805)	0.433687	0.585301	0	0	1.8242	1.524	CSRP1
ubiquitin-specific protease binding (GO:1990381)	0.433687	0.585301	0	0	1.8242	1.524	CLTC
cysteine-type endopeptidase inhibitor activity involved in apoptotic process (GO:0043027)	0.433687	0.585301	0	0	1.8242	1.524	PRDX3
DNA-directed DNA polymerase activity (GO:0003887)	0.433687	0.585301	0	0	1.8242	1.524	POLA1
lysine-acetylated histone binding (GO:0070577)	0.433687	0.585301	0	0	1.8242	1.524	TAF1
lysophospholipase activity (GO:0004622)	0.433687	0.585301	0	0	1.8242	1.524	LYPLA1
heme binding (GO:0020037)	0.43978	0.591307	0	0	1.24409	1.022	PGRMC1;CYBB;HCCS
receptor tyrosine kinase binding (GO:0030971)	0.443033	0.591307	0	0	1.35143	1.10022	ANGPT1;CPNE3
adenylyltransferase activity (GO:0070566)	0.448823	0.591307	0	0	1.73725	1.39175	PAPOLG
syntaxin-1 binding (GO:0017075)	0.448823	0.591307	0	0	1.73725	1.39175	STXBP2
TBP-class protein binding (GO:0017025)	0.448823	0.591307	0	0	1.73725	1.39175	TAF1
DNA polymerase activity (GO:0034061)	0.448823	0.591307	0	0	1.73725	1.39175	POLA1
K63-linked polyubiquitin modification-dependent protein binding (GO:0070530)	0.448823	0.591307	0	0	1.73725	1.39175	TAB2
protein kinase A regulatory subunit binding (GO:0034237)	0.448823	0.591307	0	0	1.73725	1.39175	ARFGEF1
protein tyrosine/serine/threonine phosphatase activity (GO:0008138)	0.448823	0.591307	0	0	1.73725	1.39175	MTMR2
hydrolase activity, acting on carbon-nitrogen (but not peptide) bonds, in linear amides (GO:0016811)	0.452059	0.593999	0	0	1.32679	1.0534	NGLY1;GLS
cyclic-nucleotide phosphodiesterase activity (GO:0004112)	0.463556	0.599613	0	0	1.6582	1.27487	CNP
cyclin-dependent protein kinase activity (GO:0097472)	0.463556	0.599613	0	0	1.6582	1.27487	CDK6
cyclin-dependent protein serine/threonine kinase activity (GO:0004693)	0.463556	0.599613	0	0	1.6582	1.27487	CDK6
DNA replication origin binding (GO:0003688)	0.463556	0.599613	0	0	1.6582	1.27487	POLA1
low-density lipoprotein particle receptor binding (GO:0050750)	0.463556	0.599613	0	0	1.6582	1.27487	CLTC
protein phosphatase 1 binding (GO:0008157)	0.463556	0.599613	0	0	1.6582	1.27487	SHOC2
carboxylic ester hydrolase activity (GO:0052689)	0.474551	0.604964	0	0	1.1769	0.877246	LYPLA1;APMAP;PAFAH1B2
transforming growth factor beta binding (GO:0050431)	0.477896	0.604964	0	0	1.58602	1.17106	TWSG1
cell adhesion mediator activity (GO:0098631)	0.477896	0.604964	0	0	1.58602	1.17106	CD47
ferrous iron binding (GO:0008198)	0.477896	0.604964	0	0	1.58602	1.17106	HIF1AN
methyl-CpG binding (GO:0008327)	0.477896	0.604964	0	0	1.58602	1.17106	MBD2
Notch binding (GO:0005112)	0.477896	0.604964	0	0	1.58602	1.17106	HIF1AN
nuclear localization sequence binding (GO:0008139)	0.477896	0.604964	0	0	1.58602	1.17106	KPNA3
serine-type endopeptidase inhibitor activity (GO:0004867)	0.478626	0.604964	0	0	1.25797	0.926919	APP;SERPINE2
nuclease activity (GO:0004518)	0.478626	0.604964	0	0	1.25797	0.926919	DNA2;NME1
cysteine-type peptidase activity (GO:0008234)	0.488182	0.61548	0	0	1.15201	0.826066	USP14;USP1;BLMH
protein-cysteine S-palmitoyltransferase activity (GO:0019706)	0.491852	0.618542	0	0	1.51986	1.07845	ZDHHC21
syntaxin binding (GO:0019905)	0.495894	0.622053	0	0	1.21591	0.852835	SNAP23;STXBP2
PDZ domain binding (GO:0030165)	0.50439	0.629269	0	0	1.19592	0.818494	ACOX1;CRIPT
general transcription initiation factor binding (GO:0140296)	0.505437	0.629269	0	0	1.45899	0.995513	TAF1
ion gated channel activity (GO:0022839)	0.505437	0.629269	0	0	1.45899	0.995513	ANO6
actin binding (GO:0003779)	0.512561	0.636547	0	0	1.06025	0.708603	ITGB1;ABLIM1;TPM1;HNRNPU;LCP1
acetylgalactosaminyltransferase activity (GO:0008376)	0.518659	0.642518	0	0	1.4028	0.92095	CSGALNACT2
tumor necrosis factor receptor superfamily binding (GO:0032813)	0.531528	0.651973	0	0	1.35077	0.853689	TRIM37
histone demethylase activity (GO:0032452)	0.531528	0.651973	0	0	1.35077	0.853689	PHF8
lipoprotein particle receptor binding (GO:0070325)	0.531528	0.651973	0	0	1.35077	0.853689	CLTC
NAD binding (GO:0051287)	0.531528	0.651973	0	0	1.35077	0.853689	HADH
5'-3' RNA polymerase activity (GO:0034062)	0.544054	0.654442	0	0	1.30247	0.79282	POLR3F
ubiquitin conjugating enzyme binding (GO:0031624)	0.544054	0.654442	0	0	1.30247	0.79282	DCUN1D1
dicarboxylic acid transmembrane transporter activity (GO:0005310)	0.544054	0.654442	0	0	1.30247	0.79282	SLC25A13
DNA-directed 5'-3' RNA polymerase activity (GO:0003899)	0.544054	0.654442	0	0	1.30247	0.79282	POLR3F
kinesin binding (GO:0019894)	0.544054	0.654442	0	0	1.30247	0.79282	AP1G1
metallocarboxypeptidase activity (GO:0004181)	0.544054	0.654442	0	0	1.30247	0.79282	AGTPBP1
palmitoyltransferase activity (GO:0016409)	0.544054	0.654442	0	0	1.30247	0.79282	ZDHHC21
protein phosphatase inhibitor activity (GO:0004864)	0.544054	0.654442	0	0	1.30247	0.79282	ARPP19
snoRNA binding (GO:0030515)	0.556245	0.66589	0	0	1.25749	0.737575	NUDT5
WW domain binding (GO:0050699)	0.556245	0.66589	0	0	1.25749	0.737575	PRRG4
alpha-tubulin binding (GO:0043014)	0.568111	0.676841	0	0	1.21551	0.687295	EML4
Hsp70 protein binding (GO:0030544)	0.568111	0.676841	0	0	1.21551	0.687295	DNAJC10
SH2 domain binding (GO:0042169)	0.579661	0.685679	0	0	1.17624	0.641418	KHDRBS1
beta-tubulin binding (GO:0048487)	0.579661	0.685679	0	0	1.17624	0.641418	EML4
neutral amino acid transmembrane transporter activity (GO:0015175)	0.579661	0.685679	0	0	1.17624	0.641418	SFXN1
telomeric DNA binding (GO:0042162)	0.590902	0.689863	0	0	1.13942	0.599457	SMG7
DNA secondary structure binding (GO:0000217)	0.590902	0.689863	0	0	1.13942	0.599457	HMGB1
exoribonuclease activity, producing 5'-phosphomonoesters (GO:0016896)	0.590902	0.689863	0	0	1.13942	0.599457	CNOT6
kinase inhibitor activity (GO:0019210)	0.590902	0.689863	0	0	1.13942	0.599457	GMFB
nucleosomal DNA binding (GO:0031492)	0.590902	0.689863	0	0	1.13942	0.599457	MBD2
protein tyrosine phosphatase activity (GO:0004725)	0.591509	0.689863	0	0	1.01264	0.531713	DUSP11;PTP4A2
phosphotransferase activity, alcohol group as acceptor (GO:0016773)	0.598839	0.69678	0	0	0.998713	0.512103	FAM20B;GALK2
3'-5'-exoribonuclease activity (GO:0000175)	0.601843	0.698642	0	0	1.10484	0.560992	CNOT6
ubiquitin-like protein conjugating enzyme binding (GO:0044390)	0.612491	0.700989	0	0	1.07229	0.525657	DCUN1D1
Hsp90 protein binding (GO:0051879)	0.612491	0.700989	0	0	1.07229	0.525657	CHORDC1
NADH dehydrogenase (quinone) activity (GO:0050136)	0.612491	0.700989	0	0	1.07229	0.525657	NDUFB8
NADH dehydrogenase (ubiquinone) activity (GO:0008137)	0.612491	0.700989	0	0	1.07229	0.525657	NDUFB8
non-membrane spanning protein tyrosine kinase activity (GO:0004715)	0.612491	0.700989	0	0	1.07229	0.525657	SYK
phosphatidylinositol-3,4,5-trisphosphate binding (GO:0005547)	0.612491	0.700989	0	0	1.07229	0.525657	IQGAP1
protease binding (GO:0002020)	0.613717	0.700989	0	0	0.950676	0.46414	ITGB1;CLTC;RFFL
hexosyltransferase activity (GO:0016758)	0.619424	0.705888	0	0	0.942431	0.451392	B4GALT1;CSGALNACT2;GCNT1
NADP binding (GO:0050661)	0.622856	0.708179	0	0	1.0416	0.493134	DHFR
nuclear receptor binding (GO:0016922)	0.625074	0.709081	0	0	0.934328	0.439028	MED1;TACC1;TAF1
sodium channel regulator activity (GO:0017080)	0.632944	0.711526	0	0	1.01261	0.463142	GPD1L
core promoter sequence-specific DNA binding (GO:0001046)	0.632944	0.711526	0	0	1.01261	0.463142	TAF1
ion channel inhibitor activity (GO:0008200)	0.632944	0.711526	0	0	1.01261	0.463142	CALM1
phosphotyrosine residue binding (GO:0001784)	0.632944	0.711526	0	0	1.01261	0.463142	SYK
pentosyltransferase activity (GO:0016763)	0.642762	0.720936	0	0	0.985193	0.435436	PPAT
N-acyltransferase activity (GO:0016410)	0.652319	0.730011	0	0	0.959218	0.409799	NAA50
cysteine-type endopeptidase inhibitor activity (GO:0004869)	0.66162	0.737107	0	0	0.934574	0.386039	PRDX3
peptidase inhibitor activity (GO:0030414)	0.66162	0.737107	0	0	0.934574	0.386039	USP14
double-stranded DNA binding (GO:0003690)	0.668528	0.742211	0	0	0.915988	0.368848	SMAD2;MBNL2;TCF12;HNRNPU;NUCKS1;HMGB1;HOXA10;CREB1;SP1;BHLHE40;SP3;POLR3F;MLX;ZMYND11;CGGBP1;GABPA
carboxylic acid binding (GO:0031406)	0.670673	0.742211	0	0	0.911163	0.363986	HIF1AN
E-box binding (GO:0070888)	0.670673	0.742211	0	0	0.911163	0.363986	BHLHE40
signal sequence binding (GO:0005048)	0.679484	0.750295	0	0	0.888894	0.343488	KPNA3
cytokine receptor activity (GO:0004896)	0.685172	0.754902	0	0	0.847176	0.320305	IL1RL1;CSF2RB
protein kinase inhibitor activity (GO:0004860)	0.68806	0.75641	0	0	0.867685	0.32441	GMFB
damaged DNA binding (GO:0003684)	0.696406	0.763899	0	0	0.847463	0.306631	HMGB1
phosphatidylinositol binding (GO:0035091)	0.708481	0.775436	0	0	0.809357	0.27893	NCF1;SNX10
channel activity (GO:0015267)	0.712437	0.776354	0	0	0.809714	0.274545	SLC14A1
endopeptidase regulator activity (GO:0061135)	0.712437	0.776354	0	0	0.809714	0.274545	USP14
calcium ion binding (GO:0005509)	0.71472	0.777141	0	0	0.855558	0.287352	ANXA4;CHP1;CALM3;IQGAP1;LCP1;CALM1;CLEC4E;SLC25A13
phosphatidylinositol bisphosphate binding (GO:1902936)	0.719585	0.780726	0	0	0.79168	0.260526	LAPTM4B;TTPA
3'-5' exonuclease activity (GO:0008408)	0.727622	0.78773	0	0	0.775179	0.246486	CNOT6
exonuclease activity (GO:0004527)	0.734912	0.792178	0	0	0.75899	0.233772	CNOT6
lipase activity (GO:0016298)	0.734912	0.792178	0	0	0.75899	0.233772	LYPLA1
cation channel activity (GO:0005261)	0.740726	0.796721	0	0	0.758537	0.227655	CUL5;ANO6
inorganic cation transmembrane transporter activity (GO:0022890)	0.748913	0.80379	0	0	0.728555	0.210649	MMGT1
cysteine-type endopeptidase activity (GO:0004197)	0.774446	0.824402	0	0	0.70673	0.180645	USP14;USP1
cytokine receptor binding (GO:0005126)	0.774446	0.824402	0	0	0.70673	0.180645	SMAD2;SYK
calcium ion transmembrane transporter activity (GO:0015085)	0.774739	0.824402	0	0	0.674449	0.172139	CUL5
hydro-lyase activity (GO:0016836)	0.774739	0.824402	0	0	0.674449	0.172139	IREB2
secondary active transmembrane transporter activity (GO:0015291)	0.78077	0.827284	0	0	0.662152	0.163866	SLC35A1
microtubule motor activity (GO:0003777)	0.78077	0.827284	0	0	0.662152	0.163866	KIF5B
carboxylic acid transmembrane transporter activity (GO:0046943)	0.78664	0.831734	0	0	0.650295	0.156061	ABCC1
oxidoreduction-driven active transmembrane transporter activity (GO:0015453)	0.792353	0.836	0	0	0.638853	0.148692	NDUFB8
sequence-specific double-stranded DNA binding (GO:1990837)	0.794106	0.836078	0	0	0.833	0.192039	MBNL2;TCF12;MBD2;HNRNPU;HMGB1;HOXA10;POLA1;CREB1;SP1;TBL1XR1;BHLHE40;SP3;MLX;TBL1X;GABPA;TAF2
transcription cis-regulatory region binding (GO:0000976)	0.798807	0.839253	0	0	0.810334	0.18203	PURB;SMAD2;RBL2;SP1;TBL1XR1;TCF12;SP3;MLX;TBL1X;HMGB1;GABPA;TAF2
kinase activity (GO:0016301)	0.804274	0.843218	0	0	0.661517	0.144089	PPIP5K2;TAF1
chloride channel activity (GO:0005254)	0.823563	0.861627	0	0	0.577831	0.112166	ANO6
motor activity (GO:0003774)	0.832889	0.867737	0	0	0.559994	0.102398	KIF5B
ribonuclease activity (GO:0004540)	0.832889	0.867737	0	0	0.559994	0.102398	CNOT6
anion channel activity (GO:0005253)	0.841722	0.87511	0	0	0.543222	0.0936001	ANO6
endopeptidase activity (GO:0004175)	0.849219	0.881064	0	0	0.704509	0.115144	USP14;HGF;USP1;ADAM9;ECE1;ZMPSTE24
phospholipase activity (GO:0004620)	0.86182	0.892279	0	0	0.505368	0.0751527	LYPLA1
phosphatidylinositol-4,5-bisphosphate binding (GO:0005546)	0.869127	0.897977	0	0	0.491659	0.0689632	TTPA
acyltransferase activity, transferring groups other than amino-acyl groups (GO:0016747)	0.872634	0.899734	0	0	0.485078	0.0660866	ZDHHC21
DNA-binding transcription activator activity, RNA polymerase II-specific (GO:0001228)	0.882916	0.908455	0	0	0.665103	0.0828221	HOXA10;SMAD2;CREB1;SP1;TCF12;GABPA
G protein-coupled peptide receptor activity (GO:0008528)	0.891794	0.915697	0	0	0.449007	0.0514206	CALCRL
calcium channel activity (GO:0005262)	0.897518	0.919679	0	0	0.438143	0.047373	CUL5
growth factor activity (GO:0008083)	0.905542	0.925996	0	0	0.422793	0.04195	HGF
sequence-specific DNA binding (GO:0043565)	0.941901	0.959443	0	0	0.674927	0.0403976	MBNL2;TCF12;MBD2;HNRNPU;SMG7;HOXA10;CREB1;SP1;BHLHE40;SP3;MLX;GABPA;TAF1
serine-type endopeptidase activity (GO:0004252)	0.942103	0.959443	0	0	0.349293	0.020832	HGF
protein tyrosine kinase activity (GO:0004713)	0.946641	0.960988	0	0	0.339447	0.0186136	SYK
cytokine activity (GO:0005125)	0.94748	0.960988	0	0	0.424196	0.0228851	FAM3C;HMGB1
serine-type peptidase activity (GO:0008236)	0.966409	0.978194	0	0	0.292653	0.00999953	HGF
DNA-binding transcription repressor activity, RNA polymerase II-specific (GO:0001227)	0.968822	0.978647	0	0	0.429044	0.0135899	BCL11A;BHLHE40;MLX
receptor ligand activity (GO:0048018)	0.989381	0.997392	0	0	0.356118	0.00380181	HGF;FAM3C;HMGB1
G protein-coupled receptor activity (GO:0004930)	0.999551	0.999991	0	0	0.127633	5.73795e-05	CALCRL
RNA polymerase II cis-regulatory region sequence-specific DNA binding (GO:0000978)	0.999988	0.999991	0	0	0.338738	4.14581e-06	HOXA10;SMAD2;CREB1;SP1;BCL11A;TCF12;BHLHE40;SP3;MLX;HNRNPU;GABPA
cis-regulatory region sequence-specific DNA binding (GO:0000987)	0.999988	0.999991	0	0	0.338738	4.14581e-06	HOXA10;SMAD2;CREB1;SP1;BCL11A;TCF12;BHLHE40;SP3;MLX;HNRNPU;GABPA
RNA polymerase II transcription regulatory region sequence-specific DNA binding (GO:0000977)	0.999991	0.999991	0	0	0.362731	3.17441e-06	SMAD2;BCL11A;TCF12;HNRNPU;PURB;HOXA10;RBL2;CREB1;SP1;BHLHE40;SP3;MLX;GABPA;TAF1

## Sheet: Reactome_2016
Term	P-value	Adjusted P-value	Old P-value	Old Adjusted P-value	Odds Ratio	Combined Score	Genes
RHO GTPase Effectors Homo sapiens R-HSA-195258	1.24702e-09	1.19215e-06	0	0	4.49346	92.1272	CYFIP2;YWHAE;ITGB1;NCF1;ROCK1;WIPF1;ROCK2;IQGAP1;SKA2;PPP1CB;CDC42;XPO1;KIF5B;SPDL1;PAK2;BUB1;YWHAG;MAPK3;ACTR2;PPP1R12A;H3F3A;CYBB;RHOA;CENPH;ABI1;CALM1;CENPQ
Cell Cycle, Mitotic Homo sapiens R-HSA-69278	9.78209e-07	0.000272185	0	0	2.82198	39.0492	YWHAE;TYMS;ARPP19;SKA2;PHF8;PPP1CB;XPO1;CCND2;PRKAR2B;CDC27;CEP192;SPDL1;SKP2;BUB1;RAB8A;YWHAG;MAPK3;PLK4;NDC1;PPP1R12A;NUP155;H3F3A;NEK7;DHFR;RBL2;POLA1;STAG1;CDK6;CENPH;TUBGCP4;DNA2;CENPQ
Processing of Capped Intron-Containing Pre-mRNA Homo sapiens R-HSA-72203	1.09708e-06	0.000272185	0	0	4.09048	56.1331	NDC1;FYTTD1;RBM8A;NUP155;GPKOW;NCBP2;METTL3;CSTF2;SRSF1;HNRNPU;ELAVL1;SRRM1;LSM6;PCF11;HNRNPH1;SRSF2;SRSF3;SNRNP200;HNRNPA0
Membrane Trafficking Homo sapiens R-HSA-199991	1.13885e-06	0.000272185	0	0	2.91148	39.845	YWHAE;APP;SEC23A;CLTC;SNAP23;ARL1;LMAN1;PPP6C;AP1G1;LMAN2;KIF5B;VTI1A;TMED3;AP3S1;RAB8A;CD55;YWHAG;ANKRD28;TRAPPC4;GALNT1;M6PR;LNPEP;COPZ1;TRAPPC6B;TRIP11;VAMP4;SEC24D;CALM1;EXOC2;PAFAH1B2
Signaling by Rho GTPases Homo sapiens R-HSA-194315	2.24821e-06	0.000429859	0	0	2.99572	38.9604	CYFIP2;YWHAE;ITGB1;NCF1;ROCK1;WIPF1;ROCK2;IQGAP1;SKA2;PPP1CB;CDC42;XPO1;KIF5B;SPDL1;PAK2;BUB1;YWHAG;MAPK3;ACTR2;PPP1R12A;H3F3A;CYBB;RHOA;CENPH;ABI1;CALM1;CENPQ
mRNA Splicing - Major Pathway Homo sapiens R-HSA-72163	3.03024e-06	0.000482818	0	0	4.69884	59.7075	RBM8A;GPKOW;NCBP2;CSTF2;SRSF1;HNRNPU;ELAVL1;SRRM1;LSM6;PCF11;HNRNPH1;SRSF2;SRSF3;SNRNP200;HNRNPA0
Asparagine N-linked glycosylation Homo sapiens R-HSA-446203	6.87155e-06	0.000708146	0	0	3.30719	39.3163	ANKRD28;SLC35A1;SEC23A;B4GALT1;EDEM1;TRAPPC4;MAGT1;NPL;MANEA;COPZ1;LMAN1;PPP6C;TRAPPC6B;LMAN2;FPGT;DOLPP1;NEU1;TMED3;MLEC;SEC24D;CD55
mRNA 3'-end processing Homo sapiens R-HSA-72187	7.2234e-06	0.000708146	0	0	7.92816	93.8551	FYTTD1;RBM8A;PCF11;NCBP2;SRSF1;CSTF2;SRSF2;SRSF3;SRRM1
Post-Elongation Processing of Intron-Containing pre-mRNA Homo sapiens R-HSA-112296	7.2234e-06	0.000708146	0	0	7.92816	93.8551	FYTTD1;RBM8A;PCF11;NCBP2;SRSF1;CSTF2;SRSF2;SRSF3;SRRM1
mRNA Splicing Homo sapiens R-HSA-72172	7.40739e-06	0.000708146	0	0	4.33235	51.1782	RBM8A;GPKOW;NCBP2;CSTF2;SRSF1;HNRNPU;ELAVL1;SRRM1;LSM6;PCF11;HNRNPH1;SRSF2;SRSF3;SNRNP200;HNRNPA0
Cell Cycle Homo sapiens R-HSA-1640170	1.02584e-05	0.000891549	0	0	2.42014	27.8011	YWHAE;TYMS;ARPP19;SKA2;PHF8;PPP1CB;XPO1;CCND2;PRKAR2B;CDC27;OIP5;CEP192;SPDL1;SKP2;BUB1;RAB8A;YWHAG;MAPK3;PLK4;NDC1;PPP1R12A;NUP155;H3F3A;NEK7;SMARCA5;DHFR;RBL2;POLA1;STAG1;CDK6;CENPH;TUBGCP4;DNA2;CENPQ
Vesicle-mediated transport Homo sapiens R-HSA-5653656	2.57314e-05	0.0018078	0	0	2.44846	25.8749	YWHAE;APP;SEC23A;CLTC;SNAP23;ARL1;LMAN1;PPP6C;AP1G1;LMAN2;KIF5B;VTI1A;TMED3;AP3S1;RAB8A;CD55;YWHAG;ANKRD28;TRAPPC4;GALNT1;M6PR;LNPEP;COPZ1;TRAPPC6B;TRIP11;VAMP4;SEC24D;CALM1;EXOC2;PAFAH1B2
Cleavage of Growing Transcript in the Termination Region Homo sapiens R-HSA-109688	2.8365e-05	0.0018078	0	0	6.52605	68.3301	FYTTD1;RBM8A;PCF11;NCBP2;SRSF1;CSTF2;SRSF2;SRSF3;SRRM1
RNA Polymerase II Transcription Termination Homo sapiens R-HSA-73856	2.8365e-05	0.0018078	0	0	6.52605	68.3301	FYTTD1;RBM8A;PCF11;NCBP2;SRSF1;CSTF2;SRSF2;SRSF3;SRRM1
Post-Elongation Processing of the Transcript Homo sapiens R-HSA-76044	2.8365e-05	0.0018078	0	0	6.52605	68.3301	FYTTD1;RBM8A;PCF11;NCBP2;SRSF1;CSTF2;SRSF2;SRSF3;SRRM1
RHO GTPases Activate ROCKs Homo sapiens R-HSA-5627117	6.31477e-05	0.00377308	0	0	15.3229	148.173	PPP1CB;PPP1R12A;ROCK1;ROCK2;RHOA
Post-translational protein modification Homo sapiens R-HSA-597592	7.35186e-05	0.00413434	0	0	2.30033	21.8945	SEC23A;B4GALT1;PIGN;GCNT1;MAGT1;NPL;MANEA;LMAN1;PPP6C;LMAN2;FPGT;NEU1;TMED3;MLEC;CD55;NDC1;ANKRD28;GALNT7;SLC35A1;NUP155;EDEM1;TRAPPC4;GALNT1;COPZ1;STAG1;TRAPPC6B;PIGA;DOLPP1;SP3;SEC24D
Transport of Mature mRNA derived from an Intron-Containing Transcript Homo sapiens R-HSA-159236	7.8275e-05	0.00415727	0	0	5.63884	53.3168	NDC1;FYTTD1;RBM8A;NUP155;NCBP2;SRSF1;SRSF2;SRSF3;SRRM1
Regulation of cholesterol biosynthesis by SREBP (SREBF) Homo sapiens R-HSA-1655829	9.89284e-05	0.00497766	0	0	6.28396	57.9451	MED1;SEC23A;GGPS1;TBL1XR1;SP1;TBL1X;SEC24D;RAN
Transport of Mature Transcript to Cytoplasm Homo sapiens R-HSA-72202	0.000152397	0.00728456	0	0	5.11675	44.9712	NDC1;FYTTD1;RBM8A;NUP155;NCBP2;SRSF1;SRSF2;SRSF3;SRRM1
RHO GTPases activate PAKs Homo sapiens R-HSA-5627123	0.000190088	0.00865352	0	0	11.4898	98.4452	CDC42;PPP1CB;PPP1R12A;CALM1;PAK2
Advanced glycosylation endproduct receptor signaling Homo sapiens R-HSA-879415	0.000296552	0.0128865	0	0	16.3161	132.541	APP;CAPZA2;HMGB1;MAPK3
RHO GTPases Activate WASPs and WAVEs Homo sapiens R-HSA-5663213	0.000347048	0.0144251	0	0	7.36212	58.647	CYFIP2;CDC42;ACTR2;WIPF1;ABI1;MAPK3
Transport to the Golgi and subsequent modification Homo sapiens R-HSA-948021	0.000420486	0.016482	0	0	3.23489	25.1483	ANKRD28;SEC23A;B4GALT1;TRAPPC4;MANEA;COPZ1;PPP6C;LMAN1;TRAPPC6B;LMAN2;TMED3;SEC24D;CD55
COPII (Coat Protein 2) Mediated Vesicle Transport Homo sapiens R-HSA-204005	0.000443664	0.016482	0	0	4.91914	37.9779	ANKRD28;PPP6C;LMAN1;SEC23A;TRAPPC6B;LMAN2;TRAPPC4;SEC24D
Hemostasis Homo sapiens R-HSA-109582	0.000448256	0.016482	0	0	2.07995	16.0367	ITGB1;APP;SERPINE2;PLEK;AK3;CSF2RB;CDC42;RAP1B;DOCK10;NRAS;GNG10;RAP1A;PRKAR2B;KIF5B;LAMP2;FAM3C;PRKACB;MAPK3;CBX5;ITGA4;ANGPT1;SYK;HGF;H3F3A;RHOA;CAPZA2;GNB4;CD47;CALM1
RNA Polymerase II Transcription Homo sapiens R-HSA-73857	0.000495136	0.0175315	0	0	3.60214	27.4147	FYTTD1;RBM8A;PCF11;NCBP2;CSTF2;SRSF1;SRSF2;SRSF3;TAF2;SRRM1;TAF1
Metabolism of proteins Homo sapiens R-HSA-392499	0.000621162	0.0212082	0	0	1.73275	12.7945	APP;SEC23A;B4GALT1;PIGN;GCNT1;CSF2RB;MAGT1;NPL;MANEA;DCAF7;LMAN1;PPP6C;GNG10;SERP1;LMAN2;KIF5B;FPGT;NEU1;TMED3;MLEC;CD55;NDC1;ANKRD28;GALNT7;SLC35A1;NUP155;EIF1AX;EDEM1;SSR2;TRAPPC4;GALNT1;H3F3A;SSR3;RAB27A;COPZ1;STAG1;EIF5;TRAPPC6B;PIGA;DOLPP1;SP3;GNB4;PABPC1;SEC24D;EXOC2;ITM2B;SLC25A13
Adaptive Immune System Homo sapiens R-HSA-1280218	0.000709805	0.0233991	0	0	1.86598	13.5293	ITGB1;SEC23A;NCF1;CUL5;UBA6;CLTC;UBE2D3;LTN1;CDC42;RAP1B;NRAS;RAP1A;RNF138;AP1G1;KIF5B;CDC27;PIP4K2A;SKP2;PRKACB;PAK2;MAPK3;ITGA4;CHUK;SYK;UBE2B;CYBB;LNPEP;KLHL9;CREB1;UBA3;TRIM37;TAB2;BLMH;SEC24D;CALM1;DZIP3
ER to Golgi Anterograde Transport Homo sapiens R-HSA-199977	0.000786321	0.0243915	0	0	3.39079	24.2379	ANKRD28;PPP6C;LMAN1;SEC23A;TRAPPC6B;TRAPPC4;LMAN2;TMED3;SEC24D;COPZ1;CD55
Glucagon-like Peptide-1 (GLP1) regulates insulin secretion Homo sapiens R-HSA-381676	0.000816453	0.0243915	0	0	6.13321	43.6104	GNG10;RAP1A;PRKAR2B;GNB4;IQGAP1;PRKACB
BMAL1:CLOCK,NPAS2 activates circadian gene expression Homo sapiens R-HSA-1368108	0.000816453	0.0243915	0	0	6.13321	43.6104	MED1;CREB1;TBL1XR1;NAMPT;BHLHE40;TBL1X
Translocation of GLUT4 to the plasma membrane Homo sapiens R-HSA-1445148	0.001056	0.030592	0	0	4.86524	33.3428	YWHAE;SNAP23;LNPEP;CALM1;YWHAG;RAB8A;EXOC2
Circadian Clock Homo sapiens R-HSA-400253	0.00141256	0.0397177	0	0	4.60389	30.2124	PPP1CB;MED1;CREB1;TBL1XR1;NAMPT;BHLHE40;TBL1X
Class I MHC mediated antigen processing & presentation Homo sapiens R-HSA-983169	0.00149875	0.0409373	0	0	2.33113	15.1596	SEC23A;NCF1;CUL5;UBE2B;UBA6;UBE2D3;LTN1;CYBB;LNPEP;KLHL9;RNF138;CDC27;UBA3;BLMH;TRIM37;SKP2;SEC24D;DZIP3
eNOS activation and regulation Homo sapiens R-HSA-203765	0.00173236	0.0447604	0	0	9.17453	58.3341	DHFR;LYPLA1;ZDHHC21;CALM1
Metabolism of nitric oxide Homo sapiens R-HSA-202131	0.00173236	0.0447604	0	0	9.17453	58.3341	DHFR;LYPLA1;ZDHHC21;CALM1
Gene Expression Homo sapiens R-HSA-74160	0.00191667	0.0482194	0	0	1.52679	9.55335	YWHAE;UBE2D3;HNRNPU;CHM;CCNC;SMG7;ELAVL1;WDR43;GLS;XPO1;PCF11;YWHAG;NDC1;APOBEC1;MED1;BNIP3L;EIF1AX;NCBP2;SSR2;SSR3;METTL3;TRNT1;TSN;SRRM1;RBL2;AEBP2;PPA2;RRAGC;HNRNPH1;TBL1XR1;SRSF2;SRSF3;DNA2;PABPC1;SNRNP200;FYTTD1;GTF3C2;PRKAA1;RBM8A;GTF3C6;SRSF1;CSTF2;NDRG1;PRDX1;TBL1X;RFFL;HNRNPA0;MAPK3;SMAD2;GPKOW;NUP155;H3F3A;MBD2;SMARCA5;CNOT6;EIF5;LSM6;SP1;CCNG1;POLR3F;RAN;TAF2;TAF1
eNOS activation Homo sapiens R-HSA-203615	0.00197432	0.0483962	0	0	15.7054	97.8059	LYPLA1;ZDHHC21;CALM1
Regulation of PLK1 Activity at G2/M Transition Homo sapiens R-HSA-2565942	0.00225827	0.0539727	0	0	3.7324	22.7421	YWHAE;PPP1CB;PLK4;PPP1R12A;PRKAR2B;CEP192;YWHAG;RAB8A
VEGFA-VEGFR2 Pathway Homo sapiens R-HSA-4420097	0.00252975	0.0589865	0	0	2.21361	13.2366	CYFIP2;NCF1;ROCK1;ANGPT1;ROCK2;CYBB;CSF2RB;IQGAP1;RHOA;RAP1B;CDC42;NRAS;RAP1A;ABI1;CALM1;PRKACB;PAK2;MAPK3
RHO GTPases activate KTN1 Homo sapiens R-HSA-5625970	0.00266114	0.0591639	0	0	13.7415	81.4735	CDC42;KIF5B;RHOA
RHO GTPases activate IQGAPs Homo sapiens R-HSA-5626467	0.00266114	0.0591639	0	0	13.7415	81.4735	CDC42;IQGAP1;CALM1
MAP2K and MAPK activation Homo sapiens R-HSA-5674135	0.00322871	0.0673647	0	0	5.56596	31.9245	RAP1B;NRAS;RAP1A;IQGAP1;MAPK3
Signaling by VEGF Homo sapiens R-HSA-194138	0.0032878	0.0673647	0	0	2.15559	12.3247	CYFIP2;NCF1;ROCK1;ANGPT1;ROCK2;CYBB;CSF2RB;IQGAP1;RHOA;RAP1B;CDC42;NRAS;RAP1A;ABI1;CALM1;PRKACB;PAK2;MAPK3
Signaling by TGF-beta Receptor Complex Homo sapiens R-HSA-170834	0.00331219	0.0673647	0	0	3.90432	22.2942	PPP1CB;SMAD2;XPO1;SP1;UBE2D3;CCNC;RHOA
Platelet activation, signaling and aggregation Homo sapiens R-HSA-76002	0.00343944	0.0673647	0	0	2.33497	13.245	APP;SYK;HGF;PLEK;CSF2RB;RHOA;RAP1B;CDC42;GNG10;RAP1A;LAMP2;GNB4;FAM3C;CALM1;MAPK3
Sema4D induced cell migration and growth-cone collapse Homo sapiens R-HSA-416572	0.00349201	0.0673647	0	0	7.33811	41.5138	CDC42;ROCK1;ROCK2;RHOA
RHO GTPases Activate Formins Homo sapiens R-HSA-5663220	0.00350245	0.0673647	0	0	3.16098	17.8731	ITGB1;CDC42;XPO1;CENPH;SPDL1;BUB1;CENPQ;RHOA;SKA2
Immune System Homo sapiens R-HSA-168256	0.00352326	0.0673647	0	0	1.50071	8.47656	CYFIP2;ITGB1;APP;NCF1;WIPF1;CLTC;UBE2D3;LTN1;HMGB1;AP1G1;KIF5B;CDC27;PIP4K2A;SKP2;PRKACB;KPNA3;NDC1;ACTR2;ITGA4;CHUK;SYK;HGF;CYBB;CREB1;TAX1BP1;CLEC4E;ATP6V1A;SEC23A;CUL5;UBA6;CSF2RB;IQGAP1;CDC42;RAP1B;IL1RL1;NRAS;RAP1A;RNF216;PRKAR2B;RNF138;PAK2;CD55;ATP6V0A1;MAPK3;ANGPT1;UBE2B;NUP155;LNPEP;KLHL9;ABI1;CAPZA2;POLR3F;UBA3;TRIM37;TAB2;BLMH;SEC24D;CALM1;DZIP3
Metabolism Homo sapiens R-HSA-1430728	0.00388927	0.0729047	0	0	1.4469	8.0296	B4GALT1;MED19;CCNC;NUDT5;GLS;GCSH;PPP1CB;IMPA1;PPIP5K2;PPAT;NAMPT;MLX;PIP4K2A;CHP1;PDK3;CPNE3;HADH;PRKACB;IDH3A;NDC1;MED1;STARD4;LYPLA1;ABCC1;GGPS1;SACM1L;CSGALNACT2;ACSL4;NME1;SLC25A15;TBL1XR1;ACOX1;SUCLG2;DLD;SLC25A13;SLC22A3;MTMR2;NDUFB8;SEC23A;ABCB7;RPE;ZDHHC21;IQGAP1;ADIPOR1;TYMS;PTGS1;GNG10;RAP1A;PRKAR2B;RDH11;NEU1;TBL1X;ADSS;NQO1;NUP155;SRD5A1;ACADSB;DERA;DHFR;SEPSECS;GNPDA1;ADI1;SP1;NAT2;…
Transcriptional activation of mitochondrial biogenesis Homo sapiens R-HSA-2151201	0.00405202	0.0744948	0	0	5.24737	28.9053	MED1;CREB1;TBL1XR1;TBL1X;GABPA
TAK1 activates NFkB by phosphorylation and activation of IKKs complex Homo sapiens R-HSA-445989	0.00471064	0.0818795	0	0	6.67033	35.7391	APP;CHUK;TAB2;HMGB1
CaM pathway Homo sapiens R-HSA-111997	0.00471064	0.0818795	0	0	6.67033	35.7391	CREB1;PRKAR2B;CALM1;PRKACB
Calmodulin induced events Homo sapiens R-HSA-111933	0.00471064	0.0818795	0	0	6.67033	35.7391	CREB1;PRKAR2B;CALM1;PRKACB
EPHB-mediated forward signaling Homo sapiens R-HSA-3928662	0.00501525	0.0841153	0	0	4.96321	26.2816	CDC42;ACTR2;ROCK1;ROCK2;RHOA
Activation of gene expression by SREBF (SREBP) Homo sapiens R-HSA-2426168	0.00501525	0.0841153	0	0	4.96321	26.2816	MED1;GGPS1;TBL1XR1;SP1;TBL1X
RHO GTPases activate PKNs Homo sapiens R-HSA-5625740	0.00520731	0.0858308	0	0	4.08502	21.4778	YWHAE;PPP1CB;PPP1R12A;H3F3A;YWHAG;RHOA
Sema4D in semaphorin signaling Homo sapiens R-HSA-400685	0.00541497	0.0877409	0	0	6.37998	33.2945	CDC42;ROCK1;ROCK2;RHOA
C-type lectin receptors (CLRs) Homo sapiens R-HSA-5621481	0.00576882	0.0913283	0	0	2.91008	15.0023	NRAS;SYK;CHUK;UBA3;TAB2;CLEC4E;CALM1;PRKACB;PAK2
M Phase Homo sapiens R-HSA-68886	0.00582743	0.0913283	0	0	2.19482	11.2927	NDC1;NUP155;H3F3A;NEK7;ARPP19;SKA2;PHF8;STAG1;XPO1;CENPH;CDC27;SPDL1;CENPQ;BUB1;MAPK3
Ca-dependent events Homo sapiens R-HSA-111996	0.00618632	0.095389	0	0	6.11384	31.0914	CREB1;PRKAR2B;CALM1;PRKACB
Processing of Intronless Pre-mRNAs Homo sapiens R-HSA-77595	0.00677799	0.102853	0	0	9.15913	45.7414	NCBP2;PCF11;CSTF2
NEP/NS2 Interacts with the Cellular Export Machinery Homo sapiens R-HSA-168333	0.00794043	0.116785	0	0	5.64296	27.2882	NDC1;XPO1;NUP155;RAN
Activation of Kainate Receptors upon glutamate binding Homo sapiens R-HSA-451326	0.00794043	0.116785	0	0	5.64296	27.2882	GNG10;DLG1;GNB4;CALM1
Rap1 signalling Homo sapiens R-HSA-392517	0.00817871	0.118467	0	0	8.45415	40.6325	RAP1B;RAP1A;PRKACB
Semaphorin interactions Homo sapiens R-HSA-373755	0.00888429	0.125518	0	0	3.61494	17.0751	ITGB1;CDC42;ROCK1;ROCK2;PAK2;RHOA
Export of Viral Ribonucleoproteins from Nucleus Homo sapiens R-HSA-168274	0.00892808	0.125518	0	0	5.43368	25.6391	NDC1;XPO1;NUP155;RAN
Integration of energy metabolism Homo sapiens R-HSA-163685	0.0093327	0.129286	0	0	2.88735	13.4961	GNG10;RAP1A;PRKAR2B;GNB4;MLX;IQGAP1;ADIPOR1;PRKACB
Mitochondrial biogenesis Homo sapiens R-HSA-1592230	0.00965832	0.129286	0	0	4.17211	19.3583	MED1;CREB1;TBL1XR1;TBL1X;GABPA
G1/S-Specific Transcription Homo sapiens R-HSA-69205	0.00973698	0.129286	0	0	7.84988	36.3593	DHFR;POLA1;TYMS
PKA-mediated phosphorylation of CREB Homo sapiens R-HSA-111931	0.00973698	0.129286	0	0	7.84988	36.3593	CREB1;PRKAR2B;PRKACB
DAG and IP3 signaling Homo sapiens R-HSA-1489509	0.00999254	0.130861	0	0	5.23935	24.132	CREB1;PRKAR2B;CALM1;PRKACB
Cellular responses to stress Homo sapiens R-HSA-2262752	0.0101607	0.131266	0	0	1.91081	8.76913	NDC1;YWHAE;PRKAA1;NUP155;H3F3A;UBE2D3;CYBB;SOD2;HSPA13;PRDX3;CDK6;RRAGC;SP1;PRDX1;CDC27;BAG1;HIF1AN;MAPK3
Antigen processing: Ubiquitination & Proteasome degradation Homo sapiens R-HSA-983168	0.0104373	0.131432	0	0	2.1035	9.59695	CUL5;UBE2B;UBA6;UBE2D3;LTN1;LNPEP;KLHL9;RNF138;CDC27;UBA3;BLMH;TRIM37;SKP2;DZIP3
trans-Golgi Network Vesicle Budding Homo sapiens R-HSA-199992	0.0109218	0.131432	0	0	3.44496	15.5609	APP;AP1G1;SNAP23;CLTC;M6PR;AP3S1
Clathrin derived vesicle budding Homo sapiens R-HSA-421837	0.0109218	0.131432	0	0	3.44496	15.5609	APP;AP1G1;SNAP23;CLTC;M6PR;AP3S1
Cargo concentration in the ER Homo sapiens R-HSA-5694530	0.0111359	0.131432	0	0	5.05843	22.7507	LMAN1;SEC23A;LMAN2;SEC24D
Rev-mediated nuclear export of HIV RNA Homo sapiens R-HSA-165054	0.0111359	0.131432	0	0	5.05843	22.7507	NDC1;XPO1;NUP155;RAN
Glucagon signaling in metabolic regulation Homo sapiens R-HSA-163359	0.0111359	0.131432	0	0	5.05843	22.7507	GNG10;PRKAR2B;GNB4;PRKACB
Detoxification of Reactive Oxygen Species Homo sapiens R-HSA-3299685	0.0111359	0.131432	0	0	5.05843	22.7507	PRDX3;PRDX1;CYBB;SOD2
Miscellaneous transport and binding events Homo sapiens R-HSA-5223345	0.0114561	0.133561	0	0	7.32618	32.7424	MMGT1;MAGT1;ADD3
EGFR interacts with phospholipase C-gamma Homo sapiens R-HSA-212718	0.0123603	0.138409	0	0	4.88956	21.4811	CREB1;PRKAR2B;CALM1;PRKACB
PLC-gamma1 signalling Homo sapiens R-HSA-167021	0.0123603	0.138409	0	0	4.88956	21.4811	CREB1;PRKAR2B;CALM1;PRKACB
ROS, RNS production in response to bacteria Homo sapiens R-HSA-1222556	0.0123603	0.138409	0	0	4.88956	21.4811	ATP6V1A;NCF1;CYBB;ATP6V0A1
TRAF6 Mediated Induction of proinflammatory cytokines Homo sapiens R-HSA-168180	0.0124511	0.138409	0	0	3.34022	14.65	APP;CREB1;CHUK;TAB2;HMGB1;MAPK3
Citric acid cycle (TCA cycle) Homo sapiens R-HSA-71403	0.0133387	0.142047	0	0	6.86794	29.6495	SUCLG2;DLD;IDH3A
Factors involved in megakaryocyte development and platelet production Homo sapiens R-HSA-983231	0.0135232	0.142047	0	0	2.51091	10.8053	DOCK10;CDC42;CBX5;PRKAR2B;KIF5B;H3F3A;CAPZA2;AK3;PRKACB
EPH-Ephrin signaling Homo sapiens R-HSA-2682334	0.0136581	0.142047	0	0	2.92492	12.5579	CDC42;ACTR2;ROCK1;ROCK2;CLTC;PAK2;RHOA
Lysosome Vesicle Biogenesis Homo sapiens R-HSA-432720	0.0136675	0.142047	0	0	4.73159	20.3115	APP;AP1G1;CLTC;M6PR
Interactions of Rev with host cellular proteins Homo sapiens R-HSA-177243	0.0136675	0.142047	0	0	4.73159	20.3115	NDC1;XPO1;NUP155;RAN
CREB phosphorylation through the activation of Adenylate Cyclase Homo sapiens R-HSA-442720	0.0136698	0.142047	0	0	14.6323	62.8102	CREB1;PRKACB
Organelle biogenesis and maintenance Homo sapiens R-HSA-1852241	0.0147495	0.148084	0	0	1.90868	8.04805	PLK4;YWHAE;MED1;MRPL21;MRPS5;CREB1;PRKAR2B;TBL1XR1;RP2;TRIP11;CEP192;TBL1X;GABPA;RAB8A;EXOC2;YWHAG
G alpha (12/13) signalling events Homo sapiens R-HSA-416482	0.0150177	0.148084	0	0	3.1945	13.4122	CDC42;GNG10;ROCK1;ROCK2;GNB4;RHOA
MyD88-independent TLR3/TLR4 cascade Homo sapiens R-HSA-166166	0.0151802	0.148084	0	0	2.85962	11.9754	APP;CREB1;CHUK;UBE2D3;TAB2;HMGB1;MAPK3
Toll Like Receptor 3 (TLR3) Cascade Homo sapiens R-HSA-168164	0.0151802	0.148084	0	0	2.85962	11.9754	APP;CREB1;CHUK;UBE2D3;TAB2;HMGB1;MAPK3
TRIF-mediated TLR3/TLR4 signaling Homo sapiens R-HSA-937061	0.0151802	0.148084	0	0	2.85962	11.9754	APP;CREB1;CHUK;UBE2D3;TAB2;HMGB1;MAPK3
Regulation of actin dynamics for phagocytic cup formation Homo sapiens R-HSA-2029482	0.0151802	0.148084	0	0	2.85962	11.9754	CYFIP2;CDC42;ACTR2;SYK;WIPF1;ABI1;MAPK3
Resolution of Sister Chromatid Cohesion Homo sapiens R-HSA-2500257	0.0168192	0.161743	0	0	2.79717	11.4271	STAG1;XPO1;CENPH;SPDL1;BUB1;CENPQ;SKA2
RIP-mediated NFkB activation via ZBP1 Homo sapiens R-HSA-1810476	0.0176022	0.161743	0	0	6.10421	24.6594	APP;CHUK;HMGB1
CD209 (DC-SIGN) signaling Homo sapiens R-HSA-5621575	0.0176022	0.161743	0	0	6.10421	24.6594	NRAS;PAK2;PRKACB
tRNA processing in the nucleus Homo sapiens R-HSA-6784531	0.0178464	0.161743	0	0	3.52879	14.2068	NDC1;NUP155;CSTF2;TRNT1;RAN
HuR (ELAVL1) binds and stabilizes mRNA Homo sapiens R-HSA-450520	0.0179068	0.161743	0	0	12.193	49.0472	XPO1;ELAVL1
Cross-presentation of particulate exogenous antigens (phagosomes) Homo sapiens R-HSA-1236973	0.0179068	0.161743	0	0	12.193	49.0472	NCF1;CYBB
G2/M Transition Homo sapiens R-HSA-69275	0.0180364	0.161743	0	0	2.25999	9.07466	PPP1CB;PLK4;YWHAE;XPO1;PPP1R12A;PRKAR2B;CEP192;TUBGCP4;YWHAG;RAB8A
G1 Phase Homo sapiens R-HSA-69236	0.018103	0.161743	0	0	4.31343	17.3041	RBL2;CCND2;CDK6;SKP2
Cyclin D associated events in G1 Homo sapiens R-HSA-69231	0.018103	0.161743	0	0	4.31343	17.3041	RBL2;CCND2;CDK6;SKP2
RIG-I/MDA5 mediated induction of IFN-alpha/beta pathways Homo sapiens R-HSA-168928	0.0189813	0.164964	0	0	3.01884	11.9676	APP;CHUK;RNF216;UBE2D3;TAX1BP1;HMGB1
Centrosome maturation Homo sapiens R-HSA-380287	0.0189813	0.164964	0	0	3.01884	11.9676	YWHAE;PLK4;PRKAR2B;CEP192;TUBGCP4;YWHAG
Recruitment of mitotic centrosome proteins and complexes Homo sapiens R-HSA-380270	0.0189813	0.164964	0	0	3.01884	11.9676	YWHAE;PLK4;PRKAR2B;CEP192;TUBGCP4;YWHAG
Mitotic G2-G2/M phases Homo sapiens R-HSA-453274	0.0193762	0.16688	0	0	2.23236	8.80378	PPP1CB;PLK4;YWHAE;XPO1;PPP1R12A;PRKAR2B;CEP192;TUBGCP4;YWHAG;RAB8A
Regulation of HSF1-mediated heat shock response Homo sapiens R-HSA-3371453	0.0200736	0.169826	0	0	2.97789	11.6386	YWHAE;NDC1;NUP155;BAG1;HSPA13;MAPK3
Regulation of insulin secretion Homo sapiens R-HSA-422356	0.0200736	0.169826	0	0	2.97789	11.6386	GNG10;RAP1A;PRKAR2B;GNB4;IQGAP1;PRKACB
Opioid Signalling Homo sapiens R-HSA-111885	0.0212079	0.177849	0	0	2.93803	11.3214	GNG10;CREB1;PRKAR2B;GNB4;CALM1;PRKACB
Intra-Golgi and retrograde Golgi-to-ER traffic Homo sapiens R-HSA-6811442	0.0222724	0.181354	0	0	2.17907	8.29008	KIF5B;GALNT1;ARL1;VTI1A;M6PR;TMED3;TRIP11;VAMP4;COPZ1;PAFAH1B2
Toll Like Receptor 10 (TLR10) Cascade Homo sapiens R-HSA-168142	0.0223848	0.181354	0	0	2.89922	11.0152	APP;CREB1;CHUK;TAB2;HMGB1;MAPK3
Toll Like Receptor 5 (TLR5) Cascade Homo sapiens R-HSA-168176	0.0223848	0.181354	0	0	2.89922	11.0152	APP;CREB1;CHUK;TAB2;HMGB1;MAPK3
MyD88 cascade initiated on plasma membrane Homo sapiens R-HSA-975871	0.0223848	0.181354	0	0	2.89922	11.0152	APP;CREB1;CHUK;TAB2;HMGB1;MAPK3
Pentose phosphate pathway (hexose monophosphate shunt) Homo sapiens R-HSA-71336	0.0226202	0.181722	0	0	10.4506	39.5963	RPE;DERA
TRAF6 mediated induction of NFkB and MAP kinases upon TLR7/8 or 9 activation Homo sapiens R-HSA-975138	0.0236048	0.186584	0	0	2.86142	10.7198	APP;CREB1;CHUK;TAB2;HMGB1;MAPK3
Mitotic Prophase Homo sapiens R-HSA-68875	0.0246281	0.186584	0	0	2.57233	9.52759	NDC1;NUP155;NEK7;H3F3A;ARPP19;PHF8;MAPK3
Mitotic Prometaphase Homo sapiens R-HSA-68877	0.0246281	0.186584	0	0	2.57233	9.52759	STAG1;XPO1;CENPH;SPDL1;BUB1;CENPQ;SKA2
TP53 Regulates Metabolic Genes Homo sapiens R-HSA-5628897	0.0248687	0.186584	0	0	2.82459	10.4345	YWHAE;PRKAA1;RRAGC;PRDX1;YWHAG;GLS
Post-Elongation Processing of Intronless pre-mRNA Homo sapiens R-HSA-112297	0.0252585	0.186584	0	0	5.23137	19.2441	NCBP2;PCF11;CSTF2
Processing of Capped Intronless Pre-mRNA Homo sapiens R-HSA-75067	0.0252585	0.186584	0	0	5.23137	19.2441	NCBP2;PCF11;CSTF2
DARPP-32 events Homo sapiens R-HSA-180024	0.0252585	0.186584	0	0	5.23137	19.2441	PRKAR2B;CALM1;PRKACB
TRAF6 mediated NF-kB activation Homo sapiens R-HSA-933542	0.0252585	0.186584	0	0	5.23137	19.2441	APP;CHUK;HMGB1
Insulin processing Homo sapiens R-HSA-264876	0.0252585	0.186584	0	0	5.23137	19.2441	KIF5B;RAB27A;EXOC2
Signaling by Retinoic Acid Homo sapiens R-HSA-5362517	0.0252682	0.186584	0	0	3.85859	14.1927	RDH11;PDK3;RDH13;DLD
Transcriptional Regulation by TP53 Homo sapiens R-HSA-3700989	0.0253724	0.186584	0	0	1.78016	6.54046	YWHAE;BNIP3L;PRKAA1;CHM;NDRG1;GLS;RBL2;CNOT6;RRAGC;PRDX1;CCNG1;DNA2;RFFL;YWHAG;TAF2;TAF1
MyD88 dependent cascade initiated on endosome Homo sapiens R-HSA-975155	0.0261769	0.189337	0	0	2.78869	10.1589	APP;CREB1;CHUK;TAB2;HMGB1;MAPK3
Toll Like Receptor 7/8 (TLR7/8) Cascade Homo sapiens R-HSA-168181	0.0261769	0.189337	0	0	2.78869	10.1589	APP;CREB1;CHUK;TAB2;HMGB1;MAPK3
Synthesis of substrates in N-glycan biosythesis Homo sapiens R-HSA-446219	0.0263409	0.189337	0	0	3.16277	11.5018	SLC35A1;FPGT;DOLPP1;NEU1;NPL
Vasopressin regulates renal water homeostasis via Aquaporins Homo sapiens R-HSA-432040	0.0272903	0.18971	0	0	3.75946	13.5387	GNG10;PRKAR2B;GNB4;PRKACB
Chromosome Maintenance Homo sapiens R-HSA-73886	0.02753	0.18971	0	0	2.75369	9.89258	POLA1;CENPH;SMARCA5;OIP5;DNA2;CENPQ
Innate Immune System Homo sapiens R-HSA-168249	0.0276988	0.18971	0	0	1.48437	5.32349	CYFIP2;APP;WIPF1;UBE2D3;CSF2RB;IQGAP1;HMGB1;CDC42;RAP1B;NRAS;RAP1A;RNF216;PRKAR2B;PIP4K2A;PRKACB;PAK2;CD55;MAPK3;ACTR2;ANGPT1;CHUK;SYK;CREB1;ABI1;CAPZA2;POLR3F;TAX1BP1;UBA3;TAB2;CLEC4E;CALM1
Activation of Ca-permeable Kainate Receptor Homo sapiens R-HSA-451308	0.0277817	0.18971	0	0	9.1438	32.7657	DLG1;CALM1
Ionotropic activity of Kainate Receptors Homo sapiens R-HSA-451306	0.0277817	0.18971	0	0	9.1438	32.7657	DLG1;CALM1
Dectin-2 family Homo sapiens R-HSA-5621480	0.0277817	0.18971	0	0	9.1438	32.7657	SYK;CLEC4E
Tetrahydrobiopterin (BH4) synthesis, recycling, salvage and regulation Homo sapiens R-HSA-1474151	0.0277817	0.18971	0	0	9.1438	32.7657	DHFR;CALM1
Transcriptional activity of SMAD2/SMAD3:SMAD4 heterotrimer Homo sapiens R-HSA-2173793	0.0294063	0.19659	0	0	3.66528	12.9258	SMAD2;SP1;UBE2D3;CCNC
Phospholipase C-mediated cascade; FGFR3 Homo sapiens R-HSA-5654227	0.0294063	0.19659	0	0	3.66528	12.9258	CREB1;PRKAR2B;CALM1;PRKACB
PLC beta mediated events Homo sapiens R-HSA-112043	0.0294063	0.19659	0	0	3.66528	12.9258	CREB1;PRKAR2B;CALM1;PRKACB
Toll Like Receptor 9 (TLR9) Cascade Homo sapiens R-HSA-168138	0.0303731	0.201643	0	0	2.68625	9.3863	APP;CREB1;CHUK;TAB2;HMGB1;MAPK3
Activated TLR4 signalling Homo sapiens R-HSA-166054	0.0306039	0.201775	0	0	2.44921	8.53948	APP;CREB1;CHUK;UBE2D3;TAB2;HMGB1;MAPK3
ZBP1(DAI) mediated induction of type I IFNs Homo sapiens R-HSA-1606322	0.0312047	0.202937	0	0	4.77598	16.5592	APP;CHUK;HMGB1
Downregulation of TGF-beta receptor signaling Homo sapiens R-HSA-2173788	0.0312047	0.202937	0	0	4.77598	16.5592	PPP1CB;SMAD2;XPO1
G-protein mediated events Homo sapiens R-HSA-112040	0.0316168	0.204227	0	0	3.5757	12.3507	CREB1;PRKAR2B;CALM1;PRKACB
PPARA activates gene expression Homo sapiens R-HSA-1989781	0.0319062	0.204714	0	0	2.42598	8.35738	MED1;TBL1XR1;SP1;ACOX1;MED19;CCNC;TBL1X
Phospholipase C-mediated cascade; FGFR4 Homo sapiens R-HSA-5654228	0.0339223	0.215122	0	0	3.49039	11.8104	CREB1;PRKAR2B;CALM1;PRKACB
RNA Polymerase III Transcription Initiation From Type 2 Promoter Homo sapiens R-HSA-76066	0.0344285	0.215122	0	0	4.57674	15.4185	GTF3C2;GTF3C6;POLR3F
Integrin alphaIIb beta3 signaling Homo sapiens R-HSA-354192	0.0344285	0.215122	0	0	4.57674	15.4185	RAP1B;RAP1A;SYK
RORA activates gene expression Homo sapiens R-HSA-1368082	0.0344285	0.215122	0	0	4.57674	15.4185	MED1;TBL1XR1;TBL1X
Regulation of lipid metabolism by Peroxisome proliferator-activated receptor alpha (PPARalpha) Homo sapiens R-HSA-400206	0.0360339	0.220027	0	0	2.35884	7.83913	MED1;TBL1XR1;SP1;ACOX1;MED19;CCNC;TBL1X
Phospholipase C-mediated cascade: FGFR1 Homo sapiens R-HSA-5654219	0.0363231	0.220027	0	0	3.40904	11.302	CREB1;PRKAR2B;CALM1;PRKACB
MyD88:Mal cascade initiated on plasma membrane Homo sapiens R-HSA-166058	0.0366195	0.220027	0	0	2.56078	8.46895	APP;CREB1;CHUK;TAB2;HMGB1;MAPK3
Toll Like Receptor TLR1:TLR2 Cascade Homo sapiens R-HSA-168179	0.0366195	0.220027	0	0	2.56078	8.46895	APP;CREB1;CHUK;TAB2;HMGB1;MAPK3
Toll Like Receptor TLR6:TLR2 Cascade Homo sapiens R-HSA-168188	0.0366195	0.220027	0	0	2.56078	8.46895	APP;CREB1;CHUK;TAB2;HMGB1;MAPK3
Toll Like Receptor 2 (TLR2) Cascade Homo sapiens R-HSA-181438	0.0366195	0.220027	0	0	2.56078	8.46895	APP;CREB1;CHUK;TAB2;HMGB1;MAPK3
Loss of Nlp from mitotic centrosomes Homo sapiens R-HSA-380259	0.0370547	0.220027	0	0	2.86537	9.44243	YWHAE;PLK4;PRKAR2B;CEP192;YWHAG
Loss of proteins required for interphase microtubule organization?from the centrosome Homo sapiens R-HSA-380284	0.0370547	0.220027	0	0	2.86537	9.44243	YWHAE;PLK4;PRKAR2B;CEP192;YWHAG
Energy dependent regulation of mTOR by LKB1-AMPK Homo sapiens R-HSA-380972	0.0378175	0.220448	0	0	4.39345	14.3885	PRKAA1;RRAGC;CAB39L
RNA Polymerase III Transcription Initiation From Type 1 Promoter Homo sapiens R-HSA-76061	0.0378175	0.220448	0	0	4.39345	14.3885	GTF3C2;GTF3C6;POLR3F
Recognition of DNA damage by PCNA-containing replication complex Homo sapiens R-HSA-110314	0.0378175	0.220448	0	0	4.39345	14.3885	UBE2B;USP1;DTL
G beta:gamma signalling through PI3Kgamma Homo sapiens R-HSA-392451	0.0388196	0.222546	0	0	3.33139	10.8231	GNG10;GNB4;CSF2RB;RHOA
Pyruvate metabolism and Citric Acid (TCA) cycle Homo sapiens R-HSA-71406	0.0388196	0.222546	0	0	3.33139	10.8231	PDK3;SUCLG2;DLD;IDH3A
Chk1/Chk2(Cds1) mediated inactivation of Cyclin B:Cdk1 complex Homo sapiens R-HSA-75035	0.0393413	0.222546	0	0	7.31429	23.6652	YWHAE;YWHAG
CD28 dependent Vav1 pathway Homo sapiens R-HSA-389359	0.0393413	0.222546	0	0	7.31429	23.6652	CDC42;PAK2
Purine ribonucleoside monophosphate biosynthesis Homo sapiens R-HSA-73817	0.0393413	0.222546	0	0	7.31429	23.6652	PPAT;ADSS
YAP1- and WWTR1 (TAZ)-stimulated gene expression Homo sapiens R-HSA-2032785	0.0413702	0.230172	0	0	4.22425	13.4551	MED1;TBL1XR1;TBL1X
Retrograde transport at the Trans-Golgi-Network Homo sapiens R-HSA-6811440	0.0414117	0.230172	0	0	3.25719	10.3715	ARL1;VTI1A;M6PR;VAMP4
Phospholipase C-mediated cascade; FGFR2 Homo sapiens R-HSA-5654221	0.0414117	0.230172	0	0	3.25719	10.3715	CREB1;PRKAR2B;CALM1;PRKACB
Fcgamma receptor (FCGR) dependent phagocytosis Homo sapiens R-HSA-2029480	0.0420649	0.232451	0	0	2.27487	7.20803	CYFIP2;CDC42;ACTR2;SYK;WIPF1;ABI1;MAPK3
AURKA Activation by TPX2 Homo sapiens R-HSA-8854518	0.0432814	0.237799	0	0	2.73665	8.59316	YWHAE;PLK4;PRKAR2B;CEP192;YWHAG
Cellular response to heat stress Homo sapiens R-HSA-3371556	0.0436341	0.238367	0	0	2.44646	7.66213	YWHAE;NDC1;NUP155;BAG1;HSPA13;MAPK3
RNA Polymerase I Promoter Opening Homo sapiens R-HSA-73728	0.0450847	0.239989	0	0	4.06759	12.6063	H3F3A;MBD2;MAPK3
Toll Like Receptor 4 (TLR4) Cascade Homo sapiens R-HSA-166016	0.0453115	0.239989	0	0	2.23508	6.91577	APP;CREB1;CHUK;UBE2D3;TAB2;HMGB1;MAPK3
Anchoring of the basal body to the plasma membrane Homo sapiens R-HSA-5620912	0.0455101	0.239989	0	0	2.41946	7.47568	PLK4;YWHAE;PRKAR2B;CEP192;YWHAG;RAB8A
p38MAPK events Homo sapiens R-HSA-171007	0.0456883	0.239989	0	0	6.64901	20.5183	NRAS;RALB
DEx/H-box helicases activate type I IFN and inflammatory cytokines production Homo sapiens R-HSA-3134963	0.0456883	0.239989	0	0	6.64901	20.5183	APP;HMGB1
Signal regulatory protein (SIRP) family interactions Homo sapiens R-HSA-391160	0.0456883	0.239989	0	0	6.64901	20.5183	CD47;SKAP2
RHO GTPases Activate NADPH Oxidases Homo sapiens R-HSA-5668599	0.0456883	0.239989	0	0	6.64901	20.5183	NCF1;CYBB
G-protein beta:gamma signalling Homo sapiens R-HSA-397795	0.0468829	0.242271	0	0	3.11827	9.54221	GNG10;GNB4;CSF2RB;RHOA
Aquaporin-mediated transport Homo sapiens R-HSA-445717	0.0468829	0.242271	0	0	3.11827	9.54221	GNG10;PRKAR2B;GNB4;PRKACB
Apoptotic execution phase Homo sapiens R-HSA-75153	0.0468829	0.242271	0	0	3.11827	9.54221	ROCK1;HMGB1;DNM1L;PAK2
mRNA Splicing - Minor Pathway Homo sapiens R-HSA-72165	0.0497617	0.25295	0	0	3.05314	9.16099	NCBP2;SRSF1;SRSF2;SNRNP200
Deposition of new CENPA-containing nucleosomes at the centromere Homo sapiens R-HSA-606279	0.0497617	0.25295	0	0	3.05314	9.16099	CENPH;SMARCA5;OIP5;CENPQ
Nucleosome assembly Homo sapiens R-HSA-774815	0.0497617	0.25295	0	0	3.05314	9.16099	CENPH;SMARCA5;OIP5;CENPQ
Developmental Biology Homo sapiens R-HSA-1266738	0.0500079	0.25295	0	0	1.41926	4.25149	ITGB1;ROCK1;ROCK2;CLTC;MED19;CCNC;CSF2RB;IQGAP1;CDC42;RAP1B;NRAS;ABLIM1;RAP1A;TBL1X;PAK2;MAPK3;SMAD2;MED1;ACTR2;ANGPT1;H3F3A;TCF12;MSN;RHOA;CNOT6;DLG1;CREB1;TBL1XR1;CALM1
Metabolism of lipids and lipoproteins Homo sapiens R-HSA-556833	0.0504213	0.25329	0	0	1.45891	4.35827	MTMR2;SEC23A;MED19;CCNC;PTGS1;PPP1CB;NEU1;PIP4K2A;CPNE3;TBL1X;HADH;PRKACB;MED1;STARD4;ABCC1;GGPS1;SRD5A1;SACM1L;ACSL4;SP1;TBL1XR1;ACOX1;GPD1L;SEC24D;RAN
TP53 regulates transcription of several additional cell death genes whose specific roles in p53-dependent apoptosis remain uncertain Homo sapiens R-HSA-6803205	0.0523812	0.25329	0	0	6.09461	17.9743	CHM;NDRG1
Removal of the Flap Intermediate Homo sapiens R-HSA-69166	0.0523812	0.25329	0	0	6.09461	17.9743	POLA1;DNA2
DCC mediated attractive signaling Homo sapiens R-HSA-418885	0.0523812	0.25329	0	0	6.09461	17.9743	CDC42;ABLIM1
Regulation of pyruvate dehydrogenase (PDH) complex Homo sapiens R-HSA-204174	0.0523812	0.25329	0	0	6.09461	17.9743	PDK3;DLD
GPVI-mediated activation cascade Homo sapiens R-HSA-114604	0.0527356	0.25329	0	0	2.99068	8.79997	CDC42;SYK;CSF2RB;RHOA
Nuclear import of Rev protein Homo sapiens R-HSA-180746	0.0529896	0.25329	0	0	3.78667	11.124	NDC1;NUP155;RAN
Oncogene Induced Senescence Homo sapiens R-HSA-2559585	0.0529896	0.25329	0	0	3.78667	11.124	CDK6;SP1;MAPK3
SMAD2/SMAD3:SMAD4 heterotrimer regulates transcription Homo sapiens R-HSA-2173796	0.0529896	0.25329	0	0	3.78667	11.124	SMAD2;SP1;CCNC
Thrombin signalling through proteinase activated receptors (PARs) Homo sapiens R-HSA-456926	0.0529896	0.25329	0	0	3.78667	11.124	GNG10;GNB4;MAPK3
TGF-beta receptor signaling activates SMADs Homo sapiens R-HSA-2173789	0.0529896	0.25329	0	0	3.78667	11.124	PPP1CB;SMAD2;XPO1
Signaling by EGFR Homo sapiens R-HSA-177929	0.0549304	0.261261	0	0	1.62581	4.71759	CHUK;ANGPT1;CSF2RB;IQGAP1;RAP1B;CDC42;NRAS;RAP1A;CREB1;PRKAR2B;PIP4K2A;CALM1;PRKACB;EPS15;MAPK3
Late Phase of HIV Life Cycle Homo sapiens R-HSA-162599	0.0559973	0.265017	0	0	2.12359	6.12115	NDC1;XPO1;NUP155;NCBP2;RAN;TAF2;TAF1
Sialic acid metabolism Homo sapiens R-HSA-4085001	0.0571749	0.265336	0	0	3.66026	10.4744	SLC35A1;NEU1;NPL
Transport of the SLBP independent Mature mRNA Homo sapiens R-HSA-159227	0.0571749	0.265336	0	0	3.66026	10.4744	NDC1;NUP155;NCBP2
E2F mediated regulation of DNA replication Homo sapiens R-HSA-113510	0.0571749	0.265336	0	0	3.66026	10.4744	DHFR;POLA1;TYMS
Smooth Muscle Contraction Homo sapiens R-HSA-445355	0.0571749	0.265336	0	0	3.66026	10.4744	TPM3;TPM1;CALM1
Biosynthesis of the N-glycan precursor (dolichol lipid-linked oligosaccharide, LLO) and transfer to a nascent protein Homo sapiens R-HSA-446193	0.0575132	0.265617	0	0	2.51094	7.1706	SLC35A1;FPGT;DOLPP1;NEU1;NPL
Host Interactions of HIV factors Homo sapiens R-HSA-162909	0.057918	0.2662	0	0	2.10608	5.99963	NDC1;XPO1;CUL5;NUP155;AP1G1;PAK2;RAN
Activation of BAD and translocation to mitochondria Homo sapiens R-HSA-111447	0.0593971	0.266587	0	0	5.62551	15.8837	YWHAE;YWHAG
Processive synthesis on the lagging strand Homo sapiens R-HSA-69183	0.0593971	0.266587	0	0	5.62551	15.8837	POLA1;DNA2
GRB2:SOS provides linkage to MAPK signaling for Integrins Homo sapiens R-HSA-354194	0.0593971	0.266587	0	0	5.62551	15.8837	RAP1B;RAP1A
p130Cas linkage to MAPK signaling for integrins Homo sapiens R-HSA-372708	0.0593971	0.266587	0	0	5.62551	15.8837	RAP1B;RAP1A
CREB phosphorylation through the activation of CaMKII Homo sapiens R-HSA-442729	0.0593971	0.266587	0	0	5.62551	15.8837	CREB1;CALM1
Transcriptional regulation of white adipocyte differentiation Homo sapiens R-HSA-381340	0.0601167	0.266587	0	0	2.47688	6.96367	MED1;TBL1XR1;MED19;CCNC;TBL1X
Transport of the SLBP Dependant Mature mRNA Homo sapiens R-HSA-159230	0.0615118	0.266587	0	0	3.54201	9.87698	NDC1;NUP155;NCBP2
Nuclear Pore Complex (NPC) Disassembly Homo sapiens R-HSA-3301854	0.0615118	0.266587	0	0	3.54201	9.87698	NDC1;NUP155;NEK7
Negative regulators of RIG-I/MDA5 signaling Homo sapiens R-HSA-936440	0.0615118	0.266587	0	0	3.54201	9.87698	RNF216;UBE2D3;TAX1BP1
EPHA-mediated growth cone collapse Homo sapiens R-HSA-3928663	0.0615118	0.266587	0	0	3.54201	9.87698	ROCK1;ROCK2;RHOA
Striated Muscle Contraction Homo sapiens R-HSA-390522	0.0615118	0.266587	0	0	3.54201	9.87698	TPM3;TMOD3;TPM1
Signaling by FGFR2 Homo sapiens R-HSA-5654738	0.0616237	0.266587	0	0	1.59711	4.45069	CHUK;ANGPT1;NCBP2;CSF2RB;IQGAP1;RAP1B;NRAS;RAP1A;CREB1;PRKAR2B;HNRNPH1;PIP4K2A;CALM1;PRKACB;MAPK3
Axon guidance Homo sapiens R-HSA-422475	0.0616273	0.266587	0	0	1.49125	4.15561	ITGB1;ACTR2;ROCK1;ANGPT1;ROCK2;CLTC;MSN;CSF2RB;IQGAP1;RHOA;RAP1B;CDC42;NRAS;ABLIM1;DLG1;RAP1A;CREB1;CALM1;PAK2;MAPK3
Platelet degranulation Homo sapiens R-HSA-114608	0.0623143	0.268344	0	0	2.22303	6.17015	APP;HGF;LAMP2;PLEK;FAM3C;CALM1
Assembly of the primary cilium Homo sapiens R-HSA-5617833	0.0640835	0.274726	0	0	1.85759	5.10386	PLK4;YWHAE;PRKAR2B;RP2;TRIP11;CEP192;YWHAG;RAB8A;EXOC2
Post NMDA receptor activation events Homo sapiens R-HSA-438064	0.0659973	0.279772	0	0	3.43114	9.32634	CREB1;CALM1;PRKACB
Synthesis of glycosylphosphatidylinositol (GPI) Homo sapiens R-HSA-162710	0.066714	0.279772	0	0	5.22342	14.1416	PIGN;PIGA
Cell-extracellular matrix interactions Homo sapiens R-HSA-446353	0.066714	0.279772	0	0	5.22342	14.1416	ITGB1;LIMS1
PKA activation Homo sapiens R-HSA-163615	0.066714	0.279772	0	0	5.22342	14.1416	PRKAR2B;PRKACB
Fatty acid, triacylglycerol, and ketone body metabolism Homo sapiens R-HSA-535734	0.0667239	0.279772	0	0	1.77555	4.80674	MED1;TBL1XR1;SP1;ACOX1;MED19;CCNC;ACSL4;TBL1X;GPD1L;HADH
Signaling by FGFR Homo sapiens R-HSA-190236	0.0676081	0.282242	0	0	1.57395	4.24027	CHUK;ANGPT1;NCBP2;CSF2RB;IQGAP1;RAP1B;NRAS;RAP1A;CREB1;PRKAR2B;HNRNPH1;PIP4K2A;CALM1;PRKACB;MAPK3
Separation of Sister Chromatids Homo sapiens R-HSA-2467813	0.0694133	0.288518	0	0	1.90726	5.08796	STAG1;XPO1;CENPH;CDC27;SPDL1;BUB1;CENPQ;SKA2
RNA Polymerase III Transcription Initiation Homo sapiens R-HSA-76046	0.070628	0.292296	0	0	3.327	8.81764	GTF3C2;GTF3C6;POLR3F
Mitotic G1-G1/S phases Homo sapiens R-HSA-453279	0.0724944	0.298727	0	0	1.99107	5.22506	DHFR;RBL2;POLA1;CCND2;CDK6;SKP2;TYMS
N-glycan trimming in the ER and Calnexin/Calreticulin cycle Homo sapiens R-HSA-532668	0.074311	0.301603	0	0	4.87494	12.6724	EDEM1;MLEC
PKA activation in glucagon signalling Homo sapiens R-HSA-164378	0.074311	0.301603	0	0	4.87494	12.6724	PRKAR2B;PRKACB
Response to elevated platelet cytosolic Ca2+ Homo sapiens R-HSA-76005	0.0744506	0.301603	0	0	2.1156	5.49553	APP;HGF;LAMP2;PLEK;FAM3C;CALM1
HIV Infection Homo sapiens R-HSA-162906	0.0751312	0.301603	0	0	1.73322	4.48648	NDC1;XPO1;CUL5;NUP155;AP1G1;NCBP2;PAK2;RAN;TAF2;TAF1
Signaling by Insulin receptor Homo sapiens R-HSA-74752	0.0751672	0.301603	0	0	1.60497	4.15372	ATP6V1A;PRKAA1;ANGPT1;CAB39L;CSF2RB;IQGAP1;RAP1B;NRAS;RAP1A;RRAGC;CALM1;ATP6V0A1;MAPK3
Transport of Mature mRNA Derived from an Intronless Transcript Homo sapiens R-HSA-159231	0.0754007	0.301603	0	0	3.22898	8.34671	NDC1;NUP155;NCBP2
Platelet Aggregation (Plug Formation) Homo sapiens R-HSA-76009	0.0754007	0.301603	0	0	3.22898	8.34671	RAP1B;RAP1A;SYK
MAP kinase activation in TLR cascade Homo sapiens R-HSA-450294	0.0761692	0.303407	0	0	2.6159	6.73542	CREB1;CHUK;TAB2;MAPK3
NGF signalling via TRKA from the plasma membrane Homo sapiens R-HSA-187037	0.077969	0.309288	0	0	1.53823	3.92471	RALB;CHUK;ANGPT1;CSF2RB;IQGAP1;RHOA;RAP1B;NRAS;RAP1A;CREB1;PRKAR2B;PIP4K2A;CALM1;PRKACB;MAPK3
DAP12 signaling Homo sapiens R-HSA-2424491	0.0789421	0.311854	0	0	1.56121	3.96398	SYK;CHUK;ANGPT1;CSF2RB;IQGAP1;RAP1B;NRAS;RAP1A;CREB1;PRKAR2B;PIP4K2A;CALM1;PRKACB;MAPK3
MAPK family signaling cascades Homo sapiens R-HSA-5683057	0.0798964	0.314325	0	0	1.62221	4.09937	RAP1B;CDC42;NRAS;XPO1;RAP1A;ANGPT1;CSF2RB;IQGAP1;CALM1;PRKACB;PAK2;MAPK3
Transport of Mature mRNAs Derived from Intronless Transcripts Homo sapiens R-HSA-159234	0.0803119	0.314665	0	0	3.13656	7.9099	NDC1;NUP155;NCBP2
Toll-Like Receptors Cascades Homo sapiens R-HSA-168898	0.0817152	0.318856	0	0	1.93079	4.83569	APP;CREB1;CHUK;UBE2D3;TAB2;HMGB1;MAPK3
Tie2 Signaling Homo sapiens R-HSA-210993	0.0821678	0.319319	0	0	4.57002	11.4204	NRAS;ANGPT1
Metabolism of nucleotides Homo sapiens R-HSA-15869	0.0833035	0.322422	0	0	2.23431	5.55286	PPAT;NUDT5;TYMS;ADSS;NME1
HIV Life Cycle Homo sapiens R-HSA-162587	0.0841214	0.324274	0	0	1.91628	4.74375	NDC1;XPO1;NUP155;NCBP2;RAN;TAF2;TAF1
mTOR signalling Homo sapiens R-HSA-165159	0.0853581	0.325109	0	0	3.04928	7.50397	PRKAA1;RRAGC;CAB39L
NS1 Mediated Effects on Host Pathways Homo sapiens R-HSA-168276	0.0853581	0.325109	0	0	3.04928	7.50397	NDC1;NUP155;KPNA3
Activation of NMDA receptor upon glutamate binding and postsynaptic events Homo sapiens R-HSA-442755	0.0853581	0.325109	0	0	3.04928	7.50397	CREB1;CALM1;PRKACB
Prostacyclin signalling through prostacyclin receptor Homo sapiens R-HSA-392851	0.0902654	0.341236	0	0	4.30097	10.3438	GNG10;GNB4
PKB-mediated events Homo sapiens R-HSA-109703	0.0905356	0.341236	0	0	2.96671	7.12608	PRKAA1;RRAGC;CAB39L
RNA Polymerase I, RNA Polymerase III, and Mitochondrial Transcription Homo sapiens R-HSA-504046	0.0906633	0.341236	0	0	1.99959	4.80021	GTF3C2;GTF3C6;H3F3A;MBD2;POLR3F;MAPK3
Mitotic Anaphase Homo sapiens R-HSA-68882	0.0929749	0.348565	0	0	1.7791	4.22612	STAG1;XPO1;CENPH;CDC27;SPDL1;BUB1;CENPQ;SKA2
Mitotic Metaphase and Anaphase Homo sapiens R-HSA-2555396	0.0953193	0.352398	0	0	1.76829	4.15641	STAG1;XPO1;CENPH;CDC27;SPDL1;BUB1;CENPQ;SKA2
Host Interactions with Influenza Factors Homo sapiens R-HSA-168253	0.0958405	0.352398	0	0	2.88849	6.77372	NDC1;NUP155;KPNA3
RNA Polymerase III Abortive And Retractive Initiation Homo sapiens R-HSA-749476	0.0958405	0.352398	0	0	2.88849	6.77372	GTF3C2;GTF3C6;POLR3F
RNA Polymerase III Transcription Homo sapiens R-HSA-74158	0.0958405	0.352398	0	0	2.88849	6.77372	GTF3C2;GTF3C6;POLR3F
TNF signaling Homo sapiens R-HSA-75893	0.0958405	0.352398	0	0	2.88849	6.77372	CHUK;TAX1BP1;TAB2
Syndecan interactions Homo sapiens R-HSA-3000170	0.0985852	0.355651	0	0	4.06182	9.41057	ITGB1;TRAPPC4
Lagging Strand Synthesis Homo sapiens R-HSA-69186	0.0985852	0.355651	0	0	4.06182	9.41057	POLA1;DNA2
G beta:gamma signalling through PLC beta Homo sapiens R-HSA-418217	0.0985852	0.355651	0	0	4.06182	9.41057	GNG10;GNB4
Hormone-sensitive lipase (HSL)-mediated triacylglycerol hydrolysis Homo sapiens R-HSA-163560	0.0985852	0.355651	0	0	4.06182	9.41057	PPP1CB;PRKACB
Signaling by Hippo Homo sapiens R-HSA-2028269	0.0985852	0.355651	0	0	4.06182	9.41057	YWHAE;STK3
Cytosolic sensors of pathogen-associated DNA Homo sapiens R-HSA-1834949	0.0997419	0.358471	0	0	2.36202	5.44486	APP;CHUK;POLR3F;HMGB1
DAP12 interactions Homo sapiens R-HSA-2172127	0.102298	0.366279	0	0	1.49216	3.40194	SYK;CHUK;ANGPT1;CSF2RB;IQGAP1;RAP1B;NRAS;RAP1A;CREB1;PRKAR2B;PIP4K2A;CALM1;PRKACB;MAPK3
Downstream signaling of activated FGFR2 Homo sapiens R-HSA-5654696	0.104356	0.369499	0	0	1.51212	3.41731	CHUK;ANGPT1;CSF2RB;IQGAP1;RAP1B;NRAS;RAP1A;CREB1;PRKAR2B;PIP4K2A;CALM1;PRKACB;MAPK3
Downstream signaling of activated FGFR4 Homo sapiens R-HSA-5654716	0.104356	0.369499	0	0	1.51212	3.41731	CHUK;ANGPT1;CSF2RB;IQGAP1;RAP1B;NRAS;RAP1A;CREB1;PRKAR2B;PIP4K2A;CALM1;PRKACB;MAPK3
Downstream signaling of activated FGFR3 Homo sapiens R-HSA-5654708	0.104356	0.369499	0	0	1.51212	3.41731	CHUK;ANGPT1;CSF2RB;IQGAP1;RAP1B;NRAS;RAP1A;CREB1;PRKAR2B;PIP4K2A;CALM1;PRKACB;MAPK3
TP53 Regulates Transcription of Cell Death Genes Homo sapiens R-HSA-5633008	0.106818	0.373711	0	0	2.74379	6.13684	BNIP3L;CHM;NDRG1
Signal transduction by L1 Homo sapiens R-HSA-445144	0.10711	0.373711	0	0	3.84784	8.5957	ITGB1;MAPK3
VxPx cargo-targeting to cilium Homo sapiens R-HSA-5620916	0.10711	0.373711	0	0	3.84784	8.5957	RAB8A;EXOC2
Presynaptic function of Kainate receptors Homo sapiens R-HSA-500657	0.10711	0.373711	0	0	3.84784	8.5957	GNG10;GNB4
Signaling by FGFR4 Homo sapiens R-HSA-5654743	0.109803	0.380331	0	0	1.49767	3.30846	CHUK;ANGPT1;CSF2RB;IQGAP1;RAP1B;NRAS;RAP1A;CREB1;PRKAR2B;PIP4K2A;CALM1;PRKACB;MAPK3
Downstream signaling of activated FGFR1 Homo sapiens R-HSA-5654687	0.109803	0.380331	0	0	1.49767	3.30846	CHUK;ANGPT1;CSF2RB;IQGAP1;RAP1B;NRAS;RAP1A;CREB1;PRKAR2B;PIP4K2A;CALM1;PRKACB;MAPK3
Signaling by FGFR3 Homo sapiens R-HSA-5654741	0.111655	0.38535	0	0	1.49291	3.27297	CHUK;ANGPT1;CSF2RB;IQGAP1;RAP1B;NRAS;RAP1A;CREB1;PRKAR2B;PIP4K2A;CALM1;PRKACB;MAPK3
Inositol phosphate metabolism Homo sapiens R-HSA-1483249	0.112482	0.386808	0	0	2.67673	5.84855	IMPA1;PPIP5K2;CALM1
RA biosynthesis pathway Homo sapiens R-HSA-5365859	0.115822	0.394043	0	0	3.65526	7.87965	RDH11;RDH13
Telomere C-strand (Lagging Strand) Synthesis Homo sapiens R-HSA-174417	0.115822	0.394043	0	0	3.65526	7.87965	POLA1;DNA2
ADP signalling through P2Y purinoceptor 12 Homo sapiens R-HSA-392170	0.115822	0.394043	0	0	3.65526	7.87965	GNG10;GNB4
Signaling by FGFR1 Homo sapiens R-HSA-5654736	0.117321	0.397727	0	0	1.47881	3.16886	CHUK;ANGPT1;CSF2RB;IQGAP1;RAP1B;NRAS;RAP1A;CREB1;PRKAR2B;PIP4K2A;CALM1;PRKACB;MAPK3
Signaling by ERBB2 Homo sapiens R-HSA-1227986	0.118258	0.398031	0	0	2.61286	5.57816	NRAS;CUL5;RHOA
DNA Damage Bypass Homo sapiens R-HSA-73893	0.124142	0.398031	0	0	2.55196	5.32424	UBE2B;USP1;DTL
G alpha (z) signalling events Homo sapiens R-HSA-418597	0.124142	0.398031	0	0	2.55196	5.32424	GNG10;RGS19;GNB4
Deadenylation of mRNA Homo sapiens R-HSA-429947	0.124706	0.398031	0	0	3.48102	7.24677	CNOT6;PABPC1
Downregulation of SMAD2/3:SMAD4 transcriptional activity Homo sapiens R-HSA-2173795	0.124706	0.398031	0	0	3.48102	7.24677	SMAD2;UBE2D3
Thromboxane signalling through TP receptor Homo sapiens R-HSA-428930	0.124706	0.398031	0	0	3.48102	7.24677	GNG10;GNB4
Branched-chain amino acid catabolism Homo sapiens R-HSA-70895	0.124706	0.398031	0	0	3.48102	7.24677	ACADSB;DLD
CLEC7A (Dectin-1) signaling Homo sapiens R-HSA-5607764	0.125597	0.398031	0	0	1.94787	4.04121	SYK;CHUK;UBA3;TAB2;CALM1
Transcriptional regulation by small RNAs Homo sapiens R-HSA-5578749	0.126256	0.398031	0	0	2.15294	4.45539	NDC1;NUP155;H3F3A;RAN
ISG15 antiviral mechanism Homo sapiens R-HSA-1169408	0.126256	0.398031	0	0	2.15294	4.45539	NDC1;NUP155;KPNA3;MAPK3
Antiviral mechanism by IFN-stimulated genes Homo sapiens R-HSA-1169410	0.126256	0.398031	0	0	2.15294	4.45539	NDC1;NUP155;KPNA3;MAPK3
Abacavir transmembrane transport Homo sapiens R-HSA-2161517	0.126571	0.398031	0	0	9.12852	18.8682	SLC22A3
N-glycan trimming and elongation in the cis-Golgi Homo sapiens R-HSA-964739	0.126571	0.398031	0	0	9.12852	18.8682	MANEA
PTK6 Regulates Proteins Involved in RNA Processing Homo sapiens R-HSA-8849468	0.126571	0.398031	0	0	9.12852	18.8682	KHDRBS1
Activation of RAS in B cells Homo sapiens R-HSA-1169092	0.126571	0.398031	0	0	9.12852	18.8682	NRAS
PKA-mediated phosphorylation of key metabolic factors Homo sapiens R-HSA-163358	0.126571	0.398031	0	0	9.12852	18.8682	PRKACB
Beta oxidation of hexanoyl-CoA to butanoyl-CoA Homo sapiens R-HSA-77350	0.126571	0.398031	0	0	9.12852	18.8682	HADH
Beta oxidation of lauroyl-CoA to decanoyl-CoA-CoA Homo sapiens R-HSA-77310	0.126571	0.398031	0	0	9.12852	18.8682	HADH
Beta oxidation of octanoyl-CoA to hexanoyl-CoA Homo sapiens R-HSA-77348	0.126571	0.398031	0	0	9.12852	18.8682	HADH
Beta oxidation of decanoyl-CoA to octanoyl-CoA-CoA Homo sapiens R-HSA-77346	0.126571	0.398031	0	0	9.12852	18.8682	HADH
tRNA processing in the mitochondrion Homo sapiens R-HSA-6785470	0.126571	0.398031	0	0	9.12852	18.8682	TRNT1
Trafficking of myristoylated proteins to the cilium Homo sapiens R-HSA-5624138	0.126571	0.398031	0	0	9.12852	18.8682	RP2
Downstream signal transduction Homo sapiens R-HSA-186763	0.127129	0.398477	0	0	1.45589	3.00285	CHUK;ANGPT1;CSF2RB;IQGAP1;RAP1B;NRAS;RAP1A;CREB1;PRKAR2B;PIP4K2A;CALM1;PRKACB;MAPK3
NOTCH1 Intracellular Domain Regulates Transcription Homo sapiens R-HSA-2122947	0.130129	0.405224	0	0	2.49384	5.0855	TBL1XR1;CCNC;TBL1X
Nucleotide-binding domain, leucine rich repeat containing receptor (NLR) signaling pathways Homo sapiens R-HSA-168643	0.130129	0.405224	0	0	2.49384	5.0855	APP;CHUK;TAB2
Gene Silencing by RNA Homo sapiens R-HSA-211000	0.133458	0.411133	0	0	1.9071	3.84084	NDC1;NUP155;H3F3A;TSN;RAN
Cell surface interactions at the vascular wall Homo sapiens R-HSA-202733	0.133458	0.411133	0	0	1.9071	3.84084	ITGB1;NRAS;ITGA4;ANGPT1;CD47
Nuclear Events (kinase and transcription factor activation) Homo sapiens R-HSA-198725	0.133747	0.411133	0	0	3.32262	6.68447	CREB1;MAPK3
IKK complex recruitment mediated by RIP1 Homo sapiens R-HSA-937041	0.133747	0.411133	0	0	3.32262	6.68447	CHUK;UBE2D3
Metabolism of carbohydrates Homo sapiens R-HSA-71387	0.13585	0.416049	0	0	1.48974	2.97382	NDC1;B4GALT1;GNPDA1;NUP155;RPE;CSGALNACT2;CHP1;CALM1;PRKACB;DERA;SLC25A13
Death Receptor Signalling Homo sapiens R-HSA-73887	0.136217	0.416049	0	0	2.43829	4.86075	CHUK;TAX1BP1;TAB2
IRS-mediated signalling Homo sapiens R-HSA-112399	0.140526	0.418223	0	0	1.47867	2.90169	RAP1B;NRAS;PRKAA1;RAP1A;RRAGC;ANGPT1;CAB39L;CSF2RB;IQGAP1;CALM1;MAPK3
MHC class II antigen presentation Homo sapiens R-HSA-2132295	0.141533	0.418223	0	0	1.86798	3.65232	SEC23A;AP1G1;KIF5B;CLTC;SEC24D
tRNA processing Homo sapiens R-HSA-72306	0.141533	0.418223	0	0	1.86798	3.65232	NDC1;NUP155;CSTF2;TRNT1;RAN
Post-translational modification: synthesis of GPI-anchored proteins Homo sapiens R-HSA-163125	0.14293	0.418223	0	0	3.178	6.18249	PIGN;PIGA
Antigen Presentation: Folding, assembly and peptide loading of class I MHC Homo sapiens R-HSA-983170	0.14293	0.418223	0	0	3.178	6.18249	SEC23A;SEC24D
Constitutive Signaling by AKT1 E17K in Cancer Homo sapiens R-HSA-5674400	0.14293	0.418223	0	0	3.178	6.18249	CREB1;CHUK
ADP signalling through P2Y purinoceptor 1 Homo sapiens R-HSA-418592	0.14293	0.418223	0	0	3.178	6.18249	GNG10;GNB4
Glyoxylate metabolism and glycine degradation Homo sapiens R-HSA-389661	0.14293	0.418223	0	0	3.178	6.18249	GCSH;DLD
Insulin receptor signalling cascade Homo sapiens R-HSA-74751	0.147697	0.418223	0	0	1.46237	2.79692	RAP1B;NRAS;PRKAA1;RAP1A;RRAGC;ANGPT1;CAB39L;CSF2RB;IQGAP1;CALM1;MAPK3
Deadenylation-dependent mRNA decay Homo sapiens R-HSA-429914	0.148674	0.418223	0	0	2.33429	4.44916	CNOT6;LSM6;PABPC1
Metabolism of non-coding RNA Homo sapiens R-HSA-194441	0.148674	0.418223	0	0	2.33429	4.44916	NDC1;NUP155;NCBP2
snRNP Assembly Homo sapiens R-HSA-191859	0.148674	0.418223	0	0	2.33429	4.44916	NDC1;NUP155;NCBP2
GDP-fucose biosynthesis Homo sapiens R-HSA-6787639	0.149897	0.418223	0	0	7.30244	13.8586	FPGT
Synthesis of Dolichyl-phosphate Homo sapiens R-HSA-446199	0.149897	0.418223	0	0	7.30244	13.8586	DOLPP1
DNA replication initiation Homo sapiens R-HSA-68952	0.149897	0.418223	0	0	7.30244	13.8586	POLA1
Telomere C-strand synthesis initiation Homo sapiens R-HSA-174430	0.149897	0.418223	0	0	7.30244	13.8586	POLA1
Negative feedback regulation of MAPK pathway Homo sapiens R-HSA-5674499	0.149897	0.418223	0	0	7.30244	13.8586	MAPK3
Fibronectin matrix formation Homo sapiens R-HSA-1566977	0.149897	0.418223	0	0	7.30244	13.8586	ITGB1
NADE modulates death signalling Homo sapiens R-HSA-205025	0.149897	0.418223	0	0	7.30244	13.8586	YWHAE
SMAD2/3 Phosphorylation Motif Mutants in Cancer Homo sapiens R-HSA-3304356	0.149897	0.418223	0	0	7.30244	13.8586	SMAD2
Methionine salvage pathway Homo sapiens R-HSA-1237112	0.149897	0.418223	0	0	7.30244	13.8586	ADI1
Beta-oxidation of very long chain fatty acids Homo sapiens R-HSA-390247	0.149897	0.418223	0	0	7.30244	13.8586	ACOX1
Pyrimidine biosynthesis Homo sapiens R-HSA-500753	0.149897	0.418223	0	0	7.30244	13.8586	TYMS
IGF1R signaling cascade Homo sapiens R-HSA-2428924	0.150129	0.418223	0	0	1.45701	2.76288	RAP1B;NRAS;PRKAA1;RAP1A;RRAGC;ANGPT1;CAB39L;CSF2RB;IQGAP1;CALM1;MAPK3
Signaling by Type 1 Insulin-like Growth Factor 1 Receptor (IGF1R) Homo sapiens R-HSA-2404192	0.150129	0.418223	0	0	1.45701	2.76288	RAP1B;NRAS;PRKAA1;RAP1A;RRAGC;ANGPT1;CAB39L;CSF2RB;IQGAP1;CALM1;MAPK3
IRS-related events triggered by IGF1R Homo sapiens R-HSA-2428928	0.150129	0.418223	0	0	1.45701	2.76288	RAP1B;NRAS;PRKAA1;RAP1A;RRAGC;ANGPT1;CAB39L;CSF2RB;IQGAP1;CALM1;MAPK3
Senescence-Associated Secretory Phenotype (SASP) Homo sapiens R-HSA-2559582	0.150357	0.418223	0	0	2.00496	3.79888	CDK6;CDC27;H3F3A;MAPK3
Signalling by NGF Homo sapiens R-HSA-166520	0.151226	0.418223	0	0	1.35452	2.55865	YWHAE;RALB;CHUK;ANGPT1;CSF2RB;IQGAP1;RHOA;RAP1B;NRAS;RAP1A;CREB1;PRKAR2B;PIP4K2A;CALM1;PRKACB;MAPK3
FGFR2 alternative splicing Homo sapiens R-HSA-6803529	0.15224	0.418223	0	0	3.04543	5.73239	NCBP2;HNRNPH1
Regulation of Hypoxia-inducible Factor (HIF) by oxygen Homo sapiens R-HSA-1234174	0.15224	0.418223	0	0	3.04543	5.73239	UBE2D3;HIF1AN
Cellular response to hypoxia Homo sapiens R-HSA-2262749	0.15224	0.418223	0	0	3.04543	5.73239	UBE2D3;HIF1AN
PTK6 Regulates RHO GTPases, RAS GTPase and MAP kinases Homo sapiens R-HSA-8849471	0.15224	0.418223	0	0	3.04543	5.73239	NRAS;RHOA
TNFR1-induced NFkappaB signaling pathway Homo sapiens R-HSA-5357956	0.15224	0.418223	0	0	3.04543	5.73239	CHUK;TAB2
WNT ligand biogenesis and trafficking Homo sapiens R-HSA-3238698	0.15224	0.418223	0	0	3.04543	5.73239	VPS26A;TMED5
Insulin receptor recycling Homo sapiens R-HSA-77387	0.15224	0.418223	0	0	3.04543	5.73239	ATP6V1A;ATP6V0A1
Nuclear Envelope Breakdown Homo sapiens R-HSA-2980766	0.155036	0.42347	0	0	2.28555	4.26048	NDC1;NUP155;NEK7
Cargo trafficking to the periciliary membrane Homo sapiens R-HSA-5620920	0.155036	0.42347	0	0	2.28555	4.26048	RP2;RAB8A;EXOC2
Glucose metabolism Homo sapiens R-HSA-70326	0.160456	0.435357	0	0	1.9513	3.57035	GNPDA1;CALM1;PRKACB;SLC25A13
EGFR downregulation Homo sapiens R-HSA-182971	0.161665	0.435357	0	0	2.92346	5.32721	CDC42;EPS15
VEGFR2 mediated vascular permeability Homo sapiens R-HSA-5218920	0.161665	0.435357	0	0	2.92346	5.32721	CALM1;PAK2
CREB phosphorylation through the activation of Ras Homo sapiens R-HSA-442742	0.161665	0.435357	0	0	2.92346	5.32721	CREB1;CALM1
Pyruvate metabolism Homo sapiens R-HSA-70268	0.161665	0.435357	0	0	2.92346	5.32721	PDK3;DLD
The role of Nef in HIV-1 replication and disease pathogenesis Homo sapiens R-HSA-164952	0.171192	0.444763	0	0	2.81087	4.96111	AP1G1;PAK2
Extension of Telomeres Homo sapiens R-HSA-180786	0.171192	0.444763	0	0	2.81087	4.96111	POLA1;DNA2
G-protein activation Homo sapiens R-HSA-202040	0.171192	0.444763	0	0	2.81087	4.96111	GNG10;GNB4
Adrenaline,noradrenaline inhibits insulin secretion Homo sapiens R-HSA-400042	0.171192	0.444763	0	0	2.81087	4.96111	GNG10;GNB4
Golgi-to-ER retrograde transport Homo sapiens R-HSA-8856688	0.171377	0.444763	0	0	1.74282	3.07415	KIF5B;GALNT1;TMED3;COPZ1;PAFAH1B2
Transmembrane transport of small molecules Homo sapiens R-HSA-382551	0.171905	0.444763	0	0	1.28066	2.255	NDC1;ATP6V1A;SLC14A1;SLC35A1;SLC22A3;ABCC1;NUP155;MMGT1;ABCB7;ATP11B;ANO6;MAGT1;ADD3;GNG10;PRKAR2B;GNB4;CALM1;PRKACB;SLC18A2;ATP6V0A1
POLB-Dependent Long Patch Base Excision Repair Homo sapiens R-HSA-110362	0.172601	0.444763	0	0	6.08505	10.69	PARG
NrCAM interactions Homo sapiens R-HSA-447038	0.172601	0.444763	0	0	6.08505	10.69	DLG1
IkBA variant leads to EDA-ID Homo sapiens R-HSA-5603029	0.172601	0.444763	0	0	6.08505	10.69	CHUK
Activation of NIMA Kinases NEK9, NEK6, NEK7 Homo sapiens R-HSA-2980767	0.172601	0.444763	0	0	6.08505	10.69	NEK7
CREB phosphorylation Homo sapiens R-HSA-199920	0.172601	0.444763	0	0	6.08505	10.69	CREB1
Loss of Function of TGFBR1 in Cancer Homo sapiens R-HSA-3656534	0.172601	0.444763	0	0	6.08505	10.69	SMAD2
TGFBR1 KD Mutants in Cancer Homo sapiens R-HSA-3656532	0.172601	0.444763	0	0	6.08505	10.69	SMAD2
Loss of Function of SMAD2/3 in Cancer Homo sapiens R-HSA-3304349	0.172601	0.444763	0	0	6.08505	10.69	SMAD2
SMAD2/3 MH2 Domain Mutants in Cancer Homo sapiens R-HSA-3315487	0.172601	0.444763	0	0	6.08505	10.69	SMAD2
Phosphate bond hydrolysis by NUDT proteins Homo sapiens R-HSA-2393930	0.172601	0.444763	0	0	6.08505	10.69	NUDT5
Fc epsilon receptor (FCERI) signaling Homo sapiens R-HSA-2454202	0.173635	0.446224	0	0	1.34863	2.36117	CHUK;ANGPT1;SYK;CSF2RB;IQGAP1;RAP1B;NRAS;RAP1A;CREB1;PIP4K2A;TAB2;CALM1;PAK2;MAPK3
Signaling by ERBB4 Homo sapiens R-HSA-1236394	0.174561	0.44632	0	0	1.38423	2.41614	RAP1B;NRAS;RAP1A;CREB1;CHUK;ANGPT1;PIP4K2A;CSF2RB;TAB2;IQGAP1;CALM1;MAPK3
Golgi Associated Vesicle Biogenesis Homo sapiens R-HSA-432722	0.174606	0.44632	0	0	2.15077	3.75357	AP1G1;CLTC;AP3S1
Signaling by PDGF Homo sapiens R-HSA-186797	0.177895	0.453514	0	0	1.35885	2.34615	CHUK;ANGPT1;CSF2RB;IQGAP1;RAP1B;NRAS;RAP1A;CREB1;PRKAR2B;PIP4K2A;CALM1;PRKACB;MAPK3
Neurotransmitter Receptor Binding And Downstream Transmission In The Postsynaptic Cell Homo sapiens R-HSA-112314	0.180089	0.453682	0	0	1.61514	2.76884	GNG10;DLG1;CREB1;GNB4;CALM1;PRKACB
COPI-independent Golgi-to-ER retrograde traffic Homo sapiens R-HSA-6811436	0.180808	0.453682	0	0	2.70663	4.6292	GALNT1;PAFAH1B2
Activation of BH3-only proteins Homo sapiens R-HSA-114452	0.180808	0.453682	0	0	2.70663	4.6292	YWHAE;YWHAG
Myogenesis Homo sapiens R-HSA-525793	0.180808	0.453682	0	0	2.70663	4.6292	CDC42;TCF12
CDO in myogenesis Homo sapiens R-HSA-375170	0.180808	0.453682	0	0	2.70663	4.6292	CDC42;TCF12
Transferrin endocytosis and recycling Homo sapiens R-HSA-917977	0.180808	0.453682	0	0	2.70663	4.6292	ATP6V1A;ATP6V0A1
Signal Transduction Homo sapiens R-HSA-162582	0.185284	0.45761	0	0	1.13031	1.90554	CYFIP2;ITGB1;YWHAE;APP;B4GALT1;NCF1;WIPF1;CAB39L;CLTC;UBE2D3;CCNC;PPP1CB;XPO1;KIF5B;PIP4K2A;PDK3;SPDL1;PRKACB;TMED5;YWHAG;ACTR2;PPP1R12A;CHUK;SYK;NCBP2;CYBB;RHOA;CREB1;RRAGC;HNRNPH1;TBL1XR1;TAX1BP1;DLD;ATP6V1A;KHDRBS1;PRKAA1;RALB;CALCRL;RGS19;ROCK1;CUL5;ROCK2;VPS26A;CSF2RB;IQGAP1;SKA2;STK3;CDC42;RAP1B;NRAS;GNG10;RAP1A;PRKAR2B;RDH11;RDH13;TBL1X;EPS15;PAK2;BUB1;CD55;ATP6V0A1;MAPK3;SMAD2;ANGPT1;CSNK…
Class B/2 (Secretin family receptors) Homo sapiens R-HSA-373080	0.186722	0.45761	0	0	1.82887	3.06909	GNG10;CALCRL;GNB4;CD55
Amine compound SLC transporters Homo sapiens R-HSA-425428	0.190503	0.45761	0	0	2.60983	4.32733	SLC14A1;SLC18A2
Regulation of Glucokinase by Glucokinase Regulatory Protein Homo sapiens R-HSA-170822	0.190503	0.45761	0	0	2.60983	4.32733	NDC1;NUP155
Transport of Ribonucleoproteins into the Host Nucleus Homo sapiens R-HSA-168271	0.190503	0.45761	0	0	2.60983	4.32733	NDC1;NUP155
MAPK targets/ Nuclear events mediated by MAP kinases Homo sapiens R-HSA-450282	0.190503	0.45761	0	0	2.60983	4.32733	CREB1;MAPK3
Glucagon-type ligand receptors Homo sapiens R-HSA-420092	0.190503	0.45761	0	0	2.60983	4.32733	GNG10;GNB4
Metabolism of steroid hormones Homo sapiens R-HSA-196071	0.190503	0.45761	0	0	2.60983	4.32733	STARD4;SRD5A1
Defective CSF2RB causes pulmonary surfactant metabolism dysfunction 5 (SMDP5) Homo sapiens R-HSA-5688849	0.194701	0.45761	0	0	5.21549	8.53407	CSF2RB
Defective CSF2RA causes pulmonary surfactant metabolism dysfunction 4 (SMDP4) Homo sapiens R-HSA-5688890	0.194701	0.45761	0	0	5.21549	8.53407	CSF2RB
AMPK inhibits chREBP transcriptional activation activity Homo sapiens R-HSA-163680	0.194701	0.45761	0	0	5.21549	8.53407	ADIPOR1
Nef and signal transduction Homo sapiens R-HSA-164944	0.194701	0.45761	0	0	5.21549	8.53407	PAK2
IKBKG deficiency causes anhidrotic ectodermal dysplasia with immunodeficiency (EDA-ID) (via TLR) Homo sapiens R-HSA-5603027	0.194701	0.45761	0	0	5.21549	8.53407	CHUK
Formyl peptide receptors bind formyl peptides and many other ligands Homo sapiens R-HSA-444473	0.194701	0.45761	0	0	5.21549	8.53407	APP
Regulation of cytoskeletal remodeling and cell spreading by IPP complex components Homo sapiens R-HSA-446388	0.194701	0.45761	0	0	5.21549	8.53407	LIMS1
Sema4D mediated inhibition of cell attachment and migration Homo sapiens R-HSA-416550	0.194701	0.45761	0	0	5.21549	8.53407	RHOA
Axonal growth inhibition (RHOA activation) Homo sapiens R-HSA-193634	0.194701	0.45761	0	0	5.21549	8.53407	RHOA
Signaling by TGF-beta Receptor Complex in Cancer Homo sapiens R-HSA-3304351	0.194701	0.45761	0	0	5.21549	8.53407	SMAD2
mitochondrial fatty acid beta-oxidation of saturated fatty acids Homo sapiens R-HSA-77286	0.194701	0.45761	0	0	5.21549	8.53407	HADH
ChREBP activates metabolic gene expression Homo sapiens R-HSA-163765	0.194701	0.45761	0	0	5.21549	8.53407	MLX
Nicotinamide salvaging Homo sapiens R-HSA-197264	0.194701	0.45761	0	0	5.21549	8.53407	NAMPT
Constitutive Signaling by NOTCH1 HD+PEST Domain Mutants Homo sapiens R-HSA-2894862	0.194819	0.45761	0	0	2.03097	3.32202	TBL1XR1;CCNC;TBL1X
Signaling by NOTCH1 in Cancer Homo sapiens R-HSA-2644603	0.194819	0.45761	0	0	2.03097	3.32202	TBL1XR1;CCNC;TBL1X
Signaling by NOTCH1 PEST Domain Mutants in Cancer Homo sapiens R-HSA-2644602	0.194819	0.45761	0	0	2.03097	3.32202	TBL1XR1;CCNC;TBL1X
Constitutive Signaling by NOTCH1 PEST Domain Mutants Homo sapiens R-HSA-2644606	0.194819	0.45761	0	0	2.03097	3.32202	TBL1XR1;CCNC;TBL1X
Signaling by NOTCH1 HD+PEST Domain Mutants in Cancer Homo sapiens R-HSA-2894858	0.194819	0.45761	0	0	2.03097	3.32202	TBL1XR1;CCNC;TBL1X
NOD1/2 Signaling Pathway Homo sapiens R-HSA-168638	0.200264	0.4681	0	0	2.5197	4.05198	CHUK;TAB2
Regulation of TNFR1 signaling Homo sapiens R-HSA-5357905	0.200264	0.4681	0	0	2.5197	4.05198	CHUK;TAX1BP1
Transmission across Chemical Synapses Homo sapiens R-HSA-112315	0.203976	0.475611	0	0	1.44322	2.29436	GNG10;DLG1;CREB1;GNB4;CALM1;PRKACB;SLC18A2;GLS
Vpr-mediated nuclear import of PICs Homo sapiens R-HSA-180910	0.210083	0.479577	0	0	2.43559	3.80014	NDC1;NUP155
DNA strand elongation Homo sapiens R-HSA-69190	0.210083	0.479577	0	0	2.43559	3.80014	POLA1;DNA2
Gluconeogenesis Homo sapiens R-HSA-70263	0.210083	0.479577	0	0	2.43559	3.80014	PRKACB;SLC25A13
Signaling by Robo receptor Homo sapiens R-HSA-376176	0.210083	0.479577	0	0	2.43559	3.80014	CDC42;PAK2
Signal amplification Homo sapiens R-HSA-392518	0.210083	0.479577	0	0	2.43559	3.80014	GNG10;GNB4
Signalling to RAS Homo sapiens R-HSA-167044	0.213134	0.479577	0	0	1.39089	2.15008	RAP1B;NRAS;RAP1A;RALB;ANGPT1;CSF2RB;IQGAP1;CALM1;MAPK3
Regulation of TP53 Activity through Phosphorylation Homo sapiens R-HSA-6804756	0.214253	0.479577	0	0	1.72084	2.65113	PRKAA1;DNA2;TAF2;TAF1
PI Metabolism Homo sapiens R-HSA-1483255	0.21557	0.479577	0	0	1.92378	2.95198	MTMR2;SACM1L;PIP4K2A
Organic cation transport Homo sapiens R-HSA-549127	0.216211	0.479577	0	0	4.56332	6.98873	SLC22A3
Transport of nucleotide sugars Homo sapiens R-HSA-727802	0.216211	0.479577	0	0	4.56332	6.98873	SLC35A1
Cohesin Loading onto Chromatin Homo sapiens R-HSA-2470946	0.216211	0.479577	0	0	4.56332	6.98873	STAG1
Formation of annular gap junctions Homo sapiens R-HSA-196025	0.216211	0.479577	0	0	4.56332	6.98873	CLTC
AKT phosphorylates targets in the nucleus Homo sapiens R-HSA-198693	0.216211	0.479577	0	0	4.56332	6.98873	CREB1
EGFR Transactivation by Gastrin Homo sapiens R-HSA-2179392	0.216211	0.479577	0	0	4.56332	6.98873	NRAS
SHC-related events triggered by IGF1R Homo sapiens R-HSA-2428933	0.216211	0.479577	0	0	4.56332	6.98873	NRAS
Small interfering RNA (siRNA) biogenesis Homo sapiens R-HSA-426486	0.216211	0.479577	0	0	4.56332	6.98873	TSN
CHL1 interactions Homo sapiens R-HSA-447041	0.216211	0.479577	0	0	4.56332	6.98873	ITGB1
RHO GTPases Activate Rhotekin and Rhophilins Homo sapiens R-HSA-5666185	0.216211	0.479577	0	0	4.56332	6.98873	RHOA
Inactivation of Cdc42 and Rac Homo sapiens R-HSA-428543	0.216211	0.479577	0	0	4.56332	6.98873	CDC42
p75NTR regulates axonogenesis Homo sapiens R-HSA-193697	0.216211	0.479577	0	0	4.56332	6.98873	RHOA
Pregnenolone biosynthesis Homo sapiens R-HSA-196108	0.216211	0.479577	0	0	4.56332	6.98873	STARD4
Regulation of TP53 Activity Homo sapiens R-HSA-5633007	0.217155	0.480556	0	0	1.51418	2.31238	PRKAA1;CCNG1;DNA2;RFFL;TAF2;TAF1
CD28 co-stimulation Homo sapiens R-HSA-389356	0.219948	0.485612	0	0	2.3569	3.56921	CDC42;PAK2
Infectious disease Homo sapiens R-HSA-5663205	0.222177	0.488605	0	0	1.30884	1.96886	NDC1;XPO1;CUL5;NUP155;AP1G1;NCBP2;CALM1;PAK2;KPNA3;RAN;TAF2;TAF1
Ca2+ pathway Homo sapiens R-HSA-4086398	0.222588	0.488605	0	0	1.89051	2.84037	GNG10;GNB4;CALM1
The citric acid (TCA) cycle and respiratory electron transport Homo sapiens R-HSA-1428517	0.225726	0.488605	0	0	1.49343	2.22287	NDUFB8;NDUFAF4;PDK3;SUCLG2;DLD;IDH3A
Signaling by NOTCH Homo sapiens R-HSA-157118	0.227412	0.488605	0	0	1.5631	2.31494	B4GALT1;CREB1;TBL1XR1;CCNC;TBL1X
Purine metabolism Homo sapiens R-HSA-73847	0.22985	0.488605	0	0	2.28313	3.35695	PPAT;ADSS
MAPK6/MAPK4 signaling Homo sapiens R-HSA-5687128	0.231279	0.488605	0	0	1.66192	2.43327	CDC42;XPO1;PRKACB;PAK2
Interleukin-2 signaling Homo sapiens R-HSA-451927	0.233042	0.488605	0	0	1.35612	1.97524	RAP1B;NRAS;RAP1A;SYK;ANGPT1;CSF2RB;IQGAP1;CALM1;MAPK3
Signalling to ERKs Homo sapiens R-HSA-187687	0.236424	0.488605	0	0	1.35049	1.94758	RAP1B;NRAS;RAP1A;RALB;ANGPT1;CSF2RB;IQGAP1;CALM1;MAPK3
Signaling by FGFR in disease Homo sapiens R-HSA-1226099	0.236755	0.488605	0	0	1.82731	2.63266	NRAS;CPSF6;NCBP2
Interaction With The Zona Pellucida Homo sapiens R-HSA-1300644	0.237147	0.488605	0	0	4.05608	5.83699	B4GALT1
Abacavir transport and metabolism Homo sapiens R-HSA-2161522	0.237147	0.488605	0	0	4.05608	5.83699	SLC22A3
Diseases associated with surfactant metabolism Homo sapiens R-HSA-5687613	0.237147	0.488605	0	0	4.05608	5.83699	CSF2RB
Establishment of Sister Chromatid Cohesion Homo sapiens R-HSA-2468052	0.237147	0.488605	0	0	4.05608	5.83699	STAG1
Gap junction degradation Homo sapiens R-HSA-190873	0.237147	0.488605	0	0	4.05608	5.83699	CLTC
Nef mediated downregulation of MHC class I complex cell surface expression Homo sapiens R-HSA-164940	0.237147	0.488605	0	0	4.05608	5.83699	AP1G1
ER Quality Control Compartment (ERQC) Homo sapiens R-HSA-901032	0.237147	0.488605	0	0	4.05608	5.83699	EDEM1
SLBP independent Processing of Histone Pre-mRNAs Homo sapiens R-HSA-111367	0.237147	0.488605	0	0	4.05608	5.83699	NCBP2
Removal of the Flap Intermediate from the C-strand Homo sapiens R-HSA-174437	0.237147	0.488605	0	0	4.05608	5.83699	DNA2
Signal attenuation Homo sapiens R-HSA-74749	0.237147	0.488605	0	0	4.05608	5.83699	MAPK3
MAPK3 (ERK1) activation Homo sapiens R-HSA-110056	0.237147	0.488605	0	0	4.05608	5.83699	MAPK3
IRAK2 mediated activation of TAK1 complex upon TLR7/8 or 9 stimulation Homo sapiens R-HSA-975163	0.237147	0.488605	0	0	4.05608	5.83699	TAB2
IRAK2 mediated activation of TAK1 complex Homo sapiens R-HSA-937042	0.237147	0.488605	0	0	4.05608	5.83699	TAB2
MASTL Facilitates Mitotic Progression Homo sapiens R-HSA-2465910	0.237147	0.488605	0	0	4.05608	5.83699	ARPP19
Signaling by FGFR3 fusions in cancer Homo sapiens R-HSA-8853334	0.237147	0.488605	0	0	4.05608	5.83699	NRAS
Activation of the AP-1 family of transcription factors Homo sapiens R-HSA-450341	0.237147	0.488605	0	0	4.05608	5.83699	MAPK3
IRAK1 recruits IKK complex Homo sapiens R-HSA-937039	0.237147	0.488605	0	0	4.05608	5.83699	CHUK
IRAK1 recruits IKK complex upon TLR7/8 or 9 stimulation Homo sapiens R-HSA-975144	0.237147	0.488605	0	0	4.05608	5.83699	CHUK
Synthesis of pyrophosphates in the cytosol Homo sapiens R-HSA-1855167	0.237147	0.488605	0	0	4.05608	5.83699	PPIP5K2
Synthesis of PIPs at the late endosome membrane Homo sapiens R-HSA-1660517	0.237147	0.488605	0	0	4.05608	5.83699	MTMR2
Calcitonin-like ligand receptors Homo sapiens R-HSA-419812	0.237147	0.488605	0	0	4.05608	5.83699	CALCRL
Urea cycle Homo sapiens R-HSA-70635	0.237147	0.488605	0	0	4.05608	5.83699	SLC25A15
Interactions of Vpr with host cellular proteins Homo sapiens R-HSA-176033	0.239781	0.49191	0	0	2.21383	3.16142	NDC1;NUP155
Regulation of TP53 Degradation Homo sapiens R-HSA-6804757	0.239781	0.49191	0	0	2.21383	3.16142	CCNG1;RFFL
PI3K/AKT activation Homo sapiens R-HSA-198203	0.242198	0.495155	0	0	1.52379	2.16073	CREB1;CHUK;PIP4K2A;RHOA;MAPK3
Diseases of signal transduction Homo sapiens R-HSA-5663202	0.242398	0.495155	0	0	1.31721	1.86671	SMAD2;NRAS;CPSF6;CREB1;CHUK;CSNK1A1;TBL1XR1;NCBP2;CCNC;TBL1X
RNA Polymerase II Pre-transcription Events Homo sapiens R-HSA-674695	0.243897	0.497154	0	0	1.79726	2.53595	NCBP2;TAF2;TAF1
FCERI mediated MAPK activation Homo sapiens R-HSA-2871796	0.245617	0.499596	0	0	1.31242	1.84261	RAP1B;NRAS;RAP1A;SYK;ANGPT1;CSF2RB;IQGAP1;CALM1;PAK2;MAPK3
Regulation of TP53 Expression and Degradation Homo sapiens R-HSA-6806003	0.249731	0.506884	0	0	2.14861	2.98092	CCNG1;RFFL
Signaling by Interleukins Homo sapiens R-HSA-449147	0.250813	0.507618	0	0	1.25662	1.73796	CHUK;ANGPT1;SYK;HGF;CSF2RB;IQGAP1;RAP1B;IL1RL1;NRAS;RAP1A;TAB2;CALM1;MAPK3
Signaling by SCF-KIT Homo sapiens R-HSA-1433557	0.253199	0.507618	0	0	1.28285	1.7621	RAP1B;NRAS;RAP1A;CREB1;CHUK;ANGPT1;PIP4K2A;CSF2RB;IQGAP1;CALM1;MAPK3
L1CAM interactions Homo sapiens R-HSA-373760	0.254468	0.507618	0	0	1.58934	2.17514	ITGB1;DLG1;MSN;MAPK3
SUMO E3 ligases SUMOylate target proteins Homo sapiens R-HSA-3108232	0.254468	0.507618	0	0	1.58934	2.17514	NDC1;STAG1;NUP155;SP3
Uptake and function of anthrax toxins Homo sapiens R-HSA-5210891	0.257526	0.507618	0	0	3.65028	4.9521	CALM1
SLBP Dependent Processing of Replication-Dependent Histone Pre-mRNAs Homo sapiens R-HSA-77588	0.257526	0.507618	0	0	3.65028	4.9521	NCBP2
Processive synthesis on the C-strand of the telomere Homo sapiens R-HSA-174414	0.257526	0.507618	0	0	3.65028	4.9521	DNA2
Signaling by FGFR4 in disease Homo sapiens R-HSA-5655291	0.257526	0.507618	0	0	3.65028	4.9521	NRAS
Recruitment of NuMA to mitotic centrosomes Homo sapiens R-HSA-380320	0.257526	0.507618	0	0	3.65028	4.9521	TUBGCP4
Interleukin-7 signaling Homo sapiens R-HSA-1266695	0.257526	0.507618	0	0	3.65028	4.9521	HGF
Sodium/Calcium exchangers Homo sapiens R-HSA-425561	0.257526	0.507618	0	0	3.65028	4.9521	CALM1
CLEC7A (Dectin-1) induces NFAT activation Homo sapiens R-HSA-5607763	0.257526	0.507618	0	0	3.65028	4.9521	CALM1
Synthesis of IP2, IP, and Ins in the cytosol Homo sapiens R-HSA-1855183	0.257526	0.507618	0	0	3.65028	4.9521	IMPA1
Androgen biosynthesis Homo sapiens R-HSA-193048	0.257526	0.507618	0	0	3.65028	4.9521	SRD5A1
O-linked glycosylation of mucins Homo sapiens R-HSA-913709	0.258278	0.508054	0	0	1.74002	2.3555	GALNT7;GALNT1;GCNT1
Steroid hormones Homo sapiens R-HSA-209943	0.259692	0.509786	0	0	2.08711	2.81396	STARD4;SRD5A1
Interleukin-3, 5 and GM-CSF signaling Homo sapiens R-HSA-512988	0.26409	0.515913	0	0	1.30707	1.74033	RAP1B;NRAS;RAP1A;SYK;ANGPT1;CSF2RB;IQGAP1;CALM1;MAPK3
Signaling by Wnt Homo sapiens R-HSA-195721	0.26524	0.515913	0	0	1.28438	1.70453	GNG10;XPO1;CSNK1A1;H3F3A;CLTC;GNB4;VPS26A;CALM1;TMED5;RHOA
Integrin cell surface interactions Homo sapiens R-HSA-216083	0.265512	0.515913	0	0	1.71275	2.27127	ITGB1;ITGA4;CD47
Transcription of the HIV genome Homo sapiens R-HSA-167172	0.265512	0.515913	0	0	1.71275	2.27127	NCBP2;TAF2;TAF1
Signaling by PTK6 Homo sapiens R-HSA-8848021	0.265512	0.515913	0	0	1.71275	2.27127	KHDRBS1;NRAS;RHOA
Signaling by FGFR1 in disease Homo sapiens R-HSA-5655302	0.269658	0.522651	0	0	2.02903	2.65925	NRAS;CPSF6
Apoptosis Homo sapiens R-HSA-109581	0.270073	0.522651	0	0	1.39758	1.82952	YWHAE;ROCK1;HMGB1;DNM1L;PAK2;YWHAG
Cell-Cell communication Homo sapiens R-HSA-1500931	0.272482	0.525063	0	0	1.45078	1.88627	ITGB1;IQGAP1;CD47;SKAP2;LIMS1
Amyloid fiber formation Homo sapiens R-HSA-977225	0.272769	0.525063	0	0	1.68631	2.19074	APP;H3F3A;ITM2B
Hyaluronan uptake and degradation Homo sapiens R-HSA-2160916	0.277361	0.525063	0	0	3.31827	4.25547	CHP1
Endosomal/Vacuolar pathway Homo sapiens R-HSA-1236977	0.277361	0.525063	0	0	3.31827	4.25547	LNPEP
Inhibition of replication initiation of damaged DNA by RB1/E2F1 Homo sapiens R-HSA-113501	0.277361	0.525063	0	0	3.31827	4.25547	POLA1
NOTCH2 intracellular domain regulates transcription Homo sapiens R-HSA-2197563	0.277361	0.525063	0	0	3.31827	4.25547	CREB1
NF-kB activation through FADD/RIP-1 pathway mediated by caspase-8 and -10 Homo sapiens R-HSA-933543	0.277361	0.525063	0	0	3.31827	4.25547	CHUK
ERKs are inactivated Homo sapiens R-HSA-202670	0.277361	0.525063	0	0	3.31827	4.25547	MAPK3
Reduction of cytosolic Ca++ levels Homo sapiens R-HSA-418359	0.277361	0.525063	0	0	3.31827	4.25547	CALM1
The NLRP3 inflammasome Homo sapiens R-HSA-844456	0.277361	0.525063	0	0	3.31827	4.25547	APP
Lysine catabolism Homo sapiens R-HSA-71064	0.277361	0.525063	0	0	3.31827	4.25547	DLD
NCAM signaling for neurite out-growth Homo sapiens R-HSA-375165	0.28187	0.532545	0	0	1.28131	1.62254	RAP1B;NRAS;RAP1A;CREB1;ANGPT1;CSF2RB;IQGAP1;CALM1;MAPK3
Programmed Cell Death Homo sapiens R-HSA-5357801	0.283784	0.534583	0	0	1.37116	1.72704	YWHAE;ROCK1;HMGB1;DNM1L;PAK2;YWHAG
SUMOylation Homo sapiens R-HSA-2990846	0.284067	0.534583	0	0	1.50702	1.89666	NDC1;STAG1;NUP155;SP3
PRC2 methylates histones and DNA Homo sapiens R-HSA-212300	0.289572	0.535119	0	0	1.92204	2.38209	AEBP2;H3F3A
Negative regulation of MAPK pathway Homo sapiens R-HSA-5675221	0.289572	0.535119	0	0	1.92204	2.38209	NRAS;MAPK3
GRB2 events in EGFR signaling Homo sapiens R-HSA-179812	0.292526	0.535119	0	0	1.28902	1.58447	RAP1B;NRAS;RAP1A;ANGPT1;CSF2RB;IQGAP1;CALM1;MAPK3
SHC1 events in EGFR signaling Homo sapiens R-HSA-180336	0.292526	0.535119	0	0	1.28902	1.58447	RAP1B;NRAS;RAP1A;ANGPT1;CSF2RB;IQGAP1;CALM1;MAPK3
SOS-mediated signalling Homo sapiens R-HSA-112412	0.292526	0.535119	0	0	1.28902	1.58447	RAP1B;NRAS;RAP1A;ANGPT1;CSF2RB;IQGAP1;CALM1;MAPK3
SHC1 events in ERBB4 signaling Homo sapiens R-HSA-1250347	0.292526	0.535119	0	0	1.28902	1.58447	RAP1B;NRAS;RAP1A;ANGPT1;CSF2RB;IQGAP1;CALM1;MAPK3
RAF/MAP kinase cascade Homo sapiens R-HSA-5673001	0.292526	0.535119	0	0	1.28902	1.58447	RAP1B;NRAS;RAP1A;ANGPT1;CSF2RB;IQGAP1;CALM1;MAPK3
FRS-mediated FGFR2 signaling Homo sapiens R-HSA-5654700	0.296418	0.535119	0	0	1.2833	1.56048	RAP1B;NRAS;RAP1A;ANGPT1;CSF2RB;IQGAP1;CALM1;MAPK3
FRS-mediated FGFR4 signaling Homo sapiens R-HSA-5654712	0.296418	0.535119	0	0	1.2833	1.56048	RAP1B;NRAS;RAP1A;ANGPT1;CSF2RB;IQGAP1;CALM1;MAPK3
FRS-mediated FGFR3 signaling Homo sapiens R-HSA-5654706	0.296418	0.535119	0	0	1.2833	1.56048	RAP1B;NRAS;RAP1A;ANGPT1;CSF2RB;IQGAP1;CALM1;MAPK3
FRS-mediated FGFR1 signaling Homo sapiens R-HSA-5654693	0.296418	0.535119	0	0	1.2833	1.56048	RAP1B;NRAS;RAP1A;ANGPT1;CSF2RB;IQGAP1;CALM1;MAPK3
Cytosolic iron-sulfur cluster assembly Homo sapiens R-HSA-2564830	0.296667	0.535119	0	0	3.04159	3.69597	ABCB7
Dissolution of Fibrin Clot Homo sapiens R-HSA-75205	0.296667	0.535119	0	0	3.04159	3.69597	SERPINE2
Mitotic Telophase/Cytokinesis Homo sapiens R-HSA-68884	0.296667	0.535119	0	0	3.04159	3.69597	STAG1
WNT5A-dependent internalization of FZD2, FZD5 and ROR2 Homo sapiens R-HSA-5140745	0.296667	0.535119	0	0	3.04159	3.69597	CLTC
AKT phosphorylates targets in the cytosol Homo sapiens R-HSA-198323	0.296667	0.535119	0	0	3.04159	3.69597	CHUK
Activation of DNA fragmentation factor Homo sapiens R-HSA-211227	0.296667	0.535119	0	0	3.04159	3.69597	HMGB1
Apoptosis induced DNA fragmentation Homo sapiens R-HSA-140342	0.296667	0.535119	0	0	3.04159	3.69597	HMGB1
Platelet Adhesion to exposed collagen Homo sapiens R-HSA-75892	0.296667	0.535119	0	0	3.04159	3.69597	ITGB1
Signaling by Activin Homo sapiens R-HSA-1502540	0.296667	0.535119	0	0	3.04159	3.69597	SMAD2
alpha-linolenic (omega3) and linoleic (omega6) acid metabolism Homo sapiens R-HSA-2046104	0.296667	0.535119	0	0	3.04159	3.69597	ACOX1
alpha-linolenic acid (ALA) metabolism Homo sapiens R-HSA-2046106	0.296667	0.535119	0	0	3.04159	3.69597	ACOX1
Disease Homo sapiens R-HSA-1643685	0.29863	0.537572	0	0	1.14683	1.386	NDC1;SMAD2;CPSF6;CUL5;CHUK;NUP155;CSNK1A1;NCBP2;CCNC;CSF2RB;NRAS;XPO1;CREB1;AP1G1;TBL1XR1;TBL1X;CALM1;KPNA3;PAK2;RAN;TAF2;TAF1
Condensation of Prophase Chromosomes Homo sapiens R-HSA-2299718	0.299507	0.537572	0	0	1.87266	2.25772	H3F3A;PHF8
Signaling by NOTCH1 Homo sapiens R-HSA-1980143	0.301975	0.537572	0	0	1.58823	1.90176	TBL1XR1;CCNC;TBL1X
ARMS-mediated activation Homo sapiens R-HSA-170984	0.308168	0.537572	0	0	1.26644	1.49074	RAP1B;NRAS;RAP1A;ANGPT1;CSF2RB;IQGAP1;CALM1;MAPK3
Signalling to p38 via RIT and RIN Homo sapiens R-HSA-187706	0.308168	0.537572	0	0	1.26644	1.49074	RAP1B;NRAS;RAP1A;ANGPT1;CSF2RB;IQGAP1;CALM1;MAPK3
NoRC negatively regulates rRNA expression Homo sapiens R-HSA-427413	0.309305	0.537572	0	0	1.56546	1.83695	H3F3A;MBD2;SMARCA5
Non-integrin membrane-ECM interactions Homo sapiens R-HSA-3000171	0.309419	0.537572	0	0	1.82575	2.14172	ITGB1;TRAPPC4
Intrinsic Pathway for Apoptosis Homo sapiens R-HSA-109606	0.309419	0.537572	0	0	1.82575	2.14172	YWHAE;YWHAG
Glucose transport Homo sapiens R-HSA-70153	0.309419	0.537572	0	0	1.82575	2.14172	NDC1;NUP155
Viral Messenger RNA Synthesis Homo sapiens R-HSA-168325	0.309419	0.537572	0	0	1.82575	2.14172	NDC1;NUP155
Netrin-1 signaling Homo sapiens R-HSA-373752	0.309419	0.537572	0	0	1.82575	2.14172	CDC42;ABLIM1
Cooperation of PDCL (PhLP1) and TRiC/CCT in G-protein beta folding Homo sapiens R-HSA-6814122	0.309419	0.537572	0	0	1.82575	2.14172	GNG10;GNB4
Frs2-mediated activation Homo sapiens R-HSA-170968	0.312107	0.537572	0	0	1.26092	1.46822	RAP1B;NRAS;RAP1A;ANGPT1;CSF2RB;IQGAP1;CALM1;MAPK3
Nonsense-Mediated Decay (NMD) Homo sapiens R-HSA-927802	0.314139	0.537572	0	0	1.43278	1.65904	RBM8A;NCBP2;PABPC1;SMG7
Nonsense Mediated Decay (NMD) enhanced by the Exon Junction Complex (EJC) Homo sapiens R-HSA-975957	0.314139	0.537572	0	0	1.43278	1.65904	RBM8A;NCBP2;PABPC1;SMG7
Organic cation/anion/zwitterion transport Homo sapiens R-HSA-549132	0.315458	0.537572	0	0	2.80748	3.23907	SLC22A3
SUMOylation of transcription factors Homo sapiens R-HSA-3232118	0.315458	0.537572	0	0	2.80748	3.23907	SP3
Polymerase switching on the C-strand of the telomere Homo sapiens R-HSA-174411	0.315458	0.537572	0	0	2.80748	3.23907	POLA1
Polymerase switching Homo sapiens R-HSA-69091	0.315458	0.537572	0	0	2.80748	3.23907	POLA1
Leading Strand Synthesis Homo sapiens R-HSA-69109	0.315458	0.537572	0	0	2.80748	3.23907	POLA1
AMER1 mutants destabilize the destruction complex Homo sapiens R-HSA-4839748	0.315458	0.537572	0	0	2.80748	3.23907	CSNK1A1
Truncations of AMER1 destabilize the destruction complex Homo sapiens R-HSA-5467348	0.315458	0.537572	0	0	2.80748	3.23907	CSNK1A1
truncated APC mutants destabilize the destruction complex Homo sapiens R-HSA-4839744	0.315458	0.537572	0	0	2.80748	3.23907	CSNK1A1
AXIN missense mutants destabilize the destruction complex Homo sapiens R-HSA-5467340	0.315458	0.537572	0	0	2.80748	3.23907	CSNK1A1
AXIN mutants destabilize the destruction complex, activating WNT signaling Homo sapiens R-HSA-4839735	0.315458	0.537572	0	0	2.80748	3.23907	CSNK1A1
APC truncation mutants have impaired AXIN binding Homo sapiens R-HSA-5467337	0.315458	0.537572	0	0	2.80748	3.23907	CSNK1A1
Golgi Cisternae Pericentriolar Stack Reorganization Homo sapiens R-HSA-162658	0.315458	0.537572	0	0	2.80748	3.23907	MAPK3
Activation of Rac Homo sapiens R-HSA-428540	0.315458	0.537572	0	0	2.80748	3.23907	PAK2
Synthesis of PIPs at the early endosome membrane Homo sapiens R-HSA-1660516	0.315458	0.537572	0	0	2.80748	3.23907	MTMR2
Nicotinate metabolism Homo sapiens R-HSA-196807	0.315458	0.537572	0	0	2.80748	3.23907	NAMPT
Synthesis of Prostaglandins (PG) and Thromboxanes (TX) Homo sapiens R-HSA-2162123	0.315458	0.537572	0	0	2.80748	3.23907	PTGS1
MAPK1/MAPK3 signaling Homo sapiens R-HSA-5684996	0.316056	0.537632	0	0	1.25544	1.44606	RAP1B;NRAS;RAP1A;ANGPT1;CSF2RB;IQGAP1;CALM1;MAPK3
Signaling by FGFR2 in disease Homo sapiens R-HSA-5655253	0.319302	0.538049	0	0	1.78113	2.03337	NRAS;NCBP2
Iron uptake and transport Homo sapiens R-HSA-917937	0.319302	0.538049	0	0	1.78113	2.03337	ATP6V1A;ATP6V0A1
Prolonged ERK activation events Homo sapiens R-HSA-169893	0.320015	0.538049	0	0	1.25001	1.42424	RAP1B;NRAS;RAP1A;ANGPT1;CSF2RB;IQGAP1;CALM1;MAPK3
SUMOylation of DNA damage response and repair proteins Homo sapiens R-HSA-3108214	0.323979	0.538049	0	0	1.52181	1.7152	NDC1;STAG1;NUP155
Signaling by Leptin Homo sapiens R-HSA-2586552	0.323983	0.538049	0	0	1.24462	1.40277	RAP1B;NRAS;RAP1A;ANGPT1;CSF2RB;IQGAP1;CALM1;MAPK3
Intra-Golgi traffic Homo sapiens R-HSA-6811438	0.32915	0.538049	0	0	1.73863	1.93204	VTI1A;TRIP11
SUMOylation of DNA replication proteins Homo sapiens R-HSA-4615885	0.32915	0.538049	0	0	1.73863	1.93204	NDC1;NUP155
RNA Polymerase II HIV Promoter Escape Homo sapiens R-HSA-167162	0.32915	0.538049	0	0	1.73863	1.93204	TAF2;TAF1
RNA Polymerase II Promoter Escape Homo sapiens R-HSA-73776	0.32915	0.538049	0	0	1.73863	1.93204	TAF2;TAF1
RNA Polymerase II Transcription Initiation And Promoter Clearance Homo sapiens R-HSA-76042	0.32915	0.538049	0	0	1.73863	1.93204	TAF2;TAF1
RNA Polymerase II Transcription Initiation Homo sapiens R-HSA-75953	0.32915	0.538049	0	0	1.73863	1.93204	TAF2;TAF1
RNA Polymerase II Transcription Pre-Initiation And Promoter Opening Homo sapiens R-HSA-73779	0.32915	0.538049	0	0	1.73863	1.93204	TAF2;TAF1
HIV Transcription Initiation Homo sapiens R-HSA-167161	0.32915	0.538049	0	0	1.73863	1.93204	TAF2;TAF1
Interleukin-1 signaling Homo sapiens R-HSA-446652	0.32915	0.538049	0	0	1.73863	1.93204	CHUK;TAB2
Negative epigenetic regulation of rRNA expression Homo sapiens R-HSA-5250941	0.331318	0.538049	0	0	1.50089	1.658	H3F3A;MBD2;SMARCA5
RNA Polymerase I Promoter Clearance Homo sapiens R-HSA-73854	0.331318	0.538049	0	0	1.50089	1.658	H3F3A;MBD2;MAPK3
Interleukin receptor SHC signaling Homo sapiens R-HSA-912526	0.331946	0.538049	0	0	1.23399	1.36083	RAP1B;NRAS;RAP1A;ANGPT1;CSF2RB;IQGAP1;CALM1;MAPK3
WNT5A-dependent internalization of FZD4 Homo sapiens R-HSA-5099900	0.333748	0.538049	0	0	2.60681	2.86063	CLTC
N-Glycan antennae elongation Homo sapiens R-HSA-975577	0.333748	0.538049	0	0	2.60681	2.86063	B4GALT1
Calnexin/calreticulin cycle Homo sapiens R-HSA-901042	0.333748	0.538049	0	0	2.60681	2.86063	EDEM1
mRNA decay by 5' to 3' exoribonuclease Homo sapiens R-HSA-430039	0.333748	0.538049	0	0	2.60681	2.86063	LSM6
Glycogen breakdown (glycogenolysis) Homo sapiens R-HSA-70221	0.333748	0.538049	0	0	2.60681	2.86063	CALM1
S33 mutants of beta-catenin aren't phosphorylated Homo sapiens R-HSA-5358747	0.333748	0.538049	0	0	2.60681	2.86063	CSNK1A1
S45 mutants of beta-catenin aren't phosphorylated Homo sapiens R-HSA-5358751	0.333748	0.538049	0	0	2.60681	2.86063	CSNK1A1
phosphorylation site mutants of CTNNB1 are not targeted to the proteasome by the destruction complex Homo sapiens R-HSA-4839743	0.333748	0.538049	0	0	2.60681	2.86063	CSNK1A1
T41 mutants of beta-catenin aren't phosphorylated Homo sapiens R-HSA-5358752	0.333748	0.538049	0	0	2.60681	2.86063	CSNK1A1
S37 mutants of beta-catenin aren't phosphorylated Homo sapiens R-HSA-5358749	0.333748	0.538049	0	0	2.60681	2.86063	CSNK1A1
Misspliced GSK3beta mutants stabilize beta-catenin Homo sapiens R-HSA-5339716	0.333748	0.538049	0	0	2.60681	2.86063	CSNK1A1
ERBB2 Regulates Cell Motility Homo sapiens R-HSA-6785631	0.333748	0.538049	0	0	2.60681	2.86063	RHOA
Signaling by EGFRvIII in Cancer Homo sapiens R-HSA-5637812	0.333748	0.538049	0	0	2.60681	2.86063	NRAS
Constitutive Signaling by EGFRvIII Homo sapiens R-HSA-5637810	0.333748	0.538049	0	0	2.60681	2.86063	NRAS
ABC-family proteins mediated transport Homo sapiens R-HSA-382556	0.338959	0.544613	0	0	1.69811	1.83715	ABCC1;ABCB7
SUMOylation of RNA binding proteins Homo sapiens R-HSA-4570464	0.338959	0.544613	0	0	1.69811	1.83715	NDC1;NUP155
Beta-catenin independent WNT signaling Homo sapiens R-HSA-3858494	0.340317	0.545878	0	0	1.31421	1.41655	GNG10;CLTC;GNB4;CALM1;RHOA
VEGFR2 mediated cell proliferation Homo sapiens R-HSA-5218921	0.343949	0.55078	0	0	1.21838	1.30033	RAP1B;NRAS;RAP1A;ANGPT1;CSF2RB;IQGAP1;CALM1;MAPK3
COPI-mediated anterograde transport Homo sapiens R-HSA-6807878	0.345985	0.551859	0	0	1.46072	1.55034	TMED3;COPZ1;CD55
G2/M DNA damage checkpoint Homo sapiens R-HSA-69473	0.345985	0.551859	0	0	1.46072	1.55034	YWHAE;DNA2;YWHAG
G1/S Transition Homo sapiens R-HSA-69206	0.35055	0.551859	0	0	1.35276	1.41804	DHFR;POLA1;SKP2;TYMS
TRAF6 mediated induction of TAK1 complex Homo sapiens R-HSA-937072	0.35155	0.551859	0	0	2.4329	2.54336	TAB2
Spry regulation of FGF signaling Homo sapiens R-HSA-1295596	0.35155	0.551859	0	0	2.4329	2.54336	MAPK3
GRB2 events in ERBB2 signaling Homo sapiens R-HSA-1963640	0.35155	0.551859	0	0	2.4329	2.54336	NRAS
JNK (c-Jun kinases) phosphorylation and activation mediated by activated human TAK1 Homo sapiens R-HSA-450321	0.35155	0.551859	0	0	2.4329	2.54336	TAB2
MAP3K8 (TPL2)-dependent MAPK1/3 activation Homo sapiens R-HSA-5684264	0.35155	0.551859	0	0	2.4329	2.54336	CHUK
Sema3A PAK dependent Axon repulsion Homo sapiens R-HSA-399954	0.35155	0.551859	0	0	2.4329	2.54336	PAK2
RHO GTPases activate CIT Homo sapiens R-HSA-5625900	0.35155	0.551859	0	0	2.4329	2.54336	RHOA
TGF-beta receptor signaling in EMT (epithelial to mesenchymal transition) Homo sapiens R-HSA-2173791	0.35155	0.551859	0	0	2.4329	2.54336	RHOA
Metabolism of folate and pterines Homo sapiens R-HSA-196757	0.35155	0.551859	0	0	2.4329	2.54336	DHFR
PI3K Cascade Homo sapiens R-HSA-109704	0.353309	0.552804	0	0	1.44142	1.49967	PRKAA1;RRAGC;CAB39L
RNA Polymerase I Transcription Homo sapiens R-HSA-73864	0.353309	0.552804	0	0	1.44142	1.49967	H3F3A;MBD2;MAPK3
Influenza Infection Homo sapiens R-HSA-168254	0.356206	0.556427	0	0	1.28624	1.32772	NDC1;XPO1;NUP155;KPNA3;RAN
Antigen activates B Cell Receptor (BCR) leading to generation of second messengers Homo sapiens R-HSA-983695	0.358439	0.559001	0	0	1.62247	1.66465	SYK;CALM1
COPI-dependent Golgi-to-ER retrograde traffic Homo sapiens R-HSA-6811434	0.367923	0.565139	0	0	1.40432	1.40415	KIF5B;TMED3;COPZ1
Peptide hormone metabolism Homo sapiens R-HSA-2980736	0.367923	0.565139	0	0	1.40432	1.40415	KIF5B;RAB27A;EXOC2
TP53 Regulates Transcription of Cell Cycle Genes Homo sapiens R-HSA-6791312	0.368101	0.565139	0	0	1.58712	1.58617	RBL2;CNOT6
Hexose transport Homo sapiens R-HSA-189200	0.368101	0.565139	0	0	1.58712	1.58617	NDC1;NUP155
Epigenetic regulation of gene expression Homo sapiens R-HSA-212165	0.368787	0.565139	0	0	1.316	1.31275	AEBP2;H3F3A;MBD2;SMARCA5
Hyaluronan metabolism Homo sapiens R-HSA-2142845	0.368878	0.565139	0	0	2.28072	2.27454	CHP1
Beta-catenin phosphorylation cascade Homo sapiens R-HSA-196299	0.368878	0.565139	0	0	2.28072	2.27454	CSNK1A1
activated TAK1 mediates p38 MAPK activation Homo sapiens R-HSA-450302	0.368878	0.565139	0	0	2.28072	2.27454	TAB2
Ras activation uopn Ca2+ infux through NMDA receptor Homo sapiens R-HSA-442982	0.368878	0.565139	0	0	2.28072	2.27454	CALM1
Inflammasomes Homo sapiens R-HSA-622312	0.368878	0.565139	0	0	2.28072	2.27454	APP
Mitochondrial Fatty Acid Beta-Oxidation Homo sapiens R-HSA-77289	0.368878	0.565139	0	0	2.28072	2.27454	HADH
Gastrin-CREB signalling pathway via PKC and MAPK Homo sapiens R-HSA-881907	0.369596	0.565334	0	0	1.13427	1.12899	APP;RGS19;ANGPT1;CSF2RB;IQGAP1;RAP1B;NRAS;GNG10;RAP1A;CREB1;GNB4;CALM1;MAPK3
Antigen processing-Cross presentation Homo sapiens R-HSA-1236975	0.37521	0.573004	0	0	1.38647	1.35911	NCF1;CYBB;LNPEP
Translation Homo sapiens R-HSA-72766	0.37743	0.574978	0	0	1.25074	1.21869	EIF5;EIF1AX;SSR2;SSR3;PABPC1
Complex I biogenesis Homo sapiens R-HSA-6799198	0.377705	0.574978	0	0	1.55327	1.51233	NDUFB8;NDUFAF4
Serotonin Neurotransmitter Release Cycle Homo sapiens R-HSA-181429	0.385743	0.576203	0	0	2.14645	2.04468	SLC18A2
Norepinephrine Neurotransmitter Release Cycle Homo sapiens R-HSA-181430	0.385743	0.576203	0	0	2.14645	2.04468	SLC18A2
Activation of SMO Homo sapiens R-HSA-5635838	0.385743	0.576203	0	0	2.14645	2.04468	CSNK1A1
TP53 Regulates Transcription of Genes Involved in G2 Cell Cycle Arrest Homo sapiens R-HSA-6804114	0.385743	0.576203	0	0	2.14645	2.04468	RBL2
RNA Polymerase III Chain Elongation Homo sapiens R-HSA-73780	0.385743	0.576203	0	0	2.14645	2.04468	POLR3F
Pre-NOTCH Processing in Golgi Homo sapiens R-HSA-1912420	0.385743	0.576203	0	0	2.14645	2.04468	B4GALT1
Oxygen-dependent proline hydroxylation of Hypoxia-inducible Factor Alpha Homo sapiens R-HSA-1234176	0.385743	0.576203	0	0	2.14645	2.04468	UBE2D3
SHC-mediated cascade:FGFR3 Homo sapiens R-HSA-5654704	0.385743	0.576203	0	0	2.14645	2.04468	NRAS
Signaling by cytosolic FGFR1 fusion mutants Homo sapiens R-HSA-1839117	0.385743	0.576203	0	0	2.14645	2.04468	CPSF6
SHC1 events in ERBB2 signaling Homo sapiens R-HSA-1250196	0.385743	0.576203	0	0	2.14645	2.04468	NRAS
Regulation of signaling by CBL Homo sapiens R-HSA-912631	0.385743	0.576203	0	0	2.14645	2.04468	SYK
Synthesis of PIPs at the Golgi membrane Homo sapiens R-HSA-1660514	0.385743	0.576203	0	0	2.14645	2.04468	SACM1L
Metabolism of polyamines Homo sapiens R-HSA-351202	0.389729	0.58125	0	0	1.3521	1.27408	SLC25A15;NQO1;ADI1
Neurotransmitter Release Cycle Homo sapiens R-HSA-112310	0.396726	0.587864	0	0	1.48972	1.37726	SLC18A2;GLS
Na+/Cl- dependent neurotransmitter transporters Homo sapiens R-HSA-442660	0.402158	0.587864	0	0	2.0271	1.84651	SLC18A2
TP53 Regulates Transcription of Genes Involved in Cytochrome C Release Homo sapiens R-HSA-6803204	0.402158	0.587864	0	0	2.0271	1.84651	BNIP3L
Signaling by FGFR2 IIIa TM Homo sapiens R-HSA-8851708	0.402158	0.587864	0	0	2.0271	1.84651	NCBP2
Phosphorylation of the APC/C Homo sapiens R-HSA-176412	0.402158	0.587864	0	0	2.0271	1.84651	CDC27
Conversion from APC/C:Cdc20 to APC/C:Cdh1 in late anaphase Homo sapiens R-HSA-176407	0.402158	0.587864	0	0	2.0271	1.84651	CDC27
Constitutive Signaling by Ligand-Responsive EGFR Cancer Variants Homo sapiens R-HSA-1236382	0.402158	0.587864	0	0	2.0271	1.84651	NRAS
Signaling by Ligand-Responsive EGFR Variants in Cancer Homo sapiens R-HSA-5637815	0.402158	0.587864	0	0	2.0271	1.84651	NRAS
Signaling by EGFR in Cancer Homo sapiens R-HSA-1643713	0.402158	0.587864	0	0	2.0271	1.84651	NRAS
Other semaphorin interactions Homo sapiens R-HSA-416700	0.402158	0.587864	0	0	2.0271	1.84651	ITGB1
Ephrin signaling Homo sapiens R-HSA-3928664	0.402158	0.587864	0	0	2.0271	1.84651	PAK2
HDL-mediated lipid transport Homo sapiens R-HSA-194223	0.402158	0.587864	0	0	2.0271	1.84651	PRKACB
Signaling by NODAL Homo sapiens R-HSA-1181150	0.402158	0.587864	0	0	2.0271	1.84651	SMAD2
Regulation of mRNA stability by proteins that bind AU-rich elements Homo sapiens R-HSA-450531	0.404164	0.589895	0	0	1.31938	1.19527	XPO1;PABPC1;ELAVL1
PI-3K cascade:FGFR1 Homo sapiens R-HSA-5654689	0.411156	0.594027	0	0	1.23748	1.09985	CREB1;CHUK;PIP4K2A;MAPK3
PI-3K cascade:FGFR3 Homo sapiens R-HSA-5654710	0.411156	0.594027	0	0	1.23748	1.09985	CREB1;CHUK;PIP4K2A;MAPK3
PI3K events in ERBB4 signaling Homo sapiens R-HSA-1250342	0.411156	0.594027	0	0	1.23748	1.09985	CREB1;CHUK;PIP4K2A;MAPK3
PIP3 activates AKT signaling Homo sapiens R-HSA-1257604	0.411156	0.594027	0	0	1.23748	1.09985	CREB1;CHUK;PIP4K2A;MAPK3
PI-3K cascade:FGFR4 Homo sapiens R-HSA-5654720	0.411156	0.594027	0	0	1.23748	1.09985	CREB1;CHUK;PIP4K2A;MAPK3
PI-3K cascade:FGFR2 Homo sapiens R-HSA-5654695	0.411156	0.594027	0	0	1.23748	1.09985	CREB1;CHUK;PIP4K2A;MAPK3
Platelet homeostasis Homo sapiens R-HSA-418346	0.411345	0.594027	0	0	1.30361	1.15802	GNG10;GNB4;CALM1
XBP1(S) activates chaperone genes Homo sapiens R-HSA-381038	0.415474	0.597402	0	0	1.43115	1.25703	SERP1;EDEM1
Arachidonic acid metabolism Homo sapiens R-HSA-2142753	0.415474	0.597402	0	0	1.43115	1.25703	ABCC1;PTGS1
Generic Transcription Pathway Homo sapiens R-HSA-212436	0.415557	0.597402	0	0	1.06546	0.935618	SMAD2;YWHAE;MED1;BNIP3L;PRKAA1;UBE2D3;CHM;CCNC;NDRG1;GLS;RBL2;CNOT6;RRAGC;SP1;TBL1XR1;PRDX1;CCNG1;DNA2;TBL1X;RFFL;YWHAG;TAF2;TAF1
Chondroitin sulfate biosynthesis Homo sapiens R-HSA-2022870	0.418136	0.59841	0	0	1.92031	1.67441	CSGALNACT2
Inhibition of the proteolytic activity of APC/C required for the onset of anaphase by mitotic spindle checkpoint components Homo sapiens R-HSA-141405	0.418136	0.59841	0	0	1.92031	1.67441	CDC27
Inactivation of APC/C via direct inhibition of the APC/C complex Homo sapiens R-HSA-141430	0.418136	0.59841	0	0	1.92031	1.67441	CDC27
S Phase Homo sapiens R-HSA-69242	0.423165	0.604702	0	0	1.21673	1.04638	POLA1;STAG1;DNA2;SKP2
GAB1 signalosome Homo sapiens R-HSA-180292	0.429147	0.606481	0	0	1.20661	1.02074	CREB1;CHUK;PIP4K2A;MAPK3
Signaling by the B Cell Receptor (BCR) Homo sapiens R-HSA-983705	0.429818	0.606481	0	0	1.1308	0.954835	NRAS;CREB1;SYK;CHUK;PIP4K2A;CALM1;MAPK3
Cellular Senescence Homo sapiens R-HSA-2559583	0.4303	0.606481	0	0	1.16996	0.986598	CDK6;SP1;CDC27;H3F3A;MAPK3
Phospholipid metabolism Homo sapiens R-HSA-1483257	0.4303	0.606481	0	0	1.16996	0.986598	MTMR2;SACM1L;PIP4K2A;CPNE3;GPD1L
Nef-mediates down modulation of cell surface receptors by recruiting them to clathrin adapters Homo sapiens R-HSA-164938	0.433687	0.606481	0	0	1.8242	1.524	AP1G1
TP53 regulates transcription of additional cell cycle genes whose exact role in the p53 pathway remain uncertain Homo sapiens R-HSA-6804115	0.433687	0.606481	0	0	1.8242	1.524	CNOT6
SHC-mediated cascade:FGFR1 Homo sapiens R-HSA-5654688	0.433687	0.606481	0	0	1.8242	1.524	NRAS
Mitotic Spindle Checkpoint Homo sapiens R-HSA-69618	0.433687	0.606481	0	0	1.8242	1.524	CDC27
ERK/MAPK targets Homo sapiens R-HSA-198753	0.433687	0.606481	0	0	1.8242	1.524	MAPK3
Cobalamin (Cbl, vitamin B12) transport and metabolism Homo sapiens R-HSA-196741	0.433687	0.606481	0	0	1.8242	1.524	ABCC1
Synthesis of very long-chain fatty acyl-CoAs Homo sapiens R-HSA-75876	0.433687	0.606481	0	0	1.8242	1.524	ACSL4
Synthesis of Leukotrienes (LT) and Eoxins (EX) Homo sapiens R-HSA-2142691	0.433687	0.606481	0	0	1.8242	1.524	ABCC1
Mitochondrial tRNA aminoacylation Homo sapiens R-HSA-379726	0.433687	0.606481	0	0	1.8242	1.524	PPA2
IRE1alpha activates chaperones Homo sapiens R-HSA-381070	0.433926	0.606481	0	0	1.377	1.14964	SERP1;EDEM1
Ion transport by P-type ATPases Homo sapiens R-HSA-936837	0.433926	0.606481	0	0	1.377	1.14964	ATP11B;CALM1
Role of LAT2/NTAL/LAB on calcium mobilization Homo sapiens R-HSA-2730905	0.435547	0.607858	0	0	1.16245	0.966174	CREB1;SYK;CHUK;PIP4K2A;MAPK3
Oxidative Stress Induced Senescence Homo sapiens R-HSA-2559580	0.43978	0.612871	0	0	1.24409	1.022	CDK6;H3F3A;MAPK3
Common Pathway of Fibrin Clot Formation Homo sapiens R-HSA-140875	0.448823	0.617374	0	0	1.73725	1.39175	SERPINE2
Intrinsic Pathway of Fibrin Clot Formation Homo sapiens R-HSA-140837	0.448823	0.617374	0	0	1.73725	1.39175	SERPINE2
mTORC1-mediated signalling Homo sapiens R-HSA-166208	0.448823	0.617374	0	0	1.73725	1.39175	RRAGC
Resolution of AP sites via the multiple-nucleotide patch replacement pathway Homo sapiens R-HSA-110373	0.448823	0.617374	0	0	1.73725	1.39175	PARG
Signaling by FGFR3 point mutants in cancer Homo sapiens R-HSA-8853338	0.448823	0.617374	0	0	1.73725	1.39175	NRAS
Signaling by FGFR3 in disease Homo sapiens R-HSA-5655332	0.448823	0.617374	0	0	1.73725	1.39175	NRAS
Cyclin A/B1 associated events during G2/M transition Homo sapiens R-HSA-69273	0.448823	0.617374	0	0	1.73725	1.39175	XPO1
Nephrin interactions Homo sapiens R-HSA-373753	0.448823	0.617374	0	0	1.73725	1.39175	IQGAP1
SALM protein interactions at the synapse Homo sapiens R-HSA-8849932	0.448823	0.617374	0	0	1.73725	1.39175	DLG1
Ribosomal scanning and start codon recognition Homo sapiens R-HSA-72702	0.452059	0.620041	0	0	1.32679	1.0534	EIF5;EIF1AX
Translation initiation complex formation Homo sapiens R-HSA-72649	0.452059	0.620041	0	0	1.32679	1.0534	EIF1AX;PABPC1
Activation of the mRNA upon binding of the cap-binding complex and eIFs, and subsequent binding to 43S Homo sapiens R-HSA-72662	0.461001	0.623291	0	0	1.30303	1.00901	EIF1AX;PABPC1
B-WICH complex positively regulates rRNA expression Homo sapiens R-HSA-5250924	0.461001	0.623291	0	0	1.30303	1.00901	H3F3A;SMARCA5
NIK-->noncanonical NF-kB signaling Homo sapiens R-HSA-5676590	0.461001	0.623291	0	0	1.30303	1.00901	CHUK;UBA3
Dopamine Neurotransmitter Release Cycle Homo sapiens R-HSA-212676	0.463556	0.623291	0	0	1.6582	1.27487	SLC18A2
The canonical retinoid cycle in rods (twilight vision) Homo sapiens R-HSA-2453902	0.463556	0.623291	0	0	1.6582	1.27487	RDH11
Laminin interactions Homo sapiens R-HSA-3000157	0.463556	0.623291	0	0	1.6582	1.27487	ITGB1
RNA Polymerase III Transcription Termination Homo sapiens R-HSA-73980	0.463556	0.623291	0	0	1.6582	1.27487	POLR3F
MicroRNA (miRNA) biogenesis Homo sapiens R-HSA-203927	0.463556	0.623291	0	0	1.6582	1.27487	RAN
Abortive elongation of HIV-1 transcript in the absence of Tat Homo sapiens R-HSA-167242	0.463556	0.623291	0	0	1.6582	1.27487	NCBP2
RAF-independent MAPK1/3 activation Homo sapiens R-HSA-112409	0.463556	0.623291	0	0	1.6582	1.27487	MAPK3
SHC-mediated cascade:FGFR4 Homo sapiens R-HSA-5654719	0.463556	0.623291	0	0	1.6582	1.27487	NRAS
APC/C:Cdc20 mediated degradation of Cyclin B Homo sapiens R-HSA-174048	0.463556	0.623291	0	0	1.6582	1.27487	CDC27
Signaling by BMP Homo sapiens R-HSA-201451	0.463556	0.623291	0	0	1.6582	1.27487	UBE2D3
Cholesterol biosynthesis Homo sapiens R-HSA-191273	0.463556	0.623291	0	0	1.6582	1.27487	GGPS1
Chaperonin-mediated protein folding Homo sapiens R-HSA-390466	0.467674	0.627944	0	0	1.18976	0.904197	GNG10;GNB4;DCAF7
Telomere Maintenance Homo sapiens R-HSA-157579	0.469858	0.628229	0	0	1.28011	0.966899	POLA1;DNA2
GLI3 is processed to GLI3R by the proteasome Homo sapiens R-HSA-5610785	0.469858	0.628229	0	0	1.28011	0.966899	CSNK1A1;PRKACB
Degradation of GLI2 by the proteasome Homo sapiens R-HSA-5610783	0.469858	0.628229	0	0	1.28011	0.966899	CSNK1A1;PRKACB
Glutamate Neurotransmitter Release Cycle Homo sapiens R-HSA-210500	0.477896	0.634539	0	0	1.58602	1.17106	GLS
Growth hormone receptor signaling Homo sapiens R-HSA-982772	0.477896	0.634539	0	0	1.58602	1.17106	MAPK3
Diseases associated with the TLR signaling cascade Homo sapiens R-HSA-5602358	0.477896	0.634539	0	0	1.58602	1.17106	CHUK
Diseases of Immune System Homo sapiens R-HSA-5260271	0.477896	0.634539	0	0	1.58602	1.17106	CHUK
Pyrimidine metabolism Homo sapiens R-HSA-73848	0.477896	0.634539	0	0	1.58602	1.17106	TYMS
HDACs deacetylate histones Homo sapiens R-HSA-3214815	0.478626	0.634628	0	0	1.25797	0.926919	TBL1XR1;TBL1X
Dectin-1 mediated noncanonical NF-kB signaling Homo sapiens R-HSA-5607761	0.487305	0.638874	0	0	1.23659	0.888939	CHUK;UBA3
Metabolism of water-soluble vitamins and cofactors Homo sapiens R-HSA-196849	0.488182	0.638874	0	0	1.15201	0.826066	DHFR;ABCC1;NAMPT
Cytokine Signaling in Immune system Homo sapiens R-HSA-1280215	0.490392	0.638874	0	0	1.02861	0.732938	NDC1;ANGPT1;CHUK;SYK;NUP155;HGF;CSF2RB;IQGAP1;RAP1B;IL1RL1;NRAS;RAP1A;UBA3;TAB2;CALM1;KPNA3;MAPK3
Amino acid synthesis and interconversion (transamination) Homo sapiens R-HSA-70614	0.491852	0.638874	0	0	1.51986	1.07845	GLS
HDMs demethylate histones Homo sapiens R-HSA-3214842	0.491852	0.638874	0	0	1.51986	1.07845	PHF8
G0 and Early G1 Homo sapiens R-HSA-1538133	0.491852	0.638874	0	0	1.51986	1.07845	RBL2
RAF activation Homo sapiens R-HSA-5673000	0.491852	0.638874	0	0	1.51986	1.07845	NRAS
APC-Cdc20 mediated degradation of Nek2A Homo sapiens R-HSA-179409	0.491852	0.638874	0	0	1.51986	1.07845	CDC27
Basigin interactions Homo sapiens R-HSA-210991	0.491852	0.638874	0	0	1.51986	1.07845	ITGB1
Activation of G protein gated Potassium channels Homo sapiens R-HSA-1296041	0.491852	0.638874	0	0	1.51986	1.07845	GNG10
Inhibition of voltage gated Ca2+ channels via Gbeta/gamma subunits Homo sapiens R-HSA-997272	0.491852	0.638874	0	0	1.51986	1.07845	GNG10
G protein gated Potassium channels Homo sapiens R-HSA-1296059	0.491852	0.638874	0	0	1.51986	1.07845	GNG10
Synthesis of IP3 and IP4 in the cytosol Homo sapiens R-HSA-1855204	0.491852	0.638874	0	0	1.51986	1.07845	CALM1
Sulfur amino acid metabolism Homo sapiens R-HSA-1614635	0.491852	0.638874	0	0	1.51986	1.07845	ADI1
Synthesis and interconversion of nucleotide di- and triphosphates Homo sapiens R-HSA-499943	0.491852	0.638874	0	0	1.51986	1.07845	NME1
Influenza Life Cycle Homo sapiens R-HSA-168255	0.493641	0.640327	0	0	1.10543	0.780376	NDC1;XPO1;NUP155;RAN
Hedgehog 'off' state Homo sapiens R-HSA-5610787	0.494933	0.641133	0	0	1.13995	0.801763	PRKAR2B;CSNK1A1;PRKACB
FCERI mediated Ca+2 mobilization Homo sapiens R-HSA-2871809	0.495894	0.641508	0	0	1.21591	0.852835	SYK;CALM1
Fertilization Homo sapiens R-HSA-1187000	0.505437	0.647718	0	0	1.45899	0.995513	B4GALT1
Reproduction Homo sapiens R-HSA-1474165	0.505437	0.647718	0	0	1.45899	0.995513	B4GALT1
Recycling pathway of L1 Homo sapiens R-HSA-437239	0.505437	0.647718	0	0	1.45899	0.995513	MSN
N-glycan antennae elongation in the medial/trans-Golgi Homo sapiens R-HSA-975576	0.505437	0.647718	0	0	1.45899	0.995513	B4GALT1
Resolution of D-loop Structures through Synthesis-Dependent Strand Annealing (SDSA) Homo sapiens R-HSA-5693554	0.505437	0.647718	0	0	1.45899	0.995513	DNA2
SHC-mediated cascade:FGFR2 Homo sapiens R-HSA-5654699	0.505437	0.647718	0	0	1.45899	0.995513	NRAS
Regulation of Complement cascade Homo sapiens R-HSA-977606	0.505437	0.647718	0	0	1.45899	0.995513	CD55
Transport of glucose and other sugars, bile salts and organic acids, metal ions and amine compounds Homo sapiens R-HSA-425366	0.508299	0.649645	0	0	1.11657	0.755565	SLC22A3;SLC14A1;SLC18A2
Protein folding Homo sapiens R-HSA-391251	0.508299	0.649645	0	0	1.11657	0.755565	GNG10;GNB4;DCAF7
Uptake and actions of bacterial toxins Homo sapiens R-HSA-5339562	0.518659	0.659359	0	0	1.4028	0.92095	CALM1
Keratan sulfate biosynthesis Homo sapiens R-HSA-2022854	0.518659	0.659359	0	0	1.4028	0.92095	B4GALT1
Platelet calcium homeostasis Homo sapiens R-HSA-418360	0.518659	0.659359	0	0	1.4028	0.92095	CALM1
Peroxisomal lipid metabolism Homo sapiens R-HSA-390918	0.518659	0.659359	0	0	1.4028	0.92095	ACOX1
Triglyceride Biosynthesis Homo sapiens R-HSA-75109	0.529315	0.672012	0	0	1.13969	0.725035	ACSL4;GPD1L
Gap junction trafficking Homo sapiens R-HSA-190828	0.531528	0.672144	0	0	1.35077	0.853689	CLTC
RNA Polymerase III Transcription Initiation From Type 3 Promoter Homo sapiens R-HSA-76071	0.531528	0.672144	0	0	1.35077	0.853689	POLR3F
Synthesis of PA Homo sapiens R-HSA-1483166	0.531528	0.672144	0	0	1.35077	0.853689	GPD1L
Macroautophagy Homo sapiens R-HSA-1632852	0.537432	0.678712	0	0	1.12209	0.696768	PRKAA1;RRAGC
Surfactant metabolism Homo sapiens R-HSA-5683826	0.544054	0.683463	0	0	1.30247	0.79282	CSF2RB
HSF1 activation Homo sapiens R-HSA-3371511	0.544054	0.683463	0	0	1.30247	0.79282	YWHAE
mRNA Capping Homo sapiens R-HSA-72086	0.544054	0.683463	0	0	1.30247	0.79282	NCBP2
Negative regulation of FGFR3 signaling Homo sapiens R-HSA-5654732	0.544054	0.683463	0	0	1.30247	0.79282	MAPK3
Neuronal System Homo sapiens R-HSA-112316	0.55518	0.695125	0	0	0.995237	0.585659	GNG10;DLG1;CREB1;GNB4;CALM1;PRKACB;SLC18A2;GLS
Molecules associated with elastic fibres Homo sapiens R-HSA-2129379	0.556245	0.695125	0	0	1.25749	0.737575	ITGB1
Gap junction trafficking and regulation Homo sapiens R-HSA-157858	0.556245	0.695125	0	0	1.25749	0.737575	CLTC
Activation of the pre-replicative complex Homo sapiens R-HSA-68962	0.556245	0.695125	0	0	1.25749	0.737575	POLA1
Metabolism of vitamins and cofactors Homo sapiens R-HSA-196854	0.560253	0.699219	0	0	1.01268	0.586715	DHFR;ABCC1;RDH11;NAMPT
O-linked glycosylation Homo sapiens R-HSA-5173105	0.566031	0.701797	0	0	1.02218	0.581727	GALNT7;GALNT1;GCNT1
Trafficking of AMPA receptors Homo sapiens R-HSA-399719	0.568111	0.701797	0	0	1.21551	0.687295	DLG1
Glutamate Binding, Activation of AMPA Receptors and Synaptic Plasticity Homo sapiens R-HSA-399721	0.568111	0.701797	0	0	1.21551	0.687295	DLG1
Disassembly of the destruction complex and recruitment of AXIN to the membrane Homo sapiens R-HSA-4641262	0.568111	0.701797	0	0	1.21551	0.687295	CSNK1A1
Negative regulation of FGFR4 signaling Homo sapiens R-HSA-5654733	0.568111	0.701797	0	0	1.21551	0.687295	MAPK3
FGFR1 mutant receptor activation Homo sapiens R-HSA-1839124	0.568111	0.701797	0	0	1.21551	0.687295	CPSF6
Inwardly rectifying K+ channels Homo sapiens R-HSA-1296065	0.568111	0.701797	0	0	1.21551	0.687295	GNG10
APC/C:Cdh1 mediated degradation of Cdc20 and other APC/C:Cdh1 targeted proteins in late mitosis/early G1 Homo sapiens R-HSA-174178	0.568925	0.701797	0	0	1.05683	0.596057	CDC27;SKP2
Lipid digestion, mobilization, and transport Homo sapiens R-HSA-73923	0.568925	0.701797	0	0	1.05683	0.596057	PPP1CB;PRKACB
Costimulation by the CD28 family Homo sapiens R-HSA-388841	0.576552	0.708639	0	0	1.04168	0.57364	CDC42;PAK2
SLC-mediated transmembrane transport Homo sapiens R-HSA-425407	0.576609	0.708639	0	0	0.977375	0.538134	NDC1;SLC22A3;SLC14A1;SLC35A1;NUP155;CALM1;SLC18A2
Keratan sulfate/keratin metabolism Homo sapiens R-HSA-1638074	0.579661	0.708639	0	0	1.17624	0.641418	B4GALT1
DNA methylation Homo sapiens R-HSA-5334118	0.579661	0.708639	0	0	1.17624	0.641418	H3F3A
Resolution of D-loop Structures through Holliday Junction Intermediates Homo sapiens R-HSA-5693568	0.579661	0.708639	0	0	1.17624	0.641418	DNA2
Signaling by NOTCH2 Homo sapiens R-HSA-1980145	0.579661	0.708639	0	0	1.17624	0.641418	CREB1
Negative regulation of FGFR1 signaling Homo sapiens R-HSA-5654726	0.579661	0.708639	0	0	1.17624	0.641418	MAPK3
Positive epigenetic regulation of rRNA expression Homo sapiens R-HSA-5250913	0.58408	0.71313	0	0	1.02695	0.552209	H3F3A;SMARCA5
Downstream signaling events of B Cell Receptor (BCR) Homo sapiens R-HSA-1168372	0.584924	0.713249	0	0	0.974445	0.522568	NRAS;CREB1;CHUK;PIP4K2A;MAPK3
Cap-dependent Translation Initiation Homo sapiens R-HSA-72737	0.59032	0.714162	0	0	0.985138	0.519256	EIF5;EIF1AX;PABPC1
Eukaryotic Translation Initiation Homo sapiens R-HSA-72613	0.59032	0.714162	0	0	0.985138	0.519256	EIF5;EIF1AX;PABPC1
Formation of the Early Elongation Complex Homo sapiens R-HSA-113418	0.590902	0.714162	0	0	1.13942	0.599457	NCBP2
Formation of the HIV-1 Early Elongation Complex Homo sapiens R-HSA-167158	0.590902	0.714162	0	0	1.13942	0.599457	NCBP2
Resolution of D-Loop Structures Homo sapiens R-HSA-5693537	0.590902	0.714162	0	0	1.13942	0.599457	DNA2
FGFR2 mutant receptor activation Homo sapiens R-HSA-1839126	0.590902	0.714162	0	0	1.13942	0.599457	NCBP2
Inactivation, recovery and regulation of the phototransduction cascade Homo sapiens R-HSA-2514859	0.590902	0.714162	0	0	1.13942	0.599457	CALM1
Activated PKN1 stimulates transcription of AR (androgen receptor) regulated genes KLK2 and KLK3 Homo sapiens R-HSA-5625886	0.601843	0.721909	0	0	1.10484	0.560992	H3F3A
Signaling by WNT in cancer Homo sapiens R-HSA-4791275	0.601843	0.721909	0	0	1.10484	0.560992	CSNK1A1
Negative regulation of FGFR2 signaling Homo sapiens R-HSA-5654727	0.601843	0.721909	0	0	1.10484	0.560992	MAPK3
The phototransduction cascade Homo sapiens R-HSA-2514856	0.601843	0.721909	0	0	1.10484	0.560992	CALM1
Lipoprotein metabolism Homo sapiens R-HSA-174824	0.601843	0.721909	0	0	1.10484	0.560992	PRKACB
Synthesis of PIPs at the plasma membrane Homo sapiens R-HSA-1660499	0.601843	0.721909	0	0	1.10484	0.560992	PIP4K2A
Generation of second messenger molecules Homo sapiens R-HSA-202433	0.612491	0.729743	0	0	1.07229	0.525657	PAK2
SIRT1 negatively regulates rRNA Expression Homo sapiens R-HSA-427359	0.612491	0.729743	0	0	1.07229	0.525657	H3F3A
Base Excision Repair Homo sapiens R-HSA-73884	0.612491	0.729743	0	0	1.07229	0.525657	PARG
Resolution of Abasic Sites (AP sites) Homo sapiens R-HSA-73933	0.612491	0.729743	0	0	1.07229	0.525657	PARG
Fanconi Anemia Pathway Homo sapiens R-HSA-6783310	0.612491	0.729743	0	0	1.07229	0.525657	USP1
RNA polymerase II transcribes snRNA genes Homo sapiens R-HSA-6807505	0.6132	0.729743	0	0	0.97198	0.47536	NCBP2;SP1
TCR signaling Homo sapiens R-HSA-202403	0.613717	0.729743	0	0	0.950676	0.46414	CHUK;TAB2;PAK2
Glycosaminoglycan metabolism Homo sapiens R-HSA-1630316	0.630665	0.748964	0	0	0.926362	0.427034	B4GALT1;CSGALNACT2;CHP1
HDR through Single Strand Annealing (SSA) Homo sapiens R-HSA-5685938	0.632944	0.749807	0	0	1.01261	0.463142	DNA2
Apoptotic cleavage of cellular proteins Homo sapiens R-HSA-111465	0.632944	0.749807	0	0	1.01261	0.463142	ROCK1
Ion channel transport Homo sapiens R-HSA-983712	0.634104	0.750252	0	0	0.919784	0.419	ATP6V1A;ANO6;ATP11B;CALM1;ATP6V0A1
DNA Repair Homo sapiens R-HSA-73894	0.641102	0.757594	0	0	0.916795	0.407576	PARG;UBE2B;COPS2;SMARCA5;USP1;DNA2;DTL
Transport of vitamins, nucleosides, and related molecules Homo sapiens R-HSA-425397	0.642762	0.757683	0	0	0.985193	0.435436	SLC35A1
DNA Damage Recognition in GG-NER Homo sapiens R-HSA-5696394	0.642762	0.757683	0	0	0.985193	0.435436	COPS2
Collagen degradation Homo sapiens R-HSA-1442490	0.652319	0.762368	0	0	0.959218	0.409799	ADAM9
Formation of Fibrin Clot (Clotting Cascade) Homo sapiens R-HSA-140877	0.652319	0.762368	0	0	0.959218	0.409799	SERPINE2
Presynaptic phase of homologous DNA pairing and strand exchange Homo sapiens R-HSA-5693616	0.652319	0.762368	0	0	0.959218	0.409799	DNA2
Nuclear signaling by ERBB4 Homo sapiens R-HSA-1251985	0.652319	0.762368	0	0	0.959218	0.409799	TAB2
Association of TriC/CCT with target proteins during biosynthesis Homo sapiens R-HSA-390471	0.652319	0.762368	0	0	0.959218	0.409799	DCAF7
GABA B receptor activation Homo sapiens R-HSA-977444	0.652319	0.762368	0	0	0.959218	0.409799	GNG10
Activation of GABAB receptors Homo sapiens R-HSA-991365	0.652319	0.762368	0	0	0.959218	0.409799	GNG10
PI5P, PP2A and IER3 Regulate PI3K/AKT Signaling Homo sapiens R-HSA-6811558	0.653914	0.762368	0	0	0.899703	0.382175	PIP4K2A;MAPK3
p75 NTR receptor-mediated signalling Homo sapiens R-HSA-193704	0.653914	0.762368	0	0	0.899703	0.382175	YWHAE;RHOA
Mitochondrial translation initiation Homo sapiens R-HSA-5368286	0.660358	0.767074	0	0	0.888685	0.368781	MRPS5;MRPL21
Mitochondrial translation termination Homo sapiens R-HSA-5419276	0.660358	0.767074	0	0	0.888685	0.368781	MRPS5;MRPL21
Mitochondrial translation elongation Homo sapiens R-HSA-5389840	0.660358	0.767074	0	0	0.888685	0.368781	MRPS5;MRPL21
PKMTs methylate histone lysines Homo sapiens R-HSA-3214841	0.66162	0.767608	0	0	0.934574	0.386039	AEBP2
Meiosis Homo sapiens R-HSA-1500620	0.666705	0.770701	0	0	0.877933	0.355921	STAG1;H3F3A
APC/C-mediated degradation of cell cycle proteins Homo sapiens R-HSA-174143	0.666705	0.770701	0	0	0.877933	0.355921	CDC27;SKP2
Regulation of mitotic cell cycle Homo sapiens R-HSA-453276	0.666705	0.770701	0	0	0.877933	0.355921	CDC27;SKP2
Elastic fibre formation Homo sapiens R-HSA-1566948	0.670673	0.771398	0	0	0.911163	0.363986	ITGB1
Glycosphingolipid metabolism Homo sapiens R-HSA-1660662	0.670673	0.771398	0	0	0.911163	0.363986	NEU1
Intraflagellar transport Homo sapiens R-HSA-5620924	0.670673	0.771398	0	0	0.911163	0.363986	TRIP11
Histidine, lysine, phenylalanine, tyrosine, proline and tryptophan catabolism Homo sapiens R-HSA-6788656	0.670673	0.771398	0	0	0.911163	0.363986	DLD
Unfolded Protein Response (UPR) Homo sapiens R-HSA-381119	0.672956	0.771398	0	0	0.867436	0.34357	SERP1;EDEM1
PI3K/AKT Signaling in Cancer Homo sapiens R-HSA-2219528	0.672956	0.771398	0	0	0.867436	0.34357	CREB1;CHUK
Cell junction organization Homo sapiens R-HSA-446728	0.672956	0.771398	0	0	0.867436	0.34357	ITGB1;LIMS1
Metabolism of amino acids and derivatives Homo sapiens R-HSA-71291	0.674628	0.772389	0	0	0.890176	0.350367	GCSH;NQO1;SEPSECS;SLC25A15;ADI1;ACADSB;DLD;GLS
Retinoid metabolism and transport Homo sapiens R-HSA-975634	0.679484	0.772398	0	0	0.888894	0.343488	RDH11
Transcriptional regulation of pluripotent stem cells Homo sapiens R-HSA-452723	0.679484	0.772398	0	0	0.888894	0.343488	SMAD2
Homologous DNA Pairing and Strand Exchange Homo sapiens R-HSA-5693579	0.679484	0.772398	0	0	0.888894	0.343488	DNA2
Deactivation of the beta-catenin transactivating complex Homo sapiens R-HSA-3769402	0.679484	0.772398	0	0	0.888894	0.343488	XPO1
Fatty Acyl-CoA Biosynthesis Homo sapiens R-HSA-75105	0.679484	0.772398	0	0	0.888894	0.343488	ACSL4
tRNA Aminoacylation Homo sapiens R-HSA-379724	0.679484	0.772398	0	0	0.888894	0.343488	PPA2
Respiratory electron transport Homo sapiens R-HSA-611105	0.685172	0.777524	0	0	0.847176	0.320305	NDUFB8;NDUFAF4
ERCC6 (CSB) and EHMT2 (G9a) positively regulate rRNA expression Homo sapiens R-HSA-427389	0.68806	0.777524	0	0	0.867685	0.32441	H3F3A
HIV Transcription Elongation Homo sapiens R-HSA-167169	0.68806	0.777524	0	0	0.867685	0.32441	NCBP2
Tat-mediated elongation of the HIV-1 transcript Homo sapiens R-HSA-167246	0.68806	0.777524	0	0	0.867685	0.32441	NCBP2
Formation of HIV-1 elongation complex containing HIV-1 Tat Homo sapiens R-HSA-167200	0.68806	0.777524	0	0	0.867685	0.32441	NCBP2
Nonsense Mediated Decay (NMD) independent of the Exon Junction Complex (EJC) Homo sapiens R-HSA-975956	0.691139	0.778243	0	0	0.837395	0.309346	NCBP2;PABPC1
Activation of anterior HOX genes in hindbrain development during early embryogenesis Homo sapiens R-HSA-5617472	0.691139	0.778243	0	0	0.837395	0.309346	CNOT6;H3F3A
Activation of HOX genes during differentiation Homo sapiens R-HSA-5619507	0.691139	0.778243	0	0	0.837395	0.309346	CNOT6;H3F3A
Kinesins Homo sapiens R-HSA-983189	0.696406	0.778438	0	0	0.847463	0.306631	KIF5B
Formation of HIV elongation complex in the absence of HIV Tat Homo sapiens R-HSA-167152	0.696406	0.778438	0	0	0.847463	0.306631	NCBP2
RNA Polymerase II Transcription Elongation Homo sapiens R-HSA-75955	0.696406	0.778438	0	0	0.847463	0.306631	NCBP2
Formation of RNA Pol II elongation complex Homo sapiens R-HSA-112382	0.696406	0.778438	0	0	0.847463	0.306631	NCBP2
Phase 0 - rapid depolarisation Homo sapiens R-HSA-5576892	0.696406	0.778438	0	0	0.847463	0.306631	CALM1
Negative regulation of the PI3K/AKT network Homo sapiens R-HSA-199418	0.697012	0.778438	0	0	0.827837	0.29881	PIP4K2A;MAPK3
Mitochondrial translation Homo sapiens R-HSA-5368287	0.697012	0.778438	0	0	0.827837	0.29881	MRPS5;MRPL21
PCP/CE pathway Homo sapiens R-HSA-4086400	0.702792	0.783978	0	0	0.818493	0.288677	CLTC;RHOA
Diseases of metabolism Homo sapiens R-HSA-5668914	0.70453	0.785001	0	0	0.82816	0.290042	CSF2RB
Signaling by Hedgehog Homo sapiens R-HSA-5358351	0.707554	0.787452	0	0	0.821248	0.284104	PRKAR2B;CSNK1A1;PRKACB
Cell Cycle Checkpoints Homo sapiens R-HSA-69620	0.719662	0.799997	0	0	0.817808	0.269037	YWHAE;CDC27;DNA2;YWHAG
TNFR2 non-canonical NF-kB pathway Homo sapiens R-HSA-5668541	0.725003	0.804997	0	0	0.783127	0.251838	CHUK;UBA3
EPH-ephrin mediated repulsion of cells Homo sapiens R-HSA-3928665	0.727622	0.806969	0	0	0.775179	0.246486	CLTC
G alpha (s) signalling events Homo sapiens R-HSA-418555	0.734663	0.811081	0	0	0.785555	0.24222	GNG10;CALCRL;GNB4
Regulation of activated PAK-2p34 by proteasome mediated degradation Homo sapiens R-HSA-211733	0.734912	0.811081	0	0	0.75899	0.233772	PAK2
FCGR activation Homo sapiens R-HSA-2029481	0.734912	0.811081	0	0	0.75899	0.233772	SYK
Visual phototransduction Homo sapiens R-HSA-2187338	0.735572	0.811081	0	0	0.766561	0.235416	RDH11;CALM1
Synthesis of DNA Homo sapiens R-HSA-69239	0.735572	0.811081	0	0	0.766561	0.235416	POLA1;DNA2
Chondroitin sulfate/dermatan sulfate metabolism Homo sapiens R-HSA-1793185	0.742008	0.814419	0	0	0.743462	0.221846	CSGALNACT2
Formation of the ternary complex, and subsequently, the 43S complex Homo sapiens R-HSA-72695	0.742008	0.814419	0	0	0.743462	0.221846	EIF1AX
Regulation of Apoptosis Homo sapiens R-HSA-169911	0.742008	0.814419	0	0	0.743462	0.221846	PAK2
Regulation of ornithine decarboxylase (ODC) Homo sapiens R-HSA-350562	0.742008	0.814419	0	0	0.743462	0.221846	NQO1
Downstream TCR signaling Homo sapiens R-HSA-202424	0.745794	0.817637	0	0	0.750678	0.220178	CHUK;TAB2
Metabolism of fat-soluble vitamins Homo sapiens R-HSA-6806667	0.748913	0.818241	0	0	0.728555	0.210649	RDH11
Ion homeostasis Homo sapiens R-HSA-5578775	0.748913	0.818241	0	0	0.728555	0.210649	CALM1
Nuclear Receptor transcription pathway Homo sapiens R-HSA-383280	0.748913	0.818241	0	0	0.728555	0.210649	MED1
Stimuli-sensing channels Homo sapiens R-HSA-2672351	0.750777	0.819341	0	0	0.74298	0.212973	ANO6;CALM1
G alpha (q) signalling events Homo sapiens R-HSA-416476	0.753865	0.821773	0	0	0.778085	0.219842	APP;GNG10;RGS19;GNB4
Glycerophospholipid biosynthesis Homo sapiens R-HSA-1483206	0.760491	0.828	0	0	0.728045	0.199332	CPNE3;GPD1L
Formation of TC-NER Pre-Incision Complex Homo sapiens R-HSA-6781823	0.762176	0.828	0	0	0.700462	0.19023	COPS2
Vif-mediated degradation of APOBEC3G Homo sapiens R-HSA-180585	0.762176	0.828	0	0	0.700462	0.19023	CUL5
G2/M Checkpoints Homo sapiens R-HSA-69481	0.767678	0.831139	0	0	0.742496	0.196305	YWHAE;DNA2;YWHAG
Meiotic recombination Homo sapiens R-HSA-912446	0.768543	0.831139	0	0	0.68721	0.180914	H3F3A
AUF1 (hnRNP D0) binds and destabilizes mRNA Homo sapiens R-HSA-450408	0.768543	0.831139	0	0	0.68721	0.180914	PABPC1
Mitochondrial protein import Homo sapiens R-HSA-1268020	0.768543	0.831139	0	0	0.68721	0.180914	SLC25A13
Interferon Signaling Homo sapiens R-HSA-913531	0.771432	0.832381	0	0	0.757626	0.196609	NDC1;NUP155;KPNA3;MAPK3
Muscle contraction Homo sapiens R-HSA-397014	0.771432	0.832381	0	0	0.757626	0.196609	TPM3;TMOD3;TPM1;CALM1
DNA Replication Homo sapiens R-HSA-69306	0.774446	0.833128	0	0	0.70673	0.180645	POLA1;DNA2
ECM proteoglycans Homo sapiens R-HSA-3000178	0.774739	0.833128	0	0	0.674449	0.172139	ITGB1
GABA receptor activation Homo sapiens R-HSA-977443	0.774739	0.833128	0	0	0.674449	0.172139	GNG10
L13a-mediated translational silencing of Ceruloplasmin expression Homo sapiens R-HSA-156827	0.778938	0.835763	0	0	0.699899	0.174852	EIF1AX;PABPC1
3' -UTR-mediated translational regulation Homo sapiens R-HSA-157279	0.778938	0.835763	0	0	0.699899	0.174852	EIF1AX;PABPC1
SRP-dependent cotranslational protein targeting to membrane Homo sapiens R-HSA-1799339	0.783351	0.838615	0	0	0.693197	0.169261	SSR2;SSR3
GTP hydrolysis and joining of the 60S ribosomal subunit Homo sapiens R-HSA-72706	0.783351	0.838615	0	0	0.693197	0.169261	EIF5;EIF1AX
Meiotic synapsis Homo sapiens R-HSA-1221632	0.78664	0.839317	0	0	0.650295	0.156061	STAG1
RNA Polymerase I Chain Elongation Homo sapiens R-HSA-73777	0.78664	0.839317	0	0	0.650295	0.156061	H3F3A
Pre-NOTCH Expression and Processing Homo sapiens R-HSA-1912422	0.78664	0.839317	0	0	0.650295	0.156061	B4GALT1
Respiratory electron transport, ATP synthesis by chemiosmotic coupling, and heat production by uncoupling proteins. Homo sapiens R-HSA-163200	0.791946	0.841655	0	0	0.68017	0.158658	NDUFB8;NDUFAF4
rRNA modification in the nucleus Homo sapiens R-HSA-6790901	0.792353	0.841655	0	0	0.638853	0.148692	WDR43
Formation of the beta-catenin:TCF transactivating complex Homo sapiens R-HSA-201722	0.792353	0.841655	0	0	0.638853	0.148692	H3F3A
Recruitment and ATM-mediated phosphorylation of repair and signaling proteins at DNA double strand breaks Homo sapiens R-HSA-5693565	0.792353	0.841655	0	0	0.638853	0.148692	SMARCA5
DNA Double Strand Break Response Homo sapiens R-HSA-5693606	0.797913	0.844745	0	0	0.627806	0.141731	SMARCA5
Degradation of GLI1 by the proteasome Homo sapiens R-HSA-5610780	0.797913	0.844745	0	0	0.627806	0.141731	PRKACB
SCF(Skp2)-mediated degradation of p27/p21 Homo sapiens R-HSA-187577	0.797913	0.844745	0	0	0.627806	0.141731	SKP2
FCERI mediated NF-kB activation Homo sapiens R-HSA-2871837	0.800238	0.84627	0	0	0.667621	0.148776	CHUK;TAB2
Role of phospholipids in phagocytosis Homo sapiens R-HSA-2029485	0.803325	0.848595	0	0	0.617134	0.13515	SYK
Cell death signalling via NRAGE, NRIF and NADE Homo sapiens R-HSA-204998	0.808592	0.853216	0	0	0.606817	0.128925	YWHAE
Autodegradation of Cdh1 by Cdh1:APC/C Homo sapiens R-HSA-174084	0.813718	0.857679	0	0	0.596838	0.123033	CDC27
HDR through Homologous Recombination (HRR) Homo sapiens R-HSA-5685942	0.823563	0.867099	0	0	0.577831	0.112166	DNA2
APC/C:Cdc20 mediated degradation of Securin Homo sapiens R-HSA-174154	0.832889	0.874991	0	0	0.559994	0.102398	CDC27
Activation of NF-kappaB in B cells Homo sapiens R-HSA-1169091	0.832889	0.874991	0	0	0.559994	0.102398	CHUK
Regulation of RAS by GAPs Homo sapiens R-HSA-5658442	0.837365	0.878728	0	0	0.551481	0.0978852	NRAS
Rho GTPase cycle Homo sapiens R-HSA-194840	0.8408	0.881365	0	0	0.606078	0.105094	CDC42;RHOA
Cyclin E associated events during G1/S transition Homo sapiens R-HSA-69202	0.841722	0.881365	0	0	0.543222	0.0936001	SKP2
Cyclin A:Cdk2-associated events at S phase entry Homo sapiens R-HSA-69656	0.845962	0.884836	0	0	0.535206	0.0895294	SKP2
Cdc20:Phospho-APC/C mediated degradation of Cyclin A Homo sapiens R-HSA-174184	0.854106	0.892377	0	0	0.519861	0.081982	CDC27
Chromatin organization Homo sapiens R-HSA-4839726	0.856896	0.89334	0	0	0.654224	0.101037	AEBP2;TBL1XR1;TBL1X;PHF8
Chromatin modifying enzymes Homo sapiens R-HSA-3247509	0.856896	0.89334	0	0	0.654224	0.101037	AEBP2;TBL1XR1;TBL1X;PHF8
APC:Cdc20 mediated degradation of cell cycle proteins prior to satisfation of the cell cycle checkpoint Homo sapiens R-HSA-179419	0.858015	0.893532	0	0	0.512512	0.0784827	CDC27
Influenza Viral RNA Transcription and Replication Homo sapiens R-HSA-168273	0.85964	0.89425	0	0	0.577038	0.0872723	NDC1;NUP155
Sphingolipid metabolism Homo sapiens R-HSA-428157	0.865523	0.898415	0	0	0.498419	0.0719825	NEU1
APC/C:Cdc20 mediated degradation of mitotic proteins Homo sapiens R-HSA-176409	0.865523	0.898415	0	0	0.498419	0.0719825	CDC27
Activation of APC/C and APC/C:Cdc20 mediated degradation of mitotic proteins Homo sapiens R-HSA-176814	0.869127	0.901177	0	0	0.491659	0.0689632	CDC27
Transcription-Coupled Nucleotide Excision Repair (TC-NER) Homo sapiens R-HSA-6781827	0.872634	0.903833	0	0	0.485078	0.0660866	COPS2
Extracellular matrix organization Homo sapiens R-HSA-1474244	0.877144	0.907521	0	0	0.652378	0.0855163	ITGB1;ITGA4;TRAPPC4;ADAM9;CD47
Regulation of APC/C activators between G1/S and early anaphase Homo sapiens R-HSA-176408	0.882603	0.912182	0	0	0.466349	0.0582374	CDC27
Complement cascade Homo sapiens R-HSA-166658	0.88575	0.914163	0	0	0.460422	0.0558586	CD55
G alpha (i) signalling events Homo sapiens R-HSA-418594	0.886432	0.914163	0	0	0.614966	0.0741346	APP;GNG10;RGS19;GNB4
Processing of DNA double-strand break ends Homo sapiens R-HSA-5693607	0.888813	0.914758	0	0	0.454644	0.0535882	DNA2
Global Genome Nucleotide Excision Repair (GG-NER) Homo sapiens R-HSA-5696399	0.891794	0.914758	0	0	0.449007	0.0514206	COPS2
Degradation of beta-catenin by the destruction complex Homo sapiens R-HSA-195253	0.891794	0.914758	0	0	0.449007	0.0514206	CSNK1A1
DNA Replication Pre-Initiation Homo sapiens R-HSA-69002	0.891794	0.914758	0	0	0.449007	0.0514206	POLA1
M/G1 Transition Homo sapiens R-HSA-68874	0.891794	0.914758	0	0	0.449007	0.0514206	POLA1
Hedgehog 'on' state Homo sapiens R-HSA-5632684	0.900266	0.922459	0	0	0.432904	0.0454833	CSNK1A1
DNA Double-Strand Break Repair Homo sapiens R-HSA-5693532	0.902469	0.923727	0	0	0.507992	0.0521305	SMARCA5;DNA2
TCF dependent signaling in response to WNT Homo sapiens R-HSA-201681	0.903593	0.923887	0	0	0.555459	0.0563105	XPO1;CSNK1A1;H3F3A
Selenocysteine synthesis Homo sapiens R-HSA-2408557	0.905542	0.924892	0	0	0.422793	0.04195	SEPSECS
Phase 1 - Functionalization of compounds Homo sapiens R-HSA-211945	0.917547	0.936153	0	0	0.39946	0.034374	PTGS1
Immunoregulatory interactions between a Lymphoid and a non-Lymphoid cell Homo sapiens R-HSA-198933	0.924995	0.942745	0	0	0.468373	0.0365177	ITGB1;ITGA4
Formation of a pool of free 40S subunits Homo sapiens R-HSA-72689	0.926045	0.94281	0	0	0.382561	0.0293933	EIF1AX
Transport of inorganic cations/anions and amino acids/oligopeptides Homo sapiens R-HSA-425393	0.931839	0.946693	0	0	0.370793	0.0261762	CALM1
Potassium Channels Homo sapiens R-HSA-1296071	0.931839	0.946693	0	0	0.370793	0.0261762	GNG10
Phase II conjugation Homo sapiens R-HSA-156580	0.933668	0.947544	0	0	0.367029	0.0251908	NAT2
Degradation of the extracellular matrix Homo sapiens R-HSA-1474228	0.943657	0.956666	0	0	0.345948	0.0200624	ADAM9
Nucleotide Excision Repair Homo sapiens R-HSA-5696398	0.946641	0.958675	0	0	0.339447	0.0186136	COPS2
Selenoamino acid metabolism Homo sapiens R-HSA-2408522	0.950824	0.961892	0	0	0.330138	0.0166476	SEPSECS
HDR through Homologous Recombination (HR) or Single Strand Annealing (SSA) Homo sapiens R-HSA-5693567	0.952144	0.962209	0	0	0.327147	0.0160428	DNA2
Homology Directed Repair Homo sapiens R-HSA-5693538	0.959355	0.968473	0	0	0.310274	0.0128745	DNA2
Biological oxidations Homo sapiens R-HSA-211859	0.970944	0.979137	0	0	0.367715	0.0108428	NAT2;PTGS1
Cardiac conduction Homo sapiens R-HSA-5576891	0.974418	0.981606	0	0	0.270673	0.00701437	CALM1
Major pathway of rRNA processing in the nucleolus Homo sapiens R-HSA-6791226	0.989014	0.99526	0	0	0.219467	0.00242442	WDR43
rRNA processing Homo sapiens R-HSA-72312	0.992503	0.997252	0	0	0.202155	0.00152128	WDR43
GPCR ligand binding Homo sapiens R-HSA-500792	0.99308	0.997252	0	0	0.406812	0.00282505	APP;GNG10;CALCRL;GNB4;CD55
Peptide ligand-binding receptors Homo sapiens R-HSA-375276	0.994743	0.997875	0	0	0.18834	0.000992659	APP
Signaling by GPCR Homo sapiens R-HSA-372790	0.996115	0.998204	0	0	0.585522	0.00227893	APP;CALCRL;RGS19;ROCK1;ANGPT1;ROCK2;CSF2RB;IQGAP1;RHOA;CDC42;RAP1B;NRAS;GNG10;RAP1A;CREB1;PRKAR2B;GNB4;CALM1;PRKACB;CD55;MAPK3
Class A/1 (Rhodopsin-like receptors) Homo sapiens R-HSA-373076	0.999848	0.999935	0	0	0.111545	1.6939e-05	APP
GPCR downstream signaling Homo sapiens R-HSA-388396	0.999935	0.999935	0	0	0.362713	2.36794e-05	CDC42;APP;GNG10;CALCRL;RGS19;ROCK1;ROCK2;GNB4;CSF2RB;RHOA

## Sheet: KEGG_2021
Term	P-value	Adjusted P-value	Old P-value	Old Adjusted P-value	Odds Ratio	Combined Score	Genes
Protein processing in endoplasmic reticulum	1.46359e-05	0.00377407	0	0	3.84825	42.8389	SEC23A;UBXN2A;EDEM1;SSR2;UBE2D3;NGLY1;SSR3;UBE4B;ATXN3;LMAN1;LMAN2;BAG1;DNAJC10;UBQLN1;STT3B;SEC24D
Platelet activation	2.78529e-05	0.00377407	0	0	4.35087	45.6344	ITGB1;PPP1R12A;SYK;ROCK1;ROCK2;SNAP23;RHOA;PTGS1;PPP1CB;RAP1B;RAP1A;PRKACB;MAPK3
Ras signaling pathway	5.50066e-05	0.0041359	0	0	3.13823	30.7799	RALB;CHUK;ANGPT1;HGF;RHOA;RAP1B;CDC42;GNG10;NRAS;RAP1A;GNB4;CALM3;SHOC2;CALM1;PRKACB;PAK2;EXOC2;MAPK3
mRNA surveillance pathway	6.10465e-05	0.0041359	0	0	4.68493	45.462	PPP1CB;CPSF6;RBM8A;PCF11;NCBP2;PAPOLG;CSTF2;MSI2;PABPC1;SMG7;SRRM1
Regulation of actin cytoskeleton	8.26217e-05	0.0044781	0	0	3.1516	29.629	CYFIP2;ITGB1;ACTR2;PPP1R12A;ITGA4;ROCK1;ROCK2;MSN;IQGAP1;RHOA;PPP1CB;CDC42;NRAS;SPATA13;PIP4K2A;PAK2;MAPK3
Tight junction	0.000183689	0.00829661	0	0	3.35427	28.8543	ITGB1;ACTR2;PRKAA1;ROCK1;ROCK2;MSN;RHOA;RAP2C;CDC42;DLG1;RAP1A;PRKACB;RAB8A;RAB8B
Leukocyte transendothelial migration	0.000239135	0.00925795	0	0	3.95391	32.9696	RAP1B;ITGB1;CDC42;RAP1A;NCF1;ITGA4;ROCK1;ROCK2;CYBB;MSN;RHOA
Yersinia infection	0.000313303	0.0106131	0	0	3.55697	28.6988	ITGB1;CDC42;ACTR2;CHUK;ITGA4;ROCK1;WIPF1;ROCK2;TAB2;RHOA;SKAP2;MAPK3
Viral carcinogenesis	0.000380762	0.0108584	0	0	2.96366	23.3339	YWHAE;DDX3X;SYK;RHOA;RBL2;CDC42;NRAS;DLG1;CCND2;CDK6;CREB1;SKP2;PRKACB;YWHAG;MAPK3
Long-term potentiation	0.000400677	0.0108584	0	0	5.00277	39.1334	PPP1CB;RAP1B;NRAS;RAP1A;CALM3;CALM1;PRKACB;MAPK3
Pathogenic Escherichia coli infection	0.00086549	0.0213225	0	0	2.83693	20.0066	CYFIP2;ITGB1;ACTR2;CHUK;ROCK1;WIPF1;ROCK2;RHOA;CDC42;ABI1;TAB2;SEC24D;PAK2;MAPK3
Focal adhesion	0.00105142	0.0237445	0	0	2.77567	19.0345	ITGB1;PPP1R12A;ITGA4;ROCK1;ROCK2;HGF;RHOA;PPP1CB;RAP1B;CDC42;CCND2;RAP1A;PAK2;MAPK3
Proteoglycans in cancer	0.00126981	0.0264706	0	0	2.71698	18.1192	SMAD2;ITGB1;PPP1R12A;ROCK1;ROCK2;HGF;MSN;IQGAP1;RHOA;PPP1CB;CDC42;NRAS;PRKACB;MAPK3
RNA transport	0.00151932	0.0294096	0	0	2.78265	18.058	CYFIP2;NDC1;RBM8A;NUP155;EIF1AX;NCBP2;FMR1;TRNT1;SRRM1;EIF5;XPO1;PABPC1;RAN
Cell cycle	0.00182262	0.0315111	0	0	3.23959	20.4336	SMAD2;YWHAE;RBL2;STAG1;CCND2;CDK6;CDC27;SKP2;BUB1;YWHAG
Lipid and atherosclerosis	0.00198681	0.0315111	0	0	2.58046	16.0536	NCF1;CHUK;ROCK2;CYBB;SOD2;RHOA;RAP1B;CDC42;NRAS;RAP1A;CALM3;TAB2;CALM1;MAPK3
[truncated: 255 more rows]
