# Supplementary material for: RNA binding protein SYNCRIP maintains proteostasis and self-renewal of hematopoietic stem and progenitor cells
Source: Nat Commun. 2023 Apr 21;14:2290. doi: 10.1038/s41467-023-38001-x (PMC10121618; doi:10.1038/s41467-023-38001-x)
Supplement: Supplementary file 15 — Supplemental Data 12 [file 41467_2023_38001_MOESM15_ESM.xlsx]

## Sheet: LV KO_vs_Control.norm.gct
Name	Description	HSC.CRE_NEG.1	HSC.CRE_NEG.2	HSC.CRE_NEG.3	HSC.CRE_POS.2	HSC.CRE_POS.3	ratio	ln
Gpd1	GPD1	24.1425	15.6219	24.8514	5012.25	21.2618	116.848	4.76088
Cdo1	CDO1	4.99501	11.2825	6.85557	1374.36	3.0374	89.3135	4.49215
Fabp4	FABP4	23.31	128.447	17.1389	7686.96	1.5187	68.283	4.22366
Tbx21	TBX21	0.832501	0.867884	0.856946	18.503	66.8229	50.0478	3.91298
Mapk8ip1	MAPK8IP1	3.33	3.47153	0.856946	52.4251	174.651	44.4753	3.79493
Kcnk3	KCNK3	9.99001	3.47153	0.856946	376.227	34.9301	43.0727	3.76289
Erdr1	ERDR1	14.1525	23.4329	9.42641	409.121	451.054	27.4455	3.3122
Il17rc	IL17RC	19.98	25.1686	9.42641	75.0398	807.949	24.269	3.1892
Car3	CAR3	98.2351	71.1665	101.977	3361.37	86.566	19.0579	2.94748
Acaa1b	ACAA1B	5.82751	0.867884	2.57084	85.3193	10.6309	15.5322	2.74292
Cldn7	CLDN7	2.4975	5.2073	0.856946	3.08383	83.5286	15.1743	2.7196
Phlda3	PHLDA3	35.7975	84.1847	73.6974	1191.39	674.304	14.4493	2.67065
Cpt1b	CPT1B	19.98	26.9044	5.14168	465.658	3.0374	13.5133	2.60367
Prf1	PRF1	4.1625	4.33942	9.42641	18.503	141.239	13.3651	2.59264
Magi1	MAGI1	1.665	2.60365	13.7111	39.0618	107.828	12.2546	2.5059
Me1	ME1	23.31	8.67884	3.42778	243.622	25.8179	11.4116	2.43463
Scd1	SCD1	139.028	137.993	191.099	3348.01	69.8603	10.9519	2.39351
Jag2	JAG2	58.2751	75.5059	77.1251	244.65	1199.77	10.273	2.32952
Ism1	ISM1	2.4975	0.867884	3.42778	18.503	27.3366	10.1218	2.3147
Ccdc85c	CCDC85C	7.49251	4.33942	2.57084	26.7265	69.8603	10.0592	2.30849
Xkr6	XKR6	0.832501	5.2073	5.14168	24.6706	48.5985	9.82908	2.28535
Tdrd9	TDRD9	1.665	0.867884	0.856946	14.3912	7.59351	9.72823	2.27503
Serpinb1b	SERPINB1B	1.665	0.867884	0.856946	6.16766	15.187	9.44944	2.24596
Etv4	ETV4	6.66001	4.33942	5.99862	8.22354	98.7156	9.43689	2.24463
Amdhd1	AMDHD1	2.4975	0.867884	0.856946	22.6147	3.0374	9.11302	2.2097
Gm4262	GM4262	0.832501	7.81095	0.856946	3.08383	53.1546	8.87937	2.18373
Grrp1	GRRP1	7.49251	1.73577	1.71389	8.22354	56.192	8.83036	2.1782
AI848285	AI848285	241.425	155.351	139.682	435.848	2718.48	8.81985	2.17701
6820408C15Rik	6820408C15RIK	1.665	1.73577	1.71389	17.475	12.1496	8.68815	2.16196
Fzd9	FZD9	5.82751	28.6402	13.7111	42.1457	233.88	8.59379	2.15104
Cdc42ep5	CDC42EP5	1.665	7.81095	5.14168	35.978	47.0798	8.52304	2.14277
Gzma	GZMA	12.4875	26.9044	10.2834	14.3912	265.773	8.45987	2.13533
Pmepa1	PMEPA1	4.1625	16.4898	5.14168	122.325	16.7057	8.08508	2.09002
Rasd1	RASD1	7.49251	5.2073	22.2806	180.918	7.59351	8.08359	2.08984
Axin2	AXIN2	1.665	3.47153	0.856946	15.4191	16.7057	8.03995	2.08442
Npw	NPW	4.99501	2.60365	4.28473	10.2794	53.1546	8.00706	2.08032
Begain	BEGAIN	24.1425	25.1686	11.9972	39.0618	265.773	7.45823	2.00932
Vwa1	VWA1	18.315	28.6402	9.42641	58.5927	220.212	7.41744	2.00383
Cnih2	CNIH2	8.32501	10.4146	8.56946	24.6706	107.828	7.27772	1.98482
Chst2	CHST2	141.525	92.8635	9.42641	149.052	985.638	6.98084	1.94317
Tbxa2r	TBXA2R	417.915	291.609	191.956	667.135	3420.12	6.8009	1.91705
Nos3	NOS3	2.4975	19.0934	5.14168	80.1795	36.4488	6.54416	1.87857
Gfra4	GFRA4	16.65	16.4898	3.42778	33.9221	124.534	6.49984	1.87178
Npr1	NPR1	6.66001	6.07519	9.42641	44.2015	51.6359	6.48672	1.86976
Slc27a2	SLC27A2	13.32	9.54672	8.56946	120.269	15.187	6.46339	1.86615
Gm12830	GM12830	2.4975	0.867884	0.856946	7.1956	10.6309	6.33294	1.84576
Evc	EVC	74.0926	17.3577	17.9959	88.4031	370.563	6.29031	1.83901
Lrrc16b	LRRC16B	13.32	12.1504	7.71251	42.1457	94.1595	6.16154	1.81833
Arhgef33	ARHGEF33	0.832501	1.73577	5.99862	12.3353	22.7805	6.14853	1.81621
Megf11	MEGF11	4.99501	3.47153	1.71389	30.8383	10.6309	6.11013	1.80995
Pparg	PPARG	29.97	26.9044	4.28473	239.511	7.59351	6.06052	1.8018
Mxra7	MXRA7	3.33	6.94307	3.42778	24.6706	30.374	6.02641	1.79615
Enc1	ENC1	2.4975	6.94307	0.856946	39.0618	1.5187	5.91121	1.77685
Rilp	RILP	19.98	6.94307	0.856946	86.3472	21.2618	5.81042	1.75965
Mir7238	MIR7238	24.975	45.9978	26.5653	62.7045	314.371	5.7989	1.75767
Ttc36	TTC36	2.4975	1.73577	1.71389	6.16766	16.7057	5.76915	1.75252
Ina	INA	7.49251	11.2825	1.71389	41.1177	36.4488	5.67868	1.73672
Crygn	CRYGN	2.4975	1.73577	0.856946	1.02794	18.2244	5.67334	1.73578
H2-Q1	H2-Q1	0.832501	0.867884	1.71389	2.05589	10.6309	5.57371	1.71806
Mfsd2a	MFSD2A	14.985	1.73577	5.14168	41.1177	39.4863	5.5303	1.71024
Gm5124	GM5124	4.99501	1.73577	15.425	5.13971	75.9351	5.48896	1.70274
Pdgfb	PDGFB	23.31	57.2803	5.99862	74.0119	239.955	5.43892	1.69358
A930004D18Rik	A930004D18RIK	22.4775	13.8861	1.71389	22.6147	115.421	5.4377	1.69336
Celf4	CELF4	1.665	4.33942	0.856946	2.05589	22.7805	5.42962	1.69187
Col23a1	COL23A1	1.665	6.07519	12.8542	45.2295	28.8553	5.396	1.68566
Tmem108	TMEM108	0.832501	0.867884	10.2834	24.6706	18.2244	5.36916	1.68067
Rnf223	RNF223	4.1625	0.867884	6.85557	10.2794	31.8927	5.3221	1.67187
Mir8101	MIR8101	7.49251	19.0934	13.7111	37.0059	104.79	5.27816	1.66358
Gm17762	GM17762	16.65	16.4898	1.71389	23.6427	98.7156	5.26594	1.66126
B4galnt4	B4GALNT4	130.703	59.884	59.1293	165.499	707.715	5.24524	1.65732
Hist1h4a	HIST1H4A	0.832501	6.94307	4.28473	7.1956	34.9301	5.23939	1.65621
Uchl1os	UCHL1OS	1.665	0.867884	2.57084	7.1956	10.6309	5.23927	1.65618
Pdgfa	PDGFA	0.832501	9.54672	3.42778	6.16766	41.005	5.12486	1.6341
Efna4	EFNA4	24.975	20.8292	3.42778	35.978	132.127	5.12182	1.63351
Gzmb	GZMB	69.9301	102.41	57.4154	5.13971	777.575	5.11009	1.63122
Slc36a2	SLC36A2	25.8075	22.565	43.7043	305.299	7.59351	5.09726	1.6287
Pvrl1	PVRL1	5.82751	1.73577	1.71389	8.22354	22.7805	5.01297	1.61203
3110070M22Rik	3110070M22RIK	6.66001	1.73577	6.85557	17.475	33.4114	5.00479	1.61039
Gbx2	GBX2	376.29	335.871	215.95	534.53	2549.9	4.98501	1.60644
Hoxa4	HOXA4	3.33	0.867884	4.28473	20.5589	7.59351	4.97825	1.60508
Sh3pxd2a	SH3PXD2A	13.32	8.67884	5.14168	41.1177	48.5985	4.95842	1.60109
Tcf15	TCF15	230.603	131.05	65.1279	352.584	1055.5	4.94896	1.59918
Gyltl1b	GYLTL1B	38.295	45.9978	18.8528	76.0678	262.735	4.92706	1.59474
H1fx	H1FX	798.368	636.159	395.052	1251.01	4745.94	4.91666	1.59263
1700001C19Rik	1700001C19RIK	15.8175	9.54672	1.71389	15.4191	72.8977	4.89233	1.58767
Bcam	BCAM	223.11	148.408	77.9821	410.149	1052.46	4.88078	1.58531
Gm5431	GM5431	2.4975	0.867884	0.856946	3.08383	10.6309	4.87222	1.58355
Bok	BOK	96.5701	30.3759	29.1362	106.906	396.381	4.83675	1.57624
Celsr2	CELSR2	16.65	20.8292	0.856946	20.5589	101.753	4.78576	1.56565
Oplah	OPLAH	100.733	55.5446	2.57084	159.331	346.264	4.77433	1.56325
Nr2f6	NR2F6	311.355	415.716	236.517	720.588	2299.31	4.70102	1.54778
Mir718	MIR718	0.832501	1.73577	0.856946	6.16766	4.55611	4.69624	1.54676
Lactbl1	LACTBL1	0.832501	2.60365	5.14168	1.02794	25.8179	4.69452	1.5464
Rhpn1	RHPN1	5.82751	2.60365	10.2834	20.5589	37.9675	4.69099	1.54564
5730409E04Rik	5730409E04RIK	4.99501	2.60365	0.856946	2.05589	24.2992	4.67532	1.5423
Eid2	EID2	239.76	59.884	65.1279	248.762	883.885	4.65762	1.5385
Rnf208	RNF208	28.305	13.0183	14.5681	50.3692	123.015	4.65324	1.53756
Gkn3	GKN3	17.4825	7.81095	11.1403	18.503	94.1595	4.63838	1.53437
Prkcdbp	PRKCDBP	268.898	199.613	90.8363	267.265	1459.47	4.63059	1.53268
Zfp580	ZFP580	134.033	92.8635	55.7015	179.89	691.009	4.62265	1.53097
Ckm	CKM	6.66001	4.33942	19.7098	34.9501	59.2294	4.60022	1.52611
Igdcc4	IGDCC4	15.8175	26.0365	19.7098	18.503	170.095	4.59518	1.52501
Itgad	ITGAD	14.1525	9.54672	9.42641	71.956	28.8553	4.56495	1.51841
Nrgn	NRGN	1601.73	1227.19	675.274	1642.65	8995.27	4.55366	1.51593
Akap14	AKAP14	1.665	3.47153	3.42778	9.25149	16.7057	4.54628	1.51431
Gpr4	GPR4	62.4376	30.3759	14.5681	87.3751	236.918	4.53	1.51072
E130012A19Rik	E130012A19RIK	246.42	255.158	185.957	379.311	1672.09	4.47556	1.49863
Bex1	BEX1	74.9251	55.5446	12.8542	92.5149	334.114	4.46502	1.49627
Lrfn1	LRFN1	123.21	92.8635	23.9945	172.694	540.658	4.45719	1.49452
Tmtc2	TMTC2	6.66001	9.54672	1.71389	25.6986	27.3366	4.43918	1.49047
Chpf	CHPF	104.063	227.386	121.686	462.574	867.179	4.40185	1.48202
Tspan12	TSPAN12	7.49251	13.0183	4.28473	70.9281	1.5187	4.38266	1.47766
2310001K24Rik	2310001K24RIK	2.4975	5.2073	2.57084	10.2794	19.7431	4.38258	1.47764
Dpt	DPT	1.665	1.73577	2.57084	11.3074	6.07481	4.36621	1.47389
Fzd8	FZD8	58.2751	26.0365	44.5612	104.85	268.81	4.34918	1.46999
Slc35e4	SLC35E4	222.278	240.404	164.534	268.293	1546.04	4.33902	1.46765
Gm6484	GM6484	1.665	22.565	11.1403	100.738	1.5187	4.33657	1.46708
Gm4980	GM4980	35.7975	3.47153	24.8514	61.6766	123.015	4.32057	1.46339
Kcnb1	KCNB1	33.3	14.754	23.9945	106.906	100.234	4.31252	1.46152
Boc	BOC	12.4875	7.81095	0.856946	28.7824	31.8927	4.3021	1.4591
Mir196b	MIR196B	15.8175	11.2825	4.28473	15.4191	74.4164	4.29359	1.45712
Homer2	HOMER2	17.4825	22.565	23.9945	65.7883	116.94	4.27989	1.45393
Mesp2	MESP2	5.82751	3.47153	7.71251	13.3633	34.9301	4.25829	1.44887
Nrtn	NRTN	35.7975	26.9044	16.282	71.956	150.351	4.22189	1.44028
Kank2	KANK2	25.8075	78.9774	29.1362	51.3971	325.002	4.21591	1.43886
Abhd8	ABHD8	815.018	990.255	555.301	1364.08	5238	4.19522	1.43395
Rorc	RORC	14.985	6.94307	5.99862	47.2854	30.374	4.17124	1.42821
Phox2a	PHOX2A	0.832501	0.867884	0.856946	1.02794	6.07481	4.16611	1.42698
Dact3	DACT3	4.1625	22.565	9.42641	60.6486	39.4863	4.15453	1.4242
Hist1h3h	HIST1H3H	6.66001	3.47153	5.14168	13.3633	28.8553	4.14634	1.42222
Cxcr3	CXCR3	13.32	28.6402	16.282	99.7105	60.7481	4.13254	1.41889
Eva1b	EVA1B	158.175	84.1847	53.9876	179.89	634.817	4.12374	1.41676
Myadml2	MYADML2	19.1475	20.8292	5.99862	12.3353	113.903	4.11866	1.41553
Prune2	PRUNE2	13.32	6.94307	6.85557	34.9501	39.4863	4.11726	1.41519
Itgb4	ITGB4	43.29	6.07519	9.42641	16.4471	144.277	4.10068	1.41115
Il2ra	IL2RA	7.49251	1.73577	3.42778	10.2794	24.2992	4.09827	1.41057
Hspa12b	HSPA12B	274.725	147.54	93.4071	253.902	1154.21	4.09596	1.41
Ccdc85b	CCDC85B	362.97	292.477	246.8	618.822	1843.7	4.09399	1.40952
Srcin1	SRCIN1	0.832501	2.60365	4.28473	19.5309	1.5187	4.08948	1.40842
Bbc3	BBC3	254.745	224.782	149.966	490.329	1222.56	4.08158	1.40648
Padi1	PADI1	53.2801	45.1299	17.9959	104.85	211.1	4.07131	1.40397
Ccr7	CCR7	10.8225	0.867884	0.856946	8.22354	25.8179	4.06956	1.40354
Hcn2	HCN2	15.8175	9.54672	17.1389	45.2295	69.8603	4.06169	1.4016
Mir6972	MIR6972	3.33	2.60365	0.856946	9.25149	9.11221	4.05642	1.4003
Tmem121	TMEM121	128.205	62.4876	50.5598	105.878	545.214	4.0482	1.39827
Mtss1l	MTSS1L	147.353	170.105	79.696	191.197	879.328	4.04324	1.39705
Adamtsl5	ADAMTSL5	110.723	124.975	23.1375	298.103	397.9	4.03347	1.39463
Fjx1	FJX1	45.7876	38.1869	0.856946	15.4191	212.618	4.03219	1.39431
Mir101a	MIR101A	0.832501	0.867884	1.71389	3.08383	6.07481	4.02368	1.3922
Proser2	PROSER2	37.4625	68.5628	39.4195	113.074	276.404	4.01675	1.39047
Stc2	STC2	0.832501	0.867884	8.56946	9.25149	18.2244	4.01309	1.38956
Hoxb2	HOXB2	202.298	90.2599	47.132	260.07	648.486	4.01199	1.38929
Ifi27l2a	IFI27L2A	117.383	91.9957	79.696	568.452	203.506	4.00568	1.38771
Obsl1	OBSL1	367.133	300.288	81.4099	354.64	1635.64	3.98678	1.38298
Asb2	ASB2	10.8225	16.4898	35.1348	54.481	110.865	3.97167	1.37919
Tmem102	TMEM102	20.8125	27.7723	8.56946	18.503	132.127	3.95325	1.37454
Gpx8	GPX8	9.15751	15.6219	8.56946	86.3472	1.5187	3.95212	1.37425
Zfpm1	ZFPM1	2665.67	4467.86	3342.95	7468.01	20104.6	3.94778	1.37315
9530080O11Rik	9530080O11RIK	19.98	37.319	25.7084	64.7604	153.389	3.94211	1.37172
Mir8112	MIR8112	44.955	50.3373	42.8473	88.4031	273.366	3.9283	1.36821
Gm1673	GM1673	33.3	27.7723	35.9917	112.046	141.239	3.91419	1.36461
Tbc1d16	TBC1D16	38.295	50.3373	10.2834	96.6266	160.982	3.9065	1.36264
Abcc3	ABCC3	46.6201	34.7153	0.856946	81.2075	132.127	3.89333	1.35926
Fgf11	FGF11	13.32	13.0183	16.282	42.1457	68.3416	3.88855	1.35804
H2afy2	H2AFY2	77.4226	91.9957	67.6987	282.684	331.077	3.88265	1.35652
Mir3077	MIR3077	6.66001	2.60365	5.14168	11.3074	25.8179	3.86579	1.35217
9330162012Rik	9330162012RIK	9.15751	8.67884	8.56946	13.3633	54.6733	3.86486	1.35193
Smad6	SMAD6	81.5851	53.8088	55.7015	42.1457	449.536	3.85945	1.35052
Acvr2b	ACVR2B	71.5951	44.2621	38.5626	161.387	235.399	3.85429	1.34919
Ptges3l	PTGES3L	34.965	65.9592	29.9931	100.738	235.399	3.85133	1.34842
Plek2	PLEK2	21.645	13.0183	13.7111	39.0618	85.0473	3.84839	1.34766
Mir5133	MIR5133	0.832501	8.67884	5.14168	7.1956	30.374	3.84593	1.34702
Ptprcap	PTPRCAP	2833	1645.51	1258.85	3506.31	11167	3.83626	1.3445
1700065D16Rik	1700065D16RIK	10.8225	14.754	17.9959	9.25149	101.753	3.82138	1.34061
Lzts2	LZTS2	1231.27	1090.93	565.584	1950.01	5405.06	3.82044	1.34037
1700101I11Rik	1700101I11RIK	34.1325	25.1686	24.8514	68.8722	144.277	3.79933	1.33482
Slc25a47	SLC25A47	38.295	32.9796	28.2792	130.549	121.496	3.79762	1.33437
Gm9920	GM9920	18.315	15.6219	2.57084	14.3912	77.4538	3.77365	1.32804
Vwf	VWF	1210.46	1933.64	1042.05	3119.81	7318.62	3.74035	1.31918
Inppl1	INPPL1	112.388	106.75	115.688	150.08	683.416	3.73402	1.31749
Phldb1	PHLDB1	124.875	151.88	29.9931	228.203	534.583	3.73003	1.31642
Pcbp4	PCBP4	92.4076	85.0526	41.1334	100.738	441.942	3.7239	1.31477
Cnnm1	CNNM1	39.96	19.9613	29.9931	57.5648	165.539	3.72193	1.31424
4930413G21Rik	4930413G21RIK	305.528	454.771	320.498	654.8	2021.39	3.71419	1.31216
Bmyc	BMYC	362.97	339.343	151.679	522.195	1591.6	3.71279	1.31178
Pawr	PAWR	19.1475	24.3007	18.8528	37.0059	116.94	3.7065	1.31009
Enho	ENHO	23.31	26.9044	10.2834	56.5369	92.6408	3.69876	1.308
A930016O22Rik	A930016O22RIK	6.66001	3.47153	19.7098	30.8383	42.5237	3.6876	1.30498
Mex3a	MEX3A	60.7726	29.508	29.1362	88.4031	205.025	3.68576	1.30448
Khdrbs3	KHDRBS3	69.9301	127.579	83.1238	186.058	502.69	3.6814	1.30329
Npcd	NPCD	242.258	243.875	154.25	487.245	1084.35	3.68123	1.30325
Gm16702	GM16702	26.64	22.565	1.71389	47.2854	77.4538	3.67464	1.30146
Sox4	SOX4	2818.02	2829.3	1565.64	2851.51	14818	3.67453	1.30143
Ppp1r16b	PPP1R16B	58.2751	13.8861	30.8501	63.7325	188.319	3.67025	1.30026
Lrp11	LRP11	69.9301	39.0548	54.8446	75.0398	323.484	3.64883	1.29441
Atp2a1	ATP2A1	24.975	12.1504	4.28473	30.8383	69.8603	3.64761	1.29407
Ncr1	NCR1	5.82751	3.47153	4.28473	7.1956	25.8179	3.64555	1.29351
Cacnb1	CACNB1	71.5951	86.7884	44.5612	175.778	317.409	3.64523	1.29342
1700001G11Rik	1700001G11RIK	33.3	49.4694	25.7084	49.3413	214.137	3.6433	1.29289
Hoxa7	HOXA7	175.658	145.804	83.9807	205.589	777.575	3.63737	1.29126
Cisd3	CISD3	71.5951	45.1299	28.2792	243.622	107.828	3.63559	1.29077
Kifc3	KIFC3	12.4875	51.2051	42.8473	117.185	139.721	3.61704	1.28566
Wdr86	WDR86	3.33	16.4898	16.282	18.503	68.3416	3.60832	1.28324
Mir467c	MIR467C	2.4975	1.73577	0.856946	6.16766	6.07481	3.60765	1.28306
Kazald1	KAZALD1	27.4725	12.1504	7.71251	60.6486	53.1546	3.60628	1.28268
Apc2	APC2	101.565	73.7701	29.9931	245.678	247.548	3.60321	1.28182
Col4a2	COL4A2	851.648	614.462	298.217	872.724	3351.78	3.59159	1.2786
Sptbn4	SPTBN4	44.955	50.3373	39.4195	44.2015	277.922	3.58681	1.27726
G630025P09Rik	G630025P09RIK	22.4775	33.8475	11.9972	20.5589	142.758	3.58559	1.27692
4930539J05Rik	4930539J05RIK	58.2751	93.7314	52.2737	124.381	362.97	3.57855	1.27496
Fscn1	FSCN1	24.975	39.0548	5.14168	90.459	74.4164	3.57536	1.27407
Bex2	BEX2	19.1475	8.67884	0.856946	19.5309	48.5985	3.56284	1.27056
Perm1	PERM1	3.33	13.0183	25.7084	39.0618	60.7481	3.55984	1.26972
Terc	TERC	11.655	8.67884	7.71251	13.3633	53.1546	3.55756	1.26908
Itga3	ITGA3	40.7925	6.94307	7.71251	40.0898	91.1221	3.54958	1.26683
Nkx2-3	NKX2-3	434.565	289.005	155.964	322.774	1757.14	3.54718	1.26615
Tspan2os	TSPAN2OS	3.33	2.60365	3.42778	20.5589	1.5187	3.53753	1.26343
Grik5	GRIK5	207.293	218.707	79.696	318.662	873.254	3.53548	1.26285
Wdr38	WDR38	4.99501	5.2073	3.42778	15.4191	16.7057	3.53536	1.26282
Tmem221	TMEM221	29.97	32.1117	12.8542	21.5868	154.908	3.53291	1.26212
T2	T2	3.33	5.2073	5.99862	14.3912	19.7431	3.52241	1.25915
B430319G15Rik	B430319G15RIK	9.99001	15.6219	10.2834	14.3912	69.8603	3.52072	1.25867
Mapre3	MAPRE3	18.315	13.8861	11.1403	31.8662	69.8603	3.52064	1.25864
Whrn	WHRN	44.955	7.81095	10.2834	21.5868	126.052	3.51246	1.25632
4632428C04Rik	4632428C04RIK	0.832501	3.47153	9.42641	12.3353	19.7431	3.50445	1.25403
Prrt1	PRRT1	24.1425	4.33942	4.28473	2.05589	74.4164	3.50076	1.25298
Rrad	RRAD	106.56	88.5241	42.8473	189.141	366.007	3.49984	1.25272
Mir8092	MIR8092	3.33	6.07519	3.42778	4.11177	25.8179	3.49838	1.2523
Zfp575	ZFP575	17.4825	15.6219	4.28473	47.2854	39.4863	3.48115	1.24736
Akap2	AKAP2	9.15751	50.3373	11.9972	123.353	42.5237	3.48032	1.24712
Socs2	SOCS2	675.158	269.044	89.9793	451.267	1939.38	3.46745	1.24342
Mypop	MYPOP	20.8125	35.5832	23.9945	38.0339	147.314	3.4584	1.24081
Maff	MAFF	75.7576	78.9774	43.7043	111.018	346.264	3.45659	1.24028
Calr3	CALR3	7.49251	22.565	24.8514	56.5369	69.8603	3.45291	1.23922
Mir707	MIR707	7.49251	4.33942	4.28473	5.13971	31.8927	3.44666	1.23741
Gm8994	GM8994	1.665	1.73577	2.57084	3.08383	10.6309	3.44499	1.23692
Mir23a	MIR23A	1.665	0.867884	1.71389	8.22354	1.5187	3.44105	1.23578
Msantd1	MSANTD1	12.4875	6.07519	1.71389	20.5589	25.8179	3.43081	1.2328
Nab2	NAB2	291.375	186.595	113.974	466.686	883.885	3.42238	1.23034
Fam83g	FAM83G	29.1375	10.4146	23.1375	47.2854	95.6782	3.42074	1.22986
Ctf1	CTF1	127.373	59.884	50.5598	120.269	420.68	3.41198	1.22729
Hist1h4b	HIST1H4B	6.66001	13.0183	16.282	39.0618	42.5237	3.40315	1.2247
F3	F3	10.8225	8.67884	8.56946	57.5648	6.07481	3.40066	1.22397
Ggn	GGN	30.8025	6.94307	8.56946	47.2854	57.7107	3.40049	1.22392
Cyp2d22	CYP2D22	14.1525	10.4146	8.56946	40.0898	34.9301	3.39594	1.22258
Ndufa4l2	NDUFA4L2	1.665	5.2073	1.71389	7.1956	12.1496	3.37959	1.21775
Ccdc102a	CCDC102A	102.398	72.0343	47.989	160.359	340.189	3.37568	1.2166
Rap1gap	RAP1GAP	67.4326	100.675	52.2737	138.772	356.895	3.37371	1.21601
4931431B13Rik	4931431B13RIK	4.1625	1.73577	3.42778	13.3633	7.59351	3.37068	1.21511
Snord55	SNORD55	36.63	41.6584	41.9904	100.738	168.576	3.35863	1.21153
Tubg2	TUBG2	4.1625	0.867884	10.2834	20.5589	13.6683	3.35259	1.20973
Lrrc3	LRRC3	1.665	2.60365	9.42641	15.4191	15.187	3.35225	1.20963
Vash1	VASH1	19.1475	10.4146	7.71251	13.3633	69.8603	3.34907	1.20868
Siah3	SIAH3	3.33	0.867884	7.71251	14.3912	12.1496	3.34256	1.20674
Mir7677	MIR7677	2.4975	1.73577	1.71389	4.11177	9.11221	3.33537	1.20458
Zfp771	ZFP771	774.226	754.191	929.787	1422.67	4039.75	3.33318	1.20393
1190005I06Rik	1190005I06RIK	44.955	32.9796	17.9959	92.5149	119.977	3.3226	1.20075
Hes1	HES1	40.7925	17.3577	39.4195	104.85	110.865	3.31633	1.19886
Mir762	MIR762	404.595	372.322	339.351	710.309	1754.1	3.31158	1.19743
Serpinh1	SERPINH1	34.1325	151.88	25.7084	341.277	126.052	3.31094	1.19723
Mir207	MIR207	17.4825	27.7723	16.282	37.0059	98.7156	3.3083	1.19644
Gimap1	GIMAP1	1507.66	828.829	611.003	1294.18	5206.11	3.30805	1.19636
Obscn	OBSCN	86.5801	36.4511	53.9876	39.0618	350.82	3.30373	1.19505
Gprc5b	GPRC5B	14.1525	4.33942	5.99862	49.3413	4.55611	3.30111	1.19426
Tnfrsf13c	TNFRSF13C	75.7576	61.6197	3.42778	28.7824	280.96	3.29969	1.19383
Gnaz	GNAZ	166.5	206.556	105.404	188.114	864.141	3.29887	1.19358
Lamb2	LAMB2	117.383	78.1095	31.707	223.064	276.404	3.29755	1.19318
Ppp1r3e	PPP1R3E	13.32	29.508	17.9959	38.0339	95.6782	3.29752	1.19317
4930515G01Rik	4930515G01RIK	124.875	80.7132	70.2696	164.471	440.424	3.28916	1.19063
Zfp503	ZFP503	4.1625	4.33942	0.856946	11.3074	9.11221	3.27276	1.18564
Cxxc5	CXXC5	1456.04	1233.26	709.551	1645.74	5769.55	3.27255	1.18557
Ccdc64	CCDC64	76.5901	90.2599	28.2792	91.4869	334.114	3.27169	1.18531
Dmpk	DMPK	2.4975	26.0365	35.9917	134.661	6.07481	3.27161	1.18528
Ccnd1	CCND1	126.54	115.429	131.97	281.656	530.027	3.25595	1.18048
Jsrp1	JSRP1	16.65	6.94307	5.14168	25.6986	36.4488	3.24419	1.17687
Hist1h2ah	HIST1H2AH	18.315	9.54672	19.7098	39.0618	63.7855	3.24293	1.17648
Col18a1	COL18A1	255.578	219.575	198.811	234.371	1222.56	3.24259	1.17637
Gm13032	GM13032	46.6201	59.0161	21.4237	105.878	168.576	3.24006	1.17559
Ddc	DDC	3.33	3.47153	3.42778	20.5589	1.5187	3.23739	1.17477
Chrnb2	CHRNB2	4.99501	9.54672	2.57084	30.8383	6.07481	3.23561	1.17422
Plin4	PLIN4	8.32501	11.2825	6.85557	52.4251	4.55611	3.22985	1.17244
Nptxr	NPTXR	39.1275	39.9226	17.1389	88.4031	118.459	3.22586	1.1712
Rasip1	RASIP1	19.98	120.636	4.28473	104.85	206.543	3.22352	1.17048
Eda2r	EDA2R	0.832501	7.81095	0.856946	5.13971	15.187	3.20935	1.16607
Ybx2	YBX2	9.15751	6.07519	5.14168	35.978	7.59351	3.20782	1.16559
Chchd10	CHCHD10	915.751	914.749	968.349	3569.02	2404.11	3.2012	1.16353
4930455D15Rik	4930455D15RIK	11.655	12.1504	8.56946	14.3912	54.6733	3.19991	1.16312
Mmp17	MMP17	66.6001	27.7723	51.4168	92.5149	217.174	3.18634	1.15887
Git1	GIT1	789.211	1033.65	787.533	1606.67	3930.4	3.18175	1.15743
Relb	RELB	91.5751	89.392	137.968	304.271	372.082	3.18099	1.15719
Gpr18	GPR18	6.66001	19.9613	6.85557	39.0618	31.8927	3.17926	1.15665
Leprel4	LEPREL4	39.1275	32.9796	7.71251	47.2854	121.496	3.1718	1.1543
Tspan17	TSPAN17	74.0926	83.3168	38.5626	192.225	221.73	3.16848	1.15325
Lrfn4	LRFN4	251.415	265.572	77.1251	381.367	873.254	3.16763	1.15298
Ecm1	ECM1	331.335	262.101	167.961	433.792	1173.96	3.16736	1.1529
Espnl	ESPNL	3.33	19.9613	21.4237	9.25149	85.0473	3.16333	1.15162
2310009B15Rik	2310009B15RIK	115.718	130.183	133.684	289.88	510.284	3.162	1.15121
Kcnh2	KCNH2	98.2351	65.9592	29.9931	100.738	308.296	3.15959	1.15044
Fzd1	FZD1	0.832501	14.754	53.9876	33.9221	112.384	3.15432	1.14877
Nsg1	NSG1	113.22	102.41	69.4126	178.862	419.162	3.14702	1.14646
Mzf1	MZF1	21.645	75.5059	42.8473	100.738	192.875	3.1459	1.1461
Il2rb	IL2RB	9.15751	10.4146	83.1238	52.4251	162.501	3.13926	1.14399
Cpne5	CPNE5	4.1625	4.33942	11.1403	3.08383	37.9675	3.13493	1.14261
Spsb4	SPSB4	45.7876	89.392	25.7084	94.5707	241.474	3.13303	1.142
Nrep	NREP	14.985	10.4146	1.71389	27.7545	28.8553	3.13182	1.14161
1700102P08Rik	1700102P08RIK	0.832501	13.0183	8.56946	13.3633	33.4114	3.12941	1.14084
Tmem37	TMEM37	48.2851	59.0161	17.9959	98.6825	162.501	3.12677	1.14
Shcbp1l	SHCBP1L	24.1425	8.67884	3.42778	35.978	39.4863	3.12273	1.13871
Mdfi	MDFI	26.64	24.3007	6.85557	53.453	66.8229	3.12154	1.13833
Lpl	LPL	83.2501	333.267	258.798	1343.52	60.7481	3.11914	1.13756
2200002D01Rik	2200002D01RIK	38.295	37.319	33.4209	91.4869	135.164	3.11806	1.13721
Zscan18	ZSCAN18	9.15751	25.1686	11.9972	30.8383	65.3042	3.11319	1.13565
Socs1	SOCS1	164.835	155.351	89.1224	202.505	646.967	3.11307	1.13561
Aldh5a1	ALDH5A1	47.4526	49.4694	36.8487	102.794	174.651	3.11105	1.13496
Inafm1	INAFM1	232.268	284.666	227.091	455.379	1085.87	3.10726	1.13374
Foxd2	FOXD2	145.688	168.369	147.395	173.722	782.132	3.10711	1.13369
Zan	ZAN	42.4575	44.2621	0.856946	65.7883	115.421	3.10374	1.13261
B930041F14Rik	B930041F14RIK	243.923	162.294	59.9862	274.461	689.491	3.1015	1.13188
Rab34	RAB34	31.635	13.8861	41.9904	63.7325	116.94	3.09683	1.13038
Baiap2l1	BAIAP2L1	4.1625	12.1504	1.71389	14.3912	22.7805	3.09304	1.12916
Robo1	ROBO1	31.635	6.07519	4.28473	34.9501	51.6359	3.09273	1.12905
Slc2a10	SLC2A10	47.4526	39.0548	8.56946	28.7824	167.057	3.08971	1.12808
Cuedc1	CUEDC1	342.158	220.442	108.832	343.333	1037.27	3.08432	1.12633
Asb16	ASB16	1.665	0.867884	5.14168	5.13971	10.6309	3.08238	1.1257
4921504A21Rik	4921504A21RIK	11.655	3.47153	1.71389	10.2794	24.2992	3.07997	1.12492
Mta1	MTA1	795.871	1208.96	960.637	2108.31	3979	3.0791	1.12464
Neb	NEB	4.1625	3.47153	0.856946	14.3912	3.0374	3.0789	1.12457
Myl9	MYL9	9.15751	12.1504	11.1403	16.4471	50.1172	3.0771	1.12399
Ttll11	TTLL11	19.98	39.0548	41.1334	117.185	88.0847	3.07388	1.12294
Tmem158	TMEM158	175.658	262.969	126.828	222.036	935.52	3.07069	1.1219
Mir7672	MIR7672	38.295	59.884	37.7056	89.431	188.319	3.06602	1.12038
Sugct	SUGCT	17.4825	13.8861	7.71251	37.0059	42.5237	3.05248	1.11595
Gm16938	GM16938	3.33	2.60365	0.856946	9.25149	4.55611	3.05001	1.11514
Tmem150a	TMEM150A	54.9451	43.3942	25.7084	100.738	150.351	3.03621	1.11061
Ces1d	CES1D	179.82	238.668	107.118	1028.97	34.9301	3.03621	1.11061
Tgfb1i1	TGFB1I1	4.99501	6.07519	17.9959	7.1956	51.6359	3.03609	1.11057
D630041G03Rik	D630041G03RIK	12.4875	13.8861	20.5667	17.475	77.4538	3.03349	1.10971
Ttl	TTL	59.9401	64.2234	83.1238	155.219	262.735	3.02446	1.10673
Cacna1c	CACNA1C	0.832501	6.94307	5.99862	24.6706	3.0374	3.01739	1.10439
Fam26f	FAM26F	111.555	82.4489	83.9807	100.738	457.129	3.01024	1.10202
Apol9b	APOL9B	20.8125	18.2256	5.14168	37.0059	51.6359	3.00958	1.1018
Rab11fip2	RAB11FIP2	85.7476	111.089	83.1238	151.108	410.05	3.00662	1.10082
Plxnb2	PLXNB2	457.043	518.127	327.353	508.832	2101.88	3.00653	1.10079
BC037032	BC037032	190.643	222.178	164.534	263.153	892.997	3.00374	1.09986
Pkdcc	PKDCC	24.975	12.1504	5.99862	19.5309	66.8229	3.00368	1.09984
Cmtm8	CMTM8	83.2501	45.9978	37.7056	142.884	191.356	3.003	1.09961
Slc27a1	SLC27A1	350.483	459.978	311.928	577.704	1667.53	3.00061	1.09882
Cmbl	CMBL	15.8175	12.1504	10.2834	68.8722	7.59351	2.99856	1.09813
Acacb	ACACB	114.885	133.654	104.547	517.055	188.319	2.99661	1.09748
Gp5	GP5	1287.88	1691.51	1221.15	1990.1	6399.81	2.99602	1.09728
Zfp385a	ZFP385A	785.881	798.453	514.168	1176.99	3010.07	2.99289	1.09624
Apoe	APOE	5655.18	5653.39	3978.8	9583.51	20908	2.99183	1.09589
Mir7002	MIR7002	0.832501	0.867884	0.856946	2.05589	3.0374	2.98746	1.09443
B630019K06Rik	B630019K06RIK	94.9051	65.0913	11.9972	62.7045	279.441	2.98394	1.09324
Ydjc	YDJC	509.491	381.001	336.78	717.504	1720.69	2.98002	1.09193
Cpm	CPM	0.832501	17.3577	3.42778	27.7545	15.187	2.97957	1.09178
Sac3d1	SAC3D1	959.041	1134.32	1015.48	2046.63	4114.16	2.97255	1.08942
Apbb1	APBB1	63.2701	49.4694	22.2806	35.978	230.843	2.96423	1.08662
Rbpms2	RBPMS2	149.85	223.914	122.543	303.243	677.341	2.96364	1.08642
Ptprf	PTPRF	19.98	3.47153	20.5667	59.6207	27.3366	2.96322	1.08628
Gm10584	GM10584	30.8025	48.6015	46.2751	100.738	147.314	2.96055	1.08537
Mpdz	MPDZ	74.0926	42.5263	47.132	181.946	141.239	2.96046	1.08534
Erich2	ERICH2	0.832501	1.73577	2.57084	1.02794	9.11221	2.9597	1.08509
Ptms	PTMS	103.23	102.41	77.1251	215.868	341.708	2.9578	1.08445
Gchfr	GCHFR	26.64	45.1299	18.8528	46.2574	132.127	2.95264	1.0827
Mir7653	MIR7653	10.8225	23.4329	33.4209	61.6766	71.379	2.94909	1.0815
1700019D03Rik	1700019D03RIK	17.4825	2.60365	1.71389	12.3353	30.374	2.93871	1.07797
Plet1os	PLET1OS	14.985	6.07519	7.71251	44.2015	12.1496	2.93774	1.07764
Palld	PALLD	191.475	132.786	54.8446	140.828	601.406	2.93678	1.07731
Cpxm1	CPXM1	184.815	155.351	61.7001	223.064	563.438	2.93568	1.07694
Tpgs1	TPGS1	793.373	925.164	793.532	1566.58	3348.74	2.93502	1.07672
Snord111	SNORD111	0.832501	3.47153	1.71389	7.1956	4.55611	2.92917	1.07472
Exoc3l	EXOC3L	260.573	253.422	116.545	266.237	964.376	2.92752	1.07416
Fosl1	FOSL1	16.65	26.0365	12.8542	37.0059	71.379	2.92717	1.07404
Ltb	LTB	618.548	469.525	440.47	898.422	2082.14	2.9249	1.07326
2310068J16Rik	2310068J16RIK	99.9001	80.7132	48.8459	139.8	306.778	2.91933	1.07135
2700046G09Rik	2700046G09RIK	30.8025	14.754	8.56946	27.7545	77.4538	2.91565	1.07009
Hist1h2ao	HIST1H2AO	5.82751	5.2073	8.56946	6.16766	31.8927	2.91215	1.06889
Ptger3	PTGER3	531.136	440.885	293.076	559.201	1896.86	2.9121	1.06888
Odf3b	ODF3B	174.825	131.918	84.8377	207.644	551.289	2.90719	1.06719
B3gnt3	B3GNT3	45.7876	75.5059	12.8542	50.3692	209.581	2.90669	1.06701
Evpl	EVPL	77.4226	64.2234	13.7111	107.934	192.875	2.90436	1.06621
Hes5	HES5	22.4775	25.1686	21.4237	66.8163	66.8229	2.90226	1.06549
Ckb	CKB	159.008	204.821	188.528	371.087	697.084	2.90077	1.06498
Grin3b	GRIN3B	37.4625	45.9978	29.9931	78.1237	141.239	2.90026	1.0648
Parm1	PARM1	39.96	75.5059	71.1265	225.119	135.164	2.89629	1.06343
Lrrc24	LRRC24	168.998	198.745	175.674	345.389	701.64	2.89013	1.0613
Gpx7	GPX7	29.1375	45.1299	8.56946	35.978	123.015	2.87902	1.05745
D330050I16Rik	D330050I16RIK	388.778	592.765	431.901	863.472	1846.74	2.87618	1.05646
Gpr182	GPR182	1.665	12.1504	3.42778	10.2794	22.7805	2.87592	1.05637
Inf2	INF2	84.0826	121.504	52.2737	199.421	294.628	2.87394	1.05568
Extl1	EXTL1	29.1375	11.2825	5.14168	43.1736	44.0424	2.87136	1.05479
Abcc2	ABCC2	22.4775	40.7905	4.28473	114.102	15.187	2.87084	1.0546
Grap	GRAP	49.1176	40.7905	21.4237	114.102	98.7156	2.86734	1.05338
Exoc3l4	EXOC3L4	47.4526	64.2234	38.5626	69.9001	217.174	2.86619	1.05298
Bahcc1	BAHCC1	164.003	170.973	151.679	326.886	602.925	2.86592	1.05289
Reep2	REEP2	257.243	205.688	137.111	343.333	801.875	2.86282	1.05181
Prr5	PRR5	187.313	133.654	98.5488	201.477	598.369	2.85989	1.05078
Alpl	ALPL	60.7726	122.372	16.282	115.13	264.254	2.85357	1.04857
Arl10	ARL10	91.5751	90.2599	48.8459	197.365	241.474	2.85354	1.04856
Gp1bb	GP1BB	646.021	1015.42	691.556	1116.35	3359.37	2.8532	1.04844
Arhgef10l	ARHGEF10L	105.728	163.162	80.5529	233.343	431.311	2.85306	1.04839
Atad3aos	ATAD3AOS	4.99501	7.81095	1.71389	18.503	9.11221	2.85284	1.04831
F8a	F8A	422.078	406.17	414.762	612.654	1748.03	2.84875	1.04688
Ccdc30	CCDC30	5.82751	5.2073	11.9972	13.3633	30.374	2.84846	1.04678
Lurap1	LURAP1	20.8125	23.4329	6.85557	51.3971	45.5611	2.84608	1.04594
2210408F21Rik	2210408F21RIK	24.975	19.0934	12.8542	69.9001	37.9675	2.84248	1.04468
Fam171a2	FAM171A2	195.638	171.841	47.989	142.884	643.93	2.8407	1.04405
Ccl5	CCL5	9.99001	19.0934	16.282	20.5589	65.3042	2.83905	1.04347
Rln3	RLN3	10.8225	0.867884	2.57084	10.2794	16.7057	2.8383	1.04321
C1qtnf4	C1QTNF4	30.8025	19.0934	36.8487	41.1177	123.015	2.8382	1.04317
Atp13a2	ATP13A2	4473.03	4650.12	2561.41	5494.35	16585.7	2.83452	1.04187
Zfp358	ZFP358	467.033	571.067	375.342	841.885	1827	2.83232	1.0411
Fam69b	FAM69B	910.756	1012.82	410.477	1261.29	3130.04	2.82213	1.03749
Hivep3	HIVEP3	120.713	77.2416	29.9931	136.716	291.591	2.81846	1.03619
Cdk18	CDK18	356.31	229.989	71.1265	400.898	833.767	2.81704	1.03569
Kalrn	KALRN	149.85	190.067	101.12	209.7	618.112	2.81546	1.03512
Atf5	ATF5	91.5751	100.675	86.5516	191.197	331.077	2.80993	1.03316
Myo5b	MYO5B	11.655	26.9044	20.5667	92.5149	18.2244	2.8094	1.03297
Cdkn1a	CDKN1A	67.4326	155.351	68.5557	387.534	157.945	2.80847	1.03264
Mir5136	MIR5136	16.65	13.0183	9.42641	18.503	54.6733	2.80765	1.03235
Prdm16	PRDM16	286.38	254.29	74.5543	330.998	820.099	2.80653	1.03195
Itpka	ITPKA	45.7876	23.4329	5.14168	52.4251	86.566	2.80367	1.03093
Rnd2	RND2	119.88	59.0161	59.1293	108.962	335.633	2.80177	1.03025
Hist1h1e	HIST1H1E	869.131	986.784	779.821	1793.76	3123.97	2.79869	1.02915
Zfp467	ZFP467	271.395	137.126	126.828	255.958	742.645	2.798	1.0289
Nup62-il4i1	NUP62-IL4I1	123.21	109.353	131.113	243.622	434.349	2.79632	1.02831
Cxx1c	CXX1C	131.535	81.5811	55.7015	156.247	344.745	2.79553	1.02802
Efnb1	EFNB1	162.338	256.026	146.538	372.115	680.378	2.79472	1.02773
Pth1r	PTH1R	11.655	39.0548	16.282	72.9839	51.6359	2.79034	1.02616
Nupr1l	NUPR1L	30.8025	16.4898	27.4223	40.0898	98.7156	2.78671	1.02486
Nr0b2	NR0B2	42.4575	30.3759	21.4237	56.5369	118.459	2.78487	1.0242
Ier5l	IER5L	14.1525	27.7723	13.7111	34.9501	68.3416	2.78485	1.02419
0610038B21Rik	0610038B21RIK	41.625	40.7905	56.5584	86.3472	171.613	2.78427	1.02398
Grasp	GRASP	203.963	168.369	50.5598	118.213	666.71	2.78413	1.02393
A930001C03Rik	A930001C03RIK	0.832501	5.2073	0.856946	8.22354	4.55611	2.77949	1.02227
Espn	ESPN	75.7576	104.146	105.404	160.359	367.526	2.77534	1.02077
Pomgnt2	POMGNT2	484.516	446.96	315.356	585.927	1720.69	2.77497	1.02064
Scand1	SCAND1	1391.94	1259.3	1254.57	2539.02	4680.64	2.77266	1.01981
Gm10125	GM10125	9.99001	1.73577	4.28473	14.3912	15.187	2.77114	1.01926
Ltc4s	LTC4S	113.22	72.0343	17.9959	165.499	209.581	2.76811	1.01817
5930403L14Rik	5930403L14RIK	178.988	186.595	114.831	120.269	765.426	2.76542	1.01719
Npas1	NPAS1	25.8075	30.3759	43.7043	76.0678	107.828	2.76154	1.01579
Crocc	CROCC	268.065	227.386	315.356	228.203	1262.04	2.75697	1.01413
Gata3	GATA3	268.065	177.048	84.8377	219.98	753.276	2.75475	1.01333
1700056E22Rik	1700056E22RIK	23.31	10.4146	10.2834	21.5868	59.2294	2.7546	1.01327
Tmem253	TMEM253	16.65	6.07519	18.8528	27.7545	48.5985	2.75457	1.01326
Ryr1	RYR1	55.7776	34.7153	53.9876	96.6266	168.576	2.75334	1.01281
Rasl11a	RASL11A	20.8125	13.0183	11.9972	30.8383	53.1546	2.74918	1.0113
Irf2bpl	IRF2BPL	198.135	165.766	55.7015	37.0059	732.014	2.7491	1.01127
Ebpl	EBPL	298.868	144.937	173.96	348.473	783.65	2.74892	1.01121
1700008O03Rik	1700008O03RIK	44.1225	29.508	18.8528	49.3413	119.977	2.7462	1.01022
Gm6277	GM6277	10.8225	12.1504	5.99862	25.6986	27.3366	2.7459	1.01011
Lrrn4	LRRN4	65.7676	96.3351	35.9917	93.5428	268.81	2.74379	1.00934
BC022687	BC022687	39.1275	8.67884	16.282	47.2854	69.8603	2.74182	1.00862
Gm5617	GM5617	149.018	142.333	138.825	354.64	431.311	2.74057	1.00817
Ltbp3	LTBP3	590.243	621.405	383.912	685.638	2229.45	2.7405	1.00814
Tha1	THA1	238.928	128.447	92.5502	326.886	513.321	2.74025	1.00805
Rusc2	RUSC2	283.05	130.183	74.5543	313.523	577.107	2.73878	1.00751
Ctrl	CTRL	6.66001	19.9613	12.8542	43.1736	28.8553	2.73697	1.00685
St14	ST14	357.975	344.55	289.648	532.474	1277.23	2.73597	1.00649
Ankrd63	ANKRD63	20.8125	19.9613	29.1362	25.6986	101.753	2.73462	1.00599
Scarf1	SCARF1	1244.59	1035.39	515.025	1469.96	3620.59	2.73196	1.00502
Ltb4r2	LTB4R2	3.33	6.94307	5.14168	14.3912	13.6683	2.73045	1.00447
Tmem240	TMEM240	9.15751	23.4329	8.56946	30.8383	44.0424	2.7289	1.0039
Flywch2	FLYWCH2	109.89	44.2621	30.8501	113.074	223.249	2.72691	1.00317
Smagp	SMAGP	50.7826	36.4511	10.2834	49.3413	127.571	2.72125	1.00109
Guca1a	GUCA1A	100.733	58.1482	36.8487	112.046	242.992	2.72088	1.00096
Mgmt	MGMT	198.135	159.691	131.97	330.998	557.364	2.72061	1.00086
Mmp11	MMP11	49.1176	43.3942	10.2834	61.6766	124.534	2.7172	0.999603
Ak1	AK1	253.913	129.315	89.1224	222.036	633.299	2.71621	0.999238
Art3	ART3	24.975	16.4898	11.9972	74.0119	22.7805	2.71573	0.999061
Npdc1	NPDC1	268.065	184.859	66.8418	244.65	695.565	2.71338	0.998195
Fam129b	FAM129B	490.343	675.213	302.502	816.187	1839.15	2.71311	0.998095
Tcf7l1	TCF7L1	54.9451	43.3942	32.564	51.3971	185.282	2.71207	0.997711
Crlf2	CRLF2	1333.67	1350.43	1013.77	1789.65	4891.74	2.71024	0.997036
Zfp618	ZFP618	30.8025	15.6219	2.57084	38.0339	50.1172	2.69876	0.992793
Zfand3	ZFAND3	224.775	223.046	148.252	381.367	691.009	2.6986	0.992734
Serp2	SERP2	4.99501	4.33942	6.85557	15.4191	13.6683	2.69495	0.991379
Pdxp	PDXP	394.605	513.787	337.637	838.801	1398.72	2.69359	0.990874
Zfp428	ZFP428	111.555	103.278	87.4085	132.605	410.05	2.69315	0.99071
Lhfp	LHFP	29.1375	46.8657	36.8487	75.0398	127.571	2.69305	0.990675
Bmp7	BMP7	29.97	16.4898	22.2806	21.5868	101.753	2.69143	0.990071
Fam212a	FAM212A	883.283	759.398	533.02	1094.76	2805.04	2.68865	0.989039
Il12rb1	IL12RB1	139.028	168.369	47.989	88.4031	548.251	2.68717	0.988488
Rtn4rl1	RTN4RL1	28.305	17.3577	8.56946	63.7325	33.4114	2.68689	0.988384
Pkp3	PKP3	73.2601	140.597	98.5488	100.738	458.648	2.68586	0.988002
Hist1h2ab	HIST1H2AB	102.398	85.9205	104.547	212.784	311.334	2.68443	0.987469
Setbp1	SETBP1	0.832501	1.73577	0.856946	3.08383	3.0374	2.68066	0.986065
Clec4g	CLEC4G	1.665	0.867884	5.14168	3.08383	10.6309	2.68056	0.986025
Hist1h2ap	HIST1H2AP	5.82751	5.2073	8.56946	6.16766	28.8553	2.67975	0.985723
Lect1	LECT1	4.99501	23.4329	8.56946	49.3413	16.7057	2.67777	0.984986
Gas2l1	GAS2L1	175.658	150.144	203.953	263.153	681.897	2.67591	0.984289
2310061J03Rik	2310061J03RIK	426.24	414.848	335.923	661.995	1435.17	2.67266	0.983074
Pld6	PLD6	79.9201	111.957	74.5543	158.303	315.89	2.66969	0.981963
Adck3	ADCK3	874.958	762.87	377.056	2290.26	1295.45	2.66942	0.98186
Uqcrq	UQCRQ	1873.96	1479.74	1832.15	5286.71	3939.51	2.66867	0.981581
Msl3l2	MSL3L2	287.213	276.855	210.809	296.048	1081.32	2.66629	0.980688
Slain1os	SLAIN1OS	114.885	116.296	82.2668	108.962	448.017	2.66541	0.980358
Akt1s1	AKT1S1	1234.6	1119.57	925.502	1833.85	3991.15	2.66414	0.979881
Tnfrsf12a	TNFRSF12A	38.295	15.6219	29.9931	44.2015	104.79	2.66342	0.979612
4933408J17Rik	4933408J17RIK	565.268	472.129	517.595	958.043	1801.18	2.66164	0.978944
Fbln1	FBLN1	6.66001	20.8292	32.564	12.3353	94.1595	2.66001	0.978331
Kif5a	KIF5A	5.82751	22.565	23.1375	47.2854	44.0424	2.65848	0.977755
Bcl7c	BCL7C	1509.32	1478.87	1522.79	2587.33	5402.02	2.65663	0.977058
Zc3h6	ZC3H6	252.248	177.048	163.677	299.131	750.239	2.65452	0.976262
Tas1r1	TAS1R1	190.643	107.618	116.545	263.153	470.798	2.65408	0.976099
Amigo1	AMIGO1	130.703	121.504	101.977	144.94	481.429	2.65273	0.97559
Fam198b	FAM198B	9.15751	25.1686	16.282	54.481	34.9301	2.6501	0.974598
Basp1	BASP1	440.393	269.044	174.817	287.824	1274.19	2.64972	0.974453
0610039K10Rik	0610039K10RIK	670.996	781.095	680.415	985.797	2779.22	2.64831	0.973921
Clu	CLU	245.588	406.17	241.659	453.323	1122.32	2.64543	0.972832
Kctd17	KCTD17	286.38	237.8	152.536	382.395	810.987	2.64523	0.972758
Smtnl2	SMTNL2	44.1225	24.3007	61.7001	72.9839	156.426	2.64453	0.972494
Lphn1	LPHN1	395.438	289.005	251.085	642.464	1005.38	2.64211	0.971577
Adora2a	ADORA2A	255.578	189.199	128.542	284.74	724.421	2.64032	0.970899
A630072M18Rik	A630072M18RIK	715.951	860.941	705.267	1240.73	2774.67	2.63921	0.970479
Numbl	NUMBL	98.2351	143.201	38.5626	135.688	356.895	2.63885	0.970345
Fam110b	FAM110B	135.698	150.144	103.69	209.7	475.354	2.63799	0.970017
Dleu7	DLEU7	20.8125	32.9796	18.8528	34.9501	92.6408	2.63455	0.968711
Skap1	SKAP1	4.1625	13.0183	9.42641	10.2794	36.4488	2.63434	0.968634
Ephb6	EPHB6	133.2	129.315	110.546	98.6825	555.845	2.63172	0.967637
Fam109a	FAM109A	162.338	171.841	185.957	222.036	689.491	2.62872	0.966495
Iqck	IQCK	16.65	14.754	3.42778	18.503	42.5237	2.62805	0.966244
Gata2	GATA2	4973.36	4261.31	2269.19	5332.97	14814.9	2.62711	0.965883
Krt7	KRT7	35.7975	33.8475	12.8542	47.2854	97.1969	2.62698	0.965834
Fam3b	FAM3B	4.99501	3.47153	1.71389	7.1956	10.6309	2.62659	0.965685
Six5	SIX5	161.505	142.333	91.6932	265.209	426.755	2.62418	0.96477
Gabbr2	GABBR2	4.99501	2.60365	0.856946	7.1956	7.59351	2.62355	0.964527
Gdf15	GDF15	7.49251	6.94307	10.2834	11.3074	31.8927	2.62148	0.963739
Zbed3	ZBED3	438.728	347.153	281.078	536.586	1327.35	2.62043	0.96334
Mir6990	MIR6990	7.49251	6.94307	7.71251	14.3912	24.2992	2.62035	0.963306
Ggnbp1	GGNBP1	12.4875	19.0934	13.7111	41.1177	37.9675	2.61917	0.962859
Actr3b	ACTR3B	25.8075	4.33942	21.4237	27.7545	62.2668	2.61839	0.962559
Gpr150	GPR150	34.1325	68.5628	53.1307	76.0678	195.913	2.61812	0.962455
Copz2	COPZ2	84.9151	78.1095	18.8528	92.5149	224.768	2.61673	0.961925
Cdc42bpb	CDC42BPB	58.2751	65.0913	27.4223	44.2015	218.693	2.6152	0.961339
Tnfrsf13b	TNFRSF13B	231.435	259.497	169.675	340.249	810.987	2.61404	0.960896
Zfp777	ZFP777	276.39	337.607	381.341	604.43	1129.91	2.6137	0.960768
4631405J19Rik	4631405J19RIK	3.33	3.47153	4.28473	4.11177	15.187	2.61117	0.9598
Plekhf1	PLEKHF1	89.9101	109.353	70.2696	191.197	277.922	2.61074	0.959632
Hist1h2ad	HIST1H2AD	13.32	15.6219	15.425	16.4471	60.7481	2.60989	0.959307
Kif7	KIF7	178.988	127.579	125.971	144.94	607.481	2.60932	0.959091
Map1b	MAP1B	4.99501	6.07519	10.2834	11.3074	25.8179	2.6079	0.958546
Pycr1	PYCR1	50.7826	54.6767	46.2751	99.7105	164.02	2.60716	0.958261
Insl3	INSL3	332.168	240.404	150.823	335.109	921.852	2.60638	0.957963
Dock4	DOCK4	19.1475	13.8861	1.71389	32.8942	27.3366	2.60007	0.95554
Gm10638	GM10638	99.0676	101.542	44.5612	115.13	309.815	2.59989	0.955468
Zfhx2	ZFHX2	32.4675	48.6015	83.9807	100.738	185.282	2.5994	0.95528
Hist3h2a	HIST3H2A	178.155	155.351	167.961	340.249	528.508	2.59864	0.95499
Batf2	BATF2	89.0776	72.0343	35.1348	131.577	208.062	2.59601	0.953975
Ptpn14	PTPN14	96.5701	87.6562	71.1265	226.147	215.656	2.59525	0.953683
Gp9	GP9	382.95	363.643	301.645	507.804	1304.56	2.59345	0.952988
Rps6ka6	RPS6KA6	6.66001	18.2256	13.7111	22.6147	44.0424	2.59052	0.95186
2810410L24Rik	2810410L24RIK	76.5901	13.0183	59.1293	111.018	145.795	2.58993	0.95163
Nudt14	NUDT14	381.285	371.454	317.07	696.945	1149.66	2.58916	0.951332
Tnfrsf8	TNFRSF8	2.4975	4.33942	0.856946	7.1956	6.07481	2.58721	0.950578
Cacna1a	CACNA1A	94.0726	109.353	92.5502	150.08	359.932	2.58473	0.949621
6230400D17Rik	6230400D17RIK	152.348	158.823	120.829	219.98	523.952	2.5831	0.94899
Hist1h2ag	HIST1H2AG	19.98	32.1117	17.1389	49.3413	69.8603	2.58271	0.948837
Slc51a	SLC51A	10.8225	4.33942	8.56946	22.6147	18.2244	2.58134	0.948308
Macrod1	MACROD1	959.041	928.635	649.565	1569.67	2794.41	2.58001	0.947795
Exosc6	EXOSC6	1591.74	1786.97	1596.49	2954.31	5599.45	2.57892	0.94737
Igsf9	IGSF9	12.4875	29.508	35.9917	18.503	115.421	2.57589	0.946194
Galk1	GALK1	1857.31	1541.36	1328.27	2665.46	5435.43	2.57066	0.944162
Ephb4	EPHB4	11.655	98.9387	23.1375	10.2794	218.693	2.56828	0.943235
Mir1905	MIR1905	3.33	5.2073	6.85557	2.05589	24.2992	2.56825	0.943223
Ccnjl	CCNJL	42.4575	36.4511	26.5653	54.481	126.052	2.56746	0.942916
A430105I19Rik	A430105I19RIK	15.8175	26.0365	5.14168	57.5648	22.7805	2.56445	0.941743
Col4a1	COL4A1	936.564	632.687	394.195	745.259	2607.61	2.56147	0.940581
Mfng	MFNG	1557.61	1241.07	617.001	1717.69	4114.16	2.56106	0.940423
Pak6	PAK6	117.383	41.6584	33.4209	47.2854	280.96	2.55826	0.939328
Ap1s3	AP1S3	9.15751	3.47153	3.42778	3.08383	24.2992	2.55808	0.939255
Tmem238	TMEM238	756.743	794.981	824.382	1297.26	2753.41	2.55713	0.938884
Bri3	BRI3	67.4326	46.8657	61.7001	113.074	186.8	2.55577	0.938353
Csl	CSL	2.4975	5.2073	4.28473	11.3074	9.11221	2.55468	0.937925
Prr22	PRR22	20.8125	39.0548	6.85557	77.0957	36.4488	2.5526	0.937113
Naaladl1	NAALADL1	12.4875	27.7723	9.42641	32.8942	51.6359	2.55192	0.936845
2610528J11Rik	2610528J11RIK	23.31	1.73577	6.85557	4.11177	50.1172	2.54984	0.936031
Gm960	GM960	9.99001	12.1504	5.99862	14.3912	33.4114	2.54821	0.935389
Ptp4a3	PTP4A3	2570.76	2549.84	2001.83	4206.34	7892.69	2.54808	0.935342
Gatsl3	GATSL3	109.89	47.7336	20.5667	48.3133	253.623	2.54169	0.932829
Sash1	SASH1	57.4426	52.073	11.1403	55.5089	148.833	2.54039	0.932316
Map3k10	MAP3K10	284.715	365.379	356.49	372.115	1331.9	2.53931	0.931891
Fam131a	FAM131A	29.1375	36.4511	1.71389	66.8163	47.0798	2.53845	0.931553
Mir7032	MIR7032	1.665	2.60365	0.856946	4.11177	4.55611	2.53664	0.930842
Hist3h2ba	HIST3H2BA	43.29	18.2256	34.2778	90.459	71.379	2.53417	0.929866
Llgl2	LLGL2	132.368	250.818	137.968	207.644	672.785	2.53407	0.929829
Adat3	ADAT3	140.693	164.03	233.946	344.361	563.438	2.5279	0.927387
P2rx3	P2RX3	8.32501	13.0183	19.7098	55.5089	13.6683	2.52761	0.927272
Rcor2	RCOR2	272.228	159.691	124.257	258.014	678.86	2.52674	0.926929
Crtap	CRTAP	942.391	760.266	632.426	1049.53	2882.5	2.52584	0.926572
2700081O15Rik	2700081O15RIK	106.56	91.1278	61.7001	170.639	265.773	2.5237	0.925725
Morn3	MORN3	2.4975	1.73577	5.14168	5.13971	10.6309	2.52331	0.925573
Epb4.1l4b	EPB4.1L4B	437.895	330.664	234.803	479.021	1207.37	2.52111	0.924698
4930526I15Rik	4930526I15RIK	199.8	252.554	204.81	397.814	706.196	2.51994	0.924235
Prdm11	PRDM11	42.4575	51.2051	35.9917	56.5369	160.982	2.51653	0.92288
Camk2b	CAMK2B	39.96	33.8475	55.7015	104.85	112.384	2.51605	0.92269
Efcc1	EFCC1	386.28	228.253	120.829	274.461	958.301	2.5146	0.922113
Tigd5	TIGD5	107.393	93.7314	66.8418	172.694	276.404	2.51393	0.921847
Spats1	SPATS1	5.82751	7.81095	3.42778	16.4471	12.1496	2.51344	0.921654
Ppp1r35	PPP1R35	1210.46	1297.49	1244.29	2257.36	4018.49	2.50885	0.919824
Rn45s	RN45S	127984	150127	117037	261250	399426	2.50796	0.919469
Ptprs	PTPRS	2201.96	2568.07	1753.31	2603.78	8298.19	2.50684	0.919021
Ankrd13b	ANKRD13B	271.395	238.668	185.957	402.954	759.351	2.50489	0.918246
Mir6945	MIR6945	4.99501	4.33942	3.42778	3.08383	18.2244	2.50446	0.918071
E430018J23Rik	E430018J23RIK	109.89	60.7519	31.707	109.99	227.805	2.50405	0.917911
Nckap5l	NCKAP5L	143.19	85.9205	82.2668	215.868	303.74	2.50311	0.917535
Pf4	PF4	1565.93	2118.5	1306.84	3304.84	5022.35	2.50252	0.917298
C030006K11Rik	C030006K11RIK	996.504	1027.57	900.65	1582	3297.1	2.50234	0.917226
F2rl3	F2RL3	550.283	525.07	227.948	533.502	1640.2	2.50176	0.916996
Spib	SPIB	14.1525	20.8292	4.28473	12.3353	53.1546	2.50175	0.91699
Ccdc64b	CCDC64B	0.832501	11.2825	3.42778	6.16766	19.7431	2.50059	0.916529
Pear1	PEAR1	1883.12	1437.22	570.726	2093.92	4389.05	2.49918	0.915962
Nim1k	NIM1K	69.9301	26.0365	32.564	60.6486	153.389	2.4979	0.91545
Spry1	SPRY1	144.023	235.196	157.678	256.986	636.336	2.49579	0.914605
Dusp5	DUSP5	99.9001	106.75	47.132	89.431	332.596	2.49443	0.914059
Mllt6	MLLT6	29.1375	29.508	30.8501	54.481	94.1595	2.4913	0.912806
Mir7067	MIR7067	8.32501	11.2825	2.57084	24.6706	12.1496	2.49028	0.912397
Plxna3	PLXNA3	42.4575	74.638	57.4154	108.962	180.726	2.48999	0.91228
H2-Q2	H2-Q2	16.65	16.4898	13.7111	15.4191	62.2668	2.48723	0.911168
Tie1	TIE1	1476.02	1327.86	483.318	1393.89	4054.93	2.48638	0.910828
Mir2861	MIR2861	36.63	47.7336	17.1389	58.5927	109.347	2.4818	0.908984
Zdhhc8	ZDHHC8	308.025	401.83	237.374	484.161	1082.83	2.48144	0.908839
Uchl1	UCHL1	58.2751	28.6402	16.282	75.0398	95.6782	2.48143	0.908837
Spag4	SPAG4	54.1126	81.5811	33.4209	107.934	171.613	2.47951	0.908061
2300009A05Rik	2300009A05RIK	228.105	216.971	247.657	494.441	650.004	2.47811	0.907495
Gm5069	GM5069	18.315	23.4329	13.7111	65.7883	25.8179	2.47768	0.907321
Plxna1	PLXNA1	298.035	195.274	164.534	364.92	719.865	2.4735	0.905636
Egln1	EGLN1	275.558	510.316	445.612	784.32	1242.3	2.46851	0.903613
C130036L24Rik	C130036L24RIK	60.7726	68.5628	47.989	142.884	148.833	2.46765	0.903268
Hnrnpa0	HNRNPA0	776.723	664.799	637.568	1189.33	2224.9	2.46326	0.901486
Opn3	OPN3	29.97	52.073	17.9959	50.3692	113.903	2.46312	0.901428
Leprel1	LEPREL1	112.388	102.41	43.7043	81.2075	343.227	2.46285	0.901318
Unc79	UNC79	6.66001	1.73577	14.5681	10.2794	27.3366	2.45708	0.898975
Hist2h3b	HIST2H3B	46.6201	36.4511	41.1334	63.7325	139.721	2.45707	0.89897
Tssk6	TSSK6	159.84	323.721	234.803	345.389	830.73	2.45583	0.898464
Slc5a10	SLC5A10	2.4975	3.47153	0.856946	2.05589	9.11221	2.45417	0.89779
Fam219a	FAM219A	29.1375	18.2256	34.2778	28.7824	104.79	2.45415	0.897781
Sardh	SARDH	17.4825	39.9226	36.8487	49.3413	104.79	2.45292	0.897281
Tmcc3	TMCC3	36.63	36.4511	36.8487	135.688	44.0424	2.45244	0.897083
Pex11a	PEX11A	61.6051	32.9796	71.9835	85.3193	186.8	2.45053	0.896302
Mocs3	MOCS3	217.283	446.092	383.912	595.179	1113.21	2.44688	0.894812
Eno2	ENO2	5.82751	32.1117	17.9959	72.9839	18.2244	2.44592	0.89442
Mras	MRAS	70.7626	38.1869	62.5571	111.018	168.576	2.44533	0.894181
Tmem191c	TMEM191C	218.948	265.572	154.25	396.786	640.892	2.43674	0.890661
Fam212b	FAM212B	10.8225	9.54672	2.57084	17.475	19.7431	2.43361	0.889377
Hist1h2ae	HIST1H2AE	1052.28	411.377	892.938	1981.87	1839.15	2.43212	0.888765
Tmem130	TMEM130	11.655	5.2073	11.9972	13.3633	33.4114	2.43115	0.888366
Dhrsx	DHRSX	989.011	1379.07	1119.17	2066.17	3582.62	2.42976	0.887792
Fgd1	FGD1	248.085	255.158	136.254	350.529	684.935	2.42877	0.887386
Ly6c1	LY6C1	19.1475	64.2234	21.4237	157.275	12.1496	2.4251	0.885873
Gm3230	GM3230	16.65	14.754	2.57084	15.4191	39.4863	2.42409	0.885455
Ptrf	PTRF	617.716	407.037	282.792	741.147	1368.35	2.41999	0.883763
Mir7654	MIR7654	238.928	334.135	239.088	477.993	832.249	2.41995	0.883746
Sp3os	SP3OS	226.44	242.14	251.942	353.612	807.949	2.41817	0.88301
Mir328	MIR328	4.1625	6.07519	4.28473	8.22354	15.187	2.41804	0.882959
Fasn	FASN	3802.03	4070.37	3438.07	9974.13	8246.55	2.41643	0.882293
Tgfb1	TGFB1	3375.79	4741.25	3408.93	6213.91	12350.1	2.41594	0.882086
Rgs7bp	RGS7BP	66.6001	31.2438	42.8473	79.1516	147.314	2.4145	0.881491
Pglyrp2	PGLYRP2	1061.44	762.002	452.468	833.662	2824.79	2.4112	0.880125
1700123M08Rik	1700123M08RIK	13.32	7.81095	4.28473	22.6147	18.2244	2.41027	0.87974
Mycn	MYCN	1757.41	1332.2	515.882	1379.5	4411.83	2.40938	0.879368
Kbtbd13	KBTBD13	37.4625	24.3007	23.9945	35.978	101.753	2.40907	0.879241
Rpl13	RPL13	10193.1	9355.79	9023.64	16761.6	29063.4	2.40572	0.877849
Midn	MIDN	57.4426	90.2599	68.5557	202.505	144.277	2.40533	0.877687
9930014A18Rik	9930014A18RIK	388.778	479.072	222.806	360.808	1388.09	2.4053	0.877674
Rpl3l	RPL3L	1.665	6.07519	4.28473	1.02794	18.2244	2.40156	0.876118
Prmt2	PRMT2	129.87	128.447	77.1251	186.058	350.82	2.40076	0.875786
Cacna1h	CACNA1H	3.33	40.7905	20.5667	47.2854	56.192	2.39948	0.875254
Leprel2	LEPREL2	491.176	295.948	125.971	328.942	1129.91	2.39656	0.874033
Trim47	TRIM47	895.771	880.034	413.048	786.376	2707.85	2.39456	0.873198
Gm7102	GM7102	4.1625	5.2073	3.42778	11.3074	9.11221	2.39337	0.872703
Gcat	GCAT	243.923	192.67	76.2682	195.309	622.668	2.39239	0.872294
Hoxa10	HOXA10	302.198	190.067	101.977	165.499	782.132	2.39204	0.872145
Tmem246	TMEM246	372.96	256.026	206.524	431.736	900.59	2.39194	0.872104
Aipl1	AIPL1	30.8025	52.073	10.2834	48.3133	100.234	2.39184	0.872064
Gm6537	GM6537	15.8175	15.6219	8.56946	31.8662	31.8927	2.39043	0.871473
Hnf4a	HNF4A	102.398	105.882	115.688	48.3133	467.76	2.38947	0.871072
Mir8098	MIR8098	13.32	26.0365	10.2834	34.9501	44.0424	2.38696	0.870022
E130218I03Rik	E130218I03RIK	363.803	411.377	326.496	571.536	1181.55	2.38694	0.87001
Zfp651	ZFP651	65.7676	19.0934	12.8542	2.05589	153.389	2.38619	0.869699
Jph4	JPH4	0.832501	12.1504	22.2806	25.6986	30.374	2.38516	0.869265
Nr1h3	NR1H3	34.1325	60.7519	44.5612	194.281	27.3366	2.38392	0.868745
Dok2	DOK2	1092.24	1133.46	689.842	1557.33	3073.85	2.38267	0.868223
Klrd1	KLRD1	2.4975	4.33942	5.99862	8.22354	12.1496	2.38087	0.867465
Tmem160	TMEM160	1155.51	935.579	1014.62	2017.85	2909.83	2.37998	0.867091
Brd1	BRD1	674.326	1183.79	938.356	1493.6	2943.24	2.37988	0.867049
1110054M08Rik	1110054M08RIK	54.9451	19.9613	11.1403	54.481	82.0099	2.37936	0.866833
Ddit4	DDIT4	106.56	120.636	76.2682	156.247	325.002	2.37878	0.866588
Kbtbd11	KBTBD11	67.4326	102.41	50.5598	145.968	203.506	2.37842	0.866438
Sbk1	SBK1	358.808	551.106	440.47	687.694	1453.4	2.37831	0.866392
B3gnt7	B3GNT7	109.89	93.7314	92.5502	152.136	317.409	2.37807	0.866288
4930404N11Rik	4930404N11RIK	707.626	912.146	660.705	1227.36	2387.4	2.37764	0.866107
4430402I18Rik	4430402I18RIK	21.645	52.073	18.8528	52.4251	94.1595	2.37523	0.865094
Fgf3	FGF3	232.268	153.615	70.2696	182.974	539.139	2.37458	0.864819
Fbxl15	FBXL15	273.06	288.137	221.092	440.988	797.319	2.37439	0.86474
Psrc1	PSRC1	303.863	397.491	408.763	963.183	792.762	2.37265	0.864007
Mfsd12	MFSD12	894.106	1200.28	807.243	1629.29	2959.95	2.37241	0.863906
Zfp36l2	ZFP36L2	10736.8	10127.3	7016.67	11001	33062.1	2.37062	0.863152
Uaca	UACA	69.0976	91.1278	36.8487	69.9001	241.474	2.36998	0.862879
Hic2	HIC2	132.368	94.5993	59.9862	151.108	302.222	2.3697	0.862765
A530072M11Rik	A530072M11RIK	3.33	2.60365	3.42778	7.1956	7.59351	2.36969	0.862757
Naprt	NAPRT	412.92	308.099	269.081	640.408	923.371	2.36912	0.86252
Lpar2	LPAR2	16.65	10.4146	0.856946	3.08383	41.005	2.36853	0.862271
Zfp444	ZFP444	876.623	738.569	678.701	1120.46	2501.3	2.3683	0.862174
Hoxa6	HOXA6	17.4825	26.0365	11.1403	13.3633	72.8977	2.36723	0.861722
Rltpr	RLTPR	798.368	819.282	570.726	876.835	2574.2	2.36548	0.860979
4932416H05Rik	4932416H05RIK	64.9351	120.636	83.9807	121.297	303.74	2.36525	0.860883
2810428I15Rik	2810428I15RIK	903.264	707.325	820.097	1700.22	2130.74	2.36412	0.860406
Mapk11	MAPK11	24.975	54.6767	14.5681	70.9281	77.4538	2.36227	0.859624
Cd28	CD28	6.66001	4.33942	4.28473	16.4471	7.59351	2.35936	0.858392
Lamc1	LAMC1	187.313	282.062	129.399	245.678	695.565	2.35793	0.857784
Ahdc1	AHDC1	187.313	130.183	114.831	184.002	495.097	2.3562	0.857051
Dohh	DOHH	1385.28	1496.23	1632.48	2854.6	4232.62	2.35508	0.856576
Fam71e1	FAM71E1	17.4825	13.8861	16.282	41.1177	33.4114	2.34611	0.85276
2610206C17Rik	2610206C17RIK	66.6001	58.1482	48.8459	77.0957	194.394	2.3459	0.852668
Flywch1	FLYWCH1	747.586	623.14	521.88	746.287	2208.19	2.3416	0.850833
Porcn	PORCN	18.315	15.6219	41.9904	38.0339	80.4912	2.34155	0.850814
Zcchc3	ZCCHC3	488.678	596.236	499.6	826.466	1644.75	2.33941	0.8499
Hmgcs2	HMGCS2	26.64	19.0934	47.132	97.6546	47.0798	2.33781	0.849213
H2afx	H2AFX	10232.3	14530.1	12508.8	20787.1	37252.2	2.33582	0.848364
Gm6297	GM6297	84.9151	112.825	106.261	179.89	293.109	2.33387	0.847527
Hint2	HINT2	536.963	423.527	423.331	871.696	1280.27	2.33263	0.846996
Trp53i13	TRP53I13	348.818	323.721	265.653	453.323	1005.38	2.3322	0.846814
Comtd1	COMTD1	874.126	783.699	686.414	1440.15	2203.64	2.33154	0.846527
Acyp2	ACYP2	33.3	25.1686	15.425	96.6266	18.2244	2.33141	0.846474
Selm	SELM	203.963	195.274	130.256	318.662	504.209	2.33111	0.846346
Kiss1r	KISS1R	13.32	27.7723	40.2765	59.6207	66.8229	2.33094	0.84627
Batf3	BATF3	4.1625	18.2256	10.2834	2.05589	48.5985	2.32563	0.84399
4930577N17Rik	4930577N17RIK	149.018	174.445	197.098	253.902	552.808	2.32454	0.843524
Emid1	EMID1	460.373	395.755	225.377	483.133	1192.18	2.32359	0.843112
Rassf8	RASSF8	28.305	19.9613	11.9972	46.2574	47.0798	2.32322	0.842955
9230116L04Rik	9230116L04RIK	39.96	45.1299	41.9904	78.1237	118.459	2.32037	0.841727
Nfix	NFIX	765.068	729.022	658.135	1127.65	2200.6	2.31964	0.84141
Kcna3	KCNA3	481.186	671.742	373.629	644.52	1714.61	2.3181	0.840746
Mir6999	MIR6999	4.99501	6.94307	9.42641	7.1956	25.8179	2.31788	0.840653
Cdkn1c	CDKN1C	243.923	211.764	69.4126	194.281	616.593	2.31635	0.839991
Cyp2u1	CYP2U1	30.8025	6.94307	5.14168	26.7265	39.4863	2.31582	0.839763
Dexi	DEXI	347.985	288.137	300.788	505.748	940.077	2.31477	0.839312
Hist1h4h	HIST1H4H	63.2701	55.5446	53.1307	99.7105	165.539	2.31395	0.838958
Ppap2c	PPAP2C	214.785	167.502	144.824	333.054	479.91	2.31345	0.838741
Mir5130	MIR5130	9.15751	19.9613	13.7111	14.3912	51.6359	2.31241	0.838292
Hist1h2an	HIST1H2AN	83.2501	90.2599	78.839	136.716	252.105	2.31121	0.837771
Cep131	CEP131	504.496	667.403	606.718	755.538	1984.94	2.31119	0.837763
Calhm2	CALHM2	283.05	237.8	94.2641	308.383	639.374	2.31117	0.837754
Wtip	WTIP	12.4875	21.6971	6.85557	26.7265	36.4488	2.30903	0.836828
Gpr132	GPR132	102.398	89.392	76.2682	137.744	274.885	2.30899	0.836812
Acta1	ACTA1	19.1475	19.9613	42.8473	6.16766	119.977	2.30877	0.836714
AW011738	AW011738	20.8125	34.7153	30.8501	20.5589	112.384	2.30862	0.836652
Irf2bp1	IRF2BP1	1986.35	2259.1	1919.56	3376.79	6106.7	2.30742	0.836128
Fhl1	FHL1	255.578	144.069	146.538	279.6	560.401	2.30692	0.835912
Cmtm4	CMTM4	19.1475	26.0365	23.9945	34.9501	71.379	2.30554	0.835313
Lysmd2	LYSMD2	243.923	127.579	65.9848	129.521	542.177	2.30303	0.834227
B330016D10Rik	B330016D10RIK	134.033	162.294	89.1224	208.672	382.713	2.30141	0.833523
Pkn3	PKN3	272.228	299.42	272.509	504.72	789.725	2.30013	0.832964
Mir3087	MIR3087	0.832501	2.60365	2.57084	6.16766	3.0374	2.29859	0.832295
Chd3	CHD3	503.663	398.359	277.651	516.027	1289.38	2.29564	0.831014
Syt3	SYT3	79.9201	35.5832	31.707	97.6546	127.571	2.29494	0.830705
Mlph	MLPH	30.8025	23.4329	35.1348	34.9501	101.753	2.29444	0.830489
Cbx6	CBX6	1823.18	1579.55	1084.89	2466.04	4396.64	2.29387	0.83024
Podxl	PODXL	256.41	330.664	93.4071	203.533	836.805	2.29324	0.829966
Adcy6	ADCY6	191.475	394.019	297.36	556.117	792.762	2.29179	0.829334
Gm4285	GM4285	37.4625	30.3759	27.4223	45.2295	100.234	2.29051	0.828775
Slc25a27	SLC25A27	28.305	29.508	16.282	49.3413	63.7855	2.29017	0.828625
Arhgap44	ARHGAP44	7.49251	3.47153	1.71389	7.1956	12.1496	2.28884	0.828047
Pafah1b3	PAFAH1B3	263.07	208.292	209.095	410.149	627.224	2.28679	0.827147
Zdhhc1	ZDHHC1	377.123	247.347	222.806	566.397	724.421	2.28524	0.82647
Ttll9	TTLL9	1.665	2.60365	9.42641	7.1956	13.6683	2.28519	0.826451
Tctn2	TCTN2	82.4176	110.221	77.9821	78.1237	334.114	2.28496	0.826347
Nacad	NACAD	10.8225	26.9044	20.5667	46.2574	42.5237	2.2845	0.826146
Pex11g	PEX11G	111.555	105.882	94.2641	155.219	318.927	2.28174	0.824938
Phf21b	PHF21B	19.98	2.60365	8.56946	15.4191	31.8927	2.27803	0.823312
Susd3	SUSD3	185.648	237.8	195.384	269.321	669.748	2.27623	0.822521
H2afy3	H2AFY3	1.665	6.94307	5.14168	7.1956	13.6683	2.27611	0.822466
Ttll7	TTLL7	19.98	22.565	1.71389	21.5868	45.5611	2.27574	0.822306
E130309D14Rik	E130309D14RIK	17.4825	0.867884	24.8514	15.4191	50.1172	2.27547	0.822186
Mir1932	MIR1932	4.1625	3.47153	8.56946	18.503	6.07481	2.27523	0.822081
4932702P03Rik	4932702P03RIK	9.99001	10.4146	5.14168	17.475	21.2618	2.27451	0.821764
Hpdl	HPDL	24.1425	8.67884	7.71251	11.3074	50.1172	2.27308	0.821136
Cdk13	CDK13	1501.83	1744.45	1166.3	2260.45	4425.5	2.2728	0.821013
Greb1l	GREB1L	4.99501	1.73577	11.9972	1.02794	27.3366	2.27183	0.820586
Fcgrt	FCGRT	307.193	276.855	227.091	585.927	642.411	2.27151	0.820444
Tsen34	TSEN34	837.496	803.66	714.693	1281.84	2285.65	2.27147	0.820426
Klc2	KLC2	88.2451	72.0343	83.1238	166.527	201.987	2.27101	0.820225
Abhd17a	ABHD17A	3179.32	3005.48	3204.12	5226.06	8980.08	2.26961	0.819609
Mir5625	MIR5625	9.99001	6.94307	2.57084	8.22354	21.2618	2.26765	0.818744
Prmt6	PRMT6	539.461	634.423	630.712	904.59	1822.44	2.26674	0.818342
Galnt12	GALNT12	206.46	227.386	116.545	182.974	648.486	2.26601	0.81802
Fam98c	FAM98C	750.083	997.198	930.643	1514.16	2530.16	2.26536	0.817736
Tysnd1	TYSND1	1576.76	2369.32	1747.31	2997.48	5599.45	2.26498	0.817565
Ssbp4	SSBP4	2224.44	3402.1	2194.64	3717.04	8091.64	2.26475	0.817464
Dbndd2	DBNDD2	39.96	26.0365	17.9959	78.1237	48.5985	2.2631	0.816735
Il4i1	IL4I1	38.295	29.508	53.9876	98.6825	85.0473	2.26286	0.816628
Cnbd2	CNBD2	240.593	280.326	300.788	430.708	807.949	2.26113	0.815864
Iqsec2	IQSEC2	51.6151	58.1482	30.8501	84.2913	127.571	2.26005	0.815388
Gm4013	GM4013	18.315	20.8292	17.1389	45.2295	39.4863	2.25776	0.814371
Rras	RRAS	123.21	82.4489	89.9793	210.728	233.88	2.25584	0.813522
Src	SRC	68.2651	41.6584	29.9931	55.5089	154.908	2.25581	0.813508
Hist1h3b	HIST1H3B	9.99001	19.9613	23.9945	40.0898	41.005	2.25489	0.813103
Rbfox2	RBFOX2	85.7476	32.1117	38.5626	10.2794	224.768	2.25398	0.812695
Zfp316	ZFP316	309.69	264.705	211.666	358.752	821.618	2.25244	0.812014
Sorbs3	SORBS3	670.996	454.771	217.664	579.76	1435.17	2.24976	0.810824
H2-Q7	H2-Q7	3426.57	2793.72	2601.69	4248.49	8980.08	2.24925	0.810598
H2-Q9	H2-Q9	3426.57	2793.72	2601.69	4248.49	8980.08	2.24925	0.810598
Gm8909	GM8909	13.32	5.2073	3.42778	1.02794	31.8927	2.24918	0.810567
Sdsl	SDSL	1575.92	1343.48	1425.1	2226.52	4284.26	2.24793	0.810012
Hist2h2ac	HIST2H2AC	97.4026	84.1847	98.5488	141.856	277.922	2.24772	0.809917
Peg12	PEG12	27.4725	27.7723	12.8542	50.3692	51.6359	2.24684	0.809525
Hist1h3i	HIST1H3I	25.8075	30.3759	32.564	52.4251	80.4912	2.24654	0.80939
Gpr124	GPR124	16.65	14.754	37.7056	47.2854	56.192	2.24594	0.809123
Fam43a	FAM43A	580.253	670.006	518.452	752.454	1895.34	2.24553	0.808941
Ssh3	SSH3	19.1475	26.9044	5.99862	30.8383	47.0798	2.24545	0.808908
Eya2	EYA2	545.288	400.962	270.795	450.239	1371.39	2.24514	0.808769
Npr2	NPR2	136.53	151.012	36.8487	154.191	331.077	2.24391	0.808219
Cltb	CLTB	678.488	633.555	377.913	889.171	1638.68	2.24371	0.808131
Tceal5	TCEAL5	31.635	24.3007	11.9972	22.6147	78.9725	2.2431	0.807861
5730408K05Rik	5730408K05RIK	29.97	29.508	20.5667	45.2295	74.4164	2.24211	0.807415
Cul7	CUL7	715.118	729.022	551.873	656.856	2326.65	2.2421	0.807412
Zfp787	ZFP787	785.048	575.407	623.857	1018.69	1946.98	2.24184	0.807295
Agpat3	AGPAT3	879.121	944.257	931.5	2010.66	2106.44	2.24171	0.80724
Rasl12	RASL12	85.7476	33.8475	24.8514	107.934	107.828	2.24057	0.806731
Ncs1	NCS1	164.003	100.675	80.5529	167.555	347.783	2.2391	0.806076
Nlgn2	NLGN2	105.728	93.7314	72.8404	160.359	246.03	2.23865	0.805873
Mir5046	MIR5046	68.2651	93.7314	75.4113	149.052	205.025	2.23714	0.805199
1500009L16Rik	1500009L16RIK	76.5901	32.1117	41.1334	47.2854	176.169	2.23701	0.805138
Rilpl1	RILPL1	177.323	77.2416	69.4126	159.331	323.484	2.23541	0.804426
Hist1h2ai	HIST1H2AI	52.4476	40.7905	59.1293	68.8722	157.945	2.23293	0.803315
Plag1	PLAG1	2.4975	2.60365	1.71389	1.02794	9.11221	2.23186	0.802836
Pdgfrl	PDGFRL	2.4975	2.60365	1.71389	1.02794	9.11221	2.23186	0.802836
Hoxaas3	HOXAAS3	20.8125	13.8861	9.42641	21.5868	44.0424	2.23102	0.802457
Adam11	ADAM11	43.29	65.0913	21.4237	72.9839	119.977	2.22982	0.801922
Mir8114	MIR8114	23.31	35.5832	29.1362	47.2854	83.5286	2.22904	0.80157
Shb	SHB	127.373	272.515	164.534	260.07	578.625	2.22891	0.80151
Dip2c	DIP2C	67.4326	65.0913	36.8487	70.9281	180.726	2.2287	0.801418
Pcsk4	PCSK4	348.818	329.796	228.805	579.76	768.463	2.22867	0.801404
Zcchc24	ZCCHC24	226.44	149.276	77.9821	210.728	463.204	2.22813	0.801162
Krba1	KRBA1	302.198	151.012	133.684	240.539	630.261	2.22562	0.800035
Magee1	MAGEE1	249.75	164.898	214.237	301.187	631.78	2.22529	0.799887
Sh3bp4	SH3BP4	24.975	36.4511	15.425	38.0339	75.9351	2.22447	0.799521
Hist2h2aa2	HIST2H2AA2	9.99001	6.94307	13.7111	25.6986	19.7431	2.22432	0.799451
4931440J10Rik	4931440J10RIK	75.7576	86.7884	81.4099	120.269	241.474	2.22423	0.799412
Bend5	BEND5	41.625	28.6402	27.4223	24.6706	119.977	2.22108	0.797995
Tubb1	TUBB1	17.4825	28.6402	30.8501	38.0339	75.9351	2.22096	0.79794
Bend3	BEND3	170.663	197.01	219.378	396.786	472.316	2.22068	0.797815
Mb21d2	MB21D2	12.4875	15.6219	1.71389	6.16766	37.9675	2.21983	0.797433
Gm2518	GM2518	419.58	561.521	536.448	782.265	1462.51	2.21882	0.796973
Mif	MIF	3778.72	2768.55	2714.81	5463.52	8235.92	2.21863	0.796892
Fdx1	FDX1	515.318	407.905	325.64	757.594	1088.91	2.21782	0.796525
Akr7a5	AKR7A5	872.461	897.392	890.367	1481.27	2449.67	2.21651	0.795933
Camsap3	CAMSAP3	224.775	202.217	64.271	261.097	464.723	2.21619	0.795788
Clip2	CLIP2	135.698	116.296	68.5557	178.862	294.628	2.21568	0.795559
Cacna2d4	CACNA2D4	7.49251	39.0548	9.42641	8.22354	74.4164	2.21461	0.795077
1110065P20Rik	1110065P20RIK	254.745	260.365	235.66	439.96	668.229	2.2141	0.794847
Slain1	SLAIN1	752.581	598.84	425.045	555.089	2065.43	2.2127	0.794213
Cep170b	CEP170B	503.663	383.605	123.4	240.539	1249.89	2.21205	0.793919
0610009L18Rik	0610009L18RIK	56.6101	40.7905	66.8418	78.1237	164.02	2.21146	0.793652
Atxn7l2	ATXN7L2	276.39	263.837	200.525	337.165	754.795	2.21118	0.793528
Maged1	MAGED1	779.221	723.815	389.054	759.65	2028.99	2.21076	0.793336
Rcn3	RCN3	538.628	488.618	336.78	561.257	1448.84	2.21048	0.793208
Apbb2	APBB2	65.7676	78.9774	75.4113	128.493	195.913	2.21029	0.793122
Ppargc1b	PPARGC1B	308.858	227.386	183.386	387.534	672.785	2.21014	0.793054
Zfp668	ZFP668	503.663	595.368	599.862	961.127	1541.48	2.20962	0.792822
Mroh8	MROH8	333	452.167	424.188	504.72	1275.71	2.20832	0.792232
Gm5148	GM5148	57.4426	45.9978	64.271	84.2913	162.501	2.2073	0.791768
Rsph3a	RSPH3A	347.985	394.019	305.93	469.77	1072.2	2.20716	0.791707
Ctxn1	CTXN1	74.9251	61.6197	35.1348	65.7883	186.8	2.20692	0.791598
Rbakdn	RBAKDN	11.655	15.6219	7.71251	22.6147	28.8553	2.20653	0.79142
Sapcd2	SAPCD2	709.291	750.719	778.964	1293.15	2000.13	2.20633	0.791332
Cyp4b1	CYP4B1	16.65	34.7153	1.71389	71.956	6.07481	2.20512	0.790783
Hist1h4d	HIST1H4D	790.876	615.329	845.806	1389.78	1919.64	2.20431	0.790414
Dusp7	DUSP7	638.528	887.845	640.996	1279.79	1904.45	2.20376	0.790165
Ptpn18	PTPN18	1312.02	1062.29	901.507	1694.05	3117.9	2.20339	0.789999
4930429B21Rik	4930429B21RIK	4.99501	5.2073	2.57084	2.05589	16.7057	2.20325	0.789933
Anks6	ANKS6	52.4476	76.3738	41.1334	33.9221	215.656	2.20274	0.789704
Dyrk1b	DYRK1B	228.938	224.782	190.242	364.92	580.144	2.20137	0.789078
Zfp219	ZFP219	1108.89	1215.9	1006.91	1720.78	3164.97	2.19966	0.788303
Kcng2	KCNG2	291.375	371.454	384.769	413.233	1122.32	2.19868	0.787856
Mir671	MIR671	104.895	164.03	142.253	242.595	359.932	2.19805	0.787571
Ldoc1l	LDOC1L	205.628	276.855	161.106	228.203	713.79	2.19549	0.786404
Rapsn	RAPSN	52.4476	78.1095	63.414	124.381	159.464	2.195	0.786184
Ndufab1	NDUFAB1	740.926	557.181	746.4	1254.09	1737.4	2.19477	0.786078
Cers1	CERS1	66.6001	88.5241	67.6987	96.6266	229.324	2.19424	0.785834
4931440P22Rik	4931440P22RIK	102.398	107.618	90.8363	178.862	261.217	2.19417	0.785802
Fbxl18	FBXL18	138.195	256.026	262.226	393.702	566.476	2.19404	0.785743
Pink1	PINK1	2889.61	3353.5	2247.77	4263.91	8150.87	2.1932	0.78536
Tcp11l1	TCP11L1	193.14	110.221	111.403	196.337	410.05	2.193	0.785272
Rsbn1l	RSBN1L	950.716	1036.25	834.666	1303.43	2820.23	2.19217	0.78489
Ece1	ECE1	700.133	642.234	301.645	794.6	1606.79	2.19103	0.784372
Tymp	TYMP	873.293	762.002	618.715	1184.19	2107.96	2.19086	0.784294
Fam120c	FAM120C	357.975	375.794	291.362	420.429	1076.76	2.19073	0.784234
Fam195a	FAM195A	662.671	641.366	593.007	1466.87	1303.05	2.19019	0.783987
Map1a	MAP1A	12.4875	11.2825	8.56946	9.25149	37.9675	2.19016	0.783974
Mir1893	MIR1893	75.7576	106.75	98.5488	155.219	255.142	2.1901	0.783949
Pmp22	PMP22	12.4875	10.4146	17.1389	49.3413	9.11221	2.18976	0.783791
Mir7048	MIR7048	3.33	6.07519	5.99862	13.3633	9.11221	2.18863	0.783275
Jakmip1	JAKMIP1	283.883	191.802	129.399	244.65	637.855	2.18773	0.782863
Gm6251	GM6251	17.4825	12.1504	9.42641	17.475	39.4863	2.18749	0.782756
Cdon	CDON	12.4875	11.2825	11.1403	17.475	33.4114	2.18645	0.78228
Trip6	TRIP6	651.016	610.99	496.172	1182.13	1380.5	2.18633	0.782223
Fbxw9	FBXW9	192.308	150.144	173.103	233.343	517.877	2.18567	0.781921
Mier2	MIER2	382.95	463.45	292.219	675.358	982.6	2.18417	0.781236
Jak3	JAK3	3575.59	3151.29	2070.38	3623.5	9180.55	2.18319	0.780787
Smpdl3b	SMPDL3B	32.4675	3.47153	7.71251	13.3633	50.1172	2.18138	0.779957
Igsf8	IGSF8	1244.59	1454.57	1092.61	1867.77	3646.4	2.18137	0.779955
Grcc10	GRCC10	1111.39	885.241	749.828	1568.64	2425.37	2.18136	0.779948
Gm16861	GM16861	504.496	610.99	439.613	814.131	1447.32	2.18133	0.779934
Ptpn13	PTPN13	49.1176	121.504	125.114	218.952	211.1	2.18126	0.779905
Mir6971	MIR6971	1.665	1.73577	4.28473	2.05589	9.11221	2.17971	0.779191
Sdhaf1	SDHAF1	380.453	365.379	315.356	554.061	987.156	2.17853	0.778649
Pvrl4	PVRL4	140.693	110.221	49.7029	144.94	291.591	2.17818	0.778488
Mir5132	MIR5132	115.718	147.54	109.689	173.722	367.526	2.17691	0.777907
Zfp579	ZFP579	229.77	229.121	149.966	243.622	639.374	2.17538	0.777202
Kcnk12	KCNK12	820.013	1285.34	1038.62	1547.05	3011.59	2.17495	0.777004
Hist2h2aa1	HIST2H2AA1	9.99001	6.94307	13.7111	24.6706	19.7431	2.174	0.77657
Mir6973a	MIR6973A	3.33	3.47153	11.1403	12.3353	13.6683	2.17399	0.776566
Cacna1g	CACNA1G	24.1425	73.7701	3.42778	64.7604	82.0099	2.17243	0.775849
Gng11	GNG11	365.468	153.615	140.539	334.081	619.63	2.16877	0.774159
Repin1	REPIN1	984.016	1164.7	619.572	1290.07	2712.4	2.16874	0.774148
Ncor2	NCOR2	1465.2	1506.65	994.057	2001.4	3731.45	2.1683	0.773945
1700120C14Rik	1700120C14RIK	64.1026	80.7132	60.8432	93.5428	203.506	2.16656	0.773143
Ppp1r26	PPP1R26	121.545	104.146	45.4181	115.13	276.404	2.16628	0.773014
Lzts3	LZTS3	16.65	53.8088	55.7015	25.6986	156.426	2.1654	0.772604
Dusp2	DUSP2	654.346	505.976	294.789	607.514	1492.88	2.16519	0.77251
Hist1h2ac	HIST1H2AC	99.0676	83.3168	110.546	170.639	252.105	2.16473	0.772294
Hspa2	HSPA2	248.085	302.024	257.941	373.143	792.762	2.1643	0.772095
Tbcc	TBCC	758.408	753.323	736.974	1204.75	2039.62	2.16416	0.772031
Gm11110	GM11110	35.7975	21.6971	14.5681	43.1736	60.7481	2.16315	0.771566
Mir7068	MIR7068	14.985	45.9978	23.9945	64.7604	57.7107	2.16183	0.770955
Mir6955	MIR6955	4.99501	7.81095	9.42641	9.25149	22.7805	2.16117	0.770652
Metrn	METRN	1002.33	992.859	1084.89	1698.16	2736.7	2.15978	0.770005
Lipt2	LIPT2	231.435	183.123	176.531	145.968	704.678	2.15867	0.769493
Pkp2	PKP2	12.4875	12.1504	5.99862	3.08383	41.005	2.15864	0.769478
Sdpr	SDPR	378.788	441.753	286.22	527.335	1064.61	2.15757	0.768984
Rhoc	RHOC	36.63	26.0365	6.85557	80.1795	19.7431	2.15592	0.768217
Mir3470a	MIR3470A	1.665	2.60365	4.28473	9.25149	3.0374	2.15509	0.767834
Ddt	DDT	247.253	202.217	233.946	586.955	394.863	2.15495	0.767767
Rpl38	RPL38	1282.05	882.638	1146.59	1902.72	2853.64	2.15462	0.767613
Snora52	SNORA52	5.82751	3.47153	1.71389	8.22354	7.59351	2.15434	0.767483
2310047M10Rik	2310047M10RIK	114.053	151.012	156.821	258.014	347.783	2.15389	0.767275
Dbp	DBP	198.135	144.069	100.263	266.237	369.045	2.15366	0.767169
Isg15	ISG15	98.2351	72.0343	66.8418	149.052	191.356	2.15347	0.767081
Hist1h4j	HIST1H4J	6.66001	4.33942	5.99862	6.16766	18.2244	2.15249	0.766625
Pdzd7	PDZD7	60.7726	47.7336	21.4237	77.0957	109.347	2.15242	0.766592
Ttc16	TTC16	126.54	157.955	148.252	216.896	403.975	2.15208	0.766435
Neu3	NEU3	148.185	152.748	89.9793	193.253	367.526	2.15181	0.76631
Fam71b	FAM71B	6.66001	29.508	10.2834	54.481	12.1496	2.15162	0.766222
Trp53cor1	TRP53COR1	13.32	10.4146	9.42641	30.8383	16.7057	2.1506	0.765746
Ppp1r13l	PPP1R13L	94.9051	131.918	163.677	240.539	318.927	2.14904	0.76502
Cbr3	CBR3	12.4875	26.0365	26.5653	40.0898	53.1546	2.14884	0.764928
Mir7666	MIR7666	4.99501	6.94307	0.856946	6.16766	12.1496	2.14739	0.764254
Pik3c2b	PIK3C2B	76.5901	141.465	117.402	181.946	297.666	2.14459	0.762948
Arhgef40	ARHGEF40	564.436	639.63	231.375	635.269	1416.95	2.14452	0.762914
Mir6947	MIR6947	0.832501	1.73577	1.71389	3.08383	3.0374	2.14421	0.762771
Tmem163	TMEM163	3.33	6.94307	6.85557	12.3353	12.1496	2.14421	0.762771
1700018L02Rik	1700018L02RIK	188.145	258.629	202.239	279.6	646.967	2.14148	0.761498
Rsph3b	RSPH3B	296.37	347.153	338.494	425.568	975.007	2.13933	0.760494
Spr	SPR	812.521	702.118	755.826	1344.55	1892.3	2.13845	0.760082
Nradd	NRADD	54.9451	41.6584	35.1348	64.7604	123.015	2.13805	0.759894
Atp5d	ATP5D	4724.44	4645.78	4709.78	8860.87	11206.5	2.13786	0.759805
Tenc1	TENC1	110.723	12.1504	15.425	45.2295	151.87	2.13777	0.759764
H2afj	H2AFJ	2614.89	2744.25	2703.66	4944.41	6542.57	2.13703	0.759418
Plxdc2	PLXDC2	638.528	431.338	242.516	408.093	1460.99	2.13629	0.75907
Sap30l	SAP30L	557.776	800.189	508.169	1072.14	1585.52	2.13624	0.759046
Fam20c	FAM20C	119.048	289.005	215.093	358.752	528.508	2.13576	0.758822
Mir6537	MIR6537	11.655	13.8861	11.9972	18.503	34.9301	2.13514	0.758532
Gpsm1	GPSM1	358.808	441.753	180.816	411.177	985.638	2.13498	0.758459
Ifitm5	IFITM5	14.985	9.54672	11.9972	18.503	33.4114	2.13178	0.756956
Plet1	PLET1	15.8175	5.2073	7.71251	22.6147	18.2244	2.13168	0.75691
Slc22a18	SLC22A18	94.0726	72.0343	63.414	105.878	220.212	2.13111	0.756644
Tanc2	TANC2	82.4176	200.481	60.8432	116.158	372.082	2.13055	0.75638
Azin2	AZIN2	96.5701	69.4307	62.5571	172.694	151.87	2.13008	0.75616
Ppdpf	PPDPF	845.821	729.022	741.258	1299.32	1987.98	2.12899	0.755646
Ski	SKI	135.698	235.196	113.117	247.734	438.905	2.12797	0.755166
Pim3	PIM3	624.376	670.874	569.869	985.797	1659.94	2.1278	0.755091
Mir1938	MIR1938	2.4975	17.3577	14.5681	15.4191	33.4114	2.1278	0.75509
Avpi1	AVPI1	152.348	111.957	70.2696	211.756	262.735	2.12729	0.75485
Itpr3	ITPR3	188.145	298.552	172.246	333.054	601.406	2.12718	0.754796
Gdf1	GDF1	73.2601	92.8635	71.9835	100.738	236.918	2.12713	0.754772
Pcdhgb6	PCDHGB6	242.258	164.898	191.956	301.187	548.251	2.12675	0.754593
Mir700	MIR700	15.8175	20.8292	14.5681	13.3633	59.2294	2.12612	0.7543
Kazn	KAZN	119.048	51.2051	19.7098	91.4869	177.688	2.12549	0.754
Pcdhga12	PCDHGA12	221.445	144.069	155.107	344.361	393.344	2.12546	0.753986
Grtp1	GRTP1	47.4526	40.7905	36.8487	58.5927	118.459	2.12306	0.752858
Fuz	FUZ	688.478	756.795	747.257	1307.54	1793.59	2.12161	0.752176
Irak1bp1	IRAK1BP1	101.565	78.9774	53.9876	109.99	221.73	2.12161	0.752173
Pcdhga8	PCDHGA8	221.445	144.937	155.107	303.243	434.349	2.12159	0.752168
Rai1	RAI1	1376.12	1408.58	1092.61	1435.01	4045.82	2.12035	0.751581
Hist1h3f	HIST1H3F	26.64	26.0365	33.4209	47.2854	74.4164	2.1203	0.751559
2410017I17Rik	2410017I17RIK	27.4725	12.1504	3.42778	6.16766	54.6733	2.11986	0.75135
Naf1	NAF1	110.723	102.41	83.9807	113.074	306.778	2.11965	0.751252
Hist1h3g	HIST1H3G	29.1375	35.5832	29.1362	65.7883	66.8229	2.11936	0.751115
Phlda2	PHLDA2	100.733	94.5993	56.5584	114.102	241.474	2.11744	0.750208
Cald1	CALD1	2.4975	31.2438	4.28473	33.9221	19.7431	2.11691	0.749959
D830046C22Rik	D830046C22RIK	31.635	73.7701	64.271	119.241	119.977	2.11478	0.748953
1700067K01Rik	1700067K01RIK	5.82751	11.2825	5.99862	11.3074	21.2618	2.11409	0.748627
Cgref1	CGREF1	14.985	9.54672	5.14168	20.5589	21.2618	2.11405	0.748605
Vegfb	VEGFB	794.206	845.319	745.543	1351.74	2009.24	2.11377	0.748472
Fhl4	FHL4	4.1625	19.9613	10.2834	25.6986	22.7805	2.11347	0.748333
Gm13826	GM13826	175.658	120.636	138.825	214.84	397.9	2.11232	0.747787
Mir24-1	MIR24-1	2.4975	0.867884	1.71389	4.11177	3.0374	2.11128	0.747293
1700008J07Rik	1700008J07RIK	168.165	177.916	106.261	181.946	454.092	2.10915	0.746283
Vangl2	VANGL2	95.7376	120.636	77.9821	119.241	294.628	2.10903	0.746228
2310039H08Rik	2310039H08RIK	461.206	364.511	428.473	658.911	1104.1	2.10854	0.745997
Mir6931	MIR6931	3.33	0.867884	0.856946	1.02794	6.07481	2.10771	0.745602
Fgfr3	FGFR3	61.6051	78.9774	22.2806	67.8442	160.982	2.10754	0.74552
Cenpb	CENPB	755.911	778.492	510.74	929.26	1943.94	2.10733	0.745424
Nynrin	NYNRIN	752.581	567.596	337.637	671.247	1656.9	2.10653	0.74504
Yif1b	YIF1B	2280.22	1947.53	1863	3406.6	5145.36	2.10614	0.744855
1500011K16Rik	1500011K16RIK	283.883	262.969	220.235	489.301	587.738	2.1061	0.744836
Homer3	HOMER3	795.038	865.28	740.401	1188.3	2180.86	2.10509	0.744359
Fbxo44	FBXO44	72.4276	60.7519	61.7001	104.85	168.576	2.10458	0.744115
Polr2f	POLR2F	1268.73	959.879	1040.33	1892.44	2692.66	2.10394	0.743811
Ptk7	PTK7	188.145	137.126	83.9807	124.381	449.536	2.10354	0.74362
Vps37d	VPS37D	12.4875	2.60365	10.2834	8.22354	27.3366	2.10212	0.742946
Nlrc3	NLRC3	117.383	58.1482	47.989	155.219	157.945	2.10159	0.742693
Faah	FAAH	273.893	196.142	191.956	338.193	589.256	2.1015	0.742652
Tnfrsf11a	TNFRSF11A	18.315	37.319	17.1389	38.0339	63.7855	2.09871	0.741321
Znhit2	ZNHIT2	685.148	865.28	772.965	1220.17	2030.5	2.09866	0.741298
Gm4432	GM4432	2.4975	14.754	5.99862	8.22354	24.2992	2.09823	0.741094
Pcdhga9	PCDHGA9	222.278	131.918	155.107	305.299	407.012	2.0979	0.740936
D130020L05Rik	D130020L05RIK	775.891	1496.23	1006.05	1450.43	3131.56	2.09659	0.740311
Hdac11	HDAC11	89.9101	52.073	36.8487	78.1237	171.613	2.09474	0.739428
Mir3960	MIR3960	32.4675	39.0548	21.4237	43.1736	86.566	2.09379	0.738976
E130102H24Rik	E130102H24RIK	10.8225	9.54672	15.425	22.6147	27.3366	2.09327	0.738728
Mill2	MILL2	3.33	10.4146	5.14168	2.05589	24.2992	2.0932	0.738692
Mir682	MIR682	143.19	86.7884	121.686	168.583	321.965	2.09239	0.738308
Rnf126	RNF126	1670.83	2115.03	2017.25	3096.16	4996.53	2.09182	0.738032
Ptn	PTN	67.4326	27.7723	31.707	52.4251	124.534	2.09151	0.737888
Jmy	JMY	309.69	373.19	354.776	542.754	903.628	2.09084	0.737566
Zfp593	ZFP593	503.663	553.71	474.748	757.594	1377.46	2.0903	0.737305
E130304I02Rik	E130304I02RIK	19.98	32.9796	18.8528	22.6147	77.4538	2.09021	0.737263
Imp3	IMP3	977.356	670.874	729.261	1314.74	1997.09	2.08949	0.736921
Slc24a3	SLC24A3	34.1325	46.8657	35.1348	84.2913	77.4538	2.08914	0.73675
Lrrc75a	LRRC75A	159.84	187.463	125.114	222.036	435.867	2.08895	0.73666
Psd	PSD	114.053	224.782	152.536	456.407	227.805	2.08868	0.736534
Pcdhgb2	PCDHGB2	221.445	134.522	156.821	305.299	408.531	2.08808	0.736247
Sema6c	SEMA6C	19.98	72.0343	15.425	14.3912	135.164	2.088	0.736207
Clcf1	CLCF1	35.7975	36.4511	5.14168	25.6986	82.0099	2.08763	0.736032
Pcdhga10	PCDHGA10	252.248	131.918	155.107	340.249	410.05	2.08697	0.735714
Rarb	RARB	39.1275	39.0548	10.2834	38.0339	85.0473	2.08693	0.735695
Romo1	ROMO1	814.186	670.874	822.668	1621.07	1588.56	2.08623	0.735357
Pura	PURA	526.141	654.384	521.023	739.091	1626.53	2.08541	0.734967
Slc35d3	SLC35D3	29.1375	135.39	59.9862	81.2075	230.843	2.08484	0.734693
4921531C22Rik	4921531C22RIK	41.625	47.7336	69.4126	59.6207	160.982	2.08416	0.734366
Foxp4	FOXP4	523.643	573.671	504.741	743.203	1482.25	2.08369	0.734139
C1qtnf6	C1QTNF6	198.968	153.615	125.114	211.756	451.054	2.08127	0.732977
Lat	LAT	546.953	454.771	318.784	577.704	1252.93	2.07946	0.73211
Gpt	GPT	134.033	161.426	105.404	353.612	201.987	2.07901	0.731893
Spns2	SPNS2	3246.75	2813.68	1785.02	3366.51	7506.94	2.07894	0.731856
Hif3a	HIF3A	72.4276	88.5241	90.8363	204.561	144.277	2.07816	0.731483
Gm6682	GM6682	49.9501	41.6584	53.9876	74.0119	127.571	2.0768	0.730829
Sulf2	SULF2	35.7975	44.2621	83.9807	81.2075	145.795	2.07574	0.730316
Slc22a21	SLC22A21	42.4575	25.1686	24.8514	53.453	74.4164	2.07406	0.729508
Cyyr1	CYYR1	4.99501	9.54672	1.71389	13.3633	9.11221	2.07394	0.729451
Nrarp	NRARP	111.555	168.369	206.524	338.193	334.114	2.07311	0.72905
Gzmm	GZMM	15.8175	12.1504	17.1389	38.0339	24.2992	2.07285	0.728925
Trim46	TRIM46	107.393	72.0343	54.8446	38.0339	285.516	2.07163	0.728338
Ano8	ANO8	177.323	249.95	183.386	258.014	584.7	2.07001	0.727553
Zbtb7a	ZBTB7A	2396.77	3168.64	2825.35	4280.35	7294.33	2.06918	0.727153
Mir684-1	MIR684-1	8.32501	1.73577	6.85557	2.05589	21.2618	2.06762	0.726398
Zfp213	ZFP213	467.033	610.99	559.586	901.506	1354.68	2.0666	0.725905
Mon1a	MON1A	489.511	647.441	401.051	791.516	1327.35	2.06651	0.72586
Mir3074-1	MIR3074-1	2.4975	0.867884	2.57084	5.13971	3.0374	2.06624	0.725732
Purb	PURB	1076.42	1313.11	1163.73	1735.17	3157.38	2.06537	0.725312
Angel1	ANGEL1	249.75	207.424	136.254	264.181	552.808	2.06509	0.725173
4933412E12Rik	4933412E12RIK	129.038	104.146	58.2723	168.583	232.361	2.06349	0.724398
E130317F20Rik	E130317F20RIK	183.983	179.652	215.093	250.818	545.214	2.06323	0.724272
H2-Q4	H2-Q4	219.78	110.221	101.12	211.756	381.194	2.06305	0.724187
Sertad1	SERTAD1	327.173	287.269	290.505	479.021	765.426	2.06274	0.724035
Hoxb6	HOXB6	19.1475	6.94307	11.1403	4.11177	47.0798	2.06246	0.7239
Trib3	TRIB3	117.383	52.9409	21.4237	81.2075	182.244	2.06093	0.723157
Gm16617	GM16617	50.7826	55.5446	14.5681	37.0059	129.09	2.06082	0.723105
Sox12	SOX12	803.363	787.17	958.066	1278.76	2221.86	2.06032	0.722862
H1f0	H1F0	3432.4	2147.14	2047.24	3794.14	6680.77	2.06015	0.722781
Mfge8	MFGE8	1251.25	981.576	435.329	1024.86	2639.5	2.06006	0.722733
Vgll4	VGLL4	455.378	433.942	443.041	684.61	1145.1	2.05993	0.722671
5330417C22Rik	5330417C22RIK	14.1525	4.33942	9.42641	24.6706	13.6683	2.05988	0.722648
D630045J12Rik	D630045J12RIK	163.17	93.7314	86.5516	116.158	355.376	2.05938	0.722405
E130310I04Rik	E130310I04RIK	35.7975	19.0934	28.2792	18.503	95.6782	2.05929	0.722363
Sh3pxd2b	SH3PXD2B	19.98	73.7701	47.989	69.9001	124.534	2.05766	0.721568
Fam181b	FAM181B	37.4625	49.4694	22.2806	61.6766	88.0847	2.05692	0.721212
Cul9	CUL9	632.701	618.801	311.071	710.309	1432.14	2.05665	0.721079
Rplp2	RPLP2	4030.97	2916.09	3686.58	6307.46	8267.81	2.05601	0.720769
6330408A02Rik	6330408A02RIK	101.565	101.542	95.978	127.465	282.479	2.05598	0.720755
Rundc3a	RUNDC3A	105.728	64.2234	59.9862	84.2913	230.843	2.05578	0.720657
Rxra	RXRA	182.318	187.463	138.825	163.443	533.064	2.05417	0.71987
A230020J21Rik	A230020J21RIK	129.038	276.855	232.232	250.818	622.668	2.05325	0.719423
Sidt1	SIDT1	2.4975	7.81095	0.856946	6.16766	9.11221	2.05275	0.719181
Fam120a	FAM120A	1682.48	1971.83	1863	3144.48	4402.72	2.05187	0.718749
Rbpms	RBPMS	1132.2	781.963	441.327	1028.97	2193.01	2.05179	0.718711
Tusc1	TUSC1	314.685	295.948	274.223	455.379	754.795	2.05147	0.718559
Cks1brt	CKS1BRT	2.4975	1.73577	1.71389	2.05589	6.07481	2.05073	0.718197
Tmem259	TMEM259	751.748	727.286	521.023	1014.58	1719.17	2.05025	0.717963
Gm12216	GM12216	65.7676	21.6971	9.42641	53.453	78.9725	2.05012	0.717898
Il17re	IL17RE	233.933	107.618	116.545	79.1516	546.733	2.04941	0.717554
Ufsp1	UFSP1	89.9101	114.561	101.977	169.611	249.067	2.04935	0.717521
Neurl1b	NEURL1B	50.7826	36.4511	12.8542	69.9001	66.8229	2.04904	0.717374
Hist1h1d	HIST1H1D	344.655	418.32	288.791	589.011	847.436	2.04862	0.717167
Slc1a4	SLC1A4	131.535	131.918	119.116	200.449	321.965	2.04831	0.717016
Metrnl	METRNL	119.048	101.542	96.8349	170.639	262.735	2.04792	0.716825
Trim8	TRIM8	2336.83	2968.16	2437.15	3404.55	7165.24	2.04784	0.716785
Znrf2	ZNRF2	493.673	670.874	629.855	864.5	1584.01	2.04679	0.716271
Fbxl12os	FBXL12OS	9.15751	12.1504	2.57084	11.3074	21.2618	2.04591	0.715844
Shf	SHF	117.383	106.75	108.832	191.197	262.735	2.04496	0.715379
Mir6921	MIR6921	3.33	5.2073	9.42641	12.3353	12.1496	2.04453	0.715169
4930579K19Rik	4930579K19RIK	15.8175	12.1504	11.9972	19.5309	34.9301	2.04407	0.714944
Dnmt3b	DNMT3B	1240.43	1083.99	770.395	1046.45	3169.53	2.04341	0.714621
Pcdhgb4	PCDHGB4	223.943	147.54	171.389	321.746	417.643	2.04299	0.714416
Mlf1	MLF1	36.63	13.8861	13.7111	26.7265	60.7481	2.04293	0.714385
Sf3b5	SF3B5	1924.74	1697.58	2138.94	3225.68	4618.37	2.04228	0.714065
Mir425	MIR425	9.99001	9.54672	5.99862	22.6147	12.1496	2.04213	0.713994
1110001J03Rik	1110001J03RIK	576.091	407.905	544.161	981.685	1098.02	2.04139	0.71363
5031425E22Rik	5031425E22RIK	418.748	448.696	375.342	600.319	1090.43	2.04067	0.71328
Ghr	GHR	33.3	45.1299	29.9931	79.1516	68.3416	2.04052	0.713206
Gm15417	GM15417	19.1475	16.4898	26.5653	70.9281	13.6683	2.04002	0.712959
Ninj1	NINJ1	1699.13	1583.02	1269.14	2252.22	3934.96	2.03915	0.712533
Tnfsf9	TNFSF9	52.4476	29.508	43.7043	46.2574	124.534	2.03873	0.712327
Mast4	MAST4	327.173	455.639	149.966	523.223	744.164	2.03809	0.712011
Zfp865	ZFP865	278.055	186.595	183.386	328.942	551.289	2.03746	0.711702
Sh3rf1	SH3RF1	92.4076	95.4672	65.1279	94.5707	249.067	2.03736	0.711653
N4bp3	N4BP3	188.978	243.007	144.824	219.98	563.438	2.03729	0.711621
Rps15a-ps4	RPS15A-PS4	49.9501	19.9613	37.7056	56.5369	89.6034	2.03695	0.711453
Egfl7	EGFL7	1193.81	1018.03	904.078	1307.54	2923.5	2.03682	0.711392
Aldh1l1	ALDH1L1	296.37	267.308	202.239	280.628	759.351	2.03673	0.711346
Pcdhga3	PCDHGA3	221.445	131.918	155.107	290.908	399.419	2.03648	0.711222
Trp53rk	TRP53RK	164.003	154.483	139.682	252.874	369.045	2.0361	0.711038
Mvb12a	MVB12A	1017.32	812.339	826.953	1472.01	2133.78	2.03594	0.710956
Dmwd	DMWD	768.398	710.797	573.297	923.093	1861.93	2.03535	0.710666
Cd151	CD151	123.21	73.7701	122.543	240.539	192.875	2.03466	0.710327
Gm10389	GM10389	24.1425	12.1504	3.42778	14.3912	39.4863	2.03461	0.710305
Fbxo21	FBXO21	727.606	954.672	521.88	1135.88	1851.3	2.03287	0.709448
Ache	ACHE	492.841	706.457	645.28	863.472	1635.64	2.03226	0.709151
Nenf	NENF	391.275	273.383	402.765	578.732	867.179	2.03187	0.708957
Fkbp6	FKBP6	3.33	6.07519	3.42778	11.3074	6.07481	2.03174	0.708893
Scarna2	SCARNA2	9.15751	10.4146	11.9972	15.4191	27.3366	2.03152	0.708782
Eci1	ECI1	1022.31	1021.5	1075.47	2236.8	1986.46	2.03089	0.708472
Fgfbp3	FGFBP3	134.865	136.258	72.8404	163.443	302.222	2.03073	0.708396
Dusp23	DUSP23	183.15	177.048	160.249	239.511	464.723	2.0297	0.707886
Ptger1	PTGER1	770.896	1009.35	1083.18	1249.98	2624.32	2.02954	0.707811
Hps6	HPS6	379.62	326.324	321.355	416.317	973.488	2.02931	0.707695
Pgls	PGLS	3552.28	3764.88	3702.86	5712.28	9194.22	2.02901	0.707548
Dapk3	DAPK3	1186.31	1433.74	999.199	1665.27	3230.28	2.02896	0.707522
Hgfac	HGFAC	106.56	76.3738	50.5598	127.465	188.319	2.02865	0.707368
9130401M01Rik	9130401M01RIK	735.931	761.134	748.114	1128.68	1905.97	2.02745	0.706777
Gmpr	GMPR	692.641	702.986	587.865	1061.87	1618.94	2.02734	0.706722
Cox6a2	COX6A2	1.665	5.2073	8.56946	7.1956	13.6683	2.0267	0.706411
Tmem51	TMEM51	25.8075	51.2051	51.4168	126.437	47.0798	2.0266	0.70636
Pcdhga7	PCDHGA7	227.273	135.39	155.107	290.908	408.531	2.0263	0.706212
Thsd4	THSD4	45.7876	55.5446	14.5681	69.9001	86.566	2.02501	0.705575
Myo15	MYO15	27.4725	13.0183	0.856946	7.1956	48.5985	2.02408	0.705115
BC024978	BC024978	247.253	253.422	197.955	408.093	534.583	2.02398	0.705068
Tnfsf12	TNFSF12	51.6151	54.6767	50.5598	68.8722	142.758	2.02386	0.705006
Dnlz	DNLZ	803.363	713.4	584.437	1183.16	1649.31	2.02204	0.704106
Megf8	MEGF8	219.78	214.367	143.967	297.075	481.429	2.01994	0.703067
Ccdc61	CCDC61	635.198	959.011	767.824	1123.54	2056.32	2.01936	0.702781
Gprc5a	GPRC5A	23.31	19.0934	8.56946	18.503	50.1172	2.01931	0.702756
Pcdhga2	PCDHGA2	227.273	131.918	155.964	300.159	393.344	2.0193	0.702753
Pcdha7-g	PCDHA7-G	221.445	131.918	155.107	290.908	393.344	2.01856	0.702383
Pcdhgb8	PCDHGB8	221.445	131.918	155.107	290.908	393.344	2.01856	0.702383
Pcdha4-g	PCDHA4-G	221.445	131.918	155.107	290.908	393.344	2.01856	0.702383
Pcdha6-g	PCDHA6-G	221.445	131.918	155.107	290.908	393.344	2.01856	0.702383
Hook2	HOOK2	362.97	375.794	344.492	462.574	994.75	2.01798	0.702095
Apba3	APBA3	785.881	1056.21	1046.33	1469.96	2413.22	2.01659	0.701407
Slc39a4	SLC39A4	75.7576	50.3373	71.1265	138.772	126.052	2.01417	0.700206
Rnf217	RNF217	173.16	209.16	86.5516	211.756	417.643	2.01355	0.699902
Tmie	TMIE	0.832501	57.2803	0.856946	12.3353	66.8229	2.01353	0.699889
Gm7008	GM7008	16.65	3.47153	6.85557	16.4471	19.7431	2.01227	0.699265
Snord23	SNORD23	5.82751	1.73577	3.42778	4.11177	10.6309	2.012	0.69913
Clstn3	CLSTN3	1246.25	1435.48	1191.16	1956.18	3237.87	2.0117	0.698978
Matk	MATK	1280.39	1280.13	820.954	1701.25	2832.38	2.01109	0.698677
Zfhx3	ZFHX3	231.435	203.953	148.252	285.768	496.616	2.01079	0.698527
0610012G03Rik	0610012G03RIK	959.041	1051.01	1133.74	1838.99	2375.25	2.01075	0.698506
1810044D09Rik	1810044D09RIK	33.3	20.8292	34.2778	63.7325	54.6733	2.00899	0.69763
Tubb3	TUBB3	4.99501	18.2256	23.9945	29.8103	33.4114	2.00853	0.697401
Mzt2	MZT2	459.541	350.625	463.608	705.169	999.306	2.0072	0.696738
Mri1	MRI1	1374.46	1377.33	1397.68	2057.94	3494.53	2.00718	0.696728
Pygm	PYGM	259.74	237.8	73.6974	231.287	533.064	2.00709	0.696687
Zscan2	ZSCAN2	27.4725	25.1686	11.1403	18.503	66.8229	2.00668	0.69648
Erf	ERF	76.5901	40.7905	42.8473	79.1516	135.164	2.00636	0.69632
Dusp28	DUSP28	240.593	286.402	199.668	321.746	650.004	2.00592	0.696102
Celf3	CELF3	1.665	5.2073	11.1403	19.5309	4.55611	2.00585	0.696067
Slc2a1	SLC2A1	535.298	598.84	335.066	682.554	1280.27	2.00396	0.695127
Tceb2	TCEB2	1606.73	1416.39	1387.4	2353.99	3537.06	2.00353	0.694909
Mir1901	MIR1901	53.2801	66.827	35.1348	84.2913	123.015	2.00306	0.694677
Sema7a	SEMA7A	29.1375	14.754	17.1389	32.8942	48.5985	2.00292	0.694604
Vit	VIT	4.99501	32.1117	17.1389	35.978	36.4488	2.00275	0.69452
Fuom	FUOM	54.1126	52.073	54.8446	157.275	57.7107	2.0026	0.694446
Pcdhgc5	PCDHGC5	224.775	132.786	155.107	290.908	393.344	2.00203	0.694161
Zfhx2os	ZFHX2OS	15.8175	18.2256	27.4223	34.9501	47.0798	2.00186	0.694074
Maged2	MAGED2	526.141	382.737	283.649	552.005	1038.79	2.00096	0.693626
Cbx2	CBX2	347.985	389.68	297.36	555.089	824.655	1.99958	0.692937
Pard6g	PARD6G	167.333	231.725	133.684	179.89	530.027	1.99886	0.692577
Pde10a	PDE10A	98.2351	175.312	201.382	239.511	393.344	1.99878	0.692538
Mlycd	MLYCD	775.891	942.522	751.542	1443.23	1846.74	1.998	0.692145
1810043G02Rik	1810043G02RIK	221.445	205.688	228.805	346.417	526.99	1.99731	0.691799
Dab2ip	DAB2IP	237.263	305.495	135.397	236.427	665.191	1.99427	0.69028
Lck	LCK	129.038	109.353	70.2696	85.3193	325.002	1.99404	0.690164
Myo10	MYO10	156.51	158.823	115.688	253.902	318.927	1.99351	0.689897
Pcdhga1	PCDHGA1	221.445	140.597	155.107	290.908	396.381	1.99349	0.689888
Zfp574	ZFP574	1050.62	1629.89	1155.16	1973.65	3122.45	1.99291	0.689598
Angptl2	ANGPTL2	66.6001	19.9613	54.8446	131.577	56.192	1.9918	0.689041
Pcdhga4	PCDHGA4	230.603	131.918	155.107	290.908	396.381	1.99165	0.688963
Hdhd3	HDHD3	44.1225	65.9592	5.99862	81.2075	72.8977	1.99136	0.688818
Cxcl16	CXCL16	30.8025	23.4329	21.4237	47.2854	53.1546	1.9913	0.688788
Man2c1os	MAN2C1OS	100.733	121.504	89.1224	149.052	264.254	1.99114	0.688707
Unc5a	UNC5A	250.583	204.821	59.9862	214.84	469.279	1.99107	0.688674
Igsf23	IGSF23	4.99501	4.33942	3.42778	15.4191	1.5187	1.99078	0.688527
H2-Q8	H2-Q8	1346.99	1300.09	904.935	1546.03	3168.01	1.99072	0.688496
Hoxa5	HOXA5	80.7526	82.4489	56.5584	104.85	186.8	1.9907	0.688485
H2-Q6	H2-Q6	1346.15	1300.09	904.078	1543.97	3164.97	1.98951	0.687891
Gm12359	GM12359	217.283	351.493	275.937	368.004	751.757	1.98842	0.68734
Klhl35	KLHL35	29.97	43.3942	21.4237	39.0618	86.566	1.98804	0.687148
Soga1	SOGA1	692.641	727.286	521.023	774.041	1798.14	1.98783	0.687043
Nfkbie	NFKBIE	519.481	494.694	383.055	796.656	1053.98	1.98676	0.686503
Mir5131	MIR5131	4.99501	10.4146	6.85557	8.22354	21.2618	1.98642	0.686335
2810429I04Rik	2810429I04RIK	15.8175	4.33942	5.99862	13.3633	21.2618	1.98572	0.685982
Mir7071	MIR7071	4.99501	5.2073	1.71389	5.13971	10.6309	1.98519	0.685716
Zbtb4	ZBTB4	45.7876	34.7153	11.1403	83.2634	37.9675	1.98429	0.68526
Bcl9l	BCL9L	249.75	177.048	152.536	255.958	510.284	1.98393	0.685082
Acads	ACADS	1332.83	1615.13	1299.13	2340.63	3275.84	1.98364	0.684932
Gstt1	GSTT1	102.398	62.4876	35.1348	117.185	147.314	1.98355	0.684887
Mcat	MCAT	938.229	958.144	891.224	1413.42	2271.98	1.98311	0.684664
Rabac1	RABAC1	2167.83	1660.26	2024.96	3220.55	4516.62	1.98285	0.684536
Thop1	THOP1	1659.17	1932.78	1634.2	2677.79	4229.58	1.98254	0.684381
Fgfrl1	FGFRL1	276.39	374.926	364.202	885.059	457.129	1.98252	0.684367
Ndn	NDN	70.7626	26.0365	37.7056	69.9001	107.828	1.98203	0.68412
Slc52a3	SLC52A3	59.9401	80.7132	114.831	260.07	77.4538	1.98167	0.68394
Pcdhga6	PCDHGA6	233.1	131.918	155.107	291.936	394.863	1.98067	0.683435
Col16a1	COL16A1	761.738	512.919	292.219	385.479	1682.72	1.97993	0.68306
Clec11a	CLEC11A	91.5751	157.087	141.396	168.583	346.264	1.97988	0.683038
Fn3k	FN3K	29.97	21.6971	8.56946	68.8722	10.6309	1.97977	0.682981
Pfkl	PFKL	3999.33	4552.05	3404.65	5762.65	10011.3	1.97899	0.682588
Dock6	DOCK6	168.165	143.201	91.6932	171.666	359.932	1.97836	0.682271
Cdc42bpg	CDC42BPG	46.6201	36.4511	99.4057	109.99	130.608	1.97777	0.68197
Pou2f2	POU2F2	195.638	151.012	123.4	238.483	381.194	1.97748	0.681825
Fdx1l	FDX1L	487.013	391.416	413.905	780.209	923.371	1.97733	0.681747
Mov10	MOV10	757.576	921.692	646.994	1028.97	2036.58	1.9767	0.681429
Sspn	SSPN	2.4975	8.67884	17.1389	23.6427	13.6683	1.97655	0.681352
Sdr39u1	SDR39U1	765.901	641.366	533.877	920.009	1637.16	1.97603	0.681088
Pnpla2	PNPLA2	2294.37	2333.74	2150.08	5487.16	3438.34	1.9752	0.680667
Lsm4	LSM4	3394.94	2991.59	3277.82	5222.98	7494.79	1.97392	0.680021
AI463170	AI463170	5.82751	3.47153	4.28473	10.2794	7.59351	1.97364	0.679877
Nbea	NBEA	59.9401	59.0161	36.8487	63.7325	141.239	1.97335	0.679733
2610318N02Rik	2610318N02RIK	292.208	223.046	263.939	461.546	563.438	1.97317	0.679639
Csnk1g2	CSNK1G2	4438.06	5316.66	4437.27	6784.42	11883.8	1.97311	0.679613
Hist1h3a	HIST1H3A	27.4725	41.6584	37.7056	52.4251	88.0847	1.97278	0.679442
Smpd5	SMPD5	39.1275	27.7723	25.7084	50.3692	71.379	1.97199	0.679042
Lipe	LIPE	646.021	833.168	552.73	1871.88	798.837	1.97158	0.678833
Rpusd3	RPUSD3	181.485	235.196	160.249	317.634	440.424	1.97092	0.678503
2310003H01Rik	2310003H01RIK	943.224	995.463	807.243	1372.3	2235.53	1.97083	0.678453
1700084E18Rik	1700084E18RIK	10.8225	5.2073	7.71251	20.5589	10.6309	1.97052	0.678296
Bloc1s4	BLOC1S4	483.683	531.145	581.009	892.254	1202.81	1.96925	0.677652
Nanp	NANP	20.8125	23.4329	27.4223	28.7824	65.3042	1.96923	0.677641
Arvcf	ARVCF	389.61	358.436	469.606	496.496	1101.06	1.96799	0.677015
Snhg9	SNHG9	33.3	26.9044	25.7084	53.453	59.2294	1.96739	0.676705
Myo5c	MYO5C	100.733	100.675	43.7043	67.8442	253.623	1.96727	0.676649
Klhl21	KLHL21	846.653	1051.01	528.736	1215.03	1965.2	1.96602	0.676011
Insrr	INSRR	66.6001	51.2051	23.9945	65.7883	119.977	1.96509	0.675536
Klhl26	KLHL26	590.243	691.703	453.324	658.911	1614.38	1.96507	0.67553
Hist1h2af	HIST1H2AF	11.655	9.54672	11.1403	22.6147	19.7431	1.96453	0.675252
Tmem98	TMEM98	442.89	369.718	242.516	509.86	871.735	1.96412	0.675045
Fndc5	FNDC5	4.99501	6.94307	2.57084	17.475	1.5187	1.96366	0.674811
Kcnn4	KCNN4	4251.58	5885.99	5360.2	7695.18	12588.5	1.96322	0.674587
Hist1h3c	HIST1H3C	24.975	36.4511	39.4195	57.5648	74.4164	1.96312	0.674533
Pcdhgb1	PCDHGB1	224.775	132.786	165.391	290.908	393.344	1.96266	0.674301
Tradd	TRADD	766.733	1031.91	897.223	1266.43	2255.27	1.9595	0.672688
2010300C02Rik	2010300C02RIK	2.4975	9.54672	18.8528	23.6427	16.7057	1.95885	0.672357
Itga2b	ITGA2B	3191.81	4152.82	2185.21	3157.84	9285.34	1.95856	0.67221
Acbd6	ACBD6	1207.13	1259.3	1268.28	1646.76	3228.76	1.9582	0.672024
B930059L03Rik	B930059L03RIK	4.99501	19.0934	3.42778	29.8103	6.07481	1.95622	0.671013
Rnaset2b	RNASET2B	487.846	538.088	477.319	737.035	1222.56	1.95535	0.670569
Robo3	ROBO3	45.7876	42.5263	28.2792	41.1177	110.865	1.9553	0.670544
AW046200	AW046200	16.65	3.47153	5.99862	8.22354	25.8179	1.9549	0.670337
Pvrl3	PVRL3	4.99501	15.6219	7.71251	30.8383	6.07481	1.95449	0.67013
Fkbp11	FKBP11	190.643	135.39	112.26	226.147	344.745	1.95381	0.66978
Rftn1	RFTN1	2068.76	2023.04	1299.99	1834.88	5180.29	1.95163	0.668663
Proca1	PROCA1	4.99501	7.81095	23.1375	45.2295	1.5187	1.9509	0.668292
Ccdc40	CCDC40	226.44	174.445	184.243	270.349	490.541	1.95057	0.668122
Pak4	PAK4	503.663	513.787	606.718	851.137	1260.52	1.95022	0.667943
Dgcr6	DGCR6	1016.48	865.28	831.238	1480.24	2045.69	1.94946	0.667554
4933439C10Rik	4933439C10RIK	528.638	514.655	197.955	601.347	1011.46	1.94901	0.667321
Lhcgr	LHCGR	268.898	99.8066	90.8363	168.583	428.274	1.94822	0.666914
Pcdhga11	PCDHGA11	246.42	136.258	155.107	292.964	405.493	1.94815	0.66688
Pcdhgb7	PCDHGB7	231.435	135.39	167.961	291.936	402.456	1.94767	0.666634
Npepl1	NPEPL1	2744.76	3028.91	2364.31	4022.34	6544.09	1.94761	0.666604
Nfic	NFIC	2707.29	2489.96	1994.11	2743.58	6591.17	1.94707	0.666328
Csgalnact1	CSGALNACT1	857.476	514.655	415.619	671.247	1649.31	1.94705	0.666315
Praf2	PRAF2	228.105	203.953	155.107	271.377	490.541	1.94643	0.665997
Tsen54	TSEN54	805.861	777.624	688.128	1036.17	1907.49	1.94377	0.664628
Dpm3	DPM3	459.541	237.8	320.498	632.185	686.453	1.94329	0.664383
Snx33	SNX33	122.378	177.916	52.2737	140.828	315.89	1.94311	0.66429
Hyi	HYI	169.83	164.898	106.261	136.716	434.349	1.94245	0.663948
Ctnnal1	CTNNAL1	363.803	314.174	197.098	340.249	792.762	1.94214	0.663791
Snrpa	SNRPA	2914.59	2944.73	2659.96	4419.13	6610.91	1.94207	0.663756
4933428G20Rik	4933428G20RIK	154.845	240.404	187.671	229.231	525.471	1.94204	0.663738
Psmb10	PSMB10	1887.28	1441.55	1440.53	2343.71	3830.17	1.94173	0.66358
Oxld1	OXLD1	123.21	120.636	181.673	293.992	256.661	1.94111	0.66326
Acaca	ACACA	288.878	288.137	304.216	780.209	359.932	1.94071	0.663052
Nfkbil1	NFKBIL1	511.988	431.338	559.586	796.656	1146.62	1.93951	0.662436
Jund	JUND	2628.21	4203.16	2400.31	3220.55	8715.83	1.93947	0.662415
Sdc3	SDC3	245.588	194.406	425.902	579.76	539.139	1.93828	0.661801
Hoxb4	HOXB4	46.6201	37.319	28.2792	40.0898	104.79	1.93659	0.660927
Tomm6os	TOMM6OS	1150.52	1211.57	1105.46	1880.11	2595.46	1.93606	0.660653
Ehmt2	EHMT2	1328.67	1968.36	1611.06	2510.24	3824.09	1.93588	0.660564
Dusp9	DUSP9	59.1076	10.4146	7.71251	26.7265	72.8977	1.93483	0.660022
Slc25a33	SLC25A33	150.683	191.802	205.667	381.367	325.002	1.93296	0.65905
Pkd2	PKD2	176.49	126.711	98.5488	156.247	361.451	1.93291	0.659028
Hist1h2bc	HIST1H2BC	207.293	197.01	203.096	295.02	487.503	1.93248	0.658803
Xylb	XYLB	113.22	260.365	155.107	349.501	331.077	1.93093	0.658
Runx3	RUNX3	988.179	1022.37	881.798	1350.72	2372.21	1.93075	0.657909
Map3k11	MAP3K11	2438.4	3435.95	2665.1	4023.37	6963.25	1.92986	0.657447
Prkce	PRKCE	259.74	146.672	234.803	239.511	584.7	1.92808	0.656525
Phyhd1	PHYHD1	69.0976	20.8292	19.7098	77.0957	63.7855	1.92748	0.656211
Pcdhgb5	PCDHGB5	243.923	140.597	155.107	290.908	402.456	1.92734	0.656142
Sptbn2	SPTBN2	12.4875	19.9613	50.5598	21.5868	85.0473	1.92692	0.655924
Fyn	FYN	1270.4	829.697	569.012	1015.61	2411.7	1.9261	0.655496
2310036O22Rik	2310036O22RIK	2251.08	2335.47	2274.33	3512.48	5297.23	1.92607	0.655482
Il3ra	IL3RA	263.903	349.757	347.063	505.748	727.458	1.92543	0.655152
Hspbp1	HSPBP1	2390.11	2462.19	2478.29	3815.72	5591.86	1.925	0.654926
Hist2h3c2	HIST2H3C2	12.4875	18.2256	11.1403	33.9221	19.7431	1.92333	0.654058
Eps8l1	EPS8L1	92.4076	46.8657	115.688	91.4869	235.399	1.92315	0.653965
Rarg	RARG	133.2	144.069	103.69	109.99	378.157	1.92204	0.653388
Chsy1	CHSY1	457.876	630.951	539.019	1131.77	953.745	1.92172	0.653221
Afap1l1	AFAP1L1	1401.93	1025.84	587.008	925.149	2937.17	1.92169	0.653206
Tesk1	TESK1	944.889	742.041	529.593	930.288	1909.01	1.92145	0.653082
B3galt6	B3GALT6	729.271	924.296	863.802	1075.23	2148.96	1.92117	0.652933
Spata5l1	SPATA5L1	239.76	289.873	253.656	307.355	695.565	1.92059	0.652634
Foxo4	FOXO4	14.1525	10.4146	9.42641	32.8942	10.6309	1.92059	0.652632
C030039L03Rik	C030039L03RIK	5.82751	14.754	20.5667	35.978	16.7057	1.92051	0.652591
Dos	DOS	96.5701	78.1095	149.109	223.064	191.356	1.91987	0.652255
Hist1h1c	HIST1H1C	613.553	696.911	611.003	964.21	1494.4	1.91933	0.651974
Amz1	AMZ1	26.64	70.2986	76.2682	127.465	94.1595	1.9193	0.651963
Nsmf	NSMF	357.975	457.375	434.472	496.496	1102.58	1.91916	0.651889
Pkd1l2	PKD1L2	17.4825	11.2825	8.56946	11.3074	36.4488	1.91872	0.651657
Map1lc3a	MAP1LC3A	385.448	341.078	401.908	848.053	595.331	1.91866	0.651625
Gas6	GAS6	79.9201	223.914	66.8418	162.415	311.334	1.9171	0.650814
Chchd6	CHCHD6	717.616	551.106	535.591	894.31	1410.87	1.91639	0.650446
Tgm2	TGM2	2117.88	1760.07	1329.12	1873.94	4777.84	1.91617	0.650331
C920009B18Rik	C920009B18RIK	16.65	4.33942	3.42778	20.5589	10.6309	1.91605	0.650267
Pcdhga5	PCDHGA5	263.07	135.39	155.107	290.908	416.124	1.91584	0.650158
Tmem42	TMEM42	259.74	201.349	155.964	229.231	558.882	1.91583	0.650152
Tbc1d4	TBC1D4	598.568	425.263	378.77	545.838	1245.34	1.91555	0.650007
Zkscan17	ZKSCAN17	1186.31	1254.09	762.682	1413.42	2674.43	1.91434	0.64937
Cerk	CERK	1218.78	1602.11	1330.84	2872.07	2425.37	1.91394	0.649163
Tex264	TEX264	526.973	492.958	341.065	737.035	999.306	1.91368	0.649029
Rnf157	RNF157	289.71	365.379	167.104	233.343	815.543	1.91357	0.648973
Rab17	RAB17	39.96	77.2416	60.8432	52.4251	174.651	1.91308	0.648713
Hist1h2bf	HIST1H2BF	12.4875	11.2825	21.4237	28.7824	28.8553	1.91303	0.648686
Ndufs7	NDUFS7	2947.89	2787.64	3096.15	5364.83	5892.56	1.91199	0.648146
Serpinf1	SERPINF1	354.645	307.231	140.539	348.473	674.304	1.91193	0.648115
Lgals7	LGALS7	5.82751	5.2073	2.57084	8.22354	9.11221	1.91124	0.647751
Gm17745	GM17745	14.1525	14.754	20.5667	17.475	45.5611	1.91122	0.64774
P2rx7	P2RX7	70.7626	144.069	64.271	180.918	174.651	1.91096	0.647605
Plekhg5	PLEKHG5	201.465	333.267	237.374	265.209	718.346	1.91079	0.647516
Dtx2	DTX2	291.375	374.926	326.496	538.642	725.94	1.91063	0.647435
Sema6d	SEMA6D	19.1475	15.6219	13.7111	32.8942	28.8553	1.91054	0.647388
Vav2	VAV2	303.863	295.948	70.2696	153.163	700.122	1.91011	0.647161
Mrpl57	MRPL57	1425.24	1206.36	1341.98	2065.14	2993.36	1.90955	0.646868
Hps4	HPS4	462.871	594.5	470.463	739.091	1205.85	1.90951	0.646845
Aff3	AFF3	1262.07	886.109	748.971	1346.61	2340.32	1.90891	0.64653
Egln2	EGLN2	1595.9	1996.13	1823.58	2731.24	4159.72	1.90864	0.64639
Pcdhgc3	PCDHGC3	279.72	157.955	205.667	359.78	458.648	1.90823	0.646174
Phgdh	PHGDH	3359.14	3346.56	2671.1	4231.01	7696.78	1.90808	0.646098
Mir6911	MIR6911	7.49251	12.1504	11.1403	10.2794	28.8553	1.90696	0.645508
Adamts1	ADAMTS1	16.65	29.508	0.856946	2.05589	57.7107	1.90683	0.645445
Gas8	GAS8	86.5801	151.88	154.25	172.694	326.521	1.90681	0.645431
Tmem201	TMEM201	1341.99	1544.83	1179.16	1346.61	3821.05	1.90642	0.64523
Nr1d1	NR1D1	175.658	144.937	249.371	420.429	303.74	1.90582	0.644914
Mir7003	MIR7003	6.66001	7.81095	5.99862	12.3353	13.6683	1.90553	0.644761
Tjp3	TJP3	376.29	643.97	412.191	455.379	1363.79	1.90496	0.64446
Zfp827	ZFP827	29.97	29.508	23.1375	41.1177	63.7855	1.90466	0.644304
Def6	DEF6	4416.42	5401.71	4106.49	6465.76	11214.1	1.90453	0.644233
Pet117	PET117	119.048	110.221	92.5502	130.549	277.922	1.90389	0.643897
Map9	MAP9	51.6151	29.508	23.9945	48.3133	85.0473	1.90302	0.643442
Fam53a	FAM53A	1171.33	1427.67	1208.29	1737.22	3090.56	1.90205	0.642934
Rbck1	RBCK1	4413.09	5770.56	5172.53	7487.54	11984.1	1.902	0.642905
Hist4h4	HIST4H4	30.8025	17.3577	46.2751	48.3133	71.379	1.90118	0.642475
Cox8a	COX8A	3808.69	2897.86	3544.33	7084.58	5897.12	1.8996	0.641642
Lmo1	LMO1	231.435	222.178	239.945	402.954	475.354	1.89957	0.641626
Toporsos	TOPORSOS	174.825	182.256	145.681	223.064	413.087	1.89797	0.640784
Luzp1	LUZP1	243.09	176.18	140.539	202.505	505.728	1.8977	0.64064
Acot1	ACOT1	155.678	105.882	54.8446	157.275	242.992	1.89758	0.640578
Tcea3	TCEA3	1.665	11.2825	8.56946	25.6986	1.5187	1.89738	0.640476
Btbd2	BTBD2	1363.64	1785.24	1418.25	2230.64	3546.17	1.8973	0.640433
Slc39a14	SLC39A14	209.79	137.126	166.248	269.321	379.675	1.89705	0.640298
Alkbh6	ALKBH6	480.353	434.81	407.049	661.995	1009.94	1.89674	0.640139
9530082P21Rik	9530082P21RIK	416.25	356.7	230.519	316.606	952.226	1.89667	0.640099
Ccm2l	CCM2L	406.26	296.816	224.52	387.534	785.169	1.89636	0.639935
Pard3b	PARD3B	236.43	315.91	149.109	213.812	672.785	1.89593	0.639708
Snord43	SNORD43	2.4975	2.60365	2.57084	5.13971	4.55611	1.89569	0.639584
Rps4l	RPS4L	238.095	319.381	199.668	327.914	628.743	1.89526	0.639355
Eid2b	EID2B	76.5901	105.014	88.2654	119.241	221.73	1.8952	0.639327
Echdc3	ECHDC3	43.29	28.6402	20.5667	95.5987	21.2618	1.8951	0.639271
Emilin1	EMILIN1	3633.87	5537.1	4343	4946.46	12126.8	1.89507	0.639257
Gpx3	GPX3	933.234	1204.62	1232.29	3835.25	422.199	1.89493	0.639181
Rpl36	RPL36	2404.26	1565.66	2174.93	3763.3	3995.7	1.89402	0.638704
Dcbld1	DCBLD1	30.8025	49.4694	17.1389	31.8662	91.1221	1.89386	0.638617
Ecscr	ECSCR	40.7925	28.6402	11.1403	31.8662	69.8603	1.89381	0.638589
Camk1	CAMK1	765.068	579.746	396.766	656.856	1541.48	1.8934	0.638374
Plec	PLEC	2281.89	2555.05	1883.57	3078.69	5403.54	1.89321	0.638276
Spats2	SPATS2	9.99001	22.565	3.42778	22.6147	22.7805	1.89238	0.637833
Sdc1	SDC1	199.8	118.9	141.396	222.036	358.414	1.89237	0.637832
Sema4c	SEMA4C	79.0876	44.2621	26.5653	87.3751	101.753	1.89235	0.637822
Sssca1	SSSCA1	759.241	802.792	782.392	1268.48	1688.8	1.89211	0.637694
Tgfbr3l	TGFBR3L	36.63	52.9409	25.7084	74.0119	71.379	1.89181	0.637533
Rgs3	RGS3	196.47	198.745	83.9807	188.114	416.124	1.89141	0.637323
Tmem79	TMEM79	74.9251	88.5241	71.1265	207.644	88.0847	1.89105	0.637131
Nfkb2	NFKB2	536.963	636.159	528.736	1105.04	1040.31	1.89089	0.637047
Ung	UNG	166.5	188.331	203.096	251.846	451.054	1.88976	0.636452
Thap3	THAP3	241.425	202.217	119.116	245.678	463.204	1.88949	0.636306
Usp44	USP44	71.5951	51.2051	36.8487	68.8722	132.127	1.88851	0.635789
Rplp1	RPLP1	4055.94	2961.22	3929.95	6634.34	7147.01	1.88835	0.635705
Ccdc92	CCDC92	33.3	60.7519	67.6987	38.0339	165.539	1.88784	0.635431
A230050P20Rik	A230050P20RIK	900.766	801.057	505.598	832.634	1945.46	1.88779	0.635404
4930556M19Rik	4930556M19RIK	15.8175	13.0183	5.14168	15.4191	27.3366	1.88754	0.635272
Sco2	SCO2	1002.33	879.166	724.976	1271.57	2007.72	1.8872	0.635094
Magi2	MAGI2	37.4625	23.4329	6.85557	12.3353	72.8977	1.88705	0.635015
Phactr1	PHACTR1	74.0926	88.5241	13.7111	69.9001	151.87	1.88657	0.634762
Adarb1	ADARB1	104.063	84.1847	35.9917	70.9281	211.1	1.88656	0.634757
Prickle1	PRICKLE1	162.338	215.235	158.535	226.147	448.017	1.88627	0.634604
Pard6b	PARD6B	79.9201	135.39	53.1307	161.387	176.169	1.88621	0.634568
Ntmt1	NTMT1	873.293	756.795	646.994	1039.25	1823.96	1.88611	0.634514
Mex3d	MEX3D	286.38	265.572	310.214	347.445	736.57	1.88597	0.634443
Bpifb5	BPIFB5	59.1076	34.7153	53.9876	33.9221	151.87	1.88544	0.634163
Arl4c	ARL4C	29.97	19.9613	12.8542	28.7824	50.1172	1.88498	0.633916
Caskin2	CASKIN2	491.176	492.958	486.745	693.861	1154.21	1.88466	0.63375
Errfi1	ERRFI1	7.49251	26.9044	11.1403	32.8942	24.2992	1.88396	0.633374
4930528A17Rik	4930528A17RIK	42.4575	48.6015	35.9917	72.9839	86.566	1.8837	0.633235
Dus3l	DUS3L	1043.12	1116.97	910.934	1438.09	2417.77	1.88335	0.63305
Emc10	EMC10	3878.62	4214.44	4114.2	6098.79	9226.11	1.88309	0.632913
Gm5177	GM5177	3.33	2.60365	3.42778	7.1956	4.55611	1.883	0.632865
Zfp319	ZFP319	713.453	754.191	463.608	759.65	1664.5	1.88283	0.632776
Slc25a1	SLC25A1	2349.32	1986.59	2023.25	3898.99	4082.27	1.88262	0.632666
Rnf180	RNF180	154.845	109.353	34.2778	93.5428	280.96	1.88207	0.632373
H2-Q5	H2-Q5	462.871	387.944	230.519	368.004	988.675	1.88195	0.63231
Prkch	PRKCH	1183.82	999.802	580.153	935.428	2531.68	1.88172	0.632189
Abcg1	ABCG1	544.456	413.113	377.056	647.604	1026.64	1.88171	0.632178
Ino80b	INO80B	705.128	699.514	652.993	933.372	1647.79	1.88165	0.632148
Hspb1	HSPB1	13.32	72.0343	7.71251	86.3472	30.374	1.88125	0.631935
Ppp1r16a	PPP1R16A	615.218	932.107	864.659	1477.15	1547.56	1.88105	0.631831
Xpa	XPA	138.195	190.067	149.109	209.7	388.788	1.88058	0.631579
1810043H04Rik	1810043H04RIK	427.073	382.737	391.624	666.107	839.842	1.88019	0.631373
9330151L19Rik	9330151L19RIK	170.663	290.741	192.813	274.461	545.214	1.87937	0.630934
C030037D09Rik	C030037D09RIK	63.2701	79.8453	44.5612	83.2634	151.87	1.8793	0.630899
Vcpkmt	VCPKMT	45.7876	23.4329	31.707	24.6706	101.753	1.87893	0.630702
Card11	CARD11	49.1176	73.7701	20.5667	27.7545	151.87	1.87821	0.630318
Bik	BIK	13.32	7.81095	20.5667	37.0059	15.187	1.87755	0.629967
Ajuba	AJUBA	97.4026	86.7884	58.2723	74.0119	229.324	1.87659	0.629455
Map1s	MAP1S	2320.18	3566.13	2818.5	4252.6	6636.73	1.87643	0.629373
Mib2	MIB2	741.758	1235	934.071	1242.78	2398.03	1.87617	0.629235
Malsu1	MALSU1	412.92	350.625	370.201	672.275	745.683	1.87602	0.629155
Fam171a1	FAM171A1	348.818	249.95	138.825	326.886	595.331	1.87546	0.628853
Arhgap32	ARHGAP32	251.415	90.2599	208.238	192.225	495.097	1.87481	0.628508
Mark4	MARK4	268.898	312.438	229.662	358.752	654.561	1.8742	0.62818
Exosc5	EXOSC5	2418.42	2327.66	2268.34	3458	5304.83	1.87389	0.628016
Hist1h2ak	HIST1H2AK	94.9051	69.4307	83.1238	122.325	186.8	1.87379	0.627965
Rpl14-ps1	RPL14-PS1	245.588	172.709	264.796	286.796	566.476	1.87369	0.627912
Upp1	UPP1	129.038	104.146	77.1251	155.219	232.361	1.87352	0.627821
Tekt2	TEKT2	1.665	4.33942	12.8542	17.475	6.07481	1.87314	0.627614
Gpr56	GPR56	24642	19533.5	13137.8	22623	48941.7	1.87298	0.627533
Tcp11	TCP11	54.9451	55.5446	48.8459	25.6986	173.132	1.87181	0.626906
Sft2d3	SFT2D3	404.595	394.019	275.937	528.363	812.506	1.87176	0.626879
Prss8	PRSS8	14.1525	9.54672	8.56946	17.475	22.7805	1.87127	0.626616
Keap1	KEAP1	2501.67	3048.88	2742.23	4059.35	6282.87	1.87071	0.626316
Tmem8b	TMEM8B	33.3	40.7905	87.4085	93.5428	107.828	1.87033	0.626113
Ndufa12	NDUFA12	894.938	728.154	820.097	1266.43	1779.92	1.87031	0.626103
Hist1h1b	HIST1H1B	834.166	625.744	788.39	1632.37	1170.92	1.87027	0.626085
Lemd2	LEMD2	1549.28	1863.35	1543.36	2178.21	4000.26	1.87	0.625939
Rnaset2a	RNASET2A	263.07	307.231	264.796	421.457	619.63	1.87	0.625937
Sepw1	SEPW1	2495.01	2125.45	2054.96	3526.87	4794.54	1.86987	0.625867
Galr3	GALR3	43.29	36.4511	12.8542	31.8662	83.5286	1.86934	0.625586
Sult1a1	SULT1A1	27.4725	19.9613	36.8487	82.2354	22.7805	1.869	0.625403
Cxx1a	CXX1A	54.9451	45.1299	25.7084	50.3692	106.309	1.86843	0.625099
Gtpbp6	GTPBP6	482.851	552.842	477.319	904.59	979.563	1.86795	0.624841
Mrps34	MRPS34	1208.79	1341.75	1232.29	1879.08	2830.86	1.86763	0.624668
Dand5	DAND5	92.4076	81.5811	83.1238	178.862	141.239	1.86748	0.624589
Slc39a13	SLC39A13	333	415.716	324.783	505.748	830.73	1.86746	0.624579
Tert	TERT	14.1525	25.1686	27.4223	1.02794	82.0099	1.8662	0.623906
Rnu12	RNU12	5.82751	2.60365	4.28473	8.22354	7.59351	1.86582	0.623702
Klf13	KLF13	2350.98	3318.79	2619.68	3940.11	6369.44	1.86554	0.623551
Pim1	PIM1	272.228	276.855	137.968	297.075	557.364	1.86545	0.623502
Dclk2	DCLK2	213.12	252.554	109.689	279.6	435.867	1.86526	0.6234
Xylt2	XYLT2	353.813	493.826	242.516	520.139	835.286	1.865	0.623261
4930432K21Rik	4930432K21RIK	28.305	39.0548	21.4237	67.8442	42.5237	1.86467	0.623084
Zswim4	ZSWIM4	904.929	751.587	585.294	862.444	1924.2	1.86455	0.623018
Trp53i11	TRP53I11	639.361	587.557	353.919	547.894	1416.95	1.86437	0.622923
Tsr3	TSR3	626.873	594.5	521.88	875.807	1290.9	1.86436	0.622919
Grb14	GRB14	14.1525	20.8292	9.42641	33.9221	21.2618	1.86398	0.622715
Aoc2	AOC2	27.4725	58.1482	53.9876	123.353	50.1172	1.86382	0.622631
Trmt112	TRMT112	1700.8	1593.43	1641.05	2465.01	3666.15	1.86346	0.622437
Slc22a17	SLC22A17	158.175	257.761	125.114	214.84	457.129	1.86296	0.622165
Gnl1	GNL1	1377.79	1540.49	1302.56	2122.7	3119.41	1.86294	0.622156
Mrps26	MRPS26	1484.35	1635.09	1761.02	2633.59	3427.71	1.86293	0.622149
Mir6236	MIR6236	477.856	352.361	475.605	818.243	803.393	1.86278	0.622068
Kctd4	KCTD4	1.665	8.67884	11.1403	23.6427	3.0374	1.86278	0.622068
Plekhm2	PLEKHM2	270.563	449.564	267.367	638.353	587.738	1.86243	0.621881
Trappc6a	TRAPPC6A	944.889	1064.03	1099.46	1680.69	2177.82	1.86199	0.621645
Tle2	TLE2	174.825	239.536	58.2723	305.299	280.96	1.86061	0.620907
Mrpl34	MRPL34	1210.46	1102.21	1135.45	2086.72	2189.97	1.86044	0.620815
Rabep2	RABEP2	605.228	739.437	461.894	794.6	1445.8	1.86022	0.620697
Gpat2	GPAT2	13.32	6.94307	0.856946	24.6706	1.5187	1.86004	0.620595
Tcf3	TCF3	6436.06	7937.66	7116.08	10829.4	15805.1	1.8591	0.620094
Batf	BATF	387.113	387.076	297.36	437.904	889.959	1.8588	0.61993
Bcl9	BCL9	151.515	107.618	101.12	159.331	287.035	1.85855	0.619799
Pold2	POLD2	2612.39	3055.82	2673.67	4232.04	6103.66	1.85852	0.619781
Echdc2	ECHDC2	29.97	13.0183	17.1389	38.0339	36.4488	1.85813	0.61957
Rap2b	RAP2B	347.985	453.035	359.06	594.151	842.88	1.8581	0.619554
Fam65c	FAM65C	30.8025	32.9796	18.8528	40.0898	62.2668	1.85799	0.619495
1110007C09Rik	1110007C09RIK	1130.54	1099.61	745.543	1337.35	2347.91	1.85769	0.619333
Zfp553	ZFP553	768.398	906.071	680.415	1050.56	1864.97	1.85711	0.619023
Igfbp7	IGFBP7	39.1275	229.121	51.4168	328.942	66.8229	1.85709	0.619009
Kctd13	KCTD13	404.595	476.468	483.318	707.225	981.081	1.85612	0.61849
G630090E17Rik	G630090E17RIK	4.99501	4.33942	4.28473	9.25149	7.59351	1.85529	0.618042
Mir3057	MIR3057	75.7576	103.278	105.404	131.577	220.212	1.85516	0.617972
Gltscr2	GLTSCR2	3334.17	3423.8	3744.85	5003	7985.33	1.85498	0.617873
Zfp622	ZFP622	1271.23	1503.17	1598.2	1798.9	3608.44	1.85496	0.617862
Uqcr11	UQCR11	1556.78	1221.98	1745.6	3408.66	2183.89	1.85415	0.617426
C230035I16Rik	C230035I16RIK	9.99001	6.94307	0.856946	14.3912	7.59351	1.85368	0.617174
Mustn1	MUSTN1	9.99001	13.8861	5.14168	26.7265	9.11221	1.85259	0.616584
Sstr2	SSTR2	14.985	43.3942	5.99862	33.9221	45.5611	1.85195	0.616241
Pick1	PICK1	534.466	581.482	449.897	733.951	1198.26	1.85096	0.615703
Gtf3a	GTF3A	2411.76	2140.2	2222.06	2967.67	5389.87	1.85065	0.615535
5830418P13Rik	5830418P13RIK	23.31	23.4329	11.1403	34.9501	36.4488	1.85025	0.615321
Gch1	GCH1	583.583	367.983	366.773	509.86	1116.25	1.85018	0.615281
Bola1	BOLA1	612.721	485.147	614.43	1086.54	1025.12	1.84985	0.615103
Slc25a4	SLC25A4	1893.94	1371.26	1362.54	2581.16	3125.49	1.84971	0.615029
Khk	KHK	886.613	621.405	744.686	1110.18	1667.53	1.84959	0.614962
Mrpl54	MRPL54	997.336	873.091	1006.91	1629.29	1918.12	1.84932	0.614817
Zfyve21	ZFYVE21	488.678	396.623	479.89	826.466	856.548	1.84921	0.614757
Tcof1	TCOF1	3004.5	3785.71	2659.1	3683.12	7965.59	1.84914	0.614719
Itpk1	ITPK1	677.656	1042.33	1072.9	1384.64	2057.84	1.84889	0.614584
Ctu1	CTU1	474.526	426.999	409.62	417.345	1198.26	1.84831	0.614271
Ppp1r14b	PPP1R14B	1699.97	1426.8	1537.36	2475.29	3271.28	1.84812	0.614167
Lama5	LAMA5	91.5751	11.2825	25.7084	62.7045	95.6782	1.84788	0.614037
Polrmt	POLRMT	1172.99	1372.12	1247.71	1733.11	2938.69	1.84762	0.613897
Acot6	ACOT6	39.1275	39.9226	37.7056	67.8442	75.9351	1.84718	0.61366
Ccdc159	CCDC159	27.4725	22.565	11.1403	26.7265	48.5985	1.84687	0.613492
4930507D05Rik	4930507D05RIK	116.55	111.957	94.2641	134.661	262.735	1.8468	0.613455
Nutf2-ps1	NUTF2-PS1	820.013	676.949	725.833	1037.19	1699.43	1.84674	0.613424
Hist1h2bk	HIST1H2BK	29.1375	31.2438	27.4223	50.3692	57.7107	1.84639	0.613233
Pgp	PGP	3389.11	4589.37	4883.74	7067.11	8761.39	1.84593	0.612983
Sesn2	SESN2	532.801	549.37	476.462	748.342	1169.4	1.8456	0.612805
Shank3	SHANK3	267.233	313.306	303.359	423.512	663.673	1.84498	0.612471
Gja5	GJA5	10.8225	14.754	22.2806	42.1457	16.7057	1.8446	0.61226
Bfsp2	BFSP2	16.65	32.1117	16.282	32.8942	47.0798	1.84431	0.612107
Leng9	LENG9	119.048	100.675	72.8404	185.03	174.651	1.84412	0.612003
AY074887	AY074887	121.545	87.6562	136.254	138.772	285.516	1.8423	0.611013
Snord104	SNORD104	21.645	21.6971	17.9959	26.7265	48.5985	1.84205	0.610878
Hmg20b	HMG20B	560.273	572.803	552.73	830.578	1239.26	1.8417	0.610692
Trim58	TRIM58	166.5	208.292	155.964	311.467	340.189	1.84168	0.610679
Plekho1	PLEKHO1	367.133	367.115	215.95	391.646	774.538	1.84096	0.610287
Hormad2	HORMAD2	27.4725	10.4146	17.1389	46.2574	21.2618	1.84056	0.610071
Hist1h2bp	HIST1H2BP	64.9351	29.508	36.8487	72.9839	88.0847	1.8402	0.609874
Hoxa9	HOXA9	664.336	440.017	247.657	483.133	1175.48	1.84016	0.609852
Scn2b	SCN2B	5.82751	6.94307	4.28473	10.2794	10.6309	1.83905	0.609248
Hsd17b14	HSD17B14	4.99501	19.9613	22.2806	12.3353	45.5611	1.83849	0.608944
Zbtb12	ZBTB12	107.393	150.144	98.5488	103.822	332.596	1.8384	0.608895
Ndufb2	NDUFB2	1154.68	899.127	1026.62	1811.24	1963.68	1.83818	0.608775
Neil1	NEIL1	151.515	118.032	76.2682	133.633	290.072	1.83785	0.608596
Trim14	TRIM14	961.539	1020.63	645.28	938.512	2279.57	1.83719	0.608237
Plekha5	PLEKHA5	339.66	237.8	258.798	396.786	627.224	1.83677	0.608009
Tspan3	TSPAN3	1312.02	1008.48	794.389	1439.12	2372.21	1.83538	0.60725
Mir6922	MIR6922	3.33	6.94307	5.14168	8.22354	10.6309	1.83472	0.60689
Thap7	THAP7	815.018	867.884	831.238	1242.78	1831.55	1.83423	0.606624
Slx1b	SLX1B	309.69	285.534	189.385	421.457	537.62	1.83354	0.606251
Tecpr1	TECPR1	285.548	274.251	197.955	315.578	610.518	1.83324	0.606085
Krt18	KRT18	658.508	434.81	317.927	555.089	1169.4	1.83295	0.605924
Zfp784	ZFP784	124.043	90.2599	107.975	196.337	197.431	1.83274	0.605814
Fam84b	FAM84B	626.873	672.61	269.081	452.295	1464.03	1.83256	0.605713
Fbxl6	FBXL6	1579.25	1649.85	1303.42	2364.27	3172.57	1.83237	0.605611
Mrpl38	MRPL38	1325.34	1334.81	1264	1965.43	2827.82	1.83222	0.605526
Rfxap	RFXAP	850.816	895.656	1014.62	1344.55	2027.47	1.83189	0.605348
Hal	HAL	15.8175	1.73577	27.4223	50.3692	4.55611	1.83184	0.60532
Hist1h4c	HIST1H4C	87.4126	70.2986	71.1265	133.633	145.795	1.83161	0.605197
Rell2	RELL2	318.015	221.31	220.235	204.561	722.902	1.83158	0.605177
Atpaf1	ATPAF1	240.593	165.766	178.245	270.349	443.461	1.83152	0.605148
Grk5	GRK5	44.1225	15.6219	11.9972	67.8442	19.7431	1.83131	0.60503
Atn1	ATN1	221.445	225.65	244.23	252.874	590.775	1.83051	0.604592
Shmt2	SHMT2	4114.22	4649.25	3871.68	6839.93	8577.63	1.83032	0.604489
Aifm2	AIFM2	356.31	407.037	327.353	938.512	391.825	1.82956	0.604077
Ghdc	GHDC	84.9151	120.636	109.689	215.868	168.576	1.82929	0.603929
Spire2	SPIRE2	168.998	172.709	159.392	291.936	318.927	1.82857	0.603535
Hmga1	HMGA1	1819.85	2002.21	1995.83	3262.69	3828.65	1.82833	0.603403
Mertk	MERTK	4.1625	17.3577	51.4168	81.2075	7.59351	1.82626	0.602268
Tmub1	TMUB1	396.27	422.659	439.613	640.408	891.478	1.82579	0.60201
Rab11fip5	RAB11FIP5	438.728	423.527	272.509	486.217	894.515	1.82514	0.601654
Tmem82	TMEM82	53.2801	26.9044	17.1389	28.7824	89.6034	1.82463	0.601375
Klc1	KLC1	1091.41	1031.91	865.516	1234.56	2401.07	1.8246	0.601362
Crim1	CRIM1	282.218	206.556	159.392	197.365	590.775	1.82393	0.600994
Lamb3	LAMB3	16.65	7.81095	71.9835	88.4031	28.8553	1.82372	0.600878
Cebpb	CEBPB	1873.96	3238.94	2204.07	4576.4	4316.15	1.823	0.600483
Hes6	HES6	984.016	1235	1036.05	1578.92	2376.77	1.82286	0.600408
Gpr161	GPR161	15.8175	16.4898	10.2834	41.1177	10.6309	1.82253	0.600228
Fblim1	FBLIM1	11.655	32.1117	2.57084	38.0339	18.2244	1.82115	0.599466
Rom1	ROM1	105.728	116.296	95.978	190.169	195.913	1.82113	0.599457
C330013E15Rik	C330013E15RIK	32.4675	20.8292	29.9931	58.5927	42.5237	1.82105	0.599411
1700012D01Rik	1700012D01RIK	14.1525	15.6219	13.7111	42.1457	10.6309	1.82049	0.599104
Icam4	ICAM4	462.871	567.596	599.005	767.873	1208.89	1.81969	0.598668
Disp1	DISP1	137.363	340.21	324.783	414.261	558.882	1.81929	0.598445
Rita1	RITA1	135.698	158.823	156.821	173.722	373.601	1.81899	0.59828
Fbxo31	FBXO31	1035.63	1523.14	1413.96	1882.16	2934.13	1.81851	0.598017
Fam174a	FAM174A	714.286	511.183	554.444	790.488	1366.83	1.81805	0.597767
Ncdn	NCDN	1596.74	1807.8	1340.26	2575	3175.61	1.81797	0.59772
Dcakd	DCAKD	741.758	813.207	691.556	1061.87	1659.94	1.81735	0.597378
Ubxn6	UBXN6	1004	1057.08	991.487	1399.03	2299.31	1.81733	0.597368
Them7	THEM7	73.2601	41.6584	29.9931	84.2913	91.1221	1.81573	0.596487
Bcas3os1	BCAS3OS1	10.8225	3.47153	11.9972	28.7824	3.0374	1.81542	0.596316
Gm9199	GM9199	45.7876	25.1686	23.1375	63.7325	50.1172	1.81494	0.596052
Clpp	CLPP	1520.15	1333.94	1415.67	2383.8	2782.26	1.81488	0.596018
Klhl36	KLHL36	424.575	616.197	466.179	746.287	1076.76	1.81464	0.595885
Zfp523	ZFP523	870.796	996.33	861.231	1163.63	2136.81	1.81452	0.595823
Pbx4	PBX4	217.283	312.438	245.944	462.574	475.354	1.81379	0.595418
Rbm42	RBM42	3156.84	3673.75	3384.08	4583.6	7762.09	1.81293	0.594946
B9d1	B9D1	16.65	13.0183	50.5598	51.3971	45.5611	1.8128	0.594871
Slc1a5	SLC1A5	4065.1	5316.66	4109.06	6540.8	9757.66	1.81217	0.594527
Hist2h3c1	HIST2H3C1	13.32	19.9613	11.9972	34.9501	19.7431	1.81189	0.59437
Gimap5	GIMAP5	421.245	265.572	191.099	425.568	634.817	1.81176	0.594301
Fam13a	FAM13A	28.305	32.1117	22.2806	77.0957	22.7805	1.8116	0.59421
Armc5	ARMC5	1236.26	1494.5	1273.42	1616.95	3216.61	1.81069	0.59371
Hist1h3e	HIST1H3E	58.2751	56.4124	59.9862	83.2634	127.571	1.81053	0.593618
Sys1	SYS1	1217.12	1276.66	1423.39	1938.7	2788.34	1.81013	0.593397
Tex40	TEX40	2.4975	15.6219	0.856946	6.16766	16.7057	1.80804	0.592245
Ddx49	DDX49	1287.88	1419.86	1353.97	1882.16	3013.1	1.80783	0.59213
Thy1	THY1	9.99001	4.33942	3.42778	9.25149	12.1496	1.80781	0.592116
1700034F02Rik	1700034F02RIK	6.66001	4.33942	2.57084	10.2794	6.07481	1.80773	0.592071
Zfp775	ZFP775	94.0726	176.18	93.4071	119.241	318.927	1.80733	0.59185
Snx21	SNX21	115.718	79.8453	81.4099	140.828	192.875	1.80724	0.591798
Tmem143	TMEM143	208.125	226.518	293.933	461.546	416.124	1.80696	0.591645
Arl2	ARL2	947.386	935.579	850.091	1422.67	1869.52	1.80688	0.5916
Zbtb45	ZBTB45	1076.42	1607.32	1482.52	1770.12	3246.98	1.80633	0.591299
Tfpt	TFPT	447.885	391.416	403.622	582.844	912.74	1.80492	0.590516
Afp	AFP	44.955	31.2438	19.7098	31.8662	83.5286	1.80476	0.590429
Mink1	MINK1	433.733	378.397	241.659	386.507	880.847	1.804	0.590004
2310014L17Rik	2310014L17RIK	16.65	2.60365	8.56946	3.08383	30.374	1.80378	0.589884
Snora78	SNORA78	18.315	11.2825	5.99862	18.503	24.2992	1.80366	0.589818
Gm973	GM973	96.5701	59.0161	12.8542	68.8722	133.646	1.80347	0.589712
Hist1h2bh	HIST1H2BH	20.8125	9.54672	16.282	25.6986	30.374	1.80332	0.589628
Ighmbp2	IGHMBP2	543.623	419.188	275.08	547.894	940.077	1.80303	0.589469
Acy3	ACY3	121.545	98.0709	86.5516	56.5369	311.334	1.8023	0.589064
Pdlim7	PDLIM7	786.713	856.601	712.122	972.434	1857.37	1.80209	0.588947
Zfp746	ZFP746	1034.8	1270.58	1216.86	1452.48	2777.71	1.80149	0.588614
Rhoj	RHOJ	144.023	211.764	95.121	125.409	416.124	1.80148	0.588608
B9d2	B9D2	791.708	729.89	766.967	1067	1678.17	1.79927	0.587383
Mex3b	MEX3B	49.1176	26.0365	35.9917	45.2295	88.0847	1.79918	0.587331
Ubald1	UBALD1	720.113	778.492	760.111	1089.62	1618.94	1.79874	0.587084
Ddah2	DDAH2	709.291	367.983	281.078	583.872	1044.87	1.79858	0.586999
Taf6l	TAF6L	881.618	1094.4	1118.31	1474.07	2235.53	1.79825	0.586816
Maf	MAF	4.1625	1.73577	11.9972	12.3353	9.11221	1.79773	0.586524
9530052E02Rik	9530052E02RIK	108.225	228.253	196.241	240.539	397.9	1.79768	0.586496
Alkbh7	ALKBH7	307.193	272.515	305.93	481.077	580.144	1.79738	0.586333
Gm11696	GM11696	152.348	206.556	232.232	272.405	435.867	1.79723	0.586247
Mir877	MIR877	9.99001	7.81095	12.8542	18.503	18.2244	1.79712	0.586187
Naglu	NAGLU	780.886	854.865	668.418	1024.86	1734.36	1.79623	0.585692
AI846148	AI846148	526.141	345.418	266.51	402.954	959.82	1.79617	0.585654
Mir7045	MIR7045	3.33	3.47153	5.14168	8.22354	6.07481	1.79579	0.585446
Tmem132a	TMEM132A	109.058	51.2051	25.7084	58.5927	164.02	1.79554	0.585306
Klhl3	KLHL3	28.305	16.4898	43.7043	42.1457	63.7855	1.79546	0.585262
Mir6987	MIR6987	1.665	1.73577	0.856946	2.05589	3.0374	1.79437	0.584656
Crtc3	CRTC3	347.985	460.846	380.484	649.66	773.019	1.79432	0.584629
Cited2	CITED2	3703.8	5143.95	4312.15	5494.35	10246.7	1.79421	0.584562
Rnf122	RNF122	303.863	152.748	132.827	194.281	510.284	1.79298	0.583878
Ccnd2	CCND2	3122.71	2601.05	2086.66	2982.06	6352.73	1.79276	0.583755
Mrpl23	MRPL23	224.775	190.067	202.239	354.64	382.713	1.79236	0.583532
BC068157	BC068157	39.1275	16.4898	28.2792	31.8662	68.3416	1.79163	0.583127
Rnls	RNLS	117.383	114.561	105.404	132.605	270.329	1.79162	0.583123
Foxo1	FOXO1	352.98	324.588	210.809	236.427	824.655	1.79161	0.583113
Acsf2	ACSF2	120.713	133.654	96.8349	187.086	232.361	1.79148	0.583042
Cirbp	CIRBP	1804.86	1349.56	1261.42	2080.56	3192.31	1.79112	0.58284
Cd5	CD5	3.33	6.07519	11.1403	15.4191	9.11221	1.791	0.582776
Fbrsl1	FBRSL1	512.821	694.307	485.031	760.678	1259	1.79033	0.5824
Hist2h2ab	HIST2H2AB	14.985	23.4329	14.5681	29.8103	33.4114	1.78977	0.582087
Mrpl4	MRPL4	1766.57	1727.96	1841.58	2823.76	3543.13	1.78976	0.582081
Tnfaip8l1	TNFAIP8L1	213.953	143.201	91.6932	230.259	305.259	1.78965	0.582019
AI837181	AI837181	561.938	530.277	476.462	737.035	1134.47	1.78957	0.581976
Gm5577	GM5577	28.305	12.1504	9.42641	18.503	41.005	1.78947	0.581918
Rps6ka4	RPS6KA4	849.983	1148.21	1014.62	1621.07	1972.79	1.78929	0.581816
Mrps12	MRPS12	909.091	892.184	964.064	1501.82	1796.62	1.78917	0.581754
2310010J17Rik	2310010J17RIK	26.64	14.754	13.7111	27.7545	37.9675	1.789	0.581655
Aif1l	AIF1L	4.1625	24.3007	31.707	24.6706	47.0798	1.78868	0.58148
Ldb1	LDB1	2192.81	2272.99	2143.22	2983.09	4896.3	1.78833	0.58128
Spata2l	SPATA2L	74.9251	148.408	140.539	154.191	279.441	1.78757	0.58086
Padi3	PADI3	78.2551	91.9957	105.404	123.353	205.025	1.7869	0.58048
Hmga1-rs1	HMGA1-RS1	1777.39	1935.38	1935.84	3139.34	3585.66	1.78584	0.579886
Zfp362	ZFP362	482.851	685.628	506.455	696.945	1296.97	1.78567	0.579792
Rplp2-ps1	RPLP2-PS1	137.363	115.429	119.972	187.086	256.661	1.78563	0.579773
Usp27x	USP27X	30.8025	18.2256	6.85557	13.3633	53.1546	1.78544	0.579663
Slc29a2	SLC29A2	128.205	89.392	136.254	100.738	320.446	1.78543	0.579659
Dusp10	DUSP10	57.4426	45.9978	53.9876	71.956	115.421	1.78536	0.579621
Uap1l1	UAP1L1	1650.85	1608.19	1242.57	1840.02	3517.31	1.78514	0.579496
Tgfb3	TGFB3	24.975	58.1482	40.2765	35.978	110.865	1.78497	0.579402
Rhbdl1	RHBDL1	14.1525	72.0343	43.7043	77.0957	77.4538	1.78476	0.579283
Ifi27	IFI27	1986.35	1537.89	1689.04	4173.45	2028.99	1.78461	0.579198
Ndufc1	NDUFC1	845.821	558.049	809.814	1357.91	1275.71	1.78455	0.579167
Esrra	ESRRA	518.648	670.006	735.26	1219.14	1069.17	1.7841	0.578915
Mir7046	MIR7046	14.985	10.4146	17.1389	30.8383	19.7431	1.78361	0.578639
Rp9	RP9	1709.96	1758.33	1779.02	2457.81	3781.57	1.78359	0.57863
Mlf2	MLF2	3450.72	3814.35	3706.29	5521.08	7522.13	1.78326	0.578445
Ldhb	LDHB	705.961	798.453	635.854	1652.93	891.478	1.78324	0.578433
Agbl3	AGBL3	86.5801	54.6767	57.4154	78.1237	157.945	1.78235	0.577932
Ptov1	PTOV1	2750.58	3022.84	2635.11	3620.41	6369.44	1.78209	0.577788
Rrp9	RRP9	1255.41	1396.42	1240.86	1830.77	2792.89	1.78167	0.57755
Plekhg6	PLEKHG6	3.33	26.0365	13.7111	35.978	15.187	1.78161	0.577517
Drap1	DRAP1	2082.08	1683.69	1795.3	2834.04	3770.94	1.78157	0.577496
Zfp296	ZFP296	175.658	229.121	173.103	194.281	492.059	1.78152	0.577469
Nup210l	NUP210L	34.965	38.1869	5.99862	54.481	39.4863	1.78079	0.57706
Commd9	COMMD9	413.753	439.149	401.051	756.566	732.014	1.78067	0.576987
Dazap1	DAZAP1	3325.01	4135.47	3689.15	5291.85	7942.81	1.78051	0.576898
Abca1	ABCA1	232.268	222.178	233.946	369.032	448.017	1.78034	0.576805
Nfatc2	NFATC2	384.615	324.588	275.08	343.333	824.655	1.77996	0.576589
Traf5	TRAF5	89.9101	87.6562	58.2723	59.6207	220.212	1.77981	0.576508
Sufu	SUFU	1145.52	1062.29	910.934	1350.72	2349.43	1.77963	0.576408
2010204K13Rik	2010204K13RIK	153.18	92.8635	111.403	158.303	265.773	1.77961	0.576392
Camkk2	CAMKK2	1193.81	1264.51	1201.44	1609.76	2729.11	1.77834	0.575683
Ftsj2	FTSJ2	287.213	276.855	285.363	496.496	510.284	1.77786	0.575411
Nrp	NRP	362.138	295.948	365.059	527.335	684.935	1.77727	0.575078
Mrpl2	MRPL2	1425.24	1215.04	1600.78	2178.21	2846.05	1.77701	0.574931
Pnkd	PNKD	526.973	340.21	401.051	591.067	911.221	1.77683	0.574829
Dnal4	DNAL4	575.258	391.416	446.469	651.716	1022.09	1.77668	0.574747
Morn1	MORN1	98.2351	70.2986	69.4126	122.325	159.464	1.77638	0.574578
Proser3	PROSER3	328.838	313.306	209.095	408.093	599.887	1.7762	0.574477
Cdk2ap1	CDK2AP1	506.161	507.712	479.033	754.51	1012.97	1.77588	0.574298
Mrps24	MRPS24	1683.32	1435.48	1725.89	2485.57	3250.02	1.77584	0.574273
9130008F23Rik	9130008F23RIK	86.5801	57.2803	41.1334	88.4031	130.608	1.77583	0.574267
Cbx8	CBX8	175.658	132.786	152.536	301.187	244.511	1.77567	0.574176
Arhgef15	ARHGEF15	64.9351	35.5832	24.8514	39.0618	109.347	1.77565	0.574166
2210016L21Rik	2210016L21RIK	563.603	504.24	548.446	749.37	1163.33	1.77508	0.573846
2810008D09Rik	2810008D09RIK	307.193	314.174	229.662	496.496	510.284	1.77452	0.573532
BC048403	BC048403	124.043	134.522	107.118	157.275	274.885	1.77268	0.572495
Rps10	RPS10	2152.85	1617.74	2098.66	3162.98	3767.9	1.77132	0.571726
Mir3572	MIR3572	99.9001	131.05	108.832	187.086	214.137	1.77123	0.571675
Ccdc155	CCDC155	9.99001	36.4511	29.1362	42.1457	47.0798	1.77088	0.571475
Top1mt	TOP1MT	273.893	339.343	360.774	435.848	713.79	1.77047	0.571246
Pik3ip1	PIK3IP1	1094.74	1027.57	772.108	1274.65	2141.37	1.77031	0.571156
Abhd15	ABHD15	573.593	320.249	178.245	343.333	921.852	1.77017	0.571076
Cxx1b	CXX1B	59.9401	40.7905	43.7043	56.5369	113.903	1.77007	0.571017
Ddx54	DDX54	2547.45	3383.01	2557.98	3281.19	6732.41	1.76951	0.570703
Tmem39b	TMEM39B	892.441	640.498	703.553	1233.53	1404.8	1.76951	0.570703
Hdac5	HDAC5	1171.33	1613.4	1215.15	1852.35	2864.27	1.76879	0.570296
Ceacam2	CEACAM2	9.99001	1.73577	0.856946	10.2794	4.55611	1.76856	0.570166
Fam189b	FAM189B	624.376	798.453	587.008	984.769	1383.54	1.76754	0.569587
Sap30	SAP30	1005.66	1058.82	1052.33	1173.91	2498.26	1.76728	0.56944
Ring1	RING1	695.971	770.681	718.121	931.316	1641.72	1.76657	0.569039
Pdf	PDF	1015.65	771.549	886.082	1262.31	1884.71	1.76582	0.568615
Ccdc8	CCDC8	266.4	301.156	200.525	368.004	536.102	1.76564	0.568515
Ntpcr	NTPCR	474.526	426.131	473.891	768.901	848.954	1.76551	0.568442
Pcdhgc4	PCDHGC4	310.523	156.219	245.944	358.752	479.91	1.76514	0.568233
Ogfod2	OGFOD2	653.513	713.4	555.301	1072.14	1189.14	1.7646	0.567922
Epb4.1l1	EPB4.1L1	115.718	54.6767	39.4195	52.4251	194.394	1.76456	0.5679
Tmcc2	TMCC2	402.93	413.113	407.049	645.548	792.762	1.76394	0.567552
Ccdc124	CCDC124	1572.59	1759.2	1672.76	2491.73	3392.78	1.76375	0.567441
Sdc4	SDC4	64.9351	32.1117	30.8501	63.7325	86.566	1.76273	0.566864
Edf1	EDF1	2183.65	2064.7	2330.04	3428.19	4294.89	1.76101	0.565889
Adam12	ADAM12	14.1525	13.0183	15.425	25.6986	24.2992	1.76066	0.565689
Pomc	POMC	8.32501	15.6219	5.14168	14.3912	19.7431	1.76019	0.565423
Smo	SMO	1063.94	832.3	742.115	1063.92	2032.02	1.76016	0.565404
1700088E04Rik	1700088E04RIK	59.1076	72.9022	69.4126	96.6266	139.721	1.76009	0.565363
Prn	PRN	29.97	25.1686	19.7098	48.3133	39.4863	1.75955	0.565057
Amigo3	AMIGO3	44.955	108.485	59.9862	80.1795	170.095	1.75897	0.564728
Abca2	ABCA2	2345.16	2912.62	1535.65	3192.79	4773.28	1.75892	0.564702
Csad	CSAD	501.998	410.509	270.795	530.419	856.548	1.75817	0.564275
Utp14b	UTP14B	156.51	109.353	131.113	138.772	326.521	1.75814	0.564256
Gp1ba	GP1BA	198.968	213.499	269.081	232.315	566.476	1.75804	0.564197
Aen	AEN	511.988	815.811	776.393	1037.19	1427.58	1.75705	0.563634
BC051226	BC051226	39.1275	19.0934	54.8446	85.3193	47.0798	1.75649	0.563318
Cox5b	COX5B	2442.56	2027.38	2312.9	3943.19	3997.22	1.756	0.563036
Gm16845	GM16845	283.883	281.194	279.364	353.612	634.817	1.75577	0.562907
Rasal3	RASAL3	2783.88	3501.91	2408.88	3302.78	6870.61	1.75511	0.56253
Xrcc6bp1	XRCC6BP1	372.128	274.251	228.805	387.534	636.336	1.75484	0.562377
Trappc9	TRAPPC9	1647.52	1885.04	1292.27	2086.72	3555.28	1.75405	0.561928
Ikzf3	IKZF3	9.99001	19.9613	39.4195	75.0398	6.07481	1.75393	0.561862
Cbln3	CBLN3	2.4975	7.81095	14.5681	15.4191	13.6683	1.75391	0.561847
Rps2	RPS2	10795.9	8406.32	10709.3	15458.2	19515.3	1.75385	0.561815
Rec8	REC8	350.483	264.705	244.23	447.155	557.364	1.75326	0.561475
Fbxo32	FBXO32	88.2451	84.1847	67.6987	102.794	177.688	1.75208	0.560802
Pip5k1c	PIP5K1C	2668.17	3388.22	2805.64	3821.89	6528.9	1.75199	0.560753
Zfp395	ZFP395	195.638	233.461	148.252	216.896	457.129	1.75117	0.560284
Rnaseh2c	RNASEH2C	2054.61	1931.91	2083.24	3157.84	3927.36	1.75094	0.560155
Rab6b	RAB6B	124.043	127.579	43.7043	95.5987	249.067	1.7506	0.559961
Cbfa2t3	CBFA2T3	1762.4	2014.36	1477.38	1681.71	4448.28	1.75005	0.559643
Snord49b	SNORD49B	17.4825	20.8292	11.1403	31.8662	25.8179	1.7497	0.559445
Vegfc	VEGFC	123.21	76.3738	31.707	64.7604	205.025	1.74965	0.559415
R3hcc1	R3HCC1	621.046	579.746	630.712	869.64	1266.6	1.74958	0.559373
B230217O12Rik	B230217O12RIK	88.2451	32.1117	70.2696	71.956	150.351	1.74929	0.559211
Mpc2	MPC2	1424.41	1195.94	1458.52	2772.36	1980.39	1.74782	0.558367
Ankrd9	ANKRD9	354.645	552.842	630.712	775.069	1016.01	1.7466	0.557672
Fam188b	FAM188B	124.043	133.654	67.6987	182.974	195.913	1.74658	0.55766
Gfer	GFER	591.076	596.236	637.568	947.763	1176.99	1.74649	0.557609
Clta	CLTA	2459.21	2373.66	2740.51	3688.26	5128.66	1.7463	0.557497
1700001G17Rik	1700001G17RIK	17.4825	11.2825	14.5681	21.5868	28.8553	1.74608	0.557375
Bax	BAX	1682.48	1573.47	1703.61	2909.08	2862.75	1.74567	0.557136
Psmg4	PSMG4	441.225	275.119	371.915	528.363	738.089	1.74561	0.557105
Ttc28	TTC28	224.775	346.286	267.367	258.014	716.827	1.74405	0.556211
Zmat3	ZMAT3	17.4825	47.7336	61.7001	82.2354	65.3042	1.74374	0.556034
Cish	CISH	445.388	276.855	67.6987	287.824	630.261	1.74333	0.555796
Clec2f	CLEC2F	11.655	6.07519	3.42778	18.503	6.07481	1.74245	0.555291
Atp9a	ATP9A	57.4426	91.1278	28.2792	91.4869	113.903	1.74207	0.555074
Stx1b	STX1B	2.4975	13.8861	6.85557	10.2794	16.7057	1.74179	0.554911
Etfb	ETFB	5505.33	5298.43	4667.79	9022.25	8934.52	1.74095	0.55443
Zfp628	ZFP628	136.53	214.367	167.104	198.393	402.456	1.7399	0.55383
Gnb5	GNB5	133.2	137.126	83.9807	128.493	282.479	1.7399	0.553826
Klc4	KLC4	538.628	481.675	404.479	668.163	984.119	1.73951	0.553603
Ptpru	PTPRU	114.053	370.586	306.787	492.385	425.237	1.73918	0.553414
Epx	EPX	390.443	1316.58	2793.64	2242.97	2975.14	1.73911	0.553375
C77080	C77080	129.038	105.014	52.2737	55.5089	276.404	1.73882	0.553209
Adprhl2	ADPRHL2	1095.57	1432.88	1042.9	1753.67	2384.36	1.73801	0.552742
Cd248	CD248	119.048	151.88	196.241	208.672	332.596	1.73792	0.552691
Cox6a1	COX6A1	5347.99	4387.15	5000.28	9563.98	7503.91	1.73743	0.55241
Pcolce	PCOLCE	14.1525	35.5832	22.2806	57.5648	25.8179	1.73675	0.552013
Slc5a3	SLC5A3	233.933	218.707	267.367	318.662	514.84	1.73645	0.551841
Wdr18	WDR18	2686.48	3116.57	3384.08	4415.01	6214.53	1.73551	0.551299
Naa38	NAA38	652.681	506.844	642.71	1041.31	1043.35	1.73506	0.551041
Fbl	FBL	2423.41	2305.1	2205.78	3307.92	4712.53	1.73496	0.550981
Dlg4	DLG4	43.29	16.4898	37.7056	56.5369	56.192	1.73455	0.550747
Tpst2	TPST2	2489.18	3024.57	1906.71	3187.65	5392.91	1.73451	0.550724
Dbi	DBI	1915.58	1157.76	1481.66	4302.97	962.857	1.73408	0.550477
Ephx1	EPHX1	68.2651	45.9978	38.5626	100.738	75.9351	1.73407	0.550472
Nanos3	NANOS3	21.645	10.4146	14.5681	14.3912	39.4863	1.73322	0.549982
Maz	MAZ	5253.91	6518.67	6098.03	7908.99	12735.8	1.73286	0.549772
Klf16	KLF16	406.26	515.523	485.888	805.907	820.099	1.73265	0.549655
Pdzd3	PDZD3	9.15751	8.67884	21.4237	19.5309	25.8179	1.73264	0.549644
Mrm1	MRM1	735.098	757.662	583.58	804.879	1593.12	1.73237	0.549492
Gadd45gip1	GADD45GIP1	2236.1	2437.89	2471.43	3305.86	4946.41	1.73236	0.549483
Dph2	DPH2	477.856	768.077	416.476	756.566	1163.33	1.73233	0.549467
Trip10	TRIP10	320.513	328.928	207.381	387.534	601.406	1.73129	0.548869
Nudt8	NUDT8	518.648	367.983	411.334	638.353	859.585	1.7311	0.548757
Pde5a	PDE5A	74.9251	37.319	57.4154	54.481	141.239	1.73041	0.548358
Vars	VARS	12524.1	16444.7	13878.2	19407.6	30014.1	1.73017	0.548217
Mtdh	MTDH	4296.54	4109.43	3567.47	4382.12	9428.1	1.73011	0.548184
Tmem231	TMEM231	144.855	122.372	177.388	198.393	314.371	1.72992	0.548074
Rbm15b	RBM15B	1396.1	2017.83	1572.5	2248.11	3502.13	1.72977	0.547986
Abcb1a	ABCB1A	24.975	45.1299	3.42778	16.4471	68.3416	1.72961	0.547896
Scamp5	SCAMP5	29.97	26.9044	21.4237	43.1736	47.0798	1.72903	0.547563
Angpt2	ANGPT2	14.985	16.4898	10.2834	35.978	12.1496	1.7288	0.547426
Wbp1l	WBP1L	2159.51	2525.54	1793.59	3118.78	4348.04	1.72879	0.547424
Slc25a19	SLC25A19	734.266	622.273	479.89	1223.25	892.997	1.72856	0.547288
Dynll2	DYNLL2	698.468	527.673	638.425	850.109	1298.49	1.7285	0.547253
Pitpnm2	PITPNM2	199.8	260.365	220.235	416.317	367.526	1.72805	0.546992
Srm	SRM	5423.74	5583.96	5376.48	7897.69	10975.7	1.72789	0.546899
2310033P09Rik	2310033P09RIK	669.331	768.077	674.417	994.021	1438.21	1.72758	0.546722
Snrpf	SNRPF	1259.57	860.941	1055.76	1521.36	2136.81	1.72758	0.54672
Bcl2l12	BCL2L12	781.718	697.778	658.992	1106.07	1356.2	1.72711	0.546449
Zfp275	ZFP275	103.23	222.178	119.972	198.393	314.371	1.72694	0.546352
BC029722	BC029722	670.996	420.924	413.905	730.867	1002.34	1.72651	0.5461
Msrb3	MSRB3	38.295	28.6402	0.856946	37.0059	41.005	1.7261	0.545867
Mipol1	MIPOL1	212.288	171.841	175.674	232.315	411.568	1.7253	0.545398
Gipc1	GIPC1	1525.97	1857.27	1719.89	2187.46	3681.33	1.72506	0.545259
Exosc4	EXOSC4	1166.33	1300.96	1076.32	1507.99	2566.61	1.72476	0.54509
Ggt1	GGT1	23.31	14.754	42.8473	59.6207	33.4114	1.7247	0.545056
Zfp282	ZFP282	686.813	983.312	670.132	872.724	1817.89	1.72456	0.544972
Tppp3	TPPP3	3.33	6.94307	13.7111	15.4191	12.1496	1.72418	0.544753
Tada2b	TADA2B	213.953	387.076	367.63	616.766	496.616	1.72411	0.54471
Slc25a39	SLC25A39	2856.31	3575.68	3257.25	5115.04	6021.65	1.72408	0.544694
Col11a2	COL11A2	101.565	159.691	215.093	240.539	306.778	1.72347	0.544341
Rasal2	RASAL2	79.9201	133.654	78.839	88.4031	247.548	1.72334	0.544264
Ndufa13	NDUFA13	1564.27	1456.31	1575.92	2691.15	2589.39	1.72323	0.544198
Rab3a	RAB3A	132.368	145.804	121.686	179.89	279.441	1.7231	0.544126
Crtc1	CRTC1	922.411	844.451	671.846	879.919	1921.16	1.72289	0.544001
Clstn1	CLSTN1	1058.11	1146.47	1019.77	1226.34	2477	1.72283	0.543969
Mir678	MIR678	7.49251	6.07519	7.71251	9.25149	15.187	1.72262	0.543848
Eng	ENG	1729.94	1864.21	1635.05	2201.85	3801.31	1.72201	0.543493
Nfkbib	NFKBIB	972.361	1106.55	1041.19	1670.41	1910.53	1.72155	0.543223
Tshz1	TSHZ1	262.238	517.259	552.73	471.826	1057.02	1.72138	0.543124
Mvp	MVP	980.686	1084.85	860.374	1314.74	2042.65	1.7212	0.543023
Ap5s1	AP5S1	194.805	83.3168	140.539	164.471	315.89	1.72106	0.542941
Coro2a	CORO2A	2393.44	2361.51	1491.09	2319.04	4846.18	1.72074	0.542756
Taf10	TAF10	2370.96	2466.53	2375.45	3441.55	4827.95	1.71972	0.542163
Smad7	SMAD7	228.938	266.44	221.092	344.361	476.872	1.71933	0.541936
Mir6961	MIR6961	20.8125	11.2825	15.425	19.5309	34.9301	1.7191	0.5418
Slc20a2	SLC20A2	720.113	893.052	727.547	1113.26	1568.82	1.71876	0.541603
Pkig	PKIG	1457.71	1304.43	1547.64	2049.72	2888.57	1.71875	0.541597
Tle6	TLE6	392.94	313.306	172.246	417.345	589.256	1.71874	0.541592
Dhcr24	DHCR24	298.868	163.162	239.945	313.523	490.541	1.71815	0.541246
Gm6981	GM6981	11.655	18.2256	43.7043	49.3413	34.9301	1.71784	0.541069
Rbm14-rbm4	RBM14-RBM4	943.224	1188.13	1008.63	1322.96	2271.98	1.71734	0.540776
Hcn3	HCN3	23.31	44.2621	34.2778	10.2794	106.309	1.71706	0.540616
Vmn2r29	VMN2R29	13.32	7.81095	3.42778	17.475	10.6309	1.71666	0.540378
Clip3	CLIP3	35.7975	44.2621	24.8514	34.9501	85.0473	1.7157	0.539822
Ciart	CIART	21.645	13.8861	7.71251	23.6427	25.8179	1.71565	0.539791
Gfra2	GFRA2	26.64	1.73577	19.7098	21.5868	33.4114	1.71564	0.539784
Slc25a43	SLC25A43	42.4575	45.1299	34.2778	42.1457	97.1969	1.71512	0.539484
Ndufa6	NDUFA6	1193.81	785.435	1011.2	1924.31	1494.4	1.71482	0.539309
Psmb8	PSMB8	5151.52	3866.42	3444.92	5337.08	8910.22	1.71477	0.53928
Stk19	STK19	281.385	363.643	288.791	592.095	475.354	1.71465	0.539209
Rhbdl2	RHBDL2	26.64	4.33942	7.71251	12.3353	31.8927	1.71462	0.539193
Ankrd6	ANKRD6	51.6151	45.9978	82.2668	71.956	133.646	1.71449	0.539118
Tomm40	TOMM40	4426.41	4852.34	5116.83	7036.27	9417.47	1.71446	0.539097
Mettl24	METTL24	9.99001	13.0183	5.14168	18.503	13.6683	1.71428	0.538994
Ypel3	YPEL3	1003.16	909.542	807.243	1117.37	1991.02	1.71422	0.538958
Col5a3	COL5A3	57.4426	29.508	72.8404	158.303	24.2992	1.71414	0.53891
Wrnip1	WRNIP1	1209.62	1731.43	1564.78	1608.73	3540.09	1.71405	0.53886
Map2k2	MAP2K2	3253.41	4091.2	4039.64	5593.04	7411.27	1.71346	0.538514
Rtkn	RTKN	168.998	89.392	89.9793	136.716	261.217	1.71341	0.538487
Dvl2	DVL2	892.441	927.768	988.916	948.791	2259.83	1.71332	0.538433
Gamt	GAMT	61.6051	68.5628	25.7084	53.453	124.534	1.71277	0.538111
Phospho1	PHOSPHO1	59.1076	63.3555	77.1251	136.716	91.1221	1.71231	0.537846
Gm5294	GM5294	9.15751	29.508	7.71251	19.5309	33.4114	1.71231	0.537842
1110008P14Rik	1110008P14RIK	420.413	367.983	529.593	840.857	663.673	1.7123	0.537839
Ctu2	CTU2	1203.8	1468.46	1299.99	1761.89	2771.63	1.71195	0.537634
Phc1	PHC1	398.768	459.978	227.091	400.898	838.323	1.71189	0.537597
Mir5121	MIR5121	1778.22	1277.52	1728.46	2692.18	2767.07	1.71165	0.537458
Tjp2	TJP2	455.378	505.976	239.088	398.842	970.451	1.71099	0.537069
Pycrl	PYCRL	915.751	827.093	902.364	1273.62	1743.47	1.71088	0.537008
Cmtm3	CMTM3	514.486	392.283	334.209	578.732	835.286	1.70916	0.536001
Ccdc112	CCDC112	108.225	60.7519	54.8446	57.5648	197.431	1.70892	0.535864
Tgif2	TGIF2	291.375	246.479	215.95	371.087	487.503	1.70851	0.535624
Fut11	FUT11	747.586	903.467	673.56	1056.73	1590.08	1.7079	0.535266
Fabp5	FABP5	456.211	279.459	293.076	610.598	560.401	1.70742	0.534983
Mapk12	MAPK12	22.4775	40.7905	5.14168	21.5868	56.192	1.70543	0.533819
Dusp22	DUSP22	90.7426	52.073	18.8528	133.633	50.1172	1.70488	0.533492
Gm10069	GM10069	16.65	13.8861	10.2834	20.5589	25.8179	1.70421	0.533104
Aig1	AIG1	432.9	338.475	269.081	437.904	744.164	1.70416	0.533071
Gltscr1	GLTSCR1	187.313	145.804	137.968	141.856	393.344	1.70415	0.533066
Sowaha	SOWAHA	140.693	114.561	221.092	234.371	306.778	1.70406	0.533016
Cd36	CD36	179.82	172.709	136.254	532.474	22.7805	1.70399	0.532973
Wwc2	WWC2	563.603	679.553	381.341	480.049	1365.31	1.70394	0.532943
Siva1	SIVA1	1727.44	1533.55	1955.55	2644.9	3280.4	1.7038	0.532861
Galt	GALT	712.621	820.15	645.28	1031.03	1442.77	1.70367	0.532787
Rundc1	RUNDC1	545.288	798.453	488.459	858.332	1222.56	1.7036	0.532742
Dctn3	DCTN3	1253.75	1254.09	1383.11	2183.35	2235.53	1.70352	0.532698
St6galnac4	ST6GALNAC4	1902.26	1951.87	1473.09	2377.63	3672.22	1.70347	0.532669
Fbxl19	FBXL19	213.12	212.631	252.799	323.802	446.498	1.70282	0.532286
Ctnnbip1	CTNNBIP1	206.46	170.973	157.678	200.449	407.012	1.70281	0.532278
Zbtb17	ZBTB17	796.703	1207.23	817.527	1196.53	2006.21	1.7027	0.532216
Aldh7a1	ALDH7A1	688.478	734.23	725.833	1099.9	1337.98	1.702	0.531803
Aebp1	AEBP1	95.7376	105.014	49.7029	107.934	176.169	1.70153	0.531527
Hist1h2bg	HIST1H2BG	111.555	109.353	81.4099	143.912	198.95	1.70116	0.531312
AA474331	AA474331	41.625	53.8088	35.9917	47.2854	101.753	1.70102	0.531228
Daam2	DAAM2	15.8175	15.6219	13.7111	35.978	15.187	1.69981	0.530519
Hip1	HIP1	313.853	248.215	143.967	210.728	589.256	1.6996	0.530394
Ocln	OCLN	20.8125	17.3577	9.42641	17.475	36.4488	1.6994	0.530277
4930481A15Rik	4930481A15RIK	147.353	156.219	120.829	262.125	218.693	1.6994	0.530276
Il27ra	IL27RA	698.468	506.844	296.503	435.848	1265.08	1.69887	0.529963
Slc12a7	SLC12A7	376.29	405.302	158.535	493.413	571.032	1.69835	0.529658
Ssh1	SSH1	272.228	228.253	219.378	366.976	448.017	1.69823	0.529588
Sgta	SGTA	2315.19	2974.24	2804.78	3576.21	5585.79	1.69788	0.529381
Fkbp8	FKBP8	5471.2	6012.7	6151.16	8513.42	11446.5	1.69774	0.529301
Ttyh2	TTYH2	15.8175	54.6767	58.2723	28.7824	116.94	1.69752	0.529168
Fgd5	FGD5	318.015	223.046	67.6987	90.459	598.369	1.69729	0.529032
Prrg2	PRRG2	213.953	234.329	209.952	263.153	481.429	1.69677	0.528729
Kif5c	KIF5C	10.8225	7.81095	5.14168	4.11177	22.7805	1.69667	0.528665
Kcnrg	KCNRG	14.985	4.33942	5.99862	19.5309	9.11221	1.69666	0.528663
Gm13375	GM13375	56.6101	71.1665	52.2737	76.0678	127.571	1.69652	0.528577
Mgat4b	MGAT4B	1788.21	2351.96	1742.17	2935.8	3716.26	1.69628	0.528437
Ramp2	RAMP2	4.1625	45.9978	5.14168	50.3692	12.1496	1.69575	0.528123
Plcxd1	PLCXD1	333.833	360.172	329.067	574.62	581.663	1.69531	0.527866
Nme2	NME2	1661.67	1136.93	1234	2045.61	2511.93	1.69526	0.527836
Rassf7	RASSF7	287.213	203.085	180.816	272.405	485.985	1.69507	0.527724
Mxd4	MXD4	201.465	260.365	177.388	332.026	390.306	1.69504	0.527704
Pcdh7	PCDH7	295.538	281.194	309.358	361.836	639.374	1.69488	0.527611
Notch4	NOTCH4	37.4625	31.2438	19.7098	45.2295	54.6733	1.69487	0.527608
Bin2	BIN2	6431.9	6910.09	5307.92	7117.48	13953.8	1.69475	0.527536
Tpm2	TPM2	80.7526	49.4694	47.132	60.6486	139.721	1.69465	0.527479
Dnph1	DNPH1	1157.18	914.749	799.531	1314.74	1928.75	1.69434	0.527296
Gm17801	GM17801	67.4326	74.638	53.9876	77.0957	144.277	1.69367	0.5269
Hadh	HADH	1400.27	1095.27	1050.62	2309.79	1693.35	1.6933	0.526681
Sbf2	SBF2	40.7925	40.7905	25.7084	74.0119	47.0798	1.69294	0.526464
Nt5c3b	NT5C3B	979.021	832.3	741.258	1251.01	1629.57	1.69274	0.52635
Lyl1	LYL1	447.053	534.616	400.194	719.56	839.842	1.69272	0.526335
Fdxr	FDXR	630.203	532.881	583.58	824.41	1146.62	1.69268	0.526314
Slc25a22	SLC25A22	989.844	1281	850.091	1667.32	1854.34	1.6926	0.526266
Ip6k2	IP6K2	82.4176	82.4489	52.2737	100.738	144.277	1.69256	0.526241
Grb10	GRB10	1108.89	1187.26	770.395	1217.08	2243.12	1.69256	0.52624
Rsad1	RSAD1	250.583	169.237	147.395	278.573	361.451	1.69254	0.526232
Med16	MED16	2437.56	3459.38	2332.61	3470.34	5815.11	1.69246	0.526181
Hbb-b1	HBB-B1	853.313	837.508	1351.4	2595.56	836.805	1.69236	0.526124
Hbb-bs	HBB-BS	853.313	837.508	1351.4	2595.56	836.805	1.69236	0.526124
Ccdc103	CCDC103	9.15751	2.60365	6.85557	16.4471	4.55611	1.69228	0.526079
Xxylt1	XXYLT1	741.758	643.102	513.311	677.414	1464.03	1.69224	0.526054
Mbd3	MBD3	3502.33	3947.13	3626.6	4718.26	7777.27	1.69223	0.52605
Gar1	GAR1	2200.3	2182.73	2146.65	2731.24	4633.56	1.69185	0.52582
Sult2b1	SULT2B1	29.97	4.33942	11.9972	5.13971	47.0798	1.69153	0.525634
Auts2	AUTS2	31.635	15.6219	1.71389	2.05589	53.1546	1.69112	0.525393
Atp5g2	ATP5G2	433.733	348.021	407.049	653.772	686.453	1.69106	0.525355
Tspyl4	TSPYL4	124.875	65.0913	89.9793	80.1795	235.399	1.69093	0.525276
Anapc13	ANAPC13	482.018	463.45	437.899	743.203	815.543	1.69016	0.524826
4930414L22Rik	4930414L22RIK	849.983	985.916	804.672	1084.48	1890.78	1.69012	0.524802
Fbxo6	FBXO6	654.346	555.446	518.452	792.544	1154.21	1.68966	0.524525
Mir7082	MIR7082	131.535	166.634	159.392	205.589	309.815	1.68962	0.524506
Lef1	LEF1	42.4575	32.1117	111.403	25.6986	183.763	1.68946	0.524408
Tfap4	TFAP4	263.903	234.329	208.238	258.014	537.62	1.68932	0.524325
Kptn	KPTN	469.531	415.716	314.499	494.441	856.548	1.68909	0.524192
Gem	GEM	332.168	203.953	131.97	170.639	581.663	1.68907	0.524179
Snrpb	SNRPB	8731.27	8911.43	8992.79	13308.8	16678.4	1.68875	0.52399
Cyb561d2	CYB561D2	562.771	438.281	391.624	667.135	900.59	1.68854	0.523864
Tle1	TLE1	377.123	381.869	415.619	456.407	865.66	1.6883	0.523725
Pik3r2	PIK3R2	1895.6	2180.99	2022.39	2984.12	3880.28	1.68825	0.523691
Klc3	KLC3	226.44	203.953	182.53	225.119	464.723	1.68825	0.52369
Raver1-fdx1l	RAVER1-FDX1L	3179.32	3689.37	3434.64	4951.6	6644.32	1.68818	0.523651
Rfx1	RFX1	426.24	727.286	724.976	792.544	1321.27	1.6879	0.523484
Alyref2	ALYREF2	133.2	142.333	131.113	161.387	296.147	1.68771	0.523374
Spata9	SPATA9	6.66001	5.2073	1.71389	6.16766	9.11221	1.68761	0.523315
Slc9a3r2	SLC9A3R2	303.863	413.98	209.952	664.051	379.675	1.68743	0.523207
Zfp365	ZFP365	22.4775	5.2073	19.7098	44.2015	9.11221	1.68734	0.523151
Nr1i3	NR1I3	21.645	52.9409	46.2751	52.4251	83.5286	1.68731	0.523138
Tor3a	TOR3A	760.073	1140.4	709.551	1059.81	1875.6	1.687	0.522952
Mrfap1	MRFAP1	3606.39	3404.71	3731.14	4187.84	7892.69	1.68687	0.522876
Pcbp1	PCBP1	6538.46	7554.06	7476	9829.19	14424.6	1.68675	0.522804
Mir7078	MIR7078	0.832501	1.73577	5.14168	4.11177	4.55611	1.68637	0.522578
[truncated: 11,517 more rows]
