# Supplementary material for: RNA binding protein SYNCRIP maintains proteostasis and self-renewal of hematopoietic stem and progenitor cells
Source: Nat Commun. 2023 Apr 21;14:2290. doi: 10.1038/s41467-023-38001-x (PMC10121618; doi:10.1038/s41467-023-38001-x)
Supplement: Supplementary file 16 — Supplemental Data 13 [file 41467_2023_38001_MOESM16_ESM.xlsx]

## Sheet: HSC KO ranked all p 0.05 
#1 will be ignored
UCP1	27.2447
CIDEA	26.3637
PCK1	25.1624
CIDEC	24.8025
ADRB3	23.4816
COX8B	12.5213
MRAP	6.98364
GPD1	6.86848
CDO1	6.48137
KCNS1	5.59102
MAPK8IP1	5.4698
KCNK3	5.42718
ERDR1	4.77964
IL17RC	4.59936
CAR3	4.25246
PHLDA3	3.85483
PRF1	3.73505
MAGI1	3.61291
ME1	3.51429
FKBP10	3.43406
JAG2	3.35924
AI848285	3.14037
FZD9	3.10088
GZMA	3.07744
PMEPA1	3.02271
BEGAIN	2.89435
VWA1	2.88705
CNIH2	2.8565
TBXA2R	2.76543
SLC27A2	2.69888
GFRA4	2.69505
EVC	2.64962
LRRC16B	2.61719
MIR7238	2.53212
PDGFB	2.44125
MIR8101	2.39527
B4GALNT4	2.38839
GBX2	2.31666
TCF15	2.30556
H1FX	2.29714
GYLTL1B	2.29658
BCAM	2.28551
BOK	2.27066
NR2F6	2.23203
EID2	2.21787
RNF208	2.21178
PRKCDBP	2.20987
ZFP580	2.20616
GPR4	2.17552
E130012A19RIK	2.16068
BEX1	2.15569
LRFN1	2.15405
CHPF	2.13706
FZD8	2.11621
SLC35E4	2.11597
KCNB1	2.1079
HOMER2	2.09327
NRTN	2.0728
ABHD8	2.06828
CXCR3	2.05179
EVA1B	2.0414
HSPA12B	2.03255
CCDC85B	2.03214
BBC3	2.02741
PADI1	2.02195
HCN2	2.01751
TMEM121	2.01424
MTSS1L	2.01349
ADAMTSL5	2.01135
IFI27L2A	2.00488
PROSER2	2.00257
HOXB2	2.00243
ZFPM1	1.98092
9530080O11RIK	1.97438
MIR8112	1.96901
GM1673	1.96635
TBC1D16	1.96376
H2AFY2	1.95601
ACVR2B	1.94342
PTGES3L	1.94197
PTPRCAP	1.93961
LZTS2	1.93331
SLC25A47	1.92544
1700101I11RIK	1.9199
VWF	1.90289
INPPL1	1.89787
PHLDB1	1.89767
PCBP4	1.89342
4930413G21RIK	1.89195
BMYC	1.89132
CNNM1	1.88982
NPCD	1.8784
KHDRBS3	1.87757
MEX3A	1.87704
CISD3	1.86524
CACNB1	1.86314
LRP11	1.86276
HOXA7	1.86052
KIFC3	1.8549
APC2	1.84883
4930539J05RIK	1.83588
GRIK5	1.82025
RRAD	1.80453
MAFF	1.78534
NAB2	1.77343
CTF1	1.7671
CCDC102A	1.75163
RAP1GAP	1.75094
SNORD55	1.7437
ZFP771	1.73621
1190005I06RIK	1.72979
HES1	1.72845
MIR762	1.72605
LAMB2	1.72017
GNAZ	1.71985
4930515G01RIK	1.71408
CXXC5	1.70998
CCND1	1.69995
COL18A1	1.69532
GM13032	1.69339
NPTXR	1.68734
CHCHD10	1.67932
GIT1	1.66916
RELB	1.66829
MMP17	1.66715
TSPAN17	1.66289
LRFN4	1.66212
ECM1	1.66156
2310009B15RIK	1.65794
NSG1	1.65041
2200002D01RIK	1.63678
SOCS1	1.63562
INAFM1	1.63367
ALDH5A1	1.63307
FOXD2	1.633
B930041F14RIK	1.63122
CUEDC1	1.62336
TTLL11	1.62312
MTA1	1.62197
TMEM158	1.61664
MIR7672	1.61195
TMEM150A	1.5989
TTL	1.59315
PLXNB2	1.58697
ACACB	1.58685
BC037032	1.58442
RAB11FIP2	1.58436
SLC27A1	1.58389
CMTM8	1.58384
GP5	1.58262
APOE	1.58089
ZFP385A	1.58072
YDJC	1.57391
SAC3D1	1.57104
MPDZ	1.56712
RBPMS2	1.56518
GM10584	1.56312
PTMS	1.5614
TPGS1	1.55256
CPXM1	1.55144
EXOC3L	1.5478
LTB	1.54715
2310068J16RIK	1.54179
PTGER3	1.54083
PARM1	1.53794
ODF3B	1.53668
CKB	1.53402
GRIN3B	1.53147
LRRC24	1.52848
D330050I16RIK	1.52304
INF2	1.52123
BAHCC1	1.51611
REEP2	1.51518
PRR5	1.51298
GP1BB	1.51187
ARL10	1.51128
ARHGEF10L	1.51019
F8A	1.50884
ATP13A2	1.50295
ZFP358	1.50078
FAM69B	1.4962
KALRN	1.49067
ATF5	1.48687
HIST1H1E	1.48396
ZFP467	1.48201
EFNB1	1.48086
NUP62-IL4I1	1.48013
CXX1C	1.47964
0610038B21RIK	1.47221
POMGNT2	1.47108
SCAND1	1.47064
ESPN	1.46893
EBPL	1.45667
RYR1	1.45651
LTBP3	1.45337
GM5617	1.45277
THA1	1.45251
ST14	1.45018
SCARF1	1.44938
MGMT	1.44127
FAM129B	1.43902
CRLF2	1.43784
ZFAND3	1.42992
PDXP	1.42831
FAM212A	1.42599
ZFP428	1.4251
HIST1H2AB	1.42148
GAS2L1	1.41713
ADCK3	1.41708
2310061J03RIK	1.41661
UQCRQ	1.41646
PLD6	1.41302
AKT1S1	1.41297
MSL3L2	1.41275
4933408J17RIK	1.4109
BCL7C	1.40904
ZC3H6	1.40579
TAS1R1	1.40537
0610039K10RIK	1.4041
AMIGO1	1.40368
CLU	1.4019
KCTD17	1.40127
LPHN1	1.40006
A630072M18RIK	1.39916
ADORA2A	1.39825
FAM110B	1.39605
GATA2	1.39331
FAM109A	1.3914
SIX5	1.38931
ZBED3	1.38808
ZFP777	1.38438
TNFRSF13B	1.38392
PLEKHF1	1.38185
INSL3	1.38004
PYCR1	1.37797
PTPN14	1.37613
HIST3H2A	1.37494
GP9	1.37303
NUDT14	1.37069
MACROD1	1.36657
EXOSC6	1.36625
CACNA1A	1.36576
6230400D17RIK	1.36572
GALK1	1.36162
MFNG	1.35627
COL4A1	1.35611
TMEM238	1.35352
BRI3	1.34929
PTP4A3	1.34906
MAP3K10	1.34271
ADAT3	1.33589
CRTAP	1.33583
RCOR2	1.33478
2700081O15RIK	1.33234
EPB4.1L4B	1.33233
4930526I15RIK	1.33101
TIGD5	1.32654
RN45S	1.32651
PPP1R35	1.32633
PTPRS	1.32553
PF4	1.32305
C030006K11RIK	1.32242
ANKRD13B	1.32234
F2RL3	1.3218
NCKAP5L	1.32117
PEAR1	1.32112
SPRY1	1.31695
ZDHHC8	1.30944
2300009A05RIK	1.3074
PLXNA1	1.30425
C130036L24RIK	1.30279
EGLN1	1.30272
HNRNPA0	1.29939
TSSK6	1.29438
MOCS3	1.28979
TMEM191C	1.28305
HIST1H2AE	1.2822
DHRSX	1.28019
FGD1	1.27812
PTRF	1.27381
MIR7654	1.27307
FASN	1.27306
TGFB1	1.27238
SP3OS	1.27129
MIDN	1.26948
RPL13	1.26636
PRMT2	1.26012
TMEM246	1.25613
E130218I03RIK	1.25327
DOK2	1.25187
BRD1	1.25024
TMEM160	1.25015
4930404N11RIK	1.24856
SBK1	1.24855
PSRC1	1.24759
DDIT4	1.24629
MFSD12	1.24563
FBXL15	1.24522
B3GNT7	1.24522
ZFP36L2	1.24518
NAPRT	1.24278
ZFP444	1.24277
RLTPR	1.24113
2810428I15RIK	1.24055
DOHH	1.23521
FLYWCH1	1.22631
ZCCHC3	1.22471
H2AFX	1.22386
HINT2	1.22048
COMTD1	1.22025
TRP53I13	1.21948
GM6297	1.21935
SELM	1.2186
EMID1	1.21476
4930577N17RIK	1.2138
NFIX	1.21269
KCNA3	1.21171
DEXI	1.20858
PPAP2C	1.20765
CEP131	1.20739
IRF2BP1	1.20582
HIST1H2AN	1.20407
FHL1	1.20324
B330016D10RIK	1.19956
PKN3	1.1995
CBX6	1.19728
CHD3	1.19725
ADCY6	1.19559
ZDHHC1	1.19108
PAFAH1B3	1.19084
PEX11G	1.18562
CDK13	1.18391
SUSD3	1.18375
FCGRT	1.18293
TSEN34	1.18249
ABHD17A	1.18211
KLC2	1.18113
PRMT6	1.17927
TYSND1	1.17909
SSBP4	1.17906
FAM98C	1.17889
CNBD2	1.17468
RRAS	1.17233
H2-Q9	1.16911
H2-Q7	1.16911
ZFP316	1.16898
SDSL	1.16791
FAM43A	1.16572
CLTB	1.16478
AGPAT3	1.16444
ZFP787	1.1634
NLGN2	1.15902
MIR5046	1.15899
PCSK4	1.15482
MAGEE1	1.15107
BEND3	1.1498
MIF	1.14939
GM2518	1.14835
FDX1	1.14779
AKR7A5	1.14723
1110065P20RIK	1.14429
RCN3	1.14278
ZFP668	1.14244
ATXN7L2	1.14216
PPARGC1B	1.14183
MROH8	1.14119
SAPCD2	1.14049
RSPH3A	1.14011
HIST1H4D	1.13942
DUSP7	1.13911
PTPN18	1.13892
ZFP219	1.13644
DYRK1B	1.1357
KCNG2	1.13465
MIR671	1.13393
NDUFAB1	1.13306
PINK1	1.13272
FBXL18	1.13237
FAM195A	1.13163
RSBN1L	1.1314
ECE1	1.13063
TYMP	1.13038
4931440P22RIK	1.1303
FAM120C	1.12928
TRIP6	1.12781
JAK3	1.12615
MIER2	1.12578
IGSF8	1.12452
FBXW9	1.12449
GRCC10	1.12437
GM16861	1.12378
SDHAF1	1.12121
KCNK12	1.12027
REPIN1	1.11611
NCOR2	1.11594
TBCC	1.11255
HSPA2	1.11134
HIST1H2AC	1.11073
DDT	1.10996
METRN	1.10994
SDPR	1.10757
RPL38	1.10669
2310047M10RIK	1.10488
DBP	1.10472
TTC16	1.10217
PPP1R13L	1.10203
ATP5D	1.09596
SPR	1.09543
H2AFJ	1.09525
RSPH3B	1.09488
SAP30L	1.09421
PPDPF	1.08898
PIM3	1.08796
ITPR3	1.08685
PCDHGA12	1.08652
PCDHGB6	1.08563
FUZ	1.08408
RAI1	1.0836
PCDHGA8	1.08268
VEGFB	1.0787
2310039H08RIK	1.07433
CENPB	1.07425
YIF1B	1.07409
1500011K16RIK	1.07319
HOMER3	1.07271
POLR2F	1.0723
FAAH	1.06866
ZNHIT2	1.06837
D130020L05RIK	1.06744
PCDHGA9	1.06687
RNF126	1.06427
IMP3	1.06215
ZFP593	1.06202
JMY	1.06201
ROMO1	1.06091
PCDHGA10	1.06006
PCDHGB2	1.06005
PURA	1.05885
FOXP4	1.05748
SPNS2	1.05552
LAT	1.05456
NRARP	1.05215
ZBTB7A	1.04872
ZFP213	1.04597
MON1A	1.04594
PURB	1.04558
H1F0	1.04242
SERTAD1	1.04212
SOX12	1.04176
VGLL4	1.04064
RPLP2	1.03962
FAM120A	1.03643
TMEM259	1.0346
TUSC1	1.03414
TRIM8	1.03371
HIST1H1D	1.03309
ZNRF2	1.03202
SLC1A4	1.03066
SF3B5	1.02968
1110001J03RIK	1.02893
SHF	1.0289
PCDHGB4	1.02862
NINJ1	1.02731
5031425E22RIK	1.02704
EGFL7	1.02538
MVB12A	1.02468
ZFP865	1.0241
DMWD	1.02394
PCDHGA3	1.02382
TRP53RK	1.0227
FBXO21	1.02269
ECI1	1.02259
ACHE	1.02181
NENF	1.02106
PGLS	1.02046
PTGER1	1.02023
DAPK3	1.01998
HPS6	1.01859
9130401M01RIK	1.01834
GMPR	1.01826
PCDHGA7	1.01652
BC024978	1.0153
DNLZ	1.01475
CCDC61	1.01291
PCDHGA2	1.01187
MEGF8	1.01167
PCDHA7-G	1.01113
PCDHA4-G	1.01113
PCDHGB8	1.01113
PCDHA6-G	1.01113
APBA3	1.01106
HOOK2	1.01059
CLSTN3	1.00763
MATK	1.00728
0610012G03RIK	1.00701
MRI1	1.00436
MZT2	1.00358
TCEB2	1.00181
SLC2A1	1.0015
PCDHGC5	0.999284
CBX2	0.997805
MLYCD	0.997792
1810043G02RIK	0.995205
ZFP574	0.994324
MYO10	0.993353
PCDHGA1	0.992989
H2-Q8	0.992509
H2-Q6	0.991636
SOGA1	0.989831
FGFRL1	0.989678
NFKBIE	0.989137
ACADS	0.987543
RABAC1	0.987083
THOP1	0.986756
MCAT	0.986645
PFKL	0.984499
PNPLA2	0.982512
FDX1L	0.982446
MOV10	0.981952
SDR39U1	0.981233
LSM4	0.980704
CSNK1G2	0.980236
2610318N02RIK	0.978921
2310003H01RIK	0.977737
RPUSD3	0.976844
BLOC1S4	0.976336
KLHL21	0.974558
KCNN4	0.973035
TRADD	0.969475
ACBD6	0.968641
RNASET2B	0.965647
PAK4	0.962142
DGCR6	0.962079
NPEPL1	0.961309
NFIC	0.960865
DPM3	0.957934
TSEN54	0.957508
SNRPA	0.957184
PSMB10	0.956685
NFKBIL1	0.954163
EHMT2	0.952509
SLC25A33	0.952331
TOMM6OS	0.952269
MAP3K11	0.948156
RUNX3	0.948064
HIST1H2BC	0.947153
2310036O22RIK	0.945144
HSPBP1	0.944377
IL3RA	0.943424
CHSY1	0.943303
MAP1LC3A	0.941963
B3GALT6	0.940827
HIST1H1C	0.939167
CERK	0.937003
CHCHD6	0.936941
ZKSCAN17	0.936051
TEX264	0.935136
NDUFS7	0.934899
MRPL57	0.932426
DTX2	0.932423
EGLN2	0.931985
AFF3	0.931866
PHGDH	0.931754
HPS4	0.931622
DEF6	0.929195
RBCK1	0.927308
FAM53A	0.926729
COX8A	0.925864
LMO1	0.924156
BTBD2	0.923322
ALKBH6	0.921579
RPL36	0.921327
PLEC	0.92036
NFKB2	0.919482
SSSCA1	0.918875
RPLP1	0.917033
SCO2	0.915166
NTMT1	0.914114
EMC10	0.912798
SLC25A1	0.912603
CASKIN2	0.912364
DUS3L	0.912273
PPP1R16A	0.911514
INO80B	0.910472
ABCG1	0.910279
1810043H04RIK	0.909305
MAP1S	0.907705
MIB2	0.906963
MALSU1	0.906811
EXOSC5	0.905506
HIST1H1B	0.904219
KEAP1	0.90318
SFT2D3	0.902543
SEPW1	0.90246
LEMD2	0.902369
NDUFA12	0.902122
GTPBP6	0.901013
RNASET2A	0.900693
MRPS34	0.900345
KLF13	0.899246
SLC39A13	0.898978
PLEKHM2	0.897738
MIR6236	0.897432
TRMT112	0.897265
TSR3	0.897134
MRPS26	0.897021
GNL1	0.896836
TRAPPC6A	0.896051
MRPL34	0.895407
TCF3	0.894452
RABEP2	0.894149
POLD2	0.893759
1110007C09RIK	0.892599
RAP2B	0.892197
ZFP553	0.891836
UQCR11	0.891365
GLTSCR2	0.891046
KCTD13	0.890726
ZFP622	0.890639
BOLA1	0.887621
GTF3A	0.887474
SLC25A4	0.886887
PICK1	0.886588
ZFYVE21	0.886576
TCOF1	0.886511
MRPL54	0.886307
KHK	0.886018
ITPK1	0.885969
PPP1R14B	0.885405
POLRMT	0.884788
PGP	0.884217
NUTF2-PS1	0.883572
SESN2	0.882314
SHANK3	0.881143
TRIM58	0.880379
HMG20B	0.879353
NDUFB2	0.877911
TSPAN3	0.875232
THAP7	0.873941
FBXL6	0.873112
MRPL38	0.872727
RFXAP	0.872244
SHMT2	0.871878
HMGA1	0.870155
SPIRE2	0.869777
TMUB1	0.866687
KLC1	0.86648
CEBPB	0.866413
HES6	0.865321
ICAM4	0.862152
FBXO31	0.862125
NCDN	0.861909
FAM174A	0.860805
UBXN6	0.860698
DCAKD	0.860489
CLPP	0.859353
PBX4	0.859028
KLHL36	0.858424
ZFP523	0.858392
RBM42	0.85796
SLC1A5	0.857495
ARMC5	0.855702
SYS1	0.855283
TMEM143	0.854432
DDX49	0.853399
ARL2	0.852481
ZBTB45	0.852388
TFPT	0.849752
PDLIM7	0.848306
ZFP746	0.848253
B9D2	0.845983
TAF6L	0.845676
UBALD1	0.845628
ALKBH7	0.844311
NAGLU	0.843658
CITED2	0.84309
CRTC3	0.842528
MRPL23	0.840969
CIRBP	0.840179
MRPL4	0.839204
RPS6KA4	0.838859
FBRSL1	0.838806
MRPS12	0.838501
LDB1	0.838025
AI837181	0.837801
HMGA1-RS1	0.836259
IFI27	0.836253
LDHB	0.835986
ESRRA	0.835848
NDUFC1	0.835669
UAP1L1	0.835284
MLF2	0.834197
RP9	0.834075
PTOV1	0.833117
COMMD9	0.832709
DRAP1	0.832588
RRP9	0.832352
DAZAP1	0.831981
SUFU	0.830496
ABCA1	0.830322
FTSJ2	0.829856
CAMKK2	0.829547
MRPL2	0.828837
MRPS24	0.827887
NRP	0.827872
DNAL4	0.827428
2810008D09RIK	0.827203
CDK2AP1	0.826885
2210016L21RIK	0.826039
RPS10	0.824476
PIK3IP1	0.822969
TMEM39B	0.822736
HDAC5	0.822076
FAM189B	0.820634
RING1	0.81945
NTPCR	0.819317
PDF	0.819197
OGFOD2	0.818833
CCDC124	0.817995
TMCC2	0.817335
EDF1	0.815947
AEN	0.812383
COX5B	0.812225
RPS2	0.810431
TRAPPC9	0.810048
PIP5K1C	0.808595
REC8	0.808441
RNASEH2C	0.807627
MPC2	0.806286
R3HCC1	0.805374
CLTA	0.803831
BAX	0.803818
GFER	0.803259
ETFB	0.799878
COX6A1	0.797154
KLC4	0.796917
ADPRHL2	0.796791
WDR18	0.795005
NAA38	0.794879
FBL	0.794347
TPST2	0.794128
KLF16	0.793003
MAZ	0.792944
GADD45GIP1	0.792207
VARS	0.790828
SLC25A19	0.79057
PITPNM2	0.790406
NUDT8	0.790094
RBM15B	0.790016
WBP1L	0.789342
SRM	0.788763
DYNLL2	0.787971
SNRPF	0.787899
2310033P09RIK	0.787383
BCL2L12	0.787321
GIPC1	0.785942
SLC25A39	0.785627
EXOSC4	0.785409
NDUFA13	0.785236
ENG	0.783364
NFKBIB	0.783177
MVP	0.782328
TAF10	0.781648
PKIG	0.780571
SLC20A2	0.780248
STK19	0.779566
RBM14-RBM4	0.779128
NDUFA6	0.778613
PSMB8	0.777739
TOMM40	0.777509
1110008P14RIK	0.777109
MAP2K2	0.77666
YPEL3	0.776275
MIR5121	0.775277
CTU2	0.774789
PYCRL	0.773552
FUT11	0.771044
DCTN3	0.768433
SIVA1	0.768273
ST6GALNAC4	0.767855
GALT	0.767439
ALDH7A1	0.76621
FKBP8	0.76341
SGTA	0.763309
MGAT4B	0.762016
PLCXD1	0.761487
NME2	0.760998
HADH	0.760529
DNPH1	0.759741
SLC25A22	0.758996
MBD3	0.758561
LYL1	0.758504
NT5C3B	0.758379
GAR1	0.757966
FDXR	0.757699
ATP5G2	0.757445
ANAPC13	0.756419
SNRPB	0.75582
RAVER1-FDX1L	0.755133
FBXO6	0.755094
PIK3R2	0.755014
PCBP1	0.754066
MRFAP1	0.75396
CREBZF	0.752304
RRS1	0.752254
CIC	0.750639
MLLT1	0.749923
RPL18A	0.748639
DCTPP1	0.748152
TMEM120A	0.747353
YIPF3	0.74703
SCAF1	0.746915
ZFP704	0.746783
GEMIN7	0.745085
POLR2E	0.74476
BTBD6	0.744231
MFSD5	0.74357
KANSL2	0.74231
TIMM50	0.742204
HPS1	0.741653
FRAT2	0.740576
EMC8	0.740524
ACY1	0.740357
UBE2O	0.740144
NSUN5	0.740044
UQCC2	0.740021
BCKDHA	0.739759
THEM6	0.739522
ZFPL1	0.739304
3110082I17RIK	0.737962
UCK1	0.736843
2410016O06RIK	0.73628
TRIM27	0.735541
TMEM134	0.73533
GPN2	0.735249
POLR2I	0.734667
REXO1	0.733209
PIGYL	0.732205
TIMM10B	0.73208
DALRD3	0.730338
TIMM13	0.729761
FIZ1	0.727853
NUTF2	0.727592
MAN2C1	0.726839
NUDC	0.725912
CCDC107	0.725703
LMNA	0.725367
MFSD10	0.725153
SLC37A1	0.725049
NDUFS8	0.724779
ENDOG	0.724604
MESDC1	0.723963
PYCR2	0.723804
RNF187	0.72309
RRP12	0.722065
H2-KE6	0.720944
MRPL52	0.719196
ACAA1A	0.717955
EEFSEC	0.717209
RPL8	0.716313
RPL18	0.714543
ANGPTL4	0.714404
2410004B18RIK	0.713379
PEX14	0.712504
PLEKHJ1	0.71182
GLRX5	0.710582
MRPS6	0.710395
FBXL14	0.709962
MIR686	0.707964
GRHPR	0.707933
NOA1	0.707636
COX14	0.706101
POLD1	0.70455
SCAMP3	0.704416
RMI2	0.704026
DEDD2	0.702516
CITED4	0.700895
SPINT2	0.700783
PHC2	0.699466
COX7A2L	0.697998
MRPS9	0.697189
ACOT7	0.696728
E130309D02RIK	0.696545
CISD1	0.696532
HYAL2	0.696229
MSTO1	0.696059
MOGS	0.69605
BRI3BP	0.695304
WDR34	0.695139
AP2S1	0.694429
HGH1	0.694113
INTS1	0.693937
RPS20	0.691953
SRF	0.691201
D10JHU81E	0.691024
SBNO2	0.690828
HEATR2	0.690787
SART1	0.690726
AES	0.690678
CHPF2	0.689808
SAMD4B	0.689354
SCAP	0.689226
QTRT1	0.688994
MRPL12	0.68883
TMEM115	0.688294
ST6GALNAC6	0.688074
NAA10	0.687961
JOSD2	0.687876
PRPSAP1	0.687724
FANCE	0.686989
ENKD1	0.686167
DHX35	0.685592
PPAN	0.685107
UBA52	0.683428
LETMD1	0.682844
SYTL1	0.682665
COX17	0.682575
RPL36AL	0.682538
NUDT16L1	0.682289
DDA1	0.681524
TRMT61A	0.681384
NR1H2	0.681329
MYC	0.679413
PIAS4	0.678992
SF3A2	0.67881
WBSCR22	0.67824
LYPLA2	0.677835
ADRM1	0.677646
ARL6IP4	0.676844
CDC34	0.67551
AGAP3	0.674952
TRMT1	0.674815
WBSCR16	0.674689
FPGS	0.673769
GM15545	0.673396
GNG5	0.671822
TMEM242	0.671726
ALDH16A1	0.670667
NOMO1	0.669645
VAMP5	0.669142
ALYREF	0.668711
FAM195B	0.668691
PPP5C	0.668152
RPLP0	0.668013
AARS2	0.667719
MRPL43	0.667537
PHB	0.666958
TMEM205	0.6655
RPS26	0.663176
MCCC2	0.663137
RABL6	0.662839
CDT1	0.662321
CAD	0.658746
MRPS11	0.658413
CCDC9	0.657897
BAD	0.657683
GRWD1	0.656738
MTX1	0.653884
ZMAT5	0.65338
CBX4	0.651057
EIF4EBP1	0.650542
LPPR3	0.649996
ARMC6	0.649369
SDHB	0.649294
HRAS	0.648681
PDDC1	0.646648
UQCR10	0.646152
SNX20	0.645646
ACP6	0.645637
NDUFS6	0.645211
BOLA2	0.644325
OGFR	0.643865
RSRP1	0.643542
SH3GLB2	0.642119
2410002F23RIK	0.640314
UBXN1	0.640313
TARBP2	0.64024
ZBTB22	0.638903
CDC37	0.638218
BOLA3	0.637434
PHB2	0.637366
SRSF9	0.637067
FAM110A	0.636526
USE1	0.635552
ABCB8	0.635149
R74862	0.634203
SPHK2	0.633135
LFNG	0.632342
0610011F06RIK	0.632138
NDUFA8	0.631973
ZMIZ2	0.63139
FAM96B	0.630432
PEX16	0.629651
TM2D3	0.62759
ANKRD54	0.626035
0610010K14RIK	0.624991
KTI12	0.624673
CCDC86	0.624603
RPS19	0.624324
RPL35	0.624108
PUF60	0.623517
FAM89B	0.62276
SNRPC	0.62261
LRWD1	0.622553
SF3B4	0.62147
PEBP1	0.621366
EMC6	0.621125
RUVBL2	0.620927
RPL28	0.620731
PSMB5	0.620358
EML3	0.617981
ISCU	0.61747
ACOT8	0.617003
RCE1	0.61639
ATAD3A	0.616235
GTF2IRD1	0.615956
TOMM20	0.615082
RPL13A	0.614497
TIMM17B	0.614274
ABHD12	0.613754
MRPS28	0.613207
LONP1	0.612666
PRMT1	0.612542
FRMD8	0.612449
ENTPD6	0.612363
2700094K13RIK	0.61231
PIN1	0.612175
NDUFV1	0.612033
SLC3A2	0.610581
NFE2	0.609847
AKT2	0.60975
SNRNP70	0.608252
PUSL1	0.607002
EEF2	0.606769
H2AFV	0.606326
NDUFA2	0.606165
UQCRC1	0.605467
NME4	0.601081
SMARCD2	0.600835
SLC52A2	0.60031
UBE2S	0.60023
SREBF1	0.599237
RPL27	0.59734
PSMD3	0.596963
BCL7B	0.595352
GUK1	0.595015
ARF5	0.593603
SLC19A1	0.593448
NLE1	0.593124
UNC119	0.592702
RPS5	0.589908
EIF3G	0.589382
2310011J03RIK	0.589371
GTF2H4	0.588578
PPP1R12C	0.588418
EPOR	0.586188
IRF3	0.584207
MTIF3	0.584031
MKNK2	0.583823
FTL1	0.583363
RPL29	0.578535
RCC2	0.576713
MARCKSL1	0.57639
GPX4	0.575711
WDR46	0.575355
GET4	0.57521
LRP10	0.57372
TSFM	0.573066
GPAA1	0.572798
GNAS	0.572323
ARF6	0.569663
SOD2	0.567565
FAM104A	0.56604
TSPO	0.565607
RPS15	0.56444
NDUFS2	0.562574
PCIF1	0.562418
BABAM1	0.560581
PLSCR3	0.560021
EIF6	0.556307
MTCH1	0.553914
ABHD16A	0.553607
RPL10A	0.553316
ANAPC11	0.550321
MAP2K7	0.550025
SMYD5	0.54917
RAVER1	0.548346
TMEM9	0.546997
MED24	0.545039
IMPA2	0.544815
PABPN1	0.544192
MRPL28	0.543371
TIMM44	0.542292
BSCL2	0.541938
TXNL4A	0.539924
FASTK	0.539809
ADCK5	0.538564
DCAF15	0.535942
PSMG3	0.535466
TBCB	0.53449
D8ERTD738E	0.531946
CCDC12	0.531889
DDRGK1	0.531877
AXIN1	0.531634
PARK7	0.529547
APRT	0.527903
A430005L14RIK	0.523037
TMEM223	0.519206
UBE2M	0.518581
IMPDH1	0.515389
OAZ1	0.513598
OAZ1-PS	0.513519
COPE	0.50902
TOMM34	0.503208
UCK2	0.500377
CYHR1	0.494688
TSSC4	0.494625
RNF166	0.494577
PRKCSH	0.493836
VPS52	0.482588
ARHGDIA	0.464178
TRP53	0.463364
NUBP1	0.462797
1700017B05RIK	0.461906
TOMM6	0.455065
EIF4A3	0.44536
CKS1B	0.431712
FGFR1OP2	-0.46961
EFCAB14	-0.470981
DOCK2	-0.475745
ZC3H14	-0.479676
RAB14	-0.487004
LMAN1	-0.503408
RAB31	-0.511945
MAPK9	-0.520018
GAPVD1	-0.520705
ASUN	-0.521381
PRPF40A	-0.521885
VPRBP	-0.532001
PSMD1	-0.532917
KMT2E	-0.533466
LARP7	-0.540103
OPA1	-0.540111
SNX6	-0.543508
FAM178A	-0.54478
UBE2J1	-0.548526
OSTM1	-0.549448
HIF1A	-0.551223
HMGCR	-0.551422
AQP9	-0.551745
EIF5	-0.551887
IBTK	-0.55232
NCOR1	-0.552513
STK38	-0.553391
VCL	-0.553775
ELMO1	-0.55503
NCBP2	-0.555787
NOL11	-0.556989
ENPP4	-0.557855
CD9	-0.557881
CTSC	-0.559039
ENTPD5	-0.559045
SGPP1	-0.559333
PIAS1	-0.561645
SPAG9	-0.565689
ZFP148	-0.567126
JAK1	-0.569188
PPHLN1	-0.569656
ERI1	-0.570531
RFC1	-0.571348
RB1CC1	-0.571611
CASP2	-0.57412
KRAS	-0.575738
CEP350	-0.575742
CAPN7	-0.576294
TMEM209	-0.576442
ESYT2	-0.57878
CUL1	-0.579295
JMJD1C	-0.580592
FBXO18	-0.580761
SMAD2	-0.580943
SPIN1	-0.581678
TDRD3	-0.584179
ANKHD1	-0.585027
2900097C17RIK	-0.586538
IL10RB	-0.586672
HIAT1	-0.587326
FAM21	-0.588323
SAMHD1	-0.590264
CHFR	-0.591514
MOB1A	-0.596474
HIPK1	-0.597594
NRD1	-0.597922
M6PR	-0.598253
TOP2B	-0.599342
NCL	-0.602427
STX7	-0.602538
IQGAP1	-0.604485
HNRNPH2	-0.609017
2610018G03RIK	-0.609788
UTP6	-0.609933
CCT6A	-0.60996
SLC2A3	-0.610181
BNIP3L	-0.613023
RTN3	-0.617092
EXOC6	-0.617134
COPB2	-0.617489
TM6SF1	-0.617749
PAK2	-0.619427
MANBA	-0.622513
43531	-0.623217
ELOVL5	-0.626224
MFAP3	-0.627411
SMC3	-0.628455
INO80C	-0.629583
SNW1	-0.62975
YWHAZ	-0.630011
LBR	-0.631985
OCRL	-0.632207
FBXL5	-0.633651
MYNN	-0.633943
ARMC1	-0.633961
TOPBP1	-0.634733
PCYT1A	-0.635683
1110037F02RIK	-0.637321
ATP8A1	-0.637642
TAPT1	-0.637702
RIOK1	-0.637744
RMND5A	-0.639525
SIN3A	-0.640239
VPS4B	-0.640968
SEH1L	-0.643556
MTF2	-0.64389
GOLIM4	-0.644066
COPA	-0.644938
IMPA1	-0.646224
MORC3	-0.646286
ZFP800	-0.650353
SMC1A	-0.650406
HNRNPH1	-0.652692
SDHAF2	-0.652721
EIF2AK1	-0.653301
CCNA2	-0.653443
ZHX1	-0.655244
ARCN1	-0.656114
RFWD2	-0.656229
EIF3A	-0.656513
TMEM135	-0.656858
MBNL1	-0.658179
DHX15	-0.658224
RARS	-0.659639
PHF20L1	-0.66031
SUPT20	-0.661501
ARL8B	-0.663959
CGGBP1	-0.664198
PRPF4B	-0.665457
FBXO3	-0.665908
G3BP2	-0.669064
LIMS1	-0.669108
ACSL5	-0.673129
RAPGEF6	-0.673644
NCOA4	-0.673768
DEGS1	-0.674293
PAICS	-0.674715
YWHAE	-0.675344
RNFT1	-0.675512
SKAP2	-0.677733
TARDBP	-0.677991
RAB27A	-0.679447
TAX1BP1	-0.679738
TFDP2	-0.680843
SPTLC2	-0.681629
ATG3	-0.682358
PPP3R1	-0.682905
RBM27	-0.683284
PTPN22	-0.685531
ZFP191	-0.685553
HELLS	-0.685592
APLF	-0.685876
VAMP3	-0.68701
ATE1	-0.68744
ROCK2	-0.6879
PDIA3	-0.688025
APMAP	-0.688035
NPEPPS	-0.688299
PITRM1	-0.695312
SUZ12	-0.695969
GNG12	-0.696792
FOPNL	-0.696864
SKA3	-0.697608
MTMR12	-0.698237
SERINC3	-0.698536
CCAR1	-0.698543
PHIP	-0.699062
DAZAP2	-0.699148
DDX5	-0.700784
LMBRD1	-0.701318
MBTD1	-0.70369
EFTUD1	-0.703834
AMMECR1	-0.704323
JAK2	-0.705668
SMCHD1	-0.706008
ZFP410	-0.706554
MED14	-0.706677
CD300A	-0.707697
ZDHHC13	-0.709858
CKAP2L	-0.710662
IRAK3	-0.71073
USP3	-0.711682
NAA16	-0.712068
GALNT1	-0.712133
TMED7	-0.712264
APPL1	-0.712475
GZF1	-0.713675
MAT2A	-0.714168
OTUD6B	-0.714626
CDC40	-0.715016
SMPDL3A	-0.715279
TAF1	-0.715491
RIF1	-0.716254
TMEM168	-0.717022
DUSP11	-0.717932
ZCCHC6	-0.719306
CCPG1	-0.719639
CNOT1	-0.720361
CNTRL	-0.720937
SREK1	-0.72106
IVNS1ABP	-0.721532
CAB39	-0.722421
RSL1D1	-0.722434
NIFK	-0.722556
PNPLA8	-0.72431
NIPA2	-0.724569
1110057K04RIK	-0.725532
DNTTIP2	-0.725676
SERINC1	-0.725689
NUDT4	-0.726903
GTPBP4	-0.728033
GALNT7	-0.729418
WAC	-0.729815
SKIV2L2	-0.729857
PTP4A2	-0.730319
ADK	-0.730364
KIF15	-0.730613
TLK1	-0.731752
ALOX5	-0.732114
SEC63	-0.734377
PPIL4	-0.734521
TMED2	-0.735947
SGOL2	-0.736352
DHX36	-0.737521
IPP	-0.737774
ZFP292	-0.737794
FAM46A	-0.738532
GUF1	-0.739897
RLIM	-0.740184
RIOK3	-0.74035
ARID4A	-0.74202
PLK4	-0.742307
RALGAPA1	-0.742459
DYNC1I2	-0.744247
B3GNT2	-0.744311
UBE2D3	-0.744377
DTL	-0.744737
IRGM1	-0.746028
SMARCAD1	-0.746385
RAB5A	-0.747134
POGLUT1	-0.74736
ITGA4	-0.747589
AP1G1	-0.747706
EIF2S1	-0.748372
AI314180	-0.749139
ARPC5	-0.749149
IFIT2	-0.749212
RNF19A	-0.74985
B3GALNT2	-0.74999
TMEM123	-0.750515
NEK7	-0.751784
MSN	-0.751977
ARHGAP11A	-0.752916
GBP7	-0.753224
CAB39L	-0.756445
TTF1	-0.758445
PAIP2	-0.759028
TFEC	-0.760046
SF3B1	-0.76082
NUSAP1	-0.76151
KLF6	-0.765571
MAPRE1	-0.766188
PAN3	-0.766533
RBBP5	-0.766682
LIN54	-0.766872
DOPEY1	-0.767307
ERP44	-0.768033
DDX1	-0.768864
PAPOLA	-0.769115
GNAL	-0.769509
D1ERTD622E	-0.771185
RNF20	-0.771611
UTP14A	-0.771624
POT1A	-0.771806
DARS	-0.772153
PNRC2	-0.772353
ZRANB2	-0.773138
TNKS2	-0.773181
UBR1	-0.773314
TEX10	-0.773507
KRR1	-0.774475
ERMP1	-0.774652
USO1	-0.774895
SMIM13	-0.776412
TRAPPC8	-0.777629
TMEM194	-0.777985
PRDM2	-0.778306
NRAS	-0.778361
RBM5	-0.778506
TVP23B	-0.77917
EDEM3	-0.780513
RARS2	-0.78211
BCAP29	-0.784429
TM9SF2	-0.785566
HSP90AA1	-0.787505
MAN2A1	-0.788144
SMC4	-0.789963
RAD21	-0.791019
RAD17	-0.791557
CYB5R4	-0.791685
ATP6V1A	-0.792312
NAA50	-0.792691
CCDC50	-0.793804
PRKAA1	-0.793858
TMEM167B	-0.795081
ERAP1	-0.795267
GCNT1	-0.79645
EXOC5	-0.796906
WDHD1	-0.796989
UIMC1	-0.797887
THUMPD3	-0.7983
TGOLN1	-0.798431
ADAM10	-0.800378
CEP192	-0.800685
SYNJ2BP	-0.800731
CENPF	-0.800879
SOS2	-0.801668
CCDC88A	-0.801731
MAP2K4	-0.802615
GCC2	-0.80443
WSB1	-0.807336
HERC1	-0.809494
GNL3	-0.809652
AVL9	-0.810098
NEDD4	-0.812481
TRAM1	-0.812497
WWP1	-0.815434
SMCR8	-0.816264
SORT1	-0.816399
CALM2	-0.81691
VPS13B	-0.816918
CALCRL	-0.818714
ZFP131	-0.819339
SERP1	-0.821623
RNGTT	-0.823478
CTAGE5	-0.823864
CNEP1R1	-0.824278
SUMO1	-0.825143
ZFP397	-0.825221
5730455P16RIK	-0.826532
RSRC2	-0.827419
ATF2	-0.827776
GDAP2	-0.827782
TPX2	-0.827969
HCK	-0.828072
SPTY2D1	-0.829346
SRSF3	-0.833354
HDC	-0.834033
NHSL2	-0.834172
MTFR1	-0.835729
RBM6	-0.836978
CCP110	-0.837016
HEXB	-0.837503
MBOAT2	-0.837781
ARRDC3	-0.838413
CASP3	-0.83921
NDRG1	-0.839916
MYSM1	-0.840171
STAG1	-0.841172
ATL2	-0.841209
XK	-0.842143
EIF2S3X	-0.842639
PNO1	-0.842984
MKI67	-0.84385
U2SURP	-0.846241
TM9SF3	-0.846302
PDS5A	-0.846398
SRSF10	-0.847173
FANCI	-0.84748
CDC7	-0.847554
XRN2	-0.848028
SP1	-0.848252
CMPK1	-0.848322
BHLHE40	-0.848362
TGS1	-0.849081
NAA15	-0.849134
ASCC3	-0.849579
LCLAT1	-0.85199
ZC3H7A	-0.852541
FRY	-0.854453
PRIMPOL	-0.854616
OXR1	-0.855811
AFAP1	-0.85663
PUM2	-0.857491
TGFBR1	-0.85798
ADPGK	-0.858475
PIGN	-0.858496
PCMTD1	-0.858827
KLHL23	-0.859969
CPEB2	-0.860244
G6PDX	-0.860859
FGFR1OP	-0.866726
MTMR6	-0.866916
UBXN2B	-0.86697
MPHOSPH10	-0.867212
RBM25	-0.867929
PAPOLG	-0.868663
LHFPL2	-0.869123
BTBD10	-0.869303
KDM6A	-0.87005
CES2G	-0.872531
PRC1	-0.87372
PRKD3	-0.873836
KDM4C	-0.874244
PPP6C	-0.876083
KPNA2	-0.878566
ATRX	-0.879576
CKAP5	-0.879636
CUL2	-0.880475
CCDC127	-0.880652
SLMAP	-0.881644
EEF1E1	-0.882802
CCDC47	-0.88283
4932438A13RIK	-0.883058
SLFN8	-0.8844
CCDC25	-0.884457
UCHL5	-0.88475
KATNA1	-0.885347
LYN	-0.885507
NAE1	-0.886023
SBNO1	-0.887937
CHUK	-0.888375
SLC25A36	-0.888974
NUP155	-0.889224
ZFP445	-0.889468
TXLNG	-0.889627
LARP4	-0.890045
PRPS2	-0.890076
TMEM30A	-0.893881
CCNG1	-0.894244
PPP2R3C	-0.894483
HBP1	-0.895994
PDS5B	-0.896168
ARFGEF1	-0.896583
ERGIC2	-0.898145
GLCE	-0.899429
RICTOR	-0.900163
NAMPT	-0.901285
EML5	-0.904678
RC3H2	-0.90481
SCFD1	-0.90567
TMEM18	-0.905748
USP14	-0.906361
SGK3	-0.906638
TMSB4X	-0.906935
TBC1D15	-0.90742
MITD1	-0.909323
NEIL3	-0.909547
CSE1L	-0.910513
6430548M08RIK	-0.911252
LY75	-0.911505
PRKDC	-0.911732
COPG2	-0.912247
API5	-0.914856
PRKCI	-0.915259
TIPIN	-0.916731
CTNS	-0.917712
XRN1	-0.917796
GM6793	-0.918105
CHP1	-0.91851
GATM	-0.919224
ABI1	-0.919839
CREB1	-0.92017
BCLAF1	-0.920489
CNOT4	-0.92115
AP3M1	-0.92145
PSMC6	-0.921901
KLHL24	-0.923904
MGA	-0.923995
CTDSPL2	-0.924528
TPK1	-0.925117
ALDH3A2	-0.926884
PICALM	-0.927555
SDCBP	-0.928348
RASA2	-0.92842
VPS26A	-0.929225
RBBP8	-0.929784
MIR7678	-0.930117
ELL2	-0.930141
CPD	-0.932163
SUGT1	-0.932202
TCP11L2	-0.933391
ECHDC1	-0.933512
MIR3064	-0.933745
CANX	-0.934571
ATP11B	-0.934628
EIF2AK2	-0.935159
SLFN2	-0.935757
ARL5A	-0.935881
NUFIP2	-0.936084
NDUFAF4	-0.936285
TRIP12	-0.938075
ATP2C1	-0.938748
TNFRSF26	-0.938924
SMC6	-0.938995
CEP76	-0.939223
STIL	-0.939393
ZFP36	-0.939652
SIGLECE	-0.940084
RPS6KB1	-0.941197
ANKRD32	-0.941685
GLIPR2	-0.944191
BRCA1	-0.944365
CENPE	-0.945371
CAST	-0.94544
AHSA2	-0.945872
TAF1B	-0.946044
TRAK2	-0.949112
CDC42	-0.949735
FAM214B	-0.950944
POLR3F	-0.950966
ZFP961	-0.951954
AP3S1	-0.95355
SNX10	-0.953667
GGPS1	-0.954677
FGL2	-0.954835
PMS1	-0.955224
RFWD3	-0.95586
SEC23A	-0.957027
EIF4E	-0.957722
ERLIN1	-0.957905
USP9X	-0.958088
SPOPL	-0.958256
FNDC3A	-0.959447
DNM1L	-0.959535
BZW1	-0.959816
ZFP869	-0.960656
DHX40	-0.960727
RASSF4	-0.961305
ST8SIA4	-0.962744
FIGNL1	-0.963795
FCNB	-0.964022
NOL8	-0.964141
HNRNPA3	-0.964253
IL1RAP	-0.964628
ORC2	-0.964977
TANK	-0.965253
LCN2	-0.965834
TOP2A	-0.966118
43710	-0.96619
LPGAT1	-0.966436
NPTN	-0.966448
CEP170	-0.966604
ORC3	-0.966821
PARP4	-0.968562
DPP8	-0.96873
SACM1L	-0.969614
ABCD3	-0.970057
CALU	-0.970334
ITFG1	-0.970466
PTBP3	-0.971915
TAF13	-0.971968
TMEM119	-0.972094
YTHDF3	-0.972563
ANO10	-0.97298
POLA1	-0.97423
SMEK2	-0.97431
HSPA4L	-0.974836
TMEM68	-0.97613
SNX2	-0.977939
ASNSD1	-0.978843
HMGN2	-0.978962
ESCO1	-0.97922
ASAH1	-0.980505
TTC37	-0.980826
BBIP1	-0.981982
ZGRF1	-0.982449
SERINC5	-0.983083
RBL1	-0.983161
ARHGEF6	-0.983747
CNOT7	-0.984898
PSME4	-0.985031
GM13363	-0.985235
KLHL7	-0.986151
ATXN3	-0.987782
FOXN2	-0.987821
HERC4	-0.988887
STRBP	-0.989509
NAIP5	-0.989826
ACBD5	-0.990396
GALC	-0.99224
ACTR3	-0.993325
SP4	-0.99357
GMPS	-0.993608
PRPS1L3	-0.994484
ETS1	-0.997055
CDC73	-0.997872
XDH	-0.997935
4933411K20RIK	-0.998856
AI662270	-0.999068
CLTC	-1.00117
PCNP	-1.00161
HLTF	-1.00376
ATM	-1.0055
VKORC1L1	-1.00567
UHRF1BP1L	-1.00607
2610002M06RIK	-1.00704
PRR11	-1.00725
PSTPIP2	-1.00729
FAM49B	-1.00754
HSPA13	-1.00791
ERO1L	-1.00917
SENP7	-1.00985
LYPLA1	-1.0105
CRBN	-1.01076
PPT1	-1.01099
LYRM2	-1.01232
LRRC40	-1.01233
TAF1D	-1.01282
SPPL2A	-1.01283
5830418K08RIK	-1.01285
PANK3	-1.01319
RTTN	-1.01353
MS4A6C	-1.01558
RNF13	-1.01682
SLA	-1.01688
FYTTD1	-1.01748
RAD54B	-1.01759
TRNT1	-1.01915
PDIK1L	-1.01969
LYST	-1.02196
A830080D01RIK	-1.02387
KANSL1L	-1.02403
PARPBP	-1.02502
COPB1	-1.02542
ZFP280D	-1.02577
MIS12	-1.02644
PNPT1	-1.02667
ANKRD49	-1.02691
WDR44	-1.0273
AZIN1	-1.02762
GLRX	-1.02791
ANXA3	-1.02794
ACTR2	-1.02865
TRIM59	-1.02931
SMIM15	-1.03067
PIK3CB	-1.03093
MAP3K1	-1.03109
GPCPD1	-1.03311
MICU1	-1.03375
VMA21	-1.03454
MIS18BP1	-1.03644
TPP2	-1.03704
PRPF39	-1.03709
RGS18	-1.0377
DOCK11	-1.03803
TRP53INP2	-1.03848
DDX26B	-1.03919
ITCH	-1.04041
SSB	-1.04067
ZFP426	-1.04108
HPRT	-1.04146
PPP3CB	-1.0436
HERC6	-1.04478
PLD1	-1.04489
CENPC1	-1.04505
EMB	-1.04511
ACADSB	-1.0452
LYSMD3	-1.04525
RABGAP1L	-1.04633
CCDC15	-1.04893
OGT	-1.04966
XPO1	-1.04974
SQRDL	-1.05226
CYLD	-1.05487
LNP	-1.05514
ZFP68	-1.05529
UBA3	-1.05566
AI597479	-1.05603
ALG11	-1.05702
USP45	-1.05746
REEP3	-1.06023
NPAT	-1.06034
MAD2L1	-1.06066
ABRACL	-1.06315
EPS15	-1.06327
PLBD1	-1.06373
LCP1	-1.06583
HMGN5	-1.06597
GDI2	-1.06673
CCNC	-1.06875
HAUS6	-1.06914
ARHGAP5	-1.07043
TMEM106B	-1.0707
RAP1GAP2	-1.07129
AP5M1	-1.07225
CDC27	-1.07255
SMC2	-1.07502
CD48	-1.07533
CAPZA1	-1.07534
STT3A	-1.0754
RNF2	-1.07563
USP33	-1.07743
TMEM56	-1.07774
CTSE	-1.08136
FCGR2B	-1.08348
GBE1	-1.08351
CRISPLD2	-1.0842
ITGB2L	-1.08456
ADAMTS3	-1.08552
MGL2	-1.08892
CNOT6	-1.08967
DFNA5	-1.09058
RHAG	-1.09095
LYZ2	-1.09104
WLS	-1.09116
PUS10	-1.09161
AGPS	-1.09205
LAIR1	-1.09238
DNAJC13	-1.0927
SVIP	-1.09287
CUL4B	-1.0937
EIF3E	-1.09394
CRIPT	-1.09492
WRN	-1.09556
NUF2	-1.09698
USP15	-1.09703
ZFP715	-1.09784
KDM1B	-1.098
PHF6	-1.09806
CENPL	-1.10078
TRIM12C	-1.10093
TXNDC16	-1.10157
TMEM170B	-1.10163
ACTR6	-1.10217
WDR37	-1.10507
VPS54	-1.10525
GT(ROSA)26SOR	-1.10603
CSF1R	-1.10688
EIF4G2	-1.10942
SPC25	-1.10972
NEMF	-1.10995
CENPQ	-1.11011
CHEK1	-1.11073
HSD11B1	-1.11101
FPGT	-1.11215
EIF4A2	-1.11395
SLPI	-1.11496
CNOT6L	-1.11588
CD84	-1.11693
MATR3	-1.12013
1700001L05RIK	-1.12235
MKLN1	-1.12295
ZWILCH	-1.12386
CEP290	-1.12468
FAM69A	-1.12506
XRCC4	-1.12547
CCDC132	-1.12585
ZMYM2	-1.12657
BC035044	-1.12686
ARHGAP18	-1.12725
MMP9	-1.12851
TBCE	-1.12863
USP47	-1.12932
CROT	-1.12939
ZFP35	-1.13094
LSM8	-1.13131
CCDC82	-1.1324
BIRC3	-1.13301
GM14005	-1.13537
TMX4	-1.13604
CCDC14	-1.13606
LTF	-1.13642
ESF1	-1.13799
C1GALT1	-1.13973
FAM107B	-1.14285
BRCC3	-1.14466
YIPF6	-1.14704
RPS6KA3	-1.14781
MIER3	-1.15014
FCGR3	-1.1514
SLC12A6	-1.15229
CLK4	-1.15372
LCORL	-1.15422
EPM2AIP1	-1.15587
ATP6AP2	-1.15716
PTP4A1	-1.1582
MTPN	-1.15987
SSR3	-1.16163
UBE2W	-1.16363
ZFP871	-1.16507
ATAD1	-1.16521
FMO5	-1.16573
4930549G23RIK	-1.16603
ATP7A	-1.16622
ZFP189	-1.16736
DDIAS	-1.16828
ABCE1	-1.16838
MAGT1	-1.16933
HSD17B7	-1.17199
NUCB2	-1.17476
SHOC2	-1.17509
ERCC6L	-1.17661
STAP1	-1.17722
PBRM1	-1.17768
TMEM167	-1.17838
DRAM2	-1.18005
ACSL4	-1.18082
RGS2	-1.18654
KIF11	-1.18916
LRRK2	-1.1905
PTBP2	-1.19156
MTUS1	-1.19511
EVI2A-EVI2B	-1.19983
DDX3X	-1.20004
FMR1	-1.20036
BIRC2	-1.20092
SP100	-1.20306
SGOL1	-1.20306
EVI2B	-1.20479
ZMYM5	-1.20488
AW549877	-1.20747
TFRC	-1.20822
CLDN1	-1.20837
ZBTB6	-1.20935
DCLRE1C	-1.21134
RAB8B	-1.21283
NGP	-1.21331
ABCB7	-1.21372
CPEB4	-1.21382
ZFP62	-1.21472
BRAF	-1.21537
CSDE1	-1.21671
HMMR	-1.21678
PPIP5K2	-1.2168
FAM45A	-1.22139
THOC1	-1.22203
IGF2R	-1.22422
VPS35	-1.22498
ZFP518A	-1.22541
ZFP74	-1.22716
CD55	-1.22719
ZMPSTE24	-1.22925
HPSE	-1.23103
LIN7C	-1.23122
ZFP322A	-1.23135
UGP2	-1.23229
IPO7	-1.23337
ZBTBD6	-1.23465
3830406C13RIK	-1.23615
CHORDC1	-1.23642
USP46	-1.23725
GPBP1	-1.23814
ZFP329	-1.23845
RANBP6	-1.23971
SCOC	-1.24097
GLMN	-1.24205
ACER3	-1.2421
PIGA	-1.24333
GDA	-1.24399
STK17B	-1.24401
2610020C07RIK	-1.24452
SLC40A1	-1.24529
C330027C09RIK	-1.24536
NCAPG2	-1.24689
SH2D4A	-1.247
ENTPD1	-1.25071
KCTD9	-1.25254
PPP1CB	-1.25273
0610010F05RIK	-1.25291
MILR1	-1.25303
AOAH	-1.25811
BEX6	-1.25882
FBXO30	-1.25938
SYPL	-1.26001
MPP5	-1.26077
SNAP23	-1.26484
TRPM7	-1.26535
ESCO2	-1.26559
IGSF6	-1.26841
MANEA	-1.26927
ZFP472	-1.2734
[truncated: 279 more rows]
