# Supplementary material for: RNA binding protein SYNCRIP maintains proteostasis and self-renewal of hematopoietic stem and progenitor cells
Source: Nat Commun. 2023 Apr 21;14:2290. doi: 10.1038/s41467-023-38001-x (PMC10121618; doi:10.1038/s41467-023-38001-x)
Supplement: Supplementary file 17 — Supplemental Data 14 [file 41467_2023_38001_MOESM17_ESM.xlsx]

## Sheet: UP-GO_Biological_Process_2021
Term	Overlap	P-value	Adjusted P-value	Old P-value	Old Adjusted P-value	Odds Ratio	Combined Score	Genes
translation (GO:0006412)	41/214	4.18713e-12	1.42572e-08	0	0	4.08084	106.914	MRPS11;RPLP1;MRPS12;RPLP0;MRPS34;RPL8;MRPL34;RPL10A;MRPL57;RPS15;TRMT112;MRPL2;RPL18A;RPS19;RPL36;RPL35;RPLP2;RPL13;RPL38;RPS2;RPL18;RPS10;MRPS28;EEFSEC;TSFM;MRPS24;RPS5;MRPL28;RPL13A;MRPL23;EEF2;MRPS6;MRPL43;RPS26;MRPL52;NOA1;RPL27;RPS20;RPL29;RPL28;UBA52
aerobic electron transport chain (GO:0019646)	21/70	1.33245e-10	2.0345e-07	0	0	7.29424	165.862	COX8A;NDUFA8;NDUFA13;NDUFA6;NDUFA12;NDUFA2;NDUFB2;NDUFC1;UQCR11;UQCR10;COX6A1;COX5B;COX7A2L;NDUFS8;NDUFS7;NDUFS6;UQCRQ;NDUFAB1;UQCRC1;NDUFS2;NDUFV1
mitochondrial ATP synthesis coupled electron transport (GO:0042775)	21/71	1.79251e-10	2.0345e-07	0	0	7.14797	160.417	COX8A;NDUFA8;NDUFA13;NDUFA6;NDUFA12;NDUFA2;NDUFB2;NDUFC1;UQCR11;UQCR10;COX6A1;COX5B;COX7A2L;NDUFS8;NDUFS7;NDUFS6;UQCRQ;NDUFAB1;UQCRC1;NDUFS2;NDUFV1
SRP-dependent cotranslational protein targeting to membrane (GO:0006614)	23/90	6.23936e-10	5.31126e-07	0	0	5.84764	123.941	RPLP1;RPS5;RPLP0;RPL13A;RPL10A;RPL8;RPS15;RPS26;RPL18A;RPS19;RPL36;RPL35;RPLP2;RPL13;RPL38;RPL27;RPS20;RPS2;RPL29;RPL18;RPS10;RPL28;UBA52
cotranslational protein targeting to membrane (GO:0006613)	23/94	1.57682e-09	1.07381e-06	0	0	5.51702	111.818	RPLP1;RPS5;RPLP0;RPL13A;RPL10A;RPL8;RPS15;RPS26;RPL18A;RPS19;RPL36;RPL35;RPLP2;RPL13;RPL38;RPL27;RPS20;RPS2;RPL29;RPL18;RPS10;RPL28;UBA52
protein targeting to ER (GO:0045047)	24/103	2.02759e-09	1.14603e-06	0	0	5.1764	103.613	RPS5;RPLP1;RPLP0;SGTA;RPL13A;RPL10A;RPL8;RPS15;RPS26;RPL18A;RPS19;RPL36;RPL35;RPLP2;RPL13;RPL38;RPL27;RPS20;RPS2;RPL29;RPL18;RPS10;RPL28;UBA52
rRNA processing (GO:0006364)	32/173	2.35602e-09	1.14603e-06	0	0	3.88241	77.129	DDX49;RPLP1;RPLP0;TSR3;RPL10A;RPL8;WDR46;RRP9;RPS15;FBL;SART1;EXOSC6;EXOSC5;EXOSC4;RPL18A;RPS19;RPL36;RPL35;RPLP2;RPL13;RPL38;RRP12;RPS2;RPL18;IMP3;WDR18;RPL13A;EIF6;RPL27;RPL29;RPL28;UBA52
cytoplasmic translation (GO:0002181)	22/93	7.0141e-09	2.45253e-06	0	0	5.27237	98.9906	RPLP1;RPS5;RPLP0;RPL13A;RPL10A;RPL8;RPS15;RPS26;RPL18A;RPS19;RPL36;RPL35;RPL13;RPL38;RPL27;RPS20;RPS2;RPL29;RPL18;RPS10;RPL28;UBA52
peptide biosynthetic process (GO:0043043)	30/162	7.20274e-09	2.45253e-06	0	0	3.8827	72.7959	MRPS11;RPLP1;MRPS12;RPLP0;RPL10A;RPL8;MRPL34;RPS15;RPL18A;RPS19;RPL36;RPL35;RPLP2;RPL13;RPL38;RPS2;RPL18;RPS10;RPS5;MRPL28;RPL13A;MRPL23;MRPS6;MRPL43;RPS26;MRPL52;RPL27;RPS20;RPL29;RPL28
rRNA metabolic process (GO:0016072)	30/162	7.20274e-09	2.45253e-06	0	0	3.8827	72.7959	DDX49;RPLP1;RPLP0;RPL10A;RPL8;WDR46;RRP9;DEDD2;RPS15;FBL;EXOSC6;EXOSC5;EXOSC4;RPL18A;RPS19;RPL36;RPL35;RPLP2;RPL13;RPL38;RRP12;RPS2;RPL18;IMP3;WDR18;RPL13A;RPL27;RPL29;RPL28;UBA52
ribosome biogenesis (GO:0042254)	33/192	9.06371e-09	2.80563e-06	0	0	3.55031	65.7481	DDX49;RPLP1;RPLP0;MALSU1;RPL10A;RPL8;WDR46;RRP9;RPS15;FBL;EXOSC6;EXOSC5;EXOSC4;RPL18A;RPS19;RPL36;RRS1;RPL35;RPLP2;RPL13;RPL38;RRP12;RPS2;RPL18;IMP3;WDR18;GTF3A;RPL13A;EIF6;RPL27;RPL29;RPL28;UBA52
translational elongation (GO:0006414)	23/104	1.27523e-08	3.61847e-06	0	0	4.83333	87.8582	EEFSEC;MRPS28;GADD45GIP1;TSFM;MRPS26;MRPS24;MRPS11;MRPS12;MRPS34;MRPL38;MRPL28;MRPL12;EEF2;MRPL23;MRPL34;MRPS6;MRPL57;MRPL43;MRPL54;MRPL4;MRPL52;MRPL2;MRPS9
nuclear-transcribed mRNA catabolic process, nonsense-mediated decay (GO:0000184)	24/113	1.44012e-08	3.66401e-06	0	0	4.59234	82.919	RPS5;RPLP1;EIF4A3;RPLP0;RPL13A;RPL10A;RPL8;RPS15;RPS26;RPL18A;RPS19;RPL36;RPL35;RPLP2;RPL13;RPL38;RPL27;RPS20;RPS2;RPL29;RPL18;RPS10;RPL28;UBA52
mitochondrial translation (GO:0032543)	23/105	1.54693e-08	3.66401e-06	0	0	4.77414	85.86	MRPS28;GADD45GIP1;TSFM;MRPS26;MRPS24;MRPS11;MRPS12;MRPS34;MRPL38;MRPL28;MTIF3;MRPL12;MRPL23;MRPL34;MRPS6;MRPL57;MRPL43;MRPL54;MRPL4;MRPL52;MRPL2;MRPS9;NOA1
mitochondrial translational elongation (GO:0070125)	21/89	1.6141e-08	3.66401e-06	0	0	5.25084	94.21	MRPS28;GADD45GIP1;TSFM;MRPS26;MRPS24;MRPS11;MRPS12;MRPS34;MRPL38;MRPL28;MRPL34;MRPL12;MRPL23;MRPS6;MRPL57;MRPL43;MRPL54;MRPL4;MRPL52;MRPL2;MRPS9
cellular macromolecule biosynthetic process (GO:0034645)	44/314	2.25083e-08	4.79005e-06	0	0	2.79926	49.2933	MRPS11;RPLP1;MRPS12;RPLP0;RPL8;MRPL34;RPL10A;PTMS;RPS15;RPL18A;RPS19;POLD1;POLD2;RPL36;POLR2E;RPL35;RPLP2;RPL13;POLR2F;RPL38;APOE;RPS2;RPL18;POLR2I;RPS10;EEFSEC;TSFM;RMI2;RPS5;MRPL28;RPL13A;MRPL23;EEF2;MRPS6;MRPL43;RPS26;MRPL52;PPP5C;GRWD1;RPL27;RPS20;RPL29;RPL28;NFKBIB
translational termination (GO:0006415)	21/96	6.6451e-08	1.33097e-05	0	0	4.75899	78.6508	MRPS28;GADD45GIP1;MRPS26;MRPS24;MRPS11;MRPS12;MRPS34;MRPL38;MRPL28;MRPL34;MRPL12;MRPL23;MRPS6;MRPL57;MRPL43;MRPL54;MRPL4;MRPL52;TRMT112;MRPL2;MRPS9
mitochondrial translational termination (GO:0070126)	20/89	8.46119e-08	1.60057e-05	0	0	4.92361	80.1819	MRPS28;GADD45GIP1;MRPS26;MRPS24;MRPS11;MRPS12;MRPS34;MRPL38;MRPL28;MRPL34;MRPL12;MRPL23;MRPS6;MRPL57;MRPL43;MRPL54;MRPL4;MRPL52;MRPL2;MRPS9
mitochondrial electron transport, NADH to ubiquinone (GO:0006120)	13/39	1.10822e-07	1.98604e-05	0	0	8.45916	135.476	NDUFA8;NDUFA13;NDUFA6;NDUFA12;NDUFA2;NDUFB2;NDUFC1;NDUFS8;NDUFS7;NDUFS6;NDUFAB1;NDUFS2;NDUFV1
mitochondrial gene expression (GO:0140053)	13/42	2.9721e-07	5.06e-05	0	0	7.58286	113.962	MRPS28;MRPS24;MRPS11;MRPS12;MRPS34;MRPL12;MRPL23;POLRMT;MRPL57;MRPS6;MRPL2;NOA1;SLC25A33
ncRNA processing (GO:0034470)	31/201	3.1935e-07	5.17803e-05	0	0	3.11181	46.5433	DDX49;RPLP1;RPLP0;RPL8;RPL10A;WDR46;RRP9;RPS15;EXOSC6;FBL;EXOSC5;EXOSC4;RPL18A;RPS19;RPL36;RPL35;RPLP2;RPL13;RPL38;RRP12;RPS2;RPL18;INTS1;IMP3;WDR18;RPL13A;TARBP2;RPL27;RPL29;RPL28;UBA52
nuclear-transcribed mRNA catabolic process (GO:0000956)	28/171	3.37002e-07	5.21587e-05	0	0	3.33705	49.7326	RPLP1;EIF4A3;RPLP0;RPL10A;RPL8;RPS15;EXOSC6;EXOSC5;EXOSC4;RPL18A;RPS19;RPL36;RPL35;RPLP2;RPL13;RPL38;RPS2;RPL18;RPS10;RPS5;RPL13A;SAMD4B;RPS26;RPL27;RPS20;RPL29;RPL28;UBA52
mitochondrial respiratory chain complex assembly (GO:0033108)	19/90	5.00533e-07	7.41007e-05	0	0	4.54108	65.8802	NDUFA8;NDUFA13;NDUFA6;NDUFA12;UQCC2;COX17;NDUFA2;NDUFB2;NDUFC1;NDUFS8;NDUFS7;NDUFS6;SCO2;SDHAF1;NDUFAB1;NDUFS2;COX14;NDUFV1;SLC25A33
release of cytochrome c from mitochondria (GO:0001836)	2022-08-18	2.61198e-06	0.000370575	0	0	13.4856	173.363	BAD;FZD9;BAX;SOD2;CLU;BBC3;TIMM50;BOK
gene expression (GO:0010467)	42/356	4.90719e-06	0.000668359	0	0	2.28794	27.9696	MRPS11;RPLP1;EIF4A3;MRPS12;RPLP0;RPL8;MRPL34;RPL10A;DEDD2;RPS15;RBM15B;RPL18A;RPS19;PABPN1;RPL36;POLR2E;RPL35;RPLP2;RPL13;POLR2F;RPL38;RPS2;RPL18;POLR2I;RPS10;RPS5;ALYREF;MRPL28;RPL13A;MRPL23;MRPS6;MRPL43;RPS26;MRPL52;PPP5C;TSPAN17;RPL27;RPS20;RPL29;RPL28;SRSF9;NFKBIB
mitochondrion organization (GO:0007005)	26/175	5.64867e-06	0.000739759	0	0	2.96755	35.8602	TOMM40;TIMM13;PARK7;PHB;PLD6;PHB2;TOMM20;TIMM50;TYMP;MSTO1;LONP1;TIMM17B;TSPO;ESRRA;MTX1;TOMM34;CHCHD10;TIMM44;POLRMT;ATAD3A;TIMM10B;COX7A2L;PINK1;BAX;SLC25A4;SLC25A33
establishment of protein localization to mitochondrion (GO:0072655)	12/48	1.01772e-05	0.00128346	0	0	5.63139	64.7349	TIMM10B;PINK1;TOMM40;TIMM13;TOMM34;DNLZ;TIMM17B;TSPO;ROMO1;TIMM44;TOMM20;TIMM50
mitochondrial respiratory chain complex I assembly (GO:0032981)	13/58	1.58404e-05	0.00185988	0	0	4.88259	53.9669	NDUFA8;NDUFA13;NDUFA6;NDUFA12;NDUFA2;NDUFB2;NDUFC1;NDUFS8;NDUFS7;NDUFS6;NDUFAB1;NDUFS2;NDUFV1
NADH dehydrogenase complex assembly (GO:0010257)	13/58	1.58404e-05	0.00185988	0	0	4.88259	53.9669	NDUFA8;NDUFA13;NDUFA6;NDUFA12;NDUFA2;NDUFB2;NDUFC1;NDUFS8;NDUFS7;NDUFS6;NDUFAB1;NDUFS2;NDUFV1
ribonucleoprotein complex assembly (GO:0022618)	21/136	2.42104e-05	0.00274788	0	0	3.09708	32.9181	SF3A2;RPS5;MRPS11;RPLP0;PPAN;LSM4;NLE1;TARBP2;RPS15;SART1;RPS19;EIF6;PUF60;RRS1;RPL38;GEMIN7;SNRPF;TXNL4A;SNRPC;SNRPB;SRSF9
protein targeting to mitochondrion (GO:0006626)	12/55	4.44799e-05	0.00488562	0	0	4.7129	47.2255	TIMM10B;NDUFA13;TOMM40;TOMM34;DNLZ;TIMM13;TIMM17B;TSPO;ROMO1;TIMM44;TOMM20;TIMM50
protein transmembrane import into intracellular organelle (GO:0044743)	9/32	4.78623e-05	0.00505553	0	0	6.59757	65.6273	PEX16;TOMM40;DNLZ;TIMM17B;ROMO1;TIMM44;TOMM20;PEX14;TIMM50
protein import into mitochondrial matrix (GO:0030150)	2022-07-19	4.89963e-05	0.00505553	0	0	9.82344	97.4855	TOMM40;DNLZ;TIMM17B;TIMM44;ROMO1;TOMM20;TIMM50
cellular protein metabolic process (GO:0044267)	43/417	9.91802e-05	0.00993261	0	0	1.96208	18.0875	PRKCSH;RPLP1;MRPS11;RPLP0;MRPS12;RPL8;MRPL34;RPL10A;RPS15;RPL18A;RPS19;AKT2;FDXR;RPL36;RPL35;RPLP2;RPL13;RPL38;RPS2;APOE;RPL18;RPS10;LAMB2;RPS5;MRPL28;RPL13A;MRPL23;MRPS6;MRPL43;MRPL52;RPS26;CDC34;ADORA2A;UBE2S;FDX1;VWA1;RPL27;RPS20;RPL29;RPL28;UBA52;PNPLA2;UBE2M
intracellular protein transmembrane transport (GO:0065002)	10/44	0.000132769	0.0129165	0	0	4.9605	44.2819	PEX16;TOMM40;AKT2;DNLZ;TIMM17B;ROMO1;TIMM44;TOMM20;PEX14;TIMM50
apoptotic mitochondrial changes (GO:0008637)	8/33	0.000388889	0.0367824	0	0	5.38996	42.3231	BAD;FZD9;BAX;SOD2;CLU;BBC3;TIMM50;BOK
histone methylation (GO:0016571)	2022-07-26	0.000451954	0.041592	0	0	6.20197	47.7672	PRMT6;FBL;TRMT112;PRMT2;PRMT1;EHMT2;NTMT1
histone modification (GO:0016570)	16/114	0.000652845	0.0584983	0	0	2.75905	20.2354	PRMT6;HDAC5;PRMT2;PRMT1;EHMT2;TAF10;PARK7;PHB;RPS6KA4;TAF6L;MTA1;RUVBL2;MIER2;NTMT1;RCOR2;PADI1
mitochondrial transport (GO:0006839)	10/56	0.00103156	0.0894918	0	0	3.66412	25.197	TIMM10B;TOMM40;BAD;TOMM34;TIMM13;TIMM17B;TSPO;TIMM44;TOMM20;SLC25A4
regulation of aerobic respiration (GO:1903715)	2022-05-15	0.0010513	0.0894918	0	0	8.40597	57.6459	COX7A2L;PINK1;SHMT2;UQCC2;SLC25A33
regulation of peptidase activity (GO:0052547)	2022-06-23	0.00139164	0.115574	0	0	5.93672	39.0474	RCN3;ECM1;NDUFA13;PINK1;ATP13A2;PSMB8
regulation of oxidative phosphorylation (GO:0002082)	2022-05-16	0.00145868	0.118257	0	0	7.64139	49.9	COX7A2L;PINK1;SHMT2;UQCC2;SLC25A33
glycerol biosynthetic process (GO:0006114)	2022-03-05	0.00163767	0.126733	0	0	25.1837	161.541	PGP;PDXP;PCK1
regulation of cytochrome-c oxidase activity (GO:1904959)	2022-03-05	0.00163767	0.126733	0	0	25.1837	161.541	SPHK2;COX17;PHB2
ribosome assembly (GO:0042255)	9/50	0.00171643	0.129876	0	0	3.69754	23.5441	RPS15;RPS19;EIF6;MRPS11;RPS5;RPLP0;PPAN;RRS1;NLE1
protein insertion into mitochondrial membrane (GO:0051204)	2022-06-24	0.001768	0.13087	0	0	5.6066	35.5341	TIMM10B;NDUFA13;BAD;TIMM13;BAX;ROMO1
tail-anchored membrane protein insertion into ER membrane (GO:0071816)	2022-05-17	0.00197135	0.142818	0	0	7.00423	43.6296	SGTA;EMC10;EMC6;EMC8;GET4
RNA splicing, via transesterification reactions with bulged adenosine as nucleophile (GO:0000377)	26/251	0.00206669	0.146606	0	0	1.9572	12.099	SF3B4;SF3B5;EIF4A3;SART1;RBM15B;RAVER1;PABPN1;PUF60;SNRNP70;DHX35;PCBP1;ZMAT5;POLR2E;POLR2F;TXNL4A;POLR2I;HNRNPA0;SF3A2;ALYREF;LSM4;GEMIN7;SNRPF;SNRPC;SNRPA;SNRPB;SRSF9
regulation of biosynthetic process (GO:0009889)	2022-04-11	0.00240427	0.167073	0	0	9.5998	57.8916	SPHK2;UCP1;PCK1;SLC25A33
amyloid precursor protein metabolic process (GO:0042982)	2022-05-18	0.00260413	0.177341	0	0	6.4651	38.4716	ACHE;TMCC2;NSG1;APOE;ABCG1
ATP synthesis coupled electron transport (GO:0042773)	2022-03-06	0.00313807	0.203616	0	0	16.7883	96.77	NDUFA12;NDUFS2;NDUFV1
melanosome assembly (GO:1903232)	2022-03-06	0.00313807	0.203616	0	0	16.7883	96.77	TRAPPC6A;HPS1;HPS4
regulation of autophagy of mitochondrion (GO:1903146)	2022-05-19	0.00337202	0.203616	0	0	6.00299	34.1705	SREBF1;PINK1;ATP13A2;PARK7;CAMKK2
mitochondrial electron transport, ubiquinol to cytochrome c (GO:0006122)	2022-04-12	0.00344663	0.203616	0	0	8.39938	47.6275	UQCRQ;UQCRC1;UQCR11;UQCR10
mitochondrial genome maintenance (GO:0000002)	2022-04-12	0.00344663	0.203616	0	0	8.39938	47.6275	LONP1;SLC25A33;SLC25A4;TYMP
protein insertion into mitochondrial inner membrane (GO:0045039)	2022-04-12	0.00344663	0.203616	0	0	8.39938	47.6275	TIMM10B;NDUFA13;TIMM13;ROMO1
sno(s)RNA 3'-end processing (GO:0031126)	2022-04-12	0.00344663	0.203616	0	0	8.39938	47.6275	EXOSC6;FBL;EXOSC5;EXOSC4
mRNA splicing, via spliceosome (GO:0000398)	27/274	0.00346834	0.203616	0	0	1.85095	10.4839	SF3B4;SF3B5;EIF4A3;SART1;RBM15B;RAVER1;PABPN1;PUF60;SNRNP70;DHX35;PCBP1;ZMAT5;POLR2E;POLR2F;TXNL4A;POLR2I;HNRNPA0;SF3A2;ALYREF;LSM4;GEMIN7;SNRPF;CDK13;SNRPC;SNRPA;SNRPB;SRSF9
regulation of ATP metabolic process (GO:1903578)	9/56	0.00383866	0.221537	0	0	3.22449	17.9366	COX7A2L;PINK1;EIF6;SPHK2;SHMT2;UQCC2;BEND3;ZBTB7A;SLC25A33
protein-DNA complex disassembly (GO:0032986)	2022-05-20	0.00429006	0.243461	0	0	5.6025	30.5417	NFE2;SMARCD2;GRWD1;MYC;HMGA1
protein targeting (GO:0006605)	15/125	0.00452332	0.25249	0	0	2.30089	12.4214	PEX16;TOMM40;TOMM34;HPS4;TIMM13;TIMM44;ZDHHC1;TOMM20;YIF1B;TIMM10B;CDC37;GIPC1;TIMM17B;TSPO;HOMER3
cytoplasmic sequestering of protein (GO:0051220)	2022-04-13	0.00475836	0.259687	0	0	7.46572	39.9256	SUFU;KEAP1;NFKBIE;GET4
positive regulation of mitochondrion organization (GO:0010822)	9/58	0.00488104	0.259687	0	0	3.09255	16.4598	PINK1;BAD;CHCHD10;BAX;PARK7;PLD6;BBC3;BOK;CAMKK2
RNA modification (GO:0009451)	9/58	0.00488104	0.259687	0	0	3.09255	16.4598	QTRT1;CTU2;RBM15B;AARS2;NSUN5;TSR3;TRMT1;TRMT61A;ADAT3
regulation of stem cell differentiation (GO:2000736)	12/91	0.00497555	0.260642	0	0	2.56035	13.5781	LMO1;PSMB5;LDB1;TCF15;SMYD5;PSMD3;HES1;TCF3;GATA2;PSMB10;ZFP36L2;PSMB8
hemostasis (GO:0007599)	2022-03-07	0.00526216	0.261367	0	0	12.5905	66.0652	NFE2;VWF;HPS4
monoacylglycerol catabolic process (GO:0052651)	2022-03-07	0.00526216	0.261367	0	0	12.5905	66.0652	ABHD12;FAAH;ABHD16A
polyadenylation-dependent snoRNA 3'-end processing (GO:0071051)	2022-03-07	0.00526216	0.261367	0	0	12.5905	66.0652	EXOSC6;EXOSC5;EXOSC4
aerobic respiration (GO:0009060)	2022-05-21	0.00537318	0.261367	0	0	5.25206	27.449	NDUFS8;NDUFS7;UQCRC1;UQCR10;SDHB
regulation of mitochondrial translation (GO:0070129)	2022-05-21	0.00537318	0.261367	0	0	5.25206	27.449	TSFM;SHMT2;UQCC2;RPUSD3;MALSU1
protein polyubiquitination (GO:0000209)	29/314	0.0062841	0.289098	0	0	1.7226	8.7331	ANAPC13;FBXO21;PSMB10;ANAPC11;DDA1;DCAF15;ZNRF2;PSMB5;PSMD3;FBXO6;TRIM27;FBXW9;IRF2BP1;MIB2;FBXL18;FBXL15;FBXL14;PSMB8;FBXO31;RNF126;CDC34;IFI27;UBE2S;UBE2O;RBCK1;UBA52;THOP1;RNF166;RNF187
positive regulation of cellular biosynthetic process (GO:0031328)	19/180	0.00633873	0.289098	0	0	1.993	10.0867	CDT1;SREBF1;SLC27A1;LDB1;NSUN5;PRMT1;NR1H2;EIF4A3;PCIF1;CIRBP;PDGFB;PARK7;EEF2;CLU;EIF6;AKT2;MYC;GIPC1;PLXNB2
antiviral innate immune response (GO:0140374)	2022-04-14	0.00636779	0.289098	0	0	6.71879	33.9736	PHB;ZDHHC1;ATAD3A;PHB2
cytoplasmic sequestering of transcription factor (GO:0042994)	2022-04-14	0.00636779	0.289098	0	0	6.71879	33.9736	SUFU;KEAP1;NFKBIE;NFKBIB
pyrimidine nucleoside biosynthetic process (GO:0046134)	2022-04-14	0.00636779	0.289098	0	0	6.71879	33.9736	UCK2;UCK1;CAD;TYMP
hemopoiesis (GO:0030097)	12/94	0.00645894	0.289378	0	0	2.46628	12.4357	LYL1;TGFB1;TNFRSF13B;RRAS;ARMC6;GLRX5;MKNK2;PDGFB;CDK13;RUNX3;ZFPM1;ZFP36L2
protein methylation (GO:0006479)	7/41	0.00739737	0.322924	0	0	3.46305	16.9919	PRMT6;TRMT112;PRMT2;PRMT1;EHMT2;NTMT1;SNRPB
regulation of mitochondrial membrane potential (GO:0051881)	7/41	0.00739737	0.322924	0	0	3.46305	16.9919	PINK1;BAD;AKT2;PYCR1;BAX;PARK7;SLC25A33
SREBP signaling pathway (GO:0032933)	2022-03-08	0.00806871	0.340727	0	0	10.0719	48.5441	SREBF1;SCAP;ARHGEF10L
U4 snRNA 3'-end processing (GO:0034475)	2022-03-08	0.00806871	0.340727	0	0	10.0719	48.5441	EXOSC6;EXOSC5;EXOSC4
regulation of intracellular protein transport (GO:0033157)	6/32	0.00810539	0.340727	0	0	3.87985	18.6823	TGFB1;IFI27;CEP131;ATP13A2;OAZ1;PTPN14
clathrin coat assembly (GO:0048268)	2022-04-15	0.00830106	0.344697	0	0	6.10767	29.2641	CLTB;AP2S1;CLTA;NSG1
tRNA modification (GO:0006400)	9/65	0.0103297	0.423767	0	0	2.70497	12.3691	QTRT1;TRMT112;CTU2;MOCS3;AARS2;TRMT1;PUSL1;TRMT61A;ADAT3
regulation of transforming growth factor beta receptor signaling pathway (GO:0017015)	12/100	0.0104586	0.423948	0	0	2.29739	10.4769	EID2;TGFB1;FAM89B;CITED2;GIPC1;CIDEA;PIN1;PMEPA1;SPRY1;UBA52;ZBTB7A;ENG
regulation of protein secretion (GO:0050708)	14/125	0.0107941	0.4324	0	0	2.12613	9.6287	KCNG2;ACHE;TGFB1;UQCC2;KCNB1;SLC2A1;CACNA1A;ITPR3;PICK1;ATP13A2;APOE;HADH;ABCG1;ARF6
mRNA processing (GO:0006397)	27/300	0.0112783	0.443813	0	0	1.67233	7.50018	SF3B4;SF3B5;EIF4A3;SART1;RBM15B;RAVER1;PABPN1;PUF60;SNRNP70;DHX35;PCBP1;ZMAT5;POLR2E;POLR2F;TXNL4A;POLR2I;HNRNPA0;SF3A2;ALYREF;GTF2H4;LSM4;GEMIN7;SNRPF;SNRPC;SNRPA;SNRPB;SRSF9
cellular response to sterol depletion (GO:0071501)	2022-03-09	0.0116004	0.443813	0	0	8.39279	37.4043	SREBF1;SCAP;ARHGEF10L
nuclear RNA surveillance (GO:0071027)	2022-03-09	0.0116004	0.443813	0	0	8.39279	37.4043	EXOSC6;EXOSC5;EXOSC4
positive regulation of autophagy of mitochondrion (GO:1903599)	2022-03-09	0.0116004	0.443813	0	0	8.39279	37.4043	PARK7;SLC25A4;CAMKK2
MAPK cascade (GO:0000165)	27/303	0.0127343	0.474236	0	0	1.65388	7.21665	PDGFB;PEBP1;ARL2;PIK3R2;ZFP36L2;PSMB10;CAMKK2;PSMB5;PABPN1;MYC;PSMD3;NRTN;RCE1;MAP2K7;HRAS;JAK3;MAP2K2;TGFB1;PSMB8;DUSP7;GFRA4;PPP5C;ABHD17A;IL3RA;UBA52;SHANK3;LAT
mitochondrial electron transport, cytochrome c to oxygen (GO:0006123)	2022-04-17	0.0132313	0.474236	0	0	5.16748	22.3502	COX8A;COX7A2L;COX5B;COX6A1
regulation of cholesterol biosynthetic process (GO:0045540)	2022-04-17	0.0132313	0.474236	0	0	5.16748	22.3502	SREBF1;SCAP;APOE;ABCG1
reverse cholesterol transport (GO:0043691)	2022-04-17	0.0132313	0.474236	0	0	5.16748	22.3502	ABCA1;APOE;CLU;ABCG1
ribosomal small subunit assembly (GO:0000028)	2022-04-17	0.0132313	0.474236	0	0	5.16748	22.3502	RPS15;RPS19;MRPS11;RPS5
stabilization of membrane potential (GO:0030322)	2022-04-17	0.0132313	0.474236	0	0	5.16748	22.3502	KCNK12;CHCHD10;KCNN4;KCNK3
negative regulation of transforming growth factor beta receptor signaling pathway (GO:0030512)	9/68	0.0137172	0.486532	0	0	2.56702	11.0102	EID2;TGFB1;FAM89B;CIDEA;PMEPA1;PIN1;SPRY1;UBA52;ZBTB7A
cellular protein-containing complex assembly (GO:0034622)	17/168	0.0140535	0.488455	0	0	1.8989	8.09857	TGFB1;GPX4;ADRM1;CLTB;AXIN1;ARL2;TBCC;CLTA;NSG1;CLU;COX7A2L;EID2;LONP1;PSMG3;PTGES3L;AP2S1;RPL38
ribosomal large subunit biogenesis (GO:0042273)	8/57	0.0140583	0.488455	0	0	2.74648	11.7125	EIF6;RPLP0;PPAN;GTF3A;RRS1;MALSU1;RPL10A;NLE1
negative regulation of gene expression (GO:0010629)	28/322	0.0153331	0.490187	0	0	1.61004	6.72631	CREBZF;CITED2;SMYD5;EIF4A3;PDGFB;MALSU1;PARK7;GATA2;ZFP36L2;RPS6KA4;DDRGK1;TRIM27;APOE;HRAS;MAP2K2;TGFB1;DAPK3;PCIF1;CIDEA;SAMD4B;RPL13A;MIF;NUDT16L1;RPS26;NCOR2;MOV10;PINK1;ENG
positive regulation of cellular amide metabolic process (GO:0034250)	10/81	0.0153868	0.490187	0	0	2.37079	9.89624	EIF6;NSUN5;SPHK2;EIF4A3;PCIF1;CIRBP;PLXNB2;EEF2;CLU;ABCG1
regulation of cellular metabolic process (GO:0031323)	7/47	0.015466	0.490187	0	0	2.94266	12.2683	NCOR2;PINK1;EIF6;FASN;ACACB;ABCG1;TBC1D16
cytoplasmic pattern recognition receptor signaling pathway in response to virus (GO:0039528)	2022-03-10	0.0158858	0.490187	0	0	7.19344	29.7976	IRF3;PHB;PHB2
long-chain fatty acid import into cell (GO:0044539)	2022-03-10	0.0158858	0.490187	0	0	7.19344	29.7976	SLC27A1;SLC2A1;SLC27A2
negative regulation of cholesterol storage (GO:0010887)	2022-03-10	0.0158858	0.490187	0	0	7.19344	29.7976	ABCA1;NR1H2;ABCG1
nuclear mRNA surveillance (GO:0071028)	2022-03-10	0.0158858	0.490187	0	0	7.19344	29.7976	EXOSC6;EXOSC5;EXOSC4
nuclear-transcribed mRNA catabolic process, exonucleolytic, 3'-5' (GO:0034427)	2022-03-10	0.0158858	0.490187	0	0	7.19344	29.7976	EXOSC6;EXOSC5;EXOSC4
nucleoside metabolic process (GO:0009116)	2022-03-10	0.0158858	0.490187	0	0	7.19344	29.7976	MACROD1;NME4;TYMP
protein insertion into ER membrane by stop-transfer membrane-anchor sequence (GO:0045050)	2022-03-10	0.0158858	0.490187	0	0	7.19344	29.7976	EMC10;EMC6;EMC8
rRNA pseudouridine synthesis (GO:0031118)	2022-03-10	0.0158858	0.490187	0	0	7.19344	29.7976	RPUSD3;TSR3;GAR1
chromatin disassembly (GO:0031498)	2022-04-18	0.0162676	0.490187	0	0	4.79812	19.7614	NFE2;SMARCD2;GRWD1;HMGA1
nucleosome disassembly (GO:0006337)	2022-04-18	0.0162676	0.490187	0	0	4.79812	19.7614	NFE2;SMARCD2;GRWD1;HMGA1
regulation of mitochondrial outer membrane permeabilization involved in apoptotic signaling pathway (GO:1901028)	2022-04-18	0.0162676	0.490187	0	0	4.79812	19.7614	FZD9;CHCHD10;BAX;BOK
rRNA catabolic process (GO:0016075)	2022-04-18	0.0162676	0.490187	0	0	4.79812	19.7614	EXOSC6;EXOSC5;EXOSC4;DEDD2
regulation of hematopoietic stem cell differentiation (GO:1902036)	9/71	0.0178637	0.533561	0	0	2.44242	9.83071	LMO1;PSMB5;LDB1;TCF15;PSMD3;TCF3;GATA2;PSMB10;PSMB8
negative regulation of transmembrane receptor protein serine/threonine kinase signaling pathway (GO:0090101)	12/108	0.0184867	0.54479	0	0	2.10504	8.40061	EID2;TGFB1;FAM89B;CIDEA;RBPMS2;PIN1;PMEPA1;SPRY1;LEMD2;UBA52;ZBTB7A;ACVR2B
spliceosomal snRNP assembly (GO:0000387)	6/38	0.0185597	0.54479	0	0	3.15137	12.5638	SART1;GEMIN7;SNRPF;SNRPC;LSM4;SNRPB
positive regulation of triglyceride metabolic process (GO:0090208)	2022-04-19	0.0197064	0.573507	0	0	4.47801	17.5843	SREBF1;SLC27A1;NR1H2;PNPLA2
lipoprotein catabolic process (GO:0042159)	2022-03-11	0.0209414	0.575045	0	0	6.29393	24.3325	LYPLA2;ABHD17A;APOE
mitochondrial transcription (GO:0006390)	2022-03-11	0.0209414	0.575045	0	0	6.29393	24.3325	MRPL12;POLRMT;SLC25A33
peptidyl-proline hydroxylation (GO:0019511)	2022-03-11	0.0209414	0.575045	0	0	6.29393	24.3325	EGLN1;CRTAP;EGLN2
positive regulation of cellular respiration (GO:1901857)	2022-03-11	0.0209414	0.575045	0	0	6.29393	24.3325	PINK1;PARK7;ISCU
positive regulation of triglyceride biosynthetic process (GO:0010867)	2022-03-11	0.0209414	0.575045	0	0	6.29393	24.3325	SREBF1;SLC27A1;NR1H2
pyrimidine nucleoside salvage (GO:0043097)	2022-03-11	0.0209414	0.575045	0	0	6.29393	24.3325	UCK2;UCK1;TYMP
pyrimidine-containing compound salvage (GO:0008655)	2022-03-11	0.0209414	0.575045	0	0	6.29393	24.3325	UCK2;UCK1;TYMP
regulation of ubiquitin-protein transferase activity (GO:0051438)	2022-05-29	0.0216233	0.589018	0	0	3.49989	13.4185	PINK1;AXIN1;PIN1;PARK7;RPS2
negative regulation of lipid storage (GO:0010888)	2022-04-20	0.0235605	0.606156	0	0	4.19791	15.7345	ABCA1;NR1H2;ABCG1;PNPLA2
nucleobase-containing compound biosynthetic process (GO:0034654)	2022-04-20	0.0235605	0.606156	0	0	4.19791	15.7345	POLD1;POLD2;GMPR;APRT
regulation of nuclear division (GO:0051783)	2022-04-20	0.0235605	0.606156	0	0	4.19791	15.7345	DAPK3;PDXP;PIN1;CDK13
cellular response to oxidative stress (GO:0034599)	13/125	0.0239958	0.606156	0	0	1.95477	7.29106	UCP1;KEAP1;PYCR1;PYCR2;PARK7;AGAP3;SOD2;CAMKK2;PINK1;SESN2;LONP1;ROMO1;ATP13A2
ncRNA catabolic process (GO:0034661)	2022-05-30	0.0247791	0.606156	0	0	3.35971	12.4234	EXOSC6;EXOSC5;EXOSC4;NUDT16L1;DEDD2
negative regulation of Notch signaling pathway (GO:0045746)	2022-05-30	0.0247791	0.606156	0	0	3.35971	12.4234	LFNG;EGFL7;NRARP;GATA2;ZBTB7A
fatty acid beta-oxidation (GO:0006635)	7/52	0.0258518	0.606156	0	0	2.615	9.5588	ACOT8;ECI1;ETFB;HADH;ACADS;SLC27A2;MCAT
regulation of release of cytochrome c from mitochondria (GO:0090199)	6/41	0.0262311	0.606156	0	0	2.8808	10.4884	PINK1;PLSCR3;BAD;BAX;CLU;BBC3
lipid homeostasis (GO:0055088)	8/64	0.026737	0.606156	0	0	2.40227	8.70032	RCN3;ABCA1;POLD1;ABHD8;ATP13A2;APOE;ABCG1;PNPLA2
tRNA processing (GO:0008033)	8/64	0.026737	0.606156	0	0	2.40227	8.70032	QTRT1;TSEN34;CTU2;AARS2;TRMT1;TRMT61A;TSEN54;ADAT3
nucleoside salvage (GO:0043174)	2022-03-12	0.026773	0.606156	0	0	5.59431	20.2534	UCK2;UCK1;TYMP
phospholipid efflux (GO:0033700)	2022-03-12	0.026773	0.606156	0	0	5.59431	20.2534	ABCA1;APOE;ABCG1
phospholipid homeostasis (GO:0055091)	2022-03-12	0.026773	0.606156	0	0	5.59431	20.2534	ABCA1;RCN3;ABCG1
regulation of dendritic spine development (GO:0060998)	2022-04-21	0.0278399	0.606156	0	0	3.95076	14.1488	PTPRS;APOE;SHANK3;ARF6
rRNA modification (GO:0000154)	2022-04-21	0.0278399	0.606156	0	0	3.95076	14.1488	FBL;TRMT112;TSR3;GAR1
SCF-dependent proteasomal ubiquitin-dependent protein catabolic process (GO:0031146)	10/89	0.0279399	0.606156	0	0	2.1298	7.61979	PSMB5;PSMD3;FBXL18;FBXO6;FBXL15;FBXL14;PSMB10;PSMB8;FBXO31;FBXL6
negative regulation of proteasomal ubiquitin-dependent protein catabolic process (GO:0032435)	2022-05-31	0.0282158	0.606156	0	0	3.23032	11.5254	UBXN1;DDRGK1;GIPC1;SGTA;PARK7
positive regulation of ubiquitin-protein transferase activity (GO:0051443)	2022-05-31	0.0282158	0.606156	0	0	3.23032	11.5254	PINK1;UBE2S;AXIN1;PIN1;RPS2
activation of protein kinase C activity (GO:1990051)	2022-02-05	0.0283051	0.606156	0	0	11.1822	39.8614	PHB;PHB2
alditol phosphate metabolic process (GO:0052646)	2022-02-05	0.0283051	0.606156	0	0	11.1822	39.8614	ACP6;GPD1
histone H4-K20 methylation (GO:0034770)	2022-02-05	0.0283051	0.606156	0	0	11.1822	39.8614	SMYD5;BEND3
histone H4-K20 trimethylation (GO:0034773)	2022-02-05	0.0283051	0.606156	0	0	11.1822	39.8614	SMYD5;BEND3
L-aspartate transmembrane transport (GO:0070778)	2022-02-05	0.0283051	0.606156	0	0	11.1822	39.8614	SLC1A4;SLC1A5
negative regulation of cholesterol biosynthetic process (GO:0045541)	2022-02-05	0.0283051	0.606156	0	0	11.1822	39.8614	SCAP;APOE
negative regulation of cholesterol metabolic process (GO:0090206)	2022-02-05	0.0283051	0.606156	0	0	11.1822	39.8614	SCAP;APOE
negative regulation of histone deacetylation (GO:0031064)	2022-02-05	0.0283051	0.606156	0	0	11.1822	39.8614	PRMT6;SPHK2
negative regulation of hydrogen peroxide-induced neuron death (GO:1903208)	2022-02-05	0.0283051	0.606156	0	0	11.1822	39.8614	PINK1;PARK7
negative regulation of macrophage chemotaxis (GO:0010760)	2022-02-05	0.0283051	0.606156	0	0	11.1822	39.8614	DDT;MIF
negative regulation of oxidative stress-induced neuron intrinsic apoptotic signaling pathway (GO:1903377)	2022-02-05	0.0283051	0.606156	0	0	11.1822	39.8614	PINK1;PARK7
negative regulation of sterol biosynthetic process (GO:0106119)	2022-02-05	0.0283051	0.606156	0	0	11.1822	39.8614	SCAP;APOE
neutral lipid catabolic process (GO:0046461)	2022-02-05	0.0283051	0.606156	0	0	11.1822	39.8614	ABHD12;LYPLA2
positive regulation of heat generation (GO:0031652)	2022-02-05	0.0283051	0.606156	0	0	11.1822	39.8614	SLC27A1;PTGER3
proline biosynthetic process (GO:0006561)	2022-02-05	0.0283051	0.606156	0	0	11.1822	39.8614	PYCR1;PYCR2
tRNA thio-modification (GO:0034227)	2022-02-05	0.0283051	0.606156	0	0	11.1822	39.8614	CTU2;MOCS3
positive regulation of cellular protein metabolic process (GO:0032270)	11/102	0.0285475	0.607526	0	0	2.03437	7.23458	TGFB1;EIF6;NSUN5;BAD;NR1H2;EIF4A3;PCIF1;CIRBP;PLXNB2;EEF2;VGLL4
cellular respiration (GO:0045333)	6/42	0.0291937	0.61742	0	0	2.80062	9.89685	NDUFS8;NDUFS7;UQCRC1;ETFB;UQCR10;SDHB
positive regulation of autophagy (GO:0010508)	10/90	0.0299073	0.625118	0	0	2.10307	7.38103	TRIM8;PINK1;PLEKHF1;DHRSX;BAD;SESN2;PARK7;TRIM27;PHB2;CAMKK2
DNA-dependent DNA replication (GO:0006261)	13/129	0.0301085	0.625118	0	0	1.88696	6.60994	CDT1;HMGA1;LRWD1;PSMB10;PSMB8;PURA;CDC34;PSMB5;POLD1;PSMD3;POLD2;CDK2AP1;UBA52
positive regulation of macromolecule biosynthetic process (GO:0010557)	13/129	0.0301085	0.625118	0	0	1.88696	6.60994	CDT1;LDB1;NSUN5;PRMT1;EIF4A3;PCIF1;CIRBP;PDGFB;EEF2;EIF6;AKT2;MYC;PLXNB2
regulation of megakaryocyte differentiation (GO:0045652)	7/54	0.0310889	0.634918	0	0	2.50346	8.68926	PRMT6;NFE2;MOV10;EIF6;PRMT1;ZFPM1;PF4
positive regulation of canonical Wnt signaling pathway (GO:0090263)	13/130	0.0317987	0.634918	0	0	1.87074	6.45091	TGFB1;DAPK3;FZD9;AXIN1;NRARP;PSMB10;PSMB8;PSMB5;PSMD3;PIN1;TMEM9;CSNK1G2;ZBED3
liver development (GO:0001889)	5/32	0.0319399	0.634918	0	0	3.11052	10.7123	CEBPB;CITED2;PRKCSH;PCK1;GFER
mitochondrial membrane organization (GO:0007006)	5/32	0.0319399	0.634918	0	0	3.11052	10.7123	MTX1;BAD;CHCHD6;SLC25A4;TIMM50
regulation of insulin secretion (GO:0050796)	11/104	0.0323331	0.634918	0	0	1.9904	6.8304	KCNG2;MIDN;NLGN2;UQCC2;BAD;KCNB1;SLC2A1;CACNA1A;PICK1;ITPR3;HADH
chaperone-mediated protein complex assembly (GO:0051131)	2022-04-22	0.0325519	0.634918	0	0	3.73108	12.7786	LONP1;PSMG3;PTGES3L;CLU
positive regulation of peptidase activity (GO:0010952)	2022-04-22	0.0325519	0.634918	0	0	3.73108	12.7786	RCN3;NDUFA13;PINK1;DDRGK1
DNA deamination (GO:0045006)	2022-03-13	0.0333775	0.634918	0	0	5.03461	17.117	EXOSC6;EXOSC5;EXOSC4
high-density lipoprotein particle assembly (GO:0034380)	2022-03-13	0.0333775	0.634918	0	0	5.03461	17.117	ABCA1;ZDHHC8;APOE
negative regulation of macrophage derived foam cell differentiation (GO:0010745)	2022-03-13	0.0333775	0.634918	0	0	5.03461	17.117	ABCA1;NR1H2;ABCG1
negative regulation of stem cell differentiation (GO:2000737)	2022-03-13	0.0333775	0.634918	0	0	5.03461	17.117	TCF15;HES1;ZFP36L2
positive regulation of cell aging (GO:0090343)	2022-03-13	0.0333775	0.634918	0	0	5.03461	17.117	LMNA;HMGA1;YPEL3
regulation of nucleocytoplasmic transport (GO:0046822)	2022-03-13	0.0333775	0.634918	0	0	5.03461	17.117	TGFB1;IFI27;PTPN14
regulation of receptor signaling pathway via STAT (GO:1904892)	2022-03-13	0.0333775	0.634918	0	0	5.03461	17.117	HES1;JAK3;CRLF2
ribosomal subunit export from nucleus (GO:0000054)	2022-03-13	0.0333775	0.634918	0	0	5.03461	17.117	RPS15;EIF6;RRS1
anion transmembrane transport (GO:0098656)	8/67	0.0340476	0.644066	0	0	2.27976	7.70558	SLC25A1;SLC27A1;SLC25A19;SLC3A2;MFSD12;SLC25A4;SLC25A22;SLC19A1
exonucleolytic catabolism of deadenylated mRNA (GO:0043928)	5/33	0.0359569	0.647561	0	0	2.99927	9.97387	EXOSC6;NT5C3B;EXOSC5;EXOSC4;LSM4
regulation of histone acetylation (GO:0035065)	5/33	0.0359569	0.647561	0	0	2.99927	9.97387	RPS6KA4;HDAC5;THAP7;RUVBL2;PARK7
regulation of myeloid cell differentiation (GO:0045637)	8/68	0.0367583	0.647561	0	0	2.24164	7.40503	PRMT6;PURB;NFE2;MOV10;EIF6;PRMT1;ZFPM1;PF4
nucleotide metabolic process (GO:0009117)	2022-04-23	0.0377012	0.647561	0	0	3.53452	11.5864	GUK1;NME2;ME1;PARK7
regulation of supramolecular fiber organization (GO:1902903)	2022-04-23	0.0377012	0.647561	0	0	3.53452	11.5864	MAP1S;ARL2;PARK7;APOE
regulation of cell growth (GO:0001558)	19/217	0.0380563	0.647561	0	0	1.61737	5.28668	OGFR;NDUFA13;EGLN2;TGFB1;DDX49;SPHK2;FHL1;PHB;ATAD3A;DNPH1;NUBP1;EXOSC4;PSRC1;CCDC85B;HYAL2;SESN2;SLC25A33;VGLL4;PAK4
dicarboxylic acid metabolic process (GO:0043648)	7/57	0.0402045	0.647561	0	0	2.35288	7.56162	ACOT8;ALDH5A1;SHMT2;FPGS;ME1;PCK1;SLC19A1
regulation of reactive oxygen species metabolic process (GO:2000377)	7/57	0.0402045	0.647561	0	0	2.35288	7.56162	PINK1;EIF6;SPHK2;PDGFB;UCP1;ROMO1;SLC25A33
positive regulation of mitochondrial outer membrane permeabilization involved in apoptotic signaling pathway (GO:1901030)	5/34	0.0402712	0.647561	0	0	2.89569	9.30131	BAD;CHCHD10;BAX;BBC3;BOK
branching involved in blood vessel morphogenesis (GO:0001569)	2022-03-14	0.0407438	0.647561	0	0	4.57667	14.6474	COL4A1;NRARP;ENG
monoacylglycerol metabolic process (GO:0046462)	2022-03-14	0.0407438	0.647561	0	0	4.57667	14.6474	ABHD12;FAAH;ABHD16A
N-terminal protein amino acid modification (GO:0031365)	2022-03-14	0.0407438	0.647561	0	0	4.57667	14.6474	PDF;NAA10;NTMT1
protein maturation by iron-sulfur cluster transfer (GO:0097428)	2022-03-14	0.0407438	0.647561	0	0	4.57667	14.6474	GLRX5;BOLA2;CISD3
respiratory electron transport chain (GO:0022904)	2022-03-14	0.0407438	0.647561	0	0	4.57667	14.6474	ETFB;SDHB;SLC25A22
tRNA wobble base modification (GO:0002097)	2022-03-14	0.0407438	0.647561	0	0	4.57667	14.6474	CTU2;MOCS3;KTI12
tRNA wobble uridine modification (GO:0002098)	2022-03-14	0.0407438	0.647561	0	0	4.57667	14.6474	CTU2;MOCS3;KTI12
activation of cysteine-type endopeptidase activity involved in apoptotic process by cytochrome c (GO:0008635)	2022-02-06	0.0408886	0.647561	0	0	8.38622	26.81	BAX;BOK
enzyme-directed rRNA pseudouridine synthesis (GO:0000455)	2022-02-06	0.0408886	0.647561	0	0	8.38622	26.81	RPUSD3;TSR3
galactose catabolic process (GO:0019388)	2022-02-06	0.0408886	0.647561	0	0	8.38622	26.81	GALT;GALK1
negative regulation of ERAD pathway (GO:1904293)	2022-02-06	0.0408886	0.647561	0	0	8.38622	26.81	UBXN1;SGTA
neurotransmitter-gated ion channel clustering (GO:0072578)	2022-02-06	0.0408886	0.647561	0	0	8.38622	26.81	APOE;SHANK3
nucleotide transport (GO:0006862)	2022-02-06	0.0408886	0.647561	0	0	8.38622	26.81	SLC25A19;SLC25A33
oxygen homeostasis (GO:0032364)	2022-02-06	0.0408886	0.647561	0	0	8.38622	26.81	EGLN1;SOD2
peptidyl-glutamine methylation (GO:0018364)	2022-02-06	0.0408886	0.647561	0	0	8.38622	26.81	FBL;TRMT112
positive regulation of cholesterol metabolic process (GO:0090205)	2022-02-06	0.0408886	0.647561	0	0	8.38622	26.81	SCAP;ABCG1
positive regulation of hemoglobin biosynthetic process (GO:0046985)	2022-02-06	0.0408886	0.647561	0	0	8.38622	26.81	LDB1;PRMT1
positive regulation of tau-protein kinase activity (GO:1902949)	2022-02-06	0.0408886	0.647561	0	0	8.38622	26.81	NAB2;CLU
postsynaptic density assembly (GO:0097107)	2022-02-06	0.0408886	0.647561	0	0	8.38622	26.81	NLGN2;SHANK3
protein insertion into mitochondrial membrane involved in apoptotic signaling pathway (GO:0001844)	2022-02-06	0.0408886	0.647561	0	0	8.38622	26.81	BAD;BAX
pteridine-containing compound biosynthetic process (GO:0042559)	2022-02-06	0.0408886	0.647561	0	0	8.38622	26.81	SPR;FPGS
regulation of DNA-dependent DNA replication initiation (GO:0030174)	2022-02-06	0.0408886	0.647561	0	0	8.38622	26.81	CDT1;WDR18
regulation of glucokinase activity (GO:0033131)	2022-02-06	0.0408886	0.647561	0	0	8.38622	26.81	MIDN;BAD
regulation of hyaluronan biosynthetic process (GO:1900125)	2022-02-06	0.0408886	0.647561	0	0	8.38622	26.81	TGFB1;PDGFB
regulation of protein targeting (GO:1903533)	2022-02-06	0.0408886	0.647561	0	0	8.38622	26.81	SREBF1;PINK1
TORC2 signaling (GO:0038203)	2022-02-06	0.0408886	0.647561	0	0	8.38622	26.81	PRR5;PINK1
regulation of mRNA catabolic process (GO:0061013)	12/122	0.0424441	0.669084	0	0	1.83576	5.80021	MOV10;EXOSC6;EXOSC5;EXOSC4;PSMB5;PCBP4;PSMD3;SAMD4B;UBA52;ZFP36L2;PSMB10;PSMB8
iron-sulfur cluster assembly (GO:0016226)	2022-04-24	0.04329	0.679273	0	0	3.35761	10.5424	GLRX5;BOLA2;NUBP1;ISCU
fat cell differentiation (GO:0045444)	7/58	0.0435916	0.680869	0	0	2.30662	7.22638	BSCL2;AKT2;TMEM120A;UCP1;ATF5;ZBTB7A;PSMB8
acylglycerol catabolic process (GO:0046464)	5/35	0.0448859	0.694711	0	0	2.79902	8.68713	ABHD12;LYPLA2;FAAH;ABHD16A;PNPLA2
nuclear-transcribed mRNA catabolic process, exonucleolytic (GO:0000291)	5/35	0.0448859	0.694711	0	0	2.79902	8.68713	EXOSC6;NT5C3B;EXOSC5;EXOSC4;LSM4
response to insulin (GO:0032868)	9/84	0.0465567	0.695366	0	0	2.01767	6.18838	HDAC5;SLC27A1;EIF6;AKT2;PIK3R2;PCK1;SLC25A33;KHK;ZBED3
response to reactive oxygen species (GO:0000302)	7/59	0.0471574	0.695366	0	0	2.26214	6.90917	HYAL2;UCP1;ROMO1;AGAP3;APOE;SOD2;CAMKK2
regulation of DNA binding (GO:0051101)	6/47	0.0472592	0.695366	0	0	2.45843	7.5034	CDT1;TGFB1;GZMA;HES1;EDF1;ZBTB7A
C21-steroid hormone biosynthetic process (GO:0006700)	2022-03-15	0.0488544	0.695366	0	0	4.19506	12.6645	FDX1;FDXR;TSPO
heterocycle biosynthetic process (GO:0018130)	2022-03-15	0.0488544	0.695366	0	0	4.19506	12.6645	MOCS3;PYCR1;PYCR2
mitochondrial RNA metabolic process (GO:0000959)	2022-03-15	0.0488544	0.695366	0	0	4.19506	12.6645	MRPL12;POLRMT;SLC25A33
negative regulation of androgen receptor signaling pathway (GO:0060766)	2022-03-15	0.0488544	0.695366	0	0	4.19506	12.6645	NCOR2;PHB;ZBTB7A
peptidyl-arginine modification (GO:0018195)	2022-03-15	0.0488544	0.695366	0	0	4.19506	12.6645	PRMT1;PARK7;PADI1
regulation of triglyceride biosynthetic process (GO:0010866)	2022-03-15	0.0488544	0.695366	0	0	4.19506	12.6645	SREBF1;SLC27A1;NR1H2
extrinsic apoptotic signaling pathway (GO:0097191)	8/72	0.0490381	0.695366	0	0	2.10109	6.33513	TGFB1;IFI27;SIVA1;BAD;TRADD;BAX;BOK;DEDD2
negative regulation of response to endoplasmic reticulum stress (GO:1903573)	2022-04-25	0.0493181	0.695366	0	0	3.19756	9.62293	UBXN1;NR1H2;PARK7;CLU
peroxisome organization (GO:0007031)	2022-04-25	0.0493181	0.695366	0	0	3.19756	9.62293	PEX16;ACOT8;PEX11G;PEX14
positive regulation of release of cytochrome c from mitochondria (GO:0090200)	2022-04-25	0.0493181	0.695366	0	0	3.19756	9.62293	PINK1;BAD;BAX;BBC3
receptor catabolic process (GO:0032801)	2022-04-25	0.0493181	0.695366	0	0	3.19756	9.62293	TGFB1;AP2S1;MVB12A;CLTA
ribosomal large subunit assembly (GO:0000027)	2022-04-25	0.0493181	0.695366	0	0	3.19756	9.62293	RPLP0;PPAN;RRS1;NLE1
intrinsic apoptotic signaling pathway by p53 class mediator (GO:0072332)	5/36	0.0498032	0.695366	0	0	2.70858	8.12488	DDIT4;JMY;AEN;BOK;PHLDA3
negative regulation of fat cell differentiation (GO:0045599)	5/36	0.0498032	0.695366	0	0	2.70858	8.12488	TGFB1;CCDC85B;GATA2;ZFPM1;ZFP36L2
regulation of androgen receptor signaling pathway (GO:0060765)	5/36	0.0498032	0.695366	0	0	2.70858	8.12488	NCOR2;PRMT2;PARK7;PHB;ZBTB7A
phosphatidic acid biosynthetic process (GO:0006654)	6/48	0.051546	0.695366	0	0	2.39977	7.116	SLC27A1;ACP6;GPD1;ABHD8;PLD6;AGPAT3
regulation of mitochondrion organization (GO:0010821)	6/48	0.051546	0.695366	0	0	2.39977	7.116	PRMT6;SREBF1;PINK1;INF2;PLSCR3;ATP13A2
negative regulation of cellular amide metabolic process (GO:0034249)	9/86	0.0527398	0.695366	0	0	1.96506	5.78196	EIF4A3;DAPK3;PCIF1;RPL13A;SAMD4B;PIN1;MALSU1;APOE;CLU
positive regulation of metabolic process (GO:0009893)	11/113	0.0537901	0.695366	0	0	1.81391	5.30145	BSCL2;ACHE;CEBPB;ADRB3;FASN;GNAS;UCP1;BEND3;HADH;ACACB;PPARGC1B
acyl-CoA metabolic process (GO:0006637)	5/37	0.0550243	0.695366	0	0	2.6238	7.60898	ACBD6;ACOT8;ACOT7;MLYCD;ACACB
glutamine family amino acid metabolic process (GO:0009064)	5/37	0.0550243	0.695366	0	0	2.6238	7.60898	ALDH5A1;FPGS;CAD;PYCR1;PYCR2
protein insertion into ER membrane (GO:0045048)	5/37	0.0550243	0.695366	0	0	2.6238	7.60898	SGTA;EMC10;EMC6;EMC8;GET4
regulation of erythrocyte differentiation (GO:0045646)	5/37	0.0550243	0.695366	0	0	2.6238	7.60898	BRD1;LDB1;PRMT1;ANKRD54;ZFPM1
cardiolipin biosynthetic process (GO:0032049)	2022-02-07	0.0551392	0.695366	0	0	6.70862	19.4409	SLC27A1;PLSCR3
cellular protein complex disassembly (GO:0043624)	2022-02-07	0.0551392	0.695366	0	0	6.70862	19.4409	TRMT112;PEX14
definitive hemopoiesis (GO:0060216)	2022-02-07	0.0551392	0.695366	0	0	6.70862	19.4409	LYL1;ZFP36L2
endosome to lysosome transport via multivesicular body sorting pathway (GO:0032510)	2022-02-07	0.0551392	0.695366	0	0	6.70862	19.4409	MVB12A;UBXN6
gas homeostasis (GO:0033483)	2022-02-07	0.0551392	0.695366	0	0	6.70862	19.4409	EGLN1;SOD2
glutamine transport (GO:0006868)	2022-02-07	0.0551392	0.695366	0	0	6.70862	19.4409	SLC1A4;SLC1A5
hexose catabolic process (GO:0019320)	2022-02-07	0.0551392	0.695366	0	0	6.70862	19.4409	GALT;GALK1
left/right pattern formation (GO:0060972)	2022-02-07	0.0551392	0.695366	0	0	6.70862	19.4409	CITED2;MEGF8
marginal zone B cell differentiation (GO:0002315)	2022-02-07	0.0551392	0.695366	0	0	6.70862	19.4409	LFNG;MFNG
negative regulation of cell cycle phase transition (GO:1901988)	2022-02-07	0.0551392	0.695366	0	0	6.70862	19.4409	ATF5;ZFP36L2
parallel actin filament bundle assembly (GO:0030046)	2022-02-07	0.0551392	0.695366	0	0	6.70862	19.4409	SPIRE2;ESPN
platelet dense granule organization (GO:0060155)	2022-02-07	0.0551392	0.695366	0	0	6.70862	19.4409	ABCA1;F2RL3
positive regulation of mast cell activation (GO:0033005)	2022-02-07	0.0551392	0.695366	0	0	6.70862	19.4409	SPHK2;CRLF2
positive regulation of mitochondrial membrane potential (GO:0010918)	2022-02-07	0.0551392	0.695366	0	0	6.70862	19.4409	BAD;AKT2
positive regulation of vascular associated smooth muscle cell differentiation (GO:1905065)	2022-02-07	0.0551392	0.695366	0	0	6.70862	19.4409	SOD2;ENG
proline metabolic process (GO:0006560)	2022-02-07	0.0551392	0.695366	0	0	6.70862	19.4409	PYCR1;PYCR2
purine-containing compound metabolic process (GO:0072521)	2022-02-07	0.0551392	0.695366	0	0	6.70862	19.4409	GUK1;MACROD1
regulation of CD8-positive, alpha-beta T cell differentiation (GO:0043376)	2022-02-07	0.0551392	0.695366	0	0	6.70862	19.4409	SOCS1;RUNX3
regulation of hemoglobin biosynthetic process (GO:0046984)	2022-02-07	0.0551392	0.695366	0	0	6.70862	19.4409	LDB1;PRMT1
regulation of smooth muscle cell differentiation (GO:0051150)	2022-02-07	0.0551392	0.695366	0	0	6.70862	19.4409	SRF;RBPMS2
regulation of vascular associated smooth muscle cell differentiation (GO:1905063)	2022-02-07	0.0551392	0.695366	0	0	6.70862	19.4409	PDGFB;ENG
RIG-I signaling pathway (GO:0039529)	2022-02-07	0.0551392	0.695366	0	0	6.70862	19.4409	PHB;PHB2
SMAD protein complex assembly (GO:0007183)	2022-02-07	0.0551392	0.695366	0	0	6.70862	19.4409	EID2;TGFB1
vascular associated smooth muscle cell development (GO:0097084)	2022-02-07	0.0551392	0.695366	0	0	6.70862	19.4409	HES1;ENG
clathrin-dependent endocytosis (GO:0072583)	2022-04-26	0.0557831	0.696762	0	0	3.05205	8.80909	CLTB;AP2S1;CLTA;PIP5K1C
purine-containing compound biosynthetic process (GO:0072522)	2022-04-26	0.0557831	0.696762	0	0	3.05205	8.80909	PRPSAP1;SHMT2;GMPR;APRT
inner mitochondrial membrane organization (GO:0007007)	6/49	0.0560623	0.696762	0	0	2.34384	6.75328	TIMM10B;NDUFA13;MTX1;CHCHD6;TIMM13;ROMO1
regulation of peptide hormone secretion (GO:0090276)	8/74	0.0560684	0.696762	0	0	2.03721	5.86957	KCNG2;KCNB1;UQCC2;SLC2A1;PICK1;CACNA1A;ITPR3;HADH
negative regulation of histone modification (GO:0031057)	2022-03-16	0.0576866	0.706557	0	0	3.87216	11.0462	PRMT6;SPHK2;THAP7
nuclear transport (GO:0051169)	2022-03-16	0.0576866	0.706557	0	0	3.87216	11.0462	RBM15B;HMGA1;NUTF2
regulation of amyloid-beta clearance (GO:1900221)	2022-03-16	0.0576866	0.706557	0	0	3.87216	11.0462	SRF;APOE;CLU
regulation of cholesterol storage (GO:0010885)	2022-03-16	0.0576866	0.706557	0	0	3.87216	11.0462	ABCA1;NR1H2;ABCG1
cellular amide metabolic process (GO:0043603)	11/115	0.0596061	0.722192	0	0	1.77884	5.01632	MCCC2;ACBD6;ACOT8;ACOT7;CERK;SHMT2;FPGS;CPXM1;MLYCD;THOP1;SLC19A1
positive regulation of protein metabolic process (GO:0051247)	11/115	0.0596061	0.722192	0	0	1.77884	5.01632	APC2;NDUFA13;TGFB1;EGLN2;LDB1;PRMT1;NR1H2;AXIN1;APOE;CLU;OAZ1
regulation of hematopoietic progenitor cell differentiation (GO:1901532)	8/75	0.0598115	0.722192	0	0	2.0067	5.65197	LMO1;PSMB5;LDB1;PSMD3;TCF3;GATA2;PSMB10;PSMB8
regulation of transcription from RNA polymerase II promoter in response to hypoxia (GO:0061418)	8/75	0.0598115	0.722192	0	0	2.0067	5.65197	EGLN1;PSMB5;EGLN2;CITED2;PSMD3;UBA52;PSMB10;PSMB8
negative regulation of ubiquitin-dependent protein catabolic process (GO:2000059)	5/38	0.0605493	0.728517	0	0	2.54416	7.13458	UBXN1;DDRGK1;GIPC1;SGTA;PARK7
phosphatidic acid metabolic process (GO:0046473)	6/50	0.0608092	0.729068	0	0	2.29045	6.41328	SLC27A1;ACP6;GPD1;ABHD8;PLD6;AGPAT3
melanosome organization (GO:0032438)	2022-04-27	0.0626805	0.746249	0	0	2.9192	8.08532	BLOC1S4;TRAPPC6A;HPS1;HPS4
positive regulation of BMP signaling pathway (GO:0030513)	2022-04-27	0.0626805	0.746249	0	0	2.9192	8.08532	UBE2O;FBXL15;ACVR2B;ENG
proteasome-mediated ubiquitin-dependent protein catabolic process (GO:0043161)	25/321	0.0639014	0.750752	0	0	1.42378	3.91598	UBXN1;AGAP3;PSMB10;ANAPC11;PSMB5;MTA1;PSMD3;FBXO6;SGTA;TMUB1;FBXL18;FBXL15;FBXL14;PSMB8;FBXO31;RNF126;CDC34;IFI27;UBE2S;KCTD13;RBCK1;KCTD17;UBA52;FBXL6;RNF187
positive regulation of DNA-binding transcription factor activity (GO:0051091)	20/246	0.0640766	0.750752	0	0	1.49067	4.09589	HDAC5;BEX1;CRTC3;TRADD;SRF;PARK7;PHB2;CLU;NFKB2;RPS6KA4;TRIM8;DDRGK1;JMY;TRIM27;RBCK1;TCF3;UBA52;ZBTB7A;PPARGC1B;NFKBIB
positive regulation of transcription, DNA-templated (GO:0045893)	79/1183	0.0645299	0.750752	0	0	1.21328	3.32514	CRTC3;LDB1;CITED2;CITED4;PARK7;RPS6KA4;LYL1;DBP;RUVBL2;HYAL2;ZMIZ2;MYC;HOXA7;HRAS;LMO1;SREBF1;FOXD2;MAP2K2;TCF15;PRMT2;PTOV1;NME2;AXIN1;DYRK1B;EDF1;SOX12;RUNX3;TAF6L;MED24;PSRC1;IRF3;HOXB2;FIZ1;ATF5;UBA52;ZFPM1;ENG;HDAC5;CEBPB;SMARCD2;NFIX;BEX1;SRF;MAZ;PDGFB;PIK3R2;PHB;GATA2;MRPL12;CAMKK2;BCL2L12;RAI1;SBNO2;SERTAD1;DDRGK1;PCBP1;HES1;APOE;MAP2K7;PPARGC1B;ZBED3;ESRRA;NFE2;TGFB1;NR1H2;ALYREF;HMGA1;C…
regulation of protein tyrosine kinase activity (GO:0061097)	5/39	0.0663771	0.750752	0	0	2.4692	6.69746	RAP2B;MVP;HYAL2;PDGFB;UNC119
regulation of mRNA splicing, via spliceosome (GO:0048024)	9/90	0.0666538	0.750752	0	0	1.86762	5.05797	SF3B4;DAZAP1;RBM15B;KHDRBS3;PUF60;PCBP4;CIRBP;ZBTB7A;SRSF9
acyl-CoA biosynthetic process (GO:0071616)	2022-03-17	0.0672127	0.750752	0	0	3.59539	9.70716	SLC25A1;FASN;MLYCD
negative regulation of amyloid-beta formation (GO:1902430)	2022-03-17	0.0672127	0.750752	0	0	3.59539	9.70716	PIN1;APOE;CLU
negative regulation of insulin secretion (GO:0046676)	2022-03-17	0.0672127	0.750752	0	0	3.59539	9.70716	MIDN;KCNB1;PIM3
positive regulation of cyclin-dependent protein serine/threonine kinase activity (GO:0045737)	2022-03-17	0.0672127	0.750752	0	0	3.59539	9.70716	PSRC1;CCND1;PDGFB
negative regulation of oxidative stress-induced cell death (GO:1903202)	2022-04-28	0.0700038	0.750752	0	0	2.79742	7.43891	PINK1;PYCR1;PARK7;SOD2
regulation of reactive oxygen species biosynthetic process (GO:1903426)	2022-04-28	0.0700038	0.750752	0	0	2.79742	7.43891	SPHK2;UCP1;PARK7;SLC25A33
establishment of protein localization to chromatin (GO:0071169)	2022-02-08	0.0708293	0.750752	0	0	5.59022	14.8	RUVBL2;LRWD1
excitatory synapse assembly (GO:1904861)	2022-02-08	0.0708293	0.750752	0	0	5.59022	14.8	PLXNB2;SHANK3
lipid import into cell (GO:0140354)	2022-02-08	0.0708293	0.750752	0	0	5.59022	14.8	SLC27A1;SLC27A2
macromolecule depalmitoylation (GO:0098734)	2022-02-08	0.0708293	0.750752	0	0	5.59022	14.8	LYPLA2;ABHD17A
mitochondrial respiratory chain complex III assembly (GO:0034551)	2022-02-08	0.0708293	0.750752	0	0	5.59022	14.8	UQCC2;SLC25A33
negative regulation of alpha-beta T cell differentiation (GO:0046639)	2022-02-08	0.0708293	0.750752	0	0	5.59022	14.8	SOCS1;RUNX3
negative regulation of macrophage migration (GO:1905522)	2022-02-08	0.0708293	0.750752	0	0	5.59022	14.8	DDT;MIF
negative regulation of response to reactive oxygen species (GO:1901032)	2022-02-08	0.0708293	0.750752	0	0	5.59022	14.8	PYCR1;PARK7
peptidyl-proline hydroxylation to 4-hydroxy-L-proline (GO:0018401)	2022-02-08	0.0708293	0.750752	0	0	5.59022	14.8	EGLN1;EGLN2
peptidyl-serine autophosphorylation (GO:0036289)	2022-02-08	0.0708293	0.750752	0	0	5.59022	14.8	PINK1;MAP2K2
postsynaptic density organization (GO:0097106)	2022-02-08	0.0708293	0.750752	0	0	5.59022	14.8	NLGN2;SHANK3
protein depalmitoylation (GO:0002084)	2022-02-08	0.0708293	0.750752	0	0	5.59022	14.8	LYPLA2;ABHD17A
regulation of Cdc42 protein signal transduction (GO:0032489)	2022-02-08	0.0708293	0.750752	0	0	5.59022	14.8	ABCA1;APOE
regulation of chaperone-mediated autophagy (GO:1904714)	2022-02-08	0.0708293	0.750752	0	0	5.59022	14.8	SNRNP70;ATP13A2
regulation of epithelial to mesenchymal transition involved in endocardial cushion formation (GO:1905005)	2022-02-08	0.0708293	0.750752	0	0	5.59022	14.8	TGFB1;ENG
regulation of establishment of protein localization to mitochondrion (GO:1903747)	2022-02-08	0.0708293	0.750752	0	0	5.59022	14.8	SREBF1;PINK1
regulation of mitochondrial gene expression (GO:0062125)	2022-02-08	0.0708293	0.750752	0	0	5.59022	14.8	TSFM;SHMT2
regulation of proton transport (GO:0010155)	2022-02-08	0.0708293	0.750752	0	0	5.59022	14.8	SPHK2;PHB2
respiratory chain complex III assembly (GO:0017062)	2022-02-08	0.0708293	0.750752	0	0	5.59022	14.8	UQCC2;SLC25A33
rRNA base methylation (GO:0070475)	2022-02-08	0.0708293	0.750752	0	0	5.59022	14.8	TRMT112;NSUN5
short-chain fatty acid catabolic process (GO:0019626)	2022-02-08	0.0708293	0.750752	0	0	5.59022	14.8	PCK1;ACADS
tubulin complex assembly (GO:0007021)	2022-02-08	0.0708293	0.750752	0	0	5.59022	14.8	ARL2;TBCC
vascular associated smooth muscle cell differentiation (GO:0035886)	2022-02-08	0.0708293	0.750752	0	0	5.59022	14.8	HES1;ENG
venous blood vessel development (GO:0060841)	2022-02-08	0.0708293	0.750752	0	0	5.59022	14.8	ACVR2B;ENG
regulation of intrinsic apoptotic signaling pathway (GO:2001242)	6/52	0.0709962	0.750752	0	0	2.19063	5.7945	NDUFA13;PINK1;BAD;BAX;BBC3;BOK
nucleocytoplasmic transport (GO:0006913)	5/40	0.072506	0.761985	0	0	2.39852	6.29393	RBM15B;NUTF2;GEMIN7;SNRPF;SNRPB
ribosomal small subunit biogenesis (GO:0042274)	5/40	0.072506	0.761985	0	0	2.39852	6.29393	RPS15;RPS19;MRPS11;RPS5;TSR3
alternative mRNA splicing, via spliceosome (GO:0000380)	2022-03-18	0.0774018	0.798645	0	0	3.35552	8.58591	PUF60;CDK13;SRSF9
embryonic heart tube development (GO:0035050)	2022-03-18	0.0774018	0.798645	0	0	3.35552	8.58591	CITED2;HES1;MEGF8
neuron maturation (GO:0042551)	2022-03-18	0.0774018	0.798645	0	0	3.35552	8.58591	MTCH1;PICK1;SCARF1
positive regulation of mRNA splicing, via spliceosome (GO:0048026)	2022-03-18	0.0774018	0.798645	0	0	3.35552	8.58591	SF3B4;DAZAP1;CIRBP
positive regulation of response to endoplasmic reticulum stress (GO:1905898)	2022-03-18	0.0774018	0.798645	0	0	3.35552	8.58591	TMEM259;BAX;BOK
regulation of production of miRNAs involved in gene silencing by miRNA (GO:1903798)	2022-03-18	0.0774018	0.798645	0	0	3.35552	8.58591	NCOR2;MAP2K2;TGFB1
negative regulation of cellular macromolecule biosynthetic process (GO:2000113)	39/547	0.0779764	0.800784	0	0	1.29587	3.30623	CREBZF;HDAC5;NDUFA13;LDB1;CITED2;EIF4A3;PDGFB;PHB;MALSU1;PHB2;DEDD2;SBNO2;RBM15B;CCDC85B;HES1;HOXA7;CIC;ZBTB7A;PIAS4;PRMT6;PHC2;TGFB1;RING1;PRMT2;CBX4;NR1H2;DAPK3;PCIF1;HMGA1;SAMD4B;RPL13A;PEX14;NCOR2;EID2;THAP7;MAP3K10;ATF5;RCOR2;VGLL4
regulation of mitotic cell cycle (GO:0007346)	15/178	0.0780794	0.800784	0	0	1.54836	3.94837	TGFB1;DAPK3;PDXP;TTL;PSMB10;PSMB8;ANAPC11;CKS1B;PSMB5;UBE2S;PSMD3;EIF4EBP1;PIN1;PIM3;CDK13
regulation of viral transcription (GO:0046782)	5/41	0.0789331	0.80533	0	0	2.33177	5.92073	POLR2E;POLR2F;TRIM27;POLR2I;TARBP2
protein homooligomerization (GO:0051260)	11/121	0.0794723	0.80533	0	0	1.68127	4.25756	RYR1;SHMT2;PRMT1;TMEM120A;NINJ1;PRF1;BEND3;MIF;SLC1A5;SOD2;ACACB
transcription elongation from RNA polymerase II promoter (GO:0006368)	7/67	0.0822911	0.80533	0	0	1.95969	4.8943	ADRM1;POLR2E;POLR2F;MLLT1;POLR2I;CDK13;GTF2H4
negative regulation of MAPK cascade (GO:0043409)	9/94	0.082677	0.80533	0	0	1.77935	4.4356	HYAL2;MYC;PEBP1;PIN1;PIK3R2;SPRY1;PHB;APOE;DUSP7
nucleic acid-templated transcription (GO:0097659)	5/42	0.0856546	0.80533	0	0	2.26863	5.57501	PPP5C;POLR2E;POLR2F;POLR2I;NFKBIB
regulation of nervous system development (GO:0051960)	5/42	0.0856546	0.80533	0	0	2.26863	5.57501	HES6;GBX2;NSUN5;HES1;TYMP
maturation of SSU-rRNA from tricistronic rRNA transcript (SSU-rRNA, 5.8S rRNA, LSU-rRNA) (GO:0000462)	2022-04-30	0.0858933	0.80533	0	0	2.58196	6.3378	RPS19;MRPS11;RRS1;WDR46
mRNA splice site selection (GO:0006376)	2022-04-30	0.0858933	0.80533	0	0	2.58196	6.3378	SF3A2;PUF60;SNRPC;SRSF9
snRNA 3'-end processing (GO:0034472)	2022-04-30	0.0858933	0.80533	0	0	2.58196	6.3378	EXOSC6;EXOSC5;EXOSC4;INTS1
alpha-amino acid biosynthetic process (GO:1901607)	2022-02-09	0.0877519	0.80533	0	0	4.79137	11.6585	CAD;SDSL
CD40 signaling pathway (GO:0023035)	2022-02-09	0.0877519	0.80533	0	0	4.79137	11.6585	PHB;PHB2
cholesterol catabolic process (GO:0006707)	2022-02-09	0.0877519	0.80533	0	0	4.79137	11.6585	APOE;SCARF1
galactose metabolic process (GO:0006012)	2022-02-09	0.0877519	0.80533	0	0	4.79137	11.6585	GALT;GALK1
histone arginine methylation (GO:0034969)	2022-02-09	0.0877519	0.80533	0	0	4.79137	11.6585	PRMT6;PRMT1
inositol metabolic process (GO:0006020)	2022-02-09	0.0877519	0.80533	0	0	4.79137	11.6585	IMPA2;ITPK1
negative regulation of glycoprotein biosynthetic process (GO:0010561)	2022-02-09	0.0877519	0.80533	0	0	4.79137	11.6585	ACOT8;JAK3
negative regulation of necroptotic process (GO:0060546)	2022-02-09	0.0877519	0.80533	0	0	4.79137	11.6585	FZD9;SLC25A4
negative regulation of smooth muscle cell differentiation (GO:0051151)	2022-02-09	0.0877519	0.80533	0	0	4.79137	11.6585	PDGFB;RBPMS2
negative regulation of systemic arterial blood pressure (GO:0003085)	2022-02-09	0.0877519	0.80533	0	0	4.79137	11.6585	ADRB3;SOD2
neuronal ion channel clustering (GO:0045161)	2022-02-09	0.0877519	0.80533	0	0	4.79137	11.6585	MTCH1;PICK1
peroxisome fission (GO:0016559)	2022-02-09	0.0877519	0.80533	0	0	4.79137	11.6585	ACOT8;PEX11G
phosphatidylglycerol biosynthetic process (GO:0006655)	2022-02-09	0.0877519	0.80533	0	0	4.79137	11.6585	SLC27A1;PLSCR3
phosphorylation of RNA polymerase II C-terminal domain (GO:0070816)	2022-02-09	0.0877519	0.80533	0	0	4.79137	11.6585	CDK13;GTF2H4
positive regulation of extracellular matrix assembly (GO:1901203)	2022-02-09	0.0877519	0.80533	0	0	4.79137	11.6585	PHLDB1;TGFB1
positive regulation of membrane potential (GO:0045838)	2022-02-09	0.0877519	0.80533	0	0	4.79137	11.6585	BAD;AKT2
regulation of animal organ morphogenesis (GO:2000027)	2022-02-09	0.0877519	0.80533	0	0	4.79137	11.6585	SAPCD2;CITED2
regulation of epidermis development (GO:0045682)	2022-02-09	0.0877519	0.80533	0	0	4.79137	11.6585	MAFF;NME2
semaphorin-plexin signaling pathway involved in axon guidance (GO:1902287)	2022-02-09	0.0877519	0.80533	0	0	4.79137	11.6585	PLXNA1;PLXNB2
sterol catabolic process (GO:0016127)	2022-02-09	0.0877519	0.80533	0	0	4.79137	11.6585	APOE;SCARF1
cellular response to interleukin-7 (GO:0098761)	2022-03-19	0.0882197	0.80533	0	0	3.14563	7.63735	SOCS1;JAK3;CRLF2
fatty acid transmembrane transport (GO:1902001)	2022-03-19	0.0882197	0.80533	0	0	3.14563	7.63735	SLC27A1;SLC2A1;ACACB
folic acid metabolic process (GO:0046655)	2022-03-19	0.0882197	0.80533	0	0	3.14563	7.63735	SHMT2;FPGS;SLC19A1
interleukin-7-mediated signaling pathway (GO:0038111)	2022-03-19	0.0882197	0.80533	0	0	3.14563	7.63735	SOCS1;JAK3;CRLF2
maintenance of protein localization in organelle (GO:0072595)	2022-03-19	0.0882197	0.80533	0	0	3.14563	7.63735	PINK1;ARL2;CHCHD10
negative regulation of amyloid precursor protein catabolic process (GO:1902992)	2022-03-19	0.0882197	0.80533	0	0	3.14563	7.63735	PIN1;APOE;CLU
negative regulation of oxidative stress-induced intrinsic apoptotic signaling pathway (GO:1902176)	2022-03-19	0.0882197	0.80533	0	0	3.14563	7.63735	PINK1;PARK7;SOD2
negative regulation of RNA metabolic process (GO:0051253)	2022-03-19	0.0882197	0.80533	0	0	3.14563	7.63735	NCOR2;RPS26;TGFB1
negative regulation of RNA splicing (GO:0033119)	2022-03-19	0.0882197	0.80533	0	0	3.14563	7.63735	RPS26;PCBP4;SRSF9
postsynaptic membrane organization (GO:0001941)	2022-03-19	0.0882197	0.80533	0	0	3.14563	7.63735	NLGN2;APOE;SHANK3
regulation of mitochondrial membrane permeability (GO:0046902)	2022-03-19	0.0882197	0.80533	0	0	3.14563	7.63735	BAD;ALKBH7;SLC25A4
regulation of nervous system process (GO:0031644)	2022-03-19	0.0882197	0.80533	0	0	3.14563	7.63735	NPTXR;BEGAIN;TYMP
regulation of gene expression, epigenetic (GO:0040029)	8/82	0.0903381	0.822463	0	0	1.8162	4.36649	CREBZF;HDAC5;MTA1;SPHK2;SMYD5;POLR2E;POLR2F;TRIM27
positive regulation of Wnt signaling pathway (GO:0030177)	13/153	0.0914063	0.829969	0	0	1.56148	3.73576	TGFB1;DAPK3;FZD9;AXIN1;NRARP;PSMB10;PSMB8;PSMB5;PSMD3;PIN1;TMEM9;CSNK1G2;ZBED3
positive regulation of axonogenesis (GO:0050772)	5/43	0.0926661	0.834853	0	0	2.20881	5.25422	METRN;AMIGO1;ARHGDIA;PLXNA1;PLXNB2
cellular response to decreased oxygen levels (GO:0036294)	7/69	0.0929249	0.834853	0	0	1.89627	4.50547	EGLN1;PINK1;EGLN2;BAD;MYC;LMNA;PICK1
DNA-templated transcription, elongation (GO:0006354)	7/69	0.0929249	0.834853	0	0	1.89627	4.50547	ADRM1;POLR2E;POLR2F;MLLT1;POLR2I;CDK13;GTF2H4
positive regulation of protein transport (GO:0051222)	7/69	0.0929249	0.834853	0	0	1.89627	4.50547	ACHE;TGFB1;CEP131;ATP13A2;OAZ1;ABCG1;ARF6
nuclear-transcribed mRNA catabolic process, deadenylation-dependent decay (GO:0000288)	6/56	0.0941202	0.8374	0	0	2.01495	4.7617	NT5C3B;EXOSC6;EXOSC5;EXOSC4;SAMD4B;LSM4
activation of protein kinase B activity (GO:0032148)	4/31	0.0944381	0.8374	0	0	2.4862	5.86696	PRR5;PINK1;PDGFB;PARK7
purine nucleoside bisphosphate metabolic process (GO:0034032)	4/31	0.0944381	0.8374	0	0	2.4862	5.86696	ACBD6;ACOT8;ACOT7;MLYCD
regulation of macrophage derived foam cell differentiation (GO:0010743)	4/31	0.0944381	0.8374	0	0	2.4862	5.86696	ABCA1;NR1H2;ABCG1;PF4
ribonucleoside bisphosphate metabolic process (GO:0033875)	4/31	0.0944381	0.8374	0	0	2.4862	5.86696	ACBD6;ACOT8;ACOT7;MLYCD
regulation of Notch signaling pathway (GO:0008593)	8/83	0.0953177	0.843004	0	0	1.79189	4.2119	LFNG;JAG2;EGFL7;MFNG;NRARP;TM2D3;GATA2;ZBTB7A
DNA-templated transcription, termination (GO:0006353)	7/70	0.0985159	0.85912	0	0	1.86607	4.32469	PABPN1;MAZ;POLR2E;POLR2F;SNRPF;GTF2H4;SNRPB
fatty acid catabolic process (GO:0009062)	7/70	0.0985159	0.85912	0	0	1.86607	4.32469	FAAH;ACOT8;ECI1;HADH;ACADS;SLC27A2;MCAT
negative regulation of cell growth (GO:0030308)	11/126	0.0988522	0.85912	0	0	1.60775	3.72053	NDUFA13;TGFB1;PTPRS;PSRC1;SPHK2;CCDC85B;HYAL2;SESN2;FHL1;PHB;VGLL4
folic acid-containing compound metabolic process (GO:0006760)	2022-03-20	0.0996301	0.85912	0	0	2.96044	6.82763	SHMT2;FPGS;SLC19A1
hepaticobiliary system development (GO:0061008)	2022-03-20	0.0996301	0.85912	0	0	2.96044	6.82763	CITED2;PRKCSH;GFER
maintenance of protein location in nucleus (GO:0051457)	2022-03-20	0.0996301	0.85912	0	0	2.96044	6.82763	ARL2;CHCHD10;PARK7
mitochondrial cytochrome c oxidase assembly (GO:0033617)	2022-03-20	0.0996301	0.85912	0	0	2.96044	6.82763	SCO2;COX17;COX14
positive regulation of cyclin-dependent protein kinase activity (GO:1904031)	2022-03-20	0.0996301	0.85912	0	0	2.96044	6.82763	PSRC1;CCND1;PDGFB
anaphase-promoting complex-dependent catabolic process (GO:0031145)	8/84	0.10045	0.85912	0	0	1.76821	4.06352	PSMB5;UBE2S;PSMD3;UBA52;PSMB10;PSMB8;ANAPC11;FBXO31
lymphocyte differentiation (GO:0030098)	8/84	0.10045	0.85912	0	0	1.76821	4.06352	LFNG;JAG2;LYL1;HDAC5;TCF3;JAK3;ZBTB7A;RELB
negative regulation of cell cycle G2/M phase transition (GO:1902750)	6/57	0.100463	0.85912	0	0	1.97534	4.53925	PSMB5;FHL1;PSMD3;ATF5;PSMB10;PSMB8
positive regulation of gene expression, epigenetic (GO:0045815)	6/57	0.100463	0.85912	0	0	1.97534	4.53925	SERTAD1;SPHK2;ZMIZ2;POLR2E;HMGA1;POLR2F
negative regulation of nucleic acid-templated transcription (GO:1903507)	33/464	0.10061	0.85912	0	0	1.29071	2.96411	CREBZF;HDAC5;NDUFA13;LDB1;CITED2;PDGFB;PHB;PHB2;DEDD2;SBNO2;RBM15B;CCDC85B;HES1;HOXA7;CIC;ZBTB7A;PIAS4;PRMT6;PHC2;TGFB1;RING1;PRMT2;CBX4;NR1H2;HMGA1;PEX14;NCOR2;EID2;THAP7;MAP3K10;ATF5;RCOR2;VGLL4
regulation of neuron apoptotic process (GO:0043523)	9/98	0.100825	0.85912	0	0	1.69902	3.89818	PINK1;EGLN2;KCNB1;AKT1S1;FZD9;BAX;PARK7;APOE;SOD2
apoptotic process (GO:0006915)	18/231	0.102799	0.85912	0	0	1.42191	3.23483	BAD;TRADD;GZMA;DAPK3;PRF1;NSG1;CIDEC;BBC3;IFI27;PLSCR3;ADORA2A;IRF3;MYC;DDIT4;MAP3K10;BAX;PAK4;BOK
7-methylguanosine mRNA capping (GO:0006370)	4/32	0.103366	0.85912	0	0	2.39728	5.44056	POLR2E;POLR2F;POLR2I;GTF2H4
7-methylguanosine RNA capping (GO:0009452)	4/32	0.103366	0.85912	0	0	2.39728	5.44056	POLR2E;POLR2F;POLR2I;GTF2H4
long-chain fatty acid transport (GO:0015909)	4/32	0.103366	0.85912	0	0	2.39728	5.44056	SLC27A1;APOE;ACACB;SLC27A2
cellular response to oxygen levels (GO:0071453)	2022-02-10	0.105718	0.85912	0	0	4.19222	9.41982	NDUFS2;PICK1
fatty acid beta-oxidation using acyl-CoA dehydrogenase (GO:0033539)	2022-02-10	0.105718	0.85912	0	0	4.19222	9.41982	ETFB;ACADS
L-serine metabolic process (GO:0006563)	2022-02-10	0.105718	0.85912	0	0	4.19222	9.41982	SHMT2;PHGDH
low-density lipoprotein particle receptor catabolic process (GO:0032802)	2022-02-10	0.105718	0.85912	0	0	4.19222	9.41982	AP2S1;CLTA
low-density lipoprotein receptor particle metabolic process (GO:0032799)	2022-02-10	0.105718	0.85912	0	0	4.19222	9.41982	AP2S1;CLTA
negative regulation of interferon-beta production (GO:0032688)	2022-02-10	0.105718	0.85912	0	0	4.19222	9.41982	PTPRS;RELB
negative regulation of protein autophosphorylation (GO:0031953)	2022-02-10	0.105718	0.85912	0	0	4.19222	9.41982	MVP;ENG
peptidyl-amino acid modification (GO:0018193)	2022-02-10	0.105718	0.85912	0	0	4.19222	9.41982	FKBP10;PDF
receptor recycling (GO:0001881)	2022-02-10	0.105718	0.85912	0	0	4.19222	9.41982	NSG1;PLEKHJ1
regulation of hydrogen peroxide-induced cell death (GO:1903205)	2022-02-10	0.105718	0.85912	0	0	4.19222	9.41982	PYCR1;PARK7
regulation of long-term synaptic depression (GO:1900452)	2022-02-10	0.105718	0.85912	0	0	4.19222	9.41982	KCNB1;SHANK3
regulation of postsynaptic neurotransmitter receptor activity (GO:0098962)	2022-02-10	0.105718	0.85912	0	0	4.19222	9.41982	NPTXR;BEGAIN
regulation of store-operated calcium entry (GO:2001256)	2022-02-10	0.105718	0.85912	0	0	4.19222	9.41982	HOMER2;HOMER3
regulation of tau-protein kinase activity (GO:1902947)	2022-02-10	0.105718	0.85912	0	0	4.19222	9.41982	NAB2;CLU
regulation of urine volume (GO:0035809)	2022-02-10	0.105718	0.85912	0	0	4.19222	9.41982	HYAL2;ADCY6
secretory granule organization (GO:0033363)	2022-02-10	0.105718	0.85912	0	0	4.19222	9.41982	ABCA1;F2RL3
negative regulation of hydrolase activity (GO:0051346)	6/58	0.107025	0.86732	0	0	1.93725	4.32915	EGLN1;ECM1;PPP1R35;RCC2;ARL2;HRAS
protein deacetylation (GO:0006476)	5/45	0.107536	0.86732	0	0	2.09815	4.67872	HDAC5;MTA1;MIER2;PHB;RCOR2
negative regulation of DNA-binding transcription factor activity (GO:0043433)	12/143	0.109054	0.86732	0	0	1.53975	3.41195	EGLN1;HES6;PRMT2;NFKBIL1;SUFU;KEAP1;MAP3K10;HES1;RBCK1;NFKBIE;PHB2;PEX14
regulation of cellular macromolecule biosynthetic process (GO:2000112)	33/468	0.109295	0.86732	0	0	1.27856	2.83036	CEBPB;LDB1;EHMT2;NAB2;PHB;CHD3;RPS6KA4;LYL1;SBNO2;TCOF1;SUFU;SAP30L;ZFPL1;PPARGC1B;ESRRA;HES6;DAPK3;PCIF1;HMGA1;EDF1;SOX12;RUNX3;ACVR2B;NFKB2;MLF2;DRAP1;TAF6L;PTP4A3;THAP7;GTF2IRD1;TCF3;ATF5;ENG
positive regulation of protein secretion (GO:0050714)	7/72	0.110237	0.86732	0	0	1.80846	3.98788	ACHE;NLGN2;TGFB1;BAD;ATP13A2;ABCG1;ARF6
positive regulation of translation (GO:0045727)	9/100	0.110689	0.86732	0	0	1.6615	3.65702	EIF6;UQCC2;NSUN5;EIF4A3;PCIF1;RPUSD3;CIRBP;PLXNB2;EEF2
actin nucleation (GO:0045010)	2022-03-21	0.111595	0.86732	0	0	2.79582	6.13089	JMY;SPIRE2;TRIM27
chondroitin sulfate biosynthetic process (GO:0030206)	2022-03-21	0.111595	0.86732	0	0	2.79582	6.13089	CHPF;CHSY1;CHPF2
intrinsic apoptotic signaling pathway in response to DNA damage by p53 class mediator (GO:0042771)	2022-03-21	0.111595	0.86732	0	0	2.79582	6.13089	DDIT4;AEN;PHLDA3
negative regulation of protein localization to cell periphery (GO:1904376)	2022-03-21	0.111595	0.86732	0	0	2.79582	6.13089	MRAP;TGFB1;SAPCD2
positive regulation of transcription regulatory region DNA binding (GO:2000679)	2022-03-21	0.111595	0.86732	0	0	2.79582	6.13089	TGFB1;DDRGK1;PARK7
protein localization to chromatin (GO:0071168)	2022-03-21	0.111595	0.86732	0	0	2.79582	6.13089	RUVBL2;LRWD1;LEMD2
regulation of lipid catabolic process (GO:0050994)	2022-03-21	0.111595	0.86732	0	0	2.79582	6.13089	BSCL2;CIDEA;TYSND1
lytic vacuole organization (GO:0080171)	4/33	0.112664	0.86732	0	0	2.31449	5.05333	ABCA1;HOOK2;HPS1;HPS4
positive regulation of apoptotic signaling pathway (GO:2001235)	6/59	0.113803	0.86732	0	0	1.90059	4.13054	BAD;HYAL2;BAX;BBC3;BOK;DEDD2
selective autophagy (GO:0061912)	6/59	0.113803	0.86732	0	0	1.90059	4.13054	TEX264;DDRGK1;PARK7;PHB2;DYNLL2;UBA52
cellular response to chemical stress (GO:0062197)	9/101	0.115816	0.86732	0	0	1.64336	3.54268	PINK1;SESN2;LONP1;KEAP1;PYCR1;PYCR2;ATP13A2;PARK7;SOD2
regulation of primary metabolic process (GO:0080090)	11/130	0.116207	0.86732	0	0	1.55337	3.34344	NCOR2;SREBF1;PSMB5;FASN;PSMD3;EDF1;APOE;ACACB;OAZ1;PSMB10;PSMB8
transcription-coupled nucleotide-excision repair (GO:0006283)	7/73	0.116363	0.86732	0	0	1.78097	3.83093	POLD1;POLD2;POLR2E;POLR2F;POLR2I;UBA52;GTF2H4
proteasomal protein catabolic process (GO:0010498)	16/205	0.117418	0.86732	0	0	1.42369	3.04955	UBXN1;AGAP3;PSMB8;PSMB10;RCN3;RNF126;CDC34;PSMB5;MTA1;IFI27;PSMD3;KCTD13;RBCK1;KCTD17;UBXN6;RNF187
Notch signaling pathway (GO:0007219)	6/60	0.120792	0.86732	0	0	1.8653	3.94266	JAG2;MYC;NRARP;DTX2;HES1;NLE1
ribonucleoprotein complex biogenesis (GO:0022613)	6/60	0.120792	0.86732	0	0	1.8653	3.94266	RPS15;RPS19;GTF3A;RRS1;RPL38;MALSU1
RNA methylation (GO:0001510)	6/60	0.120792	0.86732	0	0	1.8653	3.94266	FBL;TRMT112;RBM15B;NSUN5;PCIF1;TRMT61A
cellular response to hypoxia (GO:0071456)	11/131	0.1208	0.86732	0	0	1.54034	3.2557	EGLN1;PINK1;PSMB5;EGLN2;BAD;MYC;PSMD3;LMNA;UBA52;PSMB10;PSMB8
regulation of protein catabolic process (GO:0042176)	9/102	0.12107	0.86732	0	0	1.6256	3.43226	APC2;NDUFA13;EGLN2;AXIN1;PIN1;ATP13A2;PHB;TMEM9;OAZ1
regulation of mRNA stability (GO:0043488)	12/146	0.121869	0.86732	0	0	1.50504	3.16782	EXOSC6;EXOSC5;EXOSC4;PSMB5;PCBP4;PSMD3;CIRBP;SAMD4B;UBA52;ZFP36L2;PSMB10;PSMB8
negative regulation of blood vessel endothelial cell migration (GO:0043537)	4/34	0.122317	0.86732	0	0	2.23722	4.70072	HDAC5;TGFB1;TBXA2R;APOE
organelle disassembly (GO:1903008)	4/34	0.122317	0.86732	0	0	2.23722	4.70072	TEX264;DDRGK1;MTIF3;KLC1
organic cyclic compound biosynthetic process (GO:1901362)	4/34	0.122317	0.86732	0	0	2.23722	4.70072	MOCS3;FDXR;PYCR1;PYCR2
positive regulation of DNA binding (GO:0043388)	4/34	0.122317	0.86732	0	0	2.23722	4.70072	TGFB1;HES1;EDF1;PARK7
positive regulation of pri-miRNA transcription by RNA polymerase II (GO:1902895)	4/34	0.122317	0.86732	0	0	2.23722	4.70072	TGFB1;SRF;PDGFB;GATA2
regulation of amyloid-beta formation (GO:1902003)	4/34	0.122317	0.86732	0	0	2.23722	4.70072	PIN1;APOE;CLU;ABCG1
termination of RNA polymerase II transcription (GO:0006369)	4/34	0.122317	0.86732	0	0	2.23722	4.70072	PABPN1;MAZ;SNRPF;SNRPB
transcription by RNA polymerase I (GO:0006360)	4/34	0.122317	0.86732	0	0	2.23722	4.70072	TCOF1;POLR2E;POLR2F;GTF2H4
tRNA methylation (GO:0030488)	4/34	0.122317	0.86732	0	0	2.23722	4.70072	TRMT112;DALRD3;TRMT1;TRMT61A
negative regulation of protein binding (GO:0032091)	7/74	0.122663	0.86732	0	0	1.75429	3.68106	ADRB3;PDGFB;BAX;PIN1;PARK7;ZFPM1;PEX14
negative regulation of transcription, DNA-templated (GO:0045892)	62/948	0.122997	0.86732	0	0	1.18186	2.47671	CREBZF;NDUFA13;LDB1;CITED2;EHMT2;NAB2;CHD3;PHB2;CCND1;SUFU;MYC;TRIM27;HOXA7;CIC;PIAS4;PRMT6;RING1;PRMT2;FOXP4;RUNX3;NCOR2;EID2;IFI27;THAP7;ATF5;UBA52;ZFPM1;VGLL4;HDAC5;CEBPB;NFIX;MAZ;PDGFB;PHB;CXXC5;DEDD2;PURA;SBNO2;RBM15B;MTA1;CCDC85B;MIER2;BEND3;HES1;ZBTB7A;PHC2;CBX6;TGFB1;CBX4;NR1H2;CBX2;HMGA1;IRF2BP1;ACVR2B;PEX14;NR2F6;DRAP1;NFIC;MAP3K10;GTF2IRD1;TCF3;RCOR2
histone deacetylation (GO:0016575)	5/47	0.123492	0.86732	0	0	1.99803	4.17903	HDAC5;MTA1;MIER2;PHB;RCOR2
regulation of protein localization to nucleus (GO:1900180)	5/47	0.123492	0.86732	0	0	1.99803	4.17903	TGFB1;SESN2;PIN1;ATP13A2;PARK7
lipid droplet organization (GO:0034389)	2022-03-22	0.124076	0.86732	0	0	2.64853	5.52712	BSCL2;CIDEA;CIDEC
membrane lipid metabolic process (GO:0006643)	2022-03-22	0.124076	0.86732	0	0	2.64853	5.52712	CERK;SPHK2;ST6GALNAC4
metallo-sulfur cluster assembly (GO:0031163)	2022-03-22	0.124076	0.86732	0	0	2.64853	5.52712	GLRX5;NUBP1;ISCU
negative regulation of DNA recombination at telomere (GO:0048239)	2022-03-22	0.124076	0.86732	0	0	2.64853	5.52712	POLR2E;POLR2F;POLR2I
negative regulation of interleukin-2 production (GO:0032703)	2022-03-22	0.124076	0.86732	0	0	2.64853	5.52712	HOMER2;HOMER3;TRIM27
negative regulation of myeloid cell differentiation (GO:0045638)	2022-03-22	0.124076	0.86732	0	0	2.64853	5.52712	LDB1;PRMT1;PF4
proteasomal ubiquitin-independent protein catabolic process (GO:0010499)	2022-03-22	0.124076	0.86732	0	0	2.64853	5.52712	PSMB5;PSMB10;PSMB8
regulation of chromosome organization (GO:0033044)	2022-03-22	0.124076	0.86732	0	0	2.64853	5.52712	CDT1;RMI2;MYC
regulation of DNA recombination at telomere (GO:0072695)	2022-03-22	0.124076	0.86732	0	0	2.64853	5.52712	POLR2E;POLR2F;POLR2I
rRNA methylation (GO:0031167)	2022-03-22	0.124076	0.86732	0	0	2.64853	5.52712	FBL;TRMT112;NSUN5
regulation of canonical Wnt signaling pathway (GO:0060828)	19/253	0.124186	0.86732	0	0	1.36591	2.84925	APC2;TGFB1;DAPK3;FZD9;AXIN1;FUZ;NRARP;PSMB8;PSMB10;PSMB5;FRMD8;RUVBL2;PSMD3;PIN1;APOE;TMEM9;LZTS2;CSNK1G2;ZBED3
alcohol catabolic process (GO:0046164)	2022-02-11	0.124558	0.86732	0	0	3.72622	7.76167	APOE;SCARF1
angiogenesis involved in wound healing (GO:0060055)	2022-02-11	0.124558	0.86732	0	0	3.72622	7.76167	SRF;GATA2
chromatin-mediated maintenance of transcription (GO:0048096)	2022-02-11	0.124558	0.86732	0	0	3.72622	7.76167	SERTAD1;ZMIZ2
coenzyme A biosynthetic process (GO:0015937)	2022-02-11	0.124558	0.86732	0	0	3.72622	7.76167	ACOT7;DCAKD
fatty acid homeostasis (GO:0055089)	2022-02-11	0.124558	0.86732	0	0	3.72622	7.76167	POLD1;APOE
glutamine family amino acid biosynthetic process (GO:0009084)	2022-02-11	0.124558	0.86732	0	0	3.72622	7.76167	PYCR1;PYCR2
glycerol metabolic process (GO:0006071)	2022-02-11	0.124558	0.86732	0	0	3.72622	7.76167	PGP;PDXP
glycerolipid metabolic process (GO:0046486)	2022-02-11	0.124558	0.86732	0	0	3.72622	7.76167	PGP;PDXP
negative regulation of oxidative stress-induced neuron death (GO:1903204)	2022-02-11	0.124558	0.86732	0	0	3.72622	7.76167	PINK1;PARK7
negative regulation of programmed necrotic cell death (GO:0062099)	2022-02-11	0.124558	0.86732	0	0	3.72622	7.76167	FZD9;SLC25A4
organophosphate catabolic process (GO:0046434)	2022-02-11	0.124558	0.86732	0	0	3.72622	7.76167	ABHD12;PDXP
positive regulation of alcohol biosynthetic process (GO:1902932)	2022-02-11	0.124558	0.86732	0	0	3.72622	7.76167	SCAP;ABCG1
positive regulation of macrophage differentiation (GO:0045651)	2022-02-11	0.124558	0.86732	0	0	3.72622	7.76167	TGFB1;PF4
positive regulation of production of miRNAs involved in gene silencing by miRNA (GO:1903800)	2022-02-11	0.124558	0.86732	0	0	3.72622	7.76167	MAP2K2;TGFB1
protein polyglutamylation (GO:0018095)	2022-02-11	0.124558	0.86732	0	0	3.72622	7.76167	TTLL11;TPGS1
purine nucleoside bisphosphate biosynthetic process (GO:0034033)	2022-02-11	0.124558	0.86732	0	0	3.72622	7.76167	ACOT7;DCAKD
regulation of ERAD pathway (GO:1904292)	2022-02-11	0.124558	0.86732	0	0	3.72622	7.76167	UBXN1;TMEM259
regulation of histone H3-K9 acetylation (GO:2000615)	2022-02-11	0.124558	0.86732	0	0	3.72622	7.76167	HDAC5;SPHK2
regulation of melanin biosynthetic process (GO:0048021)	2022-02-11	0.124558	0.86732	0	0	3.72622	7.76167	GIPC1;MFSD12
ribonucleoside bisphosphate biosynthetic process (GO:0034030)	2022-02-11	0.124558	0.86732	0	0	3.72622	7.76167	ACOT7;DCAKD
chromatin remodeling (GO:0006338)	9/103	0.126452	0.871199	0	0	1.60822	3.32563	MBD3;INO80B;TAF6L;HDAC5;SMARCD2;MYC;RUVBL2;CHD3;ZBTB7A
adenylate cyclase-activating G protein-coupled receptor signaling pathway (GO:0007189)	10/118	0.12891	0.871199	0	0	1.55551	3.18667	ABCA1;ADORA2A;ADRB3;TBXA2R;PTGER1;PTGER3;GNAS;GPR4;ADCY6;PF4
protein ubiquitination (GO:0016567)	36/525	0.129497	0.871199	0	0	1.24053	2.53577	KEAP1;DTX2;FBXO21;PSMB10;ANAPC11;DDA1;DCAF15;ZNRF2;PSMB5;PSMD3;FBXO6;TRIM27;FBXW9;IRF2BP1;MIB2;KLHL21;FBXL18;RNF208;FBXL15;FBXL14;PSMB8;PEX14;FBXO31;RNF126;PINK1;CDC34;UBE2S;TSPAN17;KCTD13;TRIM58;UBE2O;RBCK1;UBA52;THOP1;RNF166;RNF187
defense response to virus (GO:0051607)	11/133	0.130286	0.871199	0	0	1.51493	3.08747	MOV10;EXOSC5;EXOSC4;IFI27;IRF3;DDIT4;PRF1;PHB;ZDHHC1;PHB2;ATAD3A
regulation of translation (GO:0006417)	14/178	0.130383	0.871199	0	0	1.43496	2.92341	TSFM;SHMT2;NSUN5;EIF4A3;DAPK3;PCIF1;CIRBP;RPL13A;SAMD4B;MALSU1;EEF2;EIF6;TCOF1;PLXNB2
positive regulation of intracellular protein transport (GO:0090316)	12/148	0.130866	0.871199	0	0	1.48275	3.01529	PINK1;TGFB1;BAD;KCNB1;AKT2;HYAL2;CEP131;HPS4;PIK3R2;OAZ1;HRAS;BBC3
negative regulation of MAP kinase activity (GO:0043407)	5/48	0.131858	0.871199	0	0	1.95146	3.95371	HYAL2;SPRY1;APOE;DUSP7;MAPK8IP1
maturation of SSU-rRNA (GO:0030490)	4/35	0.132308	0.871199	0	0	2.16494	4.37886	RPS19;MRPS11;TSR3;WDR46
peptidyl-tyrosine dephosphorylation (GO:0035335)	4/35	0.132308	0.871199	0	0	2.16494	4.37886	PTPN18;PTPRS;PGP;DUSP7
positive regulation of lipid biosynthetic process (GO:0046889)	4/35	0.132308	0.871199	0	0	2.16494	4.37886	SREBF1;SLC27A1;NR1H2;APOE
regulation of phosphatidylinositol 3-kinase activity (GO:0043551)	4/35	0.132308	0.871199	0	0	2.16494	4.37886	TGFB1;PIK3IP1;PDGFB;PIK3R2
regulation of nucleic acid-templated transcription (GO:1903506)	30/430	0.133746	0.871199	0	0	1.26297	2.54086	CEBPB;LDB1;NAB2;PHB;CHD3;RPS6KA4;LYL1;SBNO2;SUFU;SAP30L;ZFPL1;PPARGC1B;ESRRA;HES6;DAPK3;HMGA1;EDF1;SOX12;RUNX3;ACVR2B;NFKB2;MLF2;DRAP1;TAF6L;PTP4A3;THAP7;GTF2IRD1;TCF3;ATF5;ENG
water-soluble vitamin metabolic process (GO:0006767)	7/76	0.13577	0.871199	0	0	1.70326	3.40106	MCCC2;SLC25A19;SHMT2;SLC52A2;FPGS;SLC2A1;SLC19A1
artery development (GO:0060840)	2022-03-23	0.137032	0.871199	0	0	2.51597	5.0006	HES1;ACVR2B;ENG
DNA methylation (GO:0006306)	2022-03-23	0.137032	0.871199	0	0	2.51597	5.0006	EHMT2;BEND3;PICK1
ERK1 and ERK2 cascade (GO:0070371)	2022-03-23	0.137032	0.871199	0	0	2.51597	5.0006	MAP2K2;MYC;ZFP36L2
negative regulation of GTPase activity (GO:0034260)	2022-03-23	0.137032	0.871199	0	0	2.51597	5.0006	RCC2;ARL2;HRAS
positive regulation of cholesterol efflux (GO:0010875)	2022-03-23	0.137032	0.871199	0	0	2.51597	5.0006	NR1H2;ZDHHC8;APOE
positive regulation of histone acetylation (GO:0035066)	2022-03-23	0.137032	0.871199	0	0	2.51597	5.0006	RPS6KA4;SPHK2;RUVBL2
positive regulation of mRNA processing (GO:0050685)	2022-03-23	0.137032	0.871199	0	0	2.51597	5.0006	SF3B4;DAZAP1;CIRBP
protein alkylation (GO:0008213)	2022-03-23	0.137032	0.871199	0	0	2.51597	5.0006	PRMT2;PRMT1;SNRPB
protein deacylation (GO:0035601)	2022-03-23	0.137032	0.871199	0	0	2.51597	5.0006	HDAC5;LYPLA2;ABHD17A
regulation of interferon-gamma-mediated signaling pathway (GO:0060334)	2022-03-23	0.137032	0.871199	0	0	2.51597	5.0006	SOCS1;NR1H2;CDC37
regulation of necroptotic process (GO:0060544)	2022-03-23	0.137032	0.871199	0	0	2.51597	5.0006	CDC37;FZD9;SLC25A4
regulation of protein export from nucleus (GO:0046825)	2022-03-23	0.137032	0.871199	0	0	2.51597	5.0006	IFI27;PARK7;PTPN14
respiratory chain complex IV assembly (GO:0008535)	2022-03-23	0.137032	0.871199	0	0	2.51597	5.0006	SCO2;COX17;COX14
positive regulation of cellular metabolic process (GO:0031325)	9/105	0.137589	0.871199	0	0	1.57455	3.12309	TGFB1;FASN;NR1H2;PDGFB;PICK1;ECE1;ROMO1;APOE;ACACB
negative regulation of catabolic process (GO:0009895)	5/49	0.140471	0.871199	0	0	1.907	3.74298	BSCL2;CIDEA;PIN1;PHB;GIT1
regulation of cellular protein metabolic process (GO:0032268)	5/49	0.140471	0.871199	0	0	1.907	3.74298	TGFB1;TCOF1;NR1H2;PCIF1;APOE
response to glucose (GO:0009749)	5/49	0.140471	0.871199	0	0	1.907	3.74298	PFKL;KCNB1;PCK1;KHK;ZBED3
secondary alcohol metabolic process (GO:1902652)	5/49	0.140471	0.871199	0	0	1.907	3.74298	ABCA1;FDX1;SCAP;APOE;ABCG1
positive regulation of transcription by RNA polymerase II (GO:0045944)	59/908	0.140559	0.871199	0	0	1.1728	2.30119	CRTC3;LDB1;CITED2;CITED4;PARK7;RPS6KA4;DBP;RUVBL2;HYAL2;MYC;ZMIZ2;HOXA7;HRAS;LMO1;SREBF1;FOXD2;TCF15;PTOV1;NME2;SOX12;TAF6L;MED24;IRF3;HOXB2;FIZ1;ATF5;UBA52;ZFPM1;ENG;HDAC5;CEBPB;SMARCD2;NFIX;BEX1;SRF;PDGFB;PIK3R2;GATA2;BCL2L12;SBNO2;DDRGK1;PCBP1;HES1;PPARGC1B;ZBED3;ESRRA;TGFB1;NR1H2;HMGA1;NFKB2;DRAP1;NFIC;MAFF;RFXAP;PIN1;TCF3;CDK13;SSBP4;PF4
positive regulation of endothelial cell proliferation (GO:0001938)	7/77	0.142571	0.871199	0	0	1.67884	3.27024	ECM1;EGFL7;PDGFB;VEGFB;EMC10;NRARP;GATA2
regulation of protein import into nucleus (GO:0042306)	4/36	0.142621	0.871199	0	0	2.09717	4.08438	TGFB1;HYAL2;SUFU;PIK3R2
monocarboxylic acid biosynthetic process (GO:0072330)	6/63	0.142978	0.871199	0	0	1.76684	3.43662	ACOT8;NDUFAB1;PARK7;MLYCD;SLC27A2;MCAT
regulation of cell cycle process (GO:0010564)	9/106	0.143342	0.871199	0	0	1.55823	3.0269	RMI2;DAPK3;KLHL21;PIN1;PDXP;ATF5;CDK13;TTL;GIT1
axonal fasciculation (GO:0007413)	2022-02-12	0.144115	0.871199	0	0	3.35342	6.49607	AMIGO1;MEGF8
glycine metabolic process (GO:0006544)	2022-02-12	0.144115	0.871199	0	0	3.35342	6.49607	SHMT2;SDSL
mitotic G1/S transition checkpoint signaling (GO:0044819)	2022-02-12	0.144115	0.871199	0	0	3.35342	6.49607	CCND1;FBXO31
modulation by host of viral process (GO:0044788)	2022-02-12	0.144115	0.871199	0	0	3.35342	6.49607	IFI27;APOE
negative regulation of amyloid fibril formation (GO:1905907)	2022-02-12	0.144115	0.871199	0	0	3.35342	6.49607	APOE;CLU
negative regulation of calcineurin-mediated signaling (GO:0106057)	2022-02-12	0.144115	0.871199	0	0	3.35342	6.49607	HOMER2;HOMER3
negative regulation of calcineurin-NFAT signaling cascade (GO:0070885)	2022-02-12	0.144115	0.871199	0	0	3.35342	6.49607	HOMER2;HOMER3
negative regulation of gene silencing by miRNA (GO:0060965)	2022-02-12	0.144115	0.871199	0	0	3.35342	6.49607	NCOR2;TGFB1
negative regulation of leukocyte chemotaxis (GO:0002689)	2022-02-12	0.144115	0.871199	0	0	3.35342	6.49607	DDT;MIF
negative regulation of production of miRNAs involved in gene silencing by miRNA (GO:1903799)	2022-02-12	0.144115	0.871199	0	0	3.35342	6.49607	NCOR2;TGFB1
phosphate ion transmembrane transport (GO:0035435)	2022-02-12	0.144115	0.871199	0	0	3.35342	6.49607	SLC37A1;SLC20A2
positive regulation of cellular senescence (GO:2000774)	2022-02-12	0.144115	0.871199	0	0	3.35342	6.49607	HMGA1;YPEL3
positive regulation of endoplasmic reticulum unfolded protein response (GO:1900103)	2022-02-12	0.144115	0.871199	0	0	3.35342	6.49607	BAX;BOK
positive regulation of fatty acid oxidation (GO:0046321)	2022-02-12	0.144115	0.871199	0	0	3.35342	6.49607	AKT2;MLYCD
protein import into peroxisome matrix (GO:0016558)	2022-02-12	0.144115	0.871199	0	0	3.35342	6.49607	PEX16;PEX14
pyrimidine-containing compound metabolic process (GO:0072527)	2022-02-12	0.144115	0.871199	0	0	3.35342	6.49607	SLC25A19;TYMP
regulation of axon regeneration (GO:0048679)	2022-02-12	0.144115	0.871199	0	0	3.35342	6.49607	PTPRS;SCARF1
regulation of CD4-positive, alpha-beta T cell differentiation (GO:0043370)	2022-02-12	0.144115	0.871199	0	0	3.35342	6.49607	SOCS1;RUNX3
regulation of cholesterol esterification (GO:0010872)	2022-02-12	0.144115	0.871199	0	0	3.35342	6.49607	APOE;ABCG1
regulation of DNA-dependent DNA replication (GO:0090329)	2022-02-12	0.144115	0.871199	0	0	3.35342	6.49607	CDT1;WDR18
regulation of nucleobase-containing compound metabolic process (GO:0019219)	2022-02-12	0.144115	0.871199	0	0	3.35342	6.49607	PCBP4;PCBP1
regulation of oxidative stress-induced cell death (GO:1903201)	2022-02-12	0.144115	0.871199	0	0	3.35342	6.49607	PINK1;PARK7
amino acid import across plasma membrane (GO:0089718)	2022-03-24	0.150424	0.871199	0	0	2.39603	4.53881	SLC1A4;SLC3A2;SLC1A5
C21-steroid hormone metabolic process (GO:0008207)	2022-03-24	0.150424	0.871199	0	0	2.39603	4.53881	FDX1;FDXR;TSPO
cholesterol efflux (GO:0033344)	2022-03-24	0.150424	0.871199	0	0	2.39603	4.53881	ABCA1;APOE;ABCG1
extracellular matrix assembly (GO:0085029)	2022-03-24	0.150424	0.871199	0	0	2.39603	4.53881	TGFB1;LAMB2;LTBP3
nucleotide-excision repair, DNA gap filling (GO:0006297)	2022-03-24	0.150424	0.871199	0	0	2.39603	4.53881	POLD1;POLD2;UBA52
peptidyl-glutamic acid modification (GO:0018200)	2022-03-24	0.150424	0.871199	0	0	2.39603	4.53881	NAA10;TTLL11;TPGS1
positive regulation of protein targeting to membrane (GO:0090314)	2022-03-24	0.150424	0.871199	0	0	2.39603	4.53881	KCNB1;AKT2;HRAS
purine nucleotide metabolic process (GO:0006163)	2022-03-24	0.150424	0.871199	0	0	2.39603	4.53881	PRPSAP1;GUK1;DNPH1
regulation of cellular response to transforming growth factor beta stimulus (GO:1903844)	2022-03-24	0.150424	0.871199	0	0	2.39603	4.53881	EID2;TGFB1;ENG
pre-replicative complex assembly (GO:0036388)	6/64	0.150763	0.871199	0	0	1.73629	3.28514	CDT1;PSMB5;PSMD3;UBA52;PSMB10;PSMB8
regulation of cellular ketone metabolic process (GO:0010565)	6/64	0.150763	0.871199	0	0	1.73629	3.28514	NCOR2;PSMB5;PSMD3;OAZ1;PSMB10;PSMB8
regulation of transcription initiation from RNA polymerase II promoter (GO:0060260)	6/64	0.150763	0.871199	0	0	1.73629	3.28514	MOV10;CEBPB;MED24;CCND1;SRF;BAX
glutamate receptor signaling pathway (GO:0007215)	4/37	0.153239	0.871199	0	0	2.03351	3.81438	GRIN3B;HOMER2;KCNB1;HOMER3
nucleotide-excision repair, DNA incision, 5'-to lesion (GO:0006296)	4/37	0.153239	0.871199	0	0	2.03351	3.81438	POLD1;POLD2;GTF2H4;UBA52
regulation of intracellular steroid hormone receptor signaling pathway (GO:0033143)	4/37	0.153239	0.871199	0	0	2.03351	3.81438	PRMT2;DDRGK1;AXIN1;PARK7
positive regulation of epithelial cell proliferation (GO:0050679)	10/123	0.155888	0.871199	0	0	1.48628	2.76243	ECM1;EGFL7;BAD;MYC;PDGFB;NME2;VEGFB;EMC10;NRARP;HRAS
intrinsic apoptotic signaling pathway in response to DNA damage (GO:0008630)	5/51	0.158402	0.871199	0	0	1.8239	3.36075	DDIT4;BAX;AEN;BOK;PHLDA3
mitotic metaphase plate congression (GO:0007080)	5/51	0.158402	0.871199	0	0	1.8239	3.36075	CDT1;NUDC;PSRC1;RRS1;EML3
regulation of axonogenesis (GO:0050770)	5/51	0.158402	0.871199	0	0	1.8239	3.36075	METRN;ARHGDIA;AMIGO1;PLXNA1;PLXNB2
regulation of cellular amine metabolic process (GO:0033238)	5/51	0.158402	0.871199	0	0	1.8239	3.36075	PSMB5;PSMD3;OAZ1;PSMB10;PSMB8
regulation of protein modification process (GO:0031399)	5/51	0.158402	0.871199	0	0	1.8239	3.36075	SOCS1;SESN2;PPP1R16A;PIN1;PLXNB2
peptidyl-serine modification (GO:0018209)	13/169	0.158444	0.871199	0	0	1.40013	2.57954	NAA10;PKN3;PDGFB;DYRK1B;RPS6KA4;PINK1;SBK1;AKT2;NTMT1;MKNK2;MAP3K10;PCK1;CSNK1G2
regulation of cellular catabolic process (GO:0031329)	6/65	0.158732	0.871199	0	0	1.70677	3.14137	DAPK3;KEAP1;TYSND1;PIK3R2;SOGA1;BOK
fatty acid metabolic process (GO:0006631)	10/124	0.161598	0.871199	0	0	1.47317	2.68505	FAAH;ACOT8;ACOT7;GPX4;FASN;NDUFAB1;MLYCD;ALKBH7;SLC27A2;MCAT
connective tissue development (GO:0061448)	4/38	0.164143	0.871199	0	0	1.9736	3.56633	DDRGK1;HYAL2;DYRK1B;SLC39A13
DNA replication initiation (GO:0006270)	4/38	0.164143	0.871199	0	0	1.9736	3.56633	PURA;CDT1;CDC34;LRWD1
lysosome organization (GO:0007040)	4/38	0.164143	0.871199	0	0	1.9736	3.56633	ABCA1;HOOK2;HPS1;HPS4
negative regulation of proteasomal protein catabolic process (GO:1901799)	4/38	0.164143	0.871199	0	0	1.9736	3.56633	UBXN1;DDRGK1;GIPC1;PARK7
negative regulation of cellular carbohydrate metabolic process (GO:0010677)	2022-03-25	0.164211	0.871199	0	0	2.287	4.13171	PGP;SOGA1;GIT1
negative regulation of endocytosis (GO:0045806)	2022-03-25	0.164211	0.871199	0	0	2.287	4.13171	NR1H2;UNC119;ARF6
regulation of AMPA receptor activity (GO:2000311)	2022-03-25	0.164211	0.871199	0	0	2.287	4.13171	NLGN2;CNIH2;SHANK3
regulation of calcium ion import (GO:0090279)	2022-03-25	0.164211	0.871199	0	0	2.287	4.13171	SPHK2;PDGFB;TRIM27
response to hexose (GO:0009746)	2022-03-25	0.164211	0.871199	0	0	2.287	4.13171	PFKL;KHK;ZBED3
chromatin organization involved in regulation of transcription (GO:0034401)	2022-02-13	0.164249	0.871199	0	0	3.0484	5.50655	SERTAD1;ZMIZ2
establishment of protein localization to chromosome (GO:0070199)	2022-02-13	0.164249	0.871199	0	0	3.0484	5.50655	RUVBL2;LRWD1
glucose import (GO:0046323)	2022-02-13	0.164249	0.871199	0	0	3.0484	5.50655	SLC27A1;SLC2A1
intracellular sterol transport (GO:0032366)	2022-02-13	0.164249	0.871199	0	0	3.0484	5.50655	ABCA1;ABCG1
mature B cell differentiation involved in immune response (GO:0002313)	2022-02-13	0.164249	0.871199	0	0	3.0484	5.50655	LFNG;MFNG
mitochondrial outer membrane permeabilization (GO:0097345)	2022-02-13	0.164249	0.871199	0	0	3.0484	5.50655	BAD;BAX
negative regulation of alcohol biosynthetic process (GO:1902931)	2022-02-13	0.164249	0.871199	0	0	3.0484	5.50655	SCAP;APOE
negative regulation of gluconeogenesis (GO:0045721)	2022-02-13	0.164249	0.871199	0	0	3.0484	5.50655	PGP;SOGA1
negative regulation of hydrogen peroxide-induced cell death (GO:1903206)	2022-02-13	0.164249	0.871199	0	0	3.0484	5.50655	PYCR1;PARK7
negative regulation of locomotion (GO:0040013)	2022-02-13	0.164249	0.871199	0	0	3.0484	5.50655	PIN1;SPINT2
negative regulation of macromolecule biosynthetic process (GO:0010558)	2022-02-13	0.164249	0.871199	0	0	3.0484	5.50655	TGFB1;PF4
negative regulation of nucleocytoplasmic transport (GO:0046823)	2022-02-13	0.164249	0.871199	0	0	3.0484	5.50655	SUFU;PARK7
positive regulation of calcium ion import (GO:0090280)	2022-02-13	0.164249	0.871199	0	0	3.0484	5.50655	SPHK2;PDGFB
positive regulation of ERAD pathway (GO:1904294)	2022-02-13	0.164249	0.871199	0	0	3.0484	5.50655	TMEM259;SGTA
pseudouridine synthesis (GO:0001522)	2022-02-13	0.164249	0.871199	0	0	3.0484	5.50655	GAR1;PUSL1
pteridine-containing compound metabolic process (GO:0042558)	2022-02-13	0.164249	0.871199	0	0	3.0484	5.50655	SPR;FPGS
purine-containing compound salvage (GO:0043101)	2022-02-13	0.164249	0.871199	0	0	3.0484	5.50655	GMPR;APRT
regulation of cell aging (GO:0090342)	2022-02-13	0.164249	0.871199	0	0	3.0484	5.50655	LMNA;MIF
response to interleukin-6 (GO:0070741)	2022-02-13	0.164249	0.871199	0	0	3.0484	5.50655	SBNO2;PHB
reticulophagy (GO:0061709)	2022-02-13	0.164249	0.871199	0	0	3.0484	5.50655	TEX264;DDRGK1
semaphorin-plexin signaling pathway involved in neuron projection guidance (GO:1902285)	2022-02-13	0.164249	0.871199	0	0	3.0484	5.50655	PLXNA1;PLXNB2
transcription initiation from RNA polymerase II promoter (GO:0006367)	11/140	0.166529	0.871199	0	0	1.43219	2.56732	ESRRA;NCOR2;HDAC5;NR1H2;TAF10;MAZ;POLR2E;POLR2F;POLR2I;GTF2H4;NR2F6
mRNA metabolic process (GO:0016071)	8/95	0.166546	0.871199	0	0	1.54374	2.76713	SF3B4;SF3A2;SNRPF;NUDT16L1;ZFP36L2;SNRPB;SRSF9;HNRNPA0
positive regulation of cell cycle (GO:0045787)	6/66	0.16688	0.871199	0	0	1.67823	3.00484	PSRC1;CCND1;CITED2;PDGFB;EIF4EBP1;TTL
response to peptide hormone (GO:0043434)	5/52	0.167701	0.871199	0	0	1.785	3.18724	SLC27A1;EIF6;PCK1;KHK;ZBED3
peptidyl-serine phosphorylation (GO:0018105)	12/156	0.170343	0.871199	0	0	1.39978	2.47752	RPS6KA4;PINK1;MAP2K2;SBK1;PKN3;AKT2;MKNK2;PDGFB;DYRK1B;MAP3K10;PCK1;CSNK1G2
regulation of signal transduction by p53 class mediator (GO:1901796)	12/156	0.170343	0.871199	0	0	1.39978	2.47752	RPS15;PRR5;MBD3;RMI2;PPP1R13L;EHMT2;TAF10;JMY;RRS1;PIN1;RPS20;CHD3
regulation of protein phosphorylation (GO:0001932)	19/266	0.172085	0.871199	0	0	1.29311	2.27557	CEBPB;TGFB1;VEGFB;AXIN1;PARK7;CAMKK2;PINK1;SOCS1;CCND1;AKT2;SESN2;FKBP8;ANKRD54;PIN1;PLXNB2;CDK2AP1;HRAS;ZBED3;ENG
negative regulation of growth (GO:0045926)	10/126	0.173319	0.871199	0	0	1.44761	2.53711	NDUFA13;TGFB1;PSRC1;SPHK2;CCDC85B;HYAL2;SESN2;FHL1;PHB;VGLL4
nucleotide-excision repair, DNA incision (GO:0033683)	4/39	0.175317	0.871199	0	0	1.91711	3.338	POLD1;POLD2;GTF2H4;UBA52
regulation of exit from mitosis (GO:0007096)	4/39	0.175317	0.871199	0	0	1.91711	3.338	UBE2S;PHB2;UBA52;ANAPC11
positive regulation of NIK/NF-kappaB signaling (GO:1901224)	5/53	0.177207	0.871199	0	0	1.74772	3.02431	PTP4A3;TRADD;TRIP6;PHB;PHB2
DNA modification (GO:0006304)	2022-03-26	0.178353	0.871199	0	0	2.18745	3.77114	EXOSC6;EXOSC5;EXOSC4
maturation of LSU-rRNA (GO:0000470)	2022-03-26	0.178353	0.871199	0	0	2.18745	3.77114	EIF6;RPL35;RPL10A
negative regulation of receptor-mediated endocytosis (GO:0048261)	2022-03-26	0.178353	0.871199	0	0	2.18745	3.77114	ANKRD13B;UNC119;ARF6
positive regulation of viral transcription (GO:0050434)	2022-03-26	0.178353	0.871199	0	0	2.18745	3.77114	POLR2E;POLR2F;POLR2I
regulation of biomineral tissue development (GO:0070167)	2022-03-26	0.178353	0.871199	0	0	2.18745	3.77114	CEBPB;ECM1;TGFB1
TOR signaling (GO:0031929)	2022-03-26	0.178353	0.871199	0	0	2.18745	3.77114	PRR5;PINK1;EIF4EBP1
positive regulation of cold-induced thermogenesis (GO:0120162)	8/97	0.180317	0.871199	0	0	1.50889	2.58479	BSCL2;ACHE;CEBPB;ADRB3;GNAS;UCP1;HADH;PPARGC1B
protein maturation (GO:0051604)	8/97	0.180317	0.871199	0	0	1.50889	2.58479	NAA10;BOLA2;NDUFAB1;TSPAN17;TYSND1;ECE1;CPXM1;PCSK4
transcription, DNA-templated (GO:0006351)	16/221	0.183039	0.871199	0	0	1.31144	2.22691	NFIX;KLF13;TAF10;GTF3A;MLLT1;MRPL12;POLRMT;GTF2H4;DRAP1;PPP5C;NFIC;POLR2E;POLR2F;POLR2I;SLC25A33;NFKBIB
cardiolipin metabolic process (GO:0032048)	2022-02-14	0.184833	0.871199	0	0	2.79422	4.71749	SLC27A1;PLSCR3
cell junction maintenance (GO:0034331)	2022-02-14	0.184833	0.871199	0	0	2.79422	4.71749	NLGN2;CHCHD10
coenzyme A metabolic process (GO:0015936)	2022-02-14	0.184833	0.871199	0	0	2.79422	4.71749	ACOT7;DCAKD
endothelial cell differentiation (GO:0045446)	2022-02-14	0.184833	0.871199	0	0	2.79422	4.71749	EDF1;ACVR2B
negative regulation of cell activation (GO:0050866)	2022-02-14	0.184833	0.871199	0	0	2.79422	4.71749	PDGFB;APOE
negative regulation of cell migration involved in sprouting angiogenesis (GO:0090051)	2022-02-14	0.184833	0.871199	0	0	2.79422	4.71749	HDAC5;TBXA2R
negative regulation of fibroblast growth factor receptor signaling pathway (GO:0040037)	2022-02-14	0.184833	0.871199	0	0	2.79422	4.71749	FUZ;SPRY1
negative regulation of mRNA splicing, via spliceosome (GO:0048025)	2022-02-14	0.184833	0.871199	0	0	2.79422	4.71749	PCBP4;SRSF9
negative regulation of pri-miRNA transcription by RNA polymerase II (GO:1902894)	2022-02-14	0.184833	0.871199	0	0	2.79422	4.71749	SRF;PDGFB
nucleoside phosphate biosynthetic process (GO:1901293)	2022-02-14	0.184833	0.871199	0	0	2.79422	4.71749	NME2;ME1
nucleoside phosphate catabolic process (GO:1901292)	2022-02-14	0.184833	0.871199	0	0	2.79422	4.71749	ENTPD6;DCTPP1
nucleoside triphosphate metabolic process (GO:0009141)	2022-02-14	0.184833	0.871199	0	0	2.79422	4.71749	NME2;DCTPP1
positive regulation of alpha-beta T cell differentiation (GO:0046638)	2022-02-14	0.184833	0.871199	0	0	2.79422	4.71749	SOCS1;RUNX3
positive regulation of mitochondrial translation (GO:0070131)	2022-02-14	0.184833	0.871199	0	0	2.79422	4.71749	UQCC2;RPUSD3
positive regulation of regulatory T cell differentiation (GO:0045591)	2022-02-14	0.184833	0.871199	0	0	2.79422	4.71749	SOCS1;SOX12
regulation of fatty acid beta-oxidation (GO:0031998)	2022-02-14	0.184833	0.871199	0	0	2.79422	4.71749	AKT2;TYSND1
regulation of histone deacetylation (GO:0031063)	2022-02-14	0.184833	0.871199	0	0	2.79422	4.71749	PRMT6;SPHK2
regulation of IRE1-mediated unfolded protein response (GO:1903894)	2022-02-14	0.184833	0.871199	0	0	2.79422	4.71749	DDRGK1;BAX
regulation of response to endoplasmic reticulum stress (GO:1905897)	2022-02-14	0.184833	0.871199	0	0	2.79422	4.71749	NR1H2;CLU
regulation of response to interferon-gamma (GO:0060330)	2022-02-14	0.184833	0.871199	0	0	2.79422	4.71749	SOCS1;CDC37
synaptic membrane adhesion (GO:0099560)	2022-02-14	0.184833	0.871199	0	0	2.79422	4.71749	PTPRS;LRFN4
vasodilation (GO:0042311)	2022-02-14	0.184833	0.871199	0	0	2.79422	4.71749	ADRB3;SOD2
negative regulation of ERBB signaling pathway (GO:1901185)	4/40	0.18674	0.871199	0	0	1.86376	3.12746	PTPN18;RNF126;MVP;SPRY1
positive regulation of intrinsic apoptotic signaling pathway (GO:2001244)	4/40	0.18674	0.871199	0	0	1.86376	3.12746	BAD;BAX;BBC3;BOK
regulation of cellular amino acid metabolic process (GO:0006521)	5/54	0.186912	0.871199	0	0	1.71196	2.87115	PSMB5;PSMD3;OAZ1;PSMB10;PSMB8
positive regulation of programmed cell death (GO:0043068)	20/286	0.188384	0.871199	0	0	1.2638	2.10962	MTCH1;PRMT2;SPHK2;BAD;TRADD;GZMA;DAPK3;PRF1;FZD9;KALRN;CLU;FGD1;TFPT;JMY;MAP3K10;BAX;UBA52;MAP3K11;PHLDA3;BOK
cellular lipid catabolic process (GO:0044242)	2022-03-27	0.192812	0.871199	0	0	2.0962	3.45042	ABHD12;FAAH;ACOT8
cellular senescence (GO:0090398)	2022-03-27	0.192812	0.871199	0	0	2.0962	3.45042	SRF;HMGA1;HRAS
chondroitin sulfate proteoglycan biosynthetic process (GO:0050650)	2022-03-27	0.192812	0.871199	0	0	2.0962	3.45042	CHPF;CHSY1;CHPF2
L-alpha-amino acid transmembrane transport (GO:1902475)	2022-03-27	0.192812	0.871199	0	0	2.0962	3.45042	SLC1A4;SLC3A2;SLC25A22
nucleobase-containing small molecule interconversion (GO:0015949)	2022-03-27	0.192812	0.871199	0	0	2.0962	3.45042	GUK1;NME2;NME4
positive regulation of erythrocyte differentiation (GO:0045648)	2022-03-27	0.192812	0.871199	0	0	2.0962	3.45042	BRD1;PRMT1;ANKRD54
positive regulation of mitotic cell cycle (GO:0045931)	2022-03-27	0.192812	0.871199	0	0	2.0962	3.45042	EIF4EBP1;HES1;TTL
regulation of transcription regulatory region DNA binding (GO:2000677)	2022-03-27	0.192812	0.871199	0	0	2.0962	3.45042	TGFB1;PARK7;ZBTB7A
activation of protein kinase activity (GO:0032147)	9/114	0.193487	0.871199	0	0	1.4389	2.36345	PRR5;PINK1;PDGFB;AXIN1;PARK7;PHB;PHB2;ADCY6;PAK4
transcription by RNA polymerase II (GO:0006366)	22/320	0.195382	0.871199	0	0	1.241	2.02631	ESRRA;HDAC5;NFIX;KLF13;INTS1;NR1H2;TAF10;MAZ;ADRM1;MLLT1;GTF2H4;NR2F6;NCOR2;DRAP1;PABPN1;NFIC;POLR2E;POLR2F;SNRPF;CDK13;POLR2I;SNRPB
glycoprotein metabolic process (GO:0009100)	5/55	0.196803	0.871199	0	0	1.67763	2.72707	PRKCSH;MGAT4B;FBXO6;PARK7;ST6GALNAC6
acylglycerol metabolic process (GO:0006639)	4/41	0.198395	0.871199	0	0	1.81329	2.93299	ABHD12;LYPLA2;APOE;PNPLA2
endosome organization (GO:0007032)	4/41	0.198395	0.871199	0	0	1.81329	2.93299	PLEKHF1;HOOK2;TMEM9;PLEKHJ1
hexose metabolic process (GO:0019318)	4/41	0.198395	0.871199	0	0	1.81329	2.93299	GALT;PCK1;KHK;GALK1
JNK cascade (GO:0007254)	4/41	0.198395	0.871199	0	0	1.81329	2.93299	MAP3K10;MAP2K7;UBA52;MAP3K11
positive regulation of biomineral tissue development (GO:0070169)	4/41	0.198395	0.871199	0	0	1.81329	2.93299	CEBPB;TGFB1;FZD9;ACVR2B
sterol metabolic process (GO:0016125)	6/70	0.201125	0.871199	0	0	1.57301	2.52284	ABCA1;FDX1;FDXR;SCAP;APOE;ABCG1
B cell activation (GO:0042113)	7/85	0.202384	0.871199	0	0	1.50601	2.40598	LYL1;HDAC5;PHB;TCF3;PHB2;JAK3;ZBTB7A
positive regulation of protein catabolic process (GO:0045732)	7/85	0.202384	0.871199	0	0	1.50601	2.40598	APC2;NDUFA13;EGLN2;AXIN1;APOE;OAZ1;VGLL4
retrograde vesicle-mediated transport, Golgi to endoplasmic reticulum (GO:0006890)	7/85	0.202384	0.871199	0	0	1.50601	2.40598	KLC2;TMEM115;PICK1;KLC1;USE1;ARF5;COPE
acetyl-CoA metabolic process (GO:0006084)	2022-02-15	0.205753	0.871199	0	0	2.57915	4.07783	MLYCD;ACACB
Arp2/3 complex-mediated actin nucleation (GO:0034314)	2022-02-15	0.205753	0.871199	0	0	2.57915	4.07783	JMY;TRIM27
electron transport chain (GO:0022900)	2022-02-15	0.205753	0.871199	0	0	2.57915	4.07783	ETFB;SDHB
G protein-coupled glutamate receptor signaling pathway (GO:0007216)	2022-02-15	0.205753	0.871199	0	0	2.57915	4.07783	HOMER2;HOMER3
ganglioside biosynthetic process (GO:0001574)	2022-02-15	0.205753	0.871199	0	0	2.57915	4.07783	ST6GALNAC4;ST6GALNAC6
intracellular cholesterol transport (GO:0032367)	2022-02-15	0.205753	0.871199	0	0	2.57915	4.07783	ABCA1;ABCG1
microvillus assembly (GO:0030033)	2022-02-15	0.205753	0.871199	0	0	2.57915	4.07783	RAP2B;ESPN
modulation by host of viral genome replication (GO:0044827)	2022-02-15	0.205753	0.871199	0	0	2.57915	4.07783	IFI27;PHB
mRNA methylation (GO:0080009)	2022-02-15	0.205753	0.871199	0	0	2.57915	4.07783	PCIF1;TRMT61A
negative regulation of cellular component movement (GO:0051271)	2022-02-15	0.205753	0.871199	0	0	2.57915	4.07783	PIN1;SPINT2
negative regulation of mRNA processing (GO:0050686)	2022-02-15	0.205753	0.871199	0	0	2.57915	4.07783	PCBP4;SRSF9
positive regulation of acute inflammatory response (GO:0002675)	2022-02-15	0.205753	0.871199	0	0	2.57915	4.07783	PTGER3;PARK7
positive regulation of lyase activity (GO:0051349)	2022-02-15	0.205753	0.871199	0	0	2.57915	4.07783	PARK7;ISCU
protein homotrimerization (GO:0070207)	2022-02-15	0.205753	0.871199	0	0	2.57915	4.07783	MIF;SLC1A5
protein trimerization (GO:0070206)	2022-02-15	0.205753	0.871199	0	0	2.57915	4.07783	MIF;SLC1A5
pyrimidine nucleoside metabolic process (GO:0006213)	2022-02-15	0.205753	0.871199	0	0	2.57915	4.07783	CAD;TYMP
regulation of amyloid fibril formation (GO:1905906)	2022-02-15	0.205753	0.871199	0	0	2.57915	4.07783	APOE;CLU
regulation of lymphocyte activation (GO:0051249)	2022-02-15	0.205753	0.871199	0	0	2.57915	4.07783	DCAF15;LAT
regulation of sequestering of triglyceride (GO:0010889)	2022-02-15	0.205753	0.871199	0	0	2.57915	4.07783	CIDEA;PNPLA2
tRNA splicing, via endonucleolytic cleavage and ligation (GO:0006388)	2022-02-15	0.205753	0.871199	0	0	2.57915	4.07783	TSEN34;TSEN54
negative regulation of macromolecule metabolic process (GO:0010605)	14/194	0.205914	0.871199	0	0	1.30629	2.06432	ANKRD13B;MAP2K2;TGFB1;CITED2;PDGFB;MIF;PARK7;GATA2;MOV10;PINK1;DDRGK1;APOE;HRAS;ENG
blood vessel morphogenesis (GO:0048514)	5/56	0.20687	0.871199	0	0	1.64465	2.59141	EGFL7;TGFB1;COL4A1;HES1;ENG
histone mRNA metabolic process (GO:0008334)	2022-03-28	0.20755	0.871199	0	0	2.01224	3.16402	EXOSC4;SNRPF;SNRPB
L-amino acid transport (GO:0015807)	2022-03-28	0.20755	0.871199	0	0	2.01224	3.16402	SLC1A4;SLC3A2;SLC25A22
macromolecule catabolic process (GO:0009057)	2022-03-28	0.20755	0.871199	0	0	2.01224	3.16402	TGFB1;MVB12A;USE1
neutral amino acid transport (GO:0015804)	2022-03-28	0.20755	0.871199	0	0	2.01224	3.16402	SLC1A4;SLC3A2;SLC1A5
positive regulation of fibroblast proliferation (GO:0048146)	2022-03-28	0.20755	0.871199	0	0	2.01224	3.16402	MYC;PDGFB;MIF
positive regulation of microtubule polymerization (GO:0031116)	2022-03-28	0.20755	0.871199	0	0	2.01224	3.16402	PSRC1;ARL2;GIT1
positive regulation of protein import into nucleus (GO:0042307)	2022-03-28	0.20755	0.871199	0	0	2.01224	3.16402	TGFB1;HYAL2;PIK3R2
positive regulation of response to wounding (GO:1903036)	2022-03-28	0.20755	0.871199	0	0	2.01224	3.16402	INSL3;HRAS;SCARF1
regulation of DNA-templated transcription, elongation (GO:0032784)	2022-03-28	0.20755	0.871199	0	0	2.01224	3.16402	TSFM;LDB1;ALYREF
regulation of microtubule polymerization or depolymerization (GO:0031110)	2022-03-28	0.20755	0.871199	0	0	2.01224	3.16402	MAP1S;ARL2;GAS2L1
regulation of small molecule metabolic process (GO:0062012)	2022-03-28	0.20755	0.871199	0	0	2.01224	3.16402	NCOR2;APOE;MLYCD
ventricular septum morphogenesis (GO:0060412)	2022-03-28	0.20755	0.871199	0	0	2.01224	3.16402	CITED2;HES1;ZFPM1
ATP-dependent chromatin remodeling (GO:0043044)	4/42	0.210262	0.871199	0	0	1.76548	2.75309	MBD3;INO80B;SMARCD2;CHD3
histone H3 acetylation (GO:0043966)	4/42	0.210262	0.871199	0	0	1.76548	2.75309	TAF6L;BRD1;LDB1;TAF10
RNA processing (GO:0006396)	13/179	0.210425	0.871199	0	0	1.31509	2.04973	SF3B4;TSEN34;SF3A2;LSM4;TSEN54;DEDD2;PABPN1;ZMAT5;RP9;SNRPF;SNRPB;SRSF9;HNRNPA0
regulation of neuron death (GO:1901214)	7/86	0.210466	0.871199	0	0	1.48687	2.31718	EGLN2;AKT1S1;DDIT4;ATP13A2;NENF;PARK7;CLU
positive regulation of vasculature development (GO:1904018)	8/102	0.216765	0.871199	0	0	1.42825	2.18371	ECM1;RRAS;NINJ1;VEGFB;EMC10;ANGPTL4;GATA2;PAK4
regulation of proteasomal ubiquitin-dependent protein catabolic process (GO:0032434)	8/102	0.216765	0.871199	0	0	1.42825	2.18371	UBXN1;DDRGK1;GIPC1;KEAP1;PARK7;CLU;HSPBP1;DDA1
positive regulation of proteolysis (GO:0045862)	5/57	0.217102	0.871199	0	0	1.61293	2.46358	RCN3;NDUFA13;PINK1;BAD;APOE
regulation of mitotic nuclear division (GO:0007088)	5/57	0.217102	0.871199	0	0	1.61293	2.46358	DAPK3;PDGFB;PDXP;PIN1;CDK13
regulation of cell motility (GO:2000145)	10/133	0.217278	0.871199	0	0	1.36472	2.08335	TGFB1;LDB1;AKT2;RCC2;DAPK3;LMNA;PLXNA1;PIN1;PLXNB2;SPINT2
regulation of transcription from RNA polymerase II promoter in response to stress (GO:0043618)	7/87	0.218666	0.871199	0	0	1.4682	2.23198	EGLN1;PSMB5;EGLN2;PSMD3;UBA52;PSMB10;PSMB8
positive regulation of neurogenesis (GO:0050769)	6/72	0.219139	0.871199	0	0	1.52518	2.3153	METRN;ARHGDIA;AMIGO1;PLXNA1;PLXNB2;SHANK3
positive regulation of secretion by cell (GO:1903532)	6/72	0.219139	0.871199	0	0	1.52518	2.3153	ACHE;TGFB1;KCNB1;ATP13A2;ABCG1;ARF6
adenylate cyclase-modulating G protein-coupled receptor signaling pathway (GO:0007188)	12/165	0.220856	0.871199	0	0	1.3168	1.98869	ABCA1;GNAZ;ADORA2A;ADRB3;TBXA2R;PTGER1;PTGER3;GNAS;GPR4;INSL3;ADCY6;PF4
negative regulation of type I interferon production (GO:0032480)	4/43	0.222323	0.871199	0	0	1.72012	2.58641	PTPRS;IRF3;PIN1;RELB
positive regulation of T cell differentiation (GO:0045582)	4/43	0.222323	0.871199	0	0	1.72012	2.58641	SART1;SOCS1;SOX12;PCK1
regulation of cell-cell adhesion (GO:0022407)	4/43	0.222323	0.871199	0	0	1.72012	2.58641	MAGI1;TGFB1;CITED2;SPINT2
aggrephagy (GO:0035973)	2022-03-29	0.222527	0.871199	0	0	1.93475	2.90736	PARK7;DYNLL2;UBA52
dicarboxylic acid transport (GO:0006835)	2022-03-29	0.222527	0.871199	0	0	1.93475	2.90736	GIPC1;SLC25A22;SLC19A1
intrinsic apoptotic signaling pathway in response to endoplasmic reticulum stress (GO:0070059)	2022-03-29	0.222527	0.871199	0	0	1.93475	2.90736	CEBPB;BAX;BBC3
negative regulation of myeloid leukocyte differentiation (GO:0002762)	2022-03-29	0.222527	0.871199	0	0	1.93475	2.90736	MYC;HOXA7;ZFPM1
protein K11-linked ubiquitination (GO:0070979)	2022-03-29	0.222527	0.871199	0	0	1.93475	2.90736	ANAPC13;UBE2S;ANAPC11
regulation of protein targeting to membrane (GO:0090313)	2022-03-29	0.222527	0.871199	0	0	1.93475	2.90736	KCNB1;AKT2;HRAS
3'-UTR-mediated mRNA destabilization (GO:0061158)	2022-02-16	0.226905	0.871199	0	0	2.39479	3.55201	MOV10;ZFP36L2
basement membrane organization (GO:0071711)	2022-02-16	0.226905	0.871199	0	0	2.39479	3.55201	LAMB2;COL4A1
DNA unwinding involved in DNA replication (GO:0006268)	2022-02-16	0.226905	0.871199	0	0	2.39479	3.55201	PURA;HMGA1
glycosphingolipid biosynthetic process (GO:0006688)	2022-02-16	0.226905	0.871199	0	0	2.39479	3.55201	ST6GALNAC4;ST6GALNAC6
histone H2A acetylation (GO:0043968)	2022-02-16	0.226905	0.871199	0	0	2.39479	3.55201	SPHK2;RUVBL2
killing by host of symbiont cells (GO:0051873)	2022-02-16	0.226905	0.871199	0	0	2.39479	3.55201	ROMO1;PF4
mRNA cis splicing, via spliceosome (GO:0045292)	2022-02-16	0.226905	0.871199	0	0	2.39479	3.55201	SART1;SNRPC
negative regulation of platelet activation (GO:0010544)	2022-02-16	0.226905	0.871199	0	0	2.39479	3.55201	PDGFB;APOE
nucleoside diphosphate metabolic process (GO:0009132)	2022-02-16	0.226905	0.871199	0	0	2.39479	3.55201	ENTPD6;NME2
regulation of ATP biosynthetic process (GO:2001169)	2022-02-16	0.226905	0.871199	0	0	2.39479	3.55201	PINK1;SPHK2
regulation of ERBB signaling pathway (GO:1901184)	2022-02-16	0.226905	0.871199	0	0	2.39479	3.55201	PTPN18;MVB12A
regulation of fatty acid oxidation (GO:0046320)	2022-02-16	0.226905	0.871199	0	0	2.39479	3.55201	TYSND1;MLYCD
regulation of monocyte differentiation (GO:0045655)	2022-02-16	0.226905	0.871199	0	0	2.39479	3.55201	MYC;HOXA7
RNA splicing, via endonucleolytic cleavage and ligation (GO:0000394)	2022-02-16	0.226905	0.871199	0	0	2.39479	3.55201	TSEN34;TSEN54
serine family amino acid metabolic process (GO:0009069)	2022-02-16	0.226905	0.871199	0	0	2.39479	3.55201	SHMT2;CDO1
negative regulation of binding (GO:0051100)	7/88	0.226978	0.871199	0	0	1.45	2.15021	GZMA;PDGFB;BAX;PIN1;PARK7;ZFPM1;PEX14
cellular iron ion homeostasis (GO:0006879)	5/58	0.227486	0.871199	0	0	1.58242	2.34303	MYC;BOLA2;ATP13A2;NUBP1;ISCU
regulation of Rho protein signal transduction (GO:0035023)	6/73	0.228343	0.871199	0	0	1.50234	2.21881	ABCA1;ARHGDIA;KCTD13;GPR4;APOE;F2RL3
branching morphogenesis of an epithelial tube (GO:0048754)	4/44	0.234559	0.871199	0	0	1.67703	2.43177	COL4A1;MYC;NRARP;ENG
cation transmembrane transport (GO:0098655)	4/44	0.234559	0.871199	0	0	1.67703	2.43177	SLC25A19;SLC3A2;ATP13A2;MFSD12
embryonic organ morphogenesis (GO:0048562)	4/44	0.234559	0.871199	0	0	1.67703	2.43177	RBPMS2;HES1;FUZ;MEGF8
intracellular steroid hormone receptor signaling pathway (GO:0030518)	4/44	0.234559	0.871199	0	0	1.67703	2.43177	EGLN2;PMEPA1;PHB;PPARGC1B
protein K63-linked ubiquitination (GO:0070534)	4/44	0.234559	0.871199	0	0	1.67703	2.43177	RNF126;UBE2S;UBE2O;TRIM27
macroautophagy (GO:0016236)	9/120	0.23535	0.871199	0	0	1.36068	1.96848	PINK1;MAP1LC3A;TOMM40;MVB12A;ATP13A2;TOMM20;DYNLL2;UBXN6;TOMM6
protein import (GO:0017038)	7/89	0.235396	0.871199	0	0	1.43224	2.07172	PEX16;FAM53A;NUTF2;APOE;CLU;PHB2;PEX14
NIK/NF-kappaB signaling (GO:0038061)	6/74	0.237668	0.871199	0	0	1.48016	2.12682	PSMB5;PSMD3;PSMB10;PSMB8;RELB;NFKB2
chondroitin sulfate metabolic process (GO:0030204)	2022-03-30	0.237709	0.871199	0	0	1.86299	2.67658	CHPF;CHSY1;CHPF2
extrinsic apoptotic signaling pathway via death domain receptors (GO:0008625)	2022-03-30	0.237709	0.871199	0	0	1.86299	2.67658	TRADD;BAX;DEDD2
negative regulation of gene expression, epigenetic (GO:0045814)	2022-03-30	0.237709	0.871199	0	0	1.86299	2.67658	CREBZF;SMYD5;TRIM27
positive regulation of protein import (GO:1904591)	2022-03-30	0.237709	0.871199	0	0	1.86299	2.67658	TGFB1;HYAL2;PIK3R2
primary neural tube formation (GO:0014020)	2022-03-30	0.237709	0.871199	0	0	1.86299	2.67658	TGFB1;PLXNB2;FUZ
regulation of long-term synaptic potentiation (GO:1900271)	2022-03-30	0.237709	0.871199	0	0	1.86299	2.67658	APOE;NSG1;SHANK3
termination of RNA polymerase I transcription (GO:0006363)	2022-03-30	0.237709	0.871199	0	0	1.86299	2.67658	POLR2E;POLR2F;GTF2H4
fatty acid oxidation (GO:0019395)	5/59	0.238012	0.871199	0	0	1.55303	2.22927	ECI1;HADH;ACADS;SLC27A2;MCAT
negative regulation of protein phosphorylation (GO:0001933)	11/152	0.238491	0.871199	0	0	1.30946	1.87702	TGFB1;MVP;DDIT4;AKT1S1;FKBP8;PMEPA1;PARK7;TRIM27;TARBP2;ZBED3;ENG
DNA-templated transcription, initiation (GO:0006352)	12/168	0.238945	0.871199	0	0	1.29127	1.84848	ESRRA;NCOR2;HDAC5;NR1H2;TAF10;MAZ;POLR2E;POLR2F;POLRMT;POLR2I;GTF2H4;NR2F6
negative regulation of translation (GO:0017148)	7/90	0.243915	0.871199	0	0	1.41491	1.99635	EIF4A3;DAPK3;PCIF1;EIF4EBP1;RPL13A;SAMD4B;MALSU1
protein complex oligomerization (GO:0051259)	7/90	0.243915	0.871199	0	0	1.41491	1.99635	PRMT1;SHMT2;TMEM120A;NINJ1;PRF1;BEND3;BOK
microtubule bundle formation (GO:0001578)	4/45	0.246952	0.871199	0	0	1.63604	2.2881	PSRC1;MAP1S;NCKAP5L;GAS2L1
positive regulation of RNA metabolic process (GO:0051254)	4/45	0.246952	0.871199	0	0	1.63604	2.2881	TRMT112;MAP2K2;TGFB1;HRAS
regulation of pri-miRNA transcription by RNA polymerase II (GO:1902893)	4/45	0.246952	0.871199	0	0	1.63604	2.2881	TGFB1;SRF;PDGFB;GATA2
chromosome organization (GO:0051276)	8/106	0.247743	0.871199	0	0	1.36966	1.91118	CDT1;HDAC5;LDB1;MYC;LRWD1;UBA52;ZBTB7A;PADI1
protein localization to nucleus (GO:0034504)	8/106	0.247743	0.871199	0	0	1.36966	1.91118	LMNA;RRS1;ARL2;CHCHD10;FAM53A;NUTF2;PHB2;ZBTB7A
cellular modified amino acid catabolic process (GO:0042219)	2022-02-17	0.248197	0.871199	0	0	2.23502	3.11457	ABHD12;ABHD16A
diol biosynthetic process (GO:0034312)	2022-02-17	0.248197	0.871199	0	0	2.23502	3.11457	SPR;SPHK2
DNA biosynthetic process (GO:0071897)	2022-02-17	0.248197	0.871199	0	0	2.23502	3.11457	POLD1;POLD2
gliogenesis (GO:0042063)	2022-02-17	0.248197	0.871199	0	0	2.23502	3.11457	METRN;NDUFS2
maturation of 5.8S rRNA (GO:0000460)	2022-02-17	0.248197	0.871199	0	0	2.23502	3.11457	EXOSC4;EIF6
modified amino acid transport (GO:0072337)	2022-02-17	0.248197	0.871199	0	0	2.23502	3.11457	SLC1A4;SLC19A1
negative regulation of cytokine production involved in immune response (GO:0002719)	2022-02-17	0.248197	0.871199	0	0	2.23502	3.11457	TGFB1;JAK3
phosphate ion transport (GO:0006817)	2022-02-17	0.248197	0.871199	0	0	2.23502	3.11457	SLC37A1;SLC20A2
positive regulation of stem cell differentiation (GO:2000738)	2022-02-17	0.248197	0.871199	0	0	2.23502	3.11457	TCF15;LTBP3
purine ribonucleotide transport (GO:0015868)	2022-02-17	0.248197	0.871199	0	0	2.23502	3.11457	SLC25A4;SLC19A1
regulation of cellular respiration (GO:0043457)	2022-02-17	0.248197	0.871199	0	0	2.23502	3.11457	SHMT2;NOA1
regulation of receptor recycling (GO:0001919)	2022-02-17	0.248197	0.871199	0	0	2.23502	3.11457	ECE1;TBC1D16
cellular protein catabolic process (GO:0044257)	5/60	0.248669	0.871199	0	0	1.52471	2.12184	CLPP;GZMA;LONP1;AP2S1;CLTA
potassium ion transport (GO:0006813)	9/122	0.249983	0.871199	0	0	1.33646	1.85281	KCNG2;KCNS1;KCNB1;KCNK12;KCNA3;ABCB8;KCNN4;HCN2;KCNK3
5-phosphoribose 1-diphosphate biosynthetic process (GO:0006015)	2022-01-05	0.251758	0.871199	0	0	4.18939	5.77837	PRPSAP1
5-phosphoribose 1-diphosphate metabolic process (GO:0046391)	2022-01-05	0.251758	0.871199	0	0	4.18939	5.77837	PRPSAP1
ADP transport (GO:0015866)	2022-01-05	0.251758	0.871199	0	0	4.18939	5.77837	SLC25A4
AMP biosynthetic process (GO:0006167)	2022-01-05	0.251758	0.871199	0	0	4.18939	5.77837	APRT
atrial cardiac muscle tissue morphogenesis (GO:0055009)	2022-01-05	0.251758	0.871199	0	0	4.18939	5.77837	ENG
beta-catenin destruction complex assembly (GO:1904885)	2022-01-05	0.251758	0.871199	0	0	4.18939	5.77837	AXIN1
cell migration involved in gastrulation (GO:0042074)	2022-01-05	0.251758	0.871199	0	0	4.18939	5.77837	MEGF8
cellular response to cGMP (GO:0071321)	2022-01-05	0.251758	0.871199	0	0	4.18939	5.77837	HCN2
cellular response to nicotine (GO:0071316)	2022-01-05	0.251758	0.871199	0	0	4.18939	5.77837	BAD
centriole assembly (GO:0098534)	2022-01-05	0.251758	0.871199	0	0	4.18939	5.77837	CCDC61
cyclic-GMP-AMP transmembrane import across plasma membrane (GO:0140361)	2022-01-05	0.251758	0.871199	0	0	4.18939	5.77837	SLC19A1
determination of left/right asymmetry in lateral mesoderm (GO:0003140)	2022-01-05	0.251758	0.871199	0	0	4.18939	5.77837	CITED2
disaccharide biosynthetic process (GO:0046351)	2022-01-05	0.251758	0.871199	0	0	4.18939	5.77837	SLC2A1
DNA protection (GO:0042262)	2022-01-05	0.251758	0.871199	0	0	4.18939	5.77837	DCTPP1
drug transport (GO:0015893)	2022-01-05	0.251758	0.871199	0	0	4.18939	5.77837	SLC19A1
extracellular exosome biogenesis (GO:0097734)	2022-01-05	0.251758	0.871199	0	0	4.18939	5.77837	ATP13A2
folate transmembrane transport (GO:0098838)	2022-01-05	0.251758	0.871199	0	0	4.18939	5.77837	SLC19A1
fructose catabolic process (GO:0006001)	2022-01-05	0.251758	0.871199	0	0	4.18939	5.77837	KHK
fructose catabolic process to hydroxyacetone phosphate and glyceraldehyde-3-phosphate (GO:0061624)	2022-01-05	0.251758	0.871199	0	0	4.18939	5.77837	KHK
gamma-aminobutyric acid metabolic process (GO:0009448)	2022-01-05	0.251758	0.871199	0	0	4.18939	5.77837	ALDH5A1
gastro-intestinal system smooth muscle contraction (GO:0014831)	2022-01-05	0.251758	0.871199	0	0	4.18939	5.77837	PTGER3
glucose import across plasma membrane (GO:0098708)	2022-01-05	0.251758	0.871199	0	0	4.18939	5.77837	SLC2A1
glucose import in response to insulin stimulus (GO:0044381)	2022-01-05	0.251758	0.871199	0	0	4.18939	5.77837	SLC27A1
glucose-6-phosphate transport (GO:0015760)	2022-01-05	0.251758	0.871199	0	0	4.18939	5.77837	SLC37A1
hexose phosphate transport (GO:0015712)	2022-01-05	0.251758	0.871199	0	0	4.18939	5.77837	SLC37A1
histone citrullination (GO:0036414)	2022-01-05	0.251758	0.871199	0	0	4.18939	5.77837	PADI1
L-methionine salvage from methylthioadenosine (GO:0019509)	2022-01-05	0.251758	0.871199	0	0	4.18939	5.77837	MRI1
left/right axis specification (GO:0070986)	2022-01-05	0.251758	0.871199	0	0	4.18939	5.77837	CITED2
leucine catabolic process (GO:0006552)	2022-01-05	0.251758	0.871199	0	0	4.18939	5.77837	MCCC2
lipid transport across blood-brain barrier (GO:1990379)	2022-01-05	0.251758	0.871199	0	0	4.18939	5.77837	SLC27A1
lymph node development (GO:0048535)	2022-01-05	0.251758	0.871199	0	0	4.18939	5.77837	TGFB1
mature ribosome assembly (GO:0042256)	2022-01-05	0.251758	0.871199	0	0	4.18939	5.77837	EIF6
meiotic sister chromatid segregation (GO:0045144)	2022-01-05	0.251758	0.871199	0	0	4.18939	5.77837	REC8
mRNA cleavage involved in gene silencing by miRNA (GO:0035279)	2022-01-05	0.251758	0.871199	0	0	4.18939	5.77837	MOV10
negative regulation of adaptive immune response (GO:0002820)	2022-01-05	0.251758	0.871199	0	0	4.18939	5.77837	TRIM27
negative regulation of cardiac muscle cell proliferation (GO:0060044)	2022-01-05	0.251758	0.871199	0	0	4.18939	5.77837	VGLL4
negative regulation of CD4-positive, alpha-beta T cell differentiation (GO:0043371)	2022-01-05	0.251758	0.871199	0	0	4.18939	5.77837	RUNX3
negative regulation of cell volume (GO:0045794)	2022-01-05	0.251758	0.871199	0	0	4.18939	5.77837	SHANK3
negative regulation of collateral sprouting (GO:0048671)	2022-01-05	0.251758	0.871199	0	0	4.18939	5.77837	PTPRS
negative regulation of cysteine-type endopeptidase activity involved in apoptotic signaling pathway (GO:2001268)	2022-01-05	0.251758	0.871199	0	0	4.18939	5.77837	PARK7
negative regulation of gene silencing by RNA (GO:0060967)	2022-01-05	0.251758	0.871199	0	0	4.18939	5.77837	TGFB1
negative regulation of interferon-alpha production (GO:0032687)	2022-01-05	0.251758	0.871199	0	0	4.18939	5.77837	PTPRS
negative regulation of IRE1-mediated unfolded protein response (GO:1903895)	2022-01-05	0.251758	0.871199	0	0	4.18939	5.77837	DDRGK1
negative regulation of keratinocyte differentiation (GO:0045617)	2022-01-05	0.251758	0.871199	0	0	4.18939	5.77837	HOXA7
negative regulation of lipid transport (GO:0032369)	2022-01-05	0.251758	0.871199	0	0	4.18939	5.77837	NR1H2
negative regulation of macrophage cytokine production (GO:0010936)	2022-01-05	0.251758	0.871199	0	0	4.18939	5.77837	TGFB1
negative regulation of pinocytosis (GO:0048550)	2022-01-05	0.251758	0.871199	0	0	4.18939	5.77837	NR1H2
negative regulation of posttranscriptional gene silencing (GO:0060149)	2022-01-05	0.251758	0.871199	0	0	4.18939	5.77837	TGFB1
negative regulation of protein acetylation (GO:1901984)	2022-01-05	0.251758	0.871199	0	0	4.18939	5.77837	PARK7
negative regulation of response to food (GO:0032096)	2022-01-05	0.251758	0.871199	0	0	4.18939	5.77837	NENF
nucleoside triphosphate catabolic process (GO:0009143)	2022-01-05	0.251758	0.871199	0	0	4.18939	5.77837	DCTPP1
oxaloacetate metabolic process (GO:0006107)	2022-01-05	0.251758	0.871199	0	0	4.18939	5.77837	PCK1
peripheral nervous system neuron differentiation (GO:0048934)	2022-01-05	0.251758	0.871199	0	0	4.18939	5.77837	RUNX3
positive regulation of amine transport (GO:0051954)	2022-01-05	0.251758	0.871199	0	0	4.18939	5.77837	KCNB1
positive regulation of AMPA receptor activity (GO:2000969)	2022-01-05	0.251758	0.871199	0	0	4.18939	5.77837	SHANK3
positive regulation of attachment of spindle microtubules to kinetochore (GO:0051987)	2022-01-05	0.251758	0.871199	0	0	4.18939	5.77837	RCC2
positive regulation of axon extension involved in axon guidance (GO:0048842)	2022-01-05	0.251758	0.871199	0	0	4.18939	5.77837	MEGF8
positive regulation of basement membrane assembly involved in embryonic body morphogenesis (GO:1904261)	2022-01-05	0.251758	0.871199	0	0	4.18939	5.77837	PHLDB1
positive regulation of CD8-positive, alpha-beta T cell differentiation (GO:0043378)	2022-01-05	0.251758	0.871199	0	0	4.18939	5.77837	RUNX3
positive regulation of endothelial cell-matrix adhesion via fibronectin (GO:1904906)	2022-01-05	0.251758	0.871199	0	0	4.18939	5.77837	RRAS
positive regulation of epithelial to mesenchymal transition involved in endocardial cushion formation (GO:1905007)	2022-01-05	0.251758	0.871199	0	0	4.18939	5.77837	ENG
positive regulation of histone H3-K9 acetylation (GO:2000617)	2022-01-05	0.251758	0.871199	0	0	4.18939	5.77837	SPHK2
positive regulation of long-term synaptic depression (GO:1900454)	2022-01-05	0.251758	0.871199	0	0	4.18939	5.77837	KCNB1
positive regulation of mast cell activation involved in immune response (GO:0033008)	2022-01-05	0.251758	0.871199	0	0	4.18939	5.77837	SPHK2
positive regulation of mast cell chemotaxis (GO:0060754)	2022-01-05	0.251758	0.871199	0	0	4.18939	5.77837	VEGFB
positive regulation of metallopeptidase activity (GO:1905050)	2022-01-05	0.251758	0.871199	0	0	4.18939	5.77837	DDRGK1
positive regulation of peroxisome proliferator activated receptor signaling pathway (GO:0035360)	2022-01-05	0.251758	0.871199	0	0	4.18939	5.77837	CITED2
positive regulation of protein localization to synapse (GO:1902474)	2022-01-05	0.251758	0.871199	0	0	4.18939	5.77837	NLGN2
positive regulation of smooth muscle cell differentiation (GO:0051152)	2022-01-05	0.251758	0.871199	0	0	4.18939	5.77837	ENG
positive regulation of transcription from RNA polymerase II promoter involved in heart development (GO:1901228)	2022-01-05	0.251758	0.871199	0	0	4.18939	5.77837	SRF
positive regulation of vascular associated smooth muscle cell apoptotic process (GO:1905461)	2022-01-05	0.251758	0.871199	0	0	4.18939	5.77837	SOD2
postsynaptic density protein 95 clustering (GO:0097119)	2022-01-05	0.251758	0.871199	0	0	4.18939	5.77837	NLGN2
protein C-linked glycosylation via 2'-alpha-mannosyl-L-tryptophan (GO:0018406)	2022-01-05	0.251758	0.871199	0	0	4.18939	5.77837	DPM3
protein C-linked glycosylation via tryptophan (GO:0018317)	2022-01-05	0.251758	0.871199	0	0	4.18939	5.77837	DPM3
protein citrullination (GO:0018101)	2022-01-05	0.251758	0.871199	0	0	4.18939	5.77837	PADI1
protein de-ADP-ribosylation (GO:0051725)	2022-01-05	0.251758	0.871199	0	0	4.18939	5.77837	MACROD1
protein K69-linked ufmylation (GO:1990592)	2022-01-05	0.251758	0.871199	0	0	4.18939	5.77837	DDRGK1
protein lipoylation (GO:0009249)	2022-01-05	0.251758	0.871199	0	0	4.18939	5.77837	NDUFAB1
protein localization to microtubule end (GO:1905725)	2022-01-05	0.251758	0.871199	0	0	4.18939	5.77837	GAS2L1
protein localization to microtubule plus-end (GO:1904825)	2022-01-05	0.251758	0.871199	0	0	4.18939	5.77837	GAS2L1
protein polyufmylation (GO:1990564)	2022-01-05	0.251758	0.871199	0	0	4.18939	5.77837	DDRGK1
pyrimidine nucleobase biosynthetic process (GO:0019856)	2022-01-05	0.251758	0.871199	0	0	4.18939	5.77837	CAD
regulation of adenylate cyclase-activating G protein-coupled receptor signaling pathway (GO:0106070)	2022-01-05	0.251758	0.871199	0	0	4.18939	5.77837	MRAP
regulation of basement membrane assembly involved in embryonic body morphogenesis (GO:1904259)	2022-01-05	0.251758	0.871199	0	0	4.18939	5.77837	PHLDB1
regulation of caveolin-mediated endocytosis (GO:2001286)	2022-01-05	0.251758	0.871199	0	0	4.18939	5.77837	UNC119
regulation of cell proliferation involved in heart morphogenesis (GO:2000136)	2022-01-05	0.251758	0.871199	0	0	4.18939	5.77837	ENG
regulation of chaperone-mediated protein folding (GO:1903644)	2022-01-05	0.251758	0.871199	0	0	4.18939	5.77837	SGTA
regulation of dendritic cell cytokine production (GO:0002730)	2022-01-05	0.251758	0.871199	0	0	4.18939	5.77837	JAK3
regulation of fever generation (GO:0031620)	2022-01-05	0.251758	0.871199	0	0	4.18939	5.77837	PTGER3
regulation of glomerular mesangial cell proliferation (GO:0072124)	2022-01-05	0.251758	0.871199	0	0	4.18939	5.77837	PDGFB
regulation of inflammatory response to wounding (GO:0106014)	2022-01-05	0.251758	0.871199	0	0	4.18939	5.77837	GIT1
regulation of low-density lipoprotein particle receptor catabolic process (GO:0032803)	2022-01-05	0.251758	0.871199	0	0	4.18939	5.77837	APOE
regulation of metaphase plate congression (GO:0090235)	2022-01-05	0.251758	0.871199	0	0	4.18939	5.77837	TTL
regulation of microvillus assembly (GO:0032534)	2022-01-05	0.251758	0.871199	0	0	4.18939	5.77837	RAP1GAP
regulation of miRNA metabolic process (GO:2000628)	2022-01-05	0.251758	0.871199	0	0	4.18939	5.77837	HRAS
regulation of mitophagy (GO:1901524)	2022-01-05	0.251758	0.871199	0	0	4.18939	5.77837	SLC25A4
regulation of phosphatidylinositol biosynthetic process (GO:0010511)	2022-01-05	0.251758	0.871199	0	0	4.18939	5.77837	PDGFB
regulation of postsynaptic density organization (GO:1905874)	2022-01-05	0.251758	0.871199	0	0	4.18939	5.77837	LRFN4
regulation of protein import (GO:1904589)	2022-01-05	0.251758	0.871199	0	0	4.18939	5.77837	TGFB1
regulation of respiratory burst involved in inflammatory response (GO:0060264)	2022-01-05	0.251758	0.871199	0	0	4.18939	5.77837	RPS19
regulation of respiratory gaseous exchange by nervous system process (GO:0002087)	2022-01-05	0.251758	0.871199	0	0	4.18939	5.77837	NLGN2
regulation of skeletal muscle tissue development (GO:0048641)	2022-01-05	0.251758	0.871199	0	0	4.18939	5.77837	TGFB1
regulation of sterol transport (GO:0032371)	2022-01-05	0.251758	0.871199	0	0	4.18939	5.77837	TSPO
regulation of synapse structural plasticity (GO:0051823)	2022-01-05	0.251758	0.871199	0	0	4.18939	5.77837	SHANK3
regulation of systemic arterial blood pressure by endothelin (GO:0003100)	2022-01-05	0.251758	0.871199	0	0	4.18939	5.77837	ECE1
renal tubule development (GO:0061326)	2022-01-05	0.251758	0.871199	0	0	4.18939	5.77837	COL4A1
response to cGMP (GO:0070305)	2022-01-05	0.251758	0.871199	0	0	4.18939	5.77837	HCN2
response to fructose (GO:0009750)	2022-01-05	0.251758	0.871199	0	0	4.18939	5.77837	KHK
retina vasculature development in camera-type eye (GO:0061298)	2022-01-05	0.251758	0.871199	0	0	4.18939	5.77837	ACVR2B
ribose phosphate metabolic process (GO:0019693)	2022-01-05	0.251758	0.871199	0	0	4.18939	5.77837	NUDT14
ribosome localization (GO:0033750)	2022-01-05	0.251758	0.871199	0	0	4.18939	5.77837	EIF6
RNA import into mitochondrion (GO:0035927)	2022-01-05	0.251758	0.871199	0	0	4.18939	5.77837	TOMM20
salivary gland development (GO:0007431)	2022-01-05	0.251758	0.871199	0	0	4.18939	5.77837	TGFB1
salivary gland morphogenesis (GO:0007435)	2022-01-05	0.251758	0.871199	0	0	4.18939	5.77837	TGFB1
stress granule disassembly (GO:0035617)	2022-01-05	0.251758	0.871199	0	0	4.18939	5.77837	KLC1
tricuspid valve morphogenesis (GO:0003186)	2022-01-05	0.251758	0.871199	0	0	4.18939	5.77837	ZFPM1
embryonic skeletal system morphogenesis (GO:0048704)	2022-03-31	0.253059	0.871199	0	0	1.79636	2.46844	EIF4A3;FUZ;MEGF8
negative regulation of peptidyl-tyrosine phosphorylation (GO:0050732)	2022-03-31	0.253059	0.871199	0	0	1.79636	2.46844	SOCS1;MVP;HYAL2
positive regulation of locomotion (GO:0040017)	2022-03-31	0.253059	0.871199	0	0	1.79636	2.46844	TGFB1;AKT2;PDGFB
positive regulation of proteolysis involved in cellular protein catabolic process (GO:1903052)	2022-03-31	0.253059	0.871199	0	0	1.79636	2.46844	DDRGK1;AXIN1;CLU
positive regulation of RNA splicing (GO:0033120)	2022-03-31	0.253059	0.871199	0	0	1.79636	2.46844	SF3B4;DAZAP1;CIRBP
regulation of transmembrane receptor protein serine/threonine kinase signaling pathway (GO:0090092)	2022-03-31	0.253059	0.871199	0	0	1.79636	2.46844	EID2;TGFB1;ENG
steroid hormone biosynthetic process (GO:0120178)	2022-03-31	0.253059	0.871199	0	0	1.79636	2.46844	FDX1;FDXR;TSPO
tube closure (GO:0060606)	2022-03-31	0.253059	0.871199	0	0	1.79636	2.46844	TGFB1;PLXNB2;FUZ
vitamin transport (GO:0051180)	2022-03-31	0.253059	0.871199	0	0	1.79636	2.46844	SLC27A1;SLC52A2;SLC19A1
phospholipid metabolic process (GO:0006644)	6/76	0.256649	0.871199	0	0	1.43772	1.95537	ABHD12;GPX4;ACP6;PGP;PDXP;AGPAT3
regulation of BMP signaling pathway (GO:0030510)	6/76	0.256649	0.871199	0	0	1.43772	1.95537	RBPMS2;UBE2O;FBXL15;LEMD2;ACVR2B;ENG
regulation of cell division (GO:0051302)	6/76	0.256649	0.871199	0	0	1.43772	1.95537	SMYD5;MYC;KLHL21;PDXP;PIN1;GIT1
positive regulation of NF-kappaB transcription factor activity (GO:0051092)	11/155	0.258104	0.871199	0	0	1.28198	1.7363	RPS6KA4;TRIM8;DDRGK1;TRADD;TRIM27;RBCK1;CLU;UBA52;ZBTB7A;NFKB2;NFKBIB
regulation of cellular component organization (GO:0051128)	10/139	0.258114	0.871199	0	0	1.30083	1.76178	OGFR;PINK1;EGLN2;AP2S1;PARK7;APOE;ATF5;ATAD3A;NUBP1;PAK4
B cell differentiation (GO:0030183)	5/61	0.259444	0.871199	0	0	1.49741	2.02032	LYL1;HDAC5;TCF3;JAK3;ZBTB7A
iron ion homeostasis (GO:0055072)	5/61	0.259444	0.871199	0	0	1.49741	2.02032	MYC;BOLA2;ATP13A2;NUBP1;ISCU
regulation of DNA-templated transcription, initiation (GO:2000142)	5/61	0.259444	0.871199	0	0	1.49741	2.02032	MOV10;CEBPB;MED24;CCND1;BAX
interleukin-12-mediated signaling pathway (GO:0035722)	4/46	0.259482	0.871199	0	0	1.597	2.15446	RPLP0;BOLA2;MIF;SOD2
regulation of DNA metabolic process (GO:0051052)	4/46	0.259482	0.871199	0	0	1.597	2.15446	CDT1;MYC;ALYREF;WDR18
spliceosomal complex assembly (GO:0000245)	4/46	0.259482	0.871199	0	0	1.597	2.15446	SF3A2;PUF60;TXNL4A;SRSF9
negative regulation of mitotic cell cycle phase transition (GO:1901991)	7/92	0.261232	0.871199	0	0	1.38147	1.85441	PSMB5;PRMT2;FHL1;PSMD3;PSMB10;ZFP36L2;PSMB8
positive regulation of transmembrane receptor protein serine/threonine kinase signaling pathway (GO:0090100)	7/92	0.261232	0.871199	0	0	1.38147	1.85441	TGFB1;CITED2;GIPC1;UBE2O;FBXL15;ACVR2B;ENG
regulation of endothelial cell proliferation (GO:0001936)	7/92	0.261232	0.871199	0	0	1.38147	1.85441	ECM1;EGFL7;PDGFB;VEGFB;EMC10;NRARP;APOE
regulation of tumor necrosis factor production (GO:0032680)	9/124	0.26491	0.871199	0	0	1.31307	1.74424	FRMD8;SPHK2;DDT;NFKBIL1;CIDEA;TRIM27;MIF;CLU;PF4
cholesterol metabolic process (GO:0008203)	6/77	0.266289	0.871199	0	0	1.4174	1.87546	ABCA1;FDX1;SCAP;APOE;SCARF1;ABCG1
import into nucleus (GO:0051170)	6/77	0.266289	0.871199	0	0	1.4174	1.87546	FAM53A;NUTF2;GEMIN7;SNRPF;PHB2;SNRPB
positive regulation of tumor necrosis factor production (GO:0032760)	6/77	0.266289	0.871199	0	0	1.4174	1.87546	SPHK2;FRMD8;DDT;MIF;CLU;PF4
purine ribonucleotide metabolic process (GO:0009150)	6/77	0.266289	0.871199	0	0	1.4174	1.87546	TPST2;ACBD6;ACOT8;ACOT7;BAD;MLYCD
cardiac muscle tissue morphogenesis (GO:0055008)	3/32	0.268544	0.871199	0	0	1.73432	2.28018	TGFB1;ZFPM1;ENG
cellular response to glucose stimulus (GO:0071333)	3/32	0.268544	0.871199	0	0	1.73432	2.28018	KCNB1;PCK1;RAB11FIP2
ERBB2 signaling pathway (GO:0038128)	3/32	0.268544	0.871199	0	0	1.73432	2.28018	PTPN18;CDC37;MATK
gene silencing by miRNA (GO:0035195)	3/32	0.268544	0.871199	0	0	1.73432	2.28018	MOV10;EIF6;TARBP2
hematopoietic progenitor cell differentiation (GO:0002244)	3/32	0.268544	0.871199	0	0	1.73432	2.28018	TGFB1;TNFRSF13B;ARMC6
negative regulation of intracellular steroid hormone receptor signaling pathway (GO:0033144)	3/32	0.268544	0.871199	0	0	1.73432	2.28018	NCOR2;PHB;ZBTB7A
peptidyl-proline modification (GO:0018208)	3/32	0.268544	0.871199	0	0	1.73432	2.28018	FKBP10;NTMT1;PIN1
positive regulation of immune effector process (GO:0002699)	3/32	0.268544	0.871199	0	0	1.73432	2.28018	RPS19;PHB;PCK1
regulation of cell migration involved in sprouting angiogenesis (GO:0090049)	3/32	0.268544	0.871199	0	0	1.73432	2.28018	HDAC5;TBXA2R;GATA2
transcription initiation from RNA polymerase I promoter (GO:0006361)	3/32	0.268544	0.871199	0	0	1.73432	2.28018	POLR2E;POLR2F;GTF2H4
ubiquitin-dependent protein catabolic process (GO:0006511)	23/354	0.269283	0.871199	0	0	1.16704	1.53115	UBXN1;ADRM1;KEAP1;AGAP3;FBXO21;FBXL14;PSMB8;PSMB10;ANAPC11;RNF126;PINK1;CDC34;PSMB5;MTA1;IFI27;UBE2S;PSMD3;KCTD13;MVB12A;RBCK1;KCTD17;RNF166;RNF187
acidic amino acid transport (GO:0015800)	2022-02-18	0.269547	0.871199	0	0	2.09522	2.74686	GIPC1;SLC25A22
adenine nucleotide transport (GO:0051503)	2022-02-18	0.269547	0.871199	0	0	2.09522	2.74686	SLC25A4;SLC19A1
carbohydrate derivative transport (GO:1901264)	2022-02-18	0.269547	0.871199	0	0	2.09522	2.74686	SLC25A19;ABCG1
cellular response to glucocorticoid stimulus (GO:0071385)	2022-02-18	0.269547	0.871199	0	0	2.09522	2.74686	PCK1;ZFP36L2
high-density lipoprotein particle remodeling (GO:0034375)	2022-02-18	0.269547	0.871199	0	0	2.09522	2.74686	APOE;ABCG1
hyaluronan catabolic process (GO:0030214)	2022-02-18	0.269547	0.871199	0	0	2.09522	2.74686	TGFB1;HYAL2
intracellular estrogen receptor signaling pathway (GO:0030520)	2022-02-18	0.269547	0.871199	0	0	2.09522	2.74686	EGLN2;PPARGC1B
mitochondrial fusion (GO:0008053)	2022-02-18	0.269547	0.871199	0	0	2.09522	2.74686	BAX;PLD6
negative regulation of lipid catabolic process (GO:0050995)	2022-02-18	0.269547	0.871199	0	0	2.09522	2.74686	BSCL2;CIDEA
negative regulation of peptide hormone secretion (GO:0090278)	2022-02-18	0.269547	0.871199	0	0	2.09522	2.74686	MIDN;KCNB1
nucleotide biosynthetic process (GO:0009165)	2022-02-18	0.269547	0.871199	0	0	2.09522	2.74686	PRPSAP1;ME1
positive regulation of amyloid-beta formation (GO:1902004)	2022-02-18	0.269547	0.871199	0	0	2.09522	2.74686	CLU;ABCG1
positive regulation of cell cycle phase transition (GO:1901989)	2022-02-18	0.269547	0.871199	0	0	2.09522	2.74686	DDRGK1;PHB2
positive regulation of CREB transcription factor activity (GO:0032793)	2022-02-18	0.269547	0.871199	0	0	2.09522	2.74686	RPS6KA4;CRTC3
positive regulation of excitatory postsynaptic potential (GO:2000463)	2022-02-18	0.269547	0.871199	0	0	2.09522	2.74686	NLGN2;SHANK3
positive regulation of fatty acid metabolic process (GO:0045923)	2022-02-18	0.269547	0.871199	0	0	2.09522	2.74686	NR1H2;MLYCD
positive regulation of glial cell differentiation (GO:0045687)	2022-02-18	0.269547	0.871199	0	0	2.09522	2.74686	TGFB1;HES1
positive regulation of synaptic transmission, glutamatergic (GO:0051968)	2022-02-18	0.269547	0.871199	0	0	2.09522	2.74686	NLGN2;SHANK3
programmed necrotic cell death (GO:0097300)	2022-02-18	0.269547	0.871199	0	0	2.09522	2.74686	ITPK1;ALKBH7
protein O-linked mannosylation (GO:0035269)	2022-02-18	0.269547	0.871199	0	0	2.09522	2.74686	DPM3;POMGNT2
regulation of protein sumoylation (GO:0033233)	2022-02-18	0.269547	0.871199	0	0	2.09522	2.74686	PIAS4;PARK7
rRNA transcription (GO:0009303)	2022-02-18	0.269547	0.871199	0	0	2.09522	2.74686	TCOF1;GTF3A
synaptic transmission, glutamatergic (GO:0035249)	2022-02-18	0.269547	0.871199	0	0	2.09522	2.74686	GRIK5;SLC1A4
regulation of apoptotic process (GO:0042981)	46/742	0.270065	0.871199	0	0	1.11134	1.45484	MTCH1;CITED2;TRADD;PARK7;PHB;PHB2;CLU;KALRN;FGD1;TFPT;DDRGK1;AKT2;MYC;ARHGDIA;PIM3;ZBTB7A;JAK3;PHLDA3;BOK;EGLN2;PRMT2;CBX4;SPHK2;MGMT;BAD;GZMA;DAPK3;FZD9;CIDEA;NME2;MIF;ATAD3A;CIDEC;PINK1;PLSCR3;IRF3;JMY;AKT1S1;MAP3K10;UBE2O;BAX;NAA38;ANGPTL4;ATF5;UBA52;MAP3K11
I-kappaB kinase/NF-kappaB signaling (GO:0007249)	5/62	0.270326	0.871199	0	0	1.47106	1.92433	TRADD;NFKBIL1;RBCK1;UBA52;RELB
embryonic heart tube morphogenesis (GO:0003143)	4/47	0.272133	0.871199	0	0	1.55978	2.02999	SRF;HES1;MEGF8;ENG
positive regulation of cellular catabolic process (GO:0031331)	10/141	0.272265	0.871199	0	0	1.28083	1.66634	TRIM8;MOV10;PLEKHF1;DHRSX;BAD;AKT2;TRIM27;APOE;VGLL4;PNPLA2
negative regulation of apoptotic signaling pathway (GO:2001234)	6/78	0.276019	0.871199	0	0	1.39764	1.79916	NDUFA13;PINK1;MAZ;FZD9;PARK7;CLU
negative regulation of cellular protein metabolic process (GO:0032269)	7/94	0.278883	0.871199	0	0	1.34957	1.72335	EIF4A3;DAPK3;PCIF1;RPL13A;SAMD4B;MALSU1;APOE
regulation of protein kinase activity (GO:0045859)	8/110	0.280041	0.871199	0	0	1.31567	1.67461	RAP2B;AKT1S1;ANKRD54;PARK7;TRIM27;LAT;TARBP2;CAMKK2
response to endoplasmic reticulum stress (GO:0034976)	8/110	0.280041	0.871199	0	0	1.31567	1.67461	RCN3;CEBPB;TMEM259;DDRGK1;BAX;PIK3R2;UBXN6;BBC3
cell cycle G1/S phase transition (GO:0044843)	5/63	0.281305	0.871199	0	0	1.44562	1.8335	CDC34;CCND1;MYC;EIF4EBP1;MAP3K11
cellular response to reactive oxygen species (GO:0034614)	5/63	0.281305	0.871199	0	0	1.44562	1.8335	UCP1;ROMO1;PARK7;AGAP3;CAMKK2
positive regulation of cholesterol transport (GO:0032376)	3/33	0.284132	0.871199	0	0	1.67642	2.10947	NR1H2;ZDHHC8;APOE
regulation of cholesterol efflux (GO:0010874)	3/33	0.284132	0.871199	0	0	1.67642	2.10947	NR1H2;ZDHHC8;APOE
signal transduction by p53 class mediator (GO:0072331)	3/33	0.284132	0.871199	0	0	1.67642	2.10947	SESN2;JMY;BOK
vasculogenesis (GO:0001570)	3/33	0.284132	0.871199	0	0	1.67642	2.10947	EGFL7;TGFB1;ENG
cellular response to interleukin-12 (GO:0071349)	4/48	0.284885	0.871199	0	0	1.52425	1.91395	RPLP0;BOLA2;MIF;SOD2
purine ribonucleotide biosynthetic process (GO:0009152)	4/48	0.284885	0.871199	0	0	1.52425	1.91395	ACOT7;IMPDH1;DCAKD;ADCY6
positive regulation of proteasomal ubiquitin-dependent protein catabolic process (GO:0032436)	6/79	0.28583	0.871199	0	0	1.37842	1.72627	DDRGK1;SGTA;KEAP1;CLU;HSPBP1;DDA1
positive regulation of ubiquitin-dependent protein catabolic process (GO:2000060)	6/79	0.28583	0.871199	0	0	1.37842	1.72627	DDRGK1;AXIN1;KEAP1;CLU;HSPBP1;DDA1
aspartate family amino acid catabolic process (GO:0009068)	2022-02-19	0.29088	0.871199	0	0	1.97187	2.43495	SDSL;ALDH7A1
cardiac atrium morphogenesis (GO:0003209)	2022-02-19	0.29088	0.871199	0	0	1.97187	2.43495	ZFPM1;ENG
diol metabolic process (GO:0034311)	2022-02-19	0.29088	0.871199	0	0	1.97187	2.43495	SPR;SPHK2
DNA alkylation (GO:0006305)	2022-02-19	0.29088	0.871199	0	0	1.97187	2.43495	EHMT2;BEND3
DNA methylation or demethylation (GO:0044728)	2022-02-19	0.29088	0.871199	0	0	1.97187	2.43495	EHMT2;BEND3
glycerolipid catabolic process (GO:0046503)	2022-02-19	0.29088	0.871199	0	0	1.97187	2.43495	ABHD12;LYPLA2
mitochondrion localization (GO:0051646)	2022-02-19	0.29088	0.871199	0	0	1.97187	2.43495	MSTO1;ZBED3
N-glycan processing (GO:0006491)	2022-02-19	0.29088	0.871199	0	0	1.97187	2.43495	PRKCSH;MGAT4B
positive regulation of cellular protein catabolic process (GO:1903364)	2022-02-19	0.29088	0.871199	0	0	1.97187	2.43495	APOE;VGLL4
positive regulation of cilium assembly (GO:0045724)	2022-02-19	0.29088	0.871199	0	0	1.97187	2.43495	FUZ;KCTD17
positive regulation of G protein-coupled receptor signaling pathway (GO:0045745)	2022-02-19	0.29088	0.871199	0	0	1.97187	2.43495	MRAP;PHB
regulation of epithelial cell differentiation (GO:0030856)	2022-02-19	0.29088	0.871199	0	0	1.97187	2.43495	CEBPB;MAFF
regulation of stem cell population maintenance (GO:2000036)	2022-02-19	0.29088	0.871199	0	0	1.97187	2.43495	TAF6L;MYC
response to fatty acid (GO:0070542)	2022-02-19	0.29088	0.871199	0	0	1.97187	2.43495	PPP5C;UCP1
synaptic transmission, cholinergic (GO:0007271)	2022-02-19	0.29088	0.871199	0	0	1.97187	2.43495	ACHE;APOE
negative regulation of intrinsic apoptotic signaling pathway (GO:2001243)	5/64	0.292368	0.871199	0	0	1.42104	1.74751	NDUFA13;PINK1;PARK7;SOD2;CLU
regulation of extrinsic apoptotic signaling pathway (GO:2001236)	5/64	0.292368	0.871199	0	0	1.42104	1.74751	BCL2L12;TRADD;HYAL2;PARK7;DEDD2
adherens junction maintenance (GO:0034334)	2022-01-06	0.293932	0.871199	0	0	3.35133	4.10339	KIFC3
adiponectin-activated signaling pathway (GO:0033211)	2022-01-06	0.293932	0.871199	0	0	3.35133	4.10339	SLC27A1
aromatic amino acid transport (GO:0015801)	2022-01-06	0.293932	0.871199	0	0	3.35133	4.10339	SLC3A2
attachment of GPI anchor to protein (GO:0016255)	2022-01-06	0.293932	0.871199	0	0	3.35133	4.10339	GPAA1
blood vessel endothelial cell proliferation involved in sprouting angiogenesis (GO:0002043)	2022-01-06	0.293932	0.871199	0	0	3.35133	4.10339	NRARP
cellular response to granulocyte macrophage colony-stimulating factor stimulus (GO:0097011)	2022-01-06	0.293932	0.871199	0	0	3.35133	4.10339	ZFP36L2
choline catabolic process (GO:0042426)	2022-01-06	0.293932	0.871199	0	0	3.35133	4.10339	ALDH7A1
detection of virus (GO:0009597)	2022-01-06	0.293932	0.871199	0	0	3.35133	4.10339	ZCCHC3
double-strand break repair via classical nonhomologous end joining (GO:0097680)	2022-01-06	0.293932	0.871199	0	0	3.35133	4.10339	ZBTB7A
ear development (GO:0043583)	2022-01-06	0.293932	0.871199	0	0	3.35133	4.10339	ECE1
embryonic hindlimb morphogenesis (GO:0035116)	2022-01-06	0.293932	0.871199	0	0	3.35133	4.10339	AFF3
endoplasmic reticulum localization (GO:0051643)	2022-01-06	0.293932	0.871199	0	0	3.35133	4.10339	ZBED3
establishment of mitochondrion localization, microtubule-mediated (GO:0034643)	2022-01-06	0.293932	0.871199	0	0	3.35133	4.10339	MAP1S
establishment of planar polarity (GO:0001736)	2022-01-06	0.293932	0.871199	0	0	3.35133	4.10339	FUZ
foam cell differentiation (GO:0090077)	2022-01-06	0.293932	0.871199	0	0	3.35133	4.10339	TGFB1
free ubiquitin chain polymerization (GO:0010994)	2022-01-06	0.293932	0.871199	0	0	3.35133	4.10339	UBE2S
gastrulation with mouth forming second (GO:0001702)	2022-01-06	0.293932	0.871199	0	0	3.35133	4.10339	MEGF8
glycerol-3-phosphate metabolic process (GO:0006072)	2022-01-06	0.293932	0.871199	0	0	3.35133	4.10339	GPD1
glycosylceramide metabolic process (GO:0006677)	2022-01-06	0.293932	0.871199	0	0	3.35133	4.10339	ST6GALNAC6
guanine nucleotide transmembrane transport (GO:1903790)	2022-01-06	0.293932	0.871199	0	0	3.35133	4.10339	SLC19A1
hepatocyte differentiation (GO:0070365)	2022-01-06	0.293932	0.871199	0	0	3.35133	4.10339	PCK1
hexose import across plasma membrane (GO:0140271)	2022-01-06	0.293932	0.871199	0	0	3.35133	4.10339	SLC2A1
histone-serine phosphorylation (GO:0035404)	2022-01-06	0.293932	0.871199	0	0	3.35133	4.10339	RPS6KA4
imitative learning (GO:0098596)	2022-01-06	0.293932	0.871199	0	0	3.35133	4.10339	SHANK3
inner ear auditory receptor cell differentiation (GO:0042491)	2022-01-06	0.293932	0.871199	0	0	3.35133	4.10339	JAG2
isoleucine metabolic process (GO:0006549)	2022-01-06	0.293932	0.871199	0	0	3.35133	4.10339	SDSL
L-serine biosynthetic process (GO:0006564)	2022-01-06	0.293932	0.871199	0	0	3.35133	4.10339	PHGDH
leucine transport (GO:0015820)	2022-01-06	0.293932	0.871199	0	0	3.35133	4.10339	SLC3A2
leukocyte chemotaxis involved in inflammatory response (GO:0002232)	2022-01-06	0.293932	0.871199	0	0	3.35133	4.10339	NINJ1
lymphocyte apoptotic process (GO:0070227)	2022-01-06	0.293932	0.871199	0	0	3.35133	4.10339	BAX
macrophage derived foam cell differentiation (GO:0010742)	2022-01-06	0.293932	0.871199	0	0	3.35133	4.10339	TGFB1
maintenance of DNA repeat elements (GO:0043570)	2022-01-06	0.293932	0.871199	0	0	3.35133	4.10339	RMI2
medium-chain fatty acid biosynthetic process (GO:0051792)	2022-01-06	0.293932	0.871199	0	0	3.35133	4.10339	ACOT7
molybdopterin cofactor biosynthetic process (GO:0032324)	2022-01-06	0.293932	0.871199	0	0	3.35133	4.10339	MOCS3
mRNA 3'-splice site recognition (GO:0000389)	2022-01-06	0.293932	0.871199	0	0	3.35133	4.10339	SF3A2
mRNA 5'-splice site recognition (GO:0000395)	2022-01-06	0.293932	0.871199	0	0	3.35133	4.10339	SNRPC
negative regulation of Arp2/3 complex-mediated actin nucleation (GO:0034316)	2022-01-06	0.293932	0.871199	0	0	3.35133	4.10339	PICK1
negative regulation of cardiac muscle tissue growth (GO:0055022)	2022-01-06	0.293932	0.871199	0	0	3.35133	4.10339	VGLL4
negative regulation of CD8-positive, alpha-beta T cell activation (GO:2001186)	2022-01-06	0.293932	0.871199	0	0	3.35133	4.10339	SOCS1
negative regulation of cell size (GO:0045792)	2022-01-06	0.293932	0.871199	0	0	3.35133	4.10339	AKT1S1
negative regulation of erythrocyte differentiation (GO:0045647)	2022-01-06	0.293932	0.871199	0	0	3.35133	4.10339	LDB1
negative regulation of fat cell proliferation (GO:0070345)	2022-01-06	0.293932	0.871199	0	0	3.35133	4.10339	GATA2
negative regulation of fibroblast migration (GO:0010764)	2022-01-06	0.293932	0.871199	0	0	3.35133	4.10339	HYAL2
negative regulation of glial cell proliferation (GO:0060253)	2022-01-06	0.293932	0.871199	0	0	3.35133	4.10339	HES1
negative regulation of glucocorticoid receptor signaling pathway (GO:2000323)	2022-01-06	0.293932	0.871199	0	0	3.35133	4.10339	PHB
negative regulation of hematopoietic progenitor cell differentiation (GO:1901533)	2022-01-06	0.293932	0.871199	0	0	3.35133	4.10339	TCF15
negative regulation of lens fiber cell differentiation (GO:1902747)	2022-01-06	0.293932	0.871199	0	0	3.35133	4.10339	SPRY1
negative regulation of lipoprotein lipase activity (GO:0051005)	2022-01-06	0.293932	0.871199	0	0	3.35133	4.10339	ANGPTL4
negative regulation of sequestering of triglyceride (GO:0010891)	2022-01-06	0.293932	0.871199	0	0	3.35133	4.10339	PNPLA2
negative regulation of SMAD protein signal transduction (GO:0060392)	2022-01-06	0.293932	0.871199	0	0	3.35133	4.10339	FAM89B
neuroblast proliferation (GO:0007405)	2022-01-06	0.293932	0.871199	0	0	3.35133	4.10339	PLXNB2
peripheral nervous system neuron development (GO:0048935)	2022-01-06	0.293932	0.871199	0	0	3.35133	4.10339	RUNX3
positive regulation of activin receptor signaling pathway (GO:0032927)	2022-01-06	0.293932	0.871199	0	0	3.35133	4.10339	ACVR2B
positive regulation of anion transport (GO:1903793)	2022-01-06	0.293932	0.871199	0	0	3.35133	4.10339	CEBPB
positive regulation of autophagy of mitochondrion in response to mitochondrial depolarization (GO:1904925)	2022-01-06	0.293932	0.871199	0	0	3.35133	4.10339	PINK1
positive regulation of endoplasmic reticulum stress-induced intrinsic apoptotic signaling pathway (GO:1902237)	2022-01-06	0.293932	0.871199	0	0	3.35133	4.10339	BOK
positive regulation of fever generation (GO:0031622)	2022-01-06	0.293932	0.871199	0	0	3.35133	4.10339	PTGER3
positive regulation of focal adhesion disassembly (GO:0120183)	2022-01-06	0.293932	0.871199	0	0	3.35133	4.10339	ARF6
positive regulation of gonad development (GO:1905941)	2022-01-06	0.293932	0.871199	0	0	3.35133	4.10339	CITED2
positive regulation of histone phosphorylation (GO:0033129)	2022-01-06	0.293932	0.871199	0	0	3.35133	4.10339	RPS6KA4
positive regulation of I-kappaB phosphorylation (GO:1903721)	2022-01-06	0.293932	0.871199	0	0	3.35133	4.10339	DDRGK1
positive regulation of kidney development (GO:0090184)	2022-01-06	0.293932	0.871199	0	0	3.35133	4.10339	MYC
positive regulation of killing of cells of other organism (GO:0051712)	2022-01-06	0.293932	0.871199	0	0	3.35133	4.10339	PRF1
positive regulation of male gonad development (GO:2000020)	2022-01-06	0.293932	0.871199	0	0	3.35133	4.10339	CITED2
positive regulation of sterol transport (GO:0032373)	2022-01-06	0.293932	0.871199	0	0	3.35133	4.10339	NR1H2
proline transport (GO:0015824)	2022-01-06	0.293932	0.871199	0	0	3.35133	4.10339	SLC1A4
protein K27-linked ubiquitination (GO:0044314)	2022-01-06	0.293932	0.871199	0	0	3.35133	4.10339	UBE2S
protein K29-linked ubiquitination (GO:0035519)	2022-01-06	0.293932	0.871199	0	0	3.35133	4.10339	UBE2S
protein localization to nuclear envelope (GO:0090435)	2022-01-06	0.293932	0.871199	0	0	3.35133	4.10339	NUTF2
protein localization to nucleolus (GO:1902570)	2022-01-06	0.293932	0.871199	0	0	3.35133	4.10339	RRS1
protein localization to perinuclear region of cytoplasm (GO:1905719)	2022-01-06	0.293932	0.871199	0	0	3.35133	4.10339	HOOK2
protein sulfation (GO:0006477)	2022-01-06	0.293932	0.871199	0	0	3.35133	4.10339	TPST2
protein ufmylation (GO:0071569)	2022-01-06	0.293932	0.871199	0	0	3.35133	4.10339	DDRGK1
protein-DNA complex subunit organization (GO:0071824)	2022-01-06	0.293932	0.871199	0	0	3.35133	4.10339	MYC
protein-DNA covalent cross-linking repair (GO:0106300)	2022-01-06	0.293932	0.871199	0	0	3.35133	4.10339	TEX264
proton-transporting V-type ATPase complex assembly (GO:0070070)	2022-01-06	0.293932	0.871199	0	0	3.35133	4.10339	TMEM9
purine nucleobase biosynthetic process (GO:0009113)	2022-01-06	0.293932	0.871199	0	0	3.35133	4.10339	SHMT2
radial glial cell differentiation (GO:0060019)	2022-01-06	0.293932	0.871199	0	0	3.35133	4.10339	HES1
regulation of blood vessel remodeling (GO:0060312)	2022-01-06	0.293932	0.871199	0	0	3.35133	4.10339	TGFB1
regulation of cardiac muscle hypertrophy in response to stress (GO:1903242)	2022-01-06	0.293932	0.871199	0	0	3.35133	4.10339	LMNA
regulation of digestive system process (GO:0044058)	2022-01-06	0.293932	0.871199	0	0	3.35133	4.10339	TYMP
regulation of endothelial cell-matrix adhesion via fibronectin (GO:1904904)	2022-01-06	0.293932	0.871199	0	0	3.35133	4.10339	RRAS
regulation of excitatory synapse assembly (GO:1904889)	2022-01-06	0.293932	0.871199	0	0	3.35133	4.10339	LRFN4
regulation of focal adhesion disassembly (GO:0120182)	2022-01-06	0.293932	0.871199	0	0	3.35133	4.10339	ARF6
regulation of glomerular filtration (GO:0003093)	2022-01-06	0.293932	0.871199	0	0	3.35133	4.10339	PDGFB
regulation of glutamate receptor signaling pathway (GO:1900449)	2022-01-06	0.293932	0.871199	0	0	3.35133	4.10339	SHANK3
regulation of keratinocyte apoptotic process (GO:1902172)	2022-01-06	0.293932	0.871199	0	0	3.35133	4.10339	PIAS4
regulation of long-chain fatty acid import across plasma membrane (GO:0010746)	2022-01-06	0.293932	0.871199	0	0	3.35133	4.10339	AKT2
regulation of mast cell chemotaxis (GO:0060753)	2022-01-06	0.293932	0.871199	0	0	3.35133	4.10339	VEGFB
regulation of membrane tubulation (GO:1903525)	2022-01-06	0.293932	0.871199	0	0	3.35133	4.10339	PLEKHM2
regulation of pro-B cell differentiation (GO:2000973)	2022-01-06	0.293932	0.871199	0	0	3.35133	4.10339	HES1
regulation of protein autoubiquitination (GO:1902498)	2022-01-06	0.293932	0.871199	0	0	3.35133	4.10339	MTA1
regulation of protein depolymerization (GO:1901879)	2022-01-06	0.293932	0.871199	0	0	3.35133	4.10339	MAP1S
regulation of thymocyte apoptotic process (GO:0070243)	2022-01-06	0.293932	0.871199	0	0	3.35133	4.10339	JAK3
regulation of transmission of nerve impulse (GO:0051969)	2022-01-06	0.293932	0.871199	0	0	3.35133	4.10339	TYMP
release of sequestered calcium ion into cytosol by sarcoplasmic reticulum (GO:0014808)	2022-01-06	0.293932	0.871199	0	0	3.35133	4.10339	RYR1
replication-born double-strand break repair via sister chromatid exchange (GO:1990414)	2022-01-06	0.293932	0.871199	0	0	3.35133	4.10339	REC8
response to catecholamine (GO:0071869)	2022-01-06	0.293932	0.871199	0	0	3.35133	4.10339	ADCY6
response to granulocyte macrophage colony-stimulating factor (GO:0097012)	2022-01-06	0.293932	0.871199	0	0	3.35133	4.10339	ZFP36L2
response to manganese ion (GO:0010042)	2022-01-06	0.293932	0.871199	0	0	3.35133	4.10339	ATP13A2
ruffle assembly (GO:0097178)	2022-01-06	0.293932	0.871199	0	0	3.35133	4.10339	ARF6
snoRNA localization (GO:0048254)	2022-01-06	0.293932	0.871199	0	0	3.35133	4.10339	FBL
taurine metabolic process (GO:0019530)	2022-01-06	0.293932	0.871199	0	0	3.35133	4.10339	CDO1
transcription-dependent tethering of RNA polymerase II gene DNA at nuclear periphery (GO:0000972)	2022-01-06	0.293932	0.871199	0	0	3.35133	4.10339	LDB1
tRNA pseudouridine synthesis (GO:0031119)	2022-01-06	0.293932	0.871199	0	0	3.35133	4.10339	PUSL1
type B pancreatic cell proliferation (GO:0044342)	2022-01-06	0.293932	0.871199	0	0	3.35133	4.10339	BAD
vacuole organization (GO:0007033)	2022-01-06	0.293932	0.871199	0	0	3.35133	4.10339	ATP13A2
venous blood vessel morphogenesis (GO:0048845)	2022-01-06	0.293932	0.871199	0	0	3.35133	4.10339	ENG
vocal learning (GO:0042297)	2022-01-06	0.293932	0.871199	0	0	3.35133	4.10339	SHANK3
lipid biosynthetic process (GO:0008610)	6/80	0.295715	0.871199	0	0	1.35972	1.65662	SREBF1;NDUFAB1;FDXR;MLYCD;MCAT;AGPAT3
regulation of fat cell differentiation (GO:0045598)	6/80	0.295715	0.871199	0	0	1.35972	1.65662	CEBPB;TGFB1;CCDC85B;GATA2;ZFPM1;ZFP36L2
cell-substrate junction assembly (GO:0007044)	3/34	0.299792	0.871199	0	0	1.62226	1.95428	RCC2;TRIP6;PLEC
epithelial tube morphogenesis (GO:0060562)	3/34	0.299792	0.871199	0	0	1.62226	1.95428	COL4A1;HES1;MEGF8
negative regulation of mitochondrion organization (GO:0010823)	3/34	0.299792	0.871199	0	0	1.62226	1.95428	PINK1;FZD9;CLU
neural tube closure (GO:0001843)	3/34	0.299792	0.871199	0	0	1.62226	1.95428	TGFB1;PLXNB2;FUZ
phosphatidylserine metabolic process (GO:0006658)	3/34	0.299792	0.871199	0	0	1.62226	1.95428	ABHD12;SLC27A1;ABHD16A
positive regulation of telomerase activity (GO:0051973)	3/34	0.299792	0.871199	0	0	1.62226	1.95428	PARM1;MYC;MAP2K7
protein insertion into membrane (GO:0051205)	3/34	0.299792	0.871199	0	0	1.62226	1.95428	GRIN3B;SGTA;GET4
regulation of glucose metabolic process (GO:0010906)	3/34	0.299792	0.871199	0	0	1.62226	1.95428	AKT2;MLYCD;KHK
regulation of programmed cell death (GO:0043067)	13/194	0.299814	0.871199	0	0	1.20513	1.45169	DAPK3;CIDEA;NME2;PHB;CLU;CIDEC;PINK1;PLSCR3;IRF3;AKT1S1;BAX;ZBTB7A;JAK3
mitotic G1 DNA damage checkpoint signaling (GO:0031571)	5/65	0.303504	0.871199	0	0	1.39728	1.66606	CCND1;PRMT1;PCBP4;BAX;FBXO31
activation of cysteine-type endopeptidase activity involved in apoptotic process (GO:0006919)	6/81	0.305665	0.871199	0	0	1.34152	1.59005	MTCH1;BAD;TRADD;BAX;BBC3;BOK
positive regulation of tumor necrosis factor superfamily cytokine production (GO:1903557)	6/81	0.305665	0.871199	0	0	1.34152	1.59005	SPHK2;FRMD8;DDT;MIF;CLU;PF4
regulation of MAP kinase activity (GO:0043405)	7/97	0.305882	0.871199	0	0	1.30438	1.54511	TGFB1;HYAL2;PDGFB;SPRY1;APOE;HRAS;DUSP7
amino acid transport (GO:0006865)	4/50	0.310626	0.871199	0	0	1.45782	1.70443	SLC1A4;SLC3A2;SLC1A5;SLC25A47
regulation of generation of precursor metabolites and energy (GO:0043467)	4/50	0.310626	0.871199	0	0	1.45782	1.70443	EIF6;NOA1;ZBTB7A;KHK
adaptive immune response based on somatic recombination of immune receptors built from immunoglobulin superfamily domains (GO:0002460)	2022-02-20	0.31213	0.871199	0	0	1.86222	2.16825	PHB;GNL1
branched-chain amino acid catabolic process (GO:0009083)	2022-02-20	0.31213	0.871199	0	0	1.86222	2.16825	BCKDHA;MCCC2
branched-chain amino acid metabolic process (GO:0009081)	2022-02-20	0.31213	0.871199	0	0	1.86222	2.16825	BCKDHA;MCCC2
cardiac epithelial to mesenchymal transition (GO:0060317)	2022-02-20	0.31213	0.871199	0	0	1.86222	2.16825	SPRY1;ENG
cardiac ventricle development (GO:0003231)	2022-02-20	0.31213	0.871199	0	0	1.86222	2.16825	HES1;ENG
cellular modified amino acid biosynthetic process (GO:0042398)	2022-02-20	0.31213	0.871199	0	0	1.86222	2.16825	SLC27A1;FPGS
cellular response to interferon-beta (GO:0035458)	2022-02-20	0.31213	0.871199	0	0	1.86222	2.16825	NDUFA13;CDC34
endoplasmic reticulum calcium ion homeostasis (GO:0032469)	2022-02-20	0.31213	0.871199	0	0	1.86222	2.16825	BAX;KCTD17
energy reserve metabolic process (GO:0006112)	2022-02-20	0.31213	0.871199	0	0	1.86222	2.16825	ADRB3;MYC
fatty acid transport (GO:0015908)	2022-02-20	0.31213	0.871199	0	0	1.86222	2.16825	SLC27A1;APOE
ganglioside metabolic process (GO:0001573)	2022-02-20	0.31213	0.871199	0	0	1.86222	2.16825	ST6GALNAC4;ST6GALNAC6
insulin secretion (GO:0030073)	2022-02-20	0.31213	0.871199	0	0	1.86222	2.16825	PARK7;RAB11FIP2
positive regulation of G2/M transition of mitotic cell cycle (GO:0010971)	2022-02-20	0.31213	0.871199	0	0	1.86222	2.16825	CCND1;RCC2
positive regulation of peptidyl-lysine acetylation (GO:2000758)	2022-02-20	0.31213	0.871199	0	0	1.86222	2.16825	RPS6KA4;RUVBL2
post-transcriptional gene silencing by RNA (GO:0035194)	2022-02-20	0.31213	0.871199	0	0	1.86222	2.16825	MOV10;EIF6
regulation of smooth muscle contraction (GO:0006940)	2022-02-20	0.31213	0.871199	0	0	1.86222	2.16825	SRF;DAPK3
positive regulation of cellular component organization (GO:0051130)	8/114	0.31337	0.871199	0	0	1.26575	1.46874	CDT1;TGFB1;PLEKHM2;BAX;PARK7;APOE;CLU;SHANK3
cellular response to nutrient levels (GO:0031669)	5/66	0.314702	0.871199	0	0	1.3743	1.58887	SREBF1;MAP1LC3A;KCNB1;EHMT2;GAS2L1
ERBB signaling pathway (GO:0038127)	5/66	0.314702	0.871199	0	0	1.3743	1.58887	PTPN18;TGFB1;CDC37;MVP;MATK
negative regulation of G2/M transition of mitotic cell cycle (GO:0010972)	5/66	0.314702	0.871199	0	0	1.3743	1.58887	PSMB5;FHL1;PSMD3;PSMB10;PSMB8
negative regulation of neuron death (GO:1901215)	7/98	0.314997	0.871199	0	0	1.28997	1.49016	PINK1;FZD9;ATP13A2;PARK7;APOE;NENF;SOD2
RNA splicing (GO:0008380)	7/98	0.314997	0.871199	0	0	1.28997	1.49016	SF3B4;ZMAT5;RP9;SNRPF;TXNL4A;LSM4;SNRPB
oxoacid metabolic process (GO:0043436)	3/35	0.315494	0.871199	0	0	1.57148	1.81289	TPST2;GRHPR;MIF
positive regulation of cell cycle G1/S phase transition (GO:1902808)	3/35	0.315494	0.871199	0	0	1.57148	1.81289	CCND1;DDRGK1;PHB2
regulation of JUN kinase activity (GO:0043506)	3/35	0.315494	0.871199	0	0	1.57148	1.81289	MAP3K10;MAP3K11;MAPK8IP1
regulation of lipid biosynthetic process (GO:0046890)	3/35	0.315494	0.871199	0	0	1.57148	1.81289	EIF6;APOE;PCK1
regulation of trans-synaptic signaling (GO:0099177)	3/35	0.315494	0.871199	0	0	1.57148	1.81289	NLGN2;GRIK5;CACNA1A
positive regulation of protein ubiquitination (GO:0031398)	6/82	0.315673	0.871199	0	0	1.32379	1.5264	PINK1;MTA1;AXIN1;PIN1;RPS2;HSPBP1
cholesterol transport (GO:0030301)	4/51	0.323581	0.871199	0	0	1.42673	1.60978	ABCA1;APOE;CLU;ABCG1
DNA duplex unwinding (GO:0032508)	4/51	0.323581	0.871199	0	0	1.42673	1.60978	PURA;HMGA1;UBA52;GTF2H4
regulation of smoothened signaling pathway (GO:0008589)	4/51	0.323581	0.871199	0	0	1.42673	1.60978	EVC;SUFU;FUZ;MEGF8
positive regulation of stress-activated MAPK cascade (GO:0032874)	7/99	0.324161	0.871199	0	0	1.27588	1.4373	PRMT1;AXIN1;MAP3K10;EMC10;HRAS;MAP3K11;MAPK8IP1
positive regulation of catabolic process (GO:0009896)	5/67	0.325953	0.871199	0	0	1.35206	1.51567	APC2;NDUFA13;EGLN2;AXIN1;OAZ1
negative regulation of canonical Wnt signaling pathway (GO:0090090)	11/165	0.326894	0.871199	0	0	1.19809	1.33961	APC2;PSMB5;FRMD8;RUVBL2;PSMD3;AXIN1;FUZ;APOE;LZTS2;PSMB10;PSMB8
positive regulation of angiogenesis (GO:0045766)	8/116	0.330329	0.871199	0	0	1.24218	1.37592	ECM1;RRAS;NINJ1;VEGFB;EMC10;ANGPTL4;GATA2;PAK4
regulation of protein-containing complex assembly (GO:0043254)	8/116	0.330329	0.871199	0	0	1.24218	1.37592	ABCA1;CDT1;PINK1;TGFB1;BAX;PARK7;APOE;CLU
embryonic limb morphogenesis (GO:0030326)	3/36	0.331209	0.871199	0	0	1.52378	1.68378	ECE1;AFF3;MEGF8
macrophage activation (GO:0042116)	3/36	0.331209	0.871199	0	0	1.52378	1.68378	SBNO2;CRTC3;CLU
positive regulation of bone mineralization (GO:0030501)	3/36	0.331209	0.871199	0	0	1.52378	1.68378	TGFB1;FZD9;ACVR2B
beta-catenin destruction complex disassembly (GO:1904886)	2022-02-21	0.333238	0.871199	0	0	1.76412	1.93858	FRAT2;AXIN1
extrinsic apoptotic signaling pathway in absence of ligand (GO:0097192)	2022-02-21	0.333238	0.871199	0	0	1.76412	1.93858	BAX;BOK
focal adhesion assembly (GO:0048041)	2022-02-21	0.333238	0.871199	0	0	1.76412	1.93858	RCC2;TRIP6
mitochondrial calcium ion transmembrane transport (GO:0006851)	2022-02-21	0.333238	0.871199	0	0	1.76412	1.93858	PHB;PHB2
negative regulation of protein localization to plasma membrane (GO:1903077)	2022-02-21	0.333238	0.871199	0	0	1.76412	1.93858	MRAP;TGFB1
negative regulation of response to wounding (GO:1903035)	2022-02-21	0.333238	0.871199	0	0	1.76412	1.93858	PTPRS;GIT1
regulation of cell-substrate junction assembly (GO:0090109)	2022-02-21	0.333238	0.871199	0	0	1.76412	1.93858	LDB1;DAPK3
regulation of cholesterol metabolic process (GO:0090181)	2022-02-21	0.333238	0.871199	0	0	1.76412	1.93858	SREBF1;APOE
regulation of fibroblast migration (GO:0010762)	2022-02-21	0.333238	0.871199	0	0	1.76412	1.93858	TGFB1;HYAL2
regulation of lipoprotein lipase activity (GO:0051004)	2022-02-21	0.333238	0.871199	0	0	1.76412	1.93858	NR1H2;ANGPTL4
acylglycerol acyl-chain remodeling (GO:0036155)	2022-01-07	0.333731	0.871199	0	0	2.79263	3.06469	PNPLA2
adenylate cyclase-activating dopamine receptor signaling pathway (GO:0007191)	2022-01-07	0.333731	0.871199	0	0	2.79263	3.06469	GNAS
aldehyde catabolic process (GO:0046185)	2022-01-07	0.333731	0.871199	0	0	2.79263	3.06469	PDXP
aspartate transmembrane transport (GO:0015810)	2022-01-07	0.333731	0.871199	0	0	2.79263	3.06469	SLC25A22
atrioventricular valve formation (GO:0003190)	2022-01-07	0.333731	0.871199	0	0	2.79263	3.06469	ZFPM1
cation homeostasis (GO:0055080)	2022-01-07	0.333731	0.871199	0	0	2.79263	3.06469	ATP13A2
cellular cation homeostasis (GO:0030003)	2022-01-07	0.333731	0.871199	0	0	2.79263	3.06469	ATP13A2
cellular ion homeostasis (GO:0006873)	2022-01-07	0.333731	0.871199	0	0	2.79263	3.06469	ATP13A2
cellular response to caffeine (GO:0071313)	2022-01-07	0.333731	0.871199	0	0	2.79263	3.06469	RYR1
cellular response to interleukin-18 (GO:0071351)	2022-01-07	0.333731	0.871199	0	0	2.79263	3.06469	PDGFB
cellular response to monoamine stimulus (GO:0071868)	2022-01-07	0.333731	0.871199	0	0	2.79263	3.06469	ADCY6
cellular response to prostaglandin E stimulus (GO:0071380)	2022-01-07	0.333731	0.871199	0	0	2.79263	3.06469	ADCY6
chemical homeostasis within a tissue (GO:0048875)	2022-01-07	0.333731	0.871199	0	0	2.79263	3.06469	RCN3
chylomicron remnant clearance (GO:0034382)	2022-01-07	0.333731	0.871199	0	0	2.79263	3.06469	APOE
citrulline metabolic process (GO:0000052)	2022-01-07	0.333731	0.871199	0	0	2.79263	3.06469	CAD
cleavage furrow formation (GO:0036089)	2022-01-07	0.333731	0.871199	0	0	2.79263	3.06469	SPIRE2
creatine metabolic process (GO:0006600)	2022-01-07	0.333731	0.871199	0	0	2.79263	3.06469	CKB
cyclic nucleotide transport (GO:0070729)	2022-01-07	0.333731	0.871199	0	0	2.79263	3.06469	SLC19A1
death-inducing signaling complex assembly (GO:0071550)	2022-01-07	0.333731	0.871199	0	0	2.79263	3.06469	TRADD
detection of stimulus involved in sensory perception of pain (GO:0062149)	2022-01-07	0.333731	0.871199	0	0	2.79263	3.06469	TMEM120A
determination of digestive tract left/right asymmetry (GO:0071907)	2022-01-07	0.333731	0.871199	0	0	2.79263	3.06469	MEGF8
DNA ligation (GO:0006266)	2022-01-07	0.333731	0.871199	0	0	2.79263	3.06469	MGMT
dorsal aorta development (GO:0035907)	2022-01-07	0.333731	0.871199	0	0	2.79263	3.06469	ENG
dorsal aorta morphogenesis (GO:0035912)	2022-01-07	0.333731	0.871199	0	0	2.79263	3.06469	ENG
endothelial cell morphogenesis (GO:0001886)	2022-01-07	0.333731	0.871199	0	0	2.79263	3.06469	COL18A1
flavin-containing compound metabolic process (GO:0042726)	2022-01-07	0.333731	0.871199	0	0	2.79263	3.06469	SLC52A2
gland morphogenesis (GO:0022612)	2022-01-07	0.333731	0.871199	0	0	2.79263	3.06469	TGFB1
glyceraldehyde-3-phosphate metabolic process (GO:0019682)	2022-01-07	0.333731	0.871199	0	0	2.79263	3.06469	KHK
hindlimb morphogenesis (GO:0035137)	2022-01-07	0.333731	0.871199	0	0	2.79263	3.06469	AFF3
histone H3-K14 acetylation (GO:0044154)	2022-01-07	0.333731	0.871199	0	0	2.79263	3.06469	BRD1
histone H3-K9 methylation (GO:0051567)	2022-01-07	0.333731	0.871199	0	0	2.79263	3.06469	BEND3
inhibition of cysteine-type endopeptidase activity (GO:0097340)	2022-01-07	0.333731	0.871199	0	0	2.79263	3.06469	BCL2L12
insulin secretion involved in cellular response to glucose stimulus (GO:0035773)	2022-01-07	0.333731	0.871199	0	0	2.79263	3.06469	RAB11FIP2
interleukin-18-mediated signaling pathway (GO:0035655)	2022-01-07	0.333731	0.871199	0	0	2.79263	3.06469	PDGFB
L-alanine transport (GO:0015808)	2022-01-07	0.333731	0.871199	0	0	2.79263	3.06469	SLC1A4
L-methionine salvage (GO:0071267)	2022-01-07	0.333731	0.871199	0	0	2.79263	3.06469	MRI1
leucine metabolic process (GO:0006551)	2022-01-07	0.333731	0.871199	0	0	2.79263	3.06469	MCCC2
long-term synaptic depression (GO:0060292)	2022-01-07	0.333731	0.871199	0	0	2.79263	3.06469	PICK1
maintenance of synapse structure (GO:0099558)	2022-01-07	0.333731	0.871199	0	0	2.79263	3.06469	CHCHD10
malate metabolic process (GO:0006108)	2022-01-07	0.333731	0.871199	0	0	2.79263	3.06469	ME1
membrane biogenesis (GO:0044091)	2022-01-07	0.333731	0.871199	0	0	2.79263	3.06469	PEX16
miRNA loading onto RISC involved in gene silencing by miRNA (GO:0035280)	2022-01-07	0.333731	0.871199	0	0	2.79263	3.06469	TARBP2
mitochondrial DNA metabolic process (GO:0032042)	2022-01-07	0.333731	0.871199	0	0	2.79263	3.06469	LONP1
modulation by symbiont of host apoptotic process (GO:0052150)	2022-01-07	0.333731	0.871199	0	0	2.79263	3.06469	TRIM27
modulation by symbiont of host defense response (GO:0052031)	2022-01-07	0.333731	0.871199	0	0	2.79263	3.06469	UBA52
negative regulation of axon regeneration (GO:0048681)	2022-01-07	0.333731	0.871199	0	0	2.79263	3.06469	PTPRS
negative regulation of dendritic spine development (GO:0061000)	2022-01-07	0.333731	0.871199	0	0	2.79263	3.06469	PTPRS
negative regulation of digestive system process (GO:0060457)	2022-01-07	0.333731	0.871199	0	0	2.79263	3.06469	PTGER3
negative regulation of double-strand break repair via nonhomologous end joining (GO:2001033)	2022-01-07	0.333731	0.871199	0	0	2.79263	3.06469	NUDT16L1
negative regulation of epidermal cell differentiation (GO:0045605)	2022-01-07	0.333731	0.871199	0	0	2.79263	3.06469	HOXA7
negative regulation of interferon-gamma-mediated signaling pathway (GO:0060336)	2022-01-07	0.333731	0.871199	0	0	2.79263	3.06469	NR1H2
negative regulation of mitochondrial outer membrane permeabilization involved in apoptotic signaling pathway (GO:1901029)	2022-01-07	0.333731	0.871199	0	0	2.79263	3.06469	FZD9
negative regulation of oligodendrocyte differentiation (GO:0048715)	2022-01-07	0.333731	0.871199	0	0	2.79263	3.06469	HES1
negative regulation of protein import (GO:1904590)	2022-01-07	0.333731	0.871199	0	0	2.79263	3.06469	SUFU
negative regulation of protein import into nucleus (GO:0042308)	2022-01-07	0.333731	0.871199	0	0	2.79263	3.06469	SUFU
negative regulation of protein sumoylation (GO:0033234)	2022-01-07	0.333731	0.871199	0	0	2.79263	3.06469	PARK7
negative regulation of response to interferon-gamma (GO:0060331)	2022-01-07	0.333731	0.871199	0	0	2.79263	3.06469	NR1H2
negative regulation of stress-activated protein kinase signaling cascade (GO:0070303)	2022-01-07	0.333731	0.871199	0	0	2.79263	3.06469	MYC
negative regulation of striated muscle tissue development (GO:0045843)	2022-01-07	0.333731	0.871199	0	0	2.79263	3.06469	TGFB1
negative regulation of T cell apoptotic process (GO:0070233)	2022-01-07	0.333731	0.871199	0	0	2.79263	3.06469	JAK3
nucleobase biosynthetic process (GO:0046112)	2022-01-07	0.333731	0.871199	0	0	2.79263	3.06469	SHMT2
oxygen transport (GO:0015671)	2022-01-07	0.333731	0.871199	0	0	2.79263	3.06469	MYC
pharyngeal arch artery morphogenesis (GO:0061626)	2022-01-07	0.333731	0.871199	0	0	2.79263	3.06469	HES1
polyamine biosynthetic process (GO:0006596)	2022-01-07	0.333731	0.871199	0	0	2.79263	3.06469	SRM
positive regulation by symbiont of host autophagy (GO:0075044)	2022-01-07	0.333731	0.871199	0	0	2.79263	3.06469	PHB2
positive regulation of amyloid-beta clearance (GO:1900223)	2022-01-07	0.333731	0.871199	0	0	2.79263	3.06469	APOE
positive regulation of cardiac epithelial to mesenchymal transition (GO:0062043)	2022-01-07	0.333731	0.871199	0	0	2.79263	3.06469	ENG
positive regulation of cardiac muscle cell differentiation (GO:2000727)	2022-01-07	0.333731	0.871199	0	0	2.79263	3.06469	TGFB1
positive regulation of catecholamine secretion (GO:0033605)	2022-01-07	0.333731	0.871199	0	0	2.79263	3.06469	KCNB1
positive regulation of ER-associated ubiquitin-dependent protein catabolic process (GO:1903071)	2022-01-07	0.333731	0.871199	0	0	2.79263	3.06469	SGTA
positive regulation of humoral immune response (GO:0002922)	2022-01-07	0.333731	0.871199	0	0	2.79263	3.06469	PHB
positive regulation of interleukin-5 production (GO:0032754)	2022-01-07	0.333731	0.871199	0	0	2.79263	3.06469	CRLF2
positive regulation of IRE1-mediated unfolded protein response (GO:1903896)	2022-01-07	0.333731	0.871199	0	0	2.79263	3.06469	BAX
positive regulation of microtubule nucleation (GO:0090063)	2022-01-07	0.333731	0.871199	0	0	2.79263	3.06469	GIT1
positive regulation of miRNA metabolic process (GO:2000630)	2022-01-07	0.333731	0.871199	0	0	2.79263	3.06469	HRAS
positive regulation of mitophagy in response to mitochondrial depolarization (GO:0098779)	2022-01-07	0.333731	0.871199	0	0	2.79263	3.06469	PINK1
positive regulation of receptor catabolic process (GO:2000646)	2022-01-07	0.333731	0.871199	0	0	2.79263	3.06469	APOE
positive regulation of respiratory burst (GO:0060267)	2022-01-07	0.333731	0.871199	0	0	2.79263	3.06469	RPS19
positive regulation of synaptic transmission, GABAergic (GO:0032230)	2022-01-07	0.333731	0.871199	0	0	2.79263	3.06469	NLGN2
positive regulation of urine volume (GO:0035810)	2022-01-07	0.333731	0.871199	0	0	2.79263	3.06469	HYAL2
positive regulation of vesicle fusion (GO:0031340)	2022-01-07	0.333731	0.871199	0	0	2.79263	3.06469	AKT2
pyrimidine ribonucleotide biosynthetic process (GO:0009220)	2022-01-07	0.333731	0.871199	0	0	2.79263	3.06469	CAD
pyrimidine-containing compound biosynthetic process (GO:0072528)	2022-01-07	0.333731	0.871199	0	0	2.79263	3.06469	CAD
regulation of chromatin assembly or disassembly (GO:0001672)	2022-01-07	0.333731	0.871199	0	0	2.79263	3.06469	MAP1S
regulation of extracellular matrix assembly (GO:1901201)	2022-01-07	0.333731	0.871199	0	0	2.79263	3.06469	TGFB1
regulation of fat cell proliferation (GO:0070344)	2022-01-07	0.333731	0.871199	0	0	2.79263	3.06469	GATA2
regulation of glucocorticoid receptor signaling pathway (GO:2000322)	2022-01-07	0.333731	0.871199	0	0	2.79263	3.06469	PHB
regulation of histone deacetylase activity (GO:1901725)	2022-01-07	0.333731	0.871199	0	0	2.79263	3.06469	SPHK2
regulation of I-kappaB phosphorylation (GO:1903719)	2022-01-07	0.333731	0.871199	0	0	2.79263	3.06469	DDRGK1
regulation of lens fiber cell differentiation (GO:1902746)	2022-01-07	0.333731	0.871199	0	0	2.79263	3.06469	SPRY1
regulation of lysosomal protein catabolic process (GO:1905165)	2022-01-07	0.333731	0.871199	0	0	2.79263	3.06469	ATP13A2
regulation of male gonad development (GO:2000018)	2022-01-07	0.333731	0.871199	0	0	2.79263	3.06469	CITED2
regulation of mesenchymal stem cell differentiation (GO:2000739)	2022-01-07	0.333731	0.871199	0	0	2.79263	3.06469	LTBP3
regulation of metallopeptidase activity (GO:1905048)	2022-01-07	0.333731	0.871199	0	0	2.79263	3.06469	DDRGK1
regulation of muscle organ development (GO:0048634)	2022-01-07	0.333731	0.871199	0	0	2.79263	3.06469	TGFB1
regulation of NAD(P)H oxidase activity (GO:0033860)	2022-01-07	0.333731	0.871199	0	0	2.79263	3.06469	PARK7
regulation of norepinephrine secretion (GO:0014061)	2022-01-07	0.333731	0.871199	0	0	2.79263	3.06469	KCNB1
regulation of oxidative stress-induced neuron intrinsic apoptotic signaling pathway (GO:1903376)	2022-01-07	0.333731	0.871199	0	0	2.79263	3.06469	PARK7
regulation of respiratory system process (GO:0044065)	2022-01-07	0.333731	0.871199	0	0	2.79263	3.06469	NLGN2
regulation of striated muscle cell differentiation (GO:0051153)	2022-01-07	0.333731	0.871199	0	0	2.79263	3.06469	HDAC5
regulation of T-helper 1 cell differentiation (GO:0045625)	2022-01-07	0.333731	0.871199	0	0	2.79263	3.06469	JAK3
regulation of transcription from RNA polymerase II promoter involved in myocardial precursor cell differentiation (GO:0003256)	2022-01-07	0.333731	0.871199	0	0	2.79263	3.06469	SRF
regulation of vascular associated smooth muscle cell apoptotic process (GO:1905459)	2022-01-07	0.333731	0.871199	0	0	2.79263	3.06469	SOD2
release of sequestered calcium ion into cytosol by endoplasmic reticulum (GO:1903514)	2022-01-07	0.333731	0.871199	0	0	2.79263	3.06469	RYR1
response to alkaloid (GO:0043279)	2022-01-07	0.333731	0.871199	0	0	2.79263	3.06469	RYR1
response to caffeine (GO:0031000)	2022-01-07	0.333731	0.871199	0	0	2.79263	3.06469	RYR1
response to host defenses (GO:0052200)	2022-01-07	0.333731	0.871199	0	0	2.79263	3.06469	UBA52
response to lead ion (GO:0010288)	2022-01-07	0.333731	0.871199	0	0	2.79263	3.06469	PPP5C
riboflavin metabolic process (GO:0006771)	2022-01-07	0.333731	0.871199	0	0	2.79263	3.06469	SLC52A2
ribonucleoprotein complex disassembly (GO:0032988)	2022-01-07	0.333731	0.871199	0	0	2.79263	3.06469	KLC1
ribose phosphate biosynthetic process (GO:0046390)	2022-01-07	0.333731	0.871199	0	0	2.79263	3.06469	PRPSAP1
ribosomal large subunit export from nucleus (GO:0000055)	2022-01-07	0.333731	0.871199	0	0	2.79263	3.06469	RRS1
ribosomal small subunit export from nucleus (GO:0000056)	2022-01-07	0.333731	0.871199	0	0	2.79263	3.06469	RPS15
rRNA-containing ribonucleoprotein complex export from nucleus (GO:0071428)	2022-01-07	0.333731	0.871199	0	0	2.79263	3.06469	EIF6
selenocysteine incorporation (GO:0001514)	2022-01-07	0.333731	0.871199	0	0	2.79263	3.06469	EEFSEC
serine transport (GO:0032329)	2022-01-07	0.333731	0.871199	0	0	2.79263	3.06469	SLC1A4
somatic recombination of immunoglobulin gene segments (GO:0016447)	2022-01-07	0.333731	0.871199	0	0	2.79263	3.06469	TCF3
surfactant homeostasis (GO:0043129)	2022-01-07	0.333731	0.871199	0	0	2.79263	3.06469	RCN3
thiamine-containing compound metabolic process (GO:0042723)	2022-01-07	0.333731	0.871199	0	0	2.79263	3.06469	SLC25A19
translational readthrough (GO:0006451)	2022-01-07	0.333731	0.871199	0	0	2.79263	3.06469	EEFSEC
vascular wound healing (GO:0061042)	2022-01-07	0.333731	0.871199	0	0	2.79263	3.06469	GATA2
very long-chain fatty acid catabolic process (GO:0042760)	2022-01-07	0.333731	0.871199	0	0	2.79263	3.06469	SLC27A2
cartilage development (GO:0051216)	4/52	0.336571	0.871199	0	0	1.39693	1.52118	TGFB1;DDRGK1;HYAL2;RUNX3
negative regulation of protein metabolic process (GO:0051248)	4/52	0.336571	0.871199	0	0	1.39693	1.52118	PIN1;PHB;APOE;CLU
negative regulation of protein-containing complex assembly (GO:0031333)	4/52	0.336571	0.871199	0	0	1.39693	1.52118	PMEPA1;RPL13A;PARK7;CLU
protein homotetramerization (GO:0051289)	4/52	0.336571	0.871199	0	0	1.39693	1.52118	RYR1;SHMT2;SOD2;ACACB
sprouting angiogenesis (GO:0002040)	4/52	0.336571	0.871199	0	0	1.39693	1.52118	SRF;VEGFB;NRARP;ENG
positive regulation of protein localization to nucleus (GO:1900182)	5/68	0.337244	0.871199	0	0	1.33053	1.44622	TGFB1;HYAL2;SESN2;PIK3R2;PARK7
brain development (GO:0007420)	10/150	0.338438	0.871199	0	0	1.19792	1.29784	MAP1S;COL4A1;AMIGO1;DDIT4;PLXNB2;PHGDH;PBX4;CIC;PAFAH1B3;SHANK3
positive regulation of protein localization to membrane (GO:1905477)	7/101	0.342608	0.871199	0	0	1.2486	1.33746	BAD;KCNB1;AKT2;ZDHHC8;HRAS;BBC3;ARF6
modification-dependent protein catabolic process (GO:0019941)	13/201	0.344804	0.871199	0	0	1.15983	1.23496	ADRM1;KEAP1;FBXO21;FBXL14;ANAPC11;RNF126;PINK1;CDC34;UBE2S;PSMD3;LONP1;UBA52;RNF166
lysosome localization (GO:0032418)	3/37	0.346913	0.871199	0	0	1.47888	1.56567	KLC2;PLEKHM2;HPS6
positive regulation of myeloid cell differentiation (GO:0045639)	3/37	0.346913	0.871199	0	0	1.47888	1.56567	BRD1;PRMT1;ANKRD54
regulation of actin cytoskeleton reorganization (GO:2000249)	3/37	0.346913	0.871199	0	0	1.47888	1.56567	ARHGDIA;DAPK3;HRAS
regulation of protein autophosphorylation (GO:0031952)	3/37	0.346913	0.871199	0	0	1.47888	1.56567	MVP;PDGFB;ENG
skeletal muscle tissue development (GO:0007519)	3/37	0.346913	0.871199	0	0	1.47888	1.56567	RYR1;IGSF8;LEMD2
positive regulation of MAP kinase activity (GO:0043406)	5/69	0.348565	0.871199	0	0	1.30967	1.3803	TGFB1;PDGFB;MAP3K10;HRAS;MAP3K11
heart morphogenesis (GO:0003007)	4/53	0.349581	0.871199	0	0	1.36835	1.43816	HES1;MEGF8;ZFPM1;ENG
error-free translesion synthesis (GO:0070987)	2022-02-22	0.354155	0.871199	0	0	1.67582	1.73954	POLD1;UBA52
fatty-acyl-CoA metabolic process (GO:0035337)	2022-02-22	0.354155	0.871199	0	0	1.67582	1.73954	SLC25A1;FASN
glutamate metabolic process (GO:0006536)	2022-02-22	0.354155	0.871199	0	0	1.67582	1.73954	ALDH5A1;FPGS
mRNA modification (GO:0016556)	2022-02-22	0.354155	0.871199	0	0	1.67582	1.73954	PCIF1;TRMT61A
negative regulation of biomineral tissue development (GO:0070168)	2022-02-22	0.354155	0.871199	0	0	1.67582	1.73954	ECM1;TGFB1
negative regulation of small molecule metabolic process (GO:0062014)	2022-02-22	0.354155	0.871199	0	0	1.67582	1.73954	PGP;SOGA1
nucleotide-excision repair, DNA duplex unwinding (GO:0000717)	2022-02-22	0.354155	0.871199	0	0	1.67582	1.73954	GTF2H4;UBA52
organelle fusion (GO:0048284)	2022-02-22	0.354155	0.871199	0	0	1.67582	1.73954	BAX;PLD6
peptidyl-threonine dephosphorylation (GO:0035970)	2022-02-22	0.354155	0.871199	0	0	1.67582	1.73954	PPP5C;DUSP7
positive regulation of amyloid precursor protein catabolic process (GO:1902993)	2022-02-22	0.354155	0.871199	0	0	1.67582	1.73954	CLU;ABCG1
positive regulation of dendritic spine development (GO:0060999)	2022-02-22	0.354155	0.871199	0	0	1.67582	1.73954	APOE;SHANK3
positive regulation of DNA-templated transcription, initiation (GO:2000144)	2022-02-22	0.354155	0.871199	0	0	1.67582	1.73954	MED24;SRF
positive regulation of lipid catabolic process (GO:0050996)	2022-02-22	0.354155	0.871199	0	0	1.67582	1.73954	AKT2;PNPLA2
positive regulation of signal transduction by p53 class mediator (GO:1901798)	2022-02-22	0.354155	0.871199	0	0	1.67582	1.73954	RPS15;RPS20
protein import into peroxisome membrane (GO:0045046)	2022-02-22	0.354155	0.871199	0	0	1.67582	1.73954	PEX16;PEX14
protein mannosylation (GO:0035268)	2022-02-22	0.354155	0.871199	0	0	1.67582	1.73954	DPM3;POMGNT2
regulation of centrosome cycle (GO:0046605)	2022-02-22	0.354155	0.871199	0	0	1.67582	1.73954	CEP131;ATF5
regulation of endoplasmic reticulum stress-induced intrinsic apoptotic signaling pathway (GO:1902235)	2022-02-22	0.354155	0.871199	0	0	1.67582	1.73954	PARK7;BOK
regulation of execution phase of apoptosis (GO:1900117)	2022-02-22	0.354155	0.871199	0	0	1.67582	1.73954	CIDEA;BOK
regulation of macrophage chemotaxis (GO:0010758)	2022-02-22	0.354155	0.871199	0	0	1.67582	1.73954	DDT;MIF
regulation of platelet activation (GO:0010543)	2022-02-22	0.354155	0.871199	0	0	1.67582	1.73954	PDGFB;APOE
ubiquitin-dependent protein catabolic process via the multivesicular body sorting pathway (GO:0043162)	2022-02-22	0.354155	0.871199	0	0	1.67582	1.73954	RNF126;MVB12A
positive regulation of cysteine-type endopeptidase activity involved in apoptotic process (GO:0043280)	8/119	0.356033	0.871199	0	0	1.20841	1.24797	MTCH1;NDUFA13;BAD;MYC;TRADD;BAX;BBC3;BOK
positive regulation of proteasomal protein catabolic process (GO:1901800)	6/86	0.35613	0.871199	0	0	1.25734	1.29815	TMEM259;DDRGK1;KEAP1;CLU;HSPBP1;DDA1
organic substance transport (GO:0071702)	9/136	0.359003	0.871199	0	0	1.18824	1.21727	ABCA1;RCN3;SPNS2;PICK1;NME4;MFSD12;SCAMP3;ABCG1;SLC19A1
negative regulation of TOR signaling (GO:0032007)	3/38	0.362579	0.871199	0	0	1.43655	1.4574	SESN2;AKT1S1;DDIT4
positive regulation of potassium ion transport (GO:0043268)	3/38	0.362579	0.871199	0	0	1.43655	1.4574	AMIGO1;FHL1;KCNN4
positive regulation of production of molecular mediator of immune response (GO:0002702)	3/38	0.362579	0.871199	0	0	1.43655	1.4574	SPHK2;PHB;PHB2
positive regulation of signaling (GO:0023056)	3/38	0.362579	0.871199	0	0	1.43655	1.4574	CLSTN3;KCTD13;ECE1
ventricular septum development (GO:0003281)	3/38	0.362579	0.871199	0	0	1.43655	1.4574	CITED2;HES1;ZFPM1
regulation of alternative mRNA splicing, via spliceosome (GO:0000381)	4/54	0.362594	0.871199	0	0	1.34091	1.36031	RBM15B;KHDRBS3;PUF60;ZBTB7A
negative regulation of transcription by RNA polymerase II (GO:0000122)	41/684	0.362893	0.871199	0	0	1.07036	1.08497	HDAC5;CEBPB;NFIX;LDB1;CITED2;EHMT2;SRF;MAZ;PDGFB;PHB;CHD3;CXXC5;PURA;MTA1;CCND1;MYC;MIER2;SUFU;BEND3;HES1;TRIM27;HOXA7;ZBTB7A;CBX6;CBX4;NR1H2;CBX2;IRF2BP1;FOXP4;RUNX3;ACVR2B;NR2F6;NCOR2;DRAP1;IFI27;THAP7;NFIC;GTF2IRD1;TCF3;UBA52;ZFPM1
positive regulation of intracellular signal transduction (GO:1902533)	33/546	0.363363	0.871199	0	0	1.07957	1.09291	ECM1;TRADD;MAZ;PDGFB;PIK3R2;PARK7;PHB;CXXC5;PHB2;BBC3;TRIM8;RPS15;AKT2;TRIM27;HRAS;BOK;TGFB1;VWF;SPHK2;BAD;MIB2;MIF;EPOR;PPP5C;PTP4A3;PINK1;ADRB3;TRIP6;BAX;RPS20;RBCK1;ZCCHC3;ENG
ERAD pathway (GO:0036503)	6/87	0.366313	0.871199	0	0	1.24175	1.24705	RCN3;SGTA;TMUB1;FBXO6;UBXN6;GET4
fatty acid biosynthetic process (GO:0006633)	5/71	0.371258	0.871199	0	0	1.26985	1.25824	ACOT7;GPX4;NDUFAB1;MLYCD;MCAT
histone acetylation (GO:0016573)	5/71	0.371258	0.871199	0	0	1.26985	1.25824	TAF6L;BRD1;RUVBL2;TAF10;BEND3
negative regulation of neuron apoptotic process (GO:0043524)	5/71	0.371258	0.871199	0	0	1.26985	1.25824	PINK1;FZD9;PARK7;APOE;SOD2
nucleic acid metabolic process (GO:0090304)	5/71	0.371258	0.871199	0	0	1.26985	1.25824	PCBP1;POLR2E;POLR2F;POLR2I;HNRNPA0
positive regulation of cellular protein localization (GO:1903829)	5/71	0.371258	0.871199	0	0	1.26985	1.25824	CDT1;TGFB1;DDRGK1;SESN2;PARK7
aromatic compound catabolic process (GO:0019439)	2022-01-08	0.371288	0.871199	0	0	2.39355	2.37148	PDXP
autophagosome-lysosome fusion (GO:0061909)	2022-01-08	0.371288	0.871199	0	0	2.39355	2.37148	ATP13A2
box C/D snoRNP assembly (GO:0000492)	2022-01-08	0.371288	0.871199	0	0	2.39355	2.37148	RUVBL2
brown fat cell differentiation (GO:0050873)	2022-01-08	0.371288	0.871199	0	0	2.39355	2.37148	UCP1
carbohydrate phosphorylation (GO:0046835)	2022-01-08	0.371288	0.871199	0	0	2.39355	2.37148	ITPK1
cardiac atrium development (GO:0003230)	2022-01-08	0.371288	0.871199	0	0	2.39355	2.37148	ENG
cellular response to interleukin-21 (GO:0098757)	2022-01-08	0.371288	0.871199	0	0	2.39355	2.37148	JAK3
cellular response to UV-B (GO:0071493)	2022-01-08	0.371288	0.871199	0	0	2.39355	2.37148	HYAL2
cysteine metabolic process (GO:0006534)	2022-01-08	0.371288	0.871199	0	0	2.39355	2.37148	CDO1
cytoplasmic sequestering of NF-kappaB (GO:0007253)	2022-01-08	0.371288	0.871199	0	0	2.39355	2.37148	NFKBIB
dendritic spine maintenance (GO:0097062)	2022-01-08	0.371288	0.871199	0	0	2.39355	2.37148	PICK1
diacylglycerol biosynthetic process (GO:0006651)	2022-01-08	0.371288	0.871199	0	0	2.39355	2.37148	PNPLA2
elastic fiber assembly (GO:0048251)	2022-01-08	0.371288	0.871199	0	0	2.39355	2.37148	LTBP3
endonucleolytic cleavage in ITS1 to separate SSU-rRNA from 5.8S rRNA and LSU-rRNA from tricistronic rRNA transcript (SSU-rRNA, 5.8S rRNA, LSU-rRNA) (GO:0000447)	2022-01-08	0.371288	0.871199	0	0	2.39355	2.37148	RRS1
establishment of protein localization to peroxisome (GO:0072663)	2022-01-08	0.371288	0.871199	0	0	2.39355	2.37148	PEX16
folic acid transport (GO:0015884)	2022-01-08	0.371288	0.871199	0	0	2.39355	2.37148	SLC19A1
forebrain neuron differentiation (GO:0021879)	2022-01-08	0.371288	0.871199	0	0	2.39355	2.37148	SHANK3
fructose metabolic process (GO:0006000)	2022-01-08	0.371288	0.871199	0	0	2.39355	2.37148	KHK
fusion of virus membrane with host plasma membrane (GO:0019064)	2022-01-08	0.371288	0.871199	0	0	2.39355	2.37148	HYAL2
glyoxylate metabolic process (GO:0046487)	2022-01-08	0.371288	0.871199	0	0	2.39355	2.37148	GRHPR
immunological synapse formation (GO:0001771)	2022-01-08	0.371288	0.871199	0	0	2.39355	2.37148	PRF1
interleukin-21-mediated signaling pathway (GO:0038114)	2022-01-08	0.371288	0.871199	0	0	2.39355	2.37148	JAK3
internal protein amino acid acetylation (GO:0006475)	2022-01-08	0.371288	0.871199	0	0	2.39355	2.37148	NAA10
lymphatic endothelial cell differentiation (GO:0060836)	2022-01-08	0.371288	0.871199	0	0	2.39355	2.37148	ACVR2B
mammary gland epithelial cell differentiation (GO:0060644)	2022-01-08	0.371288	0.871199	0	0	2.39355	2.37148	AKT2
meiotic sister chromatid cohesion (GO:0051177)	2022-01-08	0.371288	0.871199	0	0	2.39355	2.37148	REC8
membrane fusion involved in viral entry into host cell (GO:0039663)	2022-01-08	0.371288	0.871199	0	0	2.39355	2.37148	HYAL2
mitophagy (GO:0000423)	2022-01-08	0.371288	0.871199	0	0	2.39355	2.37148	PHB2
monoamine transport (GO:0015844)	2022-01-08	0.371288	0.871199	0	0	2.39355	2.37148	PICK1
negative regulation by symbiont of host apoptotic process (GO:0033668)	2022-01-08	0.371288	0.871199	0	0	2.39355	2.37148	TRIM27
negative regulation by symbiont of host programmed cell death (GO:0052041)	2022-01-08	0.371288	0.871199	0	0	2.39355	2.37148	TRIM27
negative regulation of actin nucleation (GO:0051126)	2022-01-08	0.371288	0.871199	0	0	2.39355	2.37148	PICK1
negative regulation of amyloid-beta clearance (GO:1900222)	2022-01-08	0.371288	0.871199	0	0	2.39355	2.37148	SRF
negative regulation of appetite (GO:0032099)	2022-01-08	0.371288	0.871199	0	0	2.39355	2.37148	NENF
negative regulation of calcium ion import (GO:0090281)	2022-01-08	0.371288	0.871199	0	0	2.39355	2.37148	TRIM27
negative regulation of cAMP-dependent protein kinase activity (GO:2000480)	2022-01-08	0.371288	0.871199	0	0	2.39355	2.37148	PKIG
negative regulation of lipid kinase activity (GO:0090219)	2022-01-08	0.371288	0.871199	0	0	2.39355	2.37148	PIK3IP1
negative regulation of long-term synaptic potentiation (GO:1900272)	2022-01-08	0.371288	0.871199	0	0	2.39355	2.37148	APOE
negative regulation of mitochondrial membrane potential (GO:0010917)	2022-01-08	0.371288	0.871199	0	0	2.39355	2.37148	BAX
negative regulation of muscle cell differentiation (GO:0051148)	2022-01-08	0.371288	0.871199	0	0	2.39355	2.37148	RBPMS2
negative regulation of neural precursor cell proliferation (GO:2000178)	2022-01-08	0.371288	0.871199	0	0	2.39355	2.37148	GATA2
negative regulation of neuron projection regeneration (GO:0070571)	2022-01-08	0.371288	0.871199	0	0	2.39355	2.37148	PTPRS
negative regulation of nitrogen compound metabolic process (GO:0051172)	2022-01-08	0.371288	0.871199	0	0	2.39355	2.37148	TGFB1
negative regulation of vascular associated smooth muscle cell differentiation (GO:1905064)	2022-01-08	0.371288	0.871199	0	0	2.39355	2.37148	PDGFB
osteoblast development (GO:0002076)	2022-01-08	0.371288	0.871199	0	0	2.39355	2.37148	ACHE
plasma membrane phospholipid scrambling (GO:0017121)	2022-01-08	0.371288	0.871199	0	0	2.39355	2.37148	PLSCR3
positive regulation of astrocyte differentiation (GO:0048711)	2022-01-08	0.371288	0.871199	0	0	2.39355	2.37148	HES1
positive regulation of CD4-positive, alpha-beta T cell differentiation (GO:0043372)	2022-01-08	0.371288	0.871199	0	0	2.39355	2.37148	SOCS1
positive regulation of chromosome segregation (GO:0051984)	2022-01-08	0.371288	0.871199	0	0	2.39355	2.37148	RCC2
positive regulation of execution phase of apoptosis (GO:1900119)	2022-01-08	0.371288	0.871199	0	0	2.39355	2.37148	BOK
positive regulation of fibroblast migration (GO:0010763)	2022-01-08	0.371288	0.871199	0	0	2.39355	2.37148	TGFB1
positive regulation of lipoprotein lipase activity (GO:0051006)	2022-01-08	0.371288	0.871199	0	0	2.39355	2.37148	NR1H2
positive regulation of melanin biosynthetic process (GO:0048023)	2022-01-08	0.371288	0.871199	0	0	2.39355	2.37148	GIPC1
positive regulation of muscle contraction (GO:0045933)	2022-01-08	0.371288	0.871199	0	0	2.39355	2.37148	SRF
positive regulation of secondary metabolite biosynthetic process (GO:1900378)	2022-01-08	0.371288	0.871199	0	0	2.39355	2.37148	GIPC1
positive regulation of triglyceride catabolic process (GO:0010898)	2022-01-08	0.371288	0.871199	0	0	2.39355	2.37148	PNPLA2
positive regulation of vascular associated smooth muscle cell migration (GO:1904754)	2022-01-08	0.371288	0.871199	0	0	2.39355	2.37148	PDGFB
postsynapse organization (GO:0099173)	2022-01-08	0.371288	0.871199	0	0	2.39355	2.37148	PICK1
progesterone receptor signaling pathway (GO:0050847)	2022-01-08	0.371288	0.871199	0	0	2.39355	2.37148	PHB
protein deglycosylation (GO:0006517)	2022-01-08	0.371288	0.871199	0	0	2.39355	2.37148	PARK7
protein retention in ER lumen (GO:0006621)	2022-01-08	0.371288	0.871199	0	0	2.39355	2.37148	GPAA1
regulation of alpha-beta T cell proliferation (GO:0046640)	2022-01-08	0.371288	0.871199	0	0	2.39355	2.37148	MAPK8IP1
regulation of CD8-positive, alpha-beta T cell proliferation (GO:2000564)	2022-01-08	0.371288	0.871199	0	0	2.39355	2.37148	MAPK8IP1
regulation of collateral sprouting (GO:0048670)	2022-01-08	0.371288	0.871199	0	0	2.39355	2.37148	PTPRS
regulation of cyclic-nucleotide phosphodiesterase activity (GO:0051342)	2022-01-08	0.371288	0.871199	0	0	2.39355	2.37148	EGLN1
regulation of dendritic spine maintenance (GO:1902950)	2022-01-08	0.371288	0.871199	0	0	2.39355	2.37148	APOE
regulation of endodeoxyribonuclease activity (GO:0032071)	2022-01-08	0.371288	0.871199	0	0	2.39355	2.37148	GZMA
regulation of extent of cell growth (GO:0061387)	2022-01-08	0.371288	0.871199	0	0	2.39355	2.37148	APOE
regulation of lymphocyte apoptotic process (GO:0070228)	2022-01-08	0.371288	0.871199	0	0	2.39355	2.37148	JAK3
regulation of myeloid leukocyte differentiation (GO:0002761)	2022-01-08	0.371288	0.871199	0	0	2.39355	2.37148	CEBPB
regulation of nitrogen compound metabolic process (GO:0051171)	2022-01-08	0.371288	0.871199	0	0	2.39355	2.37148	APOE
regulation of oxidative stress-induced neuron death (GO:1903203)	2022-01-08	0.371288	0.871199	0	0	2.39355	2.37148	PINK1
regulation of protein localization to cell cortex (GO:1904776)	2022-01-08	0.371288	0.871199	0	0	2.39355	2.37148	SAPCD2
regulation of stem cell division (GO:2000035)	2022-01-08	0.371288	0.871199	0	0	2.39355	2.37148	SMYD5
regulation of striated muscle tissue development (GO:0016202)	2022-01-08	0.371288	0.871199	0	0	2.39355	2.37148	TGFB1
regulation of transcription from RNA polymerase II promoter in response to oxidative stress (GO:0043619)	2022-01-08	0.371288	0.871199	0	0	2.39355	2.37148	SESN2
ribosome disassembly (GO:0032790)	2022-01-08	0.371288	0.871199	0	0	2.39355	2.37148	MTIF3
spermidine metabolic process (GO:0008216)	2022-01-08	0.371288	0.871199	0	0	2.39355	2.37148	SRM
spleen development (GO:0048536)	2022-01-08	0.371288	0.871199	0	0	2.39355	2.37148	CITED2
sulfur amino acid biosynthetic process (GO:0000097)	2022-01-08	0.371288	0.871199	0	0	2.39355	2.37148	CDO1
T-helper cell lineage commitment (GO:0002295)	2022-01-08	0.371288	0.871199	0	0	2.39355	2.37148	ZFPM1
translocation of molecules into host (GO:0044417)	2022-01-08	0.371288	0.871199	0	0	2.39355	2.37148	ALYREF
tRNA aminoacylation for mitochondrial protein translation (GO:0070127)	2022-01-08	0.371288	0.871199	0	0	2.39355	2.37148	AARS2
tyrosine phosphorylation of STAT protein (GO:0007260)	2022-01-08	0.371288	0.871199	0	0	2.39355	2.37148	JAK3
ventricular trabecula myocardium morphogenesis (GO:0003222)	2022-01-08	0.371288	0.871199	0	0	2.39355	2.37148	ENG
viral mRNA export from host cell nucleus (GO:0046784)	2022-01-08	0.371288	0.871199	0	0	2.39355	2.37148	ALYREF
cytoskeleton-dependent intracellular transport (GO:0030705)	2022-02-23	0.374833	0.871199	0	0	1.59594	1.56605	MYO10;HOOK2
hyaluronan metabolic process (GO:0030212)	2022-02-23	0.374833	0.871199	0	0	1.59594	1.56605	TGFB1;HYAL2
negative regulation of intracellular protein transport (GO:0090317)	2022-02-23	0.374833	0.871199	0	0	1.59594	1.56605	SUFU;PARK7
negative regulation of reactive oxygen species metabolic process (GO:2000378)	2022-02-23	0.374833	0.871199	0	0	1.59594	1.56605	PINK1;PARK7
negative regulation of smoothened signaling pathway (GO:0045879)	2022-02-23	0.374833	0.871199	0	0	1.59594	1.56605	SUFU;MEGF8
peptidyl-L-cysteine S-palmitoylation (GO:0018230)	2022-02-23	0.374833	0.871199	0	0	1.59594	1.56605	ZDHHC8;ZDHHC1
peptidyl-S-diacylglycerol-L-cysteine biosynthetic process from peptidyl-cysteine (GO:0018231)	2022-02-23	0.374833	0.871199	0	0	1.59594	1.56605	ZDHHC8;ZDHHC1
positive regulation of cell cycle G2/M phase transition (GO:1902751)	2022-02-23	0.374833	0.871199	0	0	1.59594	1.56605	CCND1;RCC2
positive regulation of interleukin-17 production (GO:0032740)	2022-02-23	0.374833	0.871199	0	0	1.59594	1.56605	TGFB1;PHB
positive regulation of JUN kinase activity (GO:0043507)	2022-02-23	0.374833	0.871199	0	0	1.59594	1.56605	MAP3K10;MAP3K11
positive regulation of transcription initiation from RNA polymerase II promoter (GO:0060261)	2022-02-23	0.374833	0.871199	0	0	1.59594	1.56605	MED24;SRF
regulation of interleukin-4 production (GO:0032673)	2022-02-23	0.374833	0.871199	0	0	1.59594	1.56605	CEBPB;ZFPM1
regulation of neural precursor cell proliferation (GO:2000177)	2022-02-23	0.374833	0.871199	0	0	1.59594	1.56605	FZD9;GATA2
regulation of SMAD protein signal transduction (GO:0060390)	2022-02-23	0.374833	0.871199	0	0	1.59594	1.56605	TGFB1;FAM89B
regulation of steroid metabolic process (GO:0019218)	2022-02-23	0.374833	0.871199	0	0	1.59594	1.56605	APOE;ABCG1
response to nutrient levels (GO:0031667)	2022-02-23	0.374833	0.871199	0	0	1.59594	1.56605	KCNB1;UCP1
pyruvate metabolic process (GO:0006090)	4/55	0.375597	0.871199	0	0	1.31455	1.28725	LDHB;PFKL;ME1;PCK1
regulation of blood vessel endothelial cell migration (GO:0043535)	4/55	0.375597	0.871199	0	0	1.31455	1.28725	TGFB1;PDGFB;APOE;GATA2
regulation of establishment of planar polarity (GO:0090175)	6/88	0.376508	0.871199	0	0	1.22654	1.1981	PSMB5;SAPCD2;PSMD3;AP2S1;PSMB10;PSMB8
cellular response to ketone (GO:1901655)	3/39	0.378184	0.871199	0	0	1.39657	1.35799	SPHK2;PCK1;ADCY6
negative regulation of cellular metabolic process (GO:0031324)	3/39	0.378184	0.871199	0	0	1.39657	1.35799	ANKRD13B;PINK1;APOE
negative regulation of protein secretion (GO:0050709)	3/39	0.378184	0.871199	0	0	1.39657	1.35799	MIDN;KCNB1;APOE
protein acylation (GO:0043543)	3/39	0.378184	0.871199	0	0	1.39657	1.35799	NAA10;ZDHHC8;ZDHHC1
regulation of ion transmembrane transporter activity (GO:0032412)	3/39	0.378184	0.871199	0	0	1.39657	1.35799	SPHK2;FHL1;PHB2
regulation of peptidyl-threonine phosphorylation (GO:0010799)	3/39	0.378184	0.871199	0	0	1.39657	1.35799	TGFB1;DDIT4;AXIN1
regulation of protein targeting to mitochondrion (GO:1903214)	3/39	0.378184	0.871199	0	0	1.39657	1.35799	SREBF1;PINK1;HPS4
nucleotide-excision repair (GO:0006289)	7/105	0.379827	0.871199	0	0	1.19739	1.15912	POLD1;POLD2;POLR2E;POLR2F;POLR2I;UBA52;GTF2H4
nervous system development (GO:0007399)	27/447	0.382429	0.871199	0	0	1.07842	1.03659	ACHE;IGSF8;NLGN2;LDB1;NAB2;SLC2A1;KALRN;TMEM223;GBX2;NAGLU;BTBD2;NRTN;HES1;APC2;MARCKSL1;TGFB1;MAP1S;FZD9;BTBD6;GFRA4;ALDH5A1;ADORA2A;NINJ1;UNC119;NDUFS2;PAFAH1B3;SHANK3
positive regulation of response to external stimulus (GO:0032103)	9/139	0.383267	0.871199	0	0	1.16064	1.11308	TGFB1;DDT;TRADD;HYAL2;NINJ1;PDGFB;GPR4;ZCCHC3;SCARF1
potassium ion transmembrane transport (GO:0071805)	9/139	0.383267	0.871199	0	0	1.16064	1.11308	KCNG2;KCNS1;KCNB1;KCNK12;KCNA3;ABCB8;KCNN4;HCN2;KCNK3
regulation of cell differentiation (GO:0045595)	10/156	0.384034	0.871199	0	0	1.14832	1.09897	APC2;PURB;PHLDB1;CEBPB;TGFB1;SMYD5;UQCC2;PPP1R13L;SRF;RUNX3
regulation of protein kinase B signaling (GO:0051896)	13/207	0.384321	0.871199	0	0	1.1236	1.07447	TGFB1;MAZ;PDGFB;PIK3R2;PARK7;PHB;RCN3;PINK1;RRAS;AKT2;HYAL2;ENG;PHLDA3
positive regulation of apoptotic process (GO:0043065)	19/310	0.386217	0.871199	0	0	1.095	1.04173	MTCH1;PRMT2;SPHK2;BAD;TRADD;GZMA;DAPK3;FZD9;KALRN;CLU;FGD1;TFPT;JMY;MAP3K10;BAX;UBA52;MAP3K11;PHLDA3;BOK
positive regulation of inflammatory response (GO:0050729)	6/89	0.386709	0.871199	0	0	1.2117	1.15121	RPS19;DDT;TRADD;HYAL2;NINJ1;GPR4
peptidyl-tyrosine modification (GO:0018212)	4/56	0.388576	0.871199	0	0	1.2892	1.21863	TPST2;PDGFB;JAK3;TTL
positive regulation of establishment of protein localization to mitochondrion (GO:1903749)	4/56	0.388576	0.871199	0	0	1.2892	1.21863	PINK1;BAD;HPS4;BBC3
protein-containing complex disassembly (GO:0032984)	4/56	0.388576	0.871199	0	0	1.2892	1.21863	FRAT2;MAP1LC3A;MYC;AXIN1
positive regulation of protein serine/threonine kinase activity (GO:0071902)	7/106	0.389166	0.871199	0	0	1.18523	1.11856	SLC27A1;MAP2K2;TGFB1;PSRC1;CCND1;PDGFB;HRAS
post-translational protein modification (GO:0043687)	21/345	0.38939	0.871199	0	0	1.08703	1.02525	PRKCSH;LAMB2;FBXW9;KLHL21;KEAP1;FBXL18;FBXL15;BTBD6;FBXO21;FBXL14;PSMB8;PSMB10;DDA1;FBXO31;PSMB5;PSMD3;VWA1;FBXO6;APOE;PNPLA2;UBE2M
negative regulation of Wnt signaling pathway (GO:0030178)	12/191	0.391407	0.871199	0	0	1.12397	1.05429	APC2;PSMB5;FRMD8;RUVBL2;PSMD3;AXIN1;FUZ;APOE;LZTS2;VGLL4;PSMB10;PSMB8
autophagy of mitochondrion (GO:0000422)	3/40	0.393706	0.871199	0	0	1.35876	1.26657	PINK1;MAP1LC3A;PHB2
carboxylic acid metabolic process (GO:0019752)	3/40	0.393706	0.871199	0	0	1.35876	1.26657	GRHPR;SLC2A1;MIF
positive regulation of ossification (GO:0045778)	3/40	0.393706	0.871199	0	0	1.35876	1.26657	TGFB1;FZD9;ACVR2B
negative regulation of cell adhesion (GO:0007162)	5/73	0.393953	0.871199	0	0	1.23237	1.14798	TGFB1;ARHGDIA;PLXNA1;PLXNB2;SPINT2
positive regulation of JNK cascade (GO:0046330)	5/73	0.393953	0.871199	0	0	1.23237	1.14798	AXIN1;MAP3K10;HRAS;MAP3K11;MAPK8IP1
apoptotic nuclear changes (GO:0030262)	2022-02-24	0.395234	0.871199	0	0	1.52331	1.41406	ENDOG;DEDD2
heterochromatin assembly (GO:0031507)	2022-02-24	0.395234	0.871199	0	0	1.52331	1.41406	HMGA1;BEND3
negative regulation of lipid metabolic process (GO:0045833)	2022-02-24	0.395234	0.871199	0	0	1.52331	1.41406	BSCL2;CIDEA
negative regulation of ossification (GO:0030279)	2022-02-24	0.395234	0.871199	0	0	1.52331	1.41406	ECM1;CHSY1
negative regulation of protein tyrosine kinase activity (GO:0061099)	2022-02-24	0.395234	0.871199	0	0	1.52331	1.41406	MVP;HYAL2
negative regulation of synaptic transmission (GO:0050805)	2022-02-24	0.395234	0.871199	0	0	1.52331	1.41406	ACHE;PICK1
positive regulation of cellular response to transforming growth factor beta stimulus (GO:1903846)	2022-02-24	0.395234	0.871199	0	0	1.52331	1.41406	CITED2;GIPC1
positive regulation of p38MAPK cascade (GO:1900745)	2022-02-24	0.395234	0.871199	0	0	1.52331	1.41406	PRMT1;EMC10
positive regulation of transcription from RNA polymerase II promoter in response to stress (GO:0036003)	2022-02-24	0.395234	0.871199	0	0	1.52331	1.41406	CEBPB;SESN2
positive regulation of transforming growth factor beta receptor signaling pathway (GO:0030511)	2022-02-24	0.395234	0.871199	0	0	1.52331	1.41406	CITED2;GIPC1
response to gamma radiation (GO:0010332)	2022-02-24	0.395234	0.871199	0	0	1.52331	1.41406	MYC;HRAS
cellular amino acid catabolic process (GO:0009063)	6/90	0.396908	0.871199	0	0	1.19721	1.10628	BCKDHA;MCCC2;ALDH5A1;SHMT2;SDSL;ALDH7A1
negative regulation of protein kinase activity (GO:0006469)	6/90	0.396908	0.871199	0	0	1.19721	1.10628	HYAL2;MVP;AKT1S1;PARK7;TRIM27;TARBP2
cellular protein modification process (GO:0006464)	60/1025	0.397639	0.871199	0	0	1.04353	0.962359	PTPRS;GPAA1;PRKCSH;KEAP1;STK19;PARK7;FBXO21;DDA1;RPS6KA4;AKT2;FASTK;PSMD3;MACROD1;PIM3;FBXO6;JAK3;FBXW9;DAPK3;MATK;DYRK1B;RUNX3;DUSP7;CDC34;B3GNT7;PICK1;TSSK6;VWA1;UBA52;CSNK1G2;PKN3;PDGFB;PDXP;PSMB10;CAMKK2;TIMM50;PSMB5;PDF;MKNK2;APOE;RCE1;PAK4;PTPN18;TGFB1;LAMB2;KLHL21;FBXL18;FBXL15;BTBD6;ACVR2B;FBXL14;PTPN14;PSMB8;FBXO31;PINK1;PPP5C;UBE2S;CDK13;MAP3K11;PNPLA2;UBE2M
non-canonical Wnt signaling pathway (GO:0035567)	8/124	0.399277	0.871199	0	0	1.15602	1.06134	MOV10;PSMB5;PSMD3;FZD9;AP2S1;FZD8;PSMB10;PSMB8
negative regulation of DNA recombination (GO:0045910)	4/57	0.401518	0.871199	0	0	1.26481	1.15414	RMI2;POLR2E;POLR2F;POLR2I
protein K48-linked ubiquitination (GO:0070936)	4/57	0.401518	0.871199	0	0	1.26481	1.15414	RNF126;CDC34;IFI27;RNF187
regulation of bone mineralization (GO:0030500)	4/57	0.401518	0.871199	0	0	1.26481	1.15414	ECM1;TGFB1;FZD9;ACVR2B
phosphorylation (GO:0016310)	24/400	0.405193	0.871199	0	0	1.07041	0.966998	TGFB1;CERK;SPHK2;PKN3;DAPK3;PDGFB;MATK;DYRK1B;STK19;RUNX3;ACVR2B;CAMKK2;RPS6KA4;PINK1;FASTK;MKNK2;PICK1;TSSK6;PIM3;CDK13;JAK3;CSNK1G2;MAP3K11;PAK4
basement membrane assembly (GO:0070831)	2022-01-09	0.40673	0.871199	0	0	2.09425	1.884	LAMB2
biotin metabolic process (GO:0006768)	2022-01-09	0.40673	0.871199	0	0	2.09425	1.884	MCCC2
cellular response to forskolin (GO:1904322)	2022-01-09	0.40673	0.871199	0	0	2.09425	1.884	ADCY6
cellular response to interleukin-17 (GO:0097398)	2022-01-09	0.40673	0.871199	0	0	2.09425	1.884	IL17RC
cellular response to interleukin-9 (GO:0071355)	2022-01-09	0.40673	0.871199	0	0	2.09425	1.884	JAK3
chylomicron remodeling (GO:0034371)	2022-01-09	0.40673	0.871199	0	0	2.09425	1.884	APOE
cytolysis by host of symbiont cells (GO:0051838)	2022-01-09	0.40673	0.871199	0	0	2.09425	1.884	ROMO1
cytolysis in other organism involved in symbiotic interaction (GO:0051801)	2022-01-09	0.40673	0.871199	0	0	2.09425	1.884	ROMO1
embryonic digestive tract morphogenesis (GO:0048557)	2022-01-09	0.40673	0.871199	0	0	2.09425	1.884	RBPMS2
endochondral ossification (GO:0001958)	2022-01-09	0.40673	0.871199	0	0	2.09425	1.884	INPPL1
epithelial to mesenchymal transition involved in endocardial cushion formation (GO:0003198)	2022-01-09	0.40673	0.871199	0	0	2.09425	1.884	ENG
fatty acid alpha-oxidation (GO:0001561)	2022-01-09	0.40673	0.871199	0	0	2.09425	1.884	SLC27A2
fructose 1,6-bisphosphate metabolic process (GO:0030388)	2022-01-09	0.40673	0.871199	0	0	2.09425	1.884	PFKL
histone phosphorylation (GO:0016572)	2022-01-09	0.40673	0.871199	0	0	2.09425	1.884	RPS6KA4
interleukin-17-mediated signaling pathway (GO:0097400)	2022-01-09	0.40673	0.871199	0	0	2.09425	1.884	IL17RC
interleukin-9-mediated signaling pathway (GO:0038113)	2022-01-09	0.40673	0.871199	0	0	2.09425	1.884	JAK3
L-ascorbic acid metabolic process (GO:0019852)	2022-01-09	0.40673	0.871199	0	0	2.09425	1.884	SLC2A1
lipoprotein metabolic process (GO:0042157)	2022-01-09	0.40673	0.871199	0	0	2.09425	1.884	APOE
lysosomal lumen acidification (GO:0007042)	2022-01-09	0.40673	0.871199	0	0	2.09425	1.884	TMEM9
mitochondrial fragmentation involved in apoptotic process (GO:0043653)	2022-01-09	0.40673	0.871199	0	0	2.09425	1.884	BAX
mitochondrial respirasome assembly (GO:0097250)	2022-01-09	0.40673	0.871199	0	0	2.09425	1.884	COX7A2L
mitral valve morphogenesis (GO:0003183)	2022-01-09	0.40673	0.871199	0	0	2.09425	1.884	ZFPM1
negative regulation of biomineralization (GO:0110150)	2022-01-09	0.40673	0.871199	0	0	2.09425	1.884	TGFB1
negative regulation of glial cell differentiation (GO:0045686)	2022-01-09	0.40673	0.871199	0	0	2.09425	1.884	HES1
negative regulation of lipase activity (GO:0060192)	2022-01-09	0.40673	0.871199	0	0	2.09425	1.884	ANGPTL4
negative regulation of lipid localization (GO:1905953)	2022-01-09	0.40673	0.871199	0	0	2.09425	1.884	NR1H2
negative regulation of membrane potential (GO:0045837)	2022-01-09	0.40673	0.871199	0	0	2.09425	1.884	BAX
negative regulation of pathway-restricted SMAD protein phosphorylation (GO:0060394)	2022-01-09	0.40673	0.871199	0	0	2.09425	1.884	PMEPA1
nucleoside diphosphate catabolic process (GO:0009134)	2022-01-09	0.40673	0.871199	0	0	2.09425	1.884	ENTPD6
nucleoside diphosphate phosphorylation (GO:0006165)	2022-01-09	0.40673	0.871199	0	0	2.09425	1.884	NME2
nucleoside triphosphate biosynthetic process (GO:0009142)	2022-01-09	0.40673	0.871199	0	0	2.09425	1.884	NME2
nucleotide phosphorylation (GO:0046939)	2022-01-09	0.40673	0.871199	0	0	2.09425	1.884	NME2
oligosaccharide catabolic process (GO:0009313)	2022-01-09	0.40673	0.871199	0	0	2.09425	1.884	MAN2C1
peptidyl-cysteine modification (GO:0018198)	2022-01-09	0.40673	0.871199	0	0	2.09425	1.884	PARK7
peroxisomal transport (GO:0043574)	2022-01-09	0.40673	0.871199	0	0	2.09425	1.884	PEX16
positive regulation of ATP biosynthetic process (GO:2001171)	2022-01-09	0.40673	0.871199	0	0	2.09425	1.884	PINK1
positive regulation of blood pressure (GO:0045777)	2022-01-09	0.40673	0.871199	0	0	2.09425	1.884	TBXA2R
positive regulation of blood vessel endothelial cell proliferation involved in sprouting angiogenesis (GO:1903589)	2022-01-09	0.40673	0.871199	0	0	2.09425	1.884	GATA2
positive regulation of CD8-positive, alpha-beta T cell activation (GO:2001187)	2022-01-09	0.40673	0.871199	0	0	2.09425	1.884	RUNX3
positive regulation of cholesterol esterification (GO:0010873)	2022-01-09	0.40673	0.871199	0	0	2.09425	1.884	APOE
positive regulation of chromatin binding (GO:0035563)	2022-01-09	0.40673	0.871199	0	0	2.09425	1.884	CDT1
positive regulation of fatty acid beta-oxidation (GO:0032000)	2022-01-09	0.40673	0.871199	0	0	2.09425	1.884	AKT2
positive regulation of mast cell degranulation (GO:0043306)	2022-01-09	0.40673	0.871199	0	0	2.09425	1.884	SPHK2
positive regulation of memory T cell differentiation (GO:0043382)	2022-01-09	0.40673	0.871199	0	0	2.09425	1.884	PCK1
positive regulation of protein kinase A signaling (GO:0010739)	2022-01-09	0.40673	0.871199	0	0	2.09425	1.884	MIF
positive regulation of protein kinase C signaling (GO:0090037)	2022-01-09	0.40673	0.871199	0	0	2.09425	1.884	SPHK2
positive regulation of sequestering of triglyceride (GO:0010890)	2022-01-09	0.40673	0.871199	0	0	2.09425	1.884	CIDEA
positive regulation of smooth muscle cell apoptotic process (GO:0034393)	2022-01-09	0.40673	0.871199	0	0	2.09425	1.884	SOD2
positive regulation of smooth muscle contraction (GO:0045987)	2022-01-09	0.40673	0.871199	0	0	2.09425	1.884	SRF
positive regulation of triglyceride lipase activity (GO:0061365)	2022-01-09	0.40673	0.871199	0	0	2.09425	1.884	NR1H2
postsynaptic membrane assembly (GO:0097104)	2022-01-09	0.40673	0.871199	0	0	2.09425	1.884	NLGN2
protein K6-linked ubiquitination (GO:0085020)	2022-01-09	0.40673	0.871199	0	0	2.09425	1.884	UBE2S
purine nucleobase metabolic process (GO:0006144)	2022-01-09	0.40673	0.871199	0	0	2.09425	1.884	SHMT2
quaternary ammonium group transport (GO:0015697)	2022-01-09	0.40673	0.871199	0	0	2.09425	1.884	SLC25A47
regulation of CD8-positive, alpha-beta T cell activation (GO:2001185)	2022-01-09	0.40673	0.871199	0	0	2.09425	1.884	MAPK8IP1
regulation of cellular response to oxidative stress (GO:1900407)	2022-01-09	0.40673	0.871199	0	0	2.09425	1.884	PINK1
regulation of ER-associated ubiquitin-dependent protein catabolic process (GO:1903069)	2022-01-09	0.40673	0.871199	0	0	2.09425	1.884	SGTA
regulation of glial cell proliferation (GO:0060251)	2022-01-09	0.40673	0.871199	0	0	2.09425	1.884	HES1
regulation of lipid transport (GO:0032368)	2022-01-09	0.40673	0.871199	0	0	2.09425	1.884	NR1H2
regulation of PERK-mediated unfolded protein response (GO:1903897)	2022-01-09	0.40673	0.871199	0	0	2.09425	1.884	BOK
regulation of peroxisome proliferator activated receptor signaling pathway (GO:0035358)	2022-01-09	0.40673	0.871199	0	0	2.09425	1.884	CITED2
regulation of pinocytosis (GO:0048548)	2022-01-09	0.40673	0.871199	0	0	2.09425	1.884	NR1H2
regulation of RNA polymerase II regulatory region sequence-specific DNA binding (GO:1903025)	2022-01-09	0.40673	0.871199	0	0	2.09425	1.884	DDRGK1
regulation of skeletal muscle cell differentiation (GO:2001014)	2022-01-09	0.40673	0.871199	0	0	2.09425	1.884	UQCC2
regulation of sterol biosynthetic process (GO:0106118)	2022-01-09	0.40673	0.871199	0	0	2.09425	1.884	SREBF1
regulation of tumor necrosis factor superfamily cytokine production (GO:1903555)	2022-01-09	0.40673	0.871199	0	0	2.09425	1.884	PARK7
regulation of vesicle fusion (GO:0031338)	2022-01-09	0.40673	0.871199	0	0	2.09425	1.884	AKT2
response to forskolin (GO:1904321)	2022-01-09	0.40673	0.871199	0	0	2.09425	1.884	ADCY6
response to leptin (GO:0044321)	2022-01-09	0.40673	0.871199	0	0	2.09425	1.884	CCND1
response to misfolded protein (GO:0051788)	2022-01-09	0.40673	0.871199	0	0	2.09425	1.884	CLU
response to type I interferon (GO:0034340)	2022-01-09	0.40673	0.871199	0	0	2.09425	1.884	SHMT2
skeletal muscle fiber development (GO:0048741)	2022-01-09	0.40673	0.871199	0	0	2.09425	1.884	RYR1
small RNA loading onto RISC (GO:0070922)	2022-01-09	0.40673	0.871199	0	0	2.09425	1.884	TARBP2
somatic recombination of immunoglobulin genes involved in immune response (GO:0002204)	2022-01-09	0.40673	0.871199	0	0	2.09425	1.884	EXOSC6
tetrahydrofolate interconversion (GO:0035999)	2022-01-09	0.40673	0.871199	0	0	2.09425	1.884	SHMT2
very-low-density lipoprotein particle remodeling (GO:0034372)	2022-01-09	0.40673	0.871199	0	0	2.09425	1.884	APOE
protein autophosphorylation (GO:0046777)	10/159	0.407027	0.871199	0	0	1.12502	1.01125	PINK1;MAP2K2;DAPK3;CAD;MKNK2;MAP3K10;PIM3;ATP13A2;MAP3K11;CAMKK2
positive regulation of supramolecular fiber organization (GO:1902905)	6/91	0.4071	0.871199	0	0	1.18306	1.06321	PSRC1;ARL2;PDXP;APOE;CLU;ARF6
positive regulation of transport (GO:0051050)	6/91	0.4071	0.871199	0	0	1.18306	1.06321	AKT2;CHCHD10;BAX;APOE;GATA2;BOK
platelet degranulation (GO:0002576)	8/125	0.407947	0.871199	0	0	1.14608	1.02759	ECM1;TGFB1;VWF;TEX264;PDGFB;VEGFB;CLU;PF4
regulation of phosphorylation (GO:0042325)	8/125	0.407947	0.871199	0	0	1.14608	1.02759	SOCS1;EIF6;LDB1;SESN2;PIN1;PLXNB2;MIF;ZBTB7A
epithelial cell migration (GO:0010631)	3/41	0.409125	0.871199	0	0	1.32293	1.18235	PTP4A3;PKN3;GIPC1
regulation of cell development (GO:0060284)	3/41	0.409125	0.871199	0	0	1.32293	1.18235	HES6;RPS19;HES1
regulation of protein dephosphorylation (GO:0035304)	3/41	0.409125	0.871199	0	0	1.32293	1.18235	TGFB1;PPP1R16A;PIN1
response to growth factor (GO:0070848)	3/41	0.409125	0.871199	0	0	1.32293	1.18235	MYC;PDGFB;ACVR2B
T cell differentiation (GO:0030217)	3/41	0.409125	0.871199	0	0	1.32293	1.18235	LFNG;JAG2;ZFP36L2
glycerophospholipid biosynthetic process (GO:0046474)	11/177	0.413521	0.871199	0	0	1.11077	0.980864	ACHE;SLC27A1;ACP6;GPD1;PITPNM2;INPPL1;ABHD8;PIK3R2;PLD6;PIP5K1C;AGPAT3
positive regulation of developmental process (GO:0051094)	11/177	0.413521	0.871199	0	0	1.11077	0.980864	PHLDB1;CEBPB;PINK1;PPP1R13L;SRF;LMNA;PDGFB;PLD6;APOE;SHANK3;ZBED3
muscle organ development (GO:0007517)	4/58	0.414409	0.871199	0	0	1.24132	1.09348	EVC;CTF1;FHL1;VAMP5
negative regulation of neuron projection development (GO:0010977)	4/58	0.414409	0.871199	0	0	1.24132	1.09348	PTPRS;ARHGDIA;APOE;ADCY6
positive regulation of mitotic cell cycle phase transition (GO:1901992)	4/58	0.414409	0.871199	0	0	1.24132	1.09348	CCND1;RCC2;PHB2;ANAPC11
receptor metabolic process (GO:0043112)	4/58	0.414409	0.871199	0	0	1.24132	1.09348	TGFB1;MVB12A;NSG1;PLEKHJ1
regulation of neurotransmitter receptor activity (GO:0099601)	4/58	0.414409	0.871199	0	0	1.24132	1.09348	NLGN2;NPTXR;CNIH2;BEGAIN
regulation of pathway-restricted SMAD protein phosphorylation (GO:0060393)	4/58	0.414409	0.871199	0	0	1.24132	1.09348	TGFB1;PMEPA1;PIN1;ENG
acylglycerol homeostasis (GO:0055090)	2022-02-25	0.415323	0.871199	0	0	1.457	1.28027	APOE;ANGPTL4
cellular response to hexose stimulus (GO:0071331)	2022-02-25	0.415323	0.871199	0	0	1.457	1.28027	KCNB1;PCK1
endosome transport via multivesicular body sorting pathway (GO:0032509)	2022-02-25	0.415323	0.871199	0	0	1.457	1.28027	MVB12A;UBXN6
energy derivation by oxidation of organic compounds (GO:0015980)	2022-02-25	0.415323	0.871199	0	0	1.457	1.28027	ADRB3;MYC
negative regulation of sequestering of calcium ion (GO:0051283)	2022-02-25	0.415323	0.871199	0	0	1.457	1.28027	RYR1;ITPR3
positive regulation of DNA-templated transcription, elongation (GO:0032786)	2022-02-25	0.415323	0.871199	0	0	1.457	1.28027	ALYREF;CDK13
positive regulation of peptidyl-threonine phosphorylation (GO:0010800)	2022-02-25	0.415323	0.871199	0	0	1.457	1.28027	TGFB1;AXIN1
protein quality control for misfolded or incompletely synthesized proteins (GO:0006515)	2022-02-25	0.415323	0.871199	0	0	1.457	1.28027	CLPP;LONP1
regulation of cholesterol transport (GO:0032374)	2022-02-25	0.415323	0.871199	0	0	1.457	1.28027	NR1H2;TSPO
regulation of interferon-alpha production (GO:0032647)	2022-02-25	0.415323	0.871199	0	0	1.457	1.28027	PTPRS;IRF3
regulation of microtubule depolymerization (GO:0031114)	2022-02-25	0.415323	0.871199	0	0	1.457	1.28027	APC2;MAP1S
regulation of mitochondrial fission (GO:0090140)	2022-02-25	0.415323	0.871199	0	0	1.457	1.28027	PINK1;INF2
regulation of proteolysis involved in cellular protein catabolic process (GO:1903050)	2022-02-25	0.415323	0.871199	0	0	1.457	1.28027	PINK1;APOE
RNA splicing, via transesterification reactions (GO:0000375)	2022-02-25	0.415323	0.871199	0	0	1.457	1.28027	SF3B4;TXNL4A
phosphatidylinositol biosynthetic process (GO:0006661)	8/126	0.416615	0.871199	0	0	1.13631	0.994942	SLC27A1;DPM3;SOCS1;TMEM150A;PITPNM2;INPPL1;PIK3R2;PIP5K1C
synapse organization (GO:0050808)	8/126	0.416615	0.871199	0	0	1.13631	0.994942	CACNB1;ACHE;LRFN4;PTPRS;NLGN2;CHCHD10;PIN1;SHANK3
modulation of chemical synaptic transmission (GO:0050804)	7/109	0.417181	0.871199	0	0	1.15018	1.00553	NLGN2;CLSTN3;GRIK5;KCTD13;CACNA1A;NPTXR;BEGAIN
cellular response to fibroblast growth factor stimulus (GO:0044344)	6/92	0.417277	0.871199	0	0	1.16924	1.02193	HYAL2;POLR2E;POLR2F;POLR2I;FGFRL1;ZFP36L2
positive regulation of cellular component biogenesis (GO:0044089)	6/92	0.417277	0.871199	0	0	1.16924	1.02193	CDT1;TGFB1;BAX;ATP13A2;PARK7;CLU
regulation of lipid metabolic process (GO:0019216)	6/92	0.417277	0.871199	0	0	1.16924	1.02193	NCOR2;SREBF1;FASN;EDF1;PCK1;ACACB
negative regulation of protein catabolic process (GO:0042177)	3/42	0.424423	0.871199	0	0	1.28894	1.10466	SNRNP70;PIN1;PHB
phosphatidylinositol phosphate biosynthetic process (GO:0046854)	3/42	0.424423	0.871199	0	0	1.28894	1.10466	SOCS1;TMEM150A;PIK3R2
regulation of ubiquitin-dependent protein catabolic process (GO:2000058)	3/42	0.424423	0.871199	0	0	1.28894	1.10466	SGTA;AXIN1;CLU
translesion synthesis (GO:0019985)	3/42	0.424423	0.871199	0	0	1.28894	1.10466	POLD1;POLD2;UBA52
protein polymerization (GO:0051258)	4/59	0.427238	0.871199	0	0	1.21868	1.03639	GPX4;UBE2S;SPIRE2;PIN1
regulation of epithelial cell proliferation (GO:0050678)	6/93	0.427432	0.871199	0	0	1.15574	0.982333	TGFB1;BAD;MYC;NME2;HRAS;RUNX3
establishment of protein localization to organelle (GO:0072594)	5/76	0.427839	0.871199	0	0	1.18011	1.00192	PINK1;TSPAN17;FAM53A;NUTF2;PHB2
protein stabilization (GO:0050821)	11/179	0.428099	0.871199	0	0	1.09743	0.931061	CRTAP;PINK1;CDC37;HPS4;DNLZ;PIN1;PARK7;PHB;CLU;PHB2;ZBED3
positive regulation of nucleic acid-templated transcription (GO:1903508)	30/511	0.434947	0.871199	0	0	1.04568	0.87056	CEBPB;CITED2;MAZ;PDGFB;PHB;MRPL12;CAMKK2;RAI1;LYL1;MYC;HES1;APOE;MAP2K7;NFE2;MAP2K2;TGFB1;PRMT2;NR1H2;NME2;HMGA1;AXIN1;DYRK1B;EDF1;PBX4;RUNX3;MED24;PSRC1;TCF3;ATF5;RNF187
glial cell development (GO:0021782)	2022-02-26	0.43507	0.871199	0	0	1.39622	1.162	NSUN5;PICK1
global genome nucleotide-excision repair (GO:0070911)	2022-02-26	0.43507	0.871199	0	0	1.39622	1.162	GTF2H4;UBA52
negative regulation of intrinsic apoptotic signaling pathway in response to DNA damage (GO:1902230)	2022-02-26	0.43507	0.871199	0	0	1.39622	1.162	MIF;CLU
negative regulation of protein localization to membrane (GO:1905476)	2022-02-26	0.43507	0.871199	0	0	1.39622	1.162	MRAP;TGFB1
negative regulation of transposition (GO:0010529)	2022-02-26	0.43507	0.871199	0	0	1.39622	1.162	MOV10;SMYD5
organelle fission (GO:0048285)	2022-02-26	0.43507	0.871199	0	0	1.39622	1.162	ACOT8;PEX11G
positive regulation of microtubule polymerization or depolymerization (GO:0031112)	2022-02-26	0.43507	0.871199	0	0	1.39622	1.162	PSRC1;ARL2
positive regulation of protein insertion into mitochondrial membrane involved in apoptotic signaling pathway (GO:1900740)	2022-02-26	0.43507	0.871199	0	0	1.39622	1.162	BAD;BBC3
regulation of myelination (GO:0031641)	2022-02-26	0.43507	0.871199	0	0	1.39622	1.162	NSUN5;TYMP
regulation of potassium ion transmembrane transporter activity (GO:1901016)	2022-02-26	0.43507	0.871199	0	0	1.39622	1.162	KCNS1;FHL1
regulation of protein insertion into mitochondrial membrane involved in apoptotic signaling pathway (GO:1900739)	2022-02-26	0.43507	0.871199	0	0	1.39622	1.162	BAD;BBC3
regulation of regulatory T cell differentiation (GO:0045589)	2022-02-26	0.43507	0.871199	0	0	1.39622	1.162	SOCS1;SOX12
Fc-epsilon receptor signaling pathway (GO:0038095)	7/111	0.435804	0.871199	0	0	1.12794	0.936829	PSMB5;PSMD3;PIK3R2;MAP2K7;LAT;PSMB10;PSMB8
protein deubiquitination (GO:0016579)	16/267	0.436663	0.871199	0	0	1.06846	0.885319	INO80B;SHMT2;TAF10;ADRM1;KEAP1;JOSD2;TOMM20;PSMB8;PSMB10;BABAM1;TFPT;PSMB5;MYC;PSMD3;RCE1;UBA52
interleukin-1-mediated signaling pathway (GO:0070498)	6/94	0.437561	0.871199	0	0	1.14255	0.944361	RPS6KA4;PSMB5;PSMD3;UBA52;PSMB10;PSMB8
negative regulation of developmental process (GO:0051093)	5/77	0.439058	0.871199	0	0	1.16366	0.957836	PINK1;PTPRS;TGFB1;FUZ;MIF
cellular glucose homeostasis (GO:0001678)	3/43	0.43958	0.871199	0	0	1.25665	1.03289	KCNB1;PIK3R2;PCK1
DNA synthesis involved in DNA repair (GO:0000731)	3/43	0.43958	0.871199	0	0	1.25665	1.03289	POLD1;POLD2;UBA52
positive regulation of phospholipase C activity (GO:0010863)	3/43	0.43958	0.871199	0	0	1.25665	1.03289	PHB;PHB2;HRAS
peptidyl-threonine phosphorylation (GO:0018107)	4/60	0.439993	0.871199	0	0	1.19686	0.982617	SBK1;CAD;DYRK1B;MAP3K10
acetyl-CoA biosynthetic process (GO:0006085)	2022-01-10	0.440176	0.871199	0	0	1.86146	1.52748	MLYCD
adherens junction assembly (GO:0034333)	2022-01-10	0.440176	0.871199	0	0	1.86146	1.52748	PIP5K1C
alanine transport (GO:0032328)	2022-01-10	0.440176	0.871199	0	0	1.86146	1.52748	SLC1A4
B cell homeostasis (GO:0001782)	2022-01-10	0.440176	0.871199	0	0	1.86146	1.52748	TNFRSF13B
cAMP biosynthetic process (GO:0006171)	2022-01-10	0.440176	0.871199	0	0	1.86146	1.52748	ADCY6
cellular biogenic amine catabolic process (GO:0042402)	2022-01-10	0.440176	0.871199	0	0	1.86146	1.52748	ALDH7A1
cellular response to interleukin-4 (GO:0071353)	2022-01-10	0.440176	0.871199	0	0	1.86146	1.52748	JAK3
cellular response to leucine (GO:0071233)	2022-01-10	0.440176	0.871199	0	0	1.86146	1.52748	SESN2
cellular response to leucine starvation (GO:1990253)	2022-01-10	0.440176	0.871199	0	0	1.86146	1.52748	SESN2
cellular response to prostaglandin stimulus (GO:0071379)	2022-01-10	0.440176	0.871199	0	0	1.86146	1.52748	ADCY6
cellular response to purine-containing compound (GO:0071415)	2022-01-10	0.440176	0.871199	0	0	1.86146	1.52748	RYR1
chylomicron assembly (GO:0034378)	2022-01-10	0.440176	0.871199	0	0	1.86146	1.52748	APOE
defense response to tumor cell (GO:0002357)	2022-01-10	0.440176	0.871199	0	0	1.86146	1.52748	PRF1
DNA dealkylation (GO:0035510)	2022-01-10	0.440176	0.871199	0	0	1.86146	1.52748	MGMT
DNA dealkylation involved in DNA repair (GO:0006307)	2022-01-10	0.440176	0.871199	0	0	1.86146	1.52748	MGMT
dosage compensation (GO:0007549)	2022-01-10	0.440176	0.871199	0	0	1.86146	1.52748	RBM15B
endothelium development (GO:0003158)	2022-01-10	0.440176	0.871199	0	0	1.86146	1.52748	EDF1
fructose 6-phosphate metabolic process (GO:0006002)	2022-01-10	0.440176	0.871199	0	0	1.86146	1.52748	PFKL
ionotropic glutamate receptor signaling pathway (GO:0035235)	2022-01-10	0.440176	0.871199	0	0	1.86146	1.52748	GRIN3B
L-glutamate transmembrane transport (GO:0015813)	2022-01-10	0.440176	0.871199	0	0	1.86146	1.52748	SLC25A22
lipid droplet formation (GO:0140042)	2022-01-10	0.440176	0.871199	0	0	1.86146	1.52748	BSCL2
lipoprotein transport (GO:0042953)	2022-01-10	0.440176	0.871199	0	0	1.86146	1.52748	UNC119
lung epithelium development (GO:0060428)	2022-01-10	0.440176	0.871199	0	0	1.86146	1.52748	RCN3
modification-dependent macromolecule catabolic process (GO:0043632)	2022-01-10	0.440176	0.871199	0	0	1.86146	1.52748	UBA52
modulation by symbiont of host process (GO:0044003)	2022-01-10	0.440176	0.871199	0	0	1.86146	1.52748	UBA52
monocyte activation (GO:0042117)	2022-01-10	0.440176	0.871199	0	0	1.86146	1.52748	HYAL2
myelin maintenance (GO:0043217)	2022-01-10	0.440176	0.871199	0	0	1.86146	1.52748	CLU
negative regulation of cAMP-mediated signaling (GO:0043951)	2022-01-10	0.440176	0.871199	0	0	1.86146	1.52748	CDC34
negative regulation of extracellular matrix organization (GO:1903054)	2022-01-10	0.440176	0.871199	0	0	1.86146	1.52748	TGFB1
negative regulation of glycolytic process (GO:0045820)	2022-01-10	0.440176	0.871199	0	0	1.86146	1.52748	GIT1
negative regulation of inclusion body assembly (GO:0090084)	2022-01-10	0.440176	0.871199	0	0	1.86146	1.52748	HSPA2
negative regulation of leukocyte migration (GO:0002686)	2022-01-10	0.440176	0.871199	0	0	1.86146	1.52748	HOXA7
negative regulation of lipopolysaccharide-mediated signaling pathway (GO:0031665)	2022-01-10	0.440176	0.871199	0	0	1.86146	1.52748	NFKBIL1
negative regulation of peptidyl-lysine acetylation (GO:2000757)	2022-01-10	0.440176	0.871199	0	0	1.86146	1.52748	THAP7
negative regulation of phosphatidylinositol 3-kinase signaling (GO:0014067)	2022-01-10	0.440176	0.871199	0	0	1.86146	1.52748	PIK3IP1
negative regulation of purine nucleotide metabolic process (GO:1900543)	2022-01-10	0.440176	0.871199	0	0	1.86146	1.52748	GIT1
negative regulation of transcription by competitive promoter binding (GO:0010944)	2022-01-10	0.440176	0.871199	0	0	1.86146	1.52748	PHB
negative regulation of transcription from RNA polymerase II promoter in response to stress (GO:0097201)	2022-01-10	0.440176	0.871199	0	0	1.86146	1.52748	CITED2
negative regulation of transmembrane transport (GO:0034763)	2022-01-10	0.440176	0.871199	0	0	1.86146	1.52748	AKT2
negative regulation of tyrosine phosphorylation of STAT protein (GO:0042532)	2022-01-10	0.440176	0.871199	0	0	1.86146	1.52748	SOCS1
neuron projection fasciculation (GO:0106030)	2022-01-10	0.440176	0.871199	0	0	1.86146	1.52748	AMIGO1
neuron remodeling (GO:0016322)	2022-01-10	0.440176	0.871199	0	0	1.86146	1.52748	SCARF1
positive regulation of keratinocyte migration (GO:0051549)	2022-01-10	0.440176	0.871199	0	0	1.86146	1.52748	ARF6
positive regulation of mesenchymal cell proliferation (GO:0002053)	2022-01-10	0.440176	0.871199	0	0	1.86146	1.52748	MYC
positive regulation of protein sumoylation (GO:0033235)	2022-01-10	0.440176	0.871199	0	0	1.86146	1.52748	PIAS4
positive regulation of receptor recycling (GO:0001921)	2022-01-10	0.440176	0.871199	0	0	1.86146	1.52748	ECE1
positive regulation of RIG-I signaling pathway (GO:1900246)	2022-01-10	0.440176	0.871199	0	0	1.86146	1.52748	ZCCHC3
positive regulation of rRNA processing (GO:2000234)	2022-01-10	0.440176	0.871199	0	0	1.86146	1.52748	TRMT112
positive regulation of toll-like receptor 4 signaling pathway (GO:0034145)	2022-01-10	0.440176	0.871199	0	0	1.86146	1.52748	NINJ1
positive regulation of vasculogenesis (GO:2001214)	2022-01-10	0.440176	0.871199	0	0	1.86146	1.52748	RRAS
presynaptic membrane assembly (GO:0097105)	2022-01-10	0.440176	0.871199	0	0	1.86146	1.52748	NLGN2
production of siRNA involved in RNA interference (GO:0030422)	2022-01-10	0.440176	0.871199	0	0	1.86146	1.52748	TARBP2
protein localization to endosome (GO:0036010)	2022-01-10	0.440176	0.871199	0	0	1.86146	1.52748	ARF6
protein prenylation (GO:0018342)	2022-01-10	0.440176	0.871199	0	0	1.86146	1.52748	RCE1
Rap protein signal transduction (GO:0032486)	2022-01-10	0.440176	0.871199	0	0	1.86146	1.52748	RAP2B
regulation of attachment of spindle microtubules to kinetochore (GO:0051988)	2022-01-10	0.440176	0.871199	0	0	1.86146	1.52748	RCC2
regulation of DNA methylation (GO:0044030)	2022-01-10	0.440176	0.871199	0	0	1.86146	1.52748	MYC
regulation of endoplasmic reticulum unfolded protein response (GO:1900101)	2022-01-10	0.440176	0.871199	0	0	1.86146	1.52748	BAX
regulation of epithelial cell apoptotic process (GO:1904035)	2022-01-10	0.440176	0.871199	0	0	1.86146	1.52748	BOK
regulation of histone phosphorylation (GO:0033127)	2022-01-10	0.440176	0.871199	0	0	1.86146	1.52748	RPS6KA4
regulation of mast cell activation (GO:0033003)	2022-01-10	0.440176	0.871199	0	0	1.86146	1.52748	CRLF2
regulation of memory T cell differentiation (GO:0043380)	2022-01-10	0.440176	0.871199	0	0	1.86146	1.52748	PCK1
regulation of microtubule nucleation (GO:0010968)	2022-01-10	0.440176	0.871199	0	0	1.86146	1.52748	GIT1
regulation of peptidyl-lysine acetylation (GO:2000756)	2022-01-10	0.440176	0.871199	0	0	1.86146	1.52748	PARK7
regulation of phospholipid metabolic process (GO:1903725)	2022-01-10	0.440176	0.871199	0	0	1.86146	1.52748	PHB2
regulation of type B pancreatic cell development (GO:2000074)	2022-01-10	0.440176	0.871199	0	0	1.86146	1.52748	BAD
removal of superoxide radicals (GO:0019430)	2022-01-10	0.440176	0.871199	0	0	1.86146	1.52748	SOD2
response to interleukin-4 (GO:0070670)	2022-01-10	0.440176	0.871199	0	0	1.86146	1.52748	JAK3
response to laminar fluid shear stress (GO:0034616)	2022-01-10	0.440176	0.871199	0	0	1.86146	1.52748	ABCA1
response to leucine (GO:0043201)	2022-01-10	0.440176	0.871199	0	0	1.86146	1.52748	SESN2
sarcoplasmic reticulum calcium ion transport (GO:0070296)	2022-01-10	0.440176	0.871199	0	0	1.86146	1.52748	RYR1
serine family amino acid catabolic process (GO:0009071)	2022-01-10	0.440176	0.871199	0	0	1.86146	1.52748	SHMT2
small nucleolar ribonucleoprotein complex assembly (GO:0000491)	2022-01-10	0.440176	0.871199	0	0	1.86146	1.52748	RUVBL2
smooth muscle tissue development (GO:0048745)	2022-01-10	0.440176	0.871199	0	0	1.86146	1.52748	ENG
Fc receptor signaling pathway (GO:0038093)	7/112	0.445085	0.871199	0	0	1.11714	0.904317	PSMB5;PSMD3;PIK3R2;MAP2K7;LAT;PSMB10;PSMB8
protein phosphorylation (GO:0006468)	29/496	0.445935	0.871199	0	0	1.04097	0.840668	PKN3;PDGFB;STK19;CAMKK2;RPS6KA4;AKT2;FASTK;MKNK2;PIM3;PCK1;JAK3;PAK4;TGFB1;DAPK3;CAD;MATK;DYRK1B;GTF2H4;RUNX3;ACVR2B;PINK1;SBK1;PICK1;TSSK6;MAP3K10;ATP13A2;CDK13;CSNK1G2;MAP3K11
regulation of cell cycle phase transition (GO:1901987)	6/95	0.447656	0.871199	0	0	1.12965	0.907935	PSMB5;UBE2S;PSMD3;PSMB10;PSMB8;ANAPC11
negative regulation of protein serine/threonine kinase activity (GO:0071901)	5/78	0.450225	0.871199	0	0	1.14766	0.91584	HYAL2;SPRY1;APOE;PKIG;DUSP7
protein modification process (GO:0036211)	5/78	0.450225	0.871199	0	0	1.14766	0.91584	CDC34;UBE2S;AKT2;UBA52;UBE2M
positive regulation of DNA biosynthetic process (GO:2000573)	4/61	0.452663	0.871199	0	0	1.1758	0.931947	PARM1;MYC;PDGFB;MAP2K7
regulation of macromolecule metabolic process (GO:0060255)	12/200	0.453972	0.871199	0	0	1.06965	0.844723	PCBP4;MYC;PCBP1;PIN1;HMG20B;TRIM58;TRIM27;APOE;MEGF8;AFF3;TBC1D16;RNF187
bile acid biosynthetic process (GO:0006699)	2022-02-27	0.454451	0.871199	0	0	1.3403	1.05705	ACOT8;SLC27A2
cellular response to unfolded protein (GO:0034620)	2022-02-27	0.454451	0.871199	0	0	1.3403	1.05705	BAX;HSPA2
dendritic spine organization (GO:0097061)	2022-02-27	0.454451	0.871199	0	0	1.3403	1.05705	PICK1;SHANK3
entrainment of circadian clock by photoperiod (GO:0043153)	2022-02-27	0.454451	0.871199	0	0	1.3403	1.05705	MTA1;FBXL6
microtubule polymerization or depolymerization (GO:0031109)	2022-02-27	0.454451	0.871199	0	0	1.3403	1.05705	NCKAP5L;PIN1
modulation of excitatory postsynaptic potential (GO:0098815)	2022-02-27	0.454451	0.871199	0	0	1.3403	1.05705	NLGN2;SHANK3
monocarboxylic acid catabolic process (GO:0072329)	2022-02-27	0.454451	0.871199	0	0	1.3403	1.05705	FAAH;ACOT8
negative regulation of catalytic activity (GO:0043086)	2022-02-27	0.454451	0.871199	0	0	1.3403	1.05705	GZMA;APBA3
negative regulation of endothelial cell apoptotic process (GO:2000352)	2022-02-27	0.454451	0.871199	0	0	1.3403	1.05705	GATA2;PAK4
peptidyl-lysine methylation (GO:0018022)	2022-02-27	0.454451	0.871199	0	0	1.3403	1.05705	TRMT112;EHMT2
peroxisomal membrane transport (GO:0015919)	2022-02-27	0.454451	0.871199	0	0	1.3403	1.05705	PEX16;PEX14
positive regulation of cellular component movement (GO:0051272)	2022-02-27	0.454451	0.871199	0	0	1.3403	1.05705	RPS19;AKT2
positive regulation of gene silencing by miRNA (GO:2000637)	2022-02-27	0.454451	0.871199	0	0	1.3403	1.05705	MAP2K2;TGFB1
presynaptic endocytosis (GO:0140238)	2022-02-27	0.454451	0.871199	0	0	1.3403	1.05705	NLGN2;PIP5K1C
protein export from nucleus (GO:0006611)	2022-02-27	0.454451	0.871199	0	0	1.3403	1.05705	TGFB1;NUTF2
regulation of transcription elongation from RNA polymerase II promoter (GO:0034243)	2022-02-27	0.454451	0.871199	0	0	1.3403	1.05705	LDB1;CDK13
release of sequestered calcium ion into cytosol (GO:0051209)	2022-02-27	0.454451	0.871199	0	0	1.3403	1.05705	RYR1;ITPR3
stress-activated protein kinase signaling cascade (GO:0031098)	2022-02-27	0.454451	0.871199	0	0	1.3403	1.05705	MAP2K7;UBA52
mRNA catabolic process (GO:0006402)	3/44	0.454582	0.871199	0	0	1.22594	0.9665	EXOSC4;NUDT16L1;ZFP36L2
negative regulation of epidermal growth factor receptor signaling pathway (GO:0042059)	3/44	0.454582	0.871199	0	0	1.22594	0.9665	RNF126;MVP;SPRY1
neurogenesis (GO:0022008)	3/44	0.454582	0.871199	0	0	1.22594	0.9665	BTBD2;NDUFS2;BTBD6
positive regulation of transferase activity (GO:0051347)	9/148	0.456269	0.871199	0	0	1.08497	0.851343	PINK1;PARM1;TGFB1;PABPN1;MYC;AXIN1;PIN1;RPS2;MAP2K7
cellular transition metal ion homeostasis (GO:0046916)	6/96	0.457711	0.871199	0	0	1.11704	0.872984	MYC;BOLA2;SLC39A13;ATP13A2;NUBP1;ISCU
negative regulation of cell motility (GO:2000146)	7/114	0.46356	0.871199	0	0	1.09614	0.842736	RAP2B;CITED2;PIN1;FUZ;SPINT2;MIF;ENG
regulation of G2/M transition of mitotic cell cycle (GO:0010389)	9/149	0.464327	0.871199	0	0	1.07716	0.82636	PSMB5;CCND1;RCC2;PSMD3;CEP131;FHL1;DCTN3;PSMB10;PSMB8
negative regulation of kinase activity (GO:0033673)	4/62	0.465238	0.871199	0	0	1.15546	0.884169	AKT1S1;PARK7;TRIM27;TARBP2
stress-activated MAPK cascade (GO:0051403)	4/62	0.465238	0.871199	0	0	1.15546	0.884169	MAP3K10;MAP2K7;UBA52;MAP3K11
amino acid transmembrane transport (GO:0003333)	3/45	0.469412	0.871199	0	0	1.19668	0.90502	SLC3A2;SLC25A22;MFSD12
positive regulation of chemotaxis (GO:0050921)	3/45	0.469412	0.871199	0	0	1.19668	0.90502	TGFB1;PDGFB;MEGF8
regulation of receptor signaling pathway via JAK-STAT (GO:0046425)	3/45	0.469412	0.871199	0	0	1.19668	0.90502	SOCS1;HES1;JAK3
actin filament network formation (GO:0051639)	2022-01-11	0.471738	0.871199	0	0	1.67522	1.25865	SPIRE2
aminoglycan metabolic process (GO:0006022)	2022-01-11	0.471738	0.871199	0	0	1.67522	1.25865	B3GALT6
atrial septum morphogenesis (GO:0060413)	2022-01-11	0.471738	0.871199	0	0	1.67522	1.25865	ZFPM1
carnitine shuttle (GO:0006853)	2022-01-11	0.471738	0.871199	0	0	1.67522	1.25865	ACACB
cell-cell junction maintenance (GO:0045217)	2022-01-11	0.471738	0.871199	0	0	1.67522	1.25865	NLGN2
cellular response to interleukin-2 (GO:0071352)	2022-01-11	0.471738	0.871199	0	0	1.67522	1.25865	JAK3
cellular response to superoxide (GO:0071451)	2022-01-11	0.471738	0.871199	0	0	1.67522	1.25865	SOD2
central nervous system myelination (GO:0022010)	2022-01-11	0.471738	0.871199	0	0	1.67522	1.25865	CLU
copper ion transport (GO:0006825)	2022-01-11	0.471738	0.871199	0	0	1.67522	1.25865	COX17
desensitization of G protein-coupled receptor signaling pathway (GO:0002029)	2022-01-11	0.471738	0.871199	0	0	1.67522	1.25865	ADRB3
erythrocyte development (GO:0048821)	2022-01-11	0.471738	0.871199	0	0	1.67522	1.25865	ZBTB7A
establishment of endothelial intestinal barrier (GO:0090557)	2022-01-11	0.471738	0.871199	0	0	1.67522	1.25865	RAP2B
induction of positive chemotaxis (GO:0050930)	2022-01-11	0.471738	0.871199	0	0	1.67522	1.25865	VEGFB
inositol phosphate dephosphorylation (GO:0046855)	2022-01-11	0.471738	0.871199	0	0	1.67522	1.25865	IMPA2
interleukin-2-mediated signaling pathway (GO:0038110)	2022-01-11	0.471738	0.871199	0	0	1.67522	1.25865	JAK3
isotype switching (GO:0045190)	2022-01-11	0.471738	0.871199	0	0	1.67522	1.25865	EXOSC6
lipoprotein biosynthetic process (GO:0042158)	2022-01-11	0.471738	0.871199	0	0	1.67522	1.25865	APOE
lipoprotein localization (GO:0044872)	2022-01-11	0.471738	0.871199	0	0	1.67522	1.25865	UNC119
miRNA mediated inhibition of translation (GO:0035278)	2022-01-11	0.471738	0.871199	0	0	1.67522	1.25865	EIF6
myotube cell development (GO:0014904)	2022-01-11	0.471738	0.871199	0	0	1.67522	1.25865	RYR1
negative regulation of defense response to virus (GO:0050687)	2022-01-11	0.471738	0.871199	0	0	1.67522	1.25865	TARBP2
negative regulation of receptor signaling pathway via STAT (GO:1904893)	2022-01-11	0.471738	0.871199	0	0	1.67522	1.25865	SOCS1
negative regulation of T-helper cell differentiation (GO:0045623)	2022-01-11	0.471738	0.871199	0	0	1.67522	1.25865	JAK3
negative regulation of translation, ncRNA-mediated (GO:0040033)	2022-01-11	0.471738	0.871199	0	0	1.67522	1.25865	EIF6
phosphorylated carbohydrate dephosphorylation (GO:0046838)	2022-01-11	0.471738	0.871199	0	0	1.67522	1.25865	IMPA2
positive regulation by host of viral process (GO:0044794)	2022-01-11	0.471738	0.871199	0	0	1.67522	1.25865	APOE
positive regulation of ceramide biosynthetic process (GO:2000304)	2022-01-11	0.471738	0.871199	0	0	1.67522	1.25865	SPHK2
positive regulation of DNA-dependent DNA replication (GO:2000105)	2022-01-11	0.471738	0.871199	0	0	1.67522	1.25865	CDT1
positive regulation of interleukin-13 production (GO:0032736)	2022-01-11	0.471738	0.871199	0	0	1.67522	1.25865	SPHK2
positive regulation of phospholipid transport (GO:2001140)	2022-01-11	0.471738	0.871199	0	0	1.67522	1.25865	APOE
positive regulation of sphingolipid biosynthetic process (GO:0090154)	2022-01-11	0.471738	0.871199	0	0	1.67522	1.25865	SPHK2
positive regulation of transcription elongation from RNA polymerase II promoter (GO:0032968)	2022-01-11	0.471738	0.871199	0	0	1.67522	1.25865	CDK13
positive regulation of transcription from RNA polymerase II promoter in response to endoplasmic reticulum stress (GO:1990440)	2022-01-11	0.471738	0.871199	0	0	1.67522	1.25865	CEBPB
postsynapse assembly (GO:0099068)	2022-01-11	0.471738	0.871199	0	0	1.67522	1.25865	NLGN2
presynaptic membrane organization (GO:0097090)	2022-01-11	0.471738	0.871199	0	0	1.67522	1.25865	NLGN2
proteasome assembly (GO:0043248)	2022-01-11	0.471738	0.871199	0	0	1.67522	1.25865	ADRM1
protein kinase C signaling (GO:0070528)	2022-01-11	0.471738	0.871199	0	0	1.67522	1.25865	PDGFB
protein kinase C-activating G protein-coupled receptor signaling pathway (GO:0007205)	2022-01-11	0.471738	0.871199	0	0	1.67522	1.25865	PICK1
pyrimidine nucleoside catabolic process (GO:0046135)	2022-01-11	0.471738	0.871199	0	0	1.67522	1.25865	TYMP
rDNA heterochromatin assembly (GO:0000183)	2022-01-11	0.471738	0.871199	0	0	1.67522	1.25865	BEND3
regulation of calcium ion transmembrane transport via high voltage-gated calcium channel (GO:1902514)	2022-01-11	0.471738	0.871199	0	0	1.67522	1.25865	CACNB1
regulation of cardiac muscle cell apoptotic process (GO:0010665)	2022-01-11	0.471738	0.871199	0	0	1.67522	1.25865	ENG
regulation of cardiac muscle cell differentiation (GO:2000725)	2022-01-11	0.471738	0.871199	0	0	1.67522	1.25865	TGFB1
regulation of cysteine-type endopeptidase activity involved in apoptotic signaling pathway (GO:2001267)	2022-01-11	0.471738	0.871199	0	0	1.67522	1.25865	PARK7
regulation of cytoplasmic transport (GO:1903649)	2022-01-11	0.471738	0.871199	0	0	1.67522	1.25865	MAP2K2
regulation of inclusion body assembly (GO:0090083)	2022-01-11	0.471738	0.871199	0	0	1.67522	1.25865	HSPA2
regulation of lipid kinase activity (GO:0043550)	2022-01-11	0.471738	0.871199	0	0	1.67522	1.25865	PIK3R2
regulation of long-term neuronal synaptic plasticity (GO:0048169)	2022-01-11	0.471738	0.871199	0	0	1.67522	1.25865	SHANK3
regulation of mast cell activation involved in immune response (GO:0033006)	2022-01-11	0.471738	0.871199	0	0	1.67522	1.25865	SPHK2
regulation of mesenchymal cell proliferation (GO:0010464)	2022-01-11	0.471738	0.871199	0	0	1.67522	1.25865	MYC
regulation of mitochondrial depolarization (GO:0051900)	2022-01-11	0.471738	0.871199	0	0	1.67522	1.25865	FZD9
regulation of mitochondrial fusion (GO:0010635)	2022-01-11	0.471738	0.871199	0	0	1.67522	1.25865	PLD6
regulation of stress-activated protein kinase signaling cascade (GO:0070302)	2022-01-11	0.471738	0.871199	0	0	1.67522	1.25865	MAP2K2
regulation of T cell apoptotic process (GO:0070232)	2022-01-11	0.471738	0.871199	0	0	1.67522	1.25865	JAK3
regulation of toll-like receptor 9 signaling pathway (GO:0034163)	2022-01-11	0.471738	0.871199	0	0	1.67522	1.25865	PTPRS
response to prostaglandin E (GO:0034695)	2022-01-11	0.471738	0.871199	0	0	1.67522	1.25865	ADCY6
response to sterol (GO:0036314)	2022-01-11	0.471738	0.871199	0	0	1.67522	1.25865	TGFB1
skeletal muscle cell differentiation (GO:0035914)	2022-01-11	0.471738	0.871199	0	0	1.67522	1.25865	LEMD2
T cell homeostasis (GO:0043029)	2022-01-11	0.471738	0.871199	0	0	1.67522	1.25865	JAK3
tetrahydrobiopterin metabolic process (GO:0046146)	2022-01-11	0.471738	0.871199	0	0	1.67522	1.25865	SPR
tetrahydrofolate metabolic process (GO:0046653)	2022-01-11	0.471738	0.871199	0	0	1.67522	1.25865	SHMT2
UDP-N-acetylglucosamine biosynthetic process (GO:0006048)	2022-01-11	0.471738	0.871199	0	0	1.67522	1.25865	UAP1L1
V(D)J recombination (GO:0033151)	2022-01-11	0.471738	0.871199	0	0	1.67522	1.25865	TCF3
regulation of NIK/NF-kappaB signaling (GO:1901222)	5/80	0.472374	0.871199	0	0	1.11693	0.837684	PTP4A3;TRADD;TRIP6;PHB;PHB2
amide transport (GO:0042886)	2022-02-28	0.473443	0.871199	0	0	1.28868	0.963579	SLC27A1;SLC19A1
cellular response to interleukin-6 (GO:0071354)	2022-02-28	0.473443	0.871199	0	0	1.28868	0.963579	SBNO2;PHB
cellular zinc ion homeostasis (GO:0006882)	2022-02-28	0.473443	0.871199	0	0	1.28868	0.963579	SLC39A13;ATP13A2
glycerophospholipid catabolic process (GO:0046475)	2022-02-28	0.473443	0.871199	0	0	1.28868	0.963579	ABHD12;ABHD16A
internal peptidyl-lysine acetylation (GO:0018393)	2022-02-28	0.473443	0.871199	0	0	1.28868	0.963579	TAF6L;RUVBL2
negative regulation of axonogenesis (GO:0050771)	2022-02-28	0.473443	0.871199	0	0	1.28868	0.963579	PTPRS;ARHGDIA
photoperiodism (GO:0009648)	2022-02-28	0.473443	0.871199	0	0	1.28868	0.963579	MTA1;FBXL6
positive regulation of cell communication (GO:0010647)	2022-02-28	0.473443	0.871199	0	0	1.28868	0.963579	CLSTN3;KCTD13
positive regulation of cytosolic calcium ion concentration involved in phospholipase C-activating G protein-coupled signaling pathway (GO:0051482)	2022-02-28	0.473443	0.871199	0	0	1.28868	0.963579	GPR4;F2RL3
positive regulation of monooxygenase activity (GO:0032770)	2022-02-28	0.473443	0.871199	0	0	1.28868	0.963579	PARK7;APOE
positive regulation of phosphatidylinositol 3-kinase activity (GO:0043552)	2022-02-28	0.473443	0.871199	0	0	1.28868	0.963579	TGFB1;PDGFB
positive regulation of synapse assembly (GO:0051965)	2022-02-28	0.473443	0.871199	0	0	1.28868	0.963579	NLGN2;CLSTN3
regulation of calcineurin-NFAT signaling cascade (GO:0070884)	2022-02-28	0.473443	0.871199	0	0	1.28868	0.963579	HOMER2;HOMER3
regulation of immunoglobulin production (GO:0002637)	2022-02-28	0.473443	0.871199	0	0	1.28868	0.963579	PHB;PHB2
regulation of postsynapse organization (GO:0099175)	2022-02-28	0.473443	0.871199	0	0	1.28868	0.963579	ABHD17A;SHANK3
response to interferon-beta (GO:0035456)	2022-02-28	0.473443	0.871199	0	0	1.28868	0.963579	NDUFA13;CDC34
sulfur compound transport (GO:0072348)	2022-02-28	0.473443	0.871199	0	0	1.28868	0.963579	SLC27A1;SLC25A19
RNA metabolic process (GO:0016070)	8/133	0.476874	0.871199	0	0	1.07227	0.794019	RNASEH2C;PABPN1;PCBP1;POLR2E;POLR2F;POLR2I;DEDD2;HNRNPA0
antigen processing and presentation of exogenous peptide antigen via MHC class II (GO:0019886)	6/98	0.477682	0.871199	0	0	1.09264	0.807252	KLC2;DCTN3;AP2S1;CLTA;KLC1;DYNLL2
regulation of peptidyl-serine phosphorylation (GO:0033135)	6/98	0.477682	0.871199	0	0	1.09264	0.807252	PINK1;TGFB1;DDIT4;AXIN1;PARK7;MIF
anterior/posterior pattern specification (GO:0009952)	4/63	0.477708	0.871199	0	0	1.13582	0.839094	HES6;HES1;HOXA7;ACVR2B
positive regulation of Ras protein signal transduction (GO:0046579)	4/63	0.477708	0.871199	0	0	1.13582	0.839094	STK19;GPR4;EPOR;F2RL3
positive regulation of viral process (GO:0048524)	4/63	0.477708	0.871199	0	0	1.13582	0.839094	POLR2E;POLR2F;POLR2I;TARBP2
cytosolic transport (GO:0016482)	7/116	0.481893	0.871199	0	0	1.07592	0.785456	RNF126;SYS1;HOOK2;VPS52;UBE2O;TRIM27;PLEKHJ1
tumor necrosis factor-mediated signaling pathway (GO:0033209)	7/116	0.481893	0.871199	0	0	1.07592	0.785456	PSMB5;TNFRSF13B;TRADD;PSMD3;LTB;PSMB10;PSMB8
negative regulation of protein modification process (GO:0031400)	5/81	0.483341	0.871199	0	0	1.10218	0.80132	CRTAP;TGFB1;FKBP8;PARK7;ZBED3
erythrocyte differentiation (GO:0030218)	3/46	0.484059	0.871199	0	0	1.16879	0.848016	RPS19;JAK3;ZFPM1
establishment of protein localization to extracellular region (GO:0035592)	3/46	0.484059	0.871199	0	0	1.16879	0.848016	ABCA1;RCN3;MON1A
negative regulation of tumor necrosis factor production (GO:0032720)	3/46	0.484059	0.871199	0	0	1.16879	0.848016	NFKBIL1;CIDEA;TRIM27
positive regulation of nucleocytoplasmic transport (GO:0046824)	3/46	0.484059	0.871199	0	0	1.16879	0.848016	TGFB1;HYAL2;PIK3R2
positive regulation of response to stimulus (GO:0048584)	3/46	0.484059	0.871199	0	0	1.16879	0.848016	MYC;HMGA1;YPEL3
positive regulation of smooth muscle cell proliferation (GO:0048661)	3/46	0.484059	0.871199	0	0	1.16879	0.848016	PDGFB;RBPMS2;PHB
postreplication repair (GO:0006301)	3/46	0.484059	0.871199	0	0	1.16879	0.848016	POLD1;POLD2;UBA52
regulation of fibroblast proliferation (GO:0048145)	3/46	0.484059	0.871199	0	0	1.16879	0.848016	MYC;PDGFB;MIF
regulation of telomerase activity (GO:0051972)	3/46	0.484059	0.871199	0	0	1.16879	0.848016	PARM1;MYC;MAP2K7
vesicle organization (GO:0016050)	3/46	0.484059	0.871199	0	0	1.16879	0.848016	PLEKHF1;HOOK2;PLEKHJ1
response to UV (GO:0009411)	6/99	0.487587	0.871199	0	0	1.08083	0.776348	CCND1;MYC;RUVBL2;POLD1;CIRBP;MAP2K7
protein secretion (GO:0009306)	4/64	0.490064	0.871199	0	0	1.11683	0.796545	RCN3;ABCA1;PARK7;MON1A
regulation of cilium assembly (GO:1902017)	4/64	0.490064	0.871199	0	0	1.11683	0.796545	RABEP2;FUZ;KCTD17;TBC1D16
positive regulation of cell projection organization (GO:0031346)	7/117	0.490995	0.871199	0	0	1.06608	0.758326	METRN;ARHGDIA;AMIGO1;PLXNA1;PLXNB2;APOE;SCARF1
glial cell differentiation (GO:0010001)	2/29	0.49203	0.871199	0	0	1.24089	0.880059	METRN;PICK1
mismatch repair (GO:0006298)	2/29	0.49203	0.871199	0	0	1.24089	0.880059	POLD1;POLD2
negative regulation of epithelial to mesenchymal transition (GO:0010719)	2/29	0.49203	0.871199	0	0	1.24089	0.880059	FUZ;SPRY1
nucleotide-excision repair, preincision complex assembly (GO:0006294)	2/29	0.49203	0.871199	0	0	1.24089	0.880059	GTF2H4;UBA52
positive regulation of dephosphorylation (GO:0035306)	2/29	0.49203	0.871199	0	0	1.24089	0.880059	TGFB1;PIN1
positive regulation of extrinsic apoptotic signaling pathway (GO:2001238)	2/29	0.49203	0.871199	0	0	1.24089	0.880059	HYAL2;DEDD2
protein targeting to peroxisome (GO:0006625)	2/29	0.49203	0.871199	0	0	1.24089	0.880059	PEX16;PEX14
regulation of DNA biosynthetic process (GO:2000278)	2/29	0.49203	0.871199	0	0	1.24089	0.880059	MYC;PDGFB
regulation of fatty acid biosynthetic process (GO:0042304)	2/29	0.49203	0.871199	0	0	1.24089	0.880059	EIF6;NR1H2
regulation of gluconeogenesis (GO:0006111)	2/29	0.49203	0.871199	0	0	1.24089	0.880059	PGP;SOGA1
regulation of neuronal synaptic plasticity (GO:0048168)	2/29	0.49203	0.871199	0	0	1.24089	0.880059	APOE;NCDN
response to zinc ion (GO:0010043)	2/29	0.49203	0.871199	0	0	1.24089	0.880059	ATP13A2;KHK
ephrin receptor signaling pathway (GO:0048013)	5/82	0.494229	0.871199	0	0	1.08781	0.76664	EFNB1;AP2S1;HRAS;KALRN;GIT1
regulation of cyclin-dependent protein serine/threonine kinase activity (GO:0000079)	5/82	0.494229	0.871199	0	0	1.08781	0.76664	PSRC1;CCND1;SERTAD1;CDC37;PDGFB
dephosphorylation (GO:0016311)	9/153	0.496305	0.871199	0	0	1.04701	0.733501	PTPN18;PPP5C;PTPRS;ACP6;PGP;PDXP;PTPN14;TIMM50;DUSP7
antigen processing and presentation of peptide antigen via MHC class II (GO:0002495)	6/100	0.497431	0.871199	0	0	1.06928	0.746675	KLC2;DCTN3;AP2S1;CLTA;KLC1;DYNLL2
organic acid transport (GO:0015849)	6/100	0.497431	0.871199	0	0	1.06928	0.746675	SLC27A1;SLC1A4;SLC3A2;SLC1A5;SLC25A47;SLC19A1
determination of heart left/right asymmetry (GO:0061371)	3/47	0.498508	0.871199	0	0	1.14217	0.795103	SRF;MEGF8;ENG
negative regulation of cold-induced thermogenesis (GO:0120163)	3/47	0.498508	0.871199	0	0	1.14217	0.795103	NR1H2;CIDEA;ACVR2B
polyol metabolic process (GO:0019751)	3/47	0.498508	0.871199	0	0	1.14217	0.795103	IMPA2;ITPK1;INPPL1
positive regulation of neuron death (GO:1901216)	3/47	0.498508	0.871199	0	0	1.14217	0.795103	DDIT4;BAX;CLU
regulation of synapse assembly (GO:0051963)	3/47	0.498508	0.871199	0	0	1.14217	0.795103	NLGN2;LRFN4;CLSTN3
positive regulation of protein-containing complex assembly (GO:0031334)	7/118	0.500048	0.871199	0	0	1.05642	0.732153	ABCA1;CDT1;TGFB1;BAX;PARK7;CLU;GTF2H4
regulation of protein binding (GO:0043393)	7/118	0.500048	0.871199	0	0	1.05642	0.732153	HDAC5;PDGFB;PIN1;BAX;PARK7;ZFPM1;PEX14
actin crosslink formation (GO:0051764)	2022-01-12	0.501522	0.871199	0	0	1.52285	1.05093	GAS2L1
adipose tissue development (GO:0060612)	2022-01-12	0.501522	0.871199	0	0	1.52285	1.05093	DYRK1B
amino sugar biosynthetic process (GO:0046349)	2022-01-12	0.501522	0.871199	0	0	1.52285	1.05093	UAP1L1
ATP transport (GO:0015867)	2022-01-12	0.501522	0.871199	0	0	1.52285	1.05093	SLC25A4
attachment of mitotic spindle microtubules to kinetochore (GO:0051315)	2022-01-12	0.501522	0.871199	0	0	1.52285	1.05093	CDT1
brain morphogenesis (GO:0048854)	2022-01-12	0.501522	0.871199	0	0	1.52285	1.05093	SHANK3
C-terminal protein amino acid modification (GO:0018410)	2022-01-12	0.501522	0.871199	0	0	1.52285	1.05093	TTL
carboxylic acid catabolic process (GO:0046395)	2022-01-12	0.501522	0.871199	0	0	1.52285	1.05093	ACOT8
cellular response to nitrogen levels (GO:0043562)	2022-01-12	0.501522	0.871199	0	0	1.52285	1.05093	MAP1LC3A
cellular response to nitrogen starvation (GO:0006995)	2022-01-12	0.501522	0.871199	0	0	1.52285	1.05093	MAP1LC3A
cellular response to thyroid hormone stimulus (GO:0097067)	2022-01-12	0.501522	0.871199	0	0	1.52285	1.05093	GAS2L1
dosage compensation by inactivation of X chromosome (GO:0009048)	2022-01-12	0.501522	0.871199	0	0	1.52285	1.05093	RBM15B
epithelial cell-cell adhesion (GO:0090136)	2022-01-12	0.501522	0.871199	0	0	1.52285	1.05093	KIFC3
exit from mitosis (GO:0010458)	2022-01-12	0.501522	0.871199	0	0	1.52285	1.05093	UBE2S
gas transport (GO:0015669)	2022-01-12	0.501522	0.871199	0	0	1.52285	1.05093	MYC
glutamine metabolic process (GO:0006541)	2022-01-12	0.501522	0.871199	0	0	1.52285	1.05093	CAD
hemidesmosome assembly (GO:0031581)	2022-01-12	0.501522	0.871199	0	0	1.52285	1.05093	PLEC
inositol phosphate catabolic process (GO:0071545)	2022-01-12	0.501522	0.871199	0	0	1.52285	1.05093	IMPA2
lysine catabolic process (GO:0006554)	2022-01-12	0.501522	0.871199	0	0	1.52285	1.05093	ALDH7A1
lysine metabolic process (GO:0006553)	2022-01-12	0.501522	0.871199	0	0	1.52285	1.05093	ALDH7A1
maintenance of protein localization in endoplasmic reticulum (GO:0035437)	2022-01-12	0.501522	0.871199	0	0	1.52285	1.05093	GPAA1
megakaryocyte differentiation (GO:0030219)	2022-01-12	0.501522	0.871199	0	0	1.52285	1.05093	ZFPM1
melanocyte differentiation (GO:0030318)	2022-01-12	0.501522	0.871199	0	0	1.52285	1.05093	HPS6
microtubule anchoring (GO:0034453)	2022-01-12	0.501522	0.871199	0	0	1.52285	1.05093	PEX14
mitochondrion distribution (GO:0048311)	2022-01-12	0.501522	0.871199	0	0	1.52285	1.05093	MSTO1
morphogenesis of a polarized epithelium (GO:0001738)	2022-01-12	0.501522	0.871199	0	0	1.52285	1.05093	FUZ
negative regulation of B cell proliferation (GO:0030889)	2022-01-12	0.501522	0.871199	0	0	1.52285	1.05093	TNFRSF13B
negative regulation of cardiac muscle hypertrophy (GO:0010614)	2022-01-12	0.501522	0.871199	0	0	1.52285	1.05093	LMNA
negative regulation of cell division (GO:0051782)	2022-01-12	0.501522	0.871199	0	0	1.52285	1.05093	MYC
negative regulation of hemostasis (GO:1900047)	2022-01-12	0.501522	0.871199	0	0	1.52285	1.05093	APOE
negative regulation of histone acetylation (GO:0035067)	2022-01-12	0.501522	0.871199	0	0	1.52285	1.05093	THAP7
negative regulation of JUN kinase activity (GO:0043508)	2022-01-12	0.501522	0.871199	0	0	1.52285	1.05093	MAPK8IP1
negative regulation of oxidoreductase activity (GO:0051354)	2022-01-12	0.501522	0.871199	0	0	1.52285	1.05093	GZMA
negative regulation of receptor internalization (GO:0002091)	2022-01-12	0.501522	0.871199	0	0	1.52285	1.05093	ANKRD13B
nucleoside catabolic process (GO:0009164)	2022-01-12	0.501522	0.871199	0	0	1.52285	1.05093	TYMP
nucleotide-sugar metabolic process (GO:0009225)	2022-01-12	0.501522	0.871199	0	0	1.52285	1.05093	GALT
organic hydroxy compound catabolic process (GO:1901616)	2022-01-12	0.501522	0.871199	0	0	1.52285	1.05093	PDXP
P-body assembly (GO:0033962)	2022-01-12	0.501522	0.871199	0	0	1.52285	1.05093	LSM4
peptidyl-methionine modification (GO:0018206)	2022-01-12	0.501522	0.871199	0	0	1.52285	1.05093	PDF
phasic smooth muscle contraction (GO:0014821)	2022-01-12	0.501522	0.871199	0	0	1.52285	1.05093	PTGER3
poly-N-acetyllactosamine biosynthetic process (GO:0030311)	2022-01-12	0.501522	0.871199	0	0	1.52285	1.05093	B3GNT7
positive regulation of actin filament depolymerization (GO:0030836)	2022-01-12	0.501522	0.871199	0	0	1.52285	1.05093	PDXP
positive regulation of cardiocyte differentiation (GO:1905209)	2022-01-12	0.501522	0.871199	0	0	1.52285	1.05093	TGFB1
positive regulation of metaphase/anaphase transition of cell cycle (GO:1902101)	2022-01-12	0.501522	0.871199	0	0	1.52285	1.05093	ANAPC11
positive regulation of mitotic metaphase/anaphase transition (GO:0045842)	2022-01-12	0.501522	0.871199	0	0	1.52285	1.05093	ANAPC11
positive regulation of mitotic sister chromatid separation (GO:1901970)	2022-01-12	0.501522	0.871199	0	0	1.52285	1.05093	ANAPC11
positive regulation of protein depolymerization (GO:1901881)	2022-01-12	0.501522	0.871199	0	0	1.52285	1.05093	PDXP
positive regulation of ubiquitin protein ligase activity (GO:1904668)	2022-01-12	0.501522	0.871199	0	0	1.52285	1.05093	UBE2S
positive regulation of vascular permeability (GO:0043117)	2022-01-12	0.501522	0.871199	0	0	1.52285	1.05093	TGFB1
posttranslational protein targeting to endoplasmic reticulum membrane (GO:0006620)	2022-01-12	0.501522	0.871199	0	0	1.52285	1.05093	SGTA
presynapse organization (GO:0099172)	2022-01-12	0.501522	0.871199	0	0	1.52285	1.05093	NLGN2
protein localization to synapse (GO:0035418)	2022-01-12	0.501522	0.871199	0	0	1.52285	1.05093	NLGN2
purine nucleoside monophosphate biosynthetic process (GO:0009127)	2022-01-12	0.501522	0.871199	0	0	1.52285	1.05093	IMPDH1
purine nucleotide biosynthetic process (GO:0006164)	2022-01-12	0.501522	0.871199	0	0	1.52285	1.05093	PRPSAP1
regulation of actin filament depolymerization (GO:0030834)	2022-01-12	0.501522	0.871199	0	0	1.52285	1.05093	PDXP
regulation of actin nucleation (GO:0051125)	2022-01-12	0.501522	0.871199	0	0	1.52285	1.05093	PICK1
regulation of alcohol biosynthetic process (GO:1902930)	2022-01-12	0.501522	0.871199	0	0	1.52285	1.05093	SREBF1
regulation of amyloid precursor protein catabolic process (GO:1902991)	2022-01-12	0.501522	0.871199	0	0	1.52285	1.05093	APOE
regulation of astrocyte differentiation (GO:0048710)	2022-01-12	0.501522	0.871199	0	0	1.52285	1.05093	HES1
regulation of chromatin binding (GO:0035561)	2022-01-12	0.501522	0.871199	0	0	1.52285	1.05093	CDT1
regulation of glycogen metabolic process (GO:0070873)	2022-01-12	0.501522	0.871199	0	0	1.52285	1.05093	KHK
regulation of hemopoiesis (GO:1903706)	2022-01-12	0.501522	0.871199	0	0	1.52285	1.05093	PURB
regulation of keratinocyte migration (GO:0051547)	2022-01-12	0.501522	0.871199	0	0	1.52285	1.05093	ARF6
regulation of MHC class II biosynthetic process (GO:0045346)	2022-01-12	0.501522	0.871199	0	0	1.52285	1.05093	PF4
regulation of natural killer cell activation (GO:0032814)	2022-01-12	0.501522	0.871199	0	0	1.52285	1.05093	DCAF15
regulation of response to oxidative stress (GO:1902882)	2022-01-12	0.501522	0.871199	0	0	1.52285	1.05093	PINK1
regulation of triglyceride catabolic process (GO:0010896)	2022-01-12	0.501522	0.871199	0	0	1.52285	1.05093	PNPLA2
regulation of vascular associated smooth muscle cell migration (GO:1904752)	2022-01-12	0.501522	0.871199	0	0	1.52285	1.05093	PDGFB
replicative senescence (GO:0090399)	2022-01-12	0.501522	0.871199	0	0	1.52285	1.05093	ROMO1
sensory perception of taste (GO:0050909)	2022-01-12	0.501522	0.871199	0	0	1.52285	1.05093	TAS1R1
serine family amino acid biosynthetic process (GO:0009070)	2022-01-12	0.501522	0.871199	0	0	1.52285	1.05093	PHGDH
sphingoid metabolic process (GO:0046519)	2022-01-12	0.501522	0.871199	0	0	1.52285	1.05093	SPHK2
organelle organization (GO:0006996)	24/420	0.502093	0.871199	0	0	1.01525	0.699476	ESRRA;PEX16;PLEKHF1;MTX1;CIDEA;CHCHD10;HPS6;PARK7;PHB;POLRMT;PHB2;ATAD3A;FGD1;CIDEC;PEX14;BSCL2;PINK1;MSTO1;MYC;LONP1;PLEKHM2;APOE;SLC25A33;PAK4
BMP signaling pathway (GO:0030509)	4/65	0.502297	0.871199	0	0	1.09846	0.756361	TGFB1;MEGF8;ACVR2B;ENG
regulation of RNA metabolic process (GO:0051252)	4/65	0.502297	0.871199	0	0	1.09846	0.756361	SNRNP70;PCBP4;FASTK;PCBP1
positive regulation of protein kinase activity (GO:0045860)	9/154	0.504222	0.871199	0	0	1.03974	0.711949	SLC27A1;MAP2K2;NAB2;PDGFB;AXIN1;UNC119;CLU;LAT;PAK4
positive regulation of cell population proliferation (GO:0008284)	27/474	0.505498	0.871199	0	0	1.0118	0.690262	CTF1;MAZ;COX17;PDGFB;PHB;PDF;SERTAD1;DDRGK1;AKT2;MYC;RBPMS2;HES1;ROMO1;HRAS;TGFB1;PRMT1;BAD;CEP131;FZD9;NME2;MATK;MIF;SAPCD2;CDK13;SLC25A33;CRLF2;RNF187
regulation of gene expression (GO:0010468)	61/1079	0.509176	0.871199	0	0	1.00366	0.677429	LDB1;CITED2;NAB2;CHD3;PARK7;AFF3;CLU;RPS6KA4;LYL1;SNRNP70;FASTK;SUFU;MYC;HMG20B;TRIM27;ZFPL1;HRAS;HES6;MAP2K2;DAPK3;EDF1;MIF;SOX12;RUNX3;MLF2;TAF6L;PTP4A3;THAP7;TRIM58;ATF5;ENG;HDAC5;CEBPB;MAZ;PDGFB;PHB;GATA2;SBNO2;MTA1;PABPN1;PCBP4;DDRGK1;PCBP1;SAP30L;APOE;PPARGC1B;ESRRA;TGFB1;HMGA1;ACVR2B;NFKB2;DRAP1;MOV10;PINK1;PIN1;GTF2IRD1;ATP13A2;TCF3;MEGF8;PF4;RNF187
artery morphogenesis (GO:0048844)	2/30	0.510195	0.871199	0	0	1.19651	0.805204	HES1;ENG
fatty-acyl-CoA biosynthetic process (GO:0046949)	2/30	0.510195	0.871199	0	0	1.19651	0.805204	SLC25A1;FASN
Golgi to plasma membrane protein transport (GO:0043001)	2/30	0.510195	0.871199	0	0	1.19651	0.805204	SYS1;VAMP5
long-chain fatty acid biosynthetic process (GO:0042759)	2/30	0.510195	0.871199	0	0	1.19651	0.805204	ACOT7;GPX4
peptidyl-lysine trimethylation (GO:0018023)	2/30	0.510195	0.871199	0	0	1.19651	0.805204	SMYD5;BEND3
positive regulation of lipid kinase activity (GO:0090218)	2/30	0.510195	0.871199	0	0	1.19651	0.805204	TGFB1;PDGFB
positive regulation of small GTPase mediated signal transduction (GO:0051057)	2/30	0.510195	0.871199	0	0	1.19651	0.805204	STK19;EPOR
protein N-linked glycosylation via asparagine (GO:0018279)	2/30	0.510195	0.871199	0	0	1.19651	0.805204	DPM3;NUDT14
regulation of vasoconstriction (GO:0019229)	2/30	0.510195	0.871199	0	0	1.19651	0.805204	TBXA2R;ECE1
TRIF-dependent toll-like receptor signaling pathway (GO:0035666)	2/30	0.510195	0.871199	0	0	1.19651	0.805204	IRF3;UBA52
zinc ion homeostasis (GO:0055069)	2/30	0.510195	0.871199	0	0	1.19651	0.805204	SLC39A13;ATP13A2
base-excision repair (GO:0006284)	3/48	0.51275	0.871199	0	0	1.11673	0.745937	PRMT6;POLD1;POLD2
cognition (GO:0050890)	3/48	0.51275	0.871199	0	0	1.11673	0.745937	NSUN5;SLC1A4;RP9
histone H4 acetylation (GO:0043967)	3/48	0.51275	0.871199	0	0	1.11673	0.745937	KANSL2;RUVBL2;BEND3
inositol phosphate metabolic process (GO:0043647)	3/48	0.51275	0.871199	0	0	1.11673	0.745937	IMPA2;ITPK1;INPPL1
negative regulation of tumor necrosis factor superfamily cytokine production (GO:1903556)	3/48	0.51275	0.871199	0	0	1.11673	0.745937	NFKBIL1;CIDEA;TRIM27
positive regulation of blood vessel endothelial cell migration (GO:0043536)	3/48	0.51275	0.871199	0	0	1.11673	0.745937	TGFB1;PDGFB;GATA2
positive regulation of DNA repair (GO:0045739)	3/48	0.51275	0.871199	0	0	1.11673	0.745937	BABAM1;MGMT;SPIRE2
regulation of interleukin-2 production (GO:0032663)	3/48	0.51275	0.871199	0	0	1.11673	0.745937	HOMER2;HOMER3;TRIM27
negative regulation of cell differentiation (GO:0045596)	11/191	0.514636	0.871199	0	0	1.02361	0.67998	ABCA1;TGFB1;CCDC85B;SUFU;NR1H2;HES1;SPRY1;GATA2;ZFPM1;ABCG1;ZFP36L2
nuclear export (GO:0051168)	5/84	0.515738	0.871199	0	0	1.06015	0.701987	TGFB1;ALYREF;EIF4A3;NUTF2;SRSF9
regulation of cytokinesis (GO:0032465)	5/84	0.515738	0.871199	0	0	1.06015	0.701987	GIPC1;KLHL21;PDXP;PIN1;GIT1
vascular transport (GO:0010232)	5/84	0.515738	0.871199	0	0	1.06015	0.701987	SLC27A1;SLC2A1;SLC1A4;SLC1A5;SLC19A1
intrinsic apoptotic signaling pathway (GO:0097193)	6/102	0.516917	0.871199	0	0	1.04689	0.690814	CEBPB;BAD;JMY;BAX;BBC3;BOK
cellular response to lipopolysaccharide (GO:0071222)	7/120	0.517994	0.871199	0	0	1.03761	0.682532	SBNO2;TGFB1;PABPN1;NFKBIL1;GIT1;NFKBIB;PF4
G1/S transition of mitotic cell cycle (GO:0000082)	5/85	0.526349	0.871199	0	0	1.04685	0.671857	CDT1;CDC34;CCND1;MYC;EIF4EBP1
Wnt signaling pathway, planar cell polarity pathway (GO:0060071)	5/85	0.526349	0.871199	0	0	1.04685	0.671857	PSMB5;PSMD3;AP2S1;PSMB10;PSMB8
peptidyl-threonine modification (GO:0018210)	4/67	0.526365	0.871199	0	0	1.06348	0.682498	SBK1;CAD;DYRK1B;MAP3K10
protein N-linked glycosylation (GO:0006487)	4/67	0.526365	0.871199	0	0	1.06348	0.682498	DPM3;MGAT4B;MOGS;NUDT14
regulation of epidermal growth factor receptor signaling pathway (GO:0042058)	4/67	0.526365	0.871199	0	0	1.06348	0.682498	RNF126;MVP;MVB12A;SPRY1
regulation of gene silencing by miRNA (GO:0060964)	4/67	0.526365	0.871199	0	0	1.06348	0.682498	TGFB1;POLR2E;POLR2F;POLR2I
antigen processing and presentation of exogenous peptide antigen (GO:0002478)	6/103	0.52655	0.871199	0	0	1.03604	0.664526	KLC2;DCTN3;AP2S1;CLTA;KLC1;DYNLL2
negative regulation of cell projection organization (GO:0031345)	3/49	0.526773	0.871199	0	0	1.09239	0.700207	PTPRS;APOE;ADCY6
oligosaccharide metabolic process (GO:0009311)	3/49	0.526773	0.871199	0	0	1.09239	0.700207	MAN2C1;ST6GALNAC4;ST6GALNAC6
positive regulation of reactive oxygen species metabolic process (GO:2000379)	3/49	0.526773	0.871199	0	0	1.09239	0.700207	TGFB1;PDGFB;ROMO1
regulation of interferon-beta production (GO:0032648)	3/49	0.526773	0.871199	0	0	1.09239	0.700207	PTPRS;IRF3;RELB
regulation of smooth muscle cell proliferation (GO:0048660)	3/49	0.526773	0.871199	0	0	1.09239	0.700207	RBPMS2;PDGFB;PHB
regulation of stress-activated MAPK cascade (GO:0032872)	3/49	0.526773	0.871199	0	0	1.09239	0.700207	MAP2K2;MYC;MAPK8IP1
RNA catabolic process (GO:0006401)	3/49	0.526773	0.871199	0	0	1.09239	0.700207	RNASEH2C;NUDT16L1;ZFP36L2
protein dephosphorylation (GO:0006470)	8/139	0.527286	0.871199	0	0	1.02283	0.654626	PTPN18;PPP5C;PTPRS;PGP;PDXP;PTPN14;TIMM50;DUSP7
aminoglycan catabolic process (GO:0006026)	2/31	0.527929	0.871199	0	0	1.15519	0.737926	NAGLU;HYAL2
cellular nitrogen compound biosynthetic process (GO:0044271)	2/31	0.527929	0.871199	0	0	1.15519	0.737926	SPR;SPHK2
MyD88-independent toll-like receptor signaling pathway (GO:0002756)	2/31	0.527929	0.871199	0	0	1.15519	0.737926	IRF3;UBA52
negative regulation of response to DNA damage stimulus (GO:2001021)	2/31	0.527929	0.871199	0	0	1.15519	0.737926	MIF;CLU
[truncated: 1,406 more rows]

## Sheet: UP-Reactome_2016
Term	Overlap	P-value	Adjusted P-value	Old P-value	Old Adjusted P-value	Odds Ratio	Combined Score	Genes
Respiratory electron transport, ATP synthesis by chemiosmotic coupling, and heat production by uncoupling proteins. Homo sapiens R-HSA-163200	28/109	7.58533e-12	4.92238e-09	0	0	5.91083	151.346	NDUFA13;NDUFA12;UCP1;NDUFB2;UQCR11;ETFB;UQCR10;COX6A1;ATP5G2;COX5B;ATP5D;COX14;NDUFV1;COX8A;NDUFA8;NDUFA6;NDUFA2;NDUFC1;SDHB;COX7A2L;NDUFS8;NDUFS7;SCO2;UQCRQ;NDUFS6;NDUFAB1;UQCRC1;NDUFS2
Respiratory electron transport Homo sapiens R-HSA-611105	25/88	8.98245e-12	4.92238e-09	0	0	6.7734	172.286	NDUFA13;NDUFA12;NDUFB2;UQCR11;ETFB;UQCR10;COX6A1;COX5B;COX14;NDUFV1;COX8A;NDUFA8;NDUFA6;NDUFA2;NDUFC1;SDHB;COX7A2L;NDUFS8;NDUFS7;SCO2;NDUFS6;UQCRQ;NDUFAB1;UQCRC1;NDUFS2
Peptide chain elongation Homo sapiens R-HSA-156902	24/84	2.04476e-11	7.47017e-09	0	0	6.82248	167.923	RPLP1;RPS5;RPLP0;RPL13A;RPL10A;RPL8;EEF2;RPS15;RPS26;RPL18A;RPS19;RPL36;RPL35;RPLP2;RPL13;RPL38;RPL27;RPS20;RPS2;RPL29;RPL18;RPS10;RPL28;UBA52
Selenocysteine synthesis Homo sapiens R-HSA-2408557	24/87	4.63773e-11	1.01659e-08	0	0	6.49657	154.581	EEFSEC;RPLP1;RPS5;RPLP0;RPL13A;RPL10A;RPL8;RPS15;RPS26;RPL18A;RPS19;RPL36;RPL35;RPLP2;RPL13;RPL38;RPL27;RPS20;RPS2;RPL29;RPL18;RPS10;RPL28;UBA52
Eukaryotic Translation Termination Homo sapiens R-HSA-72764	24/87	4.63773e-11	1.01659e-08	0	0	6.49657	154.581	RPLP1;RPS5;RPLP0;RPL13A;RPL10A;RPL8;RPS15;RPS26;TRMT112;RPL18A;RPS19;RPL36;RPL35;RPLP2;RPL13;RPL38;RPL27;RPS20;RPS2;RPL29;RPL18;RPS10;RPL28;UBA52
Eukaryotic Translation Elongation Homo sapiens R-HSA-156842	24/89	7.83344e-11	1.43091e-08	0	0	6.296	146.508	RPLP1;RPS5;RPLP0;RPL13A;RPL10A;RPL8;EEF2;RPS15;RPS26;RPL18A;RPS19;RPL36;RPL35;RPLP2;RPL13;RPL38;RPL27;RPS20;RPS2;RPL29;RPL18;RPS10;RPL28;UBA52
rRNA processing Homo sapiens R-HSA-72312	35/180	1.01172e-10	1.58406e-08	0	0	4.1397	95.2719	DDX49;RPLP1;RPLP0;RPL8;RPL10A;WDR46;RRP9;RPS15;FBL;TRMT112;EXOSC6;EXOSC5;EXOSC4;RPS19;RPL18A;RPL36;WBSCR22;GAR1;RPL35;RPLP2;RPL13;RPL38;RPS2;RPL18;RPS10;IMP3;RPS5;WDR18;RPL13A;RPS26;RPL27;RPS20;RPL29;RPL28;UBA52
Viral mRNA Translation Homo sapiens R-HSA-192823	23/84	1.38426e-10	1.89643e-08	0	0	6.42486	145.849	RPLP1;RPS5;RPLP0;RPL13A;RPL10A;RPL8;RPS15;RPS26;RPL18A;RPS19;RPL36;RPL35;RPLP2;RPL13;RPL38;RPL27;RPS20;RPS2;RPL29;RPL18;RPS10;RPL28;UBA52
Formation of a pool of free 40S subunits Homo sapiens R-HSA-72689	24/96	4.33565e-10	5.27986e-08	0	0	5.68178	122.493	RPLP1;RPS5;RPLP0;RPL13A;RPL10A;RPL8;RPS15;RPS26;RPL18A;RPS19;RPL36;EIF3G;RPL35;RPLP2;RPL13;RPL38;RPL27;RPS20;RPS2;RPL29;RPL18;RPS10;RPL28;UBA52
Nonsense Mediated Decay (NMD) independent of the Exon Junction Complex (EJC) Homo sapiens R-HSA-975956	23/89	4.90341e-10	5.37414e-08	0	0	5.93655	127.255	RPLP1;RPS5;RPLP0;RPL13A;RPL10A;RPL8;RPS15;RPS26;RPL18A;RPS19;RPL36;RPL35;RPLP2;RPL13;RPL38;RPL27;RPS20;RPS2;RPL29;RPL18;RPS10;RPL28;UBA52
Major pathway of rRNA processing in the nucleolus Homo sapiens R-HSA-6791226	32/166	8.0126e-10	7.98346e-08	0	0	4.08674	85.5962	DDX49;RPLP1;RPLP0;RPL8;RPL10A;WDR46;RRP9;RPS15;FBL;EXOSC6;EXOSC5;EXOSC4;RPS19;RPL18A;RPL36;RPL35;RPLP2;RPL13;RPL38;RPS2;RPL18;RPS10;IMP3;RPS5;WDR18;RPL13A;RPS26;RPL27;RPS20;RPL29;RPL28;UBA52
The citric acid (TCA) cycle and respiratory electron transport Homo sapiens R-HSA-1428517	30/153	1.76593e-09	1.61288e-07	0	0	4.1688	84.0204	NDUFA13;NDUFA12;UCP1;NDUFB2;UQCR11;ETFB;UQCR10;COX6A1;ATP5G2;COX5B;LDHB;MPC2;ATP5D;COX14;NDUFV1;COX8A;NDUFA8;NDUFA6;NDUFA2;NDUFC1;SDHB;COX7A2L;NDUFS8;NDUFS7;SCO2;UQCRQ;NDUFS6;NDUFAB1;UQCRC1;NDUFS2
Influenza Infection Homo sapiens R-HSA-168254	29/147	2.83418e-09	2.16554e-07	0	0	4.19789	82.6208	RPLP1;RPLP0;CLTA;RPL8;RPL10A;RPS15;RPS19;RPL18A;PABPN1;RPL36;POLR2E;RPL35;RPLP2;RPL13;POLR2F;RPL38;RPS2;RPL18;POLR2I;RPS10;TGFB1;RPS5;RPL13A;RPS26;RPL27;RPS20;RPL29;RPL28;UBA52
Cap-dependent Translation Initiation Homo sapiens R-HSA-72737	25/114	3.6061e-09	2.16554e-07	0	0	4.78803	93.0823	RPLP1;RPLP0;RPL8;RPL10A;RPS15;RPS19;RPL18A;RPL36;EIF4EBP1;RPL35;RPLP2;RPL13;RPL38;RPS2;RPL18;RPS10;RPS5;RPL13A;RPS26;EIF3G;RPL27;RPS20;RPL29;RPL28;UBA52
Eukaryotic Translation Initiation Homo sapiens R-HSA-72613	25/114	3.6061e-09	2.16554e-07	0	0	4.78803	93.0823	RPLP1;RPLP0;RPL8;RPL10A;RPS15;RPS19;RPL18A;RPL36;EIF4EBP1;RPL35;RPLP2;RPL13;RPL38;RPS2;RPL18;RPS10;RPS5;RPL13A;RPS26;EIF3G;RPL27;RPS20;RPL29;RPL28;UBA52
Nonsense-Mediated Decay (NMD) Homo sapiens R-HSA-927802	24/106	3.75413e-09	2.16554e-07	0	0	4.98622	96.7348	RPS5;RPLP1;EIF4A3;RPLP0;RPL13A;RPL8;RPL10A;RPS15;RPS26;RPS19;RPL18A;RPL36;RPL35;RPLP2;RPL13;RPL38;RPL27;RPS20;RPS2;RPL29;RPL18;RPS10;RPL28;UBA52
Nonsense Mediated Decay (NMD) enhanced by the Exon Junction Complex (EJC) Homo sapiens R-HSA-975957	24/106	3.75413e-09	2.16554e-07	0	0	4.98622	96.7348	RPS5;RPLP1;EIF4A3;RPLP0;RPL13A;RPL8;RPL10A;RPS15;RPS26;RPS19;RPL18A;RPL36;RPL35;RPLP2;RPL13;RPL38;RPL27;RPS20;RPS2;RPL29;RPL18;RPS10;RPL28;UBA52
L13a-mediated translational silencing of Ceruloplasmin expression Homo sapiens R-HSA-156827	24/106	3.75413e-09	2.16554e-07	0	0	4.98622	96.7348	RPS5;RPLP1;RPLP0;RPL13A;RPL8;RPL10A;RPS15;RPS26;RPS19;RPL18A;RPL36;EIF3G;RPL35;RPLP2;RPL13;RPL38;RPL27;RPS20;RPS2;RPL29;RPL18;RPS10;RPL28;UBA52
3' -UTR-mediated translational regulation Homo sapiens R-HSA-157279	24/106	3.75413e-09	2.16554e-07	0	0	4.98622	96.7348	RPS5;RPLP1;RPLP0;RPL13A;RPL8;RPL10A;RPS15;RPS26;RPS19;RPL18A;RPL36;EIF3G;RPL35;RPLP2;RPL13;RPL38;RPL27;RPS20;RPS2;RPL29;RPL18;RPS10;RPL28;UBA52
GTP hydrolysis and joining of the 60S ribosomal subunit Homo sapiens R-HSA-72706	24/107	4.5844e-09	2.51225e-07	0	0	4.92589	94.58	RPS5;RPLP1;RPLP0;RPL13A;RPL8;RPL10A;RPS15;RPS26;RPS19;RPL18A;RPL36;EIF3G;RPL35;RPLP2;RPL13;RPL38;RPL27;RPS20;RPS2;RPL29;RPL18;RPS10;RPL28;UBA52
Influenza Life Cycle Homo sapiens R-HSA-168255	27/136	8.58944e-09	4.48287e-07	0	0	4.22542	78.4776	RPLP1;RPLP0;CLTA;RPL8;RPL10A;RPS15;RPS19;RPL18A;RPL36;POLR2E;RPL35;RPLP2;RPL13;POLR2F;RPL38;RPS2;RPL18;POLR2I;RPS10;RPS5;RPL13A;RPS26;RPL27;RPS20;RPL29;RPL28;UBA52
Influenza Viral RNA Transcription and Replication Homo sapiens R-HSA-168273	26/128	9.78749e-09	4.73263e-07	0	0	4.34584	80.1466	RPLP1;RPLP0;RPL8;RPL10A;RPS15;RPS19;RPL18A;RPL36;POLR2E;RPL35;RPLP2;RPL13;POLR2F;RPL38;RPS2;RPL18;POLR2I;RPS10;RPS5;RPL13A;RPS26;RPL27;RPS20;RPL29;RPL28;UBA52
Selenoamino acid metabolism Homo sapiens R-HSA-2408522	24/111	9.93161e-09	4.73263e-07	0	0	4.69841	86.5801	EEFSEC;RPS5;RPLP1;RPLP0;RPL13A;RPL8;RPL10A;RPS15;RPS26;RPS19;RPL18A;RPL36;RPL35;RPLP2;RPL13;RPL38;RPL27;RPS20;RPS2;RPL29;RPL18;RPS10;RPL28;UBA52
Mitochondrial translation Homo sapiens R-HSA-5368287	21/90	1.99477e-08	9.10947e-07	0	0	5.17446	91.744	MRPS28;GADD45GIP1;TSFM;MRPS26;MRPS24;MRPS11;MRPS12;MRPS34;MRPL38;MRPL28;MTIF3;MRPL34;MRPL12;MRPL23;MRPS6;MRPL43;MRPL54;MRPL4;MRPL52;MRPL2;MRPS9
SRP-dependent cotranslational protein targeting to membrane Homo sapiens R-HSA-1799339	23/107	2.2585e-08	9.90126e-07	0	0	4.65997	82.0433	RPS5;RPLP1;RPLP0;RPL13A;RPL8;RPL10A;RPS15;RPS26;RPS19;RPL18A;RPL36;RPL35;RPLP2;RPL13;RPL38;RPL27;RPS20;RPS2;RPL29;RPL18;RPS10;RPL28;UBA52
Mitochondrial translation initiation Homo sapiens R-HSA-5368286	20/84	2.99852e-08	1.21718e-06	0	0	5.30968	91.9772	MRPS28;GADD45GIP1;MRPS26;MRPS24;MRPS11;MRPS12;MRPS34;MRPL38;MRPL28;MTIF3;MRPL34;MRPL12;MRPL23;MRPS6;MRPL43;MRPL54;MRPL4;MRPL52;MRPL2;MRPS9
Mitochondrial translation elongation Homo sapiens R-HSA-5389840	20/84	2.99852e-08	1.21718e-06	0	0	5.30968	91.9772	MRPS28;GADD45GIP1;TSFM;MRPS26;MRPS24;MRPS11;MRPS12;MRPS34;MRPL38;MRPL28;MRPL34;MRPL12;MRPL23;MRPS6;MRPL43;MRPL54;MRPL4;MRPL52;MRPL2;MRPS9
Translation Homo sapiens R-HSA-72766	27/151	8.59952e-08	3.3661e-06	0	0	3.71131	60.3792	RPLP1;RPLP0;RPL8;RPL10A;RPS15;TRMT112;RPS19;RPL18A;RPL36;EIF4EBP1;RPL35;RPLP2;RPL13;RPL38;RPS2;RPL18;RPS10;RPS5;RPL13A;EEF2;RPS26;EIF3G;RPL27;RPS20;RPL29;RPL28;UBA52
Metabolism Homo sapiens R-HSA-1430728	160/1908	1.43568e-07	5.42587e-06	0	0	1.621	25.5412	KCNG2;SLC27A1;NDUFA13;FAAH;CERK;CHPF;NDUFA12;ECI1;INPPL1;ZDHHC8;COX6A1;RPL8;RPL10A;NUBP1;RPS15;NAGLU;RPS19;RPL18A;MPC2;PSMD3;FPGS;FDXR;RPL36;RPL35;RPL38;MLYCD;HADH;RPS10;MCCC2;ACOT8;ACOT7;RPS5;SDHB;COX7A2L;SCO2;GPD1;FDX1;UQCRC1;RPL27;RPL29;SLC27A2;RPL28;UBA52;ALDH7A1;CSNK1G2;ABCG1;ISCU;SHMT2;ARL2;GMPR;CACNA1A;MRI1;PIK3R2;ITPR3;PLD6;OAZ1;ACACB;LDHB;ATP5D;SCAP;COX14;PIP5K1C;APOE;PCK1;NDUFV1;PPARGC1…
Mitochondrial translation termination Homo sapiens R-HSA-5419276	19/84	1.58878e-07	5.80434e-06	0	0	4.96184	77.6783	MRPS28;GADD45GIP1;MRPS26;MRPS24;MRPS11;MRPS12;MRPS34;MRPL38;MRPL28;MRPL34;MRPL12;MRPL23;MRPS6;MRPL43;MRPL54;MRPL4;MRPL52;MRPL2;MRPS9
Metabolism of amino acids and derivatives Homo sapiens R-HSA-71291	42/335	1.01802e-06	3.59919e-05	0	0	2.4547	33.869	PYCRL;RPLP1;RPLP0;MRI1;RPL8;RPL10A;OAZ1;PSMB10;SRM;RPS15;PSMB5;RPS19;RPL18A;PSMD3;RPL36;RPL35;RPLP2;RPL13;RPL38;PHGDH;CKB;RPS2;RPL18;RPS10;MCCC2;EEFSEC;BCKDHA;RPS5;PYCR1;RPL13A;PYCR2;PSMB8;RPS26;GRHPR;NDUFAB1;RPL27;RPS20;RPL29;CDO1;RPL28;ALDH7A1;UBA52
Infectious disease Homo sapiens R-HSA-5663205	43/348	1.12401e-06	3.84974e-05	0	0	2.41493	33.0812	RPLP1;RPLP0;CLTA;RPL8;RPL10A;FGD1;PSMB10;RPS15;PSMB5;RPS19;RPL18A;PABPN1;PSMD3;RPL36;AP2S1;POLR2E;RPL35;RPLP2;RPL13;TCEB2;POLR2F;RPL38;RPS2;RPL18;MAP2K7;POLR2I;RPS10;MAP2K2;TGFB1;RPS5;TAF10;HMGA1;RPL13A;EEF2;GTF2H4;PSMB8;RPS26;RPL27;RPS20;RPL29;RPL28;UBA52;SLC25A4
Complex I biogenesis Homo sapiens R-HSA-6799198	13/49	2.1152e-06	7.02503e-05	0	0	6.10615	79.7851	NDUFA8;NDUFA13;NDUFA6;NDUFA12;NDUFA2;NDUFB2;NDUFC1;NDUFS8;NDUFS7;NDUFS6;NDUFAB1;NDUFS2;NDUFV1
Mitochondrial protein import Homo sapiens R-HSA-1268020	12/54	3.66356e-05	0.00118096	0	0	4.82537	49.2887	TIMM10B;TOMM40;MTX1;COX17;TIMM13;TIMM17B;TIMM44;TOMM20;SLC25A4;GFER;TIMM50;TOMM6
Disease Homo sapiens R-HSA-1643685	67/725	4.62523e-05	0.00144836	0	0	1.74973	17.4648	PRR5;RPLP1;RPLP0;CLTA;RPL8;RPL10A;RPS15;ADAMTSL5;RPS19;RPL18A;MYC;AKT2;PSMD3;FDXR;RPL36;RPL35;RPLP2;RPL38;RPS10;HRAS;MCCC2;MAP2K2;RPS5;AXIN1;RPL13A;NCOR2;CDC37;FDX1;AKT1S1;RPL27;RPL29;RPL28;UBA52;SLC25A4;HDAC5;PDGFB;PIK3R2;ACACB;FGD1;PSMB10;PSMB5;PABPN1;AP2S1;POLR2E;RPL13;POLR2F;TCEB2;HES1;RPS2;RPL18;MAP2K7;POLR2I;JAG2;TGFB1;BAD;TAF10;MIB2;HMGA1;FZD8;EEF2;GTF2H4;PSMB8;FDX1L;NFKB2;RPS26;RPS20;NFKB…
mRNA Splicing Homo sapiens R-HSA-72172	20/144	0.000169647	0.0051648	0	0	2.73174	23.7164	SF3B4;SF3B5;SF3A2;ALYREF;EIF4A3;LSM4;SART1;PABPN1;SNRNP70;PCBP1;ZMAT5;POLR2E;POLR2F;SNRPF;TXNL4A;POLR2I;SNRPA;SNRPB;SRSF9;HNRNPA0
mRNA Splicing - Major Pathway Homo sapiens R-HSA-72163	19/134	0.000185967	0.00550865	0	0	2.79706	24.0266	SF3B4;SF3B5;SF3A2;ALYREF;EIF4A3;LSM4;SART1;PABPN1;SNRNP70;PCBP1;POLR2E;POLR2F;SNRPF;TXNL4A;POLR2I;SNRPA;SNRPB;SRSF9;HNRNPA0
Formation of Senescence-Associated Heterochromatin Foci (SAHF) Homo sapiens R-HSA-2559584	2022-06-17	0.000228263	0.00658358	0	0	9.17784	76.9563	H1F0;HMGA1;HIST1H1D;HIST1H1E;HIST1H1B;HIST1H1C
Cellular Senescence Homo sapiens R-HSA-2559583	21/161	0.000286562	0.00805312	0	0	2.54064	20.7254	PHC2;CBX6;CEBPB;CBX4;RING1;EHMT2;CBX2;H2AFX;HMGA1;ANAPC11;MOV10;H1F0;HIST1H1D;HIST1H1E;MAP2K7;UBA52;HIST1H2AC;HIST1H1B;HIST1H2AB;HIST1H2BC;HIST1H1C
Activation of DNA fragmentation factor Homo sapiens R-HSA-211227	2022-05-13	0.00049526	0.0132391	0	0	10.5086	79.9748	H1F0;HIST1H1D;HIST1H1E;HIST1H1B;HIST1H1C
Apoptosis induced DNA fragmentation Homo sapiens R-HSA-140342	2022-05-13	0.00049526	0.0132391	0	0	10.5086	79.9748	H1F0;HIST1H1D;HIST1H1E;HIST1H1B;HIST1H1C
RNA Polymerase I, RNA Polymerase III, and Mitochondrial Transcription Homo sapiens R-HSA-504046	16/116	0.000791875	0.0206642	0	0	2.70358	19.3066	MBD3;NFIX;EHMT2;H2AFX;GTF3A;CHD3;POLRMT;GTF2H4;MTA1;NFIC;POLR2E;POLR2F;PTRF;HIST1H2AC;HIST1H2AB;HIST1H2BC
Mitochondrial iron-sulfur cluster biogenesis Homo sapiens R-HSA-1362409	2022-04-09	0.00100537	0.0256252	0	0	13.4411	92.7761	FDX1;FDXR;ISCU;FDX1L
Pink/Parkin Mediated Mitophagy Homo sapiens R-HSA-5205685	2022-06-22	0.00107958	0.0262937	0	0	6.3081	43.0918	PINK1;TOMM40;MAP1LC3A;TOMM20;UBA52;TOMM6
Mitophagy Homo sapiens R-HSA-5205647	2022-06-22	0.00107958	0.0262937	0	0	6.3081	43.0918	PINK1;TOMM40;MAP1LC3A;TOMM20;UBA52;TOMM6
Gene Expression Homo sapiens R-HSA-74160	120/1631	0.00140828	0.0335538	0	0	1.36926	8.98975	VARS;EHMT2;EIF4A3;COX6A1;RPL8;RPL10A;TSEN54;RRP9;RPS15;FBL;RPS19;RPL18A;AKT2;MYC;PSMD3;SESN2;RPL36;RPL35;RPL38;TXNL4A;PTRF;RPS10;HIST1H2AC;HIST1H2AB;IMP3;RPS5;GTF3A;POLRMT;COX7A2L;SCO2;DDIT4;RPL27;GEMIN7;SNRPF;RPL29;RPL28;UBA52;SNRPA;SRSF9;SNRPB;HIST1H2BC;AARS2;PLD6;PCBP4;PCBP1;ZMAT5;EIF4EBP1;GAR1;WBSCR22;COX14;ESRRA;INTS1;ALYREF;EEF2;LSM4;NR2F6;RPS26;MOV10;JMY;PIN1;RPS20;CDK13;PRR5;DDX49;RPLP1;R…
RNA Polymerase I Transcription Homo sapiens R-HSA-73864	12/79	0.0014963	0.0348925	0	0	3.02084	19.6498	MBD3;MTA1;EHMT2;H2AFX;POLR2E;POLR2F;CHD3;PTRF;GTF2H4;HIST1H2AC;HIST1H2AB;HIST1H2BC
DNA Damage/Telomere Stress Induced Senescence Homo sapiens R-HSA-2559586	10/59	0.00156241	0.0356751	0	0	3.43924	22.2227	H1F0;H2AFX;HIST1H1D;HMGA1;HIST1H1E;HIST1H1B;HIST1H2AC;HIST1H2AB;HIST1H1C;HIST1H2BC
GP1b-IX-V activation signalling Homo sapiens R-HSA-430116	2022-04-10	0.00160107	0.0358118	0	0	11.2004	72.0976	GP9;VWF;GP1BB;GP5
HDACs deacetylate histones Homo sapiens R-HSA-3214815	10/60	0.00178196	0.0390606	0	0	3.37028	21.334	NCOR2;MBD3;MTA1;HIST3H2A;SAP30L;HMG20B;CHD3;HIST1H2AC;HIST1H2AB;HIST1H2BC
Metabolism of proteins Homo sapiens R-HSA-392499	83/1074	0.0020709	0.0445041	0	0	1.43456	8.86528	ACHE;GPAA1;PRKCSH;RPLP1;RPLP0;RPL8;RPL10A;TOMM20;RPS15;TRMT112;ADAMTSL5;RPS19;RPL18A;RPL36;RPLP2;TIMM17B;RPL35;FBXO6;RPL38;NUDT14;RPS10;HIST1H2AC;HIST1H2AB;PIAS4;RING1;RPS5;FBXW9;H2AFX;RPL13A;MOGS;DYNLL2;DPM3;TRAPPC6A;ADORA2A;B3GNT7;RPL27;KIFC3;RPL29;ST6GALNAC4;SLC25A4;RPL28;UBA52;ARF5;ST6GALNAC6;HIST1H2BC;GNAZ;TOMM40;COX17;DCTN3;TIMM13;ARL2;TIMM50;EXOSC6;EXOSC5;EXOSC4;GYLTL1B;MTA1;GNG5;LMNA;EIF4…
Apoptosis Homo sapiens R-HSA-109581	19/163	0.00211842	0.0446499	0	0	2.23031	13.7322	BAD;TRADD;DAPK3;DYNLL2;PSMB10;PSMB8;BBC3;H1F0;PSMB5;AKT2;PSMD3;LMNA;HIST1H1D;HIST1H1E;BAX;UBA52;HIST1H1B;HIST1H1C;PLEC
mRNA Splicing - Minor Pathway Homo sapiens R-HSA-72165	9/52	0.00227902	0.0471285	0	0	3.52519	21.4473	SF3B4;SF3B5;ZMAT5;POLR2E;POLR2F;SNRPF;TXNL4A;POLR2I;SNRPB
ERCC6 (CSB) and EHMT2 (G9a) positively regulate rRNA expression Homo sapiens R-HSA-427389	8/43	0.00246458	0.0500218	0	0	3.84793	23.1096	MBD3;MTA1;EHMT2;H2AFX;CHD3;HIST1H2AC;HIST1H2AB;HIST1H2BC
Programmed Cell Death Homo sapiens R-HSA-5357801	19/166	0.00260987	0.0520076	0	0	2.18445	12.9941	BAD;TRADD;DAPK3;DYNLL2;PSMB10;PSMB8;BBC3;H1F0;PSMB5;AKT2;PSMD3;LMNA;HIST1H1D;HIST1H1E;BAX;UBA52;HIST1H1B;HIST1H1C;PLEC
Metabolic disorders of biological oxidation enzymes Homo sapiens R-HSA-5579029	2022-03-06	0.00313807	0.0614166	0	0	16.7883	96.77	FDX1;FDXR;FDX1L
RMTs methylate histone arginines Homo sapiens R-HSA-3214858	8/45	0.00331691	0.0637777	0	0	3.63954	20.7771	PRMT6;SMARCD2;HIST3H2A;CCND1;PRMT1;H2AFX;HIST1H2AC;HIST1H2AB
RNA Polymerase I Promoter Clearance Homo sapiens R-HSA-73854	11/76	0.00342006	0.0640255	0	0	2.85205	16.1942	MBD3;MTA1;EHMT2;H2AFX;POLR2E;POLR2F;CHD3;GTF2H4;HIST1H2AC;HIST1H2AB;HIST1H2BC
mRNA decay by 3' to 5' exoribonuclease Homo sapiens R-HSA-429958	2022-04-12	0.00344663	0.0640255	0	0	8.39938	47.6275	NT5C3B;EXOSC6;EXOSC5;EXOSC4
Platelet Adhesion to exposed collagen Homo sapiens R-HSA-75892	2022-04-13	0.00475836	0.0862842	0	0	7.46572	39.9256	GP9;VWF;GP1BB;GP5
rRNA modification in the nucleus Homo sapiens R-HSA-6790901	9/58	0.00488104	0.0862842	0	0	3.09255	16.4598	FBL;TRMT112;DDX49;IMP3;GAR1;WBSCR22;RPS2;WDR46;RRP9
Activation of the mRNA upon binding of the cap-binding complex and eIFs, and subsequent binding to 43S Homo sapiens R-HSA-72662	9/58	0.00488104	0.0862842	0	0	3.09255	16.4598	RPS15;RPS26;RPS19;RPS5;EIF4EBP1;EIF3G;RPS20;RPS2;RPS10
Oxidative Stress Induced Senescence Homo sapiens R-HSA-2559580	12/91	0.00497555	0.0865587	0	0	2.56035	13.5781	MOV10;CBX6;PHC2;RING1;CBX4;CBX2;H2AFX;MAP2K7;UBA52;HIST1H2AC;HIST1H2AB;HIST1H2BC
Processing of Capped Intron-Containing Pre-mRNA Homo sapiens R-HSA-72203	20/193	0.00635562	0.108734	0	0	1.95289	9.87853	SF3B4;SF3B5;SF3A2;ALYREF;EIF4A3;LSM4;SART1;PABPN1;SNRNP70;PCBP1;ZMAT5;POLR2E;POLR2F;SNRPF;TXNL4A;POLR2I;SNRPA;SNRPB;SRSF9;HNRNPA0
Formation of the ternary complex, and subsequently, the 43S complex Homo sapiens R-HSA-72695	8/50	0.00644862	0.108734	0	0	3.20541	16.1677	RPS15;RPS26;RPS19;RPS5;EIF3G;RPS20;RPS2;RPS10
Positive epigenetic regulation of rRNA expression Homo sapiens R-HSA-5250913	10/73	0.00760656	0.126315	0	0	2.67298	13.0408	MBD3;MTA1;EHMT2;H2AFX;POLR2E;POLR2F;CHD3;HIST1H2AC;HIST1H2AB;HIST1H2BC
Transcriptional Regulation by TP53 Homo sapiens R-HSA-3700989	31/348	0.0080648	0.131926	0	0	1.65568	7.98078	PRR5;EHMT2;CHD3;COX5B;COX6A1;BBC3;PCBP4;PPP1R13L;AKT2;SESN2;POLR2E;TCEB2;POLR2F;COX14;POLR2I;COX8A;MBD3;RMI2;BRD1;PRMT1;TAF10;GTF2H4;MOV10;COX7A2L;SCO2;DDIT4;JMY;PIN1;BAX;CDK13;UBA52
Chromatin organization Homo sapiens R-HSA-4839726	22/226	0.00895534	0.142247	0	0	1.82201	8.59171	PRMT6;MBD3;BRD1;SMARCD2;PRMT1;EHMT2;TAF10;H2AFX;CHD3;NCOR2;TAF6L;HIST3H2A;MTA1;CCND1;KANSL2;RUVBL2;SAP30L;HMG20B;PADI1;HIST1H2AC;HIST1H2AB;HIST1H2BC
Chromatin modifying enzymes Homo sapiens R-HSA-3247509	22/226	0.00895534	0.142247	0	0	1.82201	8.59171	PRMT6;MBD3;BRD1;SMARCD2;PRMT1;EHMT2;TAF10;H2AFX;CHD3;NCOR2;TAF6L;HIST3H2A;MTA1;CCND1;KANSL2;RUVBL2;SAP30L;HMG20B;PADI1;HIST1H2AC;HIST1H2AB;HIST1H2BC
Signaling by FGFR Homo sapiens R-HSA-190236	32/366	0.00934562	0.146326	0	0	1.62209	7.57979	PRR5;PDGFB;PEBP1;PIK3R2;ITPR3;PHB;FGFRL1;ADCY6;PSMB10;PSMB5;AKT2;PSMD3;POLR2E;POLR2F;NRTN;PIP5K1C;POLR2I;HRAS;JAK3;MAP2K2;VWF;BAD;PSMB8;DUSP7;GFRA4;MOV10;PPP5C;AKT1S1;IL3RA;UBA52;MAP3K11;LAT
Metabolism of nucleotides Homo sapiens R-HSA-15869	11/87	0.00955919	0.147562	0	0	2.43783	11.3365	UCK2;UCK1;GUK1;IMPDH1;CAD;NME2;GMPR;NME4;DCTPP1;APRT;TYMP
Cellular responses to stress Homo sapiens R-HSA-2262752	32/367	0.00970436	0.147722	0	0	1.61716	7.49584	CEBPB;CITED2;EHMT2;DEDD2;ANAPC11;MAP1LC3A;HIST1H1D;TCEB2;HIST1H1E;MAP2K7;HIST1H2AC;HIST1H1B;HIST1H2AB;HIST1H1C;EGLN1;PHC2;CBX6;EGLN2;RING1;CBX4;CBX2;H2AFX;HMGA1;HSPA2;SOD2;HSPA12B;DYNLL2;MOV10;H1F0;AKT1S1;UBA52;HIST1H2BC
Organelle biogenesis and maintenance Homo sapiens R-HSA-1852241	29/326	0.0103313	0.155111	0	0	1.65193	7.55357	MRPS11;MRPS12;MRPS34;DCTN3;MRPL38;MTIF3;MRPL12;MRPL34;MRPL54;MRPL4;MRPL2;PPARGC1B;MRPS28;ESRRA;GADD45GIP1;TSFM;MRPS26;MRPS24;CEP131;MRPL28;MRPL23;WDR34;POLRMT;MRPS6;DYNLL2;MRPL43;MRPL52;MRPS9;B9D2
Signaling by EGFR Homo sapiens R-HSA-177929	31/355	0.0105725	0.156587	0	0	1.6193	7.36699	PRR5;PDGFB;CLTA;PEBP1;PIK3R2;ITPR3;PHB;ADCY6;PSMB10;PSMB5;AKT2;PSMD3;AP2S1;NRTN;PIP5K1C;HRAS;JAK3;MAP2K2;VWF;BAD;PSMB8;DUSP7;GFRA4;MOV10;PPP5C;AKT1S1;IL3RA;SPRY1;UBA52;MAP3K11;LAT
Prostanoid ligand receptors Homo sapiens R-HSA-391908	2022-03-09	0.0116004	0.165117	0	0	8.39279	37.4043	PTGER1;TBXA2R;PTGER3
Pregnenolone biosynthesis Homo sapiens R-HSA-196108	2022-03-09	0.0116004	0.165117	0	0	8.39279	37.4043	FDX1;FDXR;FDX1L
Pyrimidine salvage reactions Homo sapiens R-HSA-73614	2022-03-09	0.0116004	0.165117	0	0	8.39279	37.4043	UCK2;UCK1;TYMP
NGF signalling via TRKA from the plasma membrane Homo sapiens R-HSA-187037	32/374	0.0125448	0.176271	0	0	1.58347	6.93312	PRR5;PDGFB;CLTA;PEBP1;PIK3R2;ITPR3;PHB;ADCY6;PSMB10;PSMB5;AKT2;PSMD3;AP2S1;NRTN;PIP5K1C;HRAS;JAK3;MAP2K2;VWF;BAD;PSMB8;DUSP7;GFRA4;MOV10;PPP5C;ADORA2A;AKT1S1;IL3RA;UBA52;DNAL4;MAP3K11;LAT
Signaling by FGFR2 Homo sapiens R-HSA-5654738	31/361	0.0131996	0.183123	0	0	1.58934	6.87798	PRR5;PDGFB;PEBP1;PIK3R2;ITPR3;PHB;ADCY6;PSMB10;PSMB5;AKT2;PSMD3;POLR2E;POLR2F;NRTN;PIP5K1C;POLR2I;HRAS;JAK3;MAP2K2;VWF;BAD;PSMB8;DUSP7;GFRA4;MOV10;PPP5C;AKT1S1;IL3RA;UBA52;MAP3K11;LAT
Regulation of Hypoxia-inducible Factor (HIF) by oxygen Homo sapiens R-HSA-1234174	2022-05-26	0.0137605	0.185016	0	0	4.00051	17.146	EGLN1;EGLN2;CITED2;TCEB2;UBA52
Cellular response to hypoxia Homo sapiens R-HSA-2262749	2022-05-26	0.0137605	0.185016	0	0	4.00051	17.146	EGLN1;EGLN2;CITED2;TCEB2;UBA52
Ribosomal scanning and start codon recognition Homo sapiens R-HSA-72702	8/57	0.0140583	0.185016	0	0	2.74648	11.7125	RPS15;RPS26;RPS19;RPS5;EIF3G;RPS20;RPS2;RPS10
Translation initiation complex formation Homo sapiens R-HSA-72649	8/57	0.0140583	0.185016	0	0	2.74648	11.7125	RPS15;RPS26;RPS19;RPS5;EIF3G;RPS20;RPS2;RPS10
Regulation of insulin secretion Homo sapiens R-HSA-422356	10/80	0.0141801	0.185016	0	0	2.40478	10.2346	KCNG2;GNG5;KCNB1;SLC2A1;GNAS;CACNA1A;ARL2;ITPR3;SLC25A4;ADCY6
Signaling by FGFR1 Homo sapiens R-HSA-5654736	29/336	0.0151438	0.195266	0	0	1.59726	6.69278	PRR5;PDGFB;PEBP1;PIK3R2;ITPR3;PHB;FGFRL1;ADCY6;PSMB10;PSMB5;AKT2;PSMD3;NRTN;PIP5K1C;HRAS;JAK3;MAP2K2;VWF;BAD;PSMB8;DUSP7;GFRA4;MOV10;PPP5C;AKT1S1;IL3RA;UBA52;MAP3K11;LAT
RNA Polymerase I Transcription Initiation Homo sapiens R-HSA-73762	7/47	0.015466	0.1956	0	0	2.94266	12.2683	MBD3;MTA1;EHMT2;POLR2E;POLR2F;CHD3;GTF2H4
NIK-->noncanonical NF-kB signaling Homo sapiens R-HSA-5676590	8/58	0.0155267	0.1956	0	0	2.6914	11.2102	PSMB5;PSMD3;UBA52;PSMB10;PSMB8;RELB;NFKB2;UBE2M
Oxygen-dependent proline hydroxylation of Hypoxia-inducible Factor Alpha Homo sapiens R-HSA-1234176	2022-04-18	0.0162676	0.202605	0	0	4.79812	19.7614	EGLN1;EGLN2;TCEB2;UBA52
TP53 Regulates Metabolic Genes Homo sapiens R-HSA-5628897	10/84	0.0194655	0.233567	0	0	2.27431	8.95876	COX8A;MOV10;COX7A2L;SCO2;AKT2;SESN2;DDIT4;COX14;COX6A1;COX5B
HDL-mediated lipid transport Homo sapiens R-HSA-194223	2022-04-19	0.0197064	0.233567	0	0	4.47801	17.5843	ABCA1;ZDHHC8;APOE;ABCG1
Downstream signaling of activated FGFR2 Homo sapiens R-HSA-5654696	28/329	0.0198191	0.233567	0	0	1.572	6.16399	PRR5;PDGFB;PEBP1;PIK3R2;ITPR3;PHB;ADCY6;PSMB10;PSMB5;AKT2;PSMD3;NRTN;PIP5K1C;HRAS;JAK3;MAP2K2;VWF;BAD;PSMB8;DUSP7;GFRA4;MOV10;PPP5C;AKT1S1;IL3RA;UBA52;MAP3K11;LAT
Downstream signaling of activated FGFR4 Homo sapiens R-HSA-5654716	28/329	0.0198191	0.233567	0	0	1.572	6.16399	PRR5;PDGFB;PEBP1;PIK3R2;ITPR3;PHB;ADCY6;PSMB10;PSMB5;AKT2;PSMD3;NRTN;PIP5K1C;HRAS;JAK3;MAP2K2;VWF;BAD;PSMB8;DUSP7;GFRA4;MOV10;PPP5C;AKT1S1;IL3RA;UBA52;MAP3K11;LAT
Downstream signaling of activated FGFR3 Homo sapiens R-HSA-5654708	28/329	0.0198191	0.233567	0	0	1.572	6.16399	PRR5;PDGFB;PEBP1;PIK3R2;ITPR3;PHB;ADCY6;PSMB10;PSMB5;AKT2;PSMD3;NRTN;PIP5K1C;HRAS;JAK3;MAP2K2;VWF;BAD;PSMB8;DUSP7;GFRA4;MOV10;PPP5C;AKT1S1;IL3RA;UBA52;MAP3K11;LAT
Dectin-1 mediated noncanonical NF-kB signaling Homo sapiens R-HSA-5607761	8/61	0.0205946	0.238065	0	0	2.53865	9.8569	PSMB5;PSMD3;UBA52;PSMB10;PSMB8;RELB;NFKB2;UBE2M
tRNA modification in the nucleus and cytosol Homo sapiens R-HSA-6782315	6/39	0.0209198	0.238065	0	0	3.05571	11.8166	QTRT1;TRMT112;CTU2;TRMT1;TRMT61A;ADAT3
RHO GTPases activate KTN1 Homo sapiens R-HSA-5625970	2022-03-11	0.0209414	0.238065	0	0	6.29393	24.3325	KLC4;KLC2;KLC1
Integration of energy metabolism Homo sapiens R-HSA-163685	12/110	0.0210696	0.238065	0	0	2.06187	7.95864	KCNG2;GNG5;KCNB1;FASN;GNAS;SLC2A1;CACNA1A;ARL2;ITPR3;ACACB;SLC25A4;ADCY6
Diseases of signal transduction Homo sapiens R-HSA-5663202	25/288	0.0214838	0.240268	0	0	1.60527	6.16498	PRR5;HDAC5;PDGFB;PIK3R2;PSMB10;PSMB5;MYC;AKT2;PSMD3;POLR2E;POLR2F;HES1;POLR2I;HRAS;JAG2;TGFB1;BAD;MIB2;AXIN1;FZD8;PSMB8;NCOR2;CDC37;AKT1S1;UBA52
Signaling by FGFR4 Homo sapiens R-HSA-5654743	28/332	0.022033	0.241482	0	0	1.55624	5.93737	PRR5;PDGFB;PEBP1;PIK3R2;ITPR3;PHB;ADCY6;PSMB10;PSMB5;AKT2;PSMD3;NRTN;PIP5K1C;HRAS;JAK3;MAP2K2;VWF;BAD;PSMB8;DUSP7;GFRA4;MOV10;PPP5C;AKT1S1;IL3RA;UBA52;MAP3K11;LAT
Downstream signaling of activated FGFR1 Homo sapiens R-HSA-5654687	28/332	0.022033	0.241482	0	0	1.55624	5.93737	PRR5;PDGFB;PEBP1;PIK3R2;ITPR3;PHB;ADCY6;PSMB10;PSMB5;AKT2;PSMD3;NRTN;PIP5K1C;HRAS;JAK3;MAP2K2;VWF;BAD;PSMB8;DUSP7;GFRA4;MOV10;PPP5C;AKT1S1;IL3RA;UBA52;MAP3K11;LAT
Signaling by FGFR3 Homo sapiens R-HSA-5654741	28/333	0.0228126	0.24755	0	0	1.55105	5.86366	PRR5;PDGFB;PEBP1;PIK3R2;ITPR3;PHB;ADCY6;PSMB10;PSMB5;AKT2;PSMD3;NRTN;PIP5K1C;HRAS;JAK3;MAP2K2;VWF;BAD;PSMB8;DUSP7;GFRA4;MOV10;PPP5C;AKT1S1;IL3RA;UBA52;MAP3K11;LAT
Apoptotic execution phase Homo sapiens R-HSA-75153	7/51	0.0234741	0.249791	0	0	2.67457	10.0346	H1F0;LMNA;HIST1H1D;HIST1H1E;HIST1H1B;HIST1H1C;PLEC
Negative regulation of MAPK pathway Homo sapiens R-HSA-5675221	6/40	0.0234749	0.249791	0	0	2.96568	11.1267	PPP5C;MAP2K2;PEBP1;HRAS;UBA52;DUSP7
Abacavir metabolism Homo sapiens R-HSA-2161541	2022-02-05	0.0283051	0.291115	0	0	11.1822	39.8614	GUK1;PCK1
Beta oxidation of hexanoyl-CoA to butanoyl-CoA Homo sapiens R-HSA-77350	2022-02-05	0.0283051	0.291115	0	0	11.1822	39.8614	HADH;ACADS
Galactose catabolism Homo sapiens R-HSA-70370	2022-02-05	0.0283051	0.291115	0	0	11.1822	39.8614	GALT;GALK1
Signaling by SCF-KIT Homo sapiens R-HSA-1433557	27/325	0.0285938	0.291115	0	0	1.52997	5.43839	PRR5;PDGFB;PEBP1;PIK3R2;PHB;PSMB10;PSMB5;SOCS1;AKT2;PSMD3;NRTN;PIP5K1C;HRAS;JAK3;MAP2K2;VWF;BAD;PSMB8;DUSP7;GFRA4;MOV10;PPP5C;AKT1S1;IL3RA;UBA52;MAP3K11;LAT
Epigenetic regulation of gene expression Homo sapiens R-HSA-212165	12/115	0.0286865	0.291115	0	0	1.96125	6.96505	MBD3;MTA1;EHMT2;SAP30L;H2AFX;POLR2E;POLR2F;CHD3;GTF2H4;HIST1H2AC;HIST1H2AB;HIST1H2BC
Glucagon-like Peptide-1 (GLP1) regulates insulin secretion Homo sapiens R-HSA-381676	6/42	0.0291937	0.293544	0	0	2.80062	9.89685	KCNG2;GNG5;KCNB1;GNAS;ITPR3;ADCY6
Downstream signal transduction Homo sapiens R-HSA-186763	28/341	0.0298491	0.297405	0	0	1.51075	5.30517	PRR5;PDGFB;PEBP1;PIK3R2;ITPR3;PHB;ADCY6;PSMB10;PSMB5;AKT2;PSMD3;NRTN;PIP5K1C;HRAS;JAK3;MAP2K2;VWF;BAD;PSMB8;DUSP7;GFRA4;MOV10;PPP5C;AKT1S1;IL3RA;UBA52;MAP3K11;LAT
Intrinsic Pathway of Fibrin Clot Formation Homo sapiens R-HSA-140837	2022-04-22	0.0325519	0.315359	0	0	3.73108	12.7786	GP9;VWF;GP1BB;GP5
DAP12 signaling Homo sapiens R-HSA-2424491	28/344	0.0328785	0.315359	0	0	1.49617	5.10933	PRR5;PDGFB;PEBP1;PIK3R2;ITPR3;PHB;ADCY6;PSMB10;PSMB5;AKT2;PSMD3;NRTN;PIP5K1C;HRAS;JAK3;MAP2K2;VWF;BAD;PSMB8;DUSP7;GFRA4;MOV10;PPP5C;AKT1S1;IL3RA;UBA52;MAP3K11;LAT
Cytosolic iron-sulfur cluster assembly Homo sapiens R-HSA-2564830	2022-03-13	0.0333775	0.315359	0	0	5.03461	17.117	POLD1;FAM96B;NUBP1
WNT5A-dependent internalization of FZD2, FZD5 and ROR2 Homo sapiens R-HSA-5140745	2022-03-13	0.0333775	0.315359	0	0	5.03461	17.117	CLTB;AP2S1;CLTA
Retrograde neurotrophin signalling Homo sapiens R-HSA-177504	2022-03-13	0.0333775	0.315359	0	0	5.03461	17.117	AP2S1;CLTA;DNAL4
AKT phosphorylates targets in the cytosol Homo sapiens R-HSA-198323	2022-03-13	0.0333775	0.315359	0	0	5.03461	17.117	BAD;AKT2;AKT1S1
Signalling by NGF Homo sapiens R-HSA-166520	35/450	0.0338553	0.31714	0	0	1.42555	4.82642	PRR5;PDGFB;CLTA;PEBP1;ITPR3;PIK3R2;PHB;KALRN;ADCY6;FGD1;PSMB10;PSMB5;AKT2;ARHGDIA;PSMD3;AP2S1;NRTN;PIP5K1C;JAK3;HRAS;MAP2K2;VWF;BAD;PSMB8;DUSP7;GFRA4;MOV10;PPP5C;ADORA2A;IL3RA;AKT1S1;UBA52;DNAL4;MAP3K11;LAT
Cyclin E associated events during G1/S transition Homo sapiens R-HSA-69202	8/68	0.0367583	0.331309	0	0	2.24164	7.40503	PSMB5;CCND1;MYC;PSMD3;UBA52;PSMB10;PSMB8;CKS1B
Interleukin receptor SHC signaling Homo sapiens R-HSA-912526	21/245	0.0370283	0.331309	0	0	1.58078	5.21037	MAP2K2;VWF;PDGFB;INPPL1;PEBP1;PIK3R2;PHB;PSMB8;PSMB10;DUSP7;GFRA4;PPP5C;PSMB5;PSMD3;IL3RA;NRTN;UBA52;HRAS;JAK3;MAP3K11;LAT
Regulation of TP53 Activity through Acetylation Homo sapiens R-HSA-6804758	2022-04-23	0.0377012	0.331309	0	0	3.53452	11.5864	MBD3;BRD1;AKT2;CHD3
RNA Polymerase III Transcription Termination Homo sapiens R-HSA-73980	2022-04-23	0.0377012	0.331309	0	0	3.53452	11.5864	NFIX;NFIC;POLR2E;POLR2F
MicroRNA (miRNA) biogenesis Homo sapiens R-HSA-203927	2022-04-23	0.0377012	0.331309	0	0	3.53452	11.5864	POLR2E;POLR2F;POLR2I;TARBP2
Fatty acid, triacylglycerol, and ketone body metabolism Homo sapiens R-HSA-535734	19/217	0.0380563	0.331309	0	0	1.61737	5.28668	ABCA1;ESRRA;SLC25A1;SREBF1;ACOT8;SLC27A1;ACOT7;ECI1;ACACB;AGPAT3;NCOR2;MED24;FASN;GPD1;ME1;ANGPTL4;HADH;ACADS;PPARGC1B
Signaling by PDGF Homo sapiens R-HSA-186797	29/364	0.0384903	0.331309	0	0	1.46155	4.76078	PRR5;PDGFB;PEBP1;PIK3R2;ITPR3;PHB;ADCY6;PSMB10;PSMB5;AKT2;PSMD3;NRTN;PIP5K1C;HRAS;JAK3;MAP2K2;VWF;BAD;PSMB8;DUSP7;GFRA4;MOV10;PPP5C;COL4A1;AKT1S1;IL3RA;UBA52;MAP3K11;LAT
Diseases of metabolism Homo sapiens R-HSA-5668914	6/45	0.0393676	0.331309	0	0	2.58478	8.36128	MCCC2;FDX1;FDXR;ACACB;UBA52;FDX1L
Cyclin A:Cdk2-associated events at S phase entry Homo sapiens R-HSA-69656	8/69	0.0396104	0.331309	0	0	2.20478	7.11849	PSMB5;CCND1;MYC;PSMD3;UBA52;PSMB10;PSMB8;CKS1B
Meiotic synapsis Homo sapiens R-HSA-1221632	7/57	0.0402045	0.331309	0	0	2.35288	7.56162	H2AFX;LMNA;HSPA2;HIST1H2AC;REC8;HIST1H2AB;HIST1H2BC
RNA Polymerase I Chain Elongation Homo sapiens R-HSA-73777	7/57	0.0402045	0.331309	0	0	2.35288	7.56162	H2AFX;POLR2E;POLR2F;GTF2H4;HIST1H2AC;HIST1H2AB;HIST1H2BC
Constitutive Signaling by NOTCH1 HD+PEST Domain Mutants Homo sapiens R-HSA-2894862	7/57	0.0402045	0.331309	0	0	2.35288	7.56162	NCOR2;JAG2;HDAC5;MYC;MIB2;HES1;UBA52
Signaling by NOTCH1 in Cancer Homo sapiens R-HSA-2644603	7/57	0.0402045	0.331309	0	0	2.35288	7.56162	NCOR2;JAG2;HDAC5;MYC;MIB2;HES1;UBA52
Signaling by NOTCH1 PEST Domain Mutants in Cancer Homo sapiens R-HSA-2644602	7/57	0.0402045	0.331309	0	0	2.35288	7.56162	NCOR2;JAG2;HDAC5;MYC;MIB2;HES1;UBA52
Constitutive Signaling by NOTCH1 PEST Domain Mutants Homo sapiens R-HSA-2644606	7/57	0.0402045	0.331309	0	0	2.35288	7.56162	NCOR2;JAG2;HDAC5;MYC;MIB2;HES1;UBA52
Signaling by NOTCH1 HD+PEST Domain Mutants in Cancer Homo sapiens R-HSA-2894858	7/57	0.0402045	0.331309	0	0	2.35288	7.56162	NCOR2;JAG2;HDAC5;MYC;MIB2;HES1;UBA52
SEMA3A-Plexin repulsion signaling by inhibiting Integrin adhesion Homo sapiens R-HSA-399955	2022-03-14	0.0407438	0.333247	0	0	4.57667	14.6474	RRAS;PLXNA1;PIP5K1C
TNFR2 non-canonical NF-kB pathway Homo sapiens R-HSA-5668541	10/95	0.0412234	0.334673	0	0	1.97883	6.30999	PSMB5;TNFRSF13B;PSMD3;LTB;UBA52;PSMB10;PSMB8;RELB;NFKB2;UBE2M
Signaling by NOTCH Homo sapiens R-HSA-157118	12/122	0.0424441	0.342049	0	0	1.83576	5.80021	JAG2;LFNG;NCOR2;MOV10;HDAC5;CCND1;MYC;MFNG;MIB2;DTX2;HES1;UBA52
Pyrimidine metabolism Homo sapiens R-HSA-73848	2022-04-24	0.04329	0.34632	0	0	3.35761	10.5424	UCK2;UCK1;CAD;TYMP
RNA Polymerase II Transcription Homo sapiens R-HSA-73857	12/124	0.0470975	0.360351	0	0	1.80279	5.50848	PABPN1;ALYREF;TAF10;EIF4A3;POLR2E;TCEB2;POLR2F;SNRPF;POLR2I;GTF2H4;SNRPB;SRSF9
Telomere Maintenance Homo sapiens R-HSA-157579	7/59	0.0471574	0.360351	0	0	2.26214	6.90917	RUVBL2;POLD1;H2AFX;POLD2;HIST1H2AC;HIST1H2AB;HIST1H2BC
SCF(Skp2)-mediated degradation of p27/p21 Homo sapiens R-HSA-187577	7/59	0.0471574	0.360351	0	0	2.26214	6.90917	PSMB5;CCND1;PSMD3;UBA52;PSMB10;PSMB8;CKS1B
Interleukin-2 signaling Homo sapiens R-HSA-451927	21/252	0.0476477	0.360351	0	0	1.5323	4.66421	MAP2K2;VWF;PDGFB;INPPL1;PEBP1;PIK3R2;PHB;PSMB8;PSMB10;DUSP7;GFRA4;PPP5C;PSMB5;PSMD3;IL3RA;NRTN;UBA52;HRAS;JAK3;MAP3K11;LAT
WNT5A-dependent internalization of FZD4 Homo sapiens R-HSA-5099900	2022-03-15	0.0488544	0.360351	0	0	4.19506	12.6645	CLTB;AP2S1;CLTA
Constitutive Signaling by NOTCH1 HD Domain Mutants Homo sapiens R-HSA-2691232	2022-03-15	0.0488544	0.360351	0	0	4.19506	12.6645	JAG2;MIB2;UBA52
Signaling by NOTCH1 HD Domain Mutants in Cancer Homo sapiens R-HSA-2691230	2022-03-15	0.0488544	0.360351	0	0	4.19506	12.6645	JAG2;MIB2;UBA52
Eicosanoid ligand-binding receptors Homo sapiens R-HSA-391903	2022-03-15	0.0488544	0.360351	0	0	4.19506	12.6645	PTGER1;TBXA2R;PTGER3
Signaling by NOTCH1 Homo sapiens R-HSA-1980143	8/72	0.0490381	0.360351	0	0	2.10109	6.33513	NCOR2;JAG2;HDAC5;MYC;MIB2;DTX2;HES1;UBA52
Amino acid synthesis and interconversion (transamination) Homo sapiens R-HSA-70614	2022-04-25	0.0493181	0.360351	0	0	3.19756	9.62293	PYCRL;PYCR1;PHGDH;PYCR2
Constitutive Signaling by AKT1 E17K in Cancer Homo sapiens R-HSA-5674400	2022-04-25	0.0493181	0.360351	0	0	3.19756	9.62293	PRR5;BAD;AKT2;AKT1S1
RAF activation Homo sapiens R-HSA-5673000	2022-04-25	0.0493181	0.360351	0	0	3.19756	9.62293	MAP2K2;PHB;HRAS;MAP3K11
Synthesis and interconversion of nucleotide di- and triphosphates Homo sapiens R-HSA-499943	2022-04-25	0.0493181	0.360351	0	0	3.19756	9.62293	GUK1;NME2;NME4;DCTPP1
DAP12 interactions Homo sapiens R-HSA-2172127	28/359	0.0516305	0.3732	0	0	1.42721	4.22975	PRR5;PDGFB;PEBP1;PIK3R2;ITPR3;PHB;ADCY6;PSMB10;PSMB5;AKT2;PSMD3;NRTN;PIP5K1C;HRAS;JAK3;MAP2K2;VWF;BAD;PSMB8;DUSP7;GFRA4;MOV10;PPP5C;AKT1S1;IL3RA;UBA52;MAP3K11;LAT
IRS-mediated signalling Homo sapiens R-HSA-112399	23/284	0.0517577	0.3732	0	0	1.48563	4.39923	MAP2K2;VWF;PDGFB;PEBP1;PIK3R2;PHB;PSMB8;PSMB10;DUSP7;GFRA4;PPP5C;PSMB5;AKT2;PSMD3;AKT1S1;IL3RA;EIF4EBP1;NRTN;UBA52;HRAS;JAK3;MAP3K11;LAT
CLEC7A (Dectin-1) signaling Homo sapiens R-HSA-5607764	10/99	0.0521578	0.373477	0	0	1.88949	5.58058	CDC34;PSMB5;PSMD3;ITPR3;UBA52;PSMB10;PSMB8;NFKB2;UBE2M;RELB
NoRC negatively regulates rRNA expression Homo sapiens R-HSA-427413	8/73	0.0524777	0.373477	0	0	2.06866	6.0971	SAP30L;H2AFX;POLR2E;POLR2F;GTF2H4;HIST1H2AC;HIST1H2AB;HIST1H2BC
Signaling by ERBB4 Homo sapiens R-HSA-1236394	26/330	0.0534965	0.378272	0	0	1.44245	4.2237	PRR5;PDGFB;PEBP1;PIK3R2;PHB;PSMB10;PSMB5;AKT2;PSMD3;NRTN;PIP5K1C;HRAS;JAK3;MAP2K2;VWF;BAD;PSMB8;DUSP7;GFRA4;MOV10;PPP5C;AKT1S1;IL3RA;UBA52;MAP3K11;LAT
Defective HLCS causes multiple carboxylase deficiency Homo sapiens R-HSA-3371599	2022-02-07	0.0551392	0.384921	0	0	6.70862	19.4409	MCCC2;ACACB
Defects in biotin (Btn) metabolism Homo sapiens R-HSA-3323169	2022-02-07	0.0551392	0.384921	0	0	6.70862	19.4409	MCCC2;ACACB
Insulin receptor signalling cascade Homo sapiens R-HSA-74751	23/287	0.0569119	0.394781	0	0	1.46851	4.20913	MAP2K2;VWF;PDGFB;PEBP1;PIK3R2;PHB;PSMB8;PSMB10;DUSP7;GFRA4;PPP5C;PSMB5;AKT2;PSMD3;AKT1S1;IL3RA;EIF4EBP1;NRTN;UBA52;HRAS;JAK3;MAP3K11;LAT
Metabolism of folate and pterines Homo sapiens R-HSA-196757	2022-03-16	0.0576866	0.396347	0	0	3.87216	11.0462	SHMT2;FPGS;SLC19A1
IGF1R signaling cascade Homo sapiens R-HSA-2428924	23/288	0.0587081	0.396347	0	0	1.46289	4.14756	MAP2K2;VWF;PDGFB;PEBP1;PIK3R2;PHB;PSMB8;PSMB10;DUSP7;GFRA4;PPP5C;PSMB5;AKT2;PSMD3;AKT1S1;IL3RA;EIF4EBP1;NRTN;UBA52;HRAS;JAK3;MAP3K11;LAT
Signaling by Type 1 Insulin-like Growth Factor 1 Receptor (IGF1R) Homo sapiens R-HSA-2404192	23/288	0.0587081	0.396347	0	0	1.46289	4.14756	MAP2K2;VWF;PDGFB;PEBP1;PIK3R2;PHB;PSMB8;PSMB10;DUSP7;GFRA4;PPP5C;PSMB5;AKT2;PSMD3;AKT1S1;IL3RA;EIF4EBP1;NRTN;UBA52;HRAS;JAK3;MAP3K11;LAT
IRS-related events triggered by IGF1R Homo sapiens R-HSA-2428928	23/288	0.0587081	0.396347	0	0	1.46289	4.14756	MAP2K2;VWF;PDGFB;PEBP1;PIK3R2;PHB;PSMB8;PSMB10;DUSP7;GFRA4;PPP5C;PSMB5;AKT2;PSMD3;AKT1S1;IL3RA;EIF4EBP1;NRTN;UBA52;HRAS;JAK3;MAP3K11;LAT
Gap-filling DNA repair synthesis and ligation in TC-NER Homo sapiens R-HSA-6782210	7/62	0.0589457	0.396347	0	0	2.13841	6.05413	POLD1;POLD2;POLR2E;POLR2F;POLR2I;UBA52;GTF2H4
Deadenylation-dependent mRNA decay Homo sapiens R-HSA-429914	6/50	0.0608092	0.401487	0	0	2.29045	6.41328	NT5C3B;EXOSC6;EXOSC5;EXOSC4;EIF4A3;LSM4
Ubiquitin-dependent degradation of Cyclin D1 Homo sapiens R-HSA-69229	6/50	0.0608092	0.401487	0	0	2.29045	6.41328	PSMB5;CCND1;PSMD3;UBA52;PSMB10;PSMB8
Ubiquitin-dependent degradation of Cyclin D Homo sapiens R-HSA-75815	6/50	0.0608092	0.401487	0	0	2.29045	6.41328	PSMB5;CCND1;PSMD3;UBA52;PSMB10;PSMB8
Antigen processing: Ubiquitination & Proteasome degradation Homo sapiens R-HSA-983168	21/260	0.0622834	0.404105	0	0	1.48038	4.10962	ANAPC13;MIB2;KLHL21;KEAP1;PSMB8;PSMB10;ANAPC11;FBXO31;RNF126;ZNRF2;CDC34;PSMB5;SOCS1;UBE2S;PSMD3;TCEB2;UBE2O;FBXO6;RBCK1;UBA52;UBE2M
EGFR downregulation Homo sapiens R-HSA-182971	2022-04-27	0.0626805	0.404105	0	0	2.9192	8.08532	AP2S1;CLTA;SPRY1;UBA52
RNA Pol II CTD phosphorylation and interaction with CE Homo sapiens R-HSA-167160	2022-04-27	0.0626805	0.404105	0	0	2.9192	8.08532	POLR2E;POLR2F;POLR2I;GTF2H4
RNA Pol II CTD phosphorylation and interaction with CE Homo sapiens R-HSA-77075	2022-04-27	0.0626805	0.404105	0	0	2.9192	8.08532	POLR2E;POLR2F;POLR2I;GTF2H4
Dual incision in TC-NER Homo sapiens R-HSA-6782135	7/63	0.0632434	0.40535	0	0	2.10011	5.79791	POLD1;POLD2;POLR2E;POLR2F;POLR2I;UBA52;GTF2H4
Negative epigenetic regulation of rRNA expression Homo sapiens R-HSA-5250941	8/76	0.0637081	0.405954	0	0	1.97708	5.44378	SAP30L;H2AFX;POLR2E;POLR2F;GTF2H4;HIST1H2AC;HIST1H2AB;HIST1H2BC
Interleukin-3, 5 and GM-CSF signaling Homo sapiens R-HSA-512988	21/261	0.0643107	0.407425	0	0	1.47413	4.04505	MAP2K2;VWF;PDGFB;INPPL1;PEBP1;PIK3R2;PHB;PSMB8;PSMB10;DUSP7;GFRA4;PPP5C;PSMB5;PSMD3;IL3RA;NRTN;UBA52;HRAS;JAK3;MAP3K11;LAT
Formation of Fibrin Clot (Clotting Cascade) Homo sapiens R-HSA-140877	5/39	0.0663771	0.413849	0	0	2.4692	6.69746	GP9;VWF;GP1BB;GP5;PF4
KSRP (KHSRP) binds and destabilizes mRNA Homo sapiens R-HSA-450604	2022-03-17	0.0672127	0.413849	0	0	3.59539	9.70716	EXOSC6;EXOSC5;EXOSC4
Tristetraprolin (TTP, ZFP36) binds and destabilizes mRNA Homo sapiens R-HSA-450513	2022-03-17	0.0672127	0.413849	0	0	3.59539	9.70716	EXOSC6;EXOSC5;EXOSC4
Butyrate Response Factor 1 (BRF1) binds and destabilizes mRNA Homo sapiens R-HSA-450385	2022-03-17	0.0672127	0.413849	0	0	3.59539	9.70716	EXOSC6;EXOSC5;EXOSC4
Mitochondrial Fatty Acid Beta-Oxidation Homo sapiens R-HSA-77289	2022-03-17	0.0672127	0.413849	0	0	3.59539	9.70716	ECI1;HADH;ACADS
Senescence-Associated Secretory Phenotype (SASP) Homo sapiens R-HSA-2559582	8/77	0.0677589	0.414882	0	0	1.94832	5.24449	CEBPB;EHMT2;H2AFX;UBA52;HIST1H2AC;HIST1H2AB;HIST1H2BC;ANAPC11
VEGFR2 mediated cell proliferation Homo sapiens R-HSA-5218921	20/248	0.0683913	0.416427	0	0	1.47744	3.96325	MAP2K2;VWF;PDGFB;PEBP1;ITPR3;PHB;PSMB8;PSMB10;DUSP7;GFRA4;PPP5C;PSMB5;PSMD3;IL3RA;NRTN;UBA52;HRAS;JAK3;MAP3K11;LAT
PCP/CE pathway Homo sapiens R-HSA-4086400	9/91	0.0704605	0.419616	0	0	1.84475	4.89356	PSMB5;PSMD3;CLTB;AP2S1;CLTA;FZD8;UBA52;PSMB10;PSMB8
BH3-only proteins associate with and inactivate anti-apoptotic BCL-2 members Homo sapiens R-HSA-111453	2022-02-08	0.0708293	0.419616	0	0	5.59022	14.8	BAD;BBC3
IKBKG deficiency causes anhidrotic ectodermal dysplasia with immunodeficiency (EDA-ID) (via TLR) Homo sapiens R-HSA-5603027	2022-02-08	0.0708293	0.419616	0	0	5.59022	14.8	NFKBIB;NFKB2
mitochondrial fatty acid beta-oxidation of saturated fatty acids Homo sapiens R-HSA-77286	2022-02-08	0.0708293	0.419616	0	0	5.59022	14.8	HADH;ACADS
ChREBP activates metabolic gene expression Homo sapiens R-HSA-163765	2022-02-08	0.0708293	0.419616	0	0	5.59022	14.8	FASN;ACACB
GRB2 events in EGFR signaling Homo sapiens R-HSA-179812	19/235	0.0727524	0.419666	0	0	1.48116	3.88167	MAP2K2;VWF;PDGFB;PEBP1;PHB;PSMB8;PSMB10;DUSP7;GFRA4;PPP5C;PSMB5;PSMD3;IL3RA;NRTN;UBA52;HRAS;JAK3;MAP3K11;LAT
SHC1 events in EGFR signaling Homo sapiens R-HSA-180336	19/235	0.0727524	0.419666	0	0	1.48116	3.88167	MAP2K2;VWF;PDGFB;PEBP1;PHB;PSMB8;PSMB10;DUSP7;GFRA4;PPP5C;PSMB5;PSMD3;IL3RA;NRTN;UBA52;HRAS;JAK3;MAP3K11;LAT
SOS-mediated signalling Homo sapiens R-HSA-112412	19/235	0.0727524	0.419666	0	0	1.48116	3.88167	MAP2K2;VWF;PDGFB;PEBP1;PHB;PSMB8;PSMB10;DUSP7;GFRA4;PPP5C;PSMB5;PSMD3;IL3RA;NRTN;UBA52;HRAS;JAK3;MAP3K11;LAT
SHC1 events in ERBB4 signaling Homo sapiens R-HSA-1250347	19/235	0.0727524	0.419666	0	0	1.48116	3.88167	MAP2K2;VWF;PDGFB;PEBP1;PHB;PSMB8;PSMB10;DUSP7;GFRA4;PPP5C;PSMB5;PSMD3;IL3RA;NRTN;UBA52;HRAS;JAK3;MAP3K11;LAT
RAF/MAP kinase cascade Homo sapiens R-HSA-5673001	19/235	0.0727524	0.419666	0	0	1.48116	3.88167	MAP2K2;VWF;PDGFB;PEBP1;PHB;PSMB8;PSMB10;DUSP7;GFRA4;PPP5C;PSMB5;PSMD3;IL3RA;NRTN;UBA52;HRAS;JAK3;MAP3K11;LAT
NCAM signaling for neurite out-growth Homo sapiens R-HSA-375165	21/266	0.0751322	0.419745	0	0	1.44366	3.73692	MAP2K2;VWF;PDGFB;PEBP1;PHB;PSMB8;PSMB10;DUSP7;GFRA4;CACNB1;PPP5C;PSMB5;COL4A1;PSMD3;IL3RA;NRTN;UBA52;HRAS;JAK3;MAP3K11;LAT
FRS-mediated FGFR2 signaling Homo sapiens R-HSA-5654700	19/236	0.075155	0.419745	0	0	1.47426	3.81567	MAP2K2;VWF;PDGFB;PEBP1;PHB;PSMB8;PSMB10;DUSP7;GFRA4;PPP5C;PSMB5;PSMD3;IL3RA;NRTN;UBA52;HRAS;JAK3;MAP3K11;LAT
FRS-mediated FGFR4 signaling Homo sapiens R-HSA-5654712	19/236	0.075155	0.419745	0	0	1.47426	3.81567	MAP2K2;VWF;PDGFB;PEBP1;PHB;PSMB8;PSMB10;DUSP7;GFRA4;PPP5C;PSMB5;PSMD3;IL3RA;NRTN;UBA52;HRAS;JAK3;MAP3K11;LAT
FRS-mediated FGFR3 signaling Homo sapiens R-HSA-5654706	19/236	0.075155	0.419745	0	0	1.47426	3.81567	MAP2K2;VWF;PDGFB;PEBP1;PHB;PSMB8;PSMB10;DUSP7;GFRA4;PPP5C;PSMB5;PSMD3;IL3RA;NRTN;UBA52;HRAS;JAK3;MAP3K11;LAT
FRS-mediated FGFR1 signaling Homo sapiens R-HSA-5654693	19/236	0.075155	0.419745	0	0	1.47426	3.81567	MAP2K2;VWF;PDGFB;PEBP1;PHB;PSMB8;PSMB10;DUSP7;GFRA4;PPP5C;PSMB5;PSMD3;IL3RA;NRTN;UBA52;HRAS;JAK3;MAP3K11;LAT
Downstream signaling events of B Cell Receptor (BCR) Homo sapiens R-HSA-1168372	16/192	0.0762695	0.419745	0	0	1.52991	3.93719	PRR5;BAD;PDGFB;PIK3R2;PSMB10;PSMB8;MOV10;PSMB5;AKT2;PSMD3;AKT1S1;PIP5K1C;NFKBIE;UBA52;HRAS;NFKBIB
Vif-mediated degradation of APOBEC3G Homo sapiens R-HSA-180585	6/53	0.0764355	0.419745	0	0	2.14391	5.51264	PSMB5;PSMD3;TCEB2;UBA52;PSMB10;PSMB8
Activation of NF-kappaB in B cells Homo sapiens R-HSA-1169091	7/66	0.0772507	0.419745	0	0	1.99301	5.10349	PSMB5;PSMD3;NFKBIE;UBA52;PSMB10;PSMB8;NFKBIB
Tie2 Signaling Homo sapiens R-HSA-210993	2022-03-18	0.0774018	0.419745	0	0	3.35552	8.58591	DOK2;PIK3R2;HRAS
COPI-independent Golgi-to-ER retrograde traffic Homo sapiens R-HSA-6811436	2022-04-29	0.0777447	0.419745	0	0	2.68538	6.85933	DCTN3;DYNLL2;PAFAH1B3;AGPAT3
Activation of BH3-only proteins Homo sapiens R-HSA-114452	2022-04-29	0.0777447	0.419745	0	0	2.68538	6.85933	BAD;AKT2;DYNLL2;BBC3
PIWI-interacting RNA (piRNA) biogenesis Homo sapiens R-HSA-5601884	2022-04-29	0.0777447	0.419745	0	0	2.68538	6.85933	POLR2E;POLR2F;PLD6;POLR2I
mRNA Capping Homo sapiens R-HSA-72086	2022-04-29	0.0777447	0.419745	0	0	2.68538	6.85933	POLR2E;POLR2F;POLR2I;GTF2H4
RNA Polymerase III Abortive And Retractive Initiation Homo sapiens R-HSA-749476	5/41	0.0789331	0.422003	0	0	2.33177	5.92073	NFIX;NFIC;POLR2E;GTF3A;POLR2F
RNA Polymerase III Transcription Homo sapiens R-HSA-74158	5/41	0.0789331	0.422003	0	0	2.33177	5.92073	NFIX;NFIC;POLR2E;GTF3A;POLR2F
Platelet activation, signaling and aggregation Homo sapiens R-HSA-76002	20/253	0.0800336	0.42581	0	0	1.44535	3.64995	ECM1;TGFB1;VWF;GP1BB;PDGFB;VEGFB;PIK3R2;ITPR3;GP5;CLU;ABHD12;GP9;GNG5;TBXA2R;AKT2;IL3RA;JAK3;LAT;F2RL3;PF4
MAPK family signaling cascades Homo sapiens R-HSA-5683057	22/284	0.081722	0.431508	0	0	1.41426	3.54191	MAP2K2;VWF;PDGFB;PEBP1;PHB;KALRN;PSMB8;PSMB10;DUSP7;GFRA4;MOV10;PPP5C;PSMB5;MYC;PSMD3;IL3RA;NRTN;UBA52;HRAS;JAK3;MAP3K11;LAT
Degradation of AXIN Homo sapiens R-HSA-4641257	6/54	0.0821038	0.431508	0	0	2.09913	5.24734	PSMB5;PSMD3;AXIN1;UBA52;PSMB10;PSMB8
ARMS-mediated activation Homo sapiens R-HSA-170984	19/239	0.0826794	0.431508	0	0	1.45392	3.6243	MAP2K2;VWF;PDGFB;PEBP1;PHB;PSMB8;PSMB10;DUSP7;GFRA4;PPP5C;PSMB5;PSMD3;IL3RA;NRTN;UBA52;HRAS;JAK3;MAP3K11;LAT
Signalling to p38 via RIT and RIN Homo sapiens R-HSA-187706	19/239	0.0826794	0.431508	0	0	1.45392	3.6243	MAP2K2;VWF;PDGFB;PEBP1;PHB;PSMB8;PSMB10;DUSP7;GFRA4;PPP5C;PSMB5;PSMD3;IL3RA;NRTN;UBA52;HRAS;JAK3;MAP3K11;LAT
Frs2-mediated activation Homo sapiens R-HSA-170968	19/240	0.0852938	0.433582	0	0	1.44726	3.56266	MAP2K2;VWF;PDGFB;PEBP1;PHB;PSMB8;PSMB10;DUSP7;GFRA4;PPP5C;PSMB5;PSMD3;IL3RA;NRTN;UBA52;HRAS;JAK3;MAP3K11;LAT
Intrinsic Pathway for Apoptosis Homo sapiens R-HSA-109606	5/42	0.0856546	0.433582	0	0	2.26863	5.57501	BAD;AKT2;BAX;DYNLL2;BBC3
RNA Polymerase I Promoter Opening Homo sapiens R-HSA-73728	2022-04-30	0.0858933	0.433582	0	0	2.58196	6.3378	H2AFX;HIST1H2AC;HIST1H2AB;HIST1H2BC
Activated NOTCH1 Transmits Signal to the Nucleus Homo sapiens R-HSA-2122948	2022-04-30	0.0858933	0.433582	0	0	2.58196	6.3378	JAG2;MIB2;DTX2;UBA52
C-type lectin receptors (CLRs) Homo sapiens R-HSA-5621481	11/123	0.0869145	0.433582	0	0	1.65107	4.03329	CDC34;PSMB5;PSMD3;ITPR3;UBA52;HRAS;PSMB10;PSMB8;NFKB2;UBE2M;RELB
Formation of annular gap junctions Homo sapiens R-HSA-196025	2022-02-09	0.0877519	0.433582	0	0	4.79137	11.6585	CLTB;CLTA
MAPK1/MAPK3 signaling Homo sapiens R-HSA-5684996	19/241	0.0879618	0.433582	0	0	1.44066	3.50204	MAP2K2;VWF;PDGFB;PEBP1;PHB;PSMB8;PSMB10;DUSP7;GFRA4;PPP5C;PSMB5;PSMD3;IL3RA;NRTN;UBA52;HRAS;JAK3;MAP3K11;LAT
Fc epsilon receptor (FCERI) signaling Homo sapiens R-HSA-2454202	29/395	0.0881267	0.433582	0	0	1.33552	3.24395	PRR5;PDGFB;PEBP1;ITPR3;PIK3R2;PHB;PSMB10;PSMB5;AKT2;PSMD3;NRTN;PIP5K1C;MAP2K7;JAK3;HRAS;MAP2K2;VWF;BAD;PSMB8;DUSP7;GFRA4;MOV10;PPP5C;CDC34;IL3RA;AKT1S1;UBA52;MAP3K11;LAT
Signaling by FGFR2 IIIa TM Homo sapiens R-HSA-8851708	2022-03-19	0.0882197	0.433582	0	0	3.14563	7.63735	POLR2E;POLR2F;POLR2I
Regulation of TP53 Activity through Methylation Homo sapiens R-HSA-6804760	2022-03-19	0.0882197	0.433582	0	0	3.14563	7.63735	EHMT2;JMY;UBA52
Constitutive Signaling by Ligand-Responsive EGFR Cancer Variants Homo sapiens R-HSA-1236382	2022-03-19	0.0882197	0.433582	0	0	3.14563	7.63735	CDC37;HRAS;UBA52
Signaling by Ligand-Responsive EGFR Variants in Cancer Homo sapiens R-HSA-5637815	2022-03-19	0.0882197	0.433582	0	0	3.14563	7.63735	CDC37;HRAS;UBA52
Signaling by EGFR in Cancer Homo sapiens R-HSA-1643713	2022-03-19	0.0882197	0.433582	0	0	3.14563	7.63735	CDC37;HRAS;UBA52
Degradation of beta-catenin by the destruction complex Homo sapiens R-HSA-195253	8/82	0.0903381	0.440294	0	0	1.8162	4.36649	FRAT2;PSMB5;PSMD3;AXIN1;UBA52;PSMB10;PSMB8;AES
Prolonged ERK activation events Homo sapiens R-HSA-169893	19/242	0.0906834	0.440294	0	0	1.43413	3.44245	MAP2K2;VWF;PDGFB;PEBP1;PHB;PSMB8;PSMB10;DUSP7;GFRA4;PPP5C;PSMB5;PSMD3;IL3RA;NRTN;UBA52;HRAS;JAK3;MAP3K11;LAT
S Phase Homo sapiens R-HSA-69242	11/124	0.0907905	0.440294	0	0	1.63638	3.92599	CDT1;PSMB5;CCND1;MYC;POLD1;PSMD3;POLD2;UBA52;PSMB10;PSMB8;CKS1B
Golgi-to-ER retrograde transport Homo sapiens R-HSA-8856688	10/110	0.0915183	0.441574	0	0	1.68066	4.01883	KLC4;KLC2;DCTN3;KLC1;USE1;DYNLL2;PAFAH1B3;COPE;ARF5;AGPAT3
HIV Transcription Elongation Homo sapiens R-HSA-167169	5/43	0.0926661	0.441574	0	0	2.20881	5.25422	POLR2E;POLR2F;TCEB2;POLR2I;GTF2H4
Tat-mediated elongation of the HIV-1 transcript Homo sapiens R-HSA-167246	5/43	0.0926661	0.441574	0	0	2.20881	5.25422	POLR2E;POLR2F;TCEB2;POLR2I;GTF2H4
Formation of HIV-1 elongation complex containing HIV-1 Tat Homo sapiens R-HSA-167200	5/43	0.0926661	0.441574	0	0	2.20881	5.25422	POLR2E;POLR2F;TCEB2;POLR2I;GTF2H4
Signaling by Leptin Homo sapiens R-HSA-2586552	19/243	0.0934588	0.442326	0	0	1.42765	3.38386	MAP2K2;VWF;PDGFB;PEBP1;PHB;PSMB8;PSMB10;DUSP7;GFRA4;PPP5C;PSMB5;PSMD3;IL3RA;NRTN;UBA52;HRAS;JAK3;MAP3K11;LAT
Packaging Of Telomere Ends Homo sapiens R-HSA-171306	4/31	0.0944381	0.442326	0	0	2.4862	5.86696	H2AFX;HIST1H2AC;HIST1H2AB;HIST1H2BC
Pausing and recovery of Tat-mediated HIV elongation Homo sapiens R-HSA-167238	4/31	0.0944381	0.442326	0	0	2.4862	5.86696	POLR2E;POLR2F;TCEB2;POLR2I
Tat-mediated HIV elongation arrest and recovery Homo sapiens R-HSA-167243	4/31	0.0944381	0.442326	0	0	2.4862	5.86696	POLR2E;POLR2F;TCEB2;POLR2I
Chondroitin sulfate biosynthesis Homo sapiens R-HSA-2022870	2022-03-20	0.0996301	0.444273	0	0	2.96044	6.82763	CHPF;CHSY1;CHPF2
Developmental Biology Homo sapiens R-HSA-1266738	53/786	0.099783	0.444273	0	0	1.22125	2.81469	CLTB;PEBP1;CLTA;RPS6KA4;AKT2;PSMD3;NRTN;JAK3;HRAS;GIT1;HIST1H2AC;HIST1H2AB;SREBF1;MAP2K2;VWF;H2AFX;DUSP7;GFRA4;NCOR2;CACNB1;MED24;COL4A1;IL3RA;HOXB2;ANGPTL4;UBA52;HIST1H2BC;CEBPB;PDGFB;PHB;KALRN;PSMB10;EFNB1;PSMB5;RRAS;AP2S1;POLR2E;PLXNA1;POLR2F;HES1;PIP5K1C;PCK1;POLR2I;PAK4;TGFB1;MYO10;ACVR2B;PSMB8;DRAP1;PPP5C;TCF3;MAP3K11;LAT
Formation of HIV elongation complex in the absence of HIV Tat Homo sapiens R-HSA-167152	5/44	0.099962	0.444273	0	0	2.15206	4.95613	POLR2E;POLR2F;TCEB2;POLR2I;GTF2H4
RNA Polymerase II Transcription Elongation Homo sapiens R-HSA-75955	5/44	0.099962	0.444273	0	0	2.15206	4.95613	POLR2E;POLR2F;TCEB2;POLR2I;GTF2H4
Formation of RNA Pol II elongation complex Homo sapiens R-HSA-112382	5/44	0.099962	0.444273	0	0	2.15206	4.95613	POLR2E;POLR2F;TCEB2;POLR2I;GTF2H4
RNA Polymerase II HIV Promoter Escape Homo sapiens R-HSA-167162	5/44	0.099962	0.444273	0	0	2.15206	4.95613	TAF10;POLR2E;POLR2F;POLR2I;GTF2H4
RNA Polymerase II Promoter Escape Homo sapiens R-HSA-73776	5/44	0.099962	0.444273	0	0	2.15206	4.95613	TAF10;POLR2E;POLR2F;POLR2I;GTF2H4
RNA Polymerase II Transcription Initiation And Promoter Clearance Homo sapiens R-HSA-76042	5/44	0.099962	0.444273	0	0	2.15206	4.95613	TAF10;POLR2E;POLR2F;POLR2I;GTF2H4
RNA Polymerase II Transcription Initiation Homo sapiens R-HSA-75953	5/44	0.099962	0.444273	0	0	2.15206	4.95613	TAF10;POLR2E;POLR2F;POLR2I;GTF2H4
RNA Polymerase II Transcription Pre-Initiation And Promoter Opening Homo sapiens R-HSA-73779	5/44	0.099962	0.444273	0	0	2.15206	4.95613	TAF10;POLR2E;POLR2F;POLR2I;GTF2H4
HIV Transcription Initiation Homo sapiens R-HSA-167161	5/44	0.099962	0.444273	0	0	2.15206	4.95613	TAF10;POLR2E;POLR2F;POLR2I;GTF2H4
Metabolism of polyamines Homo sapiens R-HSA-351202	8/84	0.10045	0.444273	0	0	1.76821	4.06352	PSMB5;PSMD3;MRI1;CKB;OAZ1;PSMB10;PSMB8;SRM
Metabolism of water-soluble vitamins and cofactors Homo sapiens R-HSA-196849	9/98	0.100825	0.444273	0	0	1.69902	3.89818	MCCC2;MOCS3;SHMT2;FASN;NAPRT;FPGS;SLC2A1;ACACB;SLC19A1
Signalling to RAS Homo sapiens R-HSA-167044	19/246	0.102109	0.444273	0	0	1.40855	3.21392	MAP2K2;VWF;PDGFB;PEBP1;PHB;PSMB8;PSMB10;DUSP7;GFRA4;PPP5C;PSMB5;PSMD3;IL3RA;NRTN;UBA52;HRAS;JAK3;MAP3K11;LAT
DNA methylation Homo sapiens R-HSA-5334118	4/32	0.103366	0.444273	0	0	2.39728	5.44056	H2AFX;HIST1H2AC;HIST1H2AB;HIST1H2BC
RNA Polymerase I Transcription Termination Homo sapiens R-HSA-73863	4/32	0.103366	0.444273	0	0	2.39728	5.44056	POLR2E;POLR2F;PTRF;GTF2H4
HIV elongation arrest and recovery Homo sapiens R-HSA-167287	4/32	0.103366	0.444273	0	0	2.39728	5.44056	POLR2E;POLR2F;TCEB2;POLR2I
Pausing and recovery of HIV elongation Homo sapiens R-HSA-167290	4/32	0.103366	0.444273	0	0	2.39728	5.44056	POLR2E;POLR2F;TCEB2;POLR2I
Elongation arrest and recovery Homo sapiens R-HSA-112387	4/32	0.103366	0.444273	0	0	2.39728	5.44056	POLR2E;POLR2F;TCEB2;POLR2I
Signaling by NOTCH2 Homo sapiens R-HSA-1980145	4/32	0.103366	0.444273	0	0	2.39728	5.44056	JAG2;MIB2;HES1;UBA52
TGF-beta receptor signaling activates SMADs Homo sapiens R-HSA-2173789	4/32	0.103366	0.444273	0	0	2.39728	5.44056	TGFB1;PMEPA1;UBA52;UBE2M
Hedgehog 'off' state Homo sapiens R-HSA-5610787	9/99	0.105692	0.445644	0	0	1.68005	3.77546	PSMB5;SUFU;PSMD3;GNAS;FUZ;UBA52;PSMB10;ADCY6;PSMB8
Abacavir transport and metabolism Homo sapiens R-HSA-2161522	2022-02-10	0.105718	0.445644	0	0	4.19222	9.41982	GUK1;PCK1
Gap junction degradation Homo sapiens R-HSA-190873	2022-02-10	0.105718	0.445644	0	0	4.19222	9.41982	CLTB;CLTA
SLBP independent Processing of Histone Pre-mRNAs Homo sapiens R-HSA-111367	2022-02-10	0.105718	0.445644	0	0	4.19222	9.41982	SNRPF;SNRPB
Removal of the Flap Intermediate from the C-strand Homo sapiens R-HSA-174437	2022-02-10	0.105718	0.445644	0	0	4.19222	9.41982	POLD1;POLD2
B-WICH complex positively regulates rRNA expression Homo sapiens R-HSA-5250924	6/58	0.107025	0.446007	0	0	1.93725	4.32915	H2AFX;POLR2E;POLR2F;HIST1H2AC;HIST1H2AB;HIST1H2BC
Recruitment and ATM-mediated phosphorylation of repair and signaling proteins at DNA double strand breaks Homo sapiens R-HSA-5693565	6/58	0.107025	0.446007	0	0	1.93725	4.32915	BABAM1;PIAS4;PPP5C;H2AFX;UBA52;HIST1H2BC
CDT1 association with the CDC6:ORC:origin complex Homo sapiens R-HSA-68827	6/58	0.107025	0.446007	0	0	1.93725	4.32915	CDT1;PSMB5;PSMD3;UBA52;PSMB10;PSMB8
Signaling by ERBB2 Homo sapiens R-HSA-1227986	5/45	0.107536	0.446439	0	0	2.09815	4.67872	AKT2;CDC37;MATK;HRAS;UBA52
Transcriptional regulation by small RNAs Homo sapiens R-HSA-5578749	7/72	0.110237	0.451913	0	0	1.80846	3.98788	H2AFX;POLR2E;POLR2F;POLR2I;HIST1H2AC;HIST1H2AB;HIST1H2BC
Signaling by Wnt Homo sapiens R-HSA-195721	22/295	0.110248	0.451913	0	0	1.35647	2.99106	H2AFX;CLTB;AXIN1;FZD8;CLTA;ITPR3;PSMB8;PSMB10;AES;MOV10;FRAT2;PSMB5;GNG5;MYC;AKT2;PSMD3;AP2S1;UBA52;HIST1H2AC;CSNK1G2;HIST1H2AB;HIST1H2BC
Regulation of mRNA stability by proteins that bind AU-rich elements Homo sapiens R-HSA-450531	8/86	0.111171	0.451913	0	0	1.72269	3.78422	EXOSC6;EXOSC5;EXOSC4;PSMB5;PSMD3;UBA52;PSMB10;PSMB8
Signaling by Insulin receptor Homo sapiens R-HSA-74752	23/311	0.11149	0.451913	0	0	1.3444	2.94937	MAP2K2;VWF;PDGFB;PEBP1;PIK3R2;PHB;PSMB8;PSMB10;DUSP7;GFRA4;PPP5C;PSMB5;AKT2;PSMD3;AKT1S1;IL3RA;EIF4EBP1;NRTN;UBA52;HRAS;JAK3;MAP3K11;LAT
NOTCH2 Activation and Transmission of Signal to the Nucleus Homo sapiens R-HSA-2979096	2022-03-21	0.111595	0.451913	0	0	2.79582	6.13089	JAG2;MIB2;UBA52
Formation of the Early Elongation Complex Homo sapiens R-HSA-113418	4/33	0.112664	0.451913	0	0	2.31449	5.05333	POLR2E;POLR2F;POLR2I;GTF2H4
Formation of the HIV-1 Early Elongation Complex Homo sapiens R-HSA-167158	4/33	0.112664	0.451913	0	0	2.31449	5.05333	POLR2E;POLR2F;POLR2I;GTF2H4
Beta-catenin independent WNT signaling Homo sapiens R-HSA-3858494	12/144	0.113234	0.451913	0	0	1.52801	3.32845	MOV10;PSMB5;GNG5;PSMD3;CLTB;AP2S1;FZD8;CLTA;ITPR3;UBA52;PSMB10;PSMB8
DNA Double Strand Break Response Homo sapiens R-HSA-5693606	6/59	0.113803	0.451913	0	0	1.90059	4.13054	BABAM1;PIAS4;PPP5C;H2AFX;UBA52;HIST1H2BC
Degradation of GLI1 by the proteasome Homo sapiens R-HSA-5610780	6/59	0.113803	0.451913	0	0	1.90059	4.13054	PSMB5;SUFU;PSMD3;UBA52;PSMB10;PSMB8
GLI3 is processed to GLI3R by the proteasome Homo sapiens R-HSA-5610785	6/59	0.113803	0.451913	0	0	1.90059	4.13054	PSMB5;SUFU;PSMD3;UBA52;PSMB10;PSMB8
Degradation of GLI2 by the proteasome Homo sapiens R-HSA-5610783	6/59	0.113803	0.451913	0	0	1.90059	4.13054	PSMB5;SUFU;PSMD3;UBA52;PSMB10;PSMB8
Signaling by VEGF Homo sapiens R-HSA-194138	24/328	0.115298	0.456196	0	0	1.32908	2.87113	PRR5;MAP2K2;VWF;PDGFB;VEGFB;PEBP1;PIK3R2;ITPR3;PHB;PSMB8;PSMB10;DUSP7;GFRA4;PPP5C;PSMB5;AKT2;PSMD3;IL3RA;NRTN;UBA52;HRAS;JAK3;MAP3K11;LAT
Gene Silencing by RNA Homo sapiens R-HSA-211000	9/101	0.115816	0.456596	0	0	1.64336	3.54268	H2AFX;POLR2E;POLR2F;PLD6;POLR2I;HIST1H2AC;TARBP2;HIST1H2AB;HIST1H2BC
Cleavage of Growing Transcript in the Termination Region Homo sapiens R-HSA-109688	6/60	0.120792	0.465923	0	0	1.8653	3.94266	PABPN1;ALYREF;EIF4A3;SNRPF;SNRPB;SRSF9
RNA Polymerase II Transcription Termination Homo sapiens R-HSA-73856	6/60	0.120792	0.465923	0	0	1.8653	3.94266	PABPN1;ALYREF;EIF4A3;SNRPF;SNRPB;SRSF9
Post-Elongation Processing of the Transcript Homo sapiens R-HSA-76044	6/60	0.120792	0.465923	0	0	1.8653	3.94266	PABPN1;ALYREF;EIF4A3;SNRPF;SNRPB;SRSF9
Activated PKN1 stimulates transcription of AR (androgen receptor) regulated genes KLK2 and KLK3 Homo sapiens R-HSA-5625886	4/34	0.122317	0.465923	0	0	2.23722	4.70072	H2AFX;HIST1H2AC;HIST1H2AB;HIST1H2BC
Lipoprotein metabolism Homo sapiens R-HSA-174824	4/34	0.122317	0.465923	0	0	2.23722	4.70072	ABCA1;ZDHHC8;APOE;ABCG1
NOTCH1 Intracellular Domain Regulates Transcription Homo sapiens R-HSA-2122947	5/47	0.123492	0.465923	0	0	1.99803	4.17903	NCOR2;HDAC5;MYC;HES1;UBA52
CD28 dependent PI3K/Akt signaling Homo sapiens R-HSA-389357	2022-03-22	0.124076	0.465923	0	0	2.64853	5.52712	PRR5;AKT2;PIK3R2
Post-chaperonin tubulin folding pathway Homo sapiens R-HSA-389977	2022-03-22	0.124076	0.465923	0	0	2.64853	5.52712	ARL2;TBCC;TBCB
SALM protein interactions at the synapse Homo sapiens R-HSA-8849932	2022-03-22	0.124076	0.465923	0	0	2.64853	5.52712	PTPRS;LRFN4;LRFN1
Signalling to ERKs Homo sapiens R-HSA-187687	19/253	0.124186	0.465923	0	0	1.36591	2.84925	MAP2K2;VWF;PDGFB;PEBP1;PHB;PSMB8;PSMB10;DUSP7;GFRA4;PPP5C;PSMB5;PSMD3;IL3RA;NRTN;UBA52;HRAS;JAK3;MAP3K11;LAT
Uptake and function of anthrax toxins Homo sapiens R-HSA-5210891	2022-02-11	0.124558	0.465923	0	0	3.72622	7.76167	MAP2K2;MAP2K7
SLBP Dependent Processing of Replication-Dependent Histone Pre-mRNAs Homo sapiens R-HSA-77588	2022-02-11	0.124558	0.465923	0	0	3.72622	7.76167	SNRPF;SNRPB
Processive synthesis on the C-strand of the telomere Homo sapiens R-HSA-174414	2022-02-11	0.124558	0.465923	0	0	3.72622	7.76167	POLD1;POLD2
Interleukin-7 signaling Homo sapiens R-HSA-1266695	2022-02-11	0.124558	0.465923	0	0	3.72622	7.76167	PIK3R2;JAK3
Biotin transport and metabolism Homo sapiens R-HSA-196780	2022-02-11	0.124558	0.465923	0	0	3.72622	7.76167	MCCC2;ACACB
TP53 Regulates Transcription of DNA Repair Genes Homo sapiens R-HSA-6796648	6/61	0.127987	0.475295	0	0	1.83129	3.76481	POLR2E;TCEB2;POLR2F;POLR2I;CDK13;GTF2H4
Activation of anterior HOX genes in hindbrain development during early embryogenesis Homo sapiens R-HSA-5617472	8/89	0.128364	0.475295	0	0	1.65862	3.40496	H2AFX;POLR2E;POLR2F;HOXB2;POLR2I;HIST1H2AC;HIST1H2AB;HIST1H2BC
Activation of HOX genes during differentiation Homo sapiens R-HSA-5619507	8/89	0.128364	0.475295	0	0	1.65862	3.40496	H2AFX;POLR2E;POLR2F;HOXB2;POLR2I;HIST1H2AC;HIST1H2AB;HIST1H2BC
G beta:gamma signalling through PI3Kgamma Homo sapiens R-HSA-392451	5/48	0.131858	0.486586	0	0	1.95146	3.95371	GNG5;AKT2;IL3RA;PIK3R2;JAK3
SIRT1 negatively regulates rRNA Expression Homo sapiens R-HSA-427359	4/35	0.132308	0.486609	0	0	2.16494	4.37886	H2AFX;HIST1H2AC;HIST1H2AB;HIST1H2BC
Autodegradation of Cdh1 by Cdh1:APC/C Homo sapiens R-HSA-174084	6/62	0.135384	0.496013	0	0	1.79849	3.59633	PSMB5;PSMD3;UBA52;PSMB10;PSMB8;ANAPC11
Transcription-Coupled Nucleotide Excision Repair (TC-NER) Homo sapiens R-HSA-6781827	7/76	0.13577	0.496013	0	0	1.70326	3.40106	POLD1;POLD2;POLR2E;POLR2F;POLR2I;UBA52;GTF2H4
Abortive elongation of HIV-1 transcript in the absence of Tat Homo sapiens R-HSA-167242	2022-03-23	0.137032	0.497308	0	0	2.51597	5.0006	POLR2E;POLR2F;POLR2I
Gap-filling DNA repair synthesis and ligation in GG-NER Homo sapiens R-HSA-5696397	2022-03-23	0.137032	0.497308	0	0	2.51597	5.0006	POLD1;POLD2;UBA52
VEGFA-VEGFR2 Pathway Homo sapiens R-HSA-4420097	23/320	0.13836	0.500469	0	0	1.30303	2.57726	PRR5;MAP2K2;VWF;PDGFB;PEBP1;PIK3R2;ITPR3;PHB;PSMB8;PSMB10;DUSP7;GFRA4;PPP5C;PSMB5;AKT2;PSMD3;IL3RA;NRTN;UBA52;HRAS;JAK3;MAP3K11;LAT
Regulation of activated PAK-2p34 by proteasome mediated degradation Homo sapiens R-HSA-211733	5/49	0.140471	0.506435	0	0	1.907	3.74298	PSMB5;PSMD3;UBA52;PSMB10;PSMB8
p53-Dependent G1/S DNA damage checkpoint Homo sapiens R-HSA-69580	6/63	0.142978	0.510437	0	0	1.76684	3.43662	PSMB5;PCBP4;PSMD3;UBA52;PSMB10;PSMB8
p53-Dependent G1 DNA Damage Response Homo sapiens R-HSA-69563	6/63	0.142978	0.510437	0	0	1.76684	3.43662	PSMB5;PCBP4;PSMD3;UBA52;PSMB10;PSMB8
Asymmetric localization of PCP proteins Homo sapiens R-HSA-4608870	6/63	0.142978	0.510437	0	0	1.76684	3.43662	PSMB5;PSMD3;FZD8;UBA52;PSMB10;PSMB8
Regulation of TP53 Activity Homo sapiens R-HSA-5633007	12/151	0.145027	0.51607	0	0	1.45051	2.8007	PRR5;MBD3;RMI2;BRD1;PPP1R13L;EHMT2;AKT2;TAF10;JMY;PIN1;CHD3;UBA52
MAPK6/MAPK4 signaling Homo sapiens R-HSA-5687128	8/92	0.146846	0.520852	0	0	1.59913	3.06773	MOV10;PSMB5;MYC;PSMD3;UBA52;KALRN;PSMB10;PSMB8
HATs acetylate histones Homo sapiens R-HSA-3214847	9/107	0.149214	0.521249	0	0	1.54225	2.93393	TAF6L;BRD1;HIST3H2A;KANSL2;RUVBL2;TAF10;HIST1H2AC;HIST1H2AB;HIST1H2BC
CDK-mediated phosphorylation and removal of Cdc6 Homo sapiens R-HSA-69017	5/50	0.149322	0.521249	0	0	1.86453	3.54568	PSMB5;PSMD3;UBA52;PSMB10;PSMB8
Regulation of Apoptosis Homo sapiens R-HSA-169911	5/50	0.149322	0.521249	0	0	1.86453	3.54568	PSMB5;PSMD3;UBA52;PSMB10;PSMB8
Regulation of ornithine decarboxylase (ODC) Homo sapiens R-HSA-350562	5/50	0.149322	0.521249	0	0	1.86453	3.54568	PSMB5;PSMD3;OAZ1;PSMB10;PSMB8
Post-Elongation Processing of Intronless pre-mRNA Homo sapiens R-HSA-112297	2022-03-24	0.150424	0.521249	0	0	2.39603	4.53881	PABPN1;SNRPF;SNRPB
Processing of Capped Intronless Pre-mRNA Homo sapiens R-HSA-75067	2022-03-24	0.150424	0.521249	0	0	2.39603	4.53881	PABPN1;SNRPF;SNRPB
Endogenous sterols Homo sapiens R-HSA-211976	2022-03-24	0.150424	0.521249	0	0	2.39603	4.53881	FDX1;FDXR;FDX1L
RNA Polymerase II Pre-transcription Events Homo sapiens R-HSA-674695	6/64	0.150763	0.521249	0	0	1.73629	3.28514	TAF10;POLR2E;TCEB2;POLR2F;POLR2I;GTF2H4
Platelet Aggregation (Plug Formation) Homo sapiens R-HSA-76009	4/37	0.153239	0.526488	0	0	2.03351	3.81438	GP9;VWF;GP1BB;GP5
NCAM1 interactions Homo sapiens R-HSA-419037	4/37	0.153239	0.526488	0	0	2.03351	3.81438	CACNB1;COL4A1;NRTN;GFRA4
TCF dependent signaling in response to WNT Homo sapiens R-HSA-201681	15/199	0.154575	0.529418	0	0	1.37011	2.5581	H2AFX;AXIN1;FZD8;PSMB8;PSMB10;FRAT2;PSMB5;MYC;AKT2;PSMD3;UBA52;HIST1H2AC;CSNK1G2;HIST1H2AB;HIST1H2BC
Nucleotide Excision Repair Homo sapiens R-HSA-5696398	9/108	0.155204	0.529918	0	0	1.52659	2.84406	INO80B;TFPT;POLD1;POLD2;POLR2E;POLR2F;POLR2I;UBA52;GTF2H4
Transcriptional regulation of white adipocyte differentiation Homo sapiens R-HSA-381340	7/79	0.15665	0.533193	0	0	1.63203	3.02537	NCOR2;SREBF1;CEBPB;MED24;TGFB1;ANGPTL4;PCK1
Vpu mediated degradation of CD4 Homo sapiens R-HSA-180534	5/51	0.158402	0.533652	0	0	1.8239	3.36075	PSMB5;PSMD3;UBA52;PSMB10;PSMB8
Autodegradation of the E3 ubiquitin ligase COP1 Homo sapiens R-HSA-349425	5/51	0.158402	0.533652	0	0	1.8239	3.36075	PSMB5;PSMD3;UBA52;PSMB10;PSMB8
G-protein beta:gamma signalling Homo sapiens R-HSA-397795	5/51	0.158402	0.533652	0	0	1.8239	3.36075	GNG5;AKT2;IL3RA;PIK3R2;JAK3
G1/S DNA Damage Checkpoints Homo sapiens R-HSA-69615	6/65	0.158732	0.533652	0	0	1.70677	3.14137	PSMB5;PCBP4;PSMD3;UBA52;PSMB10;PSMB8
MAP2K and MAPK activation Homo sapiens R-HSA-5674135	4/38	0.164143	0.537363	0	0	1.9736	3.56633	MAP2K2;VWF;PEBP1;HRAS
ATF4 activates genes Homo sapiens R-HSA-380994	2022-03-25	0.164211	0.537363	0	0	2.287	4.13171	EXOSC6;EXOSC5;EXOSC4
Glyoxylate metabolism and glycine degradation Homo sapiens R-HSA-389661	2022-03-25	0.164211	0.537363	0	0	2.287	4.13171	BCKDHA;GRHPR;NDUFAB1
Initiation of Nuclear Envelope Reformation Homo sapiens R-HSA-2995383	2022-02-13	0.164249	0.537363	0	0	3.0484	5.50655	LMNA;LEMD2
Nuclear Envelope Reassembly Homo sapiens R-HSA-2995410	2022-02-13	0.164249	0.537363	0	0	3.0484	5.50655	LMNA;LEMD2
Downregulation of ERBB2:ERBB3 signaling Homo sapiens R-HSA-1358803	2022-02-13	0.164249	0.537363	0	0	3.0484	5.50655	AKT2;UBA52
Depolarization of the Presynaptic Terminal Triggers the Opening of Calcium Channels Homo sapiens R-HSA-112308	2022-02-13	0.164249	0.537363	0	0	3.0484	5.50655	CACNB1;CACNA1A
Signaling by Activin Homo sapiens R-HSA-1502540	2022-02-13	0.164249	0.537363	0	0	3.0484	5.50655	DRAP1;ACVR2B
Purine salvage Homo sapiens R-HSA-74217	2022-02-13	0.164249	0.537363	0	0	3.0484	5.50655	GMPR;APRT
Signaling by the B Cell Receptor (BCR) Homo sapiens R-HSA-983705	17/233	0.166456	0.537427	0	0	1.32286	2.37192	PRR5;BAD;PDGFB;PIK3R2;ITPR3;PSMB8;PSMB10;MOV10;PSMB5;AKT2;PSMD3;AKT1S1;PIP5K1C;NFKBIE;UBA52;HRAS;NFKBIB
APC/C:Cdc20 mediated degradation of Securin Homo sapiens R-HSA-174154	6/66	0.16688	0.537427	0	0	1.67823	3.00484	PSMB5;PSMD3;UBA52;PSMB10;PSMB8;ANAPC11
Cytosolic sensors of pathogen-associated DNA Homo sapiens R-HSA-1834949	6/66	0.16688	0.537427	0	0	1.67823	3.00484	IRF3;POLR2E;POLR2F;UBA52;NFKB2;NFKBIB
Triglyceride Biosynthesis Homo sapiens R-HSA-75109	6/66	0.16688	0.537427	0	0	1.67823	3.00484	SLC25A1;ACOT8;ACOT7;FASN;GPD1;AGPAT3
p53-Independent DNA Damage Response Homo sapiens R-HSA-69610	5/52	0.167701	0.537427	0	0	1.785	3.18724	PSMB5;PSMD3;UBA52;PSMB10;PSMB8
p53-Independent G1/S DNA damage checkpoint Homo sapiens R-HSA-69613	5/52	0.167701	0.537427	0	0	1.785	3.18724	PSMB5;PSMD3;UBA52;PSMB10;PSMB8
Ubiquitin Mediated Degradation of Phosphorylated Cdc25A Homo sapiens R-HSA-69601	5/52	0.167701	0.537427	0	0	1.785	3.18724	PSMB5;PSMD3;UBA52;PSMB10;PSMB8
Transcription of the HIV genome Homo sapiens R-HSA-167172	6/67	0.175201	0.555328	0	0	1.65063	2.87511	TAF10;POLR2E;TCEB2;POLR2F;POLR2I;GTF2H4
Regulation of RAS by GAPs Homo sapiens R-HSA-5658442	6/67	0.175201	0.555328	0	0	1.65063	2.87511	PSMB5;PSMD3;HRAS;UBA52;PSMB10;PSMB8
Assembly of the pre-replicative complex Homo sapiens R-HSA-68867	6/67	0.175201	0.555328	0	0	1.65063	2.87511	CDT1;PSMB5;PSMD3;UBA52;PSMB10;PSMB8
Dual Incision in GG-NER Homo sapiens R-HSA-5696400	4/39	0.175317	0.555328	0	0	1.91711	3.338	POLD1;POLD2;GTF2H4;UBA52
Formation of TC-NER Pre-Incision Complex Homo sapiens R-HSA-6781823	5/53	0.177207	0.555328	0	0	1.74772	3.02431	POLR2E;POLR2F;POLR2I;UBA52;GTF2H4
GPVI-mediated activation cascade Homo sapiens R-HSA-114604	5/53	0.177207	0.555328	0	0	1.74772	3.02431	AKT2;IL3RA;PIK3R2;JAK3;LAT
Recycling pathway of L1 Homo sapiens R-HSA-437239	2022-03-26	0.178353	0.555328	0	0	2.18745	3.77114	RPS6KA4;AP2S1;CLTA
FGFR2 alternative splicing Homo sapiens R-HSA-6803529	2022-03-26	0.178353	0.555328	0	0	2.18745	3.77114	POLR2E;POLR2F;POLR2I
ZBP1(DAI) mediated induction of type I IFNs Homo sapiens R-HSA-1606322	2022-03-26	0.178353	0.555328	0	0	2.18745	3.77114	IRF3;NFKB2;NFKBIB
Downregulation of TGF-beta receptor signaling Homo sapiens R-HSA-2173788	2022-03-26	0.178353	0.555328	0	0	2.18745	3.77114	TGFB1;PMEPA1;UBA52
G1/S Transition Homo sapiens R-HSA-69206	9/112	0.180297	0.55653	0	0	1.46699	2.51318	CDT1;PSMB5;CCND1;MYC;PSMD3;UBA52;PSMB10;PSMB8;CKS1B
Synthesis of DNA Homo sapiens R-HSA-69239	8/97	0.180317	0.55653	0	0	1.50889	2.58479	CDT1;PSMB5;POLD1;PSMD3;POLD2;UBA52;PSMB10;PSMB8
Neuronal System Homo sapiens R-HSA-112316	21/301	0.184107	0.55653	0	0	1.26083	2.13362	ACHE;KCNG2;PTPRS;KCNB1;GRIK5;KCNA3;CACNA1A;ADCY6;CACNB1;ALDH5A1;LRFN4;RRAS;KCNS1;GNG5;LRFN1;AP2S1;PICK1;KCNN4;HRAS;KCNK3;HCN2
SUMOylation of transcription factors Homo sapiens R-HSA-3232118	2022-02-14	0.184833	0.55653	0	0	2.79422	4.71749	PIAS4;MTA1
Regulation of TP53 Activity through Association with Co-factors Homo sapiens R-HSA-6804759	2022-02-14	0.184833	0.55653	0	0	2.79422	4.71749	PPP1R13L;AKT2
Polymerase switching on the C-strand of the telomere Homo sapiens R-HSA-174411	2022-02-14	0.184833	0.55653	0	0	2.79422	4.71749	POLD1;POLD2
Polymerase switching Homo sapiens R-HSA-69091	2022-02-14	0.184833	0.55653	0	0	2.79422	4.71749	POLD1;POLD2
Leading Strand Synthesis Homo sapiens R-HSA-69109	2022-02-14	0.184833	0.55653	0	0	2.79422	4.71749	POLD1;POLD2
Mismatch repair (MMR) directed by MSH2:MSH3 (MutSbeta) Homo sapiens R-HSA-5358606	2022-02-14	0.184833	0.55653	0	0	2.79422	4.71749	POLD1;POLD2
Mismatch repair (MMR) directed by MSH2:MSH6 (MutSalpha) Homo sapiens R-HSA-5358565	2022-02-14	0.184833	0.55653	0	0	2.79422	4.71749	POLD1;POLD2
Removal of the Flap Intermediate Homo sapiens R-HSA-69166	2022-02-14	0.184833	0.55653	0	0	2.79422	4.71749	POLD1;POLD2
Receptor-ligand binding initiates the second proteolytic cleavage of Notch receptor Homo sapiens R-HSA-156988	2022-02-14	0.184833	0.55653	0	0	2.79422	4.71749	JAG2;UBA52
PRC2 methylates histones and DNA Homo sapiens R-HSA-212300	4/40	0.18674	0.556672	0	0	1.86376	3.12746	H2AFX;HIST1H2AC;HIST1H2AB;HIST1H2BC
SCF-beta-TrCP mediated degradation of Emi1 Homo sapiens R-HSA-174113	5/54	0.186912	0.556672	0	0	1.71196	2.87115	PSMB5;PSMD3;UBA52;PSMB10;PSMB8
Stabilization of p53 Homo sapiens R-HSA-69541	5/54	0.186912	0.556672	0	0	1.71196	2.87115	PSMB5;PSMD3;UBA52;PSMB10;PSMB8
AUF1 (hnRNP D0) binds and destabilizes mRNA Homo sapiens R-HSA-450408	5/54	0.186912	0.556672	0	0	1.71196	2.87115	PSMB5;PSMD3;UBA52;PSMB10;PSMB8
Uptake and actions of bacterial toxins Homo sapiens R-HSA-5339562	2022-03-27	0.192812	0.571142	0	0	2.0962	3.45042	MAP2K2;MAP2K7;EEF2
Peroxisomal lipid metabolism Homo sapiens R-HSA-390918	2022-03-27	0.192812	0.571142	0	0	2.0962	3.45042	ACOT8;MLYCD;SLC27A2
Potassium Channels Homo sapiens R-HSA-1296071	8/99	0.194564	0.574777	0	0	1.47557	2.4155	KCNG2;GNG5;KCNS1;KCNB1;KCNA3;KCNN4;KCNK3;HCN2
Hh mutants that don't undergo autocatalytic processing are degraded by ERAD Homo sapiens R-HSA-5362768	5/55	0.196803	0.578123	0	0	1.67763	2.72707	PSMB5;PSMD3;UBA52;PSMB10;PSMB8
Condensation of Prophase Chromosomes Homo sapiens R-HSA-2299718	4/41	0.198395	0.578123	0	0	1.81329	2.93299	H2AFX;HIST1H2AC;HIST1H2AB;HIST1H2BC
Class I MHC mediated antigen processing & presentation Homo sapiens R-HSA-983169	21/305	0.200151	0.578123	0	0	1.2428	1.99927	ANAPC13;MIB2;KLHL21;KEAP1;PSMB8;PSMB10;ANAPC11;FBXO31;RNF126;ZNRF2;CDC34;PSMB5;SOCS1;UBE2S;PSMD3;TCEB2;UBE2O;FBXO6;RBCK1;UBA52;UBE2M
FCERI mediated MAPK activation Homo sapiens R-HSA-2871796	20/289	0.200839	0.578123	0	0	1.2495	2.00576	MAP2K2;VWF;PDGFB;PEBP1;PHB;PSMB8;PSMB10;DUSP7;GFRA4;PPP5C;PSMB5;PSMD3;IL3RA;NRTN;MAP2K7;UBA52;HRAS;JAK3;MAP3K11;LAT
Switching of origins to a post-replicative state Homo sapiens R-HSA-69052	6/70	0.201125	0.578123	0	0	1.57301	2.52284	CDT1;PSMB5;PSMD3;UBA52;PSMB10;PSMB8
Orc1 removal from chromatin Homo sapiens R-HSA-68949	6/70	0.201125	0.578123	0	0	1.57301	2.52284	CDT1;PSMB5;PSMD3;UBA52;PSMB10;PSMB8
Meiosis Homo sapiens R-HSA-1500620	7/85	0.202384	0.578123	0	0	1.50601	2.40598	H2AFX;LMNA;HSPA2;HIST1H2AC;REC8;HIST1H2AB;HIST1H2BC
Hedgehog 'on' state Homo sapiens R-HSA-5632684	7/85	0.202384	0.578123	0	0	1.50601	2.40598	EVC;PSMB5;SUFU;PSMD3;UBA52;PSMB10;PSMB8
Depolymerisation of the Nuclear Lamina Homo sapiens R-HSA-4419969	2022-02-15	0.205753	0.578123	0	0	2.57915	4.07783	LMNA;LEMD2
Activation of BAD and translocation to mitochondria Homo sapiens R-HSA-111447	2022-02-15	0.205753	0.578123	0	0	2.57915	4.07783	BAD;AKT2
Regulation of innate immune responses to cytosolic DNA Homo sapiens R-HSA-3134975	2022-02-15	0.205753	0.578123	0	0	2.57915	4.07783	IRF3;UBA52
Mismatch Repair Homo sapiens R-HSA-5358508	2022-02-15	0.205753	0.578123	0	0	2.57915	4.07783	POLD1;POLD2
Processive synthesis on the lagging strand Homo sapiens R-HSA-69183	2022-02-15	0.205753	0.578123	0	0	2.57915	4.07783	POLD1;POLD2
Association of licensing factors with the pre-replicative complex Homo sapiens R-HSA-69298	2022-02-15	0.205753	0.578123	0	0	2.57915	4.07783	CDT1;UBA52
Signaling by EGFRvIII in Cancer Homo sapiens R-HSA-5637812	2022-02-15	0.205753	0.578123	0	0	2.57915	4.07783	CDC37;HRAS
Constitutive Signaling by EGFRvIII Homo sapiens R-HSA-5637810	2022-02-15	0.205753	0.578123	0	0	2.57915	4.07783	CDC37;HRAS
Degradation of DVL Homo sapiens R-HSA-4641258	5/56	0.20687	0.578123	0	0	1.64465	2.59141	PSMB5;PSMD3;UBA52;PSMB10;PSMB8
Regulation of lipid metabolism by Peroxisome proliferator-activated receptor alpha (PPARalpha) Homo sapiens R-HSA-400206	9/116	0.207075	0.578123	0	0	1.41185	2.2232	ESRRA;ABCA1;NCOR2;SREBF1;SLC27A1;MED24;ME1;ANGPTL4;PPARGC1B
PERK regulates gene expression Homo sapiens R-HSA-381042	2022-03-28	0.20755	0.578123	0	0	2.01224	3.16402	EXOSC6;EXOSC5;EXOSC4
RNA Polymerase III Transcription Initiation From Type 1 Promoter Homo sapiens R-HSA-76061	2022-03-28	0.20755	0.578123	0	0	2.01224	3.16402	POLR2E;GTF3A;POLR2F
Recognition of DNA damage by PCNA-containing replication complex Homo sapiens R-HSA-110314	2022-03-28	0.20755	0.578123	0	0	2.01224	3.16402	POLD1;POLD2;UBA52
Extension of Telomeres Homo sapiens R-HSA-180786	2022-03-28	0.20755	0.578123	0	0	2.01224	3.16402	POLD1;RUVBL2;POLD2
Protein folding Homo sapiens R-HSA-391251	8/101	0.209259	0.578123	0	0	1.44369	2.25819	GNAZ;GNG5;FBXW9;ARL2;TBCC;FBXO6;TBCB;KIFC3
APC/C:Cdh1 mediated degradation of Cdc20 and other APC/C:Cdh1 targeted proteins in late mitosis/early G1 Homo sapiens R-HSA-174178	6/71	0.210064	0.578123	0	0	1.54873	2.41654	PSMB5;PSMD3;UBA52;PSMB10;PSMB8;ANAPC11
Cdc20:Phospho-APC/C mediated degradation of Cyclin A Homo sapiens R-HSA-174184	6/71	0.210064	0.578123	0	0	1.54873	2.41654	PSMB5;PSMD3;UBA52;PSMB10;PSMB8;ANAPC11
Fatty Acyl-CoA Biosynthesis Homo sapiens R-HSA-75105	4/42	0.210262	0.578123	0	0	1.76548	2.75309	SLC25A1;ACOT8;ACOT7;FASN
Intra-Golgi and retrograde Golgi-to-ER traffic Homo sapiens R-HSA-6811442	13/179	0.210425	0.578123	0	0	1.31509	2.04973	SYS1;DCTN3;KLC1;USE1;DYNLL2;AGPAT3;KLC4;KLC2;VPS52;NAA38;PAFAH1B3;COPE;ARF5
Chromosome Maintenance Homo sapiens R-HSA-73886	7/86	0.210466	0.578123	0	0	1.48687	2.31718	RUVBL2;POLD1;H2AFX;POLD2;HIST1H2AC;HIST1H2AB;HIST1H2BC
Metabolism of vitamins and cofactors Homo sapiens R-HSA-196854	11/148	0.213269	0.584358	0	0	1.34798	2.08291	MCCC2;MOCS3;SHMT2;FASN;NAPRT;FPGS;SLC2A1;APOE;LRP10;ACACB;SLC19A1
Hh mutants abrogate ligand secretion Homo sapiens R-HSA-5387390	5/57	0.217102	0.593375	0	0	1.61293	2.46358	PSMB5;PSMD3;UBA52;PSMB10;PSMB8
APC:Cdc20 mediated degradation of cell cycle proteins prior to satisfation of the cell cycle checkpoint Homo sapiens R-HSA-179419	6/72	0.219139	0.595972	0	0	1.52518	2.3153	PSMB5;PSMD3;UBA52;PSMB10;PSMB8;ANAPC11
Removal of licensing factors from origins Homo sapiens R-HSA-69300	6/72	0.219139	0.595972	0	0	1.52518	2.3153	CDT1;PSMB5;PSMD3;UBA52;PSMB10;PSMB8
Signaling by FGFR2 in disease Homo sapiens R-HSA-5655253	4/43	0.222323	0.600163	0	0	1.72012	2.58641	POLR2E;POLR2F;POLR2I;HRAS
Vasopressin regulates renal water homeostasis via Aquaporins Homo sapiens R-HSA-432040	4/43	0.222323	0.600163	0	0	1.72012	2.58641	GNG5;GNAS;RAB11FIP2;ADCY6
Voltage gated Potassium channels Homo sapiens R-HSA-1296072	4/43	0.222323	0.600163	0	0	1.72012	2.58641	KCNG2;KCNS1;KCNB1;KCNA3
tRNA processing Homo sapiens R-HSA-72306	8/103	0.22437	0.6042	0	0	1.41314	2.11188	QTRT1;TSEN34;TRMT112;CTU2;TRMT1;TRMT61A;TSEN54;ADAT3
TGF-beta receptor signaling in EMT (epithelial to mesenchymal transition) Homo sapiens R-HSA-2173791	2022-02-16	0.226905	0.608039	0	0	2.39479	3.55201	TGFB1;UBA52
Formation of ATP by chemiosmotic coupling Homo sapiens R-HSA-163210	2022-02-16	0.226905	0.608039	0	0	2.39479	3.55201	ATP5D;ATP5G2
Formation of the beta-catenin:TCF transactivating complex Homo sapiens R-HSA-201722	5/58	0.227486	0.608109	0	0	1.58242	2.34303	MYC;H2AFX;HIST1H2AC;HIST1H2AB;HIST1H2BC
Signaling by TGF-beta Receptor Complex Homo sapiens R-HSA-170834	6/73	0.228343	0.608915	0	0	1.50234	2.21881	NCOR2;TGFB1;MYC;PMEPA1;UBA52;UBE2M
Signaling by Hedgehog Homo sapiens R-HSA-5358351	10/136	0.237372	0.621867	0	0	1.33201	1.9156	EVC;PSMB5;SUFU;PSMD3;GNAS;FUZ;UBA52;PSMB10;ADCY6;PSMB8
APC/C:Cdc20 mediated degradation of mitotic proteins Homo sapiens R-HSA-176409	6/74	0.237668	0.621867	0	0	1.48016	2.12682	PSMB5;PSMD3;UBA52;PSMB10;PSMB8;ANAPC11
RNA Polymerase I Promoter Escape Homo sapiens R-HSA-73772	2022-03-30	0.237709	0.621867	0	0	1.86299	2.67658	POLR2E;POLR2F;GTF2H4
Termination of translesion DNA synthesis Homo sapiens R-HSA-5656169	2022-03-30	0.237709	0.621867	0	0	1.86299	2.67658	POLD1;POLD2;UBA52
Metabolism of steroid hormones Homo sapiens R-HSA-196071	2022-03-30	0.237709	0.621867	0	0	1.86299	2.67658	FDX1;FDXR;FDX1L
The role of GTSE1 in G2/M progression after G2 checkpoint Homo sapiens R-HSA-8852276	5/59	0.238012	0.621867	0	0	1.55303	2.22927	PSMB5;PSMD3;UBA52;PSMB10;PSMB8
DNA Replication Homo sapiens R-HSA-69306	8/105	0.239863	0.621867	0	0	1.38386	1.97571	CDT1;PSMB5;POLD1;PSMD3;POLD2;UBA52;PSMB10;PSMB8
Axon guidance Homo sapiens R-HSA-422475	33/515	0.245537	0.621867	0	0	1.15095	1.61628	PDGFB;CLTB;CLTA;PEBP1;PHB;KALRN;PSMB10;RPS6KA4;EFNB1;PSMB5;RRAS;PSMD3;AP2S1;PLXNA1;NRTN;PIP5K1C;JAK3;HRAS;GIT1;PAK4;MAP2K2;VWF;MYO10;PSMB8;DUSP7;GFRA4;CACNB1;PPP5C;COL4A1;IL3RA;UBA52;MAP3K11;LAT
SUMOylation of RNA binding proteins Homo sapiens R-HSA-4570464	4/45	0.246952	0.621867	0	0	1.63604	2.2881	PHC2;CBX4;RING1;CBX2
Activation of APC/C and APC/C:Cdc20 mediated degradation of mitotic proteins Homo sapiens R-HSA-176814	6/75	0.247106	0.621867	0	0	1.45864	2.03908	PSMB5;PSMD3;UBA52;PSMB10;PSMB8;ANAPC11
Regulation of DNA replication Homo sapiens R-HSA-69304	6/75	0.247106	0.621867	0	0	1.45864	2.03908	CDT1;PSMB5;PSMD3;UBA52;PSMB10;PSMB8
Gastrin-CREB signalling pathway via PKC and MAPK Homo sapiens R-HSA-881907	28/432	0.247433	0.621867	0	0	1.16472	1.62667	PTGER1;PDGFB;PEBP1;ITPR3;PIK3R2;PHB;KALRN;PSMB10;ABHD12;PSMB5;GNG5;TBXA2R;PSMD3;NRTN;JAK3;HRAS;MAP2K2;VWF;GPR4;PSMB8;DUSP7;GFRA4;PPP5C;IL3RA;UBA52;MAP3K11;LAT;F2RL3
Trafficking of GluR2-containing AMPA receptors Homo sapiens R-HSA-416993	2022-02-17	0.248197	0.621867	0	0	2.23502	3.11457	AP2S1;PICK1
N-glycan trimming in the ER and Calnexin/Calreticulin cycle Homo sapiens R-HSA-532668	2022-02-17	0.248197	0.621867	0	0	2.23502	3.11457	PRKCSH;MOGS
Beta-catenin phosphorylation cascade Homo sapiens R-HSA-196299	2022-02-17	0.248197	0.621867	0	0	2.23502	3.11457	FRAT2;AXIN1
PKA activation in glucagon signalling Homo sapiens R-HSA-164378	2022-02-17	0.248197	0.621867	0	0	2.23502	3.11457	GNAS;ADCY6
RHO GTPases activate PKNs Homo sapiens R-HSA-5625740	5/60	0.248669	0.621867	0	0	1.52471	2.12184	PKN3;H2AFX;HIST1H2AC;HIST1H2AB;HIST1H2BC
Sodium-coupled phosphate cotransporters Homo sapiens R-HSA-427652	2022-01-05	0.251758	0.621867	0	0	4.18939	5.77837	SLC20A2
APOBEC3G mediated resistance to HIV-1 infection Homo sapiens R-HSA-180689	2022-01-05	0.251758	0.621867	0	0	4.18939	5.77837	HMGA1
PTK6 Regulates Proteins Involved in RNA Processing Homo sapiens R-HSA-8849468	2022-01-05	0.251758	0.621867	0	0	4.18939	5.77837	KHDRBS3
Activation of RAS in B cells Homo sapiens R-HSA-1169092	2022-01-05	0.251758	0.621867	0	0	4.18939	5.77837	HRAS
LRR FLII-interacting protein 1 (LRRFIP1) activates type I IFN production Homo sapiens R-HSA-3134973	2022-01-05	0.251758	0.621867	0	0	4.18939	5.77837	IRF3
NGF-independant TRKA activation Homo sapiens R-HSA-187024	2022-01-05	0.251758	0.621867	0	0	4.18939	5.77837	ADORA2A
Arachidonate production from DAG Homo sapiens R-HSA-426048	2022-01-05	0.251758	0.621867	0	0	4.18939	5.77837	ABHD12
Beta oxidation of lauroyl-CoA to decanoyl-CoA-CoA Homo sapiens R-HSA-77310	2022-01-05	0.251758	0.621867	0	0	4.18939	5.77837	HADH
Beta oxidation of octanoyl-CoA to hexanoyl-CoA Homo sapiens R-HSA-77348	2022-01-05	0.251758	0.621867	0	0	4.18939	5.77837	HADH
Beta oxidation of decanoyl-CoA to octanoyl-CoA-CoA Homo sapiens R-HSA-77346	2022-01-05	0.251758	0.621867	0	0	4.18939	5.77837	HADH
Alpha-oxidation of phytanate Homo sapiens R-HSA-389599	2022-01-05	0.251758	0.621867	0	0	4.18939	5.77837	SLC27A2
The fatty acid cycling model Homo sapiens R-HSA-167826	2022-01-05	0.251758	0.621867	0	0	4.18939	5.77837	UCP1
The proton buffering model Homo sapiens R-HSA-167827	2022-01-05	0.251758	0.621867	0	0	4.18939	5.77837	UCP1
Mitochondrial Uncoupling Proteins Homo sapiens R-HSA-166187	2022-01-05	0.251758	0.621867	0	0	4.18939	5.77837	UCP1
Signaling by MST1 Homo sapiens R-HSA-8852405	2022-01-05	0.251758	0.621867	0	0	4.18939	5.77837	SPINT2
Amino acid transport across the plasma membrane Homo sapiens R-HSA-352230	2022-03-31	0.253059	0.621867	0	0	1.79636	2.46844	SLC1A4;SLC3A2;SLC1A5
Disassembly of the destruction complex and recruitment of AXIN to the membrane Homo sapiens R-HSA-4641262	2022-03-31	0.253059	0.621867	0	0	1.79636	2.46844	FRAT2;AXIN1;CSNK1G2
Regulation of TNFR1 signaling Homo sapiens R-HSA-5357905	2022-03-31	0.253059	0.621867	0	0	1.79636	2.46844	TRADD;RBCK1;UBA52
Hemostasis Homo sapiens R-HSA-109582	35/552	0.257508	0.631384	0	0	1.13798	1.5439	ECM1;PDGFB;ITPR3;PIK3R2;SLC3A2;GATA2;KLC1;CLU;ABHD12;KLC4;KLC2;GNG5;TBXA2R;AKT2;HMG20B;JAK3;HRAS;NFE2;TGFB1;VWF;GP1BB;ITPK1;VEGFB;MIF;GP5;GP9;DOK2;IRF3;MAFF;IL3RA;GNAS;ZFPM1;LAT;PF4;F2RL3
G alpha (z) signalling events Homo sapiens R-HSA-418597	4/46	0.259482	0.634805	0	0	1.597	2.15446	GNAZ;GNG5;GNAS;ADCY6
TP53 Regulates Transcription of Genes Involved in G2 Cell Cycle Arrest Homo sapiens R-HSA-6804114	2022-02-18	0.269547	0.652149	0	0	2.09522	2.74686	PRMT1;BAX
RNA Polymerase III Chain Elongation Homo sapiens R-HSA-73780	2022-02-18	0.269547	0.652149	0	0	2.09522	2.74686	POLR2E;POLR2F
Pre-NOTCH Processing in Golgi Homo sapiens R-HSA-1912420	2022-02-18	0.269547	0.652149	0	0	2.09522	2.74686	LFNG;MFNG
Activation of IRF3/IRF7 mediated by TBK1/IKK epsilon Homo sapiens R-HSA-936964	2022-02-18	0.269547	0.652149	0	0	2.09522	2.74686	IRF3;UBA52
Defects in vitamin and cofactor metabolism Homo sapiens R-HSA-3296482	2022-02-18	0.269547	0.652149	0	0	2.09522	2.74686	MCCC2;ACACB
Factors involved in megakaryocyte development and platelet production Homo sapiens R-HSA-983231	10/141	0.272265	0.657273	0	0	1.28083	1.66634	KLC4;NFE2;KLC2;IRF3;MAFF;ITPK1;HMG20B;GATA2;KLC1;ZFPM1
CD28 co-stimulation Homo sapiens R-HSA-389356	3/33	0.284132	0.661498	0	0	1.67642	2.10947	PRR5;AKT2;PIK3R2
FGFR2 mutant receptor activation Homo sapiens R-HSA-1839126	3/33	0.284132	0.661498	0	0	1.67642	2.10947	POLR2E;POLR2F;POLR2I
Glucagon signaling in metabolic regulation Homo sapiens R-HSA-163359	3/33	0.284132	0.661498	0	0	1.67642	2.10947	GNG5;GNAS;ADCY6
EPH-ephrin mediated repulsion of cells Homo sapiens R-HSA-3928665	4/48	0.284885	0.661498	0	0	1.52425	1.91395	EFNB1;CLTB;AP2S1;CLTA
Regulation of APC/C activators between G1/S and early anaphase Homo sapiens R-HSA-176408	6/79	0.28583	0.661498	0	0	1.37842	1.72627	PSMB5;PSMD3;UBA52;PSMB10;PSMB8;ANAPC11
EPH-Ephrin signaling Homo sapiens R-HSA-2682334	7/95	0.287819	0.661498	0	0	1.33416	1.6616	EFNB1;CLTB;AP2S1;CLTA;HRAS;KALRN;GIT1
TP53 Regulates Transcription of Genes Involved in Cytochrome C Release Homo sapiens R-HSA-6803204	2022-02-19	0.29088	0.661498	0	0	1.97187	2.43495	BAX;BBC3
PCNA-Dependent Long Patch Base Excision Repair Homo sapiens R-HSA-5651801	2022-02-19	0.29088	0.661498	0	0	1.97187	2.43495	POLD1;POLD2
Ephrin signaling Homo sapiens R-HSA-3928664	2022-02-19	0.29088	0.661498	0	0	1.97187	2.43495	EFNB1;GIT1
Prostacyclin signalling through prostacyclin receptor Homo sapiens R-HSA-392851	2022-02-19	0.29088	0.661498	0	0	1.97187	2.43495	GNG5;GNAS
Scavenging by Class A Receptors Homo sapiens R-HSA-3000480	2022-02-19	0.29088	0.661498	0	0	1.97187	2.43495	COL4A1;APOE
Signaling by NODAL Homo sapiens R-HSA-1181150	2022-02-19	0.29088	0.661498	0	0	1.97187	2.43495	DRAP1;ACVR2B
Phase 4 - resting membrane potential Homo sapiens R-HSA-5576886	2022-02-19	0.29088	0.661498	0	0	1.97187	2.43495	KCNK12;KCNK3
Hedgehog ligand biogenesis Homo sapiens R-HSA-5358346	5/64	0.292368	0.661498	0	0	1.42104	1.74751	PSMB5;PSMD3;UBA52;PSMB10;PSMB8
DNA Damage Reversal Homo sapiens R-HSA-73942	2022-01-06	0.293932	0.661498	0	0	3.35133	4.10339	MGMT
Fructose metabolism Homo sapiens R-HSA-5652084	2022-01-06	0.293932	0.661498	0	0	3.35133	4.10339	KHK
IRF3 mediated activation of type 1 IFN Homo sapiens R-HSA-1606341	2022-01-06	0.293932	0.661498	0	0	3.35133	4.10339	IRF3
Telomere Extension By Telomerase Homo sapiens R-HSA-171319	2022-01-06	0.293932	0.661498	0	0	3.35133	4.10339	RUVBL2
PTK6 Regulates Cell Cycle Homo sapiens R-HSA-8849470	2022-01-06	0.293932	0.661498	0	0	3.35133	4.10339	CCND1
Negative feedback regulation of MAPK pathway Homo sapiens R-HSA-5674499	2022-01-06	0.293932	0.661498	0	0	3.35133	4.10339	MAP2K2
Scavenging by Class F Receptors Homo sapiens R-HSA-3000484	2022-01-06	0.293932	0.661498	0	0	3.35133	4.10339	SCARF1
Activation of TRKA receptors Homo sapiens R-HSA-187015	2022-01-06	0.293932	0.661498	0	0	3.35133	4.10339	ADORA2A
SMAD2/3 Phosphorylation Motif Mutants in Cancer Homo sapiens R-HSA-3304356	2022-01-06	0.293932	0.661498	0	0	3.35133	4.10339	TGFB1
Choline catabolism Homo sapiens R-HSA-6798163	2022-01-06	0.293932	0.661498	0	0	3.35133	4.10339	ALDH7A1
mitochondrial fatty acid beta-oxidation of unsaturated fatty acids Homo sapiens R-HSA-77288	2022-01-06	0.293932	0.661498	0	0	3.35133	4.10339	ECI1
Methionine salvage pathway Homo sapiens R-HSA-1237112	2022-01-06	0.293932	0.661498	0	0	3.35133	4.10339	MRI1
Molybdenum cofactor biosynthesis Homo sapiens R-HSA-947581	2022-01-06	0.293932	0.661498	0	0	3.35133	4.10339	MOCS3
Beta-oxidation of very long chain fatty acids Homo sapiens R-HSA-390247	2022-01-06	0.293932	0.661498	0	0	3.35133	4.10339	ACOT8
Uptake and function of diphtheria toxin Homo sapiens R-HSA-5336415	2022-01-06	0.293932	0.661498	0	0	3.35133	4.10339	EEF2
Synthesis of 5-eicosatetraenoic acids Homo sapiens R-HSA-2142688	2022-01-06	0.293932	0.661498	0	0	3.35133	4.10339	GPX4
Synthesis of 15-eicosatetraenoic acid derivatives Homo sapiens R-HSA-2142770	2022-01-06	0.293932	0.661498	0	0	3.35133	4.10339	GPX4
Synthesis of 12-eicosatetraenoic acid derivatives Homo sapiens R-HSA-2142712	2022-01-06	0.293932	0.661498	0	0	3.35133	4.10339	GPX4
Pyrimidine biosynthesis Homo sapiens R-HSA-500753	2022-01-06	0.293932	0.661498	0	0	3.35133	4.10339	CAD
HDR through Homologous Recombination (HR) or Single Strand Annealing (SSA) Homo sapiens R-HSA-5693567	8/112	0.296595	0.666123	0	0	1.29023	1.56813	PIAS4;BABAM1;RMI2;POLD1;H2AFX;POLD2;UBA52;HIST1H2BC
Cross-presentation of soluble exogenous antigens (endosomes) Homo sapiens R-HSA-1236978	4/49	0.297722	0.666475	0	0	1.49029	1.80563	PSMB5;PSMD3;PSMB10;PSMB8
HSF1-dependent transactivation Homo sapiens R-HSA-3371571	3/34	0.299792	0.666475	0	0	1.62226	1.95428	AKT1S1;HSPA2;DEDD2
Negative regulators of RIG-I/MDA5 signaling Homo sapiens R-HSA-936440	3/34	0.299792	0.666475	0	0	1.62226	1.95428	IRF3;PIN1;UBA52
Synthesis of PIPs at the plasma membrane Homo sapiens R-HSA-1660499	3/34	0.299792	0.666475	0	0	1.62226	1.95428	INPPL1;PIK3R2;PIP5K1C
Purine metabolism Homo sapiens R-HSA-73847	3/34	0.299792	0.666475	0	0	1.62226	1.95428	IMPDH1;GMPR;APRT
Host Interactions of HIV factors Homo sapiens R-HSA-162909	9/129	0.303323	0.672	0	0	1.25803	1.50077	PSMB5;PSMD3;HMGA1;AP2S1;TCEB2;UBA52;SLC25A4;PSMB10;PSMB8
ER-Phagosome pathway Homo sapiens R-HSA-1236974	5/65	0.303504	0.672	0	0	1.39728	1.66606	PSMB5;PSMD3;UBA52;PSMB10;PSMB8
PPARA activates gene expression Homo sapiens R-HSA-1989781	8/113	0.304957	0.672709	0	0	1.27788	1.51758	ESRRA;ABCA1;SREBF1;SLC27A1;MED24;ME1;ANGPTL4;PPARGC1B
COPI-dependent Golgi-to-ER retrograde traffic Homo sapiens R-HSA-6811434	6/81	0.305665	0.672709	0	0	1.34152	1.59005	KLC4;KLC2;KLC1;USE1;ARF5;COPE
Processing of DNA double-strand break ends Homo sapiens R-HSA-5693607	6/81	0.305665	0.672709	0	0	1.34152	1.59005	BABAM1;PIAS4;RMI2;H2AFX;UBA52;HIST1H2BC
Chondroitin sulfate/dermatan sulfate metabolism Homo sapiens R-HSA-1793185	4/50	0.310626	0.682257	0	0	1.45782	1.70443	CHPF;CHSY1;CHPF2;B3GALT6
Lagging Strand Synthesis Homo sapiens R-HSA-69186	2022-02-20	0.31213	0.684188	0	0	1.86222	2.16825	POLD1;POLD2
Regulation of TP53 Degradation Homo sapiens R-HSA-6804757	3/35	0.315494	0.686465	0	0	1.57148	1.81289	PRR5;AKT2;UBA52
Global Genome Nucleotide Excision Repair (GG-NER) Homo sapiens R-HSA-5696399	6/82	0.315673	0.686465	0	0	1.32379	1.5264	INO80B;TFPT;POLD1;POLD2;UBA52;GTF2H4
DNA Replication Pre-Initiation Homo sapiens R-HSA-69002	6/82	0.315673	0.686465	0	0	1.32379	1.5264	CDT1;PSMB5;PSMD3;UBA52;PSMB10;PSMB8
M/G1 Transition Homo sapiens R-HSA-68874	6/82	0.315673	0.686465	0	0	1.32379	1.5264	CDT1;PSMB5;PSMD3;UBA52;PSMB10;PSMB8
mRNA 3'-end processing Homo sapiens R-HSA-72187	4/51	0.323581	0.691435	0	0	1.42673	1.60978	PABPN1;ALYREF;EIF4A3;SRSF9
Post-Elongation Processing of Intron-Containing pre-mRNA Homo sapiens R-HSA-112296	4/51	0.323581	0.691435	0	0	1.42673	1.60978	PABPN1;ALYREF;EIF4A3;SRSF9
Aquaporin-mediated transport Homo sapiens R-HSA-445717	4/51	0.323581	0.691435	0	0	1.42673	1.60978	GNG5;GNAS;RAB11FIP2;ADCY6
Downstream TCR signaling Homo sapiens R-HSA-202424	7/99	0.324161	0.691435	0	0	1.27588	1.4373	CDC34;PSMB5;PSMD3;PIK3R2;UBA52;PSMB10;PSMB8
Cell Cycle Checkpoints Homo sapiens R-HSA-69620	12/182	0.329626	0.691435	0	0	1.18405	1.31405	PIAS4;BABAM1;RMI2;PSMB5;PCBP4;PSMD3;H2AFX;UBA52;PSMB10;PSMB8;HIST1H2BC;ANAPC11
RNA Polymerase III Transcription Initiation Homo sapiens R-HSA-76046	3/36	0.331209	0.691435	0	0	1.52378	1.68378	POLR2E;GTF3A;POLR2F
Regulation of TP53 Expression and Degradation Homo sapiens R-HSA-6806003	3/36	0.331209	0.691435	0	0	1.52378	1.68378	PRR5;AKT2;UBA52
RIP-mediated NFkB activation via ZBP1 Homo sapiens R-HSA-1810476	2022-02-21	0.333238	0.691435	0	0	1.76412	1.93858	NFKB2;NFKBIB
Regulation of FZD by ubiquitination Homo sapiens R-HSA-4641263	2022-02-21	0.333238	0.691435	0	0	1.76412	1.93858	FZD8;UBA52
CD209 (DC-SIGN) signaling Homo sapiens R-HSA-5621575	2022-02-21	0.333238	0.691435	0	0	1.76412	1.93858	HRAS;RELB
Attachment of GPI anchor to uPAR Homo sapiens R-HSA-162791	2022-01-07	0.333731	0.691435	0	0	2.79263	3.06469	GPAA1
2-LTR circle formation Homo sapiens R-HSA-164843	2022-01-07	0.333731	0.691435	0	0	2.79263	3.06469	HMGA1
Clearance of Nuclear Envelope Membranes from Chromatin Homo sapiens R-HSA-2993913	2022-01-07	0.333731	0.691435	0	0	2.79263	3.06469	LEMD2
Nef Mediated CD8 Down-regulation Homo sapiens R-HSA-182218	2022-01-07	0.333731	0.691435	0	0	2.79263	3.06469	AP2S1
Regulation of gene expression in late stage (branching morphogenesis) pancreatic bud precursor cells Homo sapiens R-HSA-210744	2022-01-07	0.333731	0.691435	0	0	2.79263	3.06469	HES1
Signaling by NOTCH1 t(7;9)(NOTCH1:M1580 K2555) Translocation Mutant Homo sapiens R-HSA-2660825	2022-01-07	0.333731	0.691435	0	0	2.79263	3.06469	JAG2
Constitutive Signaling by NOTCH1 t(7;9)(NOTCH1:M1580 K2555) Translocation Mutant Homo sapiens R-HSA-2660826	2022-01-07	0.333731	0.691435	0	0	2.79263	3.06469	JAG2
IkBA variant leads to EDA-ID Homo sapiens R-HSA-5603029	2022-01-07	0.333731	0.691435	0	0	2.79263	3.06469	NFKB2
Binding of TCF/LEF:CTNNB1 to target gene promoters Homo sapiens R-HSA-4411364	2022-01-07	0.333731	0.691435	0	0	2.79263	3.06469	MYC
Loss of Function of TGFBR1 in Cancer Homo sapiens R-HSA-3656534	2022-01-07	0.333731	0.691435	0	0	2.79263	3.06469	TGFB1
TGFBR1 KD Mutants in Cancer Homo sapiens R-HSA-3656532	2022-01-07	0.333731	0.691435	0	0	2.79263	3.06469	TGFB1
Loss of Function of SMAD2/3 in Cancer Homo sapiens R-HSA-3304349	2022-01-07	0.333731	0.691435	0	0	2.79263	3.06469	TGFB1
SMAD2/3 MH2 Domain Mutants in Cancer Homo sapiens R-HSA-3315487	2022-01-07	0.333731	0.691435	0	0	2.79263	3.06469	TGFB1
Interleukin-1 processing Homo sapiens R-HSA-448706	2022-01-07	0.333731	0.691435	0	0	2.79263	3.06469	NFKB2
Acyl chain remodeling of DAG and TAG Homo sapiens R-HSA-1482883	2022-01-07	0.333731	0.691435	0	0	2.79263	3.06469	PNPLA2
Metabolism of lipids and lipoproteins Homo sapiens R-HSA-556833	40/659	0.335044	0.692086	0	0	1.08517	1.18663	SLC25A1;ACHE;SLC27A1;FAAH;CERK;ECI1;INPPL1;PIK3R2;ZDHHC8;PLD6;ACACB;AGPAT3;FDXR;ME1;SCAP;MLYCD;PIP5K1C;APOE;HADH;ACADS;PPARGC1B;ABCA1;ESRRA;SREBF1;ACOT8;ACOT7;GPX4;SPHK2;FDX1L;NCOR2;MED24;FASN;FDX1;GPD1;ANGPTL4;SLC27A2;ALDH7A1;CSNK1G2;ABCG1;PNPLA2
Deposition of new CENPA-containing nucleosomes at the centromere Homo sapiens R-HSA-606279	4/52	0.336571	0.692086	0	0	1.39693	1.52118	H2AFX;HIST1H2AC;HIST1H2AB;HIST1H2BC
Nucleosome assembly Homo sapiens R-HSA-774815	4/52	0.336571	0.692086	0	0	1.39693	1.52118	H2AFX;HIST1H2AC;HIST1H2AB;HIST1H2BC
Nonhomologous End-Joining (NHEJ) Homo sapiens R-HSA-5693571	4/52	0.336571	0.692086	0	0	1.39693	1.52118	BABAM1;PIAS4;H2AFX;HIST1H2BC
Amyloid fiber formation Homo sapiens R-HSA-977225	5/68	0.337244	0.69217	0	0	1.33053	1.44622	H2AFX;UBA52;HIST1H2AC;HIST1H2AB;HIST1H2BC
G2/M Checkpoints Homo sapiens R-HSA-69481	10/150	0.338438	0.693323	0	0	1.19792	1.29784	PIAS4;BABAM1;RMI2;PSMB5;PSMD3;H2AFX;UBA52;PSMB10;PSMB8;HIST1H2BC
APC/C-mediated degradation of cell cycle proteins Homo sapiens R-HSA-174143	6/85	0.345967	0.703862	0	0	1.27332	1.35152	PSMB5;PSMD3;UBA52;PSMB10;PSMB8;ANAPC11
Regulation of mitotic cell cycle Homo sapiens R-HSA-453276	6/85	0.345967	0.703862	0	0	1.27332	1.35152	PSMB5;PSMD3;UBA52;PSMB10;PSMB8;ANAPC11
Translesion synthesis by Y family DNA polymerases bypasses lesions on DNA template Homo sapiens R-HSA-110313	3/37	0.346913	0.703862	0	0	1.47888	1.56567	POLD1;POLD2;UBA52
Steroid hormones Homo sapiens R-HSA-209943	3/37	0.346913	0.703862	0	0	1.47888	1.56567	FDX1;FDXR;FDX1L
Homology Directed Repair Homo sapiens R-HSA-5693538	8/118	0.347436	0.703862	0	0	1.21947	1.28919	PIAS4;BABAM1;RMI2;POLD1;H2AFX;POLD2;UBA52;HIST1H2BC
TCR signaling Homo sapiens R-HSA-202403	8/118	0.347436	0.703862	0	0	1.21947	1.28919	CDC34;PSMB5;PSMD3;PIK3R2;UBA52;LAT;PSMB10;PSMB8
mTORC1-mediated signalling Homo sapiens R-HSA-166208	2022-02-22	0.354155	0.711988	0	0	1.67582	1.73954	AKT1S1;EIF4EBP1
Resolution of AP sites via the multiple-nucleotide patch replacement pathway Homo sapiens R-HSA-110373	2022-02-22	0.354155	0.711988	0	0	1.67582	1.73954	POLD1;POLD2
Telomere C-strand (Lagging Strand) Synthesis Homo sapiens R-HSA-174417	2022-02-22	0.354155	0.711988	0	0	1.67582	1.73954	POLD1;POLD2
PI3K/AKT Signaling in Cancer Homo sapiens R-HSA-2219528	6/86	0.35613	0.711988	0	0	1.25734	1.29815	PRR5;BAD;AKT2;AKT1S1;PDGFB;PIK3R2
Mitotic G1-G1/S phases Homo sapiens R-HSA-453279	9/136	0.359003	0.711988	0	0	1.18824	1.21727	CDT1;PSMB5;CCND1;MYC;PSMD3;UBA52;PSMB10;PSMB8;CKS1B
MHC class II antigen presentation Homo sapiens R-HSA-2132295	7/103	0.361179	0.711988	0	0	1.22246	1.24493	KLC4;KLC2;DCTN3;AP2S1;CLTA;KLC1;DYNLL2
DNA Damage Recognition in GG-NER Homo sapiens R-HSA-5696394	3/38	0.362579	0.711988	0	0	1.43655	1.4574	INO80B;TFPT;UBA52
G1 Phase Homo sapiens R-HSA-69236	3/38	0.362579	0.711988	0	0	1.43655	1.4574	CCND1;UBA52;CKS1B
Cyclin D associated events in G1 Homo sapiens R-HSA-69231	3/38	0.362579	0.711988	0	0	1.43655	1.4574	CCND1;UBA52;CKS1B
Meiotic recombination Homo sapiens R-HSA-912446	4/54	0.362594	0.711988	0	0	1.34091	1.36031	H2AFX;HIST1H2AC;HIST1H2AB;HIST1H2BC
Signaling by Interleukins Homo sapiens R-HSA-449147	24/392	0.366808	0.711988	0	0	1.09415	1.09734	CTF1;MAP2K2;VWF;PDGFB;INPPL1;PEBP1;PIK3R2;PHB;IL17RC;PSMB8;PSMB10;DUSP7;NFKB2;GFRA4;PPP5C;PSMB5;PSMD3;IL3RA;NRTN;UBA52;JAK3;HRAS;MAP3K11;LAT
HIV Infection Homo sapiens R-HSA-162906	14/222	0.371273	0.711988	0	0	1.12875	1.11838	TAF10;HMGA1;GTF2H4;PSMB8;PSMB10;PSMB5;PSMD3;AP2S1;POLR2E;TCEB2;POLR2F;POLR2I;UBA52;SLC25A4
Vitamin C (ascorbate) metabolism Homo sapiens R-HSA-196836	2022-01-08	0.371288	0.711988	0	0	2.39355	2.37148	SLC2A1
Neurotransmitter Clearance In The Synaptic Cleft Homo sapiens R-HSA-112311	2022-01-08	0.371288	0.711988	0	0	2.39355	2.37148	ACHE
Transport of fatty acids Homo sapiens R-HSA-804914	2022-01-08	0.371288	0.711988	0	0	2.39355	2.37148	SLC27A1
Insulin-like Growth Factor-2 mRNA Binding Proteins (IGF2BPs/IMPs/VICKZs) bind RNA Homo sapiens R-HSA-428359	2022-01-08	0.371288	0.711988	0	0	2.39355	2.37148	MYC
Synthesis of diphthamide-EEF2 Homo sapiens R-HSA-5358493	2022-01-08	0.371288	0.711988	0	0	2.39355	2.37148	EEF2
Activation of PUMA and translocation to mitochondria Homo sapiens R-HSA-139915	2022-01-08	0.371288	0.711988	0	0	2.39355	2.37148	BBC3
Downregulation of ERBB4 signaling Homo sapiens R-HSA-1253288	2022-01-08	0.371288	0.711988	0	0	2.39355	2.37148	UBA52
RNF mutants show enhanced WNT signaling and proliferation Homo sapiens R-HSA-5340588	2022-01-08	0.371288	0.711988	0	0	2.39355	2.37148	FZD8
VEGF ligand-receptor interactions Homo sapiens R-HSA-194313	2022-01-08	0.371288	0.711988	0	0	2.39355	2.37148	VEGFB
VEGF binds to VEGFR leading to receptor dimerization Homo sapiens R-HSA-195399	2022-01-08	0.371288	0.711988	0	0	2.39355	2.37148	VEGFB
Sema4D mediated inhibition of cell attachment and migration Homo sapiens R-HSA-416550	2022-01-08	0.371288	0.711988	0	0	2.39355	2.37148	RRAS
Terminal pathway of complement Homo sapiens R-HSA-166665	2022-01-08	0.371288	0.711988	0	0	2.39355	2.37148	CLU
Relaxin receptors Homo sapiens R-HSA-444821	2022-01-08	0.371288	0.711988	0	0	2.39355	2.37148	INSL3
Axonal growth inhibition (RHOA activation) Homo sapiens R-HSA-193634	2022-01-08	0.371288	0.711988	0	0	2.39355	2.37148	ARHGDIA
Signaling by TGF-beta Receptor Complex in Cancer Homo sapiens R-HSA-3304351	2022-01-08	0.371288	0.711988	0	0	2.39355	2.37148	TGFB1
Synthesis of PG Homo sapiens R-HSA-1483148	2022-01-08	0.371288	0.711988	0	0	2.39355	2.37148	PLD6
Nicotinamide salvaging Homo sapiens R-HSA-197264	2022-01-08	0.371288	0.711988	0	0	2.39355	2.37148	NAPRT
Interleukin-17 signaling Homo sapiens R-HSA-448424	2022-01-08	0.371288	0.711988	0	0	2.39355	2.37148	IL17RC
Laminin interactions Homo sapiens R-HSA-3000157	2022-02-23	0.374833	0.711988	0	0	1.59594	1.56605	COL18A1;LAMB2
RAF-independent MAPK1/3 activation Homo sapiens R-HSA-112409	2022-02-23	0.374833	0.711988	0	0	1.59594	1.56605	MAP2K2;DUSP7
Downregulation of SMAD2/3:SMAD4 transcriptional activity Homo sapiens R-HSA-2173795	2022-02-23	0.374833	0.711988	0	0	1.59594	1.56605	NCOR2;UBA52
APC/C:Cdc20 mediated degradation of Cyclin B Homo sapiens R-HSA-174048	2022-02-23	0.374833	0.711988	0	0	1.59594	1.56605	UBA52;ANAPC11
Thromboxane signalling through TP receptor Homo sapiens R-HSA-428930	2022-02-23	0.374833	0.711988	0	0	1.59594	1.56605	GNG5;TBXA2R
Branched-chain amino acid catabolism Homo sapiens R-HSA-70895	2022-02-23	0.374833	0.711988	0	0	1.59594	1.56605	BCKDHA;MCCC2
Regulation of cholesterol biosynthesis by SREBP (SREBF) Homo sapiens R-HSA-1655829	4/55	0.375597	0.712205	0	0	1.31455	1.28725	SREBF1;FASN;SCAP;ACACB
mTOR signalling Homo sapiens R-HSA-165159	3/39	0.378184	0.713137	0	0	1.39657	1.35799	AKT2;AKT1S1;EIF4EBP1
Association of TriC/CCT with target proteins during biosynthesis Homo sapiens R-HSA-390471	3/39	0.378184	0.713137	0	0	1.39657	1.35799	FBXW9;FBXO6;KIFC3
Platelet degranulation Homo sapiens R-HSA-114608	7/105	0.379827	0.713137	0	0	1.19739	1.15912	ECM1;TGFB1;VWF;PDGFB;VEGFB;CLU;PF4
PI-3K cascade:FGFR1 Homo sapiens R-HSA-5654689	8/122	0.381945	0.713137	0	0	1.17643	1.13229	PRR5;MOV10;BAD;AKT2;AKT1S1;PDGFB;PIK3R2;PIP5K1C
PI-3K cascade:FGFR3 Homo sapiens R-HSA-5654710	8/122	0.381945	0.713137	0	0	1.17643	1.13229	PRR5;MOV10;BAD;AKT2;AKT1S1;PDGFB;PIK3R2;PIP5K1C
PI3K events in ERBB4 signaling Homo sapiens R-HSA-1250342	8/122	0.381945	0.713137	0	0	1.17643	1.13229	PRR5;MOV10;BAD;AKT2;AKT1S1;PDGFB;PIK3R2;PIP5K1C
PIP3 activates AKT signaling Homo sapiens R-HSA-1257604	8/122	0.381945	0.713137	0	0	1.17643	1.13229	PRR5;MOV10;BAD;AKT2;AKT1S1;PDGFB;PIK3R2;PIP5K1C
PI-3K cascade:FGFR4 Homo sapiens R-HSA-5654720	8/122	0.381945	0.713137	0	0	1.17643	1.13229	PRR5;MOV10;BAD;AKT2;AKT1S1;PDGFB;PIK3R2;PIP5K1C
PI-3K cascade:FGFR2 Homo sapiens R-HSA-5654695	8/122	0.381945	0.713137	0	0	1.17643	1.13229	PRR5;MOV10;BAD;AKT2;AKT1S1;PDGFB;PIK3R2;PIP5K1C
TRAF6 Mediated Induction of proinflammatory cytokines Homo sapiens R-HSA-168180	5/72	0.38261	0.713165	0	0	1.25083	1.20172	MAP2K7;UBA52;DUSP7;NFKB2;NFKBIB
Mitotic Anaphase Homo sapiens R-HSA-68882	11/173	0.384402	0.715288	0	0	1.13844	1.08842	NUDC;PSMB5;RCC2;PSMD3;LMNA;B9D2;LEMD2;UBA52;PSMB10;PSMB8;ANAPC11
Mitotic Metaphase and Anaphase Homo sapiens R-HSA-2555396	11/174	0.391671	0.726806	0	0	1.1314	1.0605	NUDC;PSMB5;RCC2;PSMD3;LMNA;B9D2;LEMD2;UBA52;PSMB10;PSMB8;ANAPC11
PKB-mediated events Homo sapiens R-HSA-109703	3/40	0.393706	0.726806	0	0	1.35876	1.26657	AKT2;AKT1S1;EIF4EBP1
Transcriptional activation of mitochondrial biogenesis Homo sapiens R-HSA-2151201	3/40	0.393706	0.726806	0	0	1.35876	1.26657	ESRRA;POLRMT;PPARGC1B
Diseases associated with the TLR signaling cascade Homo sapiens R-HSA-5602358	2022-02-24	0.395234	0.726806	0	0	1.52331	1.41406	NFKB2;NFKBIB
Diseases of Immune System Homo sapiens R-HSA-5260271	2022-02-24	0.395234	0.726806	0	0	1.52331	1.41406	NFKB2;NFKBIB
TRAF6 mediated NF-kB activation Homo sapiens R-HSA-933542	2022-02-24	0.395234	0.726806	0	0	1.52331	1.41406	NFKB2;NFKBIB
Synthesis of bile acids and bile salts via 7alpha-hydroxycholesterol Homo sapiens R-HSA-193368	2022-02-24	0.395234	0.726806	0	0	1.52331	1.41406	ACOT8;SLC27A2
Pre-NOTCH Expression and Processing Homo sapiens R-HSA-1912422	4/57	0.401518	0.72938	0	0	1.26481	1.15414	LFNG;MOV10;CCND1;MFNG
Type I hemidesmosome assembly Homo sapiens R-HSA-446107	2022-01-09	0.40673	0.72938	0	0	2.09425	1.884	PLEC
Integration of provirus Homo sapiens R-HSA-162592	2022-01-09	0.40673	0.72938	0	0	2.09425	1.884	HMGA1
Nef Mediated CD4 Down-regulation Homo sapiens R-HSA-167590	2022-01-09	0.40673	0.72938	0	0	2.09425	1.884	AP2S1
AKT phosphorylates targets in the nucleus Homo sapiens R-HSA-198693	2022-01-09	0.40673	0.72938	0	0	2.09425	1.884	AKT2
MAPK1 (ERK2) activation Homo sapiens R-HSA-112411	2022-01-09	0.40673	0.72938	0	0	2.09425	1.884	MAP2K2
PTK6 Regulates RTKs and Their Effectors AKT1 and DOK1 Homo sapiens R-HSA-8849469	2022-01-09	0.40673	0.72938	0	0	2.09425	1.884	UBA52
EGFR Transactivation by Gastrin Homo sapiens R-HSA-2179392	2022-01-09	0.40673	0.72938	0	0	2.09425	1.884	HRAS
SHC-related events triggered by IGF1R Homo sapiens R-HSA-2428933	2022-01-09	0.40673	0.72938	0	0	2.09425	1.884	HRAS
Small interfering RNA (siRNA) biogenesis Homo sapiens R-HSA-426486	2022-01-09	0.40673	0.72938	0	0	2.09425	1.884	TARBP2
Ca2+ activated K+ channels Homo sapiens R-HSA-1296052	2022-01-09	0.40673	0.72938	0	0	2.09425	1.884	KCNN4
Adrenoceptors Homo sapiens R-HSA-390696	2022-01-09	0.40673	0.72938	0	0	2.09425	1.884	ADRB3
p75NTR regulates axonogenesis Homo sapiens R-HSA-193697	2022-01-09	0.40673	0.72938	0	0	2.09425	1.884	ARHGDIA
Degradation of cysteine and homocysteine Homo sapiens R-HSA-1614558	2022-01-09	0.40673	0.72938	0	0	2.09425	1.884	CDO1
Pentose phosphate pathway (hexose monophosphate shunt) Homo sapiens R-HSA-71336	2022-01-09	0.40673	0.72938	0	0	2.09425	1.884	PGLS
GAB1 signalosome Homo sapiens R-HSA-180292	8/125	0.407947	0.72938	0	0	1.14608	1.02759	PRR5;MOV10;BAD;AKT2;AKT1S1;PDGFB;PIK3R2;PIP5K1C
PI3K/AKT activation Homo sapiens R-HSA-198203	8/125	0.407947	0.72938	0	0	1.14608	1.02759	PRR5;MOV10;BAD;AKT2;AKT1S1;PDGFB;PIK3R2;PIP5K1C
TNF signaling Homo sapiens R-HSA-75893	3/41	0.409125	0.730296	0	0	1.32293	1.18235	TRADD;RBCK1;UBA52
Post-translational modification: synthesis of GPI-anchored proteins Homo sapiens R-HSA-163125	2022-02-25	0.415323	0.732909	0	0	1.457	1.28027	DPM3;GPAA1
APC-Cdc20 mediated degradation of Nek2A Homo sapiens R-HSA-179409	2022-02-25	0.415323	0.732909	0	0	1.457	1.28027	UBA52;ANAPC11
Synthesis of IP3 and IP4 in the cytosol Homo sapiens R-HSA-1855204	2022-02-25	0.415323	0.732909	0	0	1.457	1.28027	ITPK1;INPPL1
Sulfur amino acid metabolism Homo sapiens R-HSA-1614635	2022-02-25	0.415323	0.732909	0	0	1.457	1.28027	MRI1;CDO1
SUMOylation of DNA damage response and repair proteins Homo sapiens R-HSA-3108214	5/75	0.416576	0.732909	0	0	1.19703	1.04822	PIAS4;PHC2;RING1;CBX4;CBX2
G alpha (12/13) signalling events Homo sapiens R-HSA-416482	5/75	0.416576	0.732909	0	0	1.19703	1.04822	GNG5;TBXA2R;PIK3R2;KALRN;FGD1
MyD88:Mal cascade initiated on plasma membrane Homo sapiens R-HSA-166058	6/92	0.417277	0.732909	0	0	1.16924	1.02193	SOCS1;MAP2K7;UBA52;DUSP7;NFKB2;NFKBIB
Toll Like Receptor TLR1:TLR2 Cascade Homo sapiens R-HSA-168179	6/92	0.417277	0.732909	0	0	1.16924	1.02193	SOCS1;MAP2K7;UBA52;DUSP7;NFKB2;NFKBIB
Toll Like Receptor TLR6:TLR2 Cascade Homo sapiens R-HSA-168188	6/92	0.417277	0.732909	0	0	1.16924	1.02193	SOCS1;MAP2K7;UBA52;DUSP7;NFKB2;NFKBIB
Toll Like Receptor 2 (TLR2) Cascade Homo sapiens R-HSA-181438	6/92	0.417277	0.732909	0	0	1.16924	1.02193	SOCS1;MAP2K7;UBA52;DUSP7;NFKB2;NFKBIB
Metabolism of carbohydrates Homo sapiens R-HSA-71387	17/282	0.422724	0.738361	0	0	1.07542	0.92598	SLC25A1;GALT;CHPF;CHPF2;SLC2A1;B3GALT6;KHK;PFKL;B3GNT7;NAGLU;CHSY1;HYAL2;MAN2C1;PGLS;PCK1;UBA52;GALK1
Non-integrin membrane-ECM interactions Homo sapiens R-HSA-3000171	3/42	0.424423	0.738361	0	0	1.28894	1.10466	TGFB1;LAMB2;PDGFB
Viral Messenger RNA Synthesis Homo sapiens R-HSA-168325	3/42	0.424423	0.738361	0	0	1.28894	1.10466	POLR2E;POLR2F;POLR2I
Transcriptional regulation of pluripotent stem cells Homo sapiens R-HSA-452723	3/42	0.424423	0.738361	0	0	1.28894	1.10466	POLR2E;POLR2F;POLR2I
EPHB-mediated forward signaling Homo sapiens R-HSA-3928662	3/42	0.424423	0.738361	0	0	1.28894	1.10466	EFNB1;KALRN;HRAS
Activation of gene expression by SREBF (SREBP) Homo sapiens R-HSA-2426168	3/42	0.424423	0.738361	0	0	1.28894	1.10466	SREBF1;FASN;ACACB
Response to elevated platelet cytosolic Ca2+ Homo sapiens R-HSA-76005	7/110	0.426501	0.739928	0	0	1.13896	0.970551	ECM1;TGFB1;VWF;PDGFB;VEGFB;CLU;PF4
DNA Double-Strand Break Repair Homo sapiens R-HSA-5693532	9/145	0.431992	0.739928	0	0	1.10908	0.930902	PIAS4;BABAM1;PPP5C;RMI2;POLD1;H2AFX;POLD2;UBA52;HIST1H2BC
Attenuation phase Homo sapiens R-HSA-3371568	2022-02-26	0.43507	0.739928	0	0	1.39622	1.162	HSPA2;DEDD2
TAK1 activates NFkB by phosphorylation and activation of IKKs complex Homo sapiens R-HSA-445989	2022-02-26	0.43507	0.739928	0	0	1.39622	1.162	NFKB2;NFKBIB
TNFR1-induced NFkappaB signaling pathway Homo sapiens R-HSA-5357956	2022-02-26	0.43507	0.739928	0	0	1.39622	1.162	TRADD;RBCK1
DNA Repair Homo sapiens R-HSA-73894	17/285	0.440111	0.739928	0	0	1.06321	0.872609	PIAS4;INO80B;RMI2;MGMT;H2AFX;FANCE;GTF2H4;BABAM1;TFPT;PPP5C;POLD1;POLD2;POLR2E;POLR2F;POLR2I;UBA52;HIST1H2BC
Creatine metabolism Homo sapiens R-HSA-71288	2022-01-10	0.440176	0.739928	0	0	1.86146	1.52748	CKB
Activation of Ca-permeable Kainate Receptor Homo sapiens R-HSA-451308	2022-01-10	0.440176	0.739928	0	0	1.86146	1.52748	GRIK5
Ionotropic activity of Kainate Receptors Homo sapiens R-HSA-451306	2022-01-10	0.440176	0.739928	0	0	1.86146	1.52748	GRIK5
IRAK2 mediated activation of TAK1 complex upon TLR7/8 or 9 stimulation Homo sapiens R-HSA-975163	2022-01-10	0.440176	0.739928	0	0	1.86146	1.52748	UBA52
IRAK2 mediated activation of TAK1 complex Homo sapiens R-HSA-937042	2022-01-10	0.440176	0.739928	0	0	1.86146	1.52748	UBA52
Regulation of gene expression by Hypoxia-inducible Factor Homo sapiens R-HSA-1234158	2022-01-10	0.440176	0.739928	0	0	1.86146	1.52748	CITED2
Diseases of carbohydrate metabolism Homo sapiens R-HSA-5663084	2022-01-10	0.440176	0.739928	0	0	1.86146	1.52748	UBA52
Myoclonic epilepsy of Lafora Homo sapiens R-HSA-3785653	2022-01-10	0.440176	0.739928	0	0	1.86146	1.52748	UBA52
Glycogen storage diseases Homo sapiens R-HSA-3229121	2022-01-10	0.440176	0.739928	0	0	1.86146	1.52748	UBA52
Signaling by FGFR3 fusions in cancer Homo sapiens R-HSA-8853334	2022-01-10	0.440176	0.739928	0	0	1.86146	1.52748	HRAS
Adenylate cyclase activating pathway Homo sapiens R-HSA-170660	2022-01-10	0.440176	0.739928	0	0	1.86146	1.52748	ADCY6
Tetrahydrobiopterin (BH4) synthesis, recycling, salvage and regulation Homo sapiens R-HSA-1474151	2022-01-10	0.440176	0.739928	0	0	1.86146	1.52748	SPR
Synthesis of pyrophosphates in the cytosol Homo sapiens R-HSA-1855167	2022-01-10	0.440176	0.739928	0	0	1.86146	1.52748	ITPK1
Ligand-independent caspase activation via DCC Homo sapiens R-HSA-418889	2022-01-10	0.440176	0.739928	0	0	1.86146	1.52748	DAPK3
Regulation of signaling by NODAL Homo sapiens R-HSA-1433617	2022-01-10	0.440176	0.739928	0	0	1.86146	1.52748	ACVR2B
Beta-oxidation of pristanoyl-CoA Homo sapiens R-HSA-389887	2022-01-10	0.440176	0.739928	0	0	1.86146	1.52748	ACOT8
Activated TLR4 signalling Homo sapiens R-HSA-166054	7/112	0.445085	0.746959	0	0	1.11714	0.904317	SOCS1;IRF3;MAP2K7;UBA52;NFKB2;NFKBIB;DUSP7
COPI-mediated anterograde transport Homo sapiens R-HSA-6807878	5/78	0.450225	0.746959	0	0	1.14766	0.91584	TMEM115;DCTN3;DYNLL2;ARF5;COPE
G2/M DNA damage checkpoint Homo sapiens R-HSA-69473	5/78	0.450225	0.746959	0	0	1.14766	0.91584	BABAM1;PIAS4;RMI2;H2AFX;HIST1H2BC
Cell death signalling via NRAGE, NRIF and NADE Homo sapiens R-HSA-204998	4/61	0.452663	0.746959	0	0	1.1758	0.931947	BAD;UBA52;KALRN;FGD1
VEGFR2 mediated vascular permeability Homo sapiens R-HSA-5218920	2022-02-27	0.454451	0.746959	0	0	1.3403	1.05705	PRR5;AKT2
RNA Polymerase III Transcription Initiation From Type 2 Promoter Homo sapiens R-HSA-76066	2022-02-27	0.454451	0.746959	0	0	1.3403	1.05705	POLR2E;POLR2F
Caspase activation via extrinsic apoptotic signalig pathway Homo sapiens R-HSA-5357769	2022-02-27	0.454451	0.746959	0	0	1.3403	1.05705	TRADD;DAPK3
CREB phosphorylation through the activation of Ras Homo sapiens R-HSA-442742	2022-02-27	0.454451	0.746959	0	0	1.3403	1.05705	RRAS;HRAS
Effects of PIP2 hydrolysis Homo sapiens R-HSA-114508	2022-02-27	0.454451	0.746959	0	0	1.3403	1.05705	ABHD12;ITPR3
Synthesis of bile acids and bile salts Homo sapiens R-HSA-192105	2022-02-27	0.454451	0.746959	0	0	1.3403	1.05705	ACOT8;SLC27A2
Pyruvate metabolism Homo sapiens R-HSA-70268	2022-02-27	0.454451	0.746959	0	0	1.3403	1.05705	LDHB;MPC2
Kinesins Homo sapiens R-HSA-983189	3/44	0.454582	0.746959	0	0	1.22594	0.9665	KLC4;KLC2;KLC1
Transcriptional activity of SMAD2/SMAD3:SMAD4 heterotrimer Homo sapiens R-HSA-2173793	3/44	0.454582	0.746959	0	0	1.22594	0.9665	NCOR2;MYC;UBA52
PLC beta mediated events Homo sapiens R-HSA-112043	3/44	0.454582	0.746959	0	0	1.22594	0.9665	GNAZ;ITPR3;ADCY6
Inositol phosphate metabolism Homo sapiens R-HSA-1483249	3/44	0.454582	0.746959	0	0	1.22594	0.9665	IMPA2;ITPK1;INPPL1
SUMO E3 ligases SUMOylate target proteins Homo sapiens R-HSA-3108232	6/96	0.457711	0.750932	0	0	1.11704	0.872984	PIAS4;PHC2;MTA1;RING1;CBX4;CBX2
ER to Golgi Anterograde Transport Homo sapiens R-HSA-199977	8/131	0.459769	0.750932	0	0	1.08982	0.846826	TRAPPC6A;TMEM115;DCTN3;TRAPPC9;CNIH2;DYNLL2;COPE;ARF5
RIG-I/MDA5 mediated induction of IFN-alpha/beta pathways Homo sapiens R-HSA-168928	5/79	0.461332	0.750932	0	0	1.13209	0.875825	IRF3;PIN1;UBA52;NFKB2;NFKBIB
MyD88-independent TLR3/TLR4 cascade Homo sapiens R-HSA-166166	6/97	0.467722	0.750932	0	0	1.1047	0.839444	IRF3;MAP2K7;UBA52;NFKB2;NFKBIB;DUSP7
Toll Like Receptor 3 (TLR3) Cascade Homo sapiens R-HSA-168164	6/97	0.467722	0.750932	0	0	1.1047	0.839444	IRF3;MAP2K7;UBA52;NFKB2;NFKBIB;DUSP7
TRIF-mediated TLR3/TLR4 signaling Homo sapiens R-HSA-937061	6/97	0.467722	0.750932	0	0	1.1047	0.839444	IRF3;MAP2K7;UBA52;NFKB2;NFKBIB;DUSP7
G-protein mediated events Homo sapiens R-HSA-112040	3/45	0.469412	0.750932	0	0	1.19668	0.90502	GNAZ;ITPR3;ADCY6
NRAGE signals death through JNK Homo sapiens R-HSA-193648	3/45	0.469412	0.750932	0	0	1.19668	0.90502	BAD;KALRN;FGD1
Import of palmitoyl-CoA into the mitochondrial matrix Homo sapiens R-HSA-200425	2022-01-11	0.471738	0.750932	0	0	1.67522	1.25865	ACACB
Signaling by NOTCH3 Homo sapiens R-HSA-1980148	2022-01-11	0.471738	0.750932	0	0	1.67522	1.25865	JAG2
Signaling by NOTCH4 Homo sapiens R-HSA-1980150	2022-01-11	0.471738	0.750932	0	0	1.67522	1.25865	JAG2
Membrane binding and targetting of GAG proteins Homo sapiens R-HSA-174490	2022-01-11	0.471738	0.750932	0	0	1.67522	1.25865	UBA52
Synthesis And Processing Of GAG, GAGPOL Polyproteins Homo sapiens R-HSA-174495	2022-01-11	0.471738	0.750932	0	0	1.67522	1.25865	UBA52
Signaling by FGFR4 in disease Homo sapiens R-HSA-5655291	2022-01-11	0.471738	0.750932	0	0	1.67522	1.25865	HRAS
CASP8 activity is inhibited Homo sapiens R-HSA-5218900	2022-01-11	0.471738	0.750932	0	0	1.67522	1.25865	TRADD
Regulation by c-FLIP Homo sapiens R-HSA-3371378	2022-01-11	0.471738	0.750932	0	0	1.67522	1.25865	TRADD
Dimerization of procaspase-8 Homo sapiens R-HSA-69416	2022-01-11	0.471738	0.750932	0	0	1.67522	1.25865	TRADD
CLEC7A (Dectin-1) induces NFAT activation Homo sapiens R-HSA-5607763	2022-01-11	0.471738	0.750932	0	0	1.67522	1.25865	ITPR3
Synthesis of IP2, IP, and Ins in the cytosol Homo sapiens R-HSA-1855183	2022-01-11	0.471738	0.750932	0	0	1.67522	1.25865	IMPA2
Gap junction trafficking Homo sapiens R-HSA-190828	2022-02-28	0.473443	0.750932	0	0	1.28868	0.963579	CLTB;CLTA
RNA Polymerase III Transcription Initiation From Type 3 Promoter Homo sapiens R-HSA-76071	2022-02-28	0.473443	0.750932	0	0	1.28868	0.963579	POLR2E;POLR2F
G-protein activation Homo sapiens R-HSA-202040	2022-02-28	0.473443	0.750932	0	0	1.28868	0.963579	GNAZ;GNG5
Adrenaline,noradrenaline inhibits insulin secretion Homo sapiens R-HSA-400042	2022-02-28	0.473443	0.750932	0	0	1.28868	0.963579	GNG5;ADCY6
Synthesis of PA Homo sapiens R-HSA-1483166	2022-02-28	0.473443	0.750932	0	0	1.28868	0.963579	GPD1;AGPAT3
Synthesis of substrates in N-glycan biosythesis Homo sapiens R-HSA-446219	4/63	0.477708	0.75442	0	0	1.13582	0.839094	DPM3;NUDT14;ST6GALNAC4;ST6GALNAC6
Signaling by FGFR in disease Homo sapiens R-HSA-1226099	4/63	0.477708	0.75442	0	0	1.13582	0.839094	POLR2E;POLR2F;POLR2I;HRAS
Circadian Clock Homo sapiens R-HSA-400253	4/63	0.477708	0.75442	0	0	1.13582	0.839094	SREBF1;RAI1;DBP;UBA52
DNA Damage Bypass Homo sapiens R-HSA-73893	3/46	0.484059	0.76335	0	0	1.16879	0.848016	POLD1;POLD2;UBA52
HDR through Homologous Recombination (HRR) Homo sapiens R-HSA-5685942	4/64	0.490064	0.77171	0	0	1.11683	0.796545	RMI2;POLD1;POLD2;UBA52
Antigen processing-Cross presentation Homo sapiens R-HSA-1236975	5/82	0.494229	0.773157	0	0	1.08781	0.76664	PSMB5;PSMD3;UBA52;PSMB10;PSMB8
Toll Like Receptor 10 (TLR10) Cascade Homo sapiens R-HSA-168142	5/82	0.494229	0.773157	0	0	1.08781	0.76664	MAP2K7;UBA52;DUSP7;NFKB2;NFKBIB
Toll Like Receptor 5 (TLR5) Cascade Homo sapiens R-HSA-168176	5/82	0.494229	0.773157	0	0	1.08781	0.76664	MAP2K7;UBA52;DUSP7;NFKB2;NFKBIB
MyD88 cascade initiated on plasma membrane Homo sapiens R-HSA-975871	5/82	0.494229	0.773157	0	0	1.08781	0.76664	MAP2K7;UBA52;DUSP7;NFKB2;NFKBIB
Asparagine N-linked glycosylation Homo sapiens R-HSA-446203	15/259	0.49451	0.773157	0	0	1.02988	0.725229	PRKCSH;DCTN3;MOGS;TRAPPC9;DYNLL2;DPM3;TRAPPC6A;TMEM115;MGAT4B;CNIH2;NUDT14;ST6GALNAC4;ARF5;COPE;ST6GALNAC6
Hyaluronan uptake and degradation Homo sapiens R-HSA-2160916	2022-01-12	0.501522	0.77418	0	0	1.52285	1.05093	HYAL2
NOTCH2 intracellular domain regulates transcription Homo sapiens R-HSA-2197563	2022-01-12	0.501522	0.77418	0	0	1.52285	1.05093	HES1
ERKs are inactivated Homo sapiens R-HSA-202670	2022-01-12	0.501522	0.77418	0	0	1.52285	1.05093	DUSP7
Caspase-mediated cleavage of cytoskeletal proteins Homo sapiens R-HSA-264870	2022-01-12	0.501522	0.77418	0	0	1.52285	1.05093	PLEC
Vitamin B5 (pantothenate) metabolism Homo sapiens R-HSA-199220	2022-01-12	0.501522	0.77418	0	0	1.52285	1.05093	FASN
Purine ribonucleoside monophosphate biosynthesis Homo sapiens R-HSA-73817	2022-01-12	0.501522	0.77418	0	0	1.52285	1.05093	IMPDH1
Pyrimidine catabolism Homo sapiens R-HSA-73621	2022-01-12	0.501522	0.77418	0	0	1.52285	1.05093	TYMP
Lysine catabolism Homo sapiens R-HSA-71064	2022-01-12	0.501522	0.77418	0	0	1.52285	1.05093	ALDH7A1
Tandem pore domain potassium channels Homo sapiens R-HSA-1296346	2022-01-12	0.501522	0.77418	0	0	1.52285	1.05093	KCNK3
TRAF6 mediated induction of NFkB and MAP kinases upon TLR7/8 or 9 activation Homo sapiens R-HSA-975138	5/83	0.50503	0.777405	0	0	1.0738	0.733556	MAP2K7;UBA52;DUSP7;NFKB2;NFKBIB
p75 NTR receptor-mediated signalling Homo sapiens R-HSA-193704	5/83	0.50503	0.777405	0	0	1.0738	0.733556	BAD;ARHGDIA;UBA52;KALRN;FGD1
SUMOylation Homo sapiens R-HSA-2990846	6/101	0.507209	0.778113	0	0	1.05797	0.718181	PIAS4;PHC2;MTA1;CBX4;RING1;CBX2
Cell surface interactions at the vascular wall Homo sapiens R-HSA-202733	6/101	0.507209	0.778113	0	0	1.05797	0.718181	DOK2;PIK3R2;SLC3A2;MIF;HRAS;PF4
Molecules associated with elastic fibres Homo sapiens R-HSA-2129379	2/30	0.510195	0.778113	0	0	1.19651	0.805204	TGFB1;LTBP3
Gap junction trafficking and regulation Homo sapiens R-HSA-157858	2/30	0.510195	0.778113	0	0	1.19651	0.805204	CLTB;CLTA
Activation of Kainate Receptors upon glutamate binding Homo sapiens R-HSA-451326	2/30	0.510195	0.778113	0	0	1.19651	0.805204	GNG5;GRIK5
Glucagon-type ligand receptors Homo sapiens R-HSA-420092	2/30	0.510195	0.778113	0	0	1.19651	0.805204	GNG5;GNAS
TP53 Regulates Transcription of Cell Cycle Genes Homo sapiens R-HSA-6791312	3/48	0.51275	0.778113	0	0	1.11673	0.745937	PCBP4;PRMT1;BAX
Death Receptor Signalling Homo sapiens R-HSA-73887	3/48	0.51275	0.778113	0	0	1.11673	0.745937	TRADD;RBCK1;UBA52
Pyruvate metabolism and Citric Acid (TCA) cycle Homo sapiens R-HSA-71406	3/48	0.51275	0.778113	0	0	1.11673	0.745937	LDHB;MPC2;SDHB
Glycerophospholipid biosynthesis Homo sapiens R-HSA-1483206	6/102	0.516917	0.778113	0	0	1.04689	0.690814	ACHE;GPD1;PLD6;ALDH7A1;AGPAT3;PNPLA2
Adaptive Immune System Homo sapiens R-HSA-1280218	43/762	0.519293	0.778113	0	0	1.00157	0.656319	PRR5;ANAPC13;DCTN3;PDGFB;CLTA;KEAP1;ITPR3;ICAM4;PIK3R2;KLC1;RAP1GAP;PSMB10;ANAPC11;KLC4;ZNRF2;PSMB5;KLC2;SOCS1;AKT2;PSMD3;AP2S1;TCEB2;FBXO6;PIP5K1C;HRAS;BAD;MIB2;KLHL21;DYNLL2;PSMB8;FBXO31;MOV10;RNF126;CDC34;UBE2S;AKT1S1;UBE2O;RBCK1;NFKBIE;UBA52;LAT;UBE2M;NFKBIB
MyD88 dependent cascade initiated on endosome Homo sapiens R-HSA-975155	5/85	0.526349	0.778113	0	0	1.04685	0.671857	MAP2K7;UBA52;DUSP7;NFKB2;NFKBIB
Toll Like Receptor 7/8 (TLR7/8) Cascade Homo sapiens R-HSA-168181	5/85	0.526349	0.778113	0	0	1.04685	0.671857	MAP2K7;UBA52;DUSP7;NFKB2;NFKBIB
Signaling by PTK6 Homo sapiens R-HSA-8848021	4/67	0.526365	0.778113	0	0	1.06348	0.682498	KHDRBS3;CCND1;HRAS;UBA52
Amino acid and oligopeptide SLC transporters Homo sapiens R-HSA-425374	3/49	0.526773	0.778113	0	0	1.09239	0.700207	SLC1A4;SLC3A2;SLC1A5
Retrograde transport at the Trans-Golgi-Network Homo sapiens R-HSA-6811440	3/49	0.526773	0.778113	0	0	1.09239	0.700207	SYS1;VPS52;NAA38
Mitochondrial biogenesis Homo sapiens R-HSA-1592230	3/49	0.526773	0.778113	0	0	1.09239	0.700207	ESRRA;POLRMT;PPARGC1B
Glycosaminoglycan metabolism Homo sapiens R-HSA-1630316	7/121	0.526879	0.778113	0	0	1.02845	0.659018	CHPF;NAGLU;B3GNT7;CHSY1;CHPF2;HYAL2;B3GALT6
Trafficking of AMPA receptors Homo sapiens R-HSA-399719	2/31	0.527929	0.778113	0	0	1.15519	0.737926	AP2S1;PICK1
Glutamate Binding, Activation of AMPA Receptors and Synaptic Plasticity Homo sapiens R-HSA-399721	2/31	0.527929	0.778113	0	0	1.15519	0.737926	AP2S1;PICK1
Facilitative Na+-independent glucose transporters Homo sapiens R-HSA-428790	2022-01-13	0.529628	0.778113	0	0	1.39587	0.887189	SLC2A1
Mitotic Telophase/Cytokinesis Homo sapiens R-HSA-68884	2022-01-13	0.529628	0.778113	0	0	1.39587	0.887189	NUDC
TP53 Regulates Transcription of Genes Involved in G1 Cell Cycle Arrest Homo sapiens R-HSA-6804116	2022-01-13	0.529628	0.778113	0	0	1.39587	0.887189	PCBP4
IRF3-mediated induction of type I IFN Homo sapiens R-HSA-3270619	2022-01-13	0.529628	0.778113	0	0	1.39587	0.887189	IRF3
p75NTR recruits signalling complexes Homo sapiens R-HSA-209543	2022-01-13	0.529628	0.778113	0	0	1.39587	0.887189	UBA52
NF-kB is activated and signals survival Homo sapiens R-HSA-209560	2022-01-13	0.529628	0.778113	0	0	1.39587	0.887189	UBA52
Assembly Of The HIV Virion Homo sapiens R-HSA-175474	2022-01-13	0.529628	0.778113	0	0	1.39587	0.887189	UBA52
FGFRL1 modulation of FGFR1 signaling Homo sapiens R-HSA-5658623	2022-01-13	0.529628	0.778113	0	0	1.39587	0.887189	FGFRL1
p38MAPK events Homo sapiens R-HSA-171007	2022-01-13	0.529628	0.778113	0	0	1.39587	0.887189	HRAS
DEx/H-box helicases activate type I IFN and inflammatory cytokines production Homo sapiens R-HSA-3134963	2022-01-13	0.529628	0.778113	0	0	1.39587	0.887189	NFKB2
Advanced glycosylation endproduct receptor signaling Homo sapiens R-HSA-879415	2022-01-13	0.529628	0.778113	0	0	1.39587	0.887189	PRKCSH
TNFR1-induced proapoptotic signaling Homo sapiens R-HSA-5357786	2022-01-13	0.529628	0.778113	0	0	1.39587	0.887189	TRADD
alpha-linolenic (omega3) and linoleic (omega6) acid metabolism Homo sapiens R-HSA-2046104	2022-01-13	0.529628	0.778113	0	0	1.39587	0.887189	ACOT8
alpha-linolenic acid (ALA) metabolism Homo sapiens R-HSA-2046106	2022-01-13	0.529628	0.778113	0	0	1.39587	0.887189	ACOT8
Toll Like Receptor 4 (TLR4) Cascade Homo sapiens R-HSA-166016	7/122	0.535701	0.781463	0	0	1.01946	0.636324	SOCS1;IRF3;MAP2K7;UBA52;NFKB2;NFKBIB;DUSP7
Interferon alpha/beta signaling Homo sapiens R-HSA-909733	4/68	0.538185	0.781463	0	0	1.04681	0.648551	SOCS1;IFI27;IRF3;PSMB8
Metabolism of non-coding RNA Homo sapiens R-HSA-194441	3/50	0.54057	0.781463	0	0	1.06909	0.657632	SNRPF;GEMIN7;SNRPB
snRNP Assembly Homo sapiens R-HSA-191859	3/50	0.54057	0.781463	0	0	1.06909	0.657632	SNRPF;GEMIN7;SNRPB
HIV Life Cycle Homo sapiens R-HSA-162587	8/141	0.543704	0.781463	0	0	1.00734	0.613825	TAF10;HMGA1;POLR2E;TCEB2;POLR2F;POLR2I;UBA52;GTF2H4
Activation of Matrix Metalloproteinases Homo sapiens R-HSA-1592389	2/32	0.545221	0.781463	0	0	1.11662	0.677302	COL18A1;MMP17
Regulation of beta-cell development Homo sapiens R-HSA-186712	2/32	0.545221	0.781463	0	0	1.11662	0.677302	AKT2;HES1
DNA strand elongation Homo sapiens R-HSA-69190	2/32	0.545221	0.781463	0	0	1.11662	0.677302	POLD1;POLD2
Oncogene Induced Senescence Homo sapiens R-HSA-2559585	2/32	0.545221	0.781463	0	0	1.11662	0.677302	MOV10;UBA52
SMAD2/SMAD3:SMAD4 heterotrimer regulates transcription Homo sapiens R-HSA-2173796	2/32	0.545221	0.781463	0	0	1.11662	0.677302	MYC;UBA52
Gluconeogenesis Homo sapiens R-HSA-70263	2/32	0.545221	0.781463	0	0	1.11662	0.677302	SLC25A1;PCK1
Signal amplification Homo sapiens R-HSA-392518	2/32	0.545221	0.781463	0	0	1.11662	0.677302	GNG5;TBXA2R
Thrombin signalling through proteinase activated receptors (PARs) Homo sapiens R-HSA-456926	2/32	0.545221	0.781463	0	0	1.11662	0.677302	GNG5;F2RL3
DAG and IP3 signaling Homo sapiens R-HSA-1489509	2/32	0.545221	0.781463	0	0	1.11662	0.677302	ITPR3;ADCY6
M Phase Homo sapiens R-HSA-68886	15/268	0.548741	0.781463	0	0	0.992763	0.595786	NUDC;RCC2;H2AFX;LEMD2;PSMB8;PSMB10;ANAPC11;PSMB5;PSMD3;LMNA;B9D2;UBA52;HIST1H2AC;HIST1H2AB;HIST1H2BC
Nuclear Receptor transcription pathway Homo sapiens R-HSA-383280	3/51	0.554131	0.781463	0	0	1.04676	0.61796	ESRRA;NR1H2;NR2F6
Early Phase of HIV Life Cycle Homo sapiens R-HSA-162594	2022-01-14	0.55615	0.781463	0	0	1.28843	0.755942	HMGA1
Regulation of IFNG signaling Homo sapiens R-HSA-877312	2022-01-14	0.55615	0.781463	0	0	1.28843	0.755942	SOCS1
AMER1 mutants destabilize the destruction complex Homo sapiens R-HSA-4839748	2022-01-14	0.55615	0.781463	0	0	1.28843	0.755942	AXIN1
Truncations of AMER1 destabilize the destruction complex Homo sapiens R-HSA-5467348	2022-01-14	0.55615	0.781463	0	0	1.28843	0.755942	AXIN1
truncated APC mutants destabilize the destruction complex Homo sapiens R-HSA-4839744	2022-01-14	0.55615	0.781463	0	0	1.28843	0.755942	AXIN1
AXIN missense mutants destabilize the destruction complex Homo sapiens R-HSA-5467340	2022-01-14	0.55615	0.781463	0	0	1.28843	0.755942	AXIN1
AXIN mutants destabilize the destruction complex, activating WNT signaling Homo sapiens R-HSA-4839735	2022-01-14	0.55615	0.781463	0	0	1.28843	0.755942	AXIN1
APC truncation mutants have impaired AXIN binding Homo sapiens R-HSA-5467337	2022-01-14	0.55615	0.781463	0	0	1.28843	0.755942	AXIN1
TRAF3-dependent IRF activation pathway Homo sapiens R-HSA-918233	2022-01-14	0.55615	0.781463	0	0	1.28843	0.755942	IRF3
Regulation of necroptotic cell death Homo sapiens R-HSA-5675482	2022-01-14	0.55615	0.781463	0	0	1.28843	0.755942	TRADD
Activation of Rac Homo sapiens R-HSA-428540	2022-01-14	0.55615	0.781463	0	0	1.28843	0.755942	PAK4
Repression of WNT target genes Homo sapiens R-HSA-4641265	2022-01-14	0.55615	0.781463	0	0	1.28843	0.755942	AES
Inhibition of adenylate cyclase pathway Homo sapiens R-HSA-997269	2022-01-14	0.55615	0.781463	0	0	1.28843	0.755942	ADCY6
Adenylate cyclase inhibitory pathway Homo sapiens R-HSA-170670	2022-01-14	0.55615	0.781463	0	0	1.28843	0.755942	ADCY6
Lysosphingolipid and LPA receptors Homo sapiens R-HSA-419408	2022-01-14	0.55615	0.781463	0	0	1.28843	0.755942	LPPR3
Methylation Homo sapiens R-HSA-156581	2022-01-14	0.55615	0.781463	0	0	1.28843	0.755942	TRMT112
Synthesis of bile acids and bile salts via 24-hydroxycholesterol Homo sapiens R-HSA-193775	2022-01-14	0.55615	0.781463	0	0	1.28843	0.755942	SLC27A2
Nicotinate metabolism Homo sapiens R-HSA-196807	2022-01-14	0.55615	0.781463	0	0	1.28843	0.755942	NAPRT
Toll Like Receptor 9 (TLR9) Cascade Homo sapiens R-HSA-168138	5/88	0.557541	0.782414	0	0	1.00885	0.589388	MAP2K7;UBA52;DUSP7;NFKB2;NFKBIB
Phospholipid metabolism Homo sapiens R-HSA-1483257	9/161	0.558472	0.782718	0	0	0.991485	0.57759	ACHE;GPD1;INPPL1;PIK3R2;PLD6;PIP5K1C;ALDH7A1;AGPAT3;PNPLA2
Sphingolipid de novo biosynthesis Homo sapiens R-HSA-1660661	2/33	0.562066	0.785745	0	0	1.08054	0.622541	SPHK2;CSNK1G2
Sialic acid metabolism Homo sapiens R-HSA-4085001	2/33	0.562066	0.785745	0	0	1.08054	0.622541	ST6GALNAC4;ST6GALNAC6
Mitotic Prophase Homo sapiens R-HSA-68875	6/107	0.564255	0.7878	0	0	0.994798	0.569272	H2AFX;LMNA;LEMD2;HIST1H2AC;HIST1H2AB;HIST1H2BC
Transport to the Golgi and subsequent modification Homo sapiens R-HSA-948021	9/162	0.566027	0.788266	0	0	0.984952	0.56055	TRAPPC6A;TMEM115;DCTN3;MGAT4B;TRAPPC9;CNIH2;DYNLL2;COPE;ARF5
Separation of Sister Chromatids Homo sapiens R-HSA-2467813	9/162	0.566027	0.788266	0	0	0.984952	0.56055	NUDC;PSMB5;RCC2;PSMD3;B9D2;UBA52;PSMB10;PSMB8;ANAPC11
Lipid digestion, mobilization, and transport Homo sapiens R-HSA-73923	4/71	0.572716	0.790288	0	0	0.999774	0.55724	ABCA1;ZDHHC8;APOE;ABCG1
Signaling by WNT in cancer Homo sapiens R-HSA-4791275	2/34	0.578458	0.790288	0	0	1.04672	0.572965	AXIN1;FZD8
EGFR interacts with phospholipase C-gamma Homo sapiens R-HSA-212718	2/34	0.578458	0.790288	0	0	1.04672	0.572965	ITPR3;ADCY6
PLC-gamma1 signalling Homo sapiens R-HSA-167021	2/34	0.578458	0.790288	0	0	1.04672	0.572965	ITPR3;ADCY6
N-Glycan antennae elongation Homo sapiens R-HSA-975577	2022-01-15	0.581179	0.790288	0	0	1.19633	0.649246	MGAT4B
Calnexin/calreticulin cycle Homo sapiens R-HSA-901042	2022-01-15	0.581179	0.790288	0	0	1.19633	0.649246	PRKCSH
mRNA decay by 5' to 3' exoribonuclease Homo sapiens R-HSA-430039	2022-01-15	0.581179	0.790288	0	0	1.19633	0.649246	LSM4
Processing of Intronless Pre-mRNAs Homo sapiens R-HSA-77595	2022-01-15	0.581179	0.790288	0	0	1.19633	0.649246	PABPN1
NRIF signals cell death from the nucleus Homo sapiens R-HSA-205043	2022-01-15	0.581179	0.790288	0	0	1.19633	0.649246	UBA52
Glycogen synthesis Homo sapiens R-HSA-3322077	2022-01-15	0.581179	0.790288	0	0	1.19633	0.649246	UBA52
S33 mutants of beta-catenin aren't phosphorylated Homo sapiens R-HSA-5358747	2022-01-15	0.581179	0.790288	0	0	1.19633	0.649246	AXIN1
S45 mutants of beta-catenin aren't phosphorylated Homo sapiens R-HSA-5358751	2022-01-15	0.581179	0.790288	0	0	1.19633	0.649246	AXIN1
phosphorylation site mutants of CTNNB1 are not targeted to the proteasome by the destruction complex Homo sapiens R-HSA-4839743	2022-01-15	0.581179	0.790288	0	0	1.19633	0.649246	AXIN1
T41 mutants of beta-catenin aren't phosphorylated Homo sapiens R-HSA-5358752	2022-01-15	0.581179	0.790288	0	0	1.19633	0.649246	AXIN1
S37 mutants of beta-catenin aren't phosphorylated Homo sapiens R-HSA-5358749	2022-01-15	0.581179	0.790288	0	0	1.19633	0.649246	AXIN1
Misspliced GSK3beta mutants stabilize beta-catenin Homo sapiens R-HSA-5339716	2022-01-15	0.581179	0.790288	0	0	1.19633	0.649246	AXIN1
GRB2:SOS provides linkage to MAPK signaling for Integrins Homo sapiens R-HSA-354194	2022-01-15	0.581179	0.790288	0	0	1.19633	0.649246	VWF
p130Cas linkage to MAPK signaling for integrins Homo sapiens R-HSA-372708	2022-01-15	0.581179	0.790288	0	0	1.19633	0.649246	VWF
Elevation of cytosolic Ca2+ levels Homo sapiens R-HSA-139853	2022-01-15	0.581179	0.790288	0	0	1.19633	0.649246	ITPR3
ISG15 antiviral mechanism Homo sapiens R-HSA-1169408	4/72	0.583898	0.79202	0	0	0.985019	0.529968	IRF3;EIF4A3;PIN1;UBA52
Antiviral mechanism by IFN-stimulated genes Homo sapiens R-HSA-1169410	4/72	0.583898	0.79202	0	0	0.985019	0.529968	IRF3;EIF4A3;PIN1;UBA52
Late Phase of HIV Life Cycle Homo sapiens R-HSA-162599	7/128	0.587131	0.793841	0	0	0.968595	0.515783	TAF10;POLR2E;TCEB2;POLR2F;POLR2I;UBA52;GTF2H4
Cytokine Signaling in Immune system Homo sapiens R-HSA-1280215	34/620	0.591346	0.793841	0	0	0.970742	0.509983	CTF1;TNFRSF13B;EIF4A3;PDGFB;INPPL1;PEBP1;PIK3R2;PHB;PSMB10;RELB;TRIM8;PSMB5;SOCS1;PSMD3;NRTN;JAK3;HRAS;MAP2K2;VWF;IL17RC;PSMB8;DUSP7;NFKB2;GFRA4;PPP5C;IFI27;IRF3;IL3RA;PIN1;LTB;UBA52;MAP3K11;LAT;UBE2M
Assembly of collagen fibrils and other multimeric structures Homo sapiens R-HSA-2022090	3/54	0.593343	0.793841	0	0	0.985032	0.51417	COL18A1;COL4A1;PLEC
Lysosome Vesicle Biogenesis Homo sapiens R-HSA-432720	2/35	0.594395	0.793841	0	0	1.01495	0.527988	CLTB;CLTA
Interactions of Vpr with host cellular proteins Homo sapiens R-HSA-176033	2/35	0.594395	0.793841	0	0	1.01495	0.527988	HMGA1;SLC25A4
Base Excision Repair Homo sapiens R-HSA-73884	2/35	0.594395	0.793841	0	0	1.01495	0.527988	POLD1;POLD2
Resolution of Abasic Sites (AP sites) Homo sapiens R-HSA-73933	2/35	0.594395	0.793841	0	0	1.01495	0.527988	POLD1;POLD2
Fanconi Anemia Pathway Homo sapiens R-HSA-6783310	2/35	0.594395	0.793841	0	0	1.01495	0.527988	FANCE;UBA52
Post NMDA receptor activation events Homo sapiens R-HSA-438064	2/35	0.594395	0.793841	0	0	1.01495	0.527988	RRAS;HRAS
Bile acid and bile salt metabolism Homo sapiens R-HSA-194068	2/35	0.594395	0.793841	0	0	1.01495	0.527988	ACOT8;SLC27A2
FCERI mediated NF-kB activation Homo sapiens R-HSA-2871837	6/111	0.600462	0.793841	0	0	0.956697	0.487968	CDC34;PSMB5;PSMD3;UBA52;PSMB10;PSMB8
STING mediated induction of host immune responses Homo sapiens R-HSA-1834941	2022-01-16	0.604797	0.793841	0	0	1.11652	0.561455	IRF3
Translesion synthesis by REV1 Homo sapiens R-HSA-110312	2022-01-16	0.604797	0.793841	0	0	1.11652	0.561455	UBA52
p75NTR signals via NF-kB Homo sapiens R-HSA-193639	2022-01-16	0.604797	0.793841	0	0	1.11652	0.561455	UBA52
TRAF6 mediated induction of TAK1 complex Homo sapiens R-HSA-937072	2022-01-16	0.604797	0.793841	0	0	1.11652	0.561455	UBA52
Spry regulation of FGF signaling Homo sapiens R-HSA-1295596	2022-01-16	0.604797	0.793841	0	0	1.11652	0.561455	UBA52
GRB2 events in ERBB2 signaling Homo sapiens R-HSA-1963640	2022-01-16	0.604797	0.793841	0	0	1.11652	0.561455	HRAS
JNK (c-Jun kinases) phosphorylation and activation mediated by activated human TAK1 Homo sapiens R-HSA-450321	2022-01-16	0.604797	0.793841	0	0	1.11652	0.561455	MAP2K7
MAP3K8 (TPL2)-dependent MAPK1/3 activation Homo sapiens R-HSA-5684264	2022-01-16	0.604797	0.793841	0	0	1.11652	0.561455	UBA52
Regulated Necrosis Homo sapiens R-HSA-5218859	2022-01-16	0.604797	0.793841	0	0	1.11652	0.561455	TRADD
RIPK1-mediated regulated necrosis Homo sapiens R-HSA-5213460	2022-01-16	0.604797	0.793841	0	0	1.11652	0.561455	TRADD
Regulation of KIT signaling Homo sapiens R-HSA-1433559	2022-01-16	0.604797	0.793841	0	0	1.11652	0.561455	SOCS1
Rap1 signalling Homo sapiens R-HSA-392517	2022-01-16	0.604797	0.793841	0	0	1.11652	0.561455	RAP1GAP
CRMPs in Sema3A signaling Homo sapiens R-HSA-399956	2022-01-16	0.604797	0.793841	0	0	1.11652	0.561455	PLXNA1
Sema3A PAK dependent Axon repulsion Homo sapiens R-HSA-399954	2022-01-16	0.604797	0.793841	0	0	1.11652	0.561455	PLXNA1
PKA activation Homo sapiens R-HSA-163615	2022-01-16	0.604797	0.793841	0	0	1.11652	0.561455	ADCY6
Nucleotide-like (purinergic) receptors Homo sapiens R-HSA-418038	2022-01-16	0.604797	0.793841	0	0	1.11652	0.561455	ADORA2A
ECM proteoglycans Homo sapiens R-HSA-3000178	3/55	0.605905	0.794345	0	0	0.966038	0.484016	PTPRS;TGFB1;LAMB2
Apoptotic cleavage of cellular proteins Homo sapiens R-HSA-111465	2/37	0.624903	0.809522	0	0	0.956851	0.449872	LMNA;PLEC
Chaperonin-mediated protein folding Homo sapiens R-HSA-390466	5/95	0.62605	0.809522	0	0	0.930036	0.43556	GNAZ;GNG5;FBXW9;FBXO6;KIFC3
ABC transporters in lipid homeostasis Homo sapiens R-HSA-1369062	2022-01-17	0.627084	0.809522	0	0	1.04668	0.488459	ABCG1
Hyaluronan metabolism Homo sapiens R-HSA-2142845	2022-01-17	0.627084	0.809522	0	0	1.04668	0.488459	HYAL2
TNF receptor superfamily (TNFSF) members mediating non-canonical NF-kB pathway Homo sapiens R-HSA-5676594	2022-01-17	0.627084	0.809522	0	0	1.04668	0.488459	LTB
Translesion synthesis by POLK Homo sapiens R-HSA-5655862	2022-01-17	0.627084	0.809522	0	0	1.04668	0.488459	UBA52
Translesion synthesis by POLI Homo sapiens R-HSA-5656121	2022-01-17	0.627084	0.809522	0	0	1.04668	0.488459	UBA52
G1/S-Specific Transcription Homo sapiens R-HSA-69205	2022-01-17	0.627084	0.809522	0	0	1.04668	0.488459	CDT1
Ligand-dependent caspase activation Homo sapiens R-HSA-140534	2022-01-17	0.627084	0.809522	0	0	1.04668	0.488459	TRADD
Synthesis, secretion, and deacylation of Ghrelin Homo sapiens R-HSA-422085	2022-01-17	0.627084	0.809522	0	0	1.04668	0.488459	ACHE
Ras activation uopn Ca2+ infux through NMDA receptor Homo sapiens R-HSA-442982	2022-01-17	0.627084	0.809522	0	0	1.04668	0.488459	HRAS
PKA-mediated phosphorylation of CREB Homo sapiens R-HSA-111931	2022-01-17	0.627084	0.809522	0	0	1.04668	0.488459	ADCY6
Chylomicron-mediated lipid transport Homo sapiens R-HSA-174800	2022-01-17	0.627084	0.809522	0	0	1.04668	0.488459	APOE
RNA polymerase II transcribes snRNA genes Homo sapiens R-HSA-6807505	4/77	0.63717	0.821575	0	0	0.917308	0.413447	INTS1;POLR2E;POLR2F;POLR2I
Biosynthesis of the N-glycan precursor (dolichol lipid-linked oligosaccharide, LLO) and transfer to a nascent protein Homo sapiens R-HSA-446193	4/78	0.647276	0.829831	0	0	0.904864	0.393601	DPM3;NUDT14;ST6GALNAC4;ST6GALNAC6
Transmission across Chemical Synapses Homo sapiens R-HSA-112315	11/211	0.64806	0.829831	0	0	0.920264	0.399185	CACNB1;ACHE;ALDH5A1;RRAS;GNG5;GRIK5;AP2S1;PICK1;CACNA1A;HRAS;ADCY6
Activation of SMO Homo sapiens R-HSA-5635838	2022-01-18	0.648116	0.829831	0	0	0.985059	0.427206	EVC
SHC-mediated cascade:FGFR3 Homo sapiens R-HSA-5654704	2022-01-18	0.648116	0.829831	0	0	0.985059	0.427206	HRAS
SHC1 events in ERBB2 signaling Homo sapiens R-HSA-1250196	2022-01-18	0.648116	0.829831	0	0	0.985059	0.427206	HRAS
Regulation of signaling by CBL Homo sapiens R-HSA-912631	2022-01-18	0.648116	0.829831	0	0	0.985059	0.427206	PIK3R2
Gamma carboxylation, hypusine formation and arylsulfatase activation Homo sapiens R-HSA-163841	2/39	0.653601	0.832961	0	0	0.905033	0.384873	DOHH;EEF2
GABA B receptor activation Homo sapiens R-HSA-977444	2/39	0.653601	0.832961	0	0	0.905033	0.384873	GNG5;ADCY6
Activation of GABAB receptors Homo sapiens R-HSA-991365	2/39	0.653601	0.832961	0	0	0.905033	0.384873	GNG5;ADCY6
Activation of NMDA receptor upon glutamate binding and postsynaptic events Homo sapiens R-HSA-442755	2/39	0.653601	0.832961	0	0	0.905033	0.384873	RRAS;HRAS
PI3K Cascade Homo sapiens R-HSA-109704	4/79	0.657193	0.835595	0	0	0.892752	0.374758	AKT2;AKT1S1;EIF4EBP1;PIK3R2
Glucose metabolism Homo sapiens R-HSA-70326	4/79	0.657193	0.835595	0	0	0.892752	0.374758	SLC25A1;PFKL;PCK1;UBA52
Cell Cycle Homo sapiens R-HSA-1640170	30/566	0.663347	0.840513	0	0	0.935574	0.384013	DCTN3;PSMB10;ANAPC11;CKS1B;BABAM1;PSMB5;CCND1;PCBP4;MYC;RUVBL2;POLD1;PSMD3;LMNA;POLD2;HIST1H2AC;HIST1H2AB;PIAS4;CDT1;NUDC;RMI2;RCC2;CEP131;H2AFX;HSPA2;LEMD2;PSMB8;REC8;B9D2;UBA52;HIST1H2BC
MAP kinase activation in TLR cascade Homo sapiens R-HSA-450294	3/60	0.664763	0.840513	0	0	0.881064	0.35976	MAP2K7;UBA52;DUSP7
PI Metabolism Homo sapiens R-HSA-1483255	3/60	0.664763	0.840513	0	0	0.881064	0.35976	INPPL1;PIK3R2;PIP5K1C
GABA synthesis, release, reuptake and degradation Homo sapiens R-HSA-888590	2022-01-19	0.667962	0.840513	0	0	0.930284	0.375391	ALDH5A1
Translesion Synthesis by POLH Homo sapiens R-HSA-110320	2022-01-19	0.667962	0.840513	0	0	0.930284	0.375391	UBA52
Phosphorylation of the APC/C Homo sapiens R-HSA-176412	2022-01-19	0.667962	0.840513	0	0	0.930284	0.375391	ANAPC11
Conversion from APC/C:Cdc20 to APC/C:Cdh1 in late anaphase Homo sapiens R-HSA-176407	2022-01-19	0.667962	0.840513	0	0	0.930284	0.375391	ANAPC11
Other semaphorin interactions Homo sapiens R-HSA-416700	2022-01-19	0.667962	0.840513	0	0	0.930284	0.375391	PLXNA1
Citric acid cycle (TCA cycle) Homo sapiens R-HSA-71403	2022-01-19	0.667962	0.840513	0	0	0.930284	0.375391	SDHB
Membrane Trafficking Homo sapiens R-HSA-199991	22/420	0.669727	0.841767	0	0	0.924191	0.370495	SYS1;DCTN3;CLTB;CLTA;TRAPPC9;KLC1;DYNLL2;USE1;AGPAT3;BLOC1S4;KLC4;TRAPPC6A;KLC2;TMEM115;AKT2;VPS52;NAA38;CNIH2;UBA52;PAFAH1B3;ARF5;COPE
Ca2+ pathway Homo sapiens R-HSA-4086398	3/61	0.675733	0.846584	0	0	0.865827	0.339367	MOV10;GNG5;ITPR3
Opioid Signalling Homo sapiens R-HSA-111885	4/81	0.676456	0.846584	0	0	0.869471	0.339865	GNAZ;GNG5;ITPR3;ADCY6
Elastic fibre formation Homo sapiens R-HSA-1566948	2/41	0.680518	0.846584	0	0	0.85853	0.330449	TGFB1;LTBP3
Intraflagellar transport Homo sapiens R-HSA-5620924	2/41	0.680518	0.846584	0	0	0.85853	0.330449	WDR34;DYNLL2
Host Interactions with Influenza Factors Homo sapiens R-HSA-168253	2/41	0.680518	0.846584	0	0	0.85853	0.330449	TGFB1;PABPN1
Pre-NOTCH Transcription and Translation Homo sapiens R-HSA-1912408	2/41	0.680518	0.846584	0	0	0.85853	0.330449	MOV10;CCND1
Toll-Like Receptors Cascades Homo sapiens R-HSA-168898	7/140	0.680601	0.846584	0	0	0.880639	0.338852	SOCS1;IRF3;MAP2K7;UBA52;NFKB2;NFKBIB;DUSP7
Cytochrome P450 - arranged by substrate type Homo sapiens R-HSA-211897	3/62	0.686437	0.846584	0	0	0.851107	0.320222	FDX1;FDXR;FDX1L
Syndecan interactions Homo sapiens R-HSA-3000170	2022-01-20	0.686691	0.846584	0	0	0.881275	0.331246	TGFB1
Regulation of gene expression in beta cells Homo sapiens R-HSA-210745	2022-01-20	0.686691	0.846584	0	0	0.881275	0.331246	AKT2
IL-6-type cytokine receptor ligand interactions Homo sapiens R-HSA-6788467	2022-01-20	0.686691	0.846584	0	0	0.881275	0.331246	CTF1
Inhibition of the proteolytic activity of APC/C required for the onset of anaphase by mitotic spindle checkpoint components Homo sapiens R-HSA-141405	2022-01-20	0.686691	0.846584	0	0	0.881275	0.331246	ANAPC11
Inactivation of APC/C via direct inhibition of the APC/C complex Homo sapiens R-HSA-141430	2022-01-20	0.686691	0.846584	0	0	0.881275	0.331246	ANAPC11
G beta:gamma signalling through PLC beta Homo sapiens R-HSA-418217	2022-01-20	0.686691	0.846584	0	0	0.881275	0.331246	GNG5
eNOS activation and regulation Homo sapiens R-HSA-203765	2022-01-20	0.686691	0.846584	0	0	0.881275	0.331246	SPR
Metabolism of nitric oxide Homo sapiens R-HSA-202131	2022-01-20	0.686691	0.846584	0	0	0.881275	0.331246	SPR
Synthesis of PC Homo sapiens R-HSA-1483191	2022-01-20	0.686691	0.846584	0	0	0.881275	0.331246	ACHE
Retinoid metabolism and transport Homo sapiens R-HSA-975634	2/42	0.693323	0.849942	0	0	0.837022	0.306568	APOE;LRP10
Deactivation of the beta-catenin transactivating complex Homo sapiens R-HSA-3769402	2/42	0.693323	0.849942	0	0	0.837022	0.306568	AKT2;UBA52
Cooperation of PDCL (PhLP1) and TRiC/CCT in G-protein beta folding Homo sapiens R-HSA-6814122	2/42	0.693323	0.849942	0	0	0.837022	0.306568	GNAZ;GNG5
tRNA Aminoacylation Homo sapiens R-HSA-379724	2/42	0.693323	0.849942	0	0	0.837022	0.306568	AARS2;VARS
G alpha (s) signalling events Homo sapiens R-HSA-418555	7/142	0.6948	0.849942	0	0	0.8675	0.315884	GNAZ;ADORA2A;ADRB3;GNG5;GNAS;INSL3;ADCY6
Neurotransmitter Receptor Binding And Downstream Transmission In The Postsynaptic Cell Homo sapiens R-HSA-112314	7/142	0.6948	0.849942	0	0	0.8675	0.315884	RRAS;GNG5;GRIK5;AP2S1;PICK1;HRAS;ADCY6
Collagen biosynthesis and modifying enzymes Homo sapiens R-HSA-1650814	3/63	0.696873	0.849942	0	0	0.836877	0.30224	COL18A1;CRTAP;COL4A1
Role of LAT2/NTAL/LAB on calcium mobilization Homo sapiens R-HSA-2730905	8/162	0.698976	0.849942	0	0	0.869004	0.311225	PRR5;MOV10;BAD;AKT2;AKT1S1;PDGFB;PIK3R2;PIP5K1C
Post-translational protein modification Homo sapiens R-HSA-597592	27/521	0.702336	0.849942	0	0	0.9132	0.322673	GPAA1;PRKCSH;DCTN3;GYLTL1B;MTA1;ADAMTSL5;NUDT14;PIAS4;PHC2;RING1;CBX4;CBX2;MOGS;TRAPPC9;DOHH;EEF2;DYNLL2;DPM3;TRAPPC6A;B3GNT7;TMEM115;MGAT4B;CNIH2;ST6GALNAC4;ARF5;COPE;ST6GALNAC6
Class B/2 (Secretin family receptors) Homo sapiens R-HSA-373080	4/84	0.703915	0.849942	0	0	0.836732	0.293774	GNG5;FZD9;GNAS;FZD8
HS-GAG degradation Homo sapiens R-HSA-2024096	2022-01-21	0.704363	0.849942	0	0	0.837167	0.293395	NAGLU
Nef-mediates down modulation of cell surface receptors by recruiting them to clathrin adapters Homo sapiens R-HSA-164938	2022-01-21	0.704363	0.849942	0	0	0.837167	0.293395	AP2S1
Signal transduction by L1 Homo sapiens R-HSA-445144	2022-01-21	0.704363	0.849942	0	0	0.837167	0.293395	MAP2K2
SHC-mediated cascade:FGFR1 Homo sapiens R-HSA-5654688	2022-01-21	0.704363	0.849942	0	0	0.837167	0.293395	HRAS
Mitotic Spindle Checkpoint Homo sapiens R-HSA-69618	2022-01-21	0.704363	0.849942	0	0	0.837167	0.293395	ANAPC11
ERK/MAPK targets Homo sapiens R-HSA-198753	2022-01-21	0.704363	0.849942	0	0	0.837167	0.293395	DUSP7
Presynaptic function of Kainate receptors Homo sapiens R-HSA-500657	2022-01-21	0.704363	0.849942	0	0	0.837167	0.293395	GNG5
Aflatoxin activation and detoxification Homo sapiens R-HSA-5423646	2022-01-21	0.704363	0.849942	0	0	0.837167	0.293395	ACY1
Mitochondrial tRNA aminoacylation Homo sapiens R-HSA-379726	2022-01-21	0.704363	0.849942	0	0	0.837167	0.293395	AARS2
TP53 Regulates Transcription of Cell Death Genes Homo sapiens R-HSA-5633008	2/43	0.7057	0.849942	0	0	0.816564	0.284625	BAX;BBC3
Formation of Incision Complex in GG-NER Homo sapiens R-HSA-5696395	2/43	0.7057	0.849942	0	0	0.816564	0.284625	GTF2H4;UBA52
Collagen formation Homo sapiens R-HSA-1474290	4/85	0.712684	0.857411	0	0	0.826358	0.279902	COL18A1;CRTAP;COL4A1;PLEC
Phospholipase C-mediated cascade; FGFR3 Homo sapiens R-HSA-5654227	2/44	0.717658	0.860176	0	0	0.797079	0.26444	ITPR3;ADCY6
Common Pathway of Fibrin Clot Formation Homo sapiens R-HSA-140875	2022-01-22	0.72104	0.860176	0	0	0.79726	0.260753	PF4
CTLA4 inhibitory signaling Homo sapiens R-HSA-389513	2022-01-22	0.72104	0.860176	0	0	0.79726	0.260753	AKT2
Signaling by FGFR3 point mutants in cancer Homo sapiens R-HSA-8853338	2022-01-22	0.72104	0.860176	0	0	0.79726	0.260753	HRAS
Signaling by FGFR3 in disease Homo sapiens R-HSA-5655332	2022-01-22	0.72104	0.860176	0	0	0.79726	0.260753	HRAS
Nephrin interactions Homo sapiens R-HSA-373753	2022-01-22	0.72104	0.860176	0	0	0.79726	0.260753	PIK3R2
ADP signalling through P2Y purinoceptor 12 Homo sapiens R-HSA-392170	2022-01-22	0.72104	0.860176	0	0	0.79726	0.260753	GNG5
Unfolded Protein Response (UPR) Homo sapiens R-HSA-381119	4/86	0.721261	0.860176	0	0	0.816237	0.266709	EXOSC6;EXOSC5;EXOSC4;LMNA
Innate Immune System Homo sapiens R-HSA-168249	42/807	0.727788	0.867017	0	0	0.916281	0.291144	PRR5;PRKCSH;PDGFB;PEBP1;PIK3R2;ITPR3;PHB;CLU;PSMB10;ADCY6;RELB;PSMB5;SOCS1;AKT2;PSMD3;POLR2E;POLR2F;NRTN;PIP5K1C;MAP2K7;JAK3;HRAS;MAP2K2;MYO10;VWF;BAD;PSMB8;DUSP7;NFKB2;GFRA4;MOV10;PPP5C;CDC34;IRF3;IL3RA;AKT1S1;PIN1;UBA52;MAP3K11;LAT;UBE2M;NFKBIB
ABC-family proteins mediated transport Homo sapiens R-HSA-382556	2/45	0.729205	0.867761	0	0	0.778501	0.245851	ABCB8;ABCG1
Vesicle-mediated transport Homo sapiens R-HSA-5653656	25/492	0.732876	0.871097	0	0	0.894131	0.277877	SYS1;DCTN3;CLTB;CLTA;KLC1;USE1;AGPAT3;BLOC1S4;KLC4;KLC2;AKT2;VPS52;APOE;SCARF1;TRAPPC9;DYNLL2;TRAPPC6A;TMEM115;COL4A1;NAA38;CNIH2;UBA52;PAFAH1B3;ARF5;COPE
Integrin cell surface interactions Homo sapiens R-HSA-216083	3/67	0.735982	0.871097	0	0	0.784406	0.240459	COL18A1;COL4A1;ICAM4
Semaphorin interactions Homo sapiens R-HSA-373755	3/67	0.735982	0.871097	0	0	0.784406	0.240459	RRAS;PLXNA1;PIP5K1C
Deadenylation of mRNA Homo sapiens R-HSA-429947	2022-01-23	0.736776	0.871097	0	0	0.76098	0.232457	EIF4A3
SHC-mediated cascade:FGFR4 Homo sapiens R-HSA-5654719	2022-01-23	0.736776	0.871097	0	0	0.76098	0.232457	HRAS
Signaling by BMP Homo sapiens R-HSA-201451	2022-01-23	0.736776	0.871097	0	0	0.76098	0.232457	ACVR2B
Phospholipase C-mediated cascade; FGFR4 Homo sapiens R-HSA-5654228	2/46	0.740348	0.874376	0	0	0.760768	0.228714	ITPR3;ADCY6
COPII (Coat Protein 2) Mediated Vesicle Transport Homo sapiens R-HSA-204005	3/68	0.745111	0.878034	0	0	0.772297	0.227226	TRAPPC6A;TRAPPC9;CNIH2
Transport of Mature mRNA derived from an Intron-Containing Transcript Homo sapiens R-HSA-159236	3/68	0.745111	0.878034	0	0	0.772297	0.227226	ALYREF;EIF4A3;SRSF9
Regulation of TP53 Activity through Phosphorylation Homo sapiens R-HSA-6804756	4/89	0.745848	0.878034	0	0	0.787303	0.230863	RMI2;TAF10;PIN1;UBA52
Phospholipase C-mediated cascade: FGFR1 Homo sapiens R-HSA-5654219	2/47	0.751096	0.87917	0	0	0.743822	0.212898	ITPR3;ADCY6
TNFs bind their physiological receptors Homo sapiens R-HSA-5669034	2022-01-24	0.751626	0.87917	0	0	0.727855	0.207815	TNFRSF13B
Growth hormone receptor signaling Homo sapiens R-HSA-982772	2022-01-24	0.751626	0.87917	0	0	0.727855	0.207815	SOCS1
Nuclear Events (kinase and transcription factor activation) Homo sapiens R-HSA-198725	2022-01-24	0.751626	0.87917	0	0	0.727855	0.207815	DUSP7
IKK complex recruitment mediated by RIP1 Homo sapiens R-HSA-937041	2022-01-24	0.751626	0.87917	0	0	0.727855	0.207815	UBA52
Cytosolic tRNA aminoacylation Homo sapiens R-HSA-379716	2022-01-24	0.751626	0.87917	0	0	0.727855	0.207815	VARS
Negative regulation of the PI3K/AKT network Homo sapiens R-HSA-199418	4/90	0.753666	0.880617	0	0	0.778107	0.220053	AKT2;PDGFB;PIK3R2;PIP5K1C
G alpha (q) signalling events Homo sapiens R-HSA-416476	9/191	0.755097	0.881349	0	0	0.826726	0.232235	ABHD12;GNG5;TBXA2R;PTGER1;ITPR3;PIK3R2;GPR4;KALRN;F2RL3
Cell Cycle, Mitotic Homo sapiens R-HSA-69278	23/462	0.760359	0.884236	0	0	0.87481	0.239667	CDT1;NUDC;RCC2;CEP131;H2AFX;DCTN3;LEMD2;PSMB8;PSMB10;ANAPC11;CKS1B;PSMB5;CCND1;MYC;POLD1;PSMD3;LMNA;POLD2;B9D2;UBA52;HIST1H2AC;HIST1H2AB;HIST1H2BC
trans-Golgi Network Vesicle Budding Homo sapiens R-HSA-199992	3/70	0.762611	0.884236	0	0	0.749163	0.203028	BLOC1S4;CLTB;CLTA
Clathrin derived vesicle budding Homo sapiens R-HSA-421837	3/70	0.762611	0.884236	0	0	0.749163	0.203028	BLOC1S4;CLTB;CLTA
Regulation of IFNA signaling Homo sapiens R-HSA-912694	2022-01-25	0.765639	0.884236	0	0	0.697491	0.186262	SOCS1
Budding and maturation of HIV virion Homo sapiens R-HSA-162588	2022-01-25	0.765639	0.884236	0	0	0.697491	0.186262	UBA52
Basigin interactions Homo sapiens R-HSA-210991	2022-01-25	0.765639	0.884236	0	0	0.697491	0.186262	SLC3A2
ADP signalling through P2Y purinoceptor 1 Homo sapiens R-HSA-418592	2022-01-25	0.765639	0.884236	0	0	0.697491	0.186262	GNG5
Activation of G protein gated Potassium channels Homo sapiens R-HSA-1296041	2022-01-25	0.765639	0.884236	0	0	0.697491	0.186262	GNG5
Inhibition of voltage gated Ca2+ channels via Gbeta/gamma subunits Homo sapiens R-HSA-997272	2022-01-25	0.765639	0.884236	0	0	0.697491	0.186262	GNG5
G protein gated Potassium channels Homo sapiens R-HSA-1296059	2022-01-25	0.765639	0.884236	0	0	0.697491	0.186262	GNG5
Phospholipase C-mediated cascade; FGFR2 Homo sapiens R-HSA-5654221	2/49	0.771445	0.888574	0	0	0.712095	0.184781	ITPR3;ADCY6
A tetrasaccharide linker sequence is required for GAG synthesis Homo sapiens R-HSA-1971475	2022-01-26	0.778861	0.888574	0	0	0.669556	0.167337	B3GALT6
Termination of O-glycan biosynthesis Homo sapiens R-HSA-977068	2022-01-26	0.778861	0.888574	0	0	0.669556	0.167337	ST6GALNAC4
N-glycan antennae elongation in the medial/trans-Golgi Homo sapiens R-HSA-975576	2022-01-26	0.778861	0.888574	0	0	0.669556	0.167337	MGAT4B
Resolution of D-loop Structures through Synthesis-Dependent Strand Annealing (SDSA) Homo sapiens R-HSA-5693554	2022-01-26	0.778861	0.888574	0	0	0.669556	0.167337	RMI2
SHC-mediated cascade:FGFR2 Homo sapiens R-HSA-5654699	2022-01-26	0.778861	0.888574	0	0	0.669556	0.167337	HRAS
PTK6 Regulates RHO GTPases, RAS GTPase and MAP kinases Homo sapiens R-HSA-8849471	2022-01-26	0.778861	0.888574	0	0	0.669556	0.167337	HRAS
CaM pathway Homo sapiens R-HSA-111997	2022-01-26	0.778861	0.888574	0	0	0.669556	0.167337	ADCY6
Calmodulin induced events Homo sapiens R-HSA-111933	2022-01-26	0.778861	0.888574	0	0	0.669556	0.167337	ADCY6
Phase 2 - plateau phase Homo sapiens R-HSA-5576893	2022-01-26	0.778861	0.888574	0	0	0.669556	0.167337	CACNB1
Costimulation by the CD28 family Homo sapiens R-HSA-388841	3/72	0.779124	0.888574	0	0	0.727371	0.181541	PRR5;AKT2;PIK3R2
RHO GTPase Effectors Homo sapiens R-HSA-195258	12/255	0.779124	0.888574	0	0	0.825112	0.205936	KLC4;NUDC;KLC2;PKN3;RCC2;SRF;H2AFX;B9D2;KLC1;HIST1H2AC;HIST1H2AB;HIST1H2BC
Metabolism of fat-soluble vitamins Homo sapiens R-HSA-6806667	2/51	0.790328	0.89321	0	0	0.682957	0.160705	APOE;LRP10
Nuclear Envelope Breakdown Homo sapiens R-HSA-2980766	2/51	0.790328	0.89321	0	0	0.682957	0.160705	LMNA;LEMD2
Ion homeostasis Homo sapiens R-HSA-5578775	2/51	0.790328	0.89321	0	0	0.682957	0.160705	RYR1;ITPR3
Keratan sulfate biosynthesis Homo sapiens R-HSA-2022854	2022-01-27	0.791339	0.89321	0	0	0.64377	0.150661	B3GNT7
Interleukin-6 family signaling Homo sapiens R-HSA-6783589	2022-01-27	0.791339	0.89321	0	0	0.64377	0.150661	CTF1
Integrin alphaIIb beta3 signaling Homo sapiens R-HSA-354192	2022-01-27	0.791339	0.89321	0	0	0.64377	0.150661	VWF
Sema4D in semaphorin signaling Homo sapiens R-HSA-400685	2022-01-27	0.791339	0.89321	0	0	0.64377	0.150661	RRAS
Platelet calcium homeostasis Homo sapiens R-HSA-418360	2022-01-27	0.791339	0.89321	0	0	0.64377	0.150661	ITPR3
[truncated: 127 more rows]

## Sheet: DOWN-GO_biological_Proces_2021
Term	Overlap	P-value	Adjusted P-value	Old P-value	Old Adjusted P-value	Odds Ratio	Combined Score	Genes
[truncated: 3,863 more rows]

## Sheet: DOWN-Reactome_2016
Term	Overlap	P-value	Adjusted P-value	Old P-value	Old Adjusted P-value	Odds Ratio	Combined Score	Genes
[truncated: 1,101 more rows]
