# Supplementary material for: RNA binding protein SYNCRIP maintains proteostasis and self-renewal of hematopoietic stem and progenitor cells
Source: Nat Commun. 2023 Apr 21;14:2290. doi: 10.1038/s41467-023-38001-x (PMC10121618; doi:10.1038/s41467-023-38001-x)
Supplement: Supplementary file 18 — Supplemental Data 15 [file 41467_2023_38001_MOESM18_ESM.xlsx]

## Sheet: Sheet1
Accession.Genes	Gene.name	log2fc	pvalue	p.adjust
PPM1G	Ppm1g	-23.6901	0.141736	0.276733
REST	Rest	-22.1529	0.177808	0.286187
CYTB	Cstb	-22.0192	0.0311755	0.250685
VP13A	Vps13a	-21.8201	0.372527	0.428426
ZDH13	Zdhhc13	-21.6512	0.163415	0.286137
NUP58	Nup58	-21.3835	0.317304	0.380524
RAB2A	Rab2a	-21.3204	0.0734726	0.257034
MESD	Mesd	-21.2858	0.152263	0.281993
CAN1	Capn1	-21.1498	0.178716	0.286187
NB5R3	Cyb5r3	-21.0251	0.301827	0.368143
ZN638	Znf638	-20.9802	0.200071	0.29199
ECH1	Ech1	-20.919	0.139412	0.27606
EF1D	Eef1d	-20.8449	0.10029	0.263827
PSDE	Psmd14	-20.7072	0.0979772	0.262735
UBE2K	Ube2k	-20.6918	0.0852049	0.260721
CNBP	Cnbp	-20.6036	0.14329	0.276733
HPCL1	Hpcal1	-20.4852	0.337123	0.397819
HEM3	Hmbs	-20.441	0.125567	0.27186
ILEUA	Serpinb1a	-20.3957	0.180144	0.286187
2020-09-15	Selenof	-20.3702	0.0523449	0.253496
CWC15	Cwc15	-20.3266	0.17497	0.286187
PURB	Purb	-20.2526	0.0593528	0.25677
MOB1A	Mob1a	-20.2338	0.125657	0.27186
MOB1B	Mob1b	-20.2338	0.125657	0.27186
PAXI	Pxn	-20.1759	0.0377032	0.252591
NDUB7	Ndufb7	-20.1668	0.157444	0.282963
AGK	Agk	-20.1628	0.0658362	0.257034
TMX1	Tmx1	-20.1499	0.142454	0.276733
MTCH2	Mtch2	-20.1386	0.0781085	0.257034
LARP7	Larp7	-20.1064	0.157445	0.282963
SC22B	Sec22b	-20.0649	0.0745604	0.257034
NU133	Nup133	-20.037	0.105849	0.26706
CD63	Cd63	-20.0337	0.261312	0.335151
ERG	Erg	-19.9963	0.0332769	0.250685
LETM1	Letm1	-19.9866	0.138735	0.27606
SFR1	Sfr1	-19.962	0.0402721	0.253496
TBA1C	Tuba1c	-19.9168	0.040219	0.253496
SEC13	Sec13	-19.8845	0.177917	0.286187
TOIP1	Tor1aip1	-19.8725	0.17786	0.286187
GLYR1	Glyr1	-19.8432	0.115398	0.2674
DPOE3	Pole3	-19.8231	0.177809	0.286187
ACOT2	Acot2	-19.8212	0.145915	0.276733
PIMT	Pcmt1	-19.8063	0.0803618	0.259783
WDR74	Wdr74	-19.7729	0.0778895	0.257034
H2AY	H2afy	-19.661	0.191235	0.289368
PRXD1	Prorsd1	-19.6214	0.111957	0.26706
NDUBB	Ndufb11	-19.5769	0.334173	0.39511
PCBP2	Pcbp2	-19.5724	0.164563	0.286187
HDHD2	Hdhd2	-19.5511	0.0023986	0.250685
NUP88	Nup88	-19.5238	0.138424	0.27606
EMAL2	Eml2	-19.5124	0.153517	0.281993
ATP5E	Atp5f1e	-19.5103	0.187096	0.287995
XRCC5	Xrcc5	-19.4327	0.0899016	0.260721
DNJA3	Dnaja3	-19.4001	0.103713	0.264802
NUBP2	Nubp2	-19.382	0.0566302	0.25406
EXOS4	Exosc4	-19.3557	0.195041	0.290148
RRP44	Dis3	-19.3467	0.0343215	0.250685
ENV1	NA	-19.3339	0.239082	0.3194
PEBB	Cbfb	-19.2965	0.201858	0.293478
CSN5	Cops5	-19.2941	0.147338	0.277349
EFGM	Gfm1	-19.2743	0.0865951	0.260721
MBD2	Mbd2	-19.2716	0.0939302	0.261373
PYGB	Pygb	-19.2667	0.170765	0.286187
SRP19	Srp19	-19.2481	0.0205459	0.250685
TFR1	Tfrc	-19.2346	0.0894141	0.260721
RPE	Rpe	-19.2005	0.0790082	0.257034
WIPF1	Wipf1	-19.1799	0.102241	0.264437
STA5B	Stat5b	-19.1687	0.232153	0.313453
TAL1	Tal1	-19.1685	0.209885	0.298009
UB2E1	Ube2e1	-19.1633	0.177916	0.286187
PDCD6	Pdcd6	-19.1426	0.113274	0.26706
EXOS7	Exosc7	-19.1263	0.194174	0.290148
ZNF22	Znf22	-19.1134	0.187894	0.287995
ANKL2	Ankle2	-19.0962	0.111245	0.26706
ITB2	Itgb2	-19.0905	0.262337	0.335688
IMP3	Imp3	-19.0858	0.0961846	0.262376
ZC11A	Zc3h11a	-19.0501	0.127911	0.272712
MA2B1	Man2b1	-19.0381	0.296032	0.364146
DPOD2	Pold2	-19.0016	0.0716124	0.257034
SSBP	Ssbp1	-18.9973	0.178761	0.286187
SMCA2	Smarca2	-18.9971	0.177828	0.286187
HACD3	Hacd3	-18.9655	0.116922	0.2674
PSMD8	Psmd8	-18.949	0.0818079	0.260351
CANB1	Ppp3r1	-18.9483	0.143938	0.276733
PNO1	Pno1	-18.9439	0.177987	0.286187
OXSR1	Oxsr1	-18.9146	0.163011	0.285883
SEC63	Sec63	-18.9081	0.0708123	0.257034
PARN	Parn	-18.8818	0.0925689	0.261373
CDK4	Cdk4	-18.8794	0.322787	0.38543
CUL5	Cul5	-18.8689	0.315815	0.379354
P66B	Gatad2b	-18.8373	0.0951868	0.261782
BAG6	Bag6	-18.8368	0.115813	0.2674
CZIB	Czib	-18.8339	0.178202	0.286187
OPA1	Opa1	-18.7849	0.180028	0.286187
ACSL1	Acsl1	-18.783	0.12088	0.269626
PTGR1	Ptgr1	-18.749	0.0895946	0.260721
DNJC3	Dnajc3	-18.7487	0.186839	0.287995
MEPCE	Mepce	-18.7441	0.0969327	0.262735
DC1L1	Dync1li1	-18.7319	0.184909	0.287995
RUNX1	Runx1	-18.7315	0.120766	0.269626
WDR82	Wdr82	-18.7015	0.121357	0.270156
MAK16	Mak16	-18.6986	0.0903314	0.260721
VATH	Atp6v1h	-18.6703	0.245053	0.323283
SN	Siglec1	-18.6569	0.181532	0.286187
PADI4	Padi4	-18.6546	0.185215	0.287995
NOC2L	Noc2l	-18.645	0.0807658	0.260024
ANM3	Prmt3	-18.6394	0.111875	0.26706
CPNE3	Cpne3	-18.6352	0.191327	0.289368
SCFD1	Scfd1	-18.6116	0.176373	0.286187
MAP4	Map4	-18.5861	0.169816	0.286187
TP53B	Tp53bp1	-18.5742	0.182625	0.286484
DCAF8	Dcaf8	-18.5682	0.11244	0.26706
SURF6	Surf6	-18.5444	0.0526746	0.253496
LTOR5	Lamtor5	-18.5269	0.0897411	0.260721
ADAS	Agps	-18.4909	0.133179	0.275121
ARI1	Arih1	-18.4902	0.179751	0.286187
HELLS	Hells	-18.4878	0.121552	0.270259
ANXA4	Anxa4	-18.4696	0.0944814	0.261782
TBCD	Tbcd	-18.4539	0.195051	0.290148
SYF2	Syf2	-18.4283	0.317504	0.380558
SEH1	Seh1l	-18.4273	0.191316	0.289368
SUV91	Suv39h1	-18.403	0.0923676	0.261373
PSF3	Gins3	-18.4019	0.0723134	0.257034
AROS	Rps19bp1	-18.399	0.31879	0.381687
PDCL3	Pdcl3	-18.3936	0.0883752	0.260721
ICAL	Cast	-18.3787	0.102813	0.264437
LAP2B	Tmpo	-18.3703	0.178996	0.286187
CPT2	Cpt2	-18.3529	0.185235	0.287995
NOG2	Gnl2	-18.3445	0.175238	0.286187
IWS1	Iws1	-18.328	0.203986	0.295062
COPG2	Copg2	-18.3077	0.156303	0.282963
PRPK	Tp53rk	-18.2868	0.12953	0.27301
RPP30	Rpp30	-18.283	0.199755	0.29199
MTA1	Mta1	-18.2534	0.178715	0.286187
TRIR	Trir	-18.2491	0.300988	0.367322
SSBP2	Ssbp2	-18.2204	0.27887	0.349433
SSBP3	Ssbp3	-18.2204	0.27887	0.349433
PALM	Palm	-18.1788	0.212338	0.300337
QRIC1	Qrich1	-18.1589	0.0979903	0.262735
GRHPR	Grhpr	-18.1237	0.276902	0.348092
RTF1	Rtf1	-18.1133	0.177813	0.286187
ETFD	Etfdh	-18.1082	0.179297	0.286187
S23IP	Sec23ip	-18.1061	0.187381	0.287995
PAF1	Paf1	-18.0932	0.128145	0.272913
CPSF4	Cpsf4	-18.093	0.0940471	0.261373
RAB44	Rab44	-18.0924	0.0940242	0.261373
MPPA	Pmpca	-18.088	0.339292	0.399114
STAG2	Stag2	-18.0793	0.261163	0.335151
TMCO1	Tmco1	-18.0721	0.101408	0.264437
GMPPB	Gmppb	-18.0497	0.139912	0.27606
RWDD1	Rwdd1	-18.0455	0.0953743	0.261782
OSBL8	Osbpl8	-18.0442	0.0547256	0.253496
RGS10	Rgs10	-17.9547	0.126858	0.271932
RT18A	Mrps18a	-17.9437	0.194361	0.290148
SWP70	Swap70	-17.9268	0.11894	0.268282
VPS29	Vps29	-17.9119	0.355688	0.413352
RPA43	Twistnb	-17.8916	0.224125	0.307414
STAP1	Stap1	-17.8915	0.254564	0.329742
NIPBL	Nipbl	-17.8716	0.180171	0.286187
WIZ	Wiz	-17.867	0.144983	0.276733
ERC6L	Ercc6l	-17.8495	0.229233	0.311839
ARSB	Arsb	-17.8468	0.209032	0.298009
TXND9	Txndc9	-17.8385	0.0881557	0.260721
TPD52	Tpd52	-17.8167	0.200436	0.292275
CLAP2	Clasp2	-17.8146	0.186895	0.287995
PPT1	Ppt1	-17.8112	0.323113	0.385612
NXT1	Nxt1	-17.794	0.296288	0.364146
PDK3	Pdk3	-17.7468	0.197586	0.29101
MPI	Mpi	-17.7466	0.217237	0.304477
RT35	Mrps35	-17.7444	0.178525	0.286187
AT2A3	Atp2a3	-17.7421	0.177842	0.286187
LARP4	Larp4	-17.7304	0.178662	0.286187
XRCC6	Xrcc6	-17.7217	0.185504	0.287995
BAG1	Bag1	-17.6839	0.194156	0.290148
PA24A	Pla2g4a	-17.6811	0.0705047	0.257034
RD23A	Rad23a	-17.6795	0.222305	0.306955
CAB39	Cab39	-17.6691	0.177923	0.286187
KT3K	Fn3krp	-17.6602	0.101689	0.264437
KS6A3	Rps6ka3	-17.6336	0.118727	0.268282
NELFA	Nelfa	-17.5897	0.0927431	0.261373
TRXR2	Txnrd2	-17.575	0.178388	0.286187
TIM	Timeless	-17.5655	0.111003	0.26706
CMC2	Slc25a13	-17.5625	0.280497	0.350622
NOL11	Nol11	-17.5607	0.186534	0.287995
SAAL1	Saal1	-17.5536	0.191916	0.289574
CSN3	Cops3	-17.5428	0.208625	0.298009
NMI	Nmi	-17.531	0.181525	0.286187
ZN771	Znf771	-17.5195	0.216602	0.30404
UBE2S	Ube2s	-17.5018	0.287046	0.356408
AKP13	Akap13	-17.4934	0.19402	0.290148
CASP2	Casp2	-17.4743	0.177829	0.286187
YLPM1	Ylpm1	-17.4684	0.178841	0.286187
CSTF3	Cstf3	-17.4476	0.0926897	0.261373
TUT7	Tut7	-17.4345	0.179325	0.286187
SMAP2	Smap2	-17.425	0.224568	0.307414
DDAH2	Ddah2	-17.4095	0.144512	0.276733
PAIP2	Paip2	-17.3997	0.155129	0.282695
NU107	Nup107	-17.3891	0.0939854	0.261373
CC50A	Tmem30a	-17.3803	0.178681	0.286187
ITA4	Itga4	-17.3764	0.24203	0.321594
PCCB	Pccb	-17.3671	0.310904	0.375697
CPSF7	Cpsf7	-17.3567	0.177847	0.286187
INPP	Inpp1	-17.3552	0.0979893	0.262735
USO1	Uso1	-17.3444	0.29371	0.362635
STX7	Stx7	-17.3367	0.133731	0.275529
SFXN3	Sfxn3	-17.3309	0.181746	0.286187
GSTM5	Gstm5	-17.3147	0.177881	0.286187
THIC	Acat2	-17.3045	0.362452	0.419891
RTCA	RtcA	-17.3025	0.18192	0.286187
SPSY	Sms	-17.2984	0.177681	0.286187
NU160	Nup160	-17.2839	0.196976	0.290894
RBPMS	Rbpms	-17.271	0.106706	0.26706
CSN1	Gps1	-17.2671	0.149917	0.280172
CNN2	Cnn2	-17.2633	0.18649	0.287995
NUP37	Nup37	-17.2508	0.188902	0.288167
CLIP1	Clip1	-17.2501	0.13879	0.27606
ELOA1	Eloa	-17.2435	0.191447	0.289368
GNAI3	Gnai3	-17.2357	0.178696	0.286187
RPIA	Rpia	-17.2046	0.265959	0.339288
PHAX	Phax	-17.1828	0.297784	0.364863
NDRG1	Ndrg1	-17.179	0.278911	0.349433
CTU2	Ctu2	-17.1692	0.185749	0.287995
SETD7	Setd7	-17.1584	0.178999	0.286187
TRADD	Tradd	-17.1482	0.185703	0.287995
HS74L	Hspa4l	-17.1374	0.177827	0.286187
CO040	NA	-17.1321	0.177808	0.286187
PKN1	Pkn1	-17.1223	0.22256	0.306955
UB2E2	Ube2e2	-17.1169	0.303554	0.36929
UB2E3	Ube2e3	-17.1169	0.303554	0.36929
UBP47	Usp47	-17.1133	0.189413	0.288522
ESF1	Esf1	-17.1095	0.178333	0.286187
OARD1	Oard1	-17.0981	0.0852962	0.260721
CRNL1	Crnkl1	-17.0845	0.225032	0.307683
TSN31	Tspan31	-17.0786	0.122643	0.271655
KINH	Kif5b	-17.0659	0.235113	0.315909
SC11A	Sec11a	-17.064	0.177818	0.286187
RAP1B	Rap1b	-17.0536	0.272523	0.345688
DC1L2	Dync1li2	-17.0486	0.299265	0.365823
DEOC	Dera	-17.0458	0.253593	0.329062
AGO2	Ago2	-17.0267	0.300257	0.366631
ZN330	Znf330	-16.9911	0.28839	0.357461
KIF22	Kif22	-16.9417	0.0839727	0.260721
IPO4	Ipo4	-16.9345	0.209618	0.298009
NUB1	Nub1	-16.9146	0.0820366	0.260488
TRM6	Trmt6	-16.9071	0.204807	0.295259
KIF11	Kif11	-16.7714	0.19857	0.291375
AURKB	Aurkb	-16.755	0.219843	0.306102
AP1G1	Ap1g1	-16.7209	0.178377	0.286187
BD1L1	Bod1l	-16.7032	0.177871	0.286187
CSN2	Cops2	-16.6919	0.24482	0.323169
ACAD9	Acad9	-16.6178	0.178064	0.286187
CDK2	Cdk2	-16.5831	0.180663	0.286187
TIM29	Timm29	-16.5382	0.196995	0.290894
ARI1B	Arid1b	-16.5281	0.181849	0.286187
WAC	Wac	-16.5142	0.179242	0.286187
SURF2	Surf2	-16.4907	0.110917	0.26706
ANCHR	Zfyve19	-16.4788	0.17901	0.286187
UBR5	Ubr5	-16.4721	0.195974	0.290162
GBP2	Gbp2	-16.456	0.243559	0.322851
KCC2G	Camk2g	-16.4479	0.162621	0.285425
TTLL8	Ttll8	-16.4365	0.283353	0.353393
E41L2	Epb41l2	-16.4139	0.194742	0.290148
TMED3	Tmed3	-16.3986	0.138932	0.27606
RBM12	Rbm12	-16.3971	0.287058	0.356408
SQSTM	Sqstm1	-16.383	0.219373	0.306102
SC23A	Sec23a	-16.3313	0.206278	0.296499
KI20A	Kif20a	-16.2874	0.180953	0.286187
MACF1	Macf1	-16.2594	0.323375	0.385716
SREK1	Srek1	-16.233	0.197352	0.29101
VAC14	Vac14	-16.2276	0.215833	0.303729
SKAP2	Skap2	-16.2138	0.217013	0.304423
CMTD1	Comtd1	-16.1889	0.0788983	0.257034
KIF2A	Kif2a	-16.1571	0.176505	0.286187
SNAPN	Snapin	-16.0441	0.232553	0.313706
MMSA	Aldh6a1	-15.8233	0.181752	0.286187
NUP85	Nup85	-15.6984	0.179978	0.286187
GCR	Nr3c1	-15.6579	0.189616	0.288522
PLIN3	Plin3	-15.6227	0.177852	0.286187
SLU7	Slu7	-15.4799	0.179085	0.286187
GOGA4	Golga4	-15.1146	0.181831	0.286187
UBP11	Usp11	-15.1047	0.183733	0.287407
FXR2	Fxr2	-14.9941	0.177873	0.286187
NUFP2	Nufip2	-14.8652	0.197598	0.29101
RIF1	Rif1	-12.4288	0.373738	0.429595
KAP3	Prkar2b	-10.2035	0.0119081	0.250685
ARHG6	Arhgef6	-8.16636	0.359817	0.417319
2020-09-01	Septin1	-7.26032	0.0156785	0.250685
SPTA1	Spta1	-7.13817	0.365942	0.422387
SUCB1	Sucla2	-7.08568	0.0732242	0.257034
NUP98	Nup98	-6.95087	0.102178	0.264437
NAA15	Naa15	-6.91999	0.155788	0.282963
IMA3	Kpna4	-6.54497	0.167498	0.286187
LSM4	Lsm4	-6.50992	0.0543	0.253496
NEDD8	Nedd8	-6.50602	0.139962	0.27606
LSM6	Lsm6	-6.27088	0.188018	0.287995
PRP8	Prpf8	-6.23133	0.346233	0.405001
PYM1	Pym1	-6.1688	0.167479	0.286187
UB2G1	Ube2g1	-6.0572	0.0763199	0.257034
LYPA1	Lypla1	-5.85728	0.24077	0.320304
LYRIC	Mtdh	-5.76591	0.119828	0.268929
PPIL2	Ppil2	-5.66062	0.125102	0.27186
CHDH	Chdh	-5.6099	0.0872792	0.260721
TMM43	Tmem43	-5.60588	0.0683682	0.257034
NOMO1	Nomo1	-5.603	0.018786	0.250685
TM214	Tmem214	-5.59509	0.323683	0.385876
MIC27	Apool	-5.5343	0.194783	0.290148
ARI1A	Arid1a	-5.50554	0.062476	0.257034
QCR9	Uqcr10	-5.45432	0.0959632	0.262094
HNRPQ	Syncrip	-5.42616	0.0156321	0.250685
KPRA	Prpsap1	-5.35041	0.221596	0.306955
PRI2	Prim2	-5.3046	0.290735	0.359522
DCUP	Urod	-5.22179	0.100172	0.263827
NCEH1	Nceh1	-5.20586	0.117471	0.267533
PLEK	Plek	-5.12654	0.0566766	0.25406
TSN	Tsn	-5.1152	0.0234766	0.250685
UTP18	Utp18	-5.09433	0.171134	0.286187
DECR	Decr1	-5.08166	0.049091	0.253496
ELYS	Ahctf1	-5.08068	0.152959	0.281993
ACADM	Acadm	-5.0666	0.0868382	0.260721
CATB	Ctsb	-5.06176	0.0419113	0.253496
HMGA1	Hmga1	-4.9435	0.11685	0.2674
BIEA	Blvra	-4.93548	0.127065	0.271932
RIPK3	Ripk3	-4.93023	0.135183	0.27606
KAD3	Ak3	-4.92869	0.09066	0.260721
AFG32	Afg3l2	-4.92565	0.157064	0.282963
UBA6	Uba6	-4.90645	0.123301	0.27186
MK03	Mapk3	-4.90625	0.204701	0.295259
KIT	Kit	-4.89421	0.0895625	0.260721
DCTN1	Dctn1	-4.88648	0.178757	0.286187
ROMO1	Romo1	-4.87123	0.106554	0.26706
TBL3	Tbl3	-4.85595	0.190351	0.289182
NLTP	Scp2	-4.85467	0.0986342	0.26282
LPPRC	Lrpprc	-4.83898	0.160883	0.284402
SYDC	Dars	-4.80896	0.141498	0.276733
PAPOA	Papola	-4.79627	0.0474628	0.253496
ROA3	Hnrnpa3	-4.78287	0.128548	0.272995
CSN8	Cops8	-4.7699	0.225918	0.308703
CD2B2	Cd2bp2	-4.74703	0.348658	0.406462
ISY1	Isy1	-4.72818	0.248459	0.325996
NUDT5	Nudt5	-4.7237	0.153918	0.281993
NMRL1	Nmral1	-4.72208	0.217327	0.304477
LSM2	Lsm2	-4.71237	0.00257394	0.250685
RBM26	Rbm26	-4.6765	0.198363	0.291375
SNX6	Snx6	-4.67516	0.20165	0.293465
CREL2	Creld2	-4.66593	0.105597	0.26706
UTP15	Utp15	-4.65727	0.165126	0.286187
KRR1	Krr1	-4.64528	0.0554898	0.253865
RRS1	Rrs1	-4.64039	0.0393542	0.253496
NECP2	Necap2	-4.63711	0.124515	0.27186
UAP1L	Uap1l1	-4.62944	0.00294859	0.250685
DPYL2	Dpysl2	-4.62928	0.338544	0.398446
SRP54	Srp54	-4.62532	0.364435	0.421747
PRPF3	Prpf3	-4.62126	0.0455769	0.253496
PGM1	Pgm1	-4.61809	0.150489	0.280583
PTN12	Ptpn12	-4.61572	0.192585	0.290148
LAT1	Slc7a5	-4.60513	0.115546	0.2674
DPM1	Dpm1	-4.59098	0.256524	0.331076
HXK3	Hk3	-4.52831	0.0322924	0.250685
NUP35	Nup35	-4.52702	0.152798	0.281993
HEXB	Hexb	-4.51102	0.128698	0.27301
PSMD5	Psmd5	-4.50039	0.128411	0.272965
PELP1	Pelp1	-4.47117	0.146316	0.276733
ACL6A	Actl6a	-4.46089	0.0415683	0.253496
VATB2	Atp6v1b2	-4.45725	0.0505511	0.253496
MEP50	Wdr77	-4.45553	0.0745296	0.257034
FA98B	Fam98b	-4.45146	0.105507	0.26706
BRD4	Brd4	-4.43699	0.0481494	0.253496
ADNP	Adnp	-4.43443	0.11214	0.26706
TES	Tes	-4.43046	0.143968	0.276733
AATF	Aatf	-4.42551	0.0146977	0.250685
IVD	Ivd	-4.40891	0.126891	0.271932
SRSF6	Srsf6	-4.40645	0.200108	0.29199
S10AD	S100a13	-4.40124	0.115368	0.2674
FXR1	Fxr1	-4.39135	0.209115	0.298009
PB1	Pbrm1	-4.38538	0.0372031	0.252591
IQGA2	Iqgap2	-4.36769	0.0676487	0.257034
MARCS	Marcks	-4.35323	0.189656	0.288522
RPB4	Polr2d	-4.34403	0.158	0.283007
GLOD4	Glod4	-4.33365	0.114611	0.2674
ARRB1	Arrb1	-4.33036	0.04588	0.253496
ZYX	Zyx	-4.30148	0.0616457	0.257034
EMB	Emb	-4.2922	0.0833451	0.260721
SNAA	Napa	-4.27313	0.0743212	0.257034
IF1AX	Eif1ax	-4.2703	0.0293119	0.250685
EAF6	Meaf6	-4.26481	0.102489	0.264437
AMPD2	Ampd2	-4.26065	0.15587	0.282963
EXOS8	Exosc8	-4.2476	0.11868	0.268282
PSB9	Psmb9	-4.21772	0.0431615	0.253496
TYB10	Tmsb10	-4.20571	0.131645	0.27449
DDX56	Ddx56	-4.19303	0.0958187	0.262094
PIN4	Pin4	-4.17254	0.118838	0.268282
ILK	Ilk	-4.17215	0.108172	0.26706
DDX27	Ddx27	-4.15906	0.0608297	0.257034
F162A	Fam162a	-4.15583	0.198431	0.291375
DNM3A	Dnmt3a	-4.14804	0.170614	0.286187
TOLIP	Tollip	-4.14414	0.229339	0.311839
RCOR1	Rcor1	-4.13527	0.0633473	0.257034
STAT1	Stat1	-4.13095	0.154208	0.28218
SAFB2	Safb2	-4.10215	0.209759	0.298009
2020-09-11	Septin11	-4.10202	0.0839178	0.260721
SERC3	Serinc3	-4.0838	0.110563	0.26706
SMC4	Smc4	-4.08032	0.117569	0.267533
QCR8	Uqcrq	-4.07546	0.0592906	0.25677
TPR	Tpr	-4.07497	0.0491981	0.253496
PDS5A	Pds5a	-4.07214	0.11028	0.26706
CD48	Cd48	-4.07166	0.0243417	0.250685
ROA2	Hnrnpa2b1	-4.04997	0.0952273	0.261782
CKAP5	Ckap5	-4.04006	0.150016	0.280172
PSD13	Psmd13	-4.03532	0.158312	0.283223
CRKL	Crkl	-4.0141	0.0618253	0.257034
RAC1	Rac1	-4.01377	0.0868103	0.260721
ANXA3	Anxa3	-4.00249	0.0858677	0.260721
UBXN4	Ubxn4	-3.99382	0.14991	0.280172
CK054	NA	-3.98919	0.104035	0.264802
DNJC2	Dnajc2	-3.98753	0.0741069	0.257034
VAV	Vav1	-3.97501	0.18717	0.287995
ZPR1	Zpr1	-3.97441	0.0605352	0.257034
CYC	Cycs	-3.96082	0.334283	0.39511
ENOPH	Enoph1	-3.94955	0.0228548	0.250685
OCAD1	Ociad1	-3.94474	0.0544761	0.253496
VPS35	Vps35	-3.9385	0.152689	0.281993
PNKP	Pnkp	-3.93457	0.117642	0.267533
PP6R1	Ppp6r1	-3.92748	0.178635	0.286187
KPRB	Prpsap2	-3.90221	0.168324	0.286187
PA1B3	Pafah1b3	-3.88657	0.169924	0.286187
DNPH1	Dnph1	-3.87635	0.0635192	0.257034
MUTA	Mmut	-3.87121	0.257866	0.332077
MPRD	M6pr	-3.86601	0.233952	0.314826
SPF45	Rbm17	-3.85765	0.0728512	0.257034
ACTZ	Actr1a	-3.85318	0.0938739	0.261373
SYTC	Tars	-3.83894	0.146675	0.276733
ASH2L	Ash2l	-3.83713	0.124828	0.27186
TCP4	Sub1	-3.8334	0.188634	0.287995
CD44	Cd44	-3.83117	0.0502474	0.253496
CND1	Ncapd2	-3.83024	0.0864684	0.260721
PLAP	Plaa	-3.82416	0.136262	0.27606
HMGN2	Hmgn2	-3.79698	0.0633338	0.257034
NAPSA	Napsa	-3.78808	0.138498	0.27606
SR140	U2surp	-3.78775	0.162182	0.285425
GLSK	Gls	-3.78023	0.14594	0.276733
AIP	Aip	-3.77727	0.130743	0.274237
RAB1B	Rab1b	-3.75298	0.0717486	0.257034
HMGCL	Hmgcl	-3.75109	0.108325	0.26706
CTBL1	Ctnnbl1	-3.74715	0.0330925	0.250685
RBM28	Rbm28	-3.74173	0.339804	0.399505
NOG1	Gtpbp4	-3.72762	0.188018	0.287995
SPAG7	Spag7	-3.72513	0.018814	0.250685
NOP14	Nop14	-3.7216	0.108176	0.26706
AP1S1	Ap1s1	-3.71053	0.222481	0.306955
VMA5A	Vwa5a	-3.70927	0.0411407	0.253496
MDC1	Mdc1	-3.70559	0.163325	0.286137
CAF1A	Chaf1a	-3.70532	0.243871	0.322937
EDC4	Edc4	-3.70229	0.0459357	0.253496
DNPEP	Dnpep	-3.70032	0.15506	0.282695
AK1A1	Akr1a1	-3.67241	0.0373686	0.252591
2AAB	Ppp2r1b	-3.66699	0.139767	0.27606
RL7L	Rpl7l1	-3.6543	0.20159	0.293465
TPP2	Tpp2	-3.63566	0.078413	0.257034
NAA40	Naa40	-3.61422	0.013164	0.250685
CRLF1	Crlf1	-3.61157	0.138243	0.27606
CUL3	Cul3	-3.60838	0.195295	0.290148
RPF2	Rpf2	-3.60837	0.0697658	0.257034
NEDD4	Nedd4	-3.60426	0.0567763	0.25406
KTN1	Ktn1	-3.58011	0.338303	0.398373
F13A	F13a1	-3.57595	0.177605	0.286187
SMU1	Smu1	-3.56407	0.0290297	0.250685
BASI	Bsg	-3.55965	0.115281	0.2674
SCAF4	Scaf4	-3.55665	0.235958	0.31618
NMT1	Nmt1	-3.55596	0.109032	0.26706
RBM25	Rbm25	-3.55311	0.0287539	0.250685
RT23	Mrps23	-3.55156	0.0433045	0.253496
GALK1	Galk1	-3.54863	0.159107	0.283743
FKBP8	Fkbp8	-3.53069	0.0983009	0.262735
GATM	Gatm	-3.52569	0.0844073	0.260721
MIA40	Chchd4	-3.51447	0.145934	0.276733
UBXN7	Ubxn7	-3.50747	0.0528866	0.253496
VAMP8	Vamp8	-3.49801	0.159357	0.283743
IGBP1	Igbp1	-3.4951	0.189373	0.288522
PMF1	Pmf1	-3.49219	0.306316	0.371979
AR6P1	Arl6ip1	-3.48921	0.106216	0.26706
KPYR	Pklr	-3.48891	0.205009	0.295259
PWP2	Pwp2	-3.48159	0.126882	0.271932
ERLN2	Erlin2	-3.47551	0.212114	0.300213
ILF2	Ilf2	-3.47343	0.0183953	0.250685
P5CR3	Pycr3	-3.46112	0.142543	0.276733
NDUS2	Ndufs2	-3.45227	0.187396	0.287995
DHB4	Hsd17b4	-3.44327	0.0443137	0.253496
NOL7	Nol7	-3.44323	0.174188	0.286187
PGM2	Pgm2	-3.43118	0.0152143	0.250685
S39A7	Slc39a7	-3.43107	0.142813	0.276733
AB1IP	Apbb1ip	-3.41323	0.0548191	0.253496
RAB38	Rab38	-3.37973	0.0949369	0.261782
GSLG1	Glg1	-3.37965	0.375038	0.430865
GCN1	Gcn1	-3.37908	0.20899	0.298009
PAPS1	Papss1	-3.37506	0.0502765	0.253496
PININ	Pnn	-3.37318	0.136796	0.27606
THUM1	Thumpd1	-3.36685	0.0995125	0.263661
LMAN1	Lman1	-3.36477	0.19585	0.290162
LUC7L	Luc7l	-3.36064	0.0704438	0.257034
MOFA1	Mrfap1	-3.35803	0.103755	0.264802
AT1A1	Atp1a1	-3.35576	0.0266224	0.250685
PDIP3	Poldip3	-3.34497	0.147377	0.277349
TBCB	Tbcb	-3.34108	0.173567	0.286187
UBP19	Usp19	-3.33835	0.168938	0.286187
KAP0	Prkar1a	-3.33706	0.0219716	0.250685
RING2	Rnf2	-3.3353	0.218279	0.305232
RBM34	Rbm34	-3.3352	0.227516	0.310122
RPB1	Polr2a	-3.32947	0.0154386	0.250685
PP1G	Ppp1cc	-3.32872	0.120678	0.269626
NVL	Nvl	-3.3264	0.16656	0.286187
CISD2	Cisd2	-3.32333	0.125834	0.27186
TDIF2	Dnttip2	-3.31565	0.0788037	0.257034
DDX52	Ddx52	-3.30565	0.138687	0.27606
PCCA	Pcca	-3.3051	0.147972	0.277951
TCRG1	Tcerg1	-3.29871	0.124151	0.27186
IF4E	Eif4e	-3.28398	0.134073	0.27574
RT22	Mrps22	-3.28199	0.0645777	0.257034
TIM8B	Timm8b	-3.27638	0.218719	0.305655
COPG1	Copg1	-3.26087	0.132201	0.274581
VRK3	Vrk3	-3.25989	0.333588	0.394796
RAE1L	Rae1	-3.25778	0.0782808	0.257034
SELB	Eefsec	-3.25026	0.107027	0.26706
FMNL1	Fmnl1	-3.24249	0.00070588	0.250685
PSMD4	Psmd4	-3.24158	0.174018	0.286187
DD19A	Ddx19a	-3.23074	0.00192561	0.250685
U3IP2	Rrp9	-3.22601	0.243438	0.322851
RTF2	Rtf2	-3.21967	0.075268	0.257034
SYF1	Xab2	-3.21238	0.0882983	0.260721
ASC	Pycard	-3.21007	0.0317097	0.250685
VASP	Vasp	-3.20825	0.307009	0.372412
EXOS3	Exosc3	-3.2001	0.160465	0.284116
FIZ1	Fiz1	-3.19593	0.194027	0.290148
ODPX	Pdhx	-3.19071	0.2216	0.306955
P5CR2	Pycr2	-3.18575	0.0100734	0.250685
AL1A1	Aldh1a1	-3.185	0.0126478	0.250685
RS27L	Rps27l	-3.18317	0.13253	0.274864
NAA50	Naa50	-3.18062	0.123814	0.27186
BASP1	Basp1	-3.18002	0.12952	0.27301
MAP11	Metap1	-3.17631	0.204839	0.295259
SDHB	Sdhb	-3.16742	0.0543588	0.253496
CHRD1	Chordc1	-3.16117	0.0472741	0.253496
HEM2	Alad	-3.15804	0.125764	0.27186
UBE2N	Ube2n	-3.14488	0.176168	0.286187
ZCCHV	Zc3hav1	-3.13166	0.116968	0.2674
THTM	Mpst	-3.12855	0.168312	0.286187
GGH	Ggh	-3.12727	0.09818	0.262735
ERAP1	Erap1	-3.12196	0.117101	0.2674
MECP2	Mecp2	-3.11605	0.135396	0.27606
SBDS	Sbds	-3.10817	0.141248	0.276733
RHOA	Rhoa	-3.10708	0.0525142	0.253496
NSF	Nsf	-3.10295	0.249659	0.326387
CNDP2	Cndp2	-3.10228	0.125927	0.27186
SNF5	Smarcb1	-3.09319	0.0122923	0.250685
TTL12	Ttll12	-3.08753	0.107988	0.26706
SLTM	Sltm	-3.08564	0.137721	0.27606
RT07	Mrps7	-3.08478	0.139672	0.27606
PSB10	Psmb10	-3.08011	0.0933872	0.261373
RM14	Mrpl14	-3.07185	0.227432	0.310122
RM13	Mrpl13	-3.07007	0.109414	0.26706
RRP12	Rrp12	-3.06884	0.0891676	0.260721
PSMG2	Psmg2	-3.06627	0.274684	0.346652
KCD12	Kctd12	-3.06265	0.0247857	0.250685
TR112	Trmt112	-3.0596	0.0161783	0.250685
PRP6	Prpf6	-3.05929	0.115613	0.2674
GSH1	Gclc	-3.05689	0.273359	0.345688
RAB8B	Rab8b	-3.05359	0.0181561	0.250685
ZCHC8	Zcchc8	-3.05348	0.0587451	0.255639
WDR33	Wdr33	-3.04812	0.1365	0.27606
ZC3H4	Zc3h4	-3.04337	0.0346929	0.250685
KCAB2	Kcnab2	-3.03446	0.240713	0.320304
GLYC	Shmt1	-3.03294	0.139792	0.27606
BGAL	Glb1	-3.02641	0.417477	0.472915
LRRF1	Lrrfip1	-3.02598	0.0193427	0.250685
ARM10	Armc10	-3.02576	0.15664	0.282963
IF2G	Eif2s3x	-3.00871	0.144539	0.276733
ARLY	Asl	-3.00757	0.143906	0.276733
CHAP1	Champ1	-2.99609	0.0319631	0.250685
PPIL3	Ppil3	-2.98357	0.152294	0.281993
TXTP	Slc25a1	-2.98032	0.155231	0.282695
GBP4	Gbp4	-2.96654	0.233569	0.314502
LSM8	Lsm8	-2.96528	0.00619841	0.250685
DDX6	Ddx6	-2.96336	0.107034	0.26706
RPB3	Polr2c	-2.96252	0.116966	0.2674
SPCS3	Spcs3	-2.95565	0.142413	0.276733
C19L1	Cwf19l1	-2.95384	0.230648	0.312918
ATRX	Atrx	-2.95128	0.0582164	0.255639
ARL8B	Arl8b	-2.94809	0.195203	0.290148
PAK2	Pak2	-2.94012	0.0916717	0.261373
SMC2	Smc2	-2.93786	0.0656145	0.257034
RPR1B	Rprd1b	-2.93767	0.00720815	0.250685
MYO1G	Myo1g	-2.93646	0.235185	0.315909
MK14	Mapk14	-2.92837	0.127064	0.271932
WBP11	Wbp11	-2.92569	0.0929138	0.261373
TPX2	Tpx2	-2.92356	0.215334	0.303558
STA5A	Stat5a	-2.92262	0.162425	0.285425
CHD4	Chd4	-2.92057	0.0651833	0.257034
HCD2	Hsd17b10	-2.9197	0.121647	0.270259
RU2A	Snrpa1	-2.91625	0.110073	0.26706
CDC73	Cdc73	-2.91565	0.0729548	0.257034
NCF4	Ncf4	-2.91214	0.153407	0.281993
LRCH4	Lrch4	-2.90146	0.144941	0.276733
TPP1	Tpp1	-2.89519	0.0156715	0.250685
MCMBP	Mcmbp	-2.89117	0.110716	0.26706
PSMD9	Psmd9	-2.88712	0.194873	0.290148
NDUC2	Ndufc2	-2.88521	0.112339	0.26706
DRG1	Drg1	-2.88455	0.204249	0.295116
SYMC	Mars	-2.88169	0.263584	0.337089
CATZ	Ctsz	-2.88133	0.0942739	0.261675
SSRA	Ssr1	-2.8752	0.163983	0.286187
RBM14	Rbm14	-2.87453	0.145609	0.276733
MSH6	Msh6	-2.87399	0.256072	0.331032
PTBP3	Ptbp3	-2.8715	0.107587	0.26706
ISOC1	Isoc1	-2.86546	0.133846	0.275529
DOC10	Dock10	-2.86024	0.329351	0.39137
VATF	Atp6v1f	-2.84775	0.00123302	0.250685
SYHC	Hars	-2.84499	0.0868021	0.260721
GLRX1	Glrx	-2.84352	0.135443	0.27606
F120A	FAM120A	-2.84201	0.20518	0.295305
PLPHP	Plpbp	-2.84192	0.126817	0.271932
BOLA1	Bola1	-2.84043	0.149433	0.279791
AN13A	Ankrd13a	-2.8393	0.275369	0.346929
CLPT1	Clptm1	-2.83701	0.161711	0.285184
MIC60	Immt	-2.82828	0.0788942	0.257034
TMX3	Tmx3	-2.81794	0.168349	0.286187
MAZ	Maz	-2.81586	0.190607	0.289368
CETN2	Cetn2	-2.8158	0.112506	0.26706
RT05	Mrps5	-2.81415	0.124992	0.27186
RFC1	Rfc1	-2.81339	0.0444094	0.253496
ETHE1	Ethe1	-2.8097	0.0148435	0.250685
IF4G2	Eif4g2	-2.80913	0.0881002	0.260721
MCES	Rnmt	-2.80779	0.0397507	0.253496
RAD21	Rad21	-2.79982	0.194895	0.290148
VINC	Vcl	-2.79595	0.299964	0.366475
MARE1	Mapre1	-2.79235	0.143728	0.276733
MRT4	Mrto4	-2.79164	0.0759895	0.257034
LSM3	Lsm3	-2.79136	0.158559	0.283232
TMX4	Tmx4	-2.78996	0.147526	0.277394
SYYM	Yars2	-2.7898	0.379569	0.435845
THIKA	Acaa1a	-2.78832	0.0218578	0.250685
CASP7	Casp7	-2.7875	0.103982	0.264802
RHOG	Rhog	-2.78633	0.142907	0.276733
MEMO1	Memo1	-2.77222	0.120005	0.26904
PUM3	Pum3	-2.76934	0.137304	0.27606
EI2BD	Eif2b4	-2.76163	0.203533	0.294849
DDX3X	Ddx3x	-2.75832	0.00695655	0.250685
TOP2B	Top2b	-2.75761	0.0594888	0.256857
EMAL4	Eml4	-2.74333	0.123782	0.27186
DC1I2	Dync1i2	-2.74325	0.0702427	0.257034
CPSF5	Nudt21	-2.74314	0.0686295	0.257034
SRPRB	Srprb	-2.73666	0.0724296	0.257034
PYRG2	Ctps2	-2.7318	0.296407	0.364146
PRC2A	Prrc2a	-2.72877	0.197125	0.290894
NDUAC	Ndufa12	-2.72355	0.131098	0.274321
DHRS1	Dhrs1	-2.7235	0.172273	0.286187
IPYR2	Ppa2	-2.72164	0.0772719	0.257034
RUNX3	Runx3	-2.721	0.125546	0.27186
2020-09-02	Septin2	-2.72001	0.16652	0.286187
UBAP2	Ubap2	-2.71834	0.0690305	0.257034
NDUA6	Ndufa6	-2.7179	0.20209	0.293528
EZRI	Ezr	-2.71535	0.0844111	0.260721
BPHL	Bphl	-2.70828	0.0693313	0.257034
LY6C1	Ly6c1	-2.70784	0.0202645	0.250685
LY6C2	Ly6c2	-2.70784	0.0202645	0.250685
FLII	Flii	-2.6989	0.156553	0.282963
XRN2	Xrn2	-2.69769	0.0204193	0.250685
DYLT1	Dynlt1	-2.69676	0.337652	0.397819
SF3B3	Sf3b3	-2.69437	0.116719	0.2674
RPB2	Polr2b	-2.69246	0.107338	0.26706
SNP23	Snap23	-2.69236	0.153719	0.281993
PLCG2	Plcg2	-2.69161	0.000914691	0.250685
OSTF1	Ostf1	-2.68797	0.0220053	0.250685
DCTN2	Dctn2	-2.6874	0.118514	0.268282
SYYC	Yars	-2.68603	0.108827	0.26706
UBC12	Ube2m	-2.68247	0.0769298	0.257034
UTP11	Utp11	-2.68171	0.246909	0.324379
RPN2	Rpn2	-2.68005	0.126595	0.271932
SMCA4	Smarca4	-2.67978	0.0362285	0.252591
PRAF3	Arl6ip5	-2.67896	0.265538	0.339001
AMPB	Rnpep	-2.67496	0.0289041	0.250685
TLS1	NA	-2.66865	0.15805	0.283007
XRCC1	Xrcc1	-2.66572	0.184091	0.287764
PCP	Prcp	-2.66204	0.0336365	0.250685
LEUK	Spn	-2.66162	0.142366	0.276733
RN213	Rnf213	-2.66012	0.00297614	0.250685
MTNA	Mri1	-2.65938	0.0535882	0.253496
TERF2	Terf2	-2.65896	0.232224	0.313453
HTRA2	Htra2	-2.65848	0.246752	0.324379
YBOX3	Ybx3	-2.65579	0.136349	0.27606
PSMG1	Psmg1	-2.65044	0.0313066	0.250685
DJC11	Dnajc11	-2.64779	0.24898	0.326133
TRM61	Trmt61a	-2.6467	0.129382	0.27301
PFD6	Pfdn6	-2.64543	0.0566373	0.25406
IMA4	Kpna3	-2.64338	0.188625	0.287995
ANXA7	Anxa7	-2.63996	0.0725592	0.257034
NU155	Nup155	-2.63939	0.162564	0.285425
MTAP	Mtap	-2.63654	0.0715355	0.257034
ELNE	Elane	-2.6344	0.0269069	0.250685
SC61B	Sec61b	-2.63165	0.15972	0.283834
GPX4	Gpx4	-2.63001	0.228763	0.311438
SIN3A	Sin3a	-2.62685	0.201291	0.293328
UB2D3	Ube2d3	-2.62643	0.152918	0.281993
HMHA1	Arhgap45	-2.62465	0.072868	0.257034
VPS4B	Vps4b	-2.6228	0.0440213	0.253496
SPCS1	Spcs1	-2.62191	0.31327	0.377387
CHTOP	Chtop	-2.61981	0.0311497	0.250685
PCKGM	Pck2	-2.61906	0.0542169	0.253496
FIS1	Fis1	-2.61872	0.0289665	0.250685
PCNP	Pcnp	-2.61818	0.224156	0.307414
AASD1	Aarsd1	-2.61701	0.249144	0.326154
EIF3H	Eif3h	-2.61593	0.227664	0.310133
RPAP3	Rpap3	-2.61485	0.0584937	0.255639
SORCN	Sri	-2.61402	0.102486	0.264437
API5	Api5	-2.61239	0.0786313	0.257034
PDS5B	Pds5b	-2.6116	0.193427	0.290148
CCAR1	Ccar1	-2.6105	0.0414681	0.253496
NLE1	Nle1	-2.60286	0.299069	0.365786
UBP15	Usp15	-2.60256	0.241302	0.320818
AT1B3	Atp1b3	-2.6015	0.00719025	0.250685
ZO1	Tjp1	-2.59943	0.250031	0.326387
BIN1	Bin1	-2.5987	0.250299	0.326387
TR150	Thrap3	-2.59576	0.0709109	0.257034
CLPP	Clpp	-2.59513	0.131825	0.27449
GSH0	Gclm	-2.59207	0.0981939	0.262735
THOP1	Thop1	-2.58829	0.0139076	0.250685
ARPC4	Arpc4	-2.58382	0.042666	0.253496
SC31A	Sec31a	-2.58219	0.114445	0.2674
HNRPK	Hnrnpk	-2.58067	0.255323	0.330339
RTN3	Rtn3	-2.5769	0.168525	0.286187
SNRPA	Snrpa	-2.57331	0.0711842	0.257034
GABPA	Gabpa	-2.5712	0.138185	0.27606
ACADL	Acadl	-2.5712	0.214371	0.30244
SMC1A	Smc1a	-2.5689	0.0656431	0.257034
CWC27	Cwc27	-2.568	0.157591	0.282963
HTSF1	Htatsf1	-2.56483	0.320699	0.383469
HMGA1	Hmga1	-2.56233	0.252808	0.32862
SFXN1	Sfxn1	-2.55436	0.253355	0.328945
DNJB1	Dnajb1	-2.55333	0.261834	0.335432
NUP93	Nup93	-2.55096	0.0815907	0.260351
VAPA	Vapa	-2.55018	0.145388	0.276733
DENR	Denr	-2.54976	0.129541	0.27301
UCHL3	Uchl3	-2.54296	0.0569383	0.25406
MTA2	Mta2	-2.53952	0.110854	0.26706
RT09	Mrps9	-2.53835	0.166687	0.286187
PFKAL	Pfkl	-2.53162	0.0241808	0.250685
LAMP2	Lamp2	-2.53086	0.108213	0.26706
XPO2	Cse1l	-2.52949	0.0885498	0.260721
TIM8A	Timm8a1	-2.52817	0.0959614	0.262094
CX7A2	Cox7a2	-2.5246	0.153695	0.281993
TMEDA	Tmed10	-2.52401	0.055254	0.253865
RM12	Mrpl12	-2.51833	0.168435	0.286187
IDE	Ide	-2.51485	0.0239415	0.250685
GARS	Gars	-2.51343	0.0813104	0.260351
LSP1	Lsp1	-2.51342	0.114802	0.2674
ARF6	Arf6	-2.51264	0.171889	0.286187
HEM6	Cpox	-2.51219	0.097726	0.262735
SYIM	Iars2	-2.50717	0.201924	0.293478
EXOS2	Exosc2	-2.50561	0.256878	0.33119
GBB2	Gnb2	-2.50326	0.042023	0.253496
CASP1	Casp1	-2.50174	0.235364	0.315958
GBB1	Gnb1	-2.50115	0.00388612	0.250685
AP1B1	Ap1b1	-2.49783	0.176268	0.286187
DCTP1	Dctpp1	-2.49459	0.190753	0.289368
BOLA2	Bola2	-2.49382	0.0587435	0.255639
2020-09-06	Septin6	-2.4929	0.0322163	0.250685
RM16	Mrpl16	-2.49019	0.273194	0.345688
AK1CD	Akr1c13	-2.48733	0.0472362	0.253496
EIF3K	Eif3k	-2.48627	0.118023	0.26792
CDK1	Cdk1	-2.4862	0.130303	0.273574
SNUT1	Sart1	-2.48561	0.0330892	0.250685
HNRLL	Hnrnpll	-2.48444	0.0104721	0.250685
CSK	Csk	-2.48367	0.102758	0.264437
ZC3HF	Zc3h15	-2.48183	0.0209371	0.250685
TBL1R	Tbl1xr1	-2.47796	0.262195	0.335688
YTHD2	Ythdf2	-2.47535	0.159253	0.283743
CRLF3	Crlf3	-2.47455	0.0220387	0.250685
IMPA1	Impa1	-2.47012	0.168981	0.286187
SF3B6	Sf3b6	-2.46974	0.0198776	0.250685
SPRE	Spr	-2.45896	0.224528	0.307414
SYFA	Farsa	-2.4553	0.182496	0.286484
CYB5	Cyb5a	-2.44529	0.183412	0.287311
AMPL	Lap3	-2.44471	0.00714871	0.250685
GCSH	Gcsh	-2.44172	0.256307	0.331032
PYR1	Cad	-2.43836	0.11247	0.26706
DOCK2	Dock2	-2.43673	0.0343076	0.250685
SNUT2	Usp39	-2.43544	0.128263	0.272913
RAGP1	Rangap1	-2.42895	0.0281833	0.250685
SYRC	Rars	-2.42795	0.109893	0.26706
COPE	Cope	-2.42652	0.0200812	0.250685
TTC1	Ttc1	-2.4237	0.0483719	0.253496
SNX5	Snx5	-2.42343	0.0122298	0.250685
SMRC2	Smarcc2	-2.42008	0.090651	0.260721
PDC6I	Pdcd6ip	-2.41972	0.0631541	0.257034
ZN622	Znf622	-2.41422	0.134226	0.275799
RM19	Mrpl19	-2.41122	0.129915	0.273539
ATAD3	Atad3	-2.4105	0.0824337	0.260588
DPOD1	Pold1	-2.4083	0.116907	0.2674
SUN2	Sun2	-2.40804	0.0789253	0.257034
HA11	H2-D1	-2.40279	0.0647694	0.257034
PP4R2	Ppp4r2	-2.40251	0.0905601	0.260721
EXOS5	Exosc5	-2.39247	0.13665	0.27606
RU17	Snrnp70	-2.39077	0.0662165	0.257034
CAPZB	Capzb	-2.38409	0.0560451	0.253865
ARP2	Actr2	-2.3796	0.0827151	0.260588
ZCH18	Zc3h18	-2.37921	0.0284586	0.250685
ACTN1	Actn1	-2.37817	0.155109	0.282695
TPD54	Tpd52l2	-2.37472	0.13139	0.274321
UBQL1	Ubqln1	-2.36468	0.0197503	0.250685
SRP09	Srp9	-2.36156	0.0749734	0.257034
RAB14	Rab14	-2.35658	0.138423	0.27606
ABCF2	Abcf2	-2.35465	0.187566	0.287995
ATOX1	Atox1	-2.35412	0.0865331	0.260721
GRN	Grn	-2.35238	0.176954	0.286187
CCAR2	Ccar2	-2.35181	0.0124628	0.250685
MOT1	Slc16a1	-2.34984	0.141345	0.276733
DHX15	Dhx15	-2.34948	0.185992	0.287995
CLH1	Cltc	-2.34601	0.131923	0.27449
ADA	Ada	-2.34313	0.199442	0.291979
WDR3	Wdr3	-2.34052	0.142193	0.276733
NHP2	Nhp2	-2.3403	0.132939	0.27512
RIR1	Rrm1	-2.33955	0.0916971	0.261373
SLK	Slk	-2.33853	0.209545	0.298009
ELOB	Elob	-2.33765	0.186444	0.287995
RFC2	Rfc2	-2.33604	0.0676807	0.257034
CSRP1	Csrp1	-2.33401	0.167907	0.286187
THUM3	Thumpd3	-2.33285	0.182439	0.286484
COPB	Copb1	-2.33167	0.0248171	0.250685
SSRD	Ssr4	-2.32412	0.0273257	0.250685
TYY1	Yy1	-2.31945	0.146675	0.276733
ODP2	Dlat	-2.31475	0.0680044	0.257034
MYG1	Myg1	-2.31469	0.00350996	0.250685
NAT10	Nat10	-2.31179	0.0547015	0.253496
TPM4	Tpm4	-2.31064	0.372334	0.428426
ALBU	Alb	-2.30972	0.219382	0.306102
SUMO1	Sumo1	-2.30601	0.160631	0.284184
IF5	Eif5	-2.30601	0.0126209	0.250685
RM22	Mrpl22	-2.30577	0.166784	0.286187
GRB2	Grb2	-2.30454	0.10006	0.263827
CPSF6	Cpsf6	-2.30248	0.125591	0.27186
ATAD1	Atad1	-2.30128	0.19393	0.290148
THIM	Acaa2	-2.30065	0.0197424	0.250685
NDUAD	Ndufa13	-2.29801	0.156033	0.282963
TECR	Tecr	-2.2971	0.159921	0.283834
IQGA1	Iqgap1	-2.29517	0.0346999	0.250685
TSR1	Tsr1	-2.29416	0.180127	0.286187
ARPC5	Arpc5	-2.29156	0.119504	0.268731
SF3B5	Sf3b5	-2.29149	0.210121	0.298154
CD34	Cd34	-2.28704	0.0300057	0.250685
RS29	Rps29	-2.28672	0.268803	0.341901
STK26	Stk26	-2.28465	0.0583489	0.255639
NGP	Ngp	-2.28447	0.180752	0.286187
NAMPT	Nampt	-2.28129	0.0581	0.255639
FCL	Tsta3	-2.28116	0.0641066	0.257034
MNDAL	Mndal	-2.27907	0.0541596	0.253496
IF4A1	Eif4a1	-2.27782	0.1293	0.27301
COPB2	Copb2	-2.27561	0.0505159	0.253496
PRDX5	Prdx5	-2.27542	0.0392607	0.253496
ELF1	Elf1	-2.27411	0.275827	0.347134
TOP1	Top1	-2.27366	0.143376	0.276733
EIF3A	Eif3a	-2.27356	0.143904	0.276733
UB2V1	Ube2v1	-2.27248	0.146585	0.276733
PEPD	Pepd	-2.27233	0.0903476	0.260721
PFD2	Pfdn2	-2.27208	0.178398	0.286187
CMC1	Slc25a12	-2.26588	0.313057	0.377387
ANXA5	Anxa5	-2.2647	0.0822038	0.260488
SPTB2	Sptbn1	-2.26328	0.0013563	0.250685
AP2M1	Ap2m1	-2.26216	0.174085	0.286187
NDUA8	Ndufa8	-2.2555	0.0372032	0.252591
TCOF	Tcof1	-2.25496	0.0984016	0.262735
SHIP1	Inpp5d	-2.25351	0.175018	0.286187
TETN	Clec3b	-2.25233	0.386104	0.442889
PQBP1	Pqbp1	-2.24946	0.133276	0.275121
PP1A	Ppp1ca	-2.24588	0.18855	0.287995
PUF60	Puf60	-2.24587	0.0289334	0.250685
DBNL	Dbnl	-2.24545	0.00210087	0.250685
MAOM	Me2	-2.2448	0.110929	0.26706
RAB7A	Rab7a	-2.24424	0.0760314	0.257034
TIM9	Timm9	-2.24316	0.191072	0.289368
EIF2A	Eif2a	-2.23802	0.194669	0.290148
UMPS	Umps	-2.23699	0.102934	0.264437
I2BP1	Irf2bp1	-2.23422	0.208263	0.298009
FEN1	Fen1	-2.23161	0.0481881	0.253496
TFE2	Tcf3	-2.23067	0.279529	0.35
SNX2	Snx2	-2.22674	0.219854	0.306102
STRAP	Strap	-2.22488	0.0450957	0.253496
AKAP8	Akap8	-2.22263	0.187044	0.287995
RAC2	Rac2	-2.2212	0.168509	0.286187
ACSL5	Acsl5	-2.22117	0.273087	0.345688
HXK1	Hk1	-2.21701	0.00696893	0.250685
CPSF1	Cpsf1	-2.21676	0.168697	0.286187
CAND1	Cand1	-2.21405	0.0687364	0.257034
HCFC1	Hcfc1	-2.2131	0.0318239	0.250685
GNAI2	Gnai2	-2.20239	0.0492459	0.253496
FKBP5	Fkbp5	-2.19809	0.032133	0.250685
ITB1	Itgb1	-2.19727	0.0377461	0.252591
TXD17	Txndc17	-2.19396	0.0738167	0.257034
2020-09-09	Septin9	-2.19387	0.00941354	0.250685
KCY	Cmpk1	-2.19377	0.0291681	0.250685
GLU2B	Prkcsh	-2.19354	0.0791893	0.257034
SPS1	Sephs1	-2.19239	0.0185894	0.250685
RPB11	Polr2j	-2.18907	0.176078	0.286187
SPEE	Srm	-2.18349	0.0200395	0.250685
MARE2	Mapre2	-2.18048	0.126699	0.271932
CPNE2	Cpne2	-2.17879	0.137632	0.27606
MK01	Mapk1	-2.17808	0.14661	0.276733
NNRE	Naxe	-2.17206	0.0547088	0.253496
COR1C	Coro1c	-2.17018	0.0499862	0.253496
TXLNA	Txlna	-2.16883	0.482809	0.533111
MBNL1	Mbnl1	-2.16843	0.113524	0.26706
SAP	Psap	-2.16718	0.1516	0.281707
AT131	Atp13a1	-2.16653	0.329864	0.391558
VDAC3	Vdac3	-2.16417	0.0954943	0.261782
IMA5	Kpna1	-2.16274	0.180848	0.286187
IMA7	Kpna6	-2.16274	0.180848	0.286187
ARHG2	Arhgef2	-2.1627	0.106709	0.26706
LASP1	Lasp1	-2.16107	0.135786	0.27606
CASP3	Casp3	-2.15955	0.0679548	0.257034
ARP3	Actr3	-2.15945	0.0172838	0.250685
PURA1	Adssl1	-2.15882	0.067359	0.257034
TGTP1	Tgtp1	-2.15875	0.113576	0.26706
TGTP2	Tgtp2	-2.15875	0.113576	0.26706
HNRH2	Hnrnph2	-2.15596	0.191518	0.289368
PGP	Pgp	-2.1556	0.123069	0.271782
ILKAP	Ilkap	-2.15464	0.248887	0.326133
RAB8A	Rab8a	-2.15081	0.175333	0.286187
U5S1	Eftud2	-2.15054	0.0146833	0.250685
CTBP1	Ctbp1	-2.14702	0.211508	0.299738
MGN	Magoh	-2.14679	0.284386	0.354084
MGN2	Magohb	-2.14679	0.284386	0.354084
I2BP2	Irf2bp2	-2.14548	0.0753975	0.257034
NUP54	Nup54	-2.14488	0.199297	0.29196
SP110	Sp110	-2.14465	0.0964653	0.262735
IL16	Il16	-2.14427	0.222457	0.306955
CTR9	Ctr9	-2.14265	0.294577	0.363503
DPY30	Dpy30	-2.14237	0.032077	0.250685
RBM42	Rbm42	-2.14001	0.216267	0.303954
CUX1	Cux1	-2.13951	0.270707	0.344014
CORO7	Coro7	-2.13519	0.0217089	0.250685
PR40A	Prpf40a	-2.13504	0.0762036	0.257034
SMCA5	Smarca5	-2.13364	0.0895375	0.260721
NUP62	Nup62	-2.13095	0.0156932	0.250685
HYPK	Hypk	-2.12744	0.407941	0.463142
THIL	Acat1	-2.12607	0.0484789	0.253496
DHPR	Qdpr	-2.1225	0.03808	0.253496
INO1	Isyna1	-2.12222	0.00418379	0.250685
RAB5C	Rab5c	-2.11915	0.015985	0.250685
PSA3	Psma3	-2.1167	0.0774171	0.257034
NDUB9	Ndufb9	-2.11612	0.19255	0.290148
TRA2A	Tra2a	-2.1146	0.486269	0.536398
ESTD	Esd	-2.11432	0.00271107	0.250685
CDK6	Cdk6	-2.11418	0.0614943	0.257034
ACLY	Acly	-2.10994	0.195882	0.290162
ELMO1	Elmo1	-2.10922	0.0401285	0.253496
LC7L3	Luc7l3	-2.10854	0.0513541	0.253496
EIF3C	Eif3c	-2.10822	0.102078	0.264437
SRRT	Srrt	-2.10709	0.0535817	0.253496
SAMN1	Samsn1	-2.10575	0.383774	0.440445
SERC	Psat1	-2.10131	0.16729	0.286187
PHB	Phb	-2.09903	0.0217437	0.250685
AIFM1	Aifm1	-2.09644	0.0319326	0.250685
PA1B2	Pafah1b2	-2.09478	0.034745	0.250685
GSTO1	Gsto1	-2.09422	0.0145765	0.250685
DDX17	Ddx17	-2.09167	0.0295708	0.250685
WDR46	Wdr46	-2.09153	0.0372395	0.252591
SRSF9	Srsf9	-2.09097	0.104128	0.264802
PSMD6	Psmd6	-2.09083	0.158426	0.283223
F241A	Fam241a	-2.08872	0.198365	0.291375
JUPI2	Jpt2	-2.08865	0.237926	0.318433
NUCB1	Nucb1	-2.08736	0.0309734	0.250685
RINI	Rnh1	-2.08675	0.0469553	0.253496
SNX3	Snx3	-2.08665	0.0890313	0.260721
PRTN3	Prtn3	-2.08198	0.0932195	0.261373
RTCB	Rtcb	-2.08091	0.0236409	0.250685
EIF3L	Eif3l	-2.08062	0.0622005	0.257034
CATD	Ctsd	-2.08028	0.0324606	0.250685
NT5C	Nt5c	-2.08027	0.09145	0.261373
MLEC	Mlec	-2.0801	0.182528	0.286484
HMGN5	Hmgn5	-2.0801	0.195571	0.290148
FMR1	Fmr1	-2.07913	0.198873	0.291531
SNR40	Snrnp40	-2.07722	0.142811	0.276733
DDX42	Ddx42	-2.0769	0.0280587	0.250685
GTF2I	Gtf2i	-2.0763	0.0127609	0.250685
PSB4	Psmb4	-2.07571	0.0430636	0.253496
APEH	Apeh	-2.07536	0.161707	0.285184
PP2AA	Ppp2ca	-2.07389	0.170248	0.286187
ATPK	Atp5mf	-2.07382	0.274833	0.346652
HA1B	H2-K1	-2.0735	0.00865267	0.250685
SYFB	Farsb	-2.07263	0.136373	0.27606
BAZ1A	Baz1a	-2.07241	0.107968	0.26706
PYGL	Pygl	-2.06941	0.0661122	0.257034
GNL3	Gnl3	-2.06932	0.106799	0.26706
MSRA	Msra	-2.06886	0.351076	0.408635
TOX4	Tox4	-2.06837	0.297373	0.364863
IPO7	Ipo7	-2.06739	0.155323	0.282695
LIS1	Pafah1b1	-2.06652	0.164327	0.286187
EHD1	Ehd1	-2.06504	0.131402	0.274321
IPYR	Ppa1	-2.06379	0.0773381	0.257034
BYST	Bysl	-2.06322	0.287939	0.357102
SF3A1	Sf3a1	-2.06265	0.00612518	0.250685
IF4G1	Eif4g1	-2.06244	0.14172	0.276733
SGT1	Sugt1	-2.05666	0.199652	0.29199
IF2P	Eif5b	-2.05656	0.180221	0.286187
ARHG1	Arhgef1	-2.05615	0.178561	0.286187
CPNE1	Cpne1	-2.0559	0.142179	0.276733
DYR	Dhfr	-2.05492	0.0545135	0.253496
KIF4	Kif4	-2.0525	0.273093	0.345688
ERP44	Erp44	-2.05236	0.00347474	0.250685
PNPH	Pnp	-2.05072	0.0256141	0.250685
2ABA	Ppp2r2a	-2.04983	0.0702683	0.257034
CAH1	Ca1	-2.04807	0.0836727	0.260721
HNRH1	Hnrnph1	-2.04765	0.0121061	0.250685
NSF1C	Nsfl1c	-2.04642	0.119834	0.268929
NP1L4	Nap1l4	-2.04406	0.0199706	0.250685
FNBP1	Fnbp1	-2.04396	0.0426359	0.253496
EM55	Mpp1	-2.0439	0.297642	0.364863
ACSF2	Acsf2	-2.04148	0.0128676	0.250685
NDUS8	Ndufs8	-2.04029	0.0711861	0.257034
UBP7	Usp7	-2.03878	0.101033	0.264437
KTHY	Dtymk	-2.03874	0.121825	0.270382
TP8L2	Tnfaip8l2	-2.03528	0.309635	0.374507
RBP2	Ranbp2	-2.03216	0.0466549	0.253496
MDHC	Mdh1	-2.03091	0.17013	0.286187
DYHC1	Dync1h1	-2.02803	0.00560138	0.250685
GSTM1	Gstm1	-2.02503	0.00650328	0.250685
ETFB	Etfb	-2.022	0.117057	0.2674
IDH3A	Idh3a	-2.02196	0.0326749	0.250685
PRD16	Prdm16	-2.0213	0.224697	0.307414
TAP1	Tap1	-2.02062	0.0299232	0.250685
SCOT1	Oxct1	-2.01913	0.0463576	0.253496
IMDH2	Impdh2	-2.01902	0.0933968	0.261373
ABRAL	Abracl	-2.01797	0.0238383	0.250685
PSB2	Psmb2	-2.01732	0.102349	0.264437
COX20	Cox20	-2.0142	0.166511	0.286187
IDHG1	Idh3g	-2.01364	0.0235269	0.250685
NCPR	Por	-2.01279	0.0131466	0.250685
SAP3	Gm2a	-2.01186	0.0782596	0.257034
HPF1	Hpf1	-2.00873	0.27124	0.344494
DHE3	Glud1	-2.00773	0.0108837	0.250685
SGTA	Sgta	-2.00573	0.0656225	0.257034
WASP	Was	-2.00548	0.346819	0.405171
ELOC	Eloc	-2.00357	0.0613266	0.257034
PIPNA	Pitpna	-1.9978	0.00912577	0.250685
OTUD4	Otud4	-1.99333	0.238856	0.3194
RSU1	Rsu1	-1.98668	0.0705343	0.257034
TMOD3	Tmod3	-1.9865	0.183228	0.287226
BCLF1	Bclaf1	-1.98525	0.0249711	0.250685
HNRL1	Hnrnpul1	-1.98462	0.0365187	0.252591
ASNA	Asna1	-1.98334	0.36369	0.421105
ATP5L	Atp5mg	-1.98274	0.168033	0.286187
AL9A1	Aldh9a1	-1.98062	0.0431091	0.253496
CHERP	Cherp	-1.97999	0.0489479	0.253496
H11	Hist1h1a	-1.97963	0.0858958	0.260721
MTPN	Mtpn	-1.97681	0.013522	0.250685
ACADV	Acadvl	-1.97559	0.181179	0.286187
GTPB1	Gtpbp1	-1.97448	0.223265	0.307414
DDI2	Ddi2	-1.96948	0.090677	0.260721
PO210	Nup210	-1.96885	0.0657282	0.257034
B2L13	Bcl2l13	-1.96763	0.10066	0.264174
NIP7	Nip7	-1.96727	0.0853898	0.260721
SPT5H	Supt5h	-1.9672	0.224268	0.307414
SYSC	Sars	-1.96687	0.0147329	0.250685
PSME3	Psme3	-1.96605	0.037302	0.252591
LC7L2	Luc7l2	-1.96533	0.0314601	0.250685
LEG9	Lgals9	-1.96432	0.0571345	0.254122
RNH2B	Rnaseh2b	-1.96384	0.352185	0.409496
NOP2	Nop2	-1.9636	0.130277	0.273574
ARPC2	Arpc2	-1.96338	0.00341858	0.250685
LG3BP	Lgals3bp	-1.96241	0.0435262	0.253496
NHRF1	Slc9a3r1	-1.96235	0.206475	0.29659
IF4A3	Eif4a3	-1.96209	0.101127	0.264437
QCR1	Uqcrc1	-1.96114	0.0890789	0.260721
NDUS3	Ndufs3	-1.95959	0.22288	0.307206
SMHD1	Smchd1	-1.95517	0.0719457	0.257034
VIGLN	Hdlbp	-1.95331	0.0813586	0.260351
TIM50	Timm50	-1.95254	0.0545242	0.253496
PMM2	Pmm2	-1.9518	0.502777	0.551039
CSK21	Csnk2a1	-1.94622	0.101219	0.264437
IMA1	Kpna2	-1.94548	0.176109	0.286187
LRC47	Lrrc47	-1.94508	0.0432854	0.253496
RSMB	Snrpb	-1.94505	0.22387	0.307414
STXB2	Stxbp2	-1.94451	0.221408	0.306955
FA49B	Fam49b	-1.94439	0.15761	0.282963
RACK1	Rack1	-1.93739	0.0619293	0.257034
ECM29	Ecpas	-1.93611	0.00814707	0.250685
NPC2	Npc2	-1.93479	0.207463	0.297809
PURA2	Adss	-1.93278	0.0770118	0.257034
CPZIP	Rcsd1	-1.93243	0.326906	0.38909
LGUL	Glo1	-1.93235	0.0434061	0.253496
PREP	Pitrm1	-1.93214	0.138726	0.27606
DPOA2	Pola2	-1.93164	0.0489089	0.253496
CY1	Cyc1	-1.931	0.134599	0.27606
AN32B	Anp32b	-1.9295	0.124649	0.27186
DHSO	Sord	-1.92789	0.0304426	0.250685
PRG2	Prg2	-1.92572	0.217576	0.304634
MCA3	Eef1e1	-1.92395	0.437715	0.491902
PHB2	Phb2	-1.92277	0.0240263	0.250685
HSDL2	Hsdl2	-1.92238	0.205015	0.295259
KSYK	Syk	-1.92073	0.185654	0.287995
ADK	Adk	-1.91467	0.055395	0.253865
ADT1	Slc25a4	-1.9115	0.194807	0.290148
NDUS1	Ndufs1	-1.90328	0.209271	0.298009
NUDC	Nudc	-1.9024	0.133468	0.275263
NC2B	Dr1	-1.90158	0.138412	0.27606
2AAA	Ppp2r1a	-1.89939	0.134829	0.27606
H2B3A	Hist3h2ba	-1.89445	0.0902429	0.260721
H2B3B	Hist3h2bb	-1.89445	0.0902429	0.260721
RAB10	Rab10	-1.89435	0.0341231	0.250685
6PGL	Pgls	-1.89406	0.00959395	0.250685
RL13A	Rpl13a	-1.89311	0.187615	0.287995
PUS7	Pus7	-1.88961	0.0671391	0.257034
CUL4B	Cul4b	-1.88732	0.108749	0.26706
BT3L4	Btf3l4	-1.88602	0.266157	0.339288
DNJC7	Dnajc7	-1.88484	0.345345	0.404301
SH3L1	Sh3bgrl	-1.88428	0.00795026	0.250685
NH2L1	Snu13	-1.88389	0.168165	0.286187
NOP10	Nop10	-1.88169	0.231786	0.313434
SUCB2	Suclg2	-1.8809	0.0327672	0.250685
COX41	Cox4i1	-1.87962	0.196958	0.290894
PHP14	Phpt1	-1.87928	0.067067	0.257034
PRPS1	Prps1	-1.87921	0.0696749	0.257034
F107B	Fam107b	-1.87658	0.214224	0.302425
NELFB	Nelfb	-1.87399	0.21039	0.298344
NUCKS	Nucks1	-1.87391	0.207986	0.298009
G6PD1	G6pdx	-1.87325	0.0183896	0.250685
SRP68	Srp68	-1.87254	0.122357	0.271293
RHG01	Arhgap1	-1.86898	0.164504	0.286187
UHRF1	Uhrf1	-1.86727	0.0507587	0.253496
TOM20	Tomm20	-1.86645	0.0214891	0.250685
CENPV	Cenpv	-1.86589	0.124334	0.27186
CAP1	Cap1	-1.86393	0.0494342	0.253496
CNPY2	Cnpy2	-1.86317	0.084199	0.260721
RS21	Rps21	-1.85712	0.0617224	0.257034
SP3	Sp3	-1.85534	0.0891187	0.260721
ANM5	Prmt5	-1.8552	0.152923	0.281993
DDX46	Ddx46	-1.85479	0.0869215	0.260721
RL28	Rpl28	-1.8525	0.054556	0.253496
PP1RA	Ppp1r10	-1.85216	0.250353	0.326387
TCEA1	Tcea1	-1.84995	0.0825386	0.260588
HPRT	Hprt1	-1.84879	0.0153707	0.250685
TCPG	Cct3	-1.84069	0.0413531	0.253496
AMRP	Lrpap1	-1.83846	0.110339	0.26706
TIM13	Timm13	-1.83807	0.204079	0.295062
NC2A	Drap1	-1.83697	0.0199958	0.250685
DYL1	Dynll1	-1.83681	0.156242	0.282963
PSD11	Psmd11	-1.83518	0.198298	0.291375
FRIL1	Ftl1	-1.8337	0.291026	0.359522
FRIL2	Ftl2	-1.8337	0.291026	0.359522
EI3JA	Eif3j1	-1.83342	0.113439	0.26706
MAP2	Metap2	-1.8302	0.0189992	0.250685
MAT2B	Mat2b	-1.82911	0.0555465	0.253865
SYK	Kars	-1.82904	0.0290929	0.250685
FRG1	Frg1	-1.82728	0.107365	0.26706
PSMD3	Psmd3	-1.82723	0.332035	0.393503
3HIDH	Hibadh	-1.8265	0.0493425	0.253496
SPTN1	Sptan1	-1.82463	0.0129561	0.250685
MIC19	Chchd3	-1.82453	0.216449	0.304017
4F2	Slc3a2	-1.82418	0.00635692	0.250685
PRRC1	Prrc1	-1.82255	0.431041	0.485387
NOP58	Nop58	-1.82175	0.115234	0.2674
UBR7	Ubr7	-1.81987	0.316643	0.379937
APT	Aprt	-1.81788	0.103362	0.264802
1433F	Ywhah	-1.81712	0.0143279	0.250685
PRS10	Psmc6	-1.81708	0.0181618	0.250685
VAT1	Vat1	-1.81315	0.143857	0.276733
SYQ	Qars	-1.81212	0.0125287	0.250685
LMNB1	Lmnb1	-1.80734	0.0582525	0.255639
DDB1	Ddb1	-1.80732	0.0793731	0.257034
ECHM	Echs1	-1.80336	0.092129	0.261373
RALY	Raly	-1.80207	0.169514	0.286187
SARNP	Sarnp	-1.7975	0.112985	0.26706
UGGG1	Uggt1	-1.79428	0.0664384	0.257034
COPA	Copa	-1.79413	0.139466	0.27606
EXOS6	Exosc6	-1.79369	0.34786	0.405745
RL18	Rpl18	-1.791	0.0983433	0.262735
RS15A	Rps15a	-1.78966	0.0497377	0.253496
CPSF2	Cpsf2	-1.78893	0.09269	0.261373
NUMA1	Numa1	-1.78739	0.025802	0.250685
TCPQ	Cct8	-1.78666	0.138441	0.27606
TRXR1	Txnrd1	-1.78471	0.0372332	0.252591
RNH2C	Rnaseh2c	-1.78417	0.161052	0.284475
TYB4	Tmsb4x	-1.78359	0.221698	0.306955
IPO9	Ipo9	-1.78145	0.278915	0.349433
RMXL1	Rbmxl1	-1.78095	0.0757663	0.257034
EPN4	Clint1	-1.78061	0.208504	0.298009
ATLA3	Atl3	-1.77964	0.19466	0.290148
DNMT1	Dnmt1	-1.77881	0.0454466	0.253496
FAS	Fasn	-1.77776	0.029369	0.250685
RL7	Rpl7	-1.77717	0.143126	0.276733
DDX1	Ddx1	-1.77612	0.00337313	0.250685
NOP56	Nop56	-1.77538	0.195364	0.290148
PARVG	Parvg	-1.77393	0.177663	0.286187
HP1B3	Hp1bp3	-1.76974	0.0422456	0.253496
ABCE1	Abce1	-1.76953	0.131397	0.274321
DEK	Dek	-1.76723	0.0886715	0.260721
RM49	Mrpl49	-1.76719	0.0849222	0.260721
IF2B	Eif2s2	-1.76644	0.125399	0.27186
DIAP1	Diaph1	-1.76529	0.0137868	0.250685
BTK	Btk	-1.76397	0.188659	0.287995
MOES	Msn	-1.7639	0.0121221	0.250685
ELAV1	Elavl1	-1.76283	0.078321	0.257034
CAF1B	Chaf1b	-1.76225	0.352168	0.409496
CELF2	Celf2	-1.76102	0.0106584	0.250685
CPIN1	Ciapin1	-1.76094	0.0489759	0.253496
RBM15	Rbm15	-1.75876	0.0724556	0.257034
RPN1	Rpn1	-1.75777	0.0585373	0.255639
PUR6	Paics	-1.75685	0.0432812	0.253496
KI67	Mki67	-1.75591	0.131241	0.274321
IMB1	Kpnb1	-1.75543	0.0249459	0.250685
ARPC3	Arpc3	-1.75483	0.0134367	0.250685
PRS4	Psmc1	-1.75476	0.00763864	0.250685
PTH2	Ptrh2	-1.74916	0.00666218	0.250685
IF2A	Eif2s1	-1.74792	0.0427809	0.253496
KS6A1	Rps6ka1	-1.74499	0.345309	0.404301
RCC2	Rcc2	-1.74424	0.0163901	0.250685
CLCA	Clta	-1.74297	0.239233	0.31941
RT15	Mrps15	-1.7416	0.0485621	0.253496
HIBCH	Hibch	-1.73987	0.0585784	0.255639
HS105	Hsph1	-1.73775	0.0186192	0.250685
IPO5	Ipo5	-1.73744	0.0953861	0.261782
PTN6	Ptpn6	-1.73714	0.012348	0.250685
CTCF	Ctcf	-1.73526	0.180662	0.286187
SRRM2	Srrm2	-1.73326	0.12558	0.27186
ERF1	Etf1	-1.73282	0.117424	0.267533
UBC9	Ube2i	-1.73209	0.0451547	0.253496
CAPR1	Caprin1	-1.73088	0.0717619	0.257034
EDF1	Edf1	-1.72904	0.186226	0.287995
MBD3	Mbd3	-1.72833	0.155776	0.282963
PIPNB	Pitpnb	-1.72743	0.160259	0.284116
RLA0	Rplp0	-1.72733	0.119234	0.268398
ODPB	Pdhb	-1.72488	0.0223026	0.250685
PUR4	Pfas	-1.72364	0.0696148	0.257034
HMOX2	Hmox2	-1.72152	0.146259	0.276733
RS9	Rps9	-1.72005	0.181888	0.286187
SYLC	Lars	-1.71825	0.157829	0.283007
VATG1	Atp6v1g1	-1.71659	0.283693	0.353618
RAB21	Rab21	-1.71511	0.316596	0.379937
TALDO	Taldo1	-1.71493	0.0887497	0.260721
FPPS	Fdps	-1.71457	0.432331	0.486592
EIF3F	Eif3f	-1.71398	0.153582	0.281993
SERA	Phgdh	-1.71131	0.198635	0.291375
UBP4	Usp4	-1.71106	0.156552	0.282963
PSIP1	Psip1	-1.70837	0.049197	0.253496
ATP5I	Atp5me	-1.70556	0.202866	0.294076
BOP1	Bop1	-1.70419	0.157642	0.282963
SIAS	Nans	-1.70415	0.0518378	0.253496
NACA	Naca	-1.70354	0.0790552	0.257034
NACAM	Naca	-1.70354	0.0790552	0.257034
MAP1S	Map1s	-1.70327	0.425566	0.480198
TCPD	Cct4	-1.70109	0.0921246	0.261373
LKHA4	Lta4h	-1.69897	0.132866	0.27512
CDV3	Cdv3	-1.69771	0.239704	0.319845
PML	Pml	-1.69714	0.532931	0.578301
PPIB	Ppib	-1.69577	0.0209196	0.250685
SYMPK	Sympk	-1.69569	0.0987252	0.26282
PP1R7	Ppp1r7	-1.69117	0.113109	0.26706
LAP2A	Tmpo	-1.69082	0.00434267	0.250685
HMGB2	Hmgb2	-1.68931	0.0979721	0.262735
FLNA	Flna	-1.68888	0.0391325	0.253496
RFC4	Rfc4	-1.6871	0.0705238	0.257034
GUAA	Gmps	-1.685	0.0322373	0.250685
ML12B	Myl12b	-1.68272	0.0118435	0.250685
SART3	Sart3	-1.68121	0.0258935	0.250685
RUVB2	Ruvbl2	-1.68019	0.025285	0.250685
WBP2	Wbp2	-1.67953	0.361039	0.418472
RD23B	Rad23b	-1.6795	0.0984516	0.262735
DDX18	Ddx18	-1.67905	0.087228	0.260721
ANX11	Anxa11	-1.67882	0.147269	0.277349
RS5	Rps5	-1.67823	0.0774922	0.257034
ARF1	Arf1	-1.67472	0.244805	0.323169
ARF3	Arf3	-1.67472	0.244805	0.323169
RL34	Rpl34	-1.67451	0.229624	0.312035
QCR2	Uqcrc2	-1.67388	0.026798	0.250685
PSB8	Psmb8	-1.67311	0.172217	0.286187
ESYT1	Esyt1	-1.66901	0.0440483	0.253496
COR1B	Coro1b	-1.66762	0.0476759	0.253496
FUBP1	Fubp1	-1.66367	0.109332	0.26706
T2FA	Gtf2f1	-1.66345	0.195451	0.290148
RS16	Rps16	-1.66212	0.196889	0.290894
SMCE1	Smarce1	-1.66178	0.164939	0.286187
DCPS	Dcps	-1.66135	0.0248505	0.250685
BZW1	Bzw1	-1.66084	0.122875	0.271782
PCY1A	Pcyt1a	-1.66069	0.346308	0.405001
PSB1	Psmb1	-1.66	0.0041005	0.250685
LYAR	Lyar	-1.65989	0.0893124	0.260721
AAKG2	Prkag2	-1.65978	0.245917	0.323845
ENPL	Hsp90b1	-1.65525	0.0405558	0.253496
OAT	Oat	-1.65167	0.00212072	0.250685
PRS8	Psmc5	-1.65032	0.0336848	0.250685
NDUB4	Ndufb4	-1.64732	0.0195727	0.250685
STMN1	Stmn1	-1.64555	0.0984212	0.262735
PPAC	Acp1	-1.64496	0.14528	0.276733
EF1D	Eef1d	-1.64442	0.22123	0.306955
SBP1	Selenbp1	-1.64433	0.0351194	0.251722
UBF1	Ubtf	-1.64279	0.0473325	0.253496
PSA6	Psma6	-1.64239	0.0434603	0.253496
NCBP1	Ncbp1	-1.64072	0.126435	0.271932
APEX1	Apex1	-1.63989	0.0723291	0.257034
HAP28	Pdap1	-1.63787	0.282966	0.353109
RS3	Rps3	-1.63548	0.0485354	0.253496
TEBP	Ptges3	-1.63462	0.0345963	0.250685
PDIA4	Pdia4	-1.63387	0.0605956	0.257034
SPF30	Smndc1	-1.63368	0.265517	0.339001
SMRD2	Smarcd2	-1.63269	0.00982333	0.250685
MYH7	Myh7	-1.63233	0.249746	0.326387
DCNL1	Dcun1d1	-1.62949	0.0193502	0.250685
UBP2L	Ubap2l	-1.62748	0.0727936	0.257034
RS25	Rps25	-1.62732	0.240447	0.320304
EFTU	Tufm	-1.62685	0.154275	0.28218
FUMH	Fh	-1.62534	0.0230447	0.250685
SUCA	Suclg1	-1.61808	0.0971268	0.262735
GAR1	Gar1	-1.61731	0.0793398	0.257034
DNJC9	Dnajc9	-1.61695	0.0217774	0.250685
RL27A	Rpl27a	-1.61414	0.230642	0.312918
ABCF1	Abcf1	-1.6118	0.0374403	0.252591
NDUBA	Ndufb10	-1.61168	0.025607	0.250685
RS27	Rps27	-1.61159	0.233402	0.314468
FKBP3	Fkbp3	-1.61104	0.0322242	0.250685
TPRKB	Tprkb	-1.60948	0.455606	0.50712
HCLS1	Hcls1	-1.60914	0.0821599	0.260488
CAZA2	Capza2	-1.60913	0.0225877	0.250685
RTRAF	RTRAF	-1.60681	0.125924	0.27186
SAS10	Utp3	-1.60667	0.117014	0.2674
GRPE1	Grpel1	-1.60576	0.222009	0.306955
PABP1	Pabpc1	-1.60041	0.0640636	0.257034
COX6C	Cox6c	-1.59989	0.21208	0.300213
ACOC	Aco1	-1.59914	0.247124	0.324469
PSMD1	Psmd1	-1.59832	0.0736003	0.257034
SYEP	Eprs	-1.59815	0.0414069	0.253496
TCPA	Tcp1	-1.59802	0.0107816	0.250685
RADI	Rdx	-1.59663	0.00730476	0.250685
FUBP2	Khsrp	-1.59616	0.137444	0.27606
PTPA	Ptpa	-1.59582	0.159487	0.283745
RPAC1	Polr1c	-1.59326	0.0684849	0.257034
PERE	Epx	-1.59303	0.231302	0.312971
RS18	Rps18	-1.58651	0.089047	0.260721
ATPD	Atp5f1d	-1.58601	0.015306	0.250685
PPIH	Ppih	-1.58561	0.16989	0.286187
TXNL1	Txnl1	-1.58488	0.115259	0.2674
PUR9	Atic	-1.58383	0.0398963	0.253496
SKP1	Skp1	-1.58382	0.00502404	0.250685
PLAC8	Plac8	-1.58267	0.127241	0.272046
RPAB1	Polr2e	-1.58149	0.0653427	0.257034
SRRM1	Srrm1	-1.58083	0.153805	0.281993
ACINU	Acin1	-1.57813	0.0113245	0.250685
ZN207	Znf207	-1.57698	0.193586	0.290148
MSH2	Msh2	-1.57632	0.0280517	0.250685
VDAC2	Vdac2	-1.57603	0.00905691	0.250685
TCPH	Cct7	-1.5749	0.010392	0.250685
RL13	Rpl13	-1.57459	0.231065	0.312971
P5CS	Aldh18a1	-1.57378	0.140288	0.276457
SODM	Sod2	-1.5707	0.274459	0.346652
PGAM1	Pgam1	-1.56951	0.00684175	0.250685
PLEC	Plec	-1.56875	0.129121	0.27301
WDR5	Wdr5	-1.56689	0.00736434	0.250685
ERH	Erh	-1.56547	0.238984	0.3194
PDCD5	Pdcd5	-1.5654	0.0286732	0.250685
RL32	Rpl32	-1.56438	0.223778	0.307414
RL37A	Rpl37a	-1.56228	0.202686	0.294007
CD47	Cd47	-1.56191	0.16562	0.286187
RL38	Rpl38	-1.55986	0.0742025	0.257034
TBB4B	Tubb4b	-1.558	0.224002	0.307414
TLN1	Tln1	-1.55681	0.0193472	0.250685
PRP4	Prpf4	-1.55485	0.130186	0.273574
TMA7	Tma7	-1.55427	0.417617	0.472915
SMRC1	Smarcc1	-1.55382	0.0771971	0.257034
FKBP4	Fkbp4	-1.55332	0.0366491	0.252591
PP6R3	Ppp6r3	-1.55317	0.481906	0.532911
RL35	Rpl35	-1.55215	0.242879	0.322334
MYH9	Myh9	-1.55148	0.0392771	0.253496
ODO2	Dlst	-1.55017	0.00834672	0.250685
RL27	Rpl27	-1.54999	0.111741	0.26706
EF1G	Eef1g	-1.5488	0.224615	0.307414
RNH2A	Rnaseh2a	-1.54819	0.105678	0.26706
RL36	Rpl36	-1.54707	0.20975	0.298009
MSI2H	Msi2	-1.547	0.0350587	0.251722
LY6E	Ly6e	-1.54689	0.235917	0.31618
GMFG	Gmfg	-1.54604	0.0447277	0.253496
PARP1	Parp1	-1.54389	0.0519106	0.253496
RS27A	Rps27a	-1.54335	0.191708	0.289456
SYAC	Aars	-1.5413	0.0239512	0.250685
TRAP1	Trap1	-1.53756	0.205327	0.295324
ALDR	Akr1b1	-1.53698	0.0414314	0.253496
DDX5	Ddx5	-1.53684	0.0207475	0.250685
ATX2L	Atxn2l	-1.535	0.231089	0.312971
SPI1	Spi1	-1.53354	0.220807	0.306955
RUVB1	Ruvbl1	-1.53342	0.0699933	0.257034
IF4B	Eif4b	-1.53306	0.106539	0.26706
AT5F1	Atp5pb	-1.53134	0.274793	0.346652
RS12	Rps12	-1.5303	0.0346283	0.250685
H14	Hist1h1e	-1.52695	0.240757	0.320304
BLMH	Blmh	-1.52485	0.120209	0.269224
RS8	Rps8	-1.52369	0.145064	0.276733
WDR12	Wdr12	-1.52345	0.00625151	0.250685
XPO5	Xpo5	-1.52132	0.204025	0.295062
PERM	Mpo	-1.51929	0.0273299	0.250685
F10A1	St13	-1.5165	0.10008	0.263827
TPSN	Tapbp	-1.51594	0.251203	0.32711
EIF3G	Eif3g	-1.51352	0.113859	0.267239
PRDX6	Prdx6	-1.51322	0.0792855	0.257034
DNLI1	Lig1	-1.51247	0.00436092	0.250685
UCRI	Uqcrfs1	-1.51101	0.0390269	0.253496
RL4	Rpl4	-1.51064	0.088087	0.260721
PSME1	Psme1	-1.5097	0.0761635	0.257034
COPD	Arcn1	-1.50959	0.0178814	0.250685
METK2	Mat2a	-1.50854	0.139687	0.27606
NPM3	Npm3	-1.50766	0.0745535	0.257034
ASGL1	Asrgl1	-1.50757	0.110153	0.26706
DDX47	Ddx47	-1.50661	0.392491	0.449286
PRDX3	Prdx3	-1.50551	0.0452229	0.253496
CBX1	Cbx1	-1.50316	0.0951533	0.261782
1433B	Ywhab	-1.50241	0.0344125	0.250685
PACN2	Pacsin2	-1.50042	0.136687	0.27606
PRS7	Psmc2	-1.49977	0.0657782	0.257034
HYOU1	Hyou1	-1.49956	0.0146853	0.250685
NTF2	Nutf2	-1.49796	0.0258651	0.250685
HSP7E	Hspa14	-1.49763	0.0531744	0.253496
NDUAA	Ndufa10	-1.49748	0.0557021	0.253865
TOM34	Tomm34	-1.49537	0.0662872	0.257034
EMD	Emd	-1.49523	0.304656	0.37037
CNBP	Cnbp	-1.49443	0.253801	0.329117
TOM70	Tomm70	-1.49357	0.00600851	0.250685
SF01	Sf1	-1.49266	0.0789996	0.257034
MYL6	Myl6	-1.49145	0.0327908	0.250685
RS20	Rps20	-1.49108	0.244642	0.323169
SON	Son	-1.48995	0.13909	0.27606
GDIB	Gdi2	-1.48723	0.0170669	0.250685
SUMO2	Sumo2	-1.4847	0.2468	0.324379
SF3B1	Sf3b1	-1.48363	0.0574385	0.254962
RU1C	Snrpc	-1.48242	0.109074	0.26706
AIMP1	Aimp1	-1.48113	0.0154398	0.250685
CH10	Hspe1	-1.47988	0.0990996	0.263196
RL14	Rpl14	-1.4788	0.139603	0.27606
RENT1	Upf1	-1.47839	0.0618568	0.257034
ARP19	Arpp19	-1.47827	0.245809	0.323845
HINT2	Hint2	-1.47751	0.139125	0.27606
ADT2	Slc25a5	-1.47597	0.148073	0.277951
MACD1	Macrod1	-1.47352	0.0141278	0.250685
MO4L1	Morf4l1	-1.47236	0.172447	0.286187
RB11B	Rab11b	-1.47223	0.0537269	0.253496
MBB1A	Mybbp1a	-1.4708	0.150424	0.280583
G3BP1	G3bp1	-1.47054	0.0402243	0.253496
CSTF2	Cstf2	-1.46937	0.073983	0.257034
SYWC	Wars	-1.46854	0.099662	0.263741
SF3A2	Sf3a2	-1.46784	0.242649	0.322222
IDHP	Idh2	-1.46769	0.0207793	0.250685
SYRM	Rars2	-1.46698	0.401346	0.457295
ILF3	Ilf3	-1.46614	0.0678528	0.257034
CAH2	Ca2	-1.46583	0.0216477	0.250685
ANM1	Prmt1	-1.46507	0.156888	0.282963
H2AV	H2afv	-1.46429	0.046973	0.253496
H2AZ	H2afz	-1.46429	0.046973	0.253496
RLA2	Rplp2	-1.46407	0.148824	0.279014
FLI1	Fli1	-1.46406	0.290286	0.359209
RL39	Rpl39	-1.46046	0.2679	0.341033
IMPA2	Impa2	-1.46026	0.0111275	0.250685
MAPK2	Mapkapk2	-1.45969	0.236776	0.317085
NDUB5	Ndufb5	-1.45922	0.0377327	0.252591
CLIC1	Clic1	-1.45822	0.050712	0.253496
SMC3	Smc3	-1.45759	0.0518865	0.253496
OLA1	Ola1	-1.45491	0.0652681	0.257034
RU2B	Snrpb2	-1.45442	0.0781861	0.257034
MPCP	Slc25a3	-1.45403	0.107834	0.26706
RL15	Rpl15	-1.45295	0.0165176	0.250685
NONO	Nono	-1.45286	0.0559657	0.253865
RS28	Rps28	-1.45002	0.189791	0.288529
TOP2A	Top2a	-1.44985	0.111302	0.26706
TIF1B	Trim28	-1.44955	0.0291285	0.250685
PCNA	Pcna	-1.44932	0.0902848	0.260721
ATP5J	Atp5pf	-1.44876	0.223402	0.307414
CBX3	Cbx3	-1.44791	0.250295	0.326387
PFD3	Vbp1	-1.44598	0.216255	0.303954
6PGD	Pgd	-1.44492	0.16755	0.286187
TFIP8	Tnfaip8	-1.44487	0.444901	0.498153
WDR1	Wdr1	-1.44363	0.0372567	0.252591
ETFA	Etfa	-1.44336	0.0667373	0.257034
ATPO	Atp5po	-1.44185	0.0988394	0.26282
BAZ1B	Baz1b	-1.44051	0.0425473	0.253496
PPP5	Ppp5c	-1.44005	0.365528	0.422349
HDGF	Hdgf	-1.43874	0.0238608	0.250685
ZRAB2	Zranb2	-1.43777	0.567411	0.610104
H2AY	H2afy	-1.43695	0.0180849	0.250685
NFKB1	Nfkb1	-1.43636	0.527276	0.575329
AATM	Got2	-1.43635	0.0464488	0.253496
GANAB	Ganab	-1.43619	0.0252145	0.250685
RL7A	Rpl7a	-1.43542	0.101596	0.264437
RPA34	Cd3eap	-1.43326	0.427087	0.481178
NSUN2	Nsun2	-1.43312	0.03157	0.250685
FAKD4	Tbrg4	-1.43286	0.424397	0.479612
PRDX1	Prdx1	-1.43283	0.127922	0.272712
SAHH	Ahcy	-1.43173	0.11289	0.26706
RBM39	Rbm39	-1.43147	0.0206164	0.250685
RL10A	Rpl10a	-1.43102	0.145619	0.276733
PTPRC	Ptprc	-1.42668	0.107026	0.26706
TXD12	Txndc12	-1.42661	0.0532064	0.253496
CISY	Cs	-1.42628	0.209063	0.298009
TCPE	Cct5	-1.42607	0.0177806	0.250685
EIF3I	Eif3i	-1.42573	0.0202787	0.250685
TBA4A	Tuba4a	-1.42543	0.0117472	0.250685
PDIA3	Pdia3	-1.42436	0.0171833	0.250685
CALX	Canx	-1.42414	0.0438998	0.253496
EST2C	Ces2c	-1.42387	0.0722767	0.257034
HEMGN	Hemgn	-1.42297	0.235915	0.31618
AIMP2	Aimp2	-1.42158	0.0739113	0.257034
LARP1	Larp1	-1.42013	0.0430421	0.253496
ITPA	Itpa	-1.4196	0.0526868	0.253496
ATPG	Atp5f1c	-1.41557	0.0827948	0.260588
RED	Ik	-1.41505	0.349897	0.407691
C1TC	Mthfd1	-1.4139	0.0686881	0.257034
SF3A3	Sf3a3	-1.41178	0.00812103	0.250685
C1TM	Mthfd1l	-1.41047	0.0928118	0.261373
SNX1	Snx1	-1.41038	0.333661	0.394796
OBSCN	Obscn	-1.40958	0.266376	0.339288
EPS15	Eps15	-1.40915	0.478743	0.529678
VRK1	Vrk1	-1.4084	0.0295075	0.250685
PSD12	Psmd12	-1.40709	0.296619	0.364197
DDX49	Ddx49	-1.40568	0.302243	0.368295
ODO1	Ogdh	-1.40513	0.00121348	0.250685
UBP14	Usp14	-1.4034	0.102979	0.264437
DLRB1	Dynlrb1	-1.40338	0.0168641	0.250685
CATC	Ctsc	-1.39938	0.402257	0.458097
RL1D1	Rsl1d1	-1.39919	0.0626326	0.257034
PK1IP	Pak1ip1	-1.39781	0.0789074	0.257034
ECHB	Hadhb	-1.39752	0.0341486	0.250685
EIF3M	Eif3m	-1.3973	0.103029	0.264437
ADHX	Adh5	-1.39554	0.0397043	0.253496
PSMD2	Psmd2	-1.39395	0.14655	0.276733
PDLI1	Pdlim1	-1.39356	0.138252	0.27606
ACON	Aco2	-1.39261	0.10696	0.26706
CPT1A	Cpt1a	-1.39025	0.222258	0.306955
H12	Hist1h1c	-1.38971	0.25664	0.331076
NOLC1	Nolc1	-1.38734	0.0907905	0.260721
UBE2A	Ube2a	-1.38702	0.359856	0.417319
PDCD4	Pdcd4	-1.38636	0.0424028	0.253496
SRSF1	Srsf1	-1.38563	0.0386739	0.253496
AT2A2	Atp2a2	-1.38337	0.0333087	0.250685
PRS6A	Psmc3	-1.38296	0.0619853	0.257034
ATPMD	Atp5md	-1.38248	0.278117	0.349223
TIM44	Timm44	-1.38207	0.161922	0.285328
SNW1	Snw1	-1.3807	0.160419	0.284116
RL6	Rpl6	-1.38052	0.0837393	0.260721
GLYM	Shmt2	-1.38047	0.0225797	0.250685
CBR1	Cbr1	-1.37953	0.0828236	0.260588
WDR61	Wdr61	-1.37872	0.436341	0.490607
SP16H	Supt16h	-1.37844	0.0570059	0.25406
PSA4	Psma4	-1.37528	0.0817943	0.260351
HSP74	Hspa4	-1.37225	0.0221119	0.250685
COTL1	Cotl1	-1.37216	0.029222	0.250685
NDUS4	Ndufs4	-1.37113	0.2531	0.328807
IDHC	Idh1	-1.37111	0.47422	0.525987
H15	Hist1h1b	-1.37035	0.272707	0.345688
GLRX3	Glrx3	-1.36879	0.0152234	0.250685
SMD3	Snrpd3	-1.36776	0.112815	0.26706
RRP1B	Rrp1b	-1.36712	0.252071	0.327855
PSB3	Psmb3	-1.36428	0.137746	0.27606
MPPB	Pmpcb	-1.3638	0.397211	0.452817
RRP1	Rrp1	-1.36343	0.347773	0.405745
KAD2	Ak2	-1.36158	0.00826708	0.250685
MATR3	Matr3	-1.35845	0.00782646	0.250685
RL8	Rpl8	-1.35692	0.0555316	0.253865
THOC2	Thoc2	-1.35647	0.221013	0.306955
SRSF4	Srsf4	-1.35639	0.280134	0.350365
PCBP1	Pcbp1	-1.3541	0.0908697	0.260721
PDIA6	Pdia6	-1.35375	0.0135215	0.250685
RL12	Rpl12	-1.35321	0.0446249	0.253496
PHF5A	Phf5a	-1.35301	0.280687	0.350661
SET	Set	-1.35257	0.276135	0.347325
BIP	Hspa5	-1.35213	0.0937599	0.261373
LS14A	Lsm14a	-1.35199	0.319512	0.382345
RNT2A	Rnaset2a	-1.35166	0.337548	0.397819
RNT2B	Rnaset2b	-1.35166	0.337548	0.397819
COPZ1	Copz1	-1.3507	0.112635	0.26706
FTO	Fto	-1.34994	0.26889	0.341901
NDUB8	Ndufb8	-1.34735	0.308711	0.373863
UBA1	Uba1	-1.3422	0.0353953	0.251722
RL23A	Rpl23a	-1.34001	0.104108	0.264802
MRP	Marcksl1	-1.33899	0.264265	0.337765
SYVC	Vars	-1.3372	0.0907859	0.260721
RS14	Rps14	-1.33703	0.0204076	0.250685
HIRP3	Hirip3	-1.33619	0.0639785	0.257034
LEG1	Lgals1	-1.336	0.0745466	0.257034
1433Z	Ywhaz	-1.33575	0.00939144	0.250685
ACTN4	Actn4	-1.33567	0.0659241	0.257034
PTMA	Ptma	-1.33566	0.250129	0.326387
NCKPL	Nckap1l	-1.33192	0.240632	0.320304
RUXF	Snrpf	-1.33158	0.0888403	0.260721
TCTP	Tpt1	-1.32961	0.120997	0.269626
HNRDL	Hnrnpdl	-1.32727	0.0473664	0.253496
RL18A	Rpl18a	-1.32643	0.061391	0.257034
TADBP	Tardbp	-1.32539	0.0106556	0.250685
HNRL2	Hnrnpul2	-1.32341	0.0239374	0.250685
DDX21	Ddx21	-1.32219	0.0330559	0.250685
PTN18	Ptpn18	-1.32019	0.078141	0.257034
GSTP1	Gstp1	-1.31952	0.036573	0.252591
ATX10	Atxn10	-1.31948	0.314684	0.378407
DNJA2	Dnaja2	-1.31874	0.0911415	0.261162
MTNB	Apip	-1.31859	0.335949	0.396657
GMPR1	Gmpr	-1.31751	0.445618	0.498256
DPP3	Dpp3	-1.31677	0.219881	0.306102
RAN	Ran	-1.31658	0.0538947	0.253496
RANB3	Ranbp3	-1.31624	0.386672	0.443312
XPP1	Xpnpep1	-1.31564	0.254724	0.329756
PLSL	Lcp1	-1.31392	0.0632101	0.257034
RS4X	Rps4x	-1.31342	0.0729964	0.257034
PPCE	Prep	-1.31105	0.0876459	0.260721
BUD31	Bud31	-1.30981	0.0952079	0.261782
CELF1	Celf1	-1.30959	0.499655	0.54816
RL26	Rpl26	-1.30809	0.289089	0.358128
COX5B	Cox5b	-1.3067	0.127868	0.272712
CDC42	Cdc42	-1.30536	0.00853514	0.250685
BAG2	Bag2	-1.30506	0.14138	0.276733
2020-09-07	Septin7	-1.30425	0.0505233	0.253496
BIN2	Bin2	-1.30262	0.0977274	0.262735
CAZA1	Capza1	-1.30057	0.0994005	0.263661
TCPZ	Cct6a	-1.29771	0.0134898	0.250685
HNRPU	Hnrnpu	-1.29738	0.0170121	0.250685
1433E	Ywhae	-1.29588	0.00899754	0.250685
RS2	Rps2	-1.29474	0.00864817	0.250685
DLDH	Dld	-1.2929	0.0120933	0.250685
ARC1B	Arpc1b	-1.29255	0.0264202	0.250685
SAE2	Uba2	-1.29188	0.0337494	0.250685
COX2	Mtco2	-1.29147	0.0805738	0.259783
EWS	Ewsr1	-1.28829	0.20822	0.298009
RAVR1	Raver1	-1.2881	0.0364306	0.252591
RRP5	Pdcd11	-1.28785	0.159804	0.283834
NDUV2	Ndufv2	-1.28723	0.060683	0.257034
U2AF2	U2af2	-1.28613	0.0476887	0.253496
TM9S3	Tm9sf3	-1.28577	0.451526	0.503083
TNPO1	Tnpo1	-1.28367	0.151084	0.280984
SODC	Sod1	-1.28143	0.230697	0.312918
ALDH2	Aldh2	-1.28074	0.011565	0.250685
RS13	Rps13	-1.28042	0.014516	0.250685
LONM	Lonp1	-1.28004	0.148891	0.279014
LRC59	Lrrc59	-1.27738	0.110753	0.26706
RTN4	Rtn4	-1.27704	0.277982	0.349223
RFA1	Rpa1	-1.27634	0.0445304	0.253496
PGRC2	Pgrmc2	-1.27596	0.446642	0.498897
LSM5	Lsm5	-1.27493	0.329622	0.391481
ATPA	Atp5f1a	-1.27421	0.044721	0.253496
PSPC1	Pspc1	-1.27382	0.00525885	0.250685
GSHR	Gsr	-1.27322	0.0601336	0.257034
PHF6	Phf6	-1.27211	0.258818	0.332908
MCM5	Mcm5	-1.2718	0.0209261	0.250685
PUR8	Adsl	-1.27166	0.144583	0.276733
PRS6B	Psmc4	-1.27109	0.0226487	0.250685
DEST	Dstn	-1.27071	0.109123	0.26706
EIF3E	Eif3e	-1.26947	0.0629006	0.257034
TPM3	Tpm3	-1.26681	0.155098	0.282695
PGK1	Pgk1	-1.2666	0.0689457	0.257034
DJB11	Dnajb11	-1.26608	0.295667	0.364146
AS3MT	As3mt	-1.26432	0.286163	0.355897
PDIA1	P4hb	-1.26248	0.0566241	0.25406
MCM6	Mcm6	-1.26168	0.0232695	0.250685
RM45	Mrpl45	-1.26165	0.493352	0.543251
CX6B1	Cox6b1	-1.25717	0.0679511	0.257034
GMFB	Gmfb	-1.25607	0.403077	0.458795
RL24	Rpl24	-1.25569	0.136253	0.27606
THIO	Txn	-1.25533	0.0589286	0.255935
QCR7	Uqcrb	-1.2525	0.183566	0.287348
ECI1	Eci1	-1.25241	0.00850596	0.250685
HNRPF	Hnrnpf	-1.25201	0.0189383	0.250685
PRP17	Cdc40	-1.25181	0.371152	0.427288
SND1	Snd1	-1.25158	0.0498644	0.253496
CRIP1	Crip1	-1.24984	0.286357	0.355937
SYNC	Nars	-1.24829	0.0376227	0.252591
CND2	Ncaph	-1.24817	0.165315	0.286187
H4	Hist1h4a	-1.24722	0.0576897	0.255565
RS11	Rps11	-1.24517	0.298866	0.365739
PBDC1	Pbdc1	-1.24381	0.135879	0.27606
STAT3	Stat3	-1.24339	0.3501	0.407714
CKAP4	Ckap4	-1.24096	0.0785562	0.257034
TCPB	Cct2	-1.23977	0.0160628	0.250685
SMD1	Snrpd1	-1.23807	0.0279267	0.250685
MT1	Mt1	-1.23798	0.315447	0.379119
SFPQ	Sfpq	-1.23417	0.0359706	0.252591
NUP50	Nup50	-1.23297	0.0662578	0.257034
PTBP1	Ptbp1	-1.23205	0.0298391	0.250685
CALU	Calu	-1.23199	0.0892719	0.260721
STML2	Stoml2	-1.23096	0.0901073	0.260721
HAT1	Hat1	-1.23009	0.365481	0.422349
SRSF2	Srsf2	-1.23004	0.17881	0.286187
RL22	Rpl22	-1.22806	0.0488139	0.253496
CNPY3	Cnpy3	-1.2277	0.547652	0.591732
TOM22	Tomm22	-1.22507	0.138296	0.27606
MCM4	Mcm4	-1.22367	0.0922674	0.261373
REQU	Dpf2	-1.22332	0.0599962	0.257034
RT02	Mrps2	-1.22275	0.444323	0.497813
SRSF7	Srsf7	-1.22263	0.0546292	0.253496
HEXI1	Hexim1	-1.2225	0.45547	0.50712
DNJC8	Dnajc8	-1.22148	0.00834193	0.250685
URP2	Fermt3	-1.2206	0.173699	0.286187
S10AB	S100a11	-1.22007	0.279684	0.35
HMGB3	Hmgb3	-1.22002	0.0309124	0.250685
RL17	Rpl17	-1.21857	0.0658867	0.257034
SDHA	Sdha	-1.21815	0.0274388	0.250685
HCDH	Hadh	-1.21644	0.217955	0.304972
EF2	Eef2	-1.21545	0.0284774	0.250685
GIT2	Git2	-1.21306	0.305958	0.371748
SMD2	Snrpd2	-1.21185	0.0847255	0.260721
U520	Snrnp200	-1.2104	0.343732	0.402839
ROAA	Hnrnpab	-1.21031	0.0210484	0.250685
RL5	Rpl5	-1.20984	0.0164599	0.250685
MYH8	Myh8	-1.20817	0.464826	0.516603
HNRPL	Hnrnpl	-1.20817	0.0190631	0.250685
YBOX1	Ybx1	-1.20786	0.309751	0.374507
CGBP1	Cggbp1	-1.20684	0.326802	0.38909
NDKB	Nme2	-1.20621	0.124962	0.27186
HSP7C	Hspa8	-1.20482	0.0599783	0.257034
G6PI	Gpi	-1.20452	0.0187784	0.250685
RUXE	Snrpe	-1.20438	0.0422392	0.253496
DAZP1	Dazap1	-1.20323	0.0526133	0.253496
RS30	Fau	-1.19906	0.307214	0.372457
PIP30	Fam192a	-1.19784	0.12086	0.269626
MCM7	Mcm7	-1.19717	0.015351	0.250685
LYZ2	Lyz2	-1.19547	0.202387	0.293766
CNOT1	Cnot1	-1.19359	0.482555	0.533097
RS19	Rps19	-1.19314	0.151937	0.28186
CASP8	Casp8	-1.19179	0.251919	0.32785
UCHL5	Uchl5	-1.18904	0.0658557	0.257034
RL3	Rpl3	-1.18548	0.0641697	0.257034
CHIL3	Chil3	-1.18327	0.347703	0.405745
VATE1	Atp6v1e1	-1.18133	0.330331	0.391903
ENY2	Eny2	-1.18124	0.0412091	0.253496
PPID	Ppid	-1.18101	0.029698	0.250685
COR1A	Coro1a	-1.1809	0.0302695	0.250685
HNRPD	Hnrnpd	-1.18008	0.0251094	0.250685
HNRPK	Hnrnpk	-1.17975	0.0283088	0.250685
DHX9	Dhx9	-1.1787	0.0507742	0.253496
PRDX4	Prdx4	-1.17719	0.29628	0.364146
THOC4	Alyref	-1.17697	0.0108145	0.250685
FABP5	Fabp5	-1.17594	0.248581	0.325996
VATA	Atp6v1a	-1.17558	0.17698	0.286187
LIMS1	Lims1	-1.17506	0.145146	0.276733
EF1A2	Eef1a2	-1.17446	0.543317	0.587621
MYL3	Myl3	-1.17095	0.439366	0.493506
DX39B	Ddx39b	-1.1709	0.0292607	0.250685
MYCBP	Mycbp	-1.1701	0.177123	0.286187
ANXA6	Anxa6	-1.16884	0.0243841	0.250685
TBCA	Tbca	-1.16848	0.00953667	0.250685
LBR	Lbr	-1.16685	0.0122248	0.250685
ASSY	Ass1	-1.16518	0.111376	0.26706
NASP	Nasp	-1.16489	0.0271862	0.250685
RL23	Rpl23	-1.16469	0.0303558	0.250685
RB3GP	Rab3gap1	-1.16454	0.566527	0.609746
TRA2B	Tra2b	-1.16278	0.0200836	0.250685
AN32A	Anp32a	-1.162	0.063253	0.257034
EIF1	Eif1	-1.16003	0.123061	0.271782
FUS	Fus	-1.15881	0.185673	0.287995
1433T	Ywhaq	-1.15827	0.0114263	0.250685
VDAC1	Vdac1	-1.15819	0.0331012	0.250685
SC23B	Sec23b	-1.15517	0.334852	0.395572
BLVRB	Blvrb	-1.15495	0.076441	0.257034
PAIRB	Serbp1	-1.15478	0.0499958	0.253496
SAMH1	Samhd1	-1.15429	0.153454	0.281993
MK67I	Nifk	-1.15191	0.476832	0.528356
SRSF3	Srsf3	-1.14919	0.0209579	0.250685
SASH3	Sash3	-1.14907	0.0381204	0.253496
RBBP4	Rbbp4	-1.14616	0.0416359	0.253496
SCLY	Scly	-1.14538	0.312676	0.377221
SRPK1	Srpk1	-1.14181	0.16523	0.286187
COX17	Cox17	-1.13873	0.311388	0.376076
CAPG	Capg	-1.13823	0.0937515	0.261373
RS6	Rps6	-1.13777	0.0515023	0.253496
CSK2B	Csnk2b	-1.13315	0.212572	0.300477
UBP5	Usp5	-1.13221	0.0405468	0.253496
OST48	Ddost	-1.12794	0.146499	0.276733
CHCH2	Chchd2	-1.12771	0.295786	0.364146
RS26	Rps26	-1.1248	0.0534746	0.253496
PA2G4	Pa2g4	-1.12461	0.0305577	0.250685
IF5A1	Eif5a	-1.12262	0.0676203	0.257034
VIME	Vim	-1.12241	0.0510638	0.253496
LMNA	Lmna	-1.11999	0.410775	0.466121
EIF3D	Eif3d	-1.11969	0.0907058	0.260721
P4R3A	Ppp4r3a	-1.11799	0.491522	0.541652
NDUV1	Ndufv1	-1.11693	0.0545065	0.253496
DNJA1	Dnaja1	-1.11503	0.0433954	0.253496
STIP1	Stip1	-1.11498	0.0692347	0.257034
SUZ12	Suz12	-1.11253	0.447882	0.50003
SPF27	Bcas2	-1.11096	0.0686835	0.257034
MECR	Mecr	-1.11056	0.495905	0.544856
IF4H	Eif4h	-1.11046	0.0484545	0.253496
DTD1	Dtd1	-1.10852	0.628768	0.666374
RS10	Rps10	-1.10824	0.0312414	0.250685
MCFD2	Mcfd2	-1.10786	0.590122	0.630849
CATA	Cat	-1.1075	0.0541201	0.253496
CFDP1	Cfdp1	-1.10738	0.145297	0.276733
HDGR2	Hdgfl2	-1.10563	0.184283	0.287862
ECHA	Hadha	-1.10549	0.0361309	0.252591
PRP19	Prpf19	-1.10389	0.0558221	0.253865
ATP5H	Atp5pd	-1.10349	0.0839897	0.260721
MANF	Manf	-1.10316	0.0184067	0.250685
RL30	Rpl30	-1.1012	0.164767	0.286187
SRS10	Srsf10	-1.10018	0.100647	0.264174
DNM1L	Dnm1l	-1.10006	0.478712	0.529678
AN32E	Anp32e	-1.09971	0.0886594	0.260721
PIN1	Pin1	-1.09851	0.234699	0.31564
NDUS6	Ndufs6	-1.09645	0.0640269	0.257034
RL36A	Rpl36a	-1.09531	0.314614	0.378407
41	Epb41	-1.09499	0.396356	0.452074
XPO1	Xpo1	-1.09083	0.156867	0.282963
MYDGF	Mydgf	-1.08533	0.220007	0.306102
TWF2	Twf2	-1.08363	0.29873	0.365739
RL29	Rpl29	-1.08307	0.331875	0.393503
CH60	Hspd1	-1.08297	0.0279211	0.250685
ANXA2	Anxa2	-1.08232	0.0884905	0.260721
FLNB	Flnb	-1.08196	0.110281	0.26706
CALR	Calr	-1.07763	0.0302665	0.250685
WDR43	Wdr43	-1.07308	0.329328	0.39137
OTUB1	Otub1	-1.07305	0.0437506	0.253496
LMNB2	Lmnb2	-1.0701	0.180501	0.286187
G3BP2	G3bp2	-1.06666	0.150983	0.280984
LA	Ssb	-1.06593	0.394629	0.450801
RSSA	Rpsa	-1.06483	0.0195123	0.250685
CALM1	Calm1	-1.0631	0.116432	0.2674
CALM2	Calm2	-1.0631	0.116432	0.2674
CALM3	Calm3	-1.0631	0.116432	0.2674
HNRPM	Hnrnpm	-1.06254	0.0805539	0.259783
TPM3	Tpm3	-1.06132	0.425346	0.480198
NUCL	Ncl	-1.06126	0.0452791	0.253496
ATIF1	ATP5IF1	-1.06098	0.296413	0.364146
TPIS	Tpi1	-1.05813	0.03403	0.250685
HMGB1	Hmgb1	-1.05581	0.0182208	0.250685
HDAC2	Hdac2	-1.05457	0.540928	0.585609
PSA7	Psma7	-1.05379	0.0218014	0.250685
ROA0	Hnrnpa0	-1.05266	0.231956	0.313453
ROA1	Hnrnpa1	-1.05221	0.0742172	0.257034
T2FB	Gtf2f2	-1.05106	0.207593	0.297809
H13	Hist1h1d	-1.04865	0.320798	0.383469
C1QBP	C1qbp	-1.04831	0.0817953	0.260351
PRDX2	Prdx2	-1.04732	0.0333736	0.250685
RL11	Rpl11	-1.0461	0.00424385	0.250685
RBBP7	Rbbp7	-1.04198	0.0651638	0.257034
SYIC	Iars	-1.04187	0.110865	0.26706
NXF1	Nxf1	-1.04157	0.313495	0.377387
TERA	Vcp	-1.0414	0.0354571	0.251722
LDHA	Ldha	-1.04125	0.274974	0.346652
4EBP1	Eif4ebp1	-1.04067	0.654291	0.689465
PPIE	Ppie	-1.04005	0.243916	0.322937
1433G	Ywhag	-1.0381	0.0160092	0.250685
RL10	Rpl10	-1.03751	0.0274309	0.250685
AQP1	Aqp1	-1.03507	0.232717	0.313737
GPX1	Gpx1	-1.03309	0.0778435	0.257034
ENOA	Eno1	-1.03235	0.0339293	0.250685
ACTG	Actg1	-1.03164	0.17995	0.286187
TRM2A	Trmt2a	-1.0308	0.404674	0.459904
GDIR1	Arhgdia	-1.03057	0.102073	0.264437
YTHD3	Ythdf3	-1.03004	0.445571	0.498256
RS3A	Rps3a	-1.02932	0.116941	0.2674
PSA1	Psma1	-1.02723	0.0224992	0.250685
CDC5L	Cdc5l	-1.02542	0.143486	0.276733
CIRBP	Cirbp	-1.02512	0.0779022	0.257034
ANXA1	Anxa1	-1.02436	0.0200258	0.250685
PROF1	Pfn1	-1.02294	0.0520731	0.253496
SAE1	Sae1	-1.02118	0.0504829	0.253496
ATP68	Atp5mpl	-1.01876	0.536331	0.580916
UBFD1	Ubfd1	-1.01643	0.475323	0.526947
TISD	Zfp36l2	-1.01643	0.4824	0.533097
ATPB	Atp5f1b	-1.01607	0.0319598	0.250685
RL21	Rpl21	-1.01551	0.16975	0.286187
CYBP	Cacybp	-1.01027	0.0971925	0.262735
PFD5	Pfdn5	-1.00666	0.433371	0.487515
RS23	Rps23	-1.00617	0.140944	0.276733
ADRM1	Adrm1	-1.00425	0.168213	0.286187
CSDE1	Csde1	-1.00167	0.0759991	0.257034
NPL4	Nploc4	-1.00139	0.346687	0.405171
RCN1	Rcn1	-0.997565	0.501445	0.549852
NAA10	Naa10	-0.995978	0.297821	0.364863
MCM3	Mcm3	-0.995197	0.0437777	0.253496
CDC37	Cdc37	-0.992902	0.0569456	0.25406
RPAB3	Polr2h	-0.991601	0.35608	0.413591
TKT	Tkt	-0.989494	0.0158258	0.250685
SRP14	Srp14	-0.987654	0.0660892	0.257034
TAGL2	Tagln2	-0.987002	0.116354	0.2674
TSP4	Thbs4	-0.983774	0.416666	0.472321
DX39A	Ddx39a	-0.981035	0.158755	0.283353
BAF	Banf1	-0.979923	0.13227	0.274581
PDIP2	Poldip2	-0.974688	0.571612	0.613431
PPIA	Ppia	-0.974145	0.0839752	0.260721
UB2L3	Ube2l3	-0.973109	0.104031	0.264802
RL9	Rpl9	-0.967542	0.10706	0.26706
CKS1	Cks1b	-0.962769	0.520714	0.569009
HS90B	Hsp90ab1	-0.962682	0.118124	0.26792
RBM3	Rbm3	-0.962198	0.256284	0.331032
PSA5	Psma5	-0.960568	0.0709915	0.257034
SSRP1	Ssrp1	-0.960061	0.0785193	0.257034
BACH	Acot7	-0.956413	0.0951649	0.261782
MTND	Adi1	-0.955526	0.367395	0.423403
MCM2	Mcm2	-0.950729	0.104773	0.266138
ACYP1	Acyp1	-0.949784	0.129009	0.27301
ZN706	Znf706	-0.949668	0.342565	0.401897
ODPA	Pdha1	-0.948948	0.302284	0.368295
PPARD	Ppard	-0.948358	0.424084	0.479503
RL31	Rpl31	-0.947176	0.0281073	0.250685
HS90A	Hsp90aa1	-0.947135	0.113893	0.267239
ERF3A	Gspt1	-0.943453	0.0780361	0.257034
NDUS5	Ndufs5	-0.942167	0.0428352	0.253496
PPIF	Ppif	-0.937296	0.469507	0.521282
SRSF5	Srsf5	-0.935566	0.143217	0.276733
TF2B	Gtf2b	-0.93421	0.493474	0.543251
RL19	Rpl19	-0.933447	0.36594	0.422387
SF3B4	Sf3b4	-0.930734	0.309444	0.374507
APOB	Apob	-0.930294	0.257626	0.331961
ACBP	Dbi	-0.92863	0.119084	0.268332
RLA1	Rplp1	-0.925849	0.0762292	0.257034
NDKA	Nme1	-0.925036	0.0603114	0.257034
MDHM	Mdh2	-0.920803	0.0688464	0.257034
RS7	Rps7	-0.919617	0.0768174	0.257034
EIF3B	Eif3b	-0.915549	0.0816853	0.260351
RBM8A	Rbm8a	-0.914167	0.100114	0.263827
RFC3	Rfc3	-0.909071	0.357741	0.415302
LIMD2	Limd2	-0.908383	0.407566	0.462953
G3P	Gapdh	-0.907875	0.0417093	0.253496
THIOM	Txn2	-0.905612	0.245712	0.323845
OGT1	Ogt	-0.900845	0.426874	0.481178
RS17	Rps17	-0.898696	0.0482266	0.253496
STK4	Stk4	-0.898443	0.569448	0.611701
PRP31	Prpf31	-0.896988	0.289824	0.358837
PRC2C	Prrc2c	-0.894533	0.489477	0.539667
GDIR2	Arhgdib	-0.893118	0.0620625	0.257034
QCR6	Uqcrh	-0.885314	0.0542005	0.253496
ACTS	Acta1	-0.884215	0.615297	0.654288
RPB9	Polr2i	-0.880629	0.477314	0.528626
DYN2	Dnm2	-0.879952	0.421586	0.476922
I20L2	Isg20l2	-0.879838	0.574994	0.616165
FKB1A	Fkbp1a	-0.876822	0.151752	0.281752
SPB1	Ftsj3	-0.874918	0.450038	0.501678
NU214	Nup214	-0.872742	0.3666	0.422707
NOP16	Nop16	-0.867928	0.188163	0.287995
PSB7	Psmb7	-0.862393	0.250716	0.326668
H33	H3f3a	-0.856284	0.259112	0.332908
H3C	H3f3c	-0.856284	0.259112	0.332908
PSMD7	Psmd7	-0.855582	0.188356	0.287995
ADDA	Add1	-0.853554	0.651287	0.686953
HDDC2	Hddc2	-0.85322	0.547995	0.591813
MOGS	Mogs	-0.852627	0.411235	0.466403
SRFB1	Srfbp1	-0.851113	0.63566	0.672712
GLYG	Gyg1	-0.849971	0.61157	0.65095
UTP20	Utp20	-0.849439	0.563292	0.60715
PRI1	Prim1	-0.844971	0.546398	0.590665
BTF3	Btf3	-0.842205	0.0556442	0.253865
FBRL	Fbl	-0.840909	0.0833297	0.260721
PESC	Pes1	-0.83988	0.340952	0.400429
AHSA1	Ahsa1	-0.83106	0.164452	0.286187
PABP2	Pabpn1	-0.828117	0.273429	0.345688
KPYM	Pkm	-0.81862	0.285323	0.35505
CASC3	Casc3	-0.818289	0.672252	0.705438
DKC1	Dkc1	-0.816361	0.184534	0.287995
H10	H1f0	-0.813748	0.395522	0.451588
PUR2	Gart	-0.807999	0.124194	0.27186
MTREX	Mtrex	-0.806521	0.0722568	0.257034
ALDOA	Aldoa	-0.806046	0.081553	0.260351
BCAT2	Bcat2	-0.801977	0.393476	0.450181
RNPS1	Rnps1	-0.798929	0.365478	0.422349
LAP2B	Tmpo	-0.798593	0.395835	0.451713
CX6A1	Cox6a1	-0.797675	0.495236	0.544391
RANG	Ranbp1	-0.794592	0.0667207	0.257034
TXND5	Txndc5	-0.792923	0.178037	0.286187
RCC1	Rcc1	-0.789869	0.111561	0.26706
JUPI1	Jpt1	-0.785329	0.565632	0.609375
PEBP1	Pebp1	-0.784121	0.0862424	0.260721
ROA3	Hnrnpa3	-0.778007	0.579917	0.620539
GAL3A	Gatd3a	-0.774715	0.261687	0.335432
TBB5	Tubb5	-0.773715	0.0497312	0.253496
MY18A	Myo18a	-0.770247	0.493953	0.543251
NDUA5	Ndufa5	-0.769797	0.226456	0.309248
ZNRD2	Znrd2	-0.769488	0.441678	0.49535
HDAC1	Hdac1	-0.766301	0.343134	0.402351
COF1	Cfl1	-0.764928	0.0608036	0.257034
SPCS2	Spcs2	-0.764427	0.522395	0.570565
BRX1	Brix1	-0.763187	0.566356	0.609746
MYL1	Myl1	-0.758711	0.557897	0.601626
H2A1B	Hist1h2ab	-0.752408	0.533133	0.578301
H2A1C	Hist1h2ac	-0.752408	0.533133	0.578301
H2A1D	Hist1h2ad	-0.752408	0.533133	0.578301
H2A1E	Hist1h2ae	-0.752408	0.533133	0.578301
H2A1G	Hist1h2ag	-0.752408	0.533133	0.578301
H2A1H	Hist1h2ah	-0.752408	0.533133	0.578301
H2A1I	Hist1h2ai	-0.752408	0.533133	0.578301
H2A1N	Hist1h2an	-0.752408	0.533133	0.578301
H2A1O	Hist1h2ao	-0.752408	0.533133	0.578301
H2A1P	Hist1h2ap	-0.752408	0.533133	0.578301
H2A3	Hist3h2a	-0.752408	0.533133	0.578301
ERP29	Erp29	-0.74578	0.215574	0.303558
FKBP2	Fkbp2	-0.742428	0.222046	0.306955
PP14B	Ppp1r14b	-0.724962	0.195455	0.290148
RL35A	Rpl35a	-0.722539	0.244609	0.323169
CATG	Ctsg	-0.720988	0.266369	0.339288
NP1L1	Nap1l1	-0.718604	0.295672	0.364146
U2AF1	U2af1	-0.717415	0.261222	0.335151
H31	Hist1h3a	-0.716834	0.51715	0.565599
EF1A1	Eef1a1	-0.713275	0.404054	0.459435
CLU	Cluh	-0.713015	0.493727	0.543251
PSA2	Psma2	-0.710045	0.463411	0.515288
UBXN1	Ubxn1	-0.702073	0.178603	0.286187
EF1B	Eef1b	-0.697189	0.131978	0.27449
ARCH	Zbtb8os	-0.692831	0.625318	0.663034
PARK7	Park7	-0.686439	0.133027	0.27512
RLP24	Rsl24d1	-0.68544	0.648568	0.68539
HPBP1	Hspbp1	-0.684123	0.648506	0.68539
PP1R8	Ppp1r8	-0.677243	0.445077	0.498153
AATC	Got1	-0.670032	0.650118	0.686046
[truncated: 216 more rows]
