# Supplementary material for: RNA binding protein SYNCRIP maintains proteostasis and self-renewal of hematopoietic stem and progenitor cells
Source: Nat Commun. 2023 Apr 21;14:2290. doi: 10.1038/s41467-023-38001-x (PMC10121618; doi:10.1038/s41467-023-38001-x)
Supplement: Supplementary file 19 — Supplemental Data 16 [file 41467_2023_38001_MOESM19_ESM.xlsx]

## Sheet: Sheet1
534-shared HSC MPP	mRNA down 2FC FDR <0.05	mRNA up 2FC FDR <0.05	Proteomic 2FC FDR <0.1
2020-09-11	Il31ra	Ucp1	CSTB
1110004F10Rik	Plscr2	Cidea	RAB2A
2020-09-02	2310005G13Rik	Pck1	PSMD14
2810006K23Rik	Gm14420	Cidec	UBE2K
3830406C13Rik	Bmx	Adrb3	SELENOF
4833439L19Rik	Cmah	Cox8b	PURB
4921524J17Rik	Aplnr	Mrap	PXN
4932438A13Rik	Ppp1r42	Gpd1	AGK
AI662270	2010002M12Rik	Cdo1	MTCH2
Abcb7	Btla	Kcns1	SEC22B
Abcc1	Zfp808	Mapk8ip1	ERG
Abi1	Tlr13	Kcnk3	SFR1
Ablim1	Tfpi	Erdr1	TUBA1C
Acadsb	Arg2	Il17rc	PCMT1
Acox1	Tex15	Car3	WDR74
Acsl4	Syncrip	Phlda3	HDHD2
Actr2	Clec4b2	Prf1	XRCC5
Adam9	6720489N17Rik	Magi1	NUBP2
Add3	Clec7a	Me1	DIS3
Adi1	AA987161	Fkbp10	GFM1
Adipor1	Tmc7	Jag2	MBD2
Adss	Clec5a	AI848285	SRP19
Aebp2	Mmp8	Fzd9	TFRC
Agtpbp1	Ms4a2	Gzma	RPE
Ak3	Zfp935	Pmepa1	IMP3
Angpt1	Gm10509	Begain	POLD2
Ankrd17	Il1b	Vwa1	PSMD8
Ankrd28	Gm3604	Cnih2	SEC63
Ano6	Cpa3	Tbxa2r	PARN
Anxa4	Il1f9	Slc27a2	GATAD2B
Ap1g1	Zfp51	Gfra4	PTGR1
Ap3s1	Ccr1	Evc	MEPCE
Apmap	Hcar2	Lrrc16b	MAK16
Apobec1	Ap1s2	Mir7238	NOC2L
App	Ccl3	Pdgfb	SURF6
Arfgef1	Gm13139	Mir8101	LAMTOR5
Arfip1	Lilrb4	B4galnt4	ANXA4
Arl1	Gm14326	Gbx2	SUV39H1
Arl14ep	Wfs1	Tcf15	GINS3
Arl15	Ccr2	H1fx	PDCL3
Arl6ip1	Nlrc4	Gyltl1b	QRICH1
Arpp19	Gm20199	Bcam	CPSF4
Atad1	Slfn4	Bok	RAB44
Atad2	Zfp932	Nr2f6	RWDD1
Atp11b	Zfp429	Eid2	OSBPL8
Atp5pb	Fpr2	Rnf208	TXNDC9
Atp6v0a1	Zfp119a	Prkcdbp	PLA2G4A
Atp6v1a	Gp49a	Zfp580	NELFA
Atrx	Cyp39a1	Gpr4	CSTF3
Atxn3	Depdc1a	E130012A19Rik	NUP107
Azi2	Tbc1d8b	Bex1	INPP1
B4galt1	Samd9l	Lrfn1	OARD1
Bag1	Igsf10	Chpf	KIF22
Bccip	Mir147	Fzd8	NUB1
Bcl11a	Cd33	Slc35e4	COMTD1
Bhlhb9	Tmem161b	Kcnb1	PRKAR2B
Bhlhe40	A230073K19Rik	Homer2	SEPTIN1
Bivm	Mtm1	Nrtn	SUCLA2
Blmh	Ccne2	Abhd8	LSM4
Bnip3	Pyhin1	Cxcr3	UBE2G1
Bnip3l	Cd101	Eva1b	CHDH
Brip1os	Zfp955b	Hspa12b	TMEM43
Bub1	Zfp953	Ccdc85b	NOMO1
C330007P06Rik	Vbp1	Bbc3	ARID1A
Cab39l	Trim30d	Padi1	UQCR10
Calcrl	Cd53	Hcn2	SYNCRIP
Calm1	Vamp7	Tmem121	PLEK
Calm3	Zfp850	Mtss1l	TSN
Caprin1	Zfp958	Adamtsl5	DECR1
Capza2	Eif5a2	Ifi27l2a	ACADM
Cbll1	Kdm7a	Proser2	CTSB
Cbx5	Frmd7	Hoxb2	AK3
Ccdc43	Gm13157	Zfpm1	KIT
Ccdc50	Spp1	9530080O11Rik	SCP2
Ccl6	43525	Mir8112	PAPOLA
Ccl9	Dhrs9	Gm1673	LSM2
Ccnc	Abcg3	Tbc1d16	KRR1
Ccnd2	Slfn1	H2afy2	RRS1
Ccng1	Ipcef1	Acvr2b	UAP1L1
Ccni	Sh3bgrl	Ptges3l	PRPF3
Ccpg1	Trp53inp1	Ptprcap	HK3
Ccz1	Fnip1	Lzts2	ACTL6A
Cd164	Mospd1	Slc25a47	ATP6V1B2
Cd1d1	A530054K11Rik	1700101I11Rik	WDR77
Cd200r4	Cybb	Vwf	BRD4
Cd47	Mir1892	Inppl1	AATF
Cd55	F13a1	Phldb1	PBRM1
Cdc27	Etohi1	Pcbp4	IQGAP2
Cdc42	Chil3	4930413G21Rik	ARRB1
Cdk6	Gpr141	Bmyc	ZYX
Cenph	Il1rn	Cnnm1	EMB
Cenpq	Mospd2	Npcd	NAPA
Cep170	Cpne3	Khdrbs3	EIF1AX
Cep192	Nxt2	Mex3a	PSMB9
Cggbp1	Zfp874a	Cisd3	DDX56
Chfr	Ddx60	Cacnb1	DDX27
Chm	Clec4e	Lrp11	RCOR1
Chordc1	Gm11837	Hoxa7	SEPTIN11
Chp1	Mgam	Kifc3	UQCRQ
Chuk	St3gal6	Apc2	TPR
Cinp	Lamp2	4930539J05Rik	CD48
Cisd2	Zfp160	Grik5	HNRNPA2B1
Clec4e	Tmx3	Rrad	CRKL
Cltc	Tmx1	Maff	RAC1
Cnot6	Zfp933	Nab2	ANXA3
Cnp	Zfp955a	Ctf1	DNAJC2
Coa5	Dmtf1	Ccdc102a	ZPR1
Cops2	Lnx1	Rap1gap	ENOPH1
Copz1	Tug1	Snord55	OCIAD1
Cpne3	Fos	Zfp771	DNPH1
Cpped1	Amn1	1190005I06Rik	RBM17
Cpsf6	Il18rap	Hes1	ACTR1A
Crbn	Redrum	Mir762	CD44
Creb1	Zfp758	Lamb2	NCAPD2
Cript	Il1rl1	Gnaz	HMGN2
Csde1	Hnmt	4930515G01Rik	RAB1B
Csf2rb	Nlrp1a	Cxxc5	CTNNBL1
Csgalnact2	AA467197	Ccnd1	SPAG7
Csnk1a1	Sell	Col18a1	VWA5A
Csrp1	Retnlg	Gm13032	EDC4
Cstf2	Far1	Nptxr	AKR1A1
Ctbs	Fgd4	Chchd10	TPP2
Cul5	Dntt	Git1	NAA40
Cybb	Tab3	Relb	RPF2
Cyfip2	Olr1	Mmp17	NEDD4
Dcaf7	Slco4c1	Tspan17	SMU1
Dcun1d1	Thoc2	Lrfn4	RBM25
Ddx17	Trem1	Ecm1	MRPS23
Ddx3x	Zfp654	2310009B15Rik	FKBP8
Dera	Ccl6	Nsg1	GATM
Dhfr	Mbnl3	2200002D01Rik	UBXN7
Dld	Cd300lb	Socs1	ILF2
Dlg1	Lilra6	Inafm1	HSD17B4
Dna2	Zfp81	Aldh5a1	PGM2
Dnajc10	F630028O10Rik	Foxd2	APBB1IP
Dnm1l	Arhgap15os	B930041F14Rik	RAB38
Dock10	Ireb2	Cuedc1	PAPSS1
Dolpp1	Pln	Ttll11	THUMPD1
Dpp8	Shcbp1	Mta1	LUC7L
Dtl	Cd300ld	Tmem158	ATP1A1
Dusp11	Efcab7	Mir7672	PRKAR1A
Dynlt3	Atp11c	Tmem150a	POLR2A
Dzip3	Gca	Ttl	DNTTIP2
Ece1	Adam8	Plxnb2	MRPS22
Edem1	Anxa1	Acacb	RAE1
Eif1a	Alpk1	BC037032	FMNL1
Eif1ax	Pirb	Rab11fip2	DDX19A
Eif2d	Ly86	Slc27a1	RTF2
Eif5	Spcs3	Cmtm8	XAB2
Elavl1	Tmem71	Gp5	PYCARD
Eml4	Aldh1a7	Apoe	PYCR2
Eps15	Ahnak	Zfp385a	ALDH1A1
Erbin	Capza2	Ydjc	SDHB
Erlin1	Pik3c2a	Sac3d1	CHORDC1
Ero1l	Asprv1	Mpdz	GGH
Exoc2	C330007P06Rik	Rbpms2	RHOA
Fam118a	Amica1	Gm10584	SMARCB1
Fam204a	AI987944	Ptms	PSMB10
Fam20b	Jrkl	Tpgs1	RRP12
Fam3c	Cxcr2	Cpxm1	KCTD12
Fam45a	Ccl9	Exoc3l	TRMT112
Fam49a	Slc35a3	Ltb	RAB8B
Fam49b	Pilra	2310068J16Rik	ZCCHC8
Fam76b	Yme1l1	Ptger3	ZC3H4
Fbxo8	Zfp942	Parm1	LRRFIP1
Fcgr3	Cd44	Odf3b	CHAMP1
Fgl2	Cd24a	Ckb	LSM8
Fmr1	Abcd2	Grin3b	ATRX
Fopnl	Vldlr	Lrrc24	PAK2
Fpgt	Gpr65	D330050I16Rik	SMC2
Fubp3	Gmfb	Inf2	RPRD1B
Fundc1	Rp2h	Bahcc1	WBP11
Fundc2	Tlr4	Reep2	CHD4
Fyttd1	Amd2	Prr5	CDC73
G2e3	Amd1	Gp1bb	TPP1
Gabpa	Zfp770	Arl10	CTSZ
Galk2	Slc35a5	Arhgef10l	ATP6V1F
Galns	Ceacam1	F8a	HARS
Galnt1	Stag2	Atp13a2	IMMT
Galnt7	Mrgpra2b	Zfp358	RFC1
Gatc	Atr	Fam69b	ETHE1
Gcnt1	Dmxl2	Kalrn	EIF4G2
Gcsh	Ccdc18	Atf5	RNMT
Ggps1	Csgalnact2	Hist1h1e	MRTO4
Ghitm	Trpm2	Zfp467	ACAA1A
Gid8	Lrrcc1	Efnb1	DDX3X
Gls	Uba6	Nup62-il4i1	TOP2B
Gmfb	Prom1	Cxx1c	DYNC1I2
Gnb4	Haus3	0610038B21Rik	NUDT21
Gng10	Zfp101	Pomgnt2	SRPRB
Gnl3l	Sp140	Scand1	PPA2
Gnpda1	Rlf	Espn	UBAP2
Gpd1l	Dgkh	Ebpl	EZR
Gpkow	Orc4	Ryr1	BPHL
Gtf3c2	Dpy19l4	Ltbp3	LY6C1
Gtf3c6	Lrif1	Gm5617	LY6C2
Gtpbp10	Zfp52	Tha1	XRN2
H3f3a	Rb1	St14	PLCG2
H3f3b	Rap2c	Scarf1	OSTF1
Hadh	Fcho2	Mgmt	UBE2M
Hax1	Cept1	Fam129b	SMARCA4
Hccs	B3gnt5	Crlf2	RNPEP
Heatr3	Ptprc	Zfand3	PRCP
Hgf	Gm1966	Pdxp	RNF213
Hif1an	Itgam	Fam212a	MRI1
Hmgb1	Mctp1	Zfp428	PSMG1
Hmgn5	Evi2a	Hist1h2ab	PFDN6
Hnrnpa0	Kif20b	Gas2l1	ANXA7
Hnrnph1	Serpinb1a	Adck3	MTAP
Hnrnpu	Usp34	2310061J03Rik	ELANE
Hoxa10	Srp54b	Uqcrq	ARHGAP45
Hspa13	Dstn	Pld6	VPS4B
Idh3a	43715	Akt1s1	CHTOP
Il1rl1	Tspan2	Msl3l2	PCK2
Impa1	Tmem154	4933408J17Rik	FIS1
Iqgap1	Srp54c	Bcl7c	RPAP3
Ireb2	Zbtb41	Zc3h6	API5
Itga4	Emc2	Tas1r1	CCAR1
Itgb1	Casc5	0610039K10Rik	ATP1B3
Itm2a	Pilrb2	Amigo1	THRAP3
Itm2b	Phtf1os	Clu	GCLM
Katnbl1	Cops2	Kctd17	THOP1
Khdrbs1	Spta1	Lphn1	ARPC4
Kif5b	Ints8	A630072M18Rik	SNRPA
Klhl24	Fpr1	Adora2a	SMC1A
Klhl7	Zfp748	Fam110b	NUP93
Klhl9	Cerkl	Gata2	UCHL3
Kpna3	Zfml	Fam109a	PFKL
Lamp2	Zdhhc20	Six5	CSE1L
Laptm4b	1110059E24Rik	Zbed3	TIMM8A1
Larp4	Cntd1	Zfp777	TMED10
Larp7	Elovl7	Tnfrsf13b	IDE
Lcp1	Nqo2	Plekhf1	GARS
Leprotl1	Bbs12	Insl3	CPOX
Lims1	Rpgr	Pycr1	GNB2
Lman1	Mmgt1	Ptpn14	GNB1
Lman2	Kif18a	Hist3h2a	BOLA2
Lnpep	Cwf19l2	Gp9	SEPTIN6
Lrrc40	Elmod2	Nudt14	AKR1C13
Lrrc58	Rpe	Macrod1	SART1
Lsm6	Ncapg	Exosc6	HNRNPLL
Ltn1	Fam111a	Cacna1a	ZC3H15
Lypla1	Kpna3	6230400D17Rik	CRLF3
M6pr	Alg6	Galk1	SF3B6
Magt1	I830077J02Rik	Mfng	LAP3
Manea	Cd244	Col4a1	DOCK2
Mapk1ip1l	Aph1b	Tmem238	RANGAP1
Mapk3	Eri2	Bri3	COPE
Mapre2	Olfm4	Ptp4a3	TTC1
Mbd2	Brip1	Map3k10	SNX5
Mbnl1	Bub1	Adat3	SMARCC2
Mbnl2	Ranbp2	Crtap	PDCD6IP
Mbnl3	Dynlt3	Rcor2	ATAD3
Mbp	Kbtbd7	2700081O15Rik	SUN2
Me2	Arhgap15	Epb4.1l4b	H2-D1
Med1	Snx13	4930526I15Rik	PPP4R2
Med19	Trim30a	Tigd5	SNRNP70
Mettl3	Kpna1	Rn45s	CAPZB
Mfsd14b	Ctla2a	Ppp1r35	ACTR2
Mlec	Hsp90b1	Ptprs	ZC3H18
Mllt10	2810417H13Rik	Pf4	UBQLN1
Mlx	Atp8b4	C030006K11Rik	SRP9
Mmgt1	A230046K03Rik	Ankrd13b	ATOX1
Mob4	C1galt1c1	F2rl3	CCAR2
Mrpl21	G2e3	Nckap5l	RRM1
Mrps5	Exosc9	Pear1	RFC2
Msi2	Casp1	Spry1	COPB1
Msn	Cd164	Zdhhc8	SSR4
Mtmr2	Ormdl1	2300009A05Rik	DLAT
Mtpn	Gab3	Plxna1	MYG1
Naa20	Gnai3	C130036L24Rik	NAT10
Naa50	Ankrd22	Egln1	EIF5
Nampt	Car1	Hnrnpa0	ACAA2
Nat2	Mcemp1	Tssk6	IQGAP1
Ncbp2	Plek	Mocs3	CD34
Ncf1	Atp13a3	Tmem191c	STK26
Ndc1	Mfap1a	Hist1h2ae	NAMPT
Ndrg1	Pdcd10	Dhrsx	TSTA3
Ndufaf4	Ifitm6	Fgd1	MNDAL
Ndufb8	Zfp472	Ptrf	COPB2
Nek7	Manea	Mir7654	PRDX5
Neu1	Igsf6	Fasn	PEPD
Ngly1	Esco2	Tgfb1	ANXA5
Nip7	Trpm7	Sp3os	SPTBN1
Nipsnap1	Snap23	Midn	NDUFA8
Nme1	Mpp5	Rpl13	TCOF1
Nol10	Sypl	Prmt2	PUF60
Npat	Fbxo30	Tmem246	DBNL
Npl	Bex6	E130218I03Rik	RAB7A
Nqo1	Aoah	Dok2	FEN1
Nras	Milr1	Brd1	STRAP
Nt5dc1	0610010F05Rik	Tmem160	HK1
Nucks1	Ppp1cb	4930404N11Rik	CAND1
Nudcd2	Kctd9	Sbk1	HCFC1
Nudt5	Entpd1	Psrc1	GNAI2
Nup155	Sh2d4a	Ddit4	FKBP5
Nupl1	Ncapg2	Mfsd12	ITGB1
Nutf2	C330027C09Rik	Fbxl15	TXNDC17
Oard1	Slc40a1	B3gnt7	SEPTIN9
Oip5	2610020C07Rik	Zfp36l2	CMPK1
Ormdl1	Stk17b	Naprt	PRKCSH
Osbpl8	Gda	Zfp444	SEPHS1
Otud6b	Piga	Rltpr	SRM
Pabpc1	Acer3	2810428I15Rik	NAXE
Pafah1b2	Glmn	Dohh	CORO1C
Paip2	Scoc	Flywch1	VDAC3
Pak2	Ranbp6	Zcchc3	CASP3
Papolg	Zfp329	H2afx	ACTR3
Parg	Gpbp1	Hint2	ADSSL1
Pcf11	Usp46	Comtd1	EFTUD2
Pcgf3	Chordc1	Trp53i13	IRF2BP2
Pclaf	3830406C13Rik	Gm6297	SP110
Pdik1l	Zbtbd6	Selm	DPY30
Pdk3	Ipo7	Emid1	CORO7
Pgam5	Ugp2	4930577N17Rik	PRPF40A
Pggt1b	Zfp322a	Nfix	SMARCA5
Pgrmc1	Lin7c	Kcna3	NUP62
Phf10	Hpse	Dexi	ACAT1
Phf6	Zmpste24	Ppap2c	QDPR
Phf8	Cd55	Cep131	ISYNA1
Phtf2	Zfp74	Irf2bp1	RAB5C
Piga	Zfp518a	Hist1h2an	PSMA3
Pign	Vps35	Fhl1	ESD
Pip4k2a	Igf2r	B330016D10Rik	CDK6
Pkig	Thoc1	Pkn3	ELMO1
Plek	Fam45a	Cbx6	LUC7L3
Plk4	Ppip5k2	Chd3	SRRT
Pola1	Hmmr	Adcy6	PHB
Polr3f	Csde1	Zdhhc1	AIFM1
Ppa2	Braf	Pafah1b3	PAFAH1B2
Ppat	Zfp62	Pex11g	GSTO1
Ppic	Cpeb4	Cdk13	DDX17
Ppip5k2	Abcb7	Susd3	WDR46
Ppp1cb	Ngp	Fcgrt	NUCB1
Ppp1r12a	Rab8b	Tsen34	RNH1
Ppp1r7	Dclre1c	Abhd17a	SNX3
Ppp6c	Zbtb6	Klc2	PRTN3
Pqlc3	Cldn1	Prmt6	RTCB
Prdx1	Tfrc	Tysnd1	EIF3L
Prdx3	AW549877	Ssbp4	CTSD
Prkaa1	Zmym5	Fam98c	NT5C
Prkacb	Evi2b	Cnbd2	DDX42
Prkar2b	Sgol1	Rras	GTF2I
Prpf40a	Sp100	H2-Q9	PSMB4
Prrc2c	Birc2	H2-Q7	H2-K1
Prrg4	Fmr1	Zfp316	PYGL
Prxl2a	Ddx3x	Sdsl	PPA1
Ptbp3	Evi2a-evi2b	Fam43a	SF3A1
Ptgr2	Mtus1	Cltb	DHFR
Ptgs1	Ptbp2	Agpat3	ERP44
Ptp4a2	Lrrk2	Zfp787	PNP
Purb	Kif11	Nlgn2	PPP2R2A
Pus10	Rgs2	Mir5046	CA1
Pwp1	Acsl4	Pcsk4	HNRNPH1
Qpctl	Dram2	Magee1	NAP1L4
Rab27a	Tmem167	Bend3	FNBP1
Rab27b	Pbrm1	Mif	ACSF2
Rab31	Stap1	Gm2518	NDUFS8
Rab32	Ercc6l	Fdx1	RANBP2
Rab8a	Shoc2	Akr7a5	DYNC1H1
Rab8b	Nucb2	1110065P20Rik	GSTM1
Ralb	Hsd17b7	Rcn3	IDH3A
Ran	Magt1	Zfp668	TAP1
Rap1a	Abce1	Atxn7l2	OXCT1
Rap1b	Ddias	Ppargc1b	IMPDH2
Rap2c	Zfp189	Mroh8	ABRACL
Rbl2	Atp7a	Sapcd2	IDH3G
Rbm25	4930549G23Rik	Rsph3a	POR
Rbm3	Fmo5	Hist1h4d	GM2A
Rbm7	Atad1	Dusp7	GLUD1
Rbm8a	Zfp871	Ptpn18	SGTA
Rbpms2	Ube2w	Zfp219	ELOC
Rdh11	Ssr3	Dyrk1b	PITPNA
Rdh13	Mtpn	Kcng2	RSU1
Reep5	Ptp4a1	Mir671	BCLAF1
Rffl	Atp6ap2	Ndufab1	HNRNPUL1
Rgs19	Epm2aip1	Pink1	ALDH9A1
Rhoa	Lcorl	Fbxl18	CHERP
Rnf138	Clk4	Fam195a	HIST1H1A
Rnf141	Slc12a6	Rsbn1l	MTPN
Rnf216	Fcgr3	Ece1	DDI2
Rnf38	Mier3	Tymp	NUP210
Rock1	Rps6ka3	4931440P22Rik	NIP7
Rock2	Yipf6	Fam120c	SARS
Rp2	Brcc3	Trip6	PSME3
Rpe	Fam107b	Jak3	LUC7L2
Rragc	C1galt1	Mier2	LGALS9
Sacm1l	Esf1	Igsf8	ARPC2
Scamp3	Ltf	Fbxw9	LGALS3BP
Scd2	Ccdc14	Grcc10	UQCRC1
Sdhaf3	Tmx4	Gm16861	SMCHD1
Sec23a	Gm14005	Sdhaf1	HDLBP
Sec24d	Birc3	Kcnk12	TIMM50
Selenot	Ccdc82	Repin1	LRRC47
Sepsecs	Lsm8	Ncor2	RACK1
Serbp1	Zfp35	Tbcc	ECPAS
Serinc3	Crot	Hspa2	ADSS
Serp1	Usp47	Hist1h2ac	GLO1
Serpinb1a	Tbce	Ddt	POLA2
Serpine2	Mmp9	Metrn	SORD
Sfxn1	Arhgap18	Sdpr	PHB2
Sh3bgrl	BC035044	Rpl38	ADK
Shoc2	Zmym2	2310047M10Rik	HIST3H2BA
Siah1b	Ccdc132	Dbp	HIST3H2BB
Ska2	Xrcc4	Ttc16	RAB10
Skap2	Fam69a	Ppp1r13l	PGLS
Skp2	Cep290	Atp5d	PUS7
Slc14a1	Zwilch	Spr	SH3BGRL
Slc18a2	Mkln1	H2afj	SUCLG2
Slc22a3	1700001L05Rik	Rsph3b	PHPT1
Slc25a13	Matr3	Sap30l	PRPS1
Slc25a15	Cd84	Ppdpf	G6PDX
Slc25a36	Cnot6l	Pim3	UHRF1
Slc25a46	Slpi	Itpr3	TOMM20
Slc35a1	Eif4a2	Pcdhga12	CAP1
Slk	Fpgt	Pcdhgb6	CNPY2
Smad2	Hsd11b1	Fuz	RPS21
Smarca5	Chek1	Rai1	SP3
Smg7	Cenpq	Pcdhga8	DDX46
Smim15	Nemf	Vegfb	RPL28
Snap23	Spc25	2310039H08Rik	TCEA1
Snrnp200	Eif4g2	Cenpb	HPRT1
Snx10	Csf1r	Yif1b	CCT3
Sod2	Gt(ROSA)26Sor	1500011K16Rik	DRAP1
Sp1	Vps54	Homer3	METAP2
Sp3	Wdr37	Polr2f	MAT2B
Spata13	Actr6	Faah	KARS
Spata5	Tmem170b	Znhit2	HIBADH
Spdl1	Txndc16	D130020L05Rik	SPTAN1
Sppl2a	Trim12c	Pcdhga9	SLC3A2
Srd5a1	Cenpl	Rnf126	YWHAH
Srrm1	Phf6	Imp3	PSMC6
Srrm2	Kdm1b	Zfp593	QARS
Srsf1	Zfp715	Jmy	LMNB1
Srsf2	Usp15	Romo1	DDB1
Srsf3	Nuf2	Pcdhga10	ECHS1
Ssr2	Wrn	Pcdhgb2	UGGT1
Ssr3	Cript	Pura	RPL18
Stag1	Eif3e	Foxp4	RPS15A
Stard4	Cul4b	Spns2	CPSF2
Stk3	Svip	Lat	NUMA1
Stt3b	Dnajc13	Nrarp	TXNRD1
Stxbp2	Lair1	Zbtb7a	RBMXL1
Sub1	Agps	Zfp213	DNMT1
Suclg2	Pus10	Mon1a	FASN
Syk	Wls	Purb	DDX1
Syncrip	Lyz2	H1f0	HP1BP3
Sypl	Rhag	Sertad1	DEK
Tab2	Dfna5	Sox12	MRPL49
Tacc1	Cnot6	Vgll4	DIAPH1
Taf1	Mgl2	Rplp2	MSN
Taf2	Adamts3	Fam120a	ELAVL1
Tax1bp1	Itgb2l	Tmem259	CELF2
Tbc1d22a	Crispld2	Tusc1	CIAPIN1
Tbl1x	Gbe1	Trim8	RBM15
Tbl1xr1	Fcgr2b	Hist1h1d	RPN1
Tcf12	Ctse	Znrf2	PAICS
Tdrd7	Tmem56	Slc1a4	KPNB1
Tmed3	Usp33	Sf3b5	ARPC3
Tmed5	Rnf2	1110001J03Rik	PSMC1
Tmem123	Stt3a	Shf	PTRH2
Tmem141	Capza1	Pcdhgb4	EIF2S1
Tmem159	Cd48	Ninj1	RCC2
Tmem167b	Smc2	5031425E22Rik	MRPS15
Tmem18	Cdc27	Egfl7	HIBCH
Tmem185a	Ap5m1	Mvb12a	HSPH1
Tmem237	Rap1gap2	Zfp865	IPO5
Tmem263	Tmem106b	Dmwd	PTPN6
Tmem30a	Arhgap5	Pcdhga3	UBE2I
Tmem33	Haus6	Trp53rk	CAPRIN1
Tmem35b	Ccnc	Fbxo21	PDHB
Tmem50b	Gdi2	Eci1	PFAS
Tmem69	Hmgn5	Ache	TALDO1
Tmod3	Lcp1	Nenf	PSIP1
Tmx4	Plbd1	Pgls	NANS
Tnfrsf26	Eps15	Ptger1	NACA
Tnfrsf9	Abracl	Dapk3	NACA
Tor3a	Mad2l1	Hps6	CCT4
Tox4	Npat	9130401M01Rik	PPIB
Tpm1	Reep3	Gmpr	SYMPK
Tpm3	Usp45	Pcdhga7	TMPO
Trappc4	Alg11	BC024978	HMGB2
Trappc6b	AI597479	Dnlz	FLNA
Trim37	Uba3	Ccdc61	RFC4
Trip11	Zfp68	Pcdhga2	GMPS
Trnt1	Lnp	Megf8	MYL12B
Trp53inp1	Cyld	Pcdha7-g	SART3
Tsn	Sqrdl	Pcdha4-g	RUVBL2
Tspan13	Xpo1	Pcdhgb8	RAD23B
Tspyl1	Ogt	Pcdha6-g	DDX18
Ttc3	Ccdc15	Apba3	RPS5
Ttc37	Rabgap1l	Hook2	UQCRC2
Ttc9c	Lysmd3	Clstn3	ESYT1
Ttpa	Acadsb	Matk	CORO1B
Tubgcp4	Emb	0610012G03Rik	DCPS
Twsg1	Cenpc1	Mri1	PSMB1
Txnl1	Pld1	Mzt2	LYAR
Tyms	Herc6	Tceb2	HSP90B1
Uba3	Ppp3cb	Slc2a1	OAT
Uba6	Hprt		PSMC5
Ubap1	Zfp426		NDUFB4
Ube2b	Ssb		STMN1
Ube2d2a	Itch		SELENBP1
Ube2d3	Ddx26b		UBTF
Ube4b	Trp53inp2		PSMA6
Ubqln1	Dock11		APEX1
Ubxn2a	Rgs18		RPS3
Ubxn7	Prpf39		PTGES3
Ufm1	Tpp2		PDIA4
Uri1	Mis18bp1		SMARCD2
Usp1	Vma21		DCUN1D1
Usp14	Micu1		UBAP2L
Vamp4	Gpcpd1		FH
Vma21	Map3k1		SUCLG1
Vps26a	Pik3cb		GAR1
Vps41	Smim15		DNAJC9
Vti1a	Trim59		ABCF1
Wdr20	Actr2		NDUFB10
Wdr43	Anxa3		FKBP3
Wipf1	Glrx		HCLS1
Xpo1	Azin1		CAPZA2
Xpo7	Wdr44		PABPC1
Yme1l1	Ankrd49		PSMD1
Ywhae	Pnpt1		EPRS
Ywhag	Mis12		TCP1
Zdhhc21	Zfp280d		RDX
Zfand1	Copb1		POLR1C
Zfp106	Parpbp		RPS18
Zfp644	Kansl1l		ATP5F1D
Zfp706	A830080D01Rik		ATIC
Zhx1	Lyst		SKP1
Zmpste24	Pdik1l		POLR2E
Zmynd11	Trnt1		ACIN1
Zranb2	Rad54b		MSH2
	Fyttd1		VDAC2
	Sla		CCT7
	Rnf13		PGAM1
	Ms4a6c		WDR5
	Rttn		PDCD5
	Pank3		RPL38
	5830418K08Rik		TLN1
	Sppl2a		SMARCC1
	Taf1d		FKBP4
	Lrrc40		MYH9
	Lyrm2		DLST
	Ppt1		MSI2
	Crbn		GMFG
	Lypla1		PARP1
	Senp7		AARS
	Ero1l		AKR1B1
	Hspa13		DDX5
	Fam49b		RUVBL1
	Pstpip2		RPS12
	Prr11		WDR12
	2610002M06Rik		MPO
	Uhrf1bp1l		PRDX6
	Vkorc1l1		LIG1
	Atm		UQCRFS1
	Hltf		RPL4
	Pcnp		PSME1
	Cltc		ARCN1
			NPM3
			PRDX3
			CBX1
			YWHAB
			PSMC2
			HYOU1
			NUTF2
			HSPA14
			NDUFA10
			TOMM34
			TOMM70
			SF1
			MYL6
			GDI2
			SF3B1
			AIMP1
			HSPE1
			UPF1
			MACROD1
			RAB11B
			G3BP1
			CSTF2
			WARS
			IDH2
			ILF3
			CA2
			H2AFV
			H2AFZ
			IMPA2
			NDUFB5
			CLIC1
			SMC3
			OLA1
			SNRPB2
			RPL15
			NONO
			TRIM28
			PCNA
			WDR1
			ETFA
			ATP5PO
			BAZ1B
			HDGF
			H2AFY
			GOT2
			GANAB
			NSUN2
			RBM39
			TXNDC12
			CCT5
			EIF3I
			TUBA4A
			PDIA3
			CANX
			CES2C
			AIMP2
			LARP1
			ITPA
			ATP5F1C
			MTHFD1
			SF3A3
			MTHFD1L
			VRK1
			OGDH
			DYNLRB1
			RSL1D1
			PAK1IP1
			HADHB
			ADH5
			NOLC1
			PDCD4
			SRSF1
			ATP2A2
			PSMC3
			RPL6
			SHMT2
			CBR1
			SUPT16H
			PSMA4
			HSPA4
			COTL1
			GLRX3
			AK2
			MATR3
			RPL8
			PCBP1
			PDIA6
			RPL12
			HSPA5
			UBA1
			VARS
			RPS14
			HIRIP3
			LGALS1
			YWHAZ
			ACTN4
			SNRPF
			HNRNPDL
			RPL18A
			TARDBP
			HNRNPUL2
			DDX21
			PTPN18
			GSTP1
			DNAJA2
			RAN
			LCP1
			RPS4X
			PREP
			BUD31
			CDC42
			SEPTIN7
			BIN2
			CAPZA1
			CCT6A
			HNRNPU
			YWHAE
			RPS2
			DLD
			ARPC1B
			UBA2
			MTCO2
			RAVER1
			NDUFV2
			U2AF2
			ALDH2
			RPS13
			RPA1
			ATP5F1A
			PSPC1
			GSR
			MCM5
			PSMC4
			EIF3E
			PGK1
			P4HB
			MCM6
			COX6B1
			TXN
			ECI1
			HNRNPF
			SND1
			NARS
			HIST1H4A
			CKAP4
			CCT2
			SNRPD1
			SFPQ
			NUP50
			PTBP1
			CALU
			STOML2
			RPL22
			MCM4
			DPF2
			SRSF7
			DNAJC8
			HMGB3
			RPL17
			SDHA
			EEF2
			SNRPD2
			HNRNPAB
			RPL5
			HNRNPL
			HSPA8
			GPI
			SNRPE
			DAZAP1
			MCM7
			UCHL5
			RPL3
			ENY2
			PPID
			CORO1A
			HNRNPD
			HNRNPK
			DHX9
			ALYREF
			DDX39B
			ANXA6
			TBCA
			LBR
			NASP
			RPL23
			TRA2B
			ANP32A
			YWHAQ
			VDAC1
			BLVRB
			SERBP1
			SRSF3
			SASH3
			RBBP4
			CAPG
			RPS6
			USP5
			RPS26
			PA2G4
			EIF5A
			VIM
			EIF3D
			NDUFV1
			DNAJA1
			STIP1
			BCAS2
			EIF4H
			RPS10
			CAT
			HADHA
			PRPF19
			ATP5PD
			MANF
			ANP32E
			NDUFS6
			HSPD1
			ANXA2
			CALR
			OTUB1
			RPSA
			HNRNPM
			NCL
			TPI1
			HMGB1
			PSMA7
			HNRNPA1
			C1QBP
			PRDX2
			RPL11
			RBBP7
			VCP
			YWHAG
			RPL10
			GPX1
			ENO1
			PSMA1
			CIRBP
			ANXA1
			PFN1
			SAE1
			ATP5F1B
			CACYBP
			CSDE1
