# Supplementary material for: RNA binding protein SYNCRIP maintains proteostasis and self-renewal of hematopoietic stem and progenitor cells
Source: Nat Commun. 2023 Apr 21;14:2290. doi: 10.1038/s41467-023-38001-x (PMC10121618; doi:10.1038/s41467-023-38001-x)
Supplement: Supplementary file 20 — Supplemental Data 17 [file 41467_2023_38001_MOESM20_ESM.xlsx]

## Sheet: GO_Biological_Process_2021
Term	P-value	Adjusted P-value	Old P-value	Old Adjusted P-value	Odds Ratio	Combined Score	Genes
mRNA splicing, via spliceosome (GO:0000398)	1.33323e-08	1.35856e-05	0	0	14.0602	254.954	DDX17;SYNCRIP;HNRNPUL1;HNRNPH1;SRSF1;CSTF2;SRSF3;PRPF40A;PABPC1;ELAVL1
RNA splicing, via transesterification reactions with bulged adenosine as nucleophile (GO:0000377)	8.77481e-08	4.47077e-05	0	0	13.564	220.399	SYNCRIP;HNRNPUL1;HNRNPH1;SRSF1;CSTF2;SRSF3;PRPF40A;PABPC1;ELAVL1
mRNA processing (GO:0006397)	3.96827e-07	0.000134789	0	0	11.252	165.852	SYNCRIP;HNRNPUL1;HNRNPH1;SRSF1;CSTF2;SRSF3;PRPF40A;PABPC1;ELAVL1
regulation of cell size (GO:0008361)	9.0581e-07	0.000230755	0	0	67.5153	939.437	MTPN;PLEK;MSN;RHOA
regulation of translation (GO:0006417)	1.42861e-06	0.00029115	0	0	14.4488	194.464	DHFR;MTPN;SYNCRIP;DDX3X;CSDE1;CAPRIN1;ELAVL1
establishment of epithelial cell apical/basal polarity (GO:0045198)	4.82687e-06	0.000819764	0	0	124.556	1524.73	CDC42;MSN;RHOA
polarized epithelial cell differentiation (GO:0030859)	1.05768e-05	0.00149539	0	0	90.5727	1037.68	CDC42;MSN;RHOA
establishment of apical/basal cell polarity (GO:0035089)	1.31913e-05	0.00149539	0	0	83.0208	932.818	CDC42;MSN;RHOA
interleukin-12-mediated signaling pathway (GO:0035722)	1.32075e-05	0.00149539	0	0	32.1146	360.799	CDC42;MSN;LCP1;PAK2
cellular response to interleukin-12 (GO:0071349)	1.56745e-05	0.00159723	0	0	30.6518	339.115	CDC42;MSN;LCP1;PAK2
establishment of epithelial cell polarity (GO:0090162)	3.26815e-05	0.00302749	0	0	58.5882	605.14	CDC42;MSN;RHOA
RNA metabolic process (GO:0016070)	6.22107e-05	0.00528272	0	0	13.3412	129.209	DDX17;SYNCRIP;DDX3X;HNRNPUL1;HNRNPH1
mRNA 3'-end processing (GO:0031124)	0.000112515	0.00828348	0	0	17.9544	163.249	SRSF1;CSTF2;SRSF3;PABPC1
cell projection organization (GO:0030030)	0.000113806	0.00828348	0	0	36.8704	334.82	ITGB1;CDC42;PLEK
establishment or maintenance of epithelial cell apical/basal polarity (GO:0045197)	0.000138412	0.0090947	0	0	34.3241	304.98	CDC42;MSN;RHOA
nuclear export (GO:0051168)	0.000142802	0.0090947	0	0	16.828	148.996	SRSF1;SRSF3;NUTF2;RAN
negative regulation of cellular amide metabolic process (GO:0034249)	0.000156426	0.00937638	0	0	16.4159	143.851	DHFR;SYNCRIP;DDX3X;CAPRIN1
negative regulation of translation (GO:0017148)	0.00018646	0.0105557	0	0	15.6492	134.384	DHFR;SYNCRIP;DDX3X;CAPRIN1
negative regulation of cellular protein metabolic process (GO:0032269)	0.000220449	0.011823	0	0	14.9507	125.882	DHFR;SYNCRIP;DDX3X;CAPRIN1
RNA processing (GO:0006396)	0.000250787	0.0127776	0	0	9.79142	81.1797	DDX17;SYNCRIP;HNRNPUL1;HNRNPH1;SRSF1
cortical cytoskeleton organization (GO:0030865)	0.000291526	0.014146	0	0	26.1829	213.139	PLEK;LCP1;RHOA
substantia nigra development (GO:0021762)	0.000335987	0.0155623	0	0	24.8712	198.931	YWHAE;CDC42;RHOA
mRNA stabilization (GO:0048255)	0.000359764	0.0159391	0	0	24.2634	192.41	SYNCRIP;PABPC1;ELAVL1
positive regulation of actin filament bundle assembly (GO:0032233)	0.000556891	0.0236447	0	0	20.7177	155.241	CDC42;PLEK;RHOA
negative regulation of protein-containing complex assembly (GO:0031333)	0.000589664	0.0240347	0	0	20.2939	150.904	CDC42;DDX3X;HMGB1
regulation of actin filament depolymerization (GO:0030834)	0.000631531	0.0247512	0	0	65.3344	481.342	MTPN;PLEK
negative regulation of cysteine-type endopeptidase activity involved in apoptotic process (GO:0043154)	0.000695304	0.0261722	0	0	19.1202	139.026	YWHAE;DDX3X;PAK2
positive regulation of macromolecule biosynthetic process (GO:0010557)	0.000733089	0.0261722	0	0	10.7455	77.5636	MTPN;DDX3X;NAMPT;ELAVL1
purine ribonucleoside triphosphate metabolic process (GO:0009205)	0.000744841	0.0261722	0	0	59.392	427.761	AK3;RAN
gene expression (GO:0010467)	0.000881935	0.0299289	0	0	5.89083	41.4325	DDX17;SYNCRIP;HNRNPUL1;HNRNPH1;SRSF1;SRSF3
negative regulation of kinase activity (GO:0033673)	0.000986757	0.0299289	0	0	16.8458	116.591	PRDX3;PAK2;YWHAG
contractile actin filament bundle assembly (GO:0030038)	0.000998609	0.0299289	0	0	50.2497	347.182	ITGB1;RHOA
GTP metabolic process (GO:0046039)	0.000998609	0.0299289	0	0	50.2497	347.182	AK3;RAN
stress fiber assembly (GO:0043149)	0.000998609	0.0299289	0	0	50.2497	347.182	ITGB1;RHOA
epiboly involved in wound healing (GO:0090505)	0.00113895	0.0331598	0	0	46.6581	316.232	LCP1;RHOA
vascular endothelial growth factor receptor signaling pathway (GO:0048010)	0.00123598	0.0349851	0	0	15.5258	103.959	CDC42;PAK2;RHOA
RNA 3'-end processing (GO:0031123)	0.00134577	0.0370632	0	0	15.0538	99.5174	SRSF1;CSTF2;SRSF3
positive regulation of protein kinase activity (GO:0045860)	0.00141506	0.0377889	0	0	8.94328	58.6731	DDX3X;IQGAP1;PAK2;RHOA
alternative mRNA splicing, via spliceosome (GO:0000380)	0.00144629	0.0377889	0	0	40.8217	266.923	DDX17;SRSF1
regulation of cell differentiation (GO:0045595)	0.00148381	0.0378	0	0	8.82471	57.4766	PURB;DDX17;CDK6;YWHAG
cell junction organization (GO:0034330)	0.00152165	0.0378185	0	0	14.3971	93.4078	CDC42;RHOA;RAB8B
regulation of stress fiber assembly (GO:0051492)	0.00164654	0.0379742	0	0	13.9901	89.664	CDC42;PAK2;RHOA
transmembrane receptor protein tyrosine kinase signaling pathway (GO:0007169)	0.00168454	0.0379742	0	0	5.16768	33.0022	CDC42;ACTR2;HNRNPH1;NAMPT;PAK2;RHOA
integrin-mediated signaling pathway (GO:0007229)	0.00171131	0.0379742	0	0	13.7951	87.8819	CDC42;ITGB1;PLEK
positive regulation of growth (GO:0045927)	0.00177767	0.0379742	0	0	13.6055	86.1561	CDC42;MTPN;DDX3X
cortical actin cytoskeleton organization (GO:0030866)	0.00178877	0.0379742	0	0	36.2823	229.53	PLEK;LCP1
regulation of protein modification by small protein conjugation or removal (GO:1903320)	0.00178877	0.0379742	0	0	36.2823	229.53	DCUN1D1;UBQLN1
miRNA metabolic process (GO:0010586)	0.00178877	0.0379742	0	0	36.2823	229.53	DDX17;RAN
stress granule assembly (GO:0034063)	0.00197306	0.0410317	0	0	34.371	214.068	DDX3X;CSDE1
positive regulation of transcription by RNA polymerase II (GO:0045944)	0.00205871	0.0419566	0	0	3.52948	21.8322	EIF5A;DDX17;ACTR2;DDX3X;SP3;ATRX;NAMPT;SMARCA5;HMGB1
ephrin receptor signaling pathway (GO:0048013)	0.0022096	0.0441486	0	0	12.5684	76.8548	CDC42;ACTR2;RHOA
regulation of cytokinesis (GO:0032465)	0.00236677	0.0463796	0	0	12.2568	74.1073	CDC42;PRPF40A;RHOA
regulation of cell cycle G2/M phase transition (GO:1902749)	0.00244789	0.0470642	0	0	12.1067	72.7919	YWHAE;PRKAR2B;YWHAG
positive regulation of lamellipodium assembly (GO:0010592)	0.00257745	0.0477532	0	0	29.6796	176.919	CDC42;ACTR2
wound healing, spreading of cells (GO:0044319)	0.00257745	0.0477532	0	0	29.6796	176.919	LCP1;RHOA
regulation of cysteine-type endopeptidase activity involved in apoptotic process (GO:0043281)	0.00278954	0.0496808	0	0	11.5413	67.8844	YWHAE;DDX3X;HMGB1
protein import (GO:0017038)	0.00278954	0.0496808	0	0	11.5413	67.8844	NUTF2;RAN;RAB8B
regulation of mRNA splicing, via spliceosome (GO:0048024)	0.0028793	0.0496808	0	0	11.408	66.7394	DDX17;RBM25;SRSF3
regulation of actin filament bundle assembly (GO:0032231)	0.00302278	0.0496808	0	0	27.2036	157.824	CDC42;PLEK
regulation of potassium ion transmembrane transporter activity (GO:1901016)	0.00302278	0.0496808	0	0	27.2036	157.824	ITGB1;YWHAE
regulation of protein insertion into mitochondrial membrane involved in apoptotic signaling pathway (GO:1900739)	0.00302278	0.0496808	0	0	27.2036	157.824	YWHAE;YWHAG
positive regulation of protein insertion into mitochondrial membrane involved in apoptotic signaling pathway (GO:1900740)	0.00302278	0.0496808	0	0	27.2036	157.824	YWHAE;YWHAG
cilium assembly (GO:0060271)	0.00308657	0.049924	0	0	5.47595	31.6548	YWHAE;ACTR2;PRKAR2B;YWHAG;RAB8B
positive regulation of toll-like receptor signaling pathway (GO:0034123)	0.003258	0.0510754	0	0	26.1141	149.546	DDX3X;HMGB1
protein export from nucleus (GO:0006611)	0.003258	0.0510754	0	0	26.1141	149.546	NUTF2;RAN
ciliary basal body-plasma membrane docking (GO:0097711)	0.00335478	0.0517958	0	0	10.7853	61.448	YWHAE;PRKAR2B;YWHAG
negative regulation of calcium ion transmembrane transporter activity (GO:1901020)	0.00350152	0.0524713	0	0	25.1084	141.977	YWHAE;UBQLN1
leukocyte cell-cell adhesion (GO:0007159)	0.00350152	0.0524713	0	0	25.1084	141.977	ITGB1;MSN
negative regulation of mRNA catabolic process (GO:1902373)	0.00375329	0.0527157	0	0	24.1773	135.033	PABPC1;ELAVL1
positive regulation of viral genome replication (GO:0045070)	0.00375329	0.0527157	0	0	24.1773	135.033	DDX3X;PABPC1
positive regulation of translation (GO:0045727)	0.00387572	0.0527157	0	0	10.2268	56.7897	EIF5A;DDX3X;ELAVL1
positive regulation of cell cycle process (GO:0090068)	0.00398548	0.0527157	0	0	10.1219	55.9247	CDC42;ATRX;RHOA
positive regulation of protein localization to membrane (GO:1905477)	0.00398548	0.0527157	0	0	10.1219	55.9247	YWHAE;ITGB1;YWHAG
neutrophil degranulation (GO:0043312)	0.00400296	0.0527157	0	0	4.31291	23.8104	ACTR2;DDX3X;HMGB1;IQGAP1;RHOA;PAFAH1B2
plasma membrane invagination (GO:0099024)	0.00401325	0.0527157	0	0	23.3126	128.643	CDC42;RHOA
positive regulation of cell growth (GO:0030307)	0.00409711	0.0527157	0	0	10.0192	55.0802	CDC42;MTPN;DDX3X
positive regulation of cellular protein metabolic process (GO:0032270)	0.00409711	0.0527157	0	0	10.0192	55.0802	DDX3X;MSN;ELAVL1
negative regulation of apoptotic process (GO:0043066)	0.00416731	0.0527157	0	0	4.27601	23.4346	YWHAE;ITGB1;PRDX3;DDX3X;ANXA4;PAK2
neutrophil activation involved in immune response (GO:0002283)	0.00416731	0.0527157	0	0	4.27601	23.4346	ACTR2;DDX3X;HMGB1;IQGAP1;RHOA;PAFAH1B2
chromatin remodeling (GO:0006338)	0.00421064	0.0527157	0	0	9.9185	54.2556	ATRX;MBD2;SMARCA5
mitotic cell cycle phase transition (GO:0044772)	0.00426554	0.0527157	0	0	6.52567	35.6118	YWHAE;CDK6;PRKAR2B;YWHAG
regulation of cellular component size (GO:0032535)	0.00428136	0.0527157	0	0	22.5076	122.745	MTPN;MSN
neutrophil mediated immunity (GO:0002446)	0.00429382	0.0527157	0	0	4.24874	23.1581	ACTR2;DDX3X;HMGB1;IQGAP1;RHOA;PAFAH1B2
positive regulation of lamellipodium organization (GO:1902745)	0.00455755	0.0540621	0	0	21.7563	117.287	CDC42;ACTR2
RNA export from nucleus (GO:0006405)	0.00456265	0.0540621	0	0	9.62816	51.8943	SRSF1;SRSF3;RAN
protein localization to nucleus (GO:0034504)	0.00456265	0.0540621	0	0	9.62816	51.8943	YWHAE;NUTF2;RAN
RNA stabilization (GO:0043489)	0.00484179	0.0567102	0	0	21.0534	112.225	PABPC1;ELAVL1
regulation of protein kinase activity (GO:0045859)	0.00505901	0.0574897	0	0	9.26636	48.9874	IQGAP1;PAK2;YWHAG
negative regulation of blood vessel endothelial cell migration (GO:0043537)	0.00513401	0.0574897	0	0	20.3945	107.517	HMGB1;RHOA
regulation of lamellipodium assembly (GO:0010591)	0.00513401	0.0574897	0	0	20.3945	107.517	CDC42;ACTR2
positive regulation of mitochondrial outer membrane permeabilization involved in apoptotic signaling pathway (GO:1901030)	0.00513401	0.0574897	0	0	20.3945	107.517	YWHAE;YWHAG
regulation of cytoskeleton organization (GO:0051493)	0.00531893	0.0589129	0	0	9.09541	47.628	IQGAP1;PAK2;RHOA
cellular response to virus (GO:0098586)	0.00543417	0.0595422	0	0	19.7755	103.13	EIF5A;DDX3X
activation of protein kinase activity (GO:0032147)	0.00558676	0.0605628	0	0	8.93063	46.3264	OSBPL8;PRKAR2B;PAK2
positive regulation of cytokinesis (GO:0032467)	0.00605809	0.0643041	0	0	18.6436	95.2007	CDC42;RHOA
ncRNA metabolic process (GO:0034660)	0.00605809	0.0643041	0	0	18.6436	95.2007	DDX17;RAN
positive regulation of protein-containing complex assembly (GO:0031334)	0.00614642	0.0645691	0	0	8.61826	43.8832	DDX3X;PLEK;LCP1
DNA recombination (GO:0006310)	0.00671314	0.0686652	0	0	17.634	88.2352	HMGB1;TSN
DNA replication-independent nucleosome assembly (GO:0006336)	0.00671314	0.0686652	0	0	17.634	88.2352	ATRX;SMARCA5
regulation of mRNA catabolic process (GO:0061013)	0.00673849	0.0686652	0	0	8.32689	41.6338	SERBP1;PABPC1;ELAVL1
positive regulation of intracellular signal transduction (GO:1902533)	0.00734167	0.0732604	0	0	3.78109	18.581	ITGB1;OSBPL8;DDX3X;HMGB1;IQGAP1;RHOA
regulation of mitochondrial membrane potential (GO:0051881)	0.00739891	0.0732604	0	0	16.728	82.0748	PRDX3;PPA2
negative regulation of cellular macromolecule biosynthetic process (GO:2000113)	0.00740512	0.0732604	0	0	3.77391	18.5132	DHFR;SYNCRIP;DDX3X;CAPRIN1;SP3;MBD2
ATP-dependent chromatin remodeling (GO:0043044)	0.0077532	0.0759664	0	0	16.309	79.2561	MBD2;SMARCA5
G2/M transition of mitotic cell cycle (GO:0000086)	0.00802165	0.0778482	0	0	7.79921	37.636	YWHAE;PRKAR2B;YWHAG
cell cycle G2/M phase transition (GO:0044839)	0.00819146	0.0787462	0	0	7.73789	37.178	YWHAE;PRKAR2B;YWHAG
positive regulation of cell division (GO:0051781)	0.00848431	0.0800511	0	0	15.5308	74.0749	CDC42;RHOA
positive regulation of stress fiber assembly (GO:0051496)	0.00848431	0.0800511	0	0	15.5308	74.0749	CDC42;RHOA
regulation of apoptotic process (GO:0042981)	0.0085818	0.080228	0	0	3.26565	15.5383	ITGB1;PRDX3;RBM25;DDX3X;ANXA4;HMGB1;PAK2
cellular component assembly (GO:0022607)	0.0092447	0.0848723	0	0	5.19158	24.3158	CDC42;CAPZA2;LCP1;RHOA
positive regulation of nucleocytoplasmic transport (GO:0046824)	0.00924516	0.0848723	0	0	14.8234	69.4277	YWHAE;RAN
organelle assembly (GO:0070925)	0.0108456	0.097024	0	0	4.00595	18.1229	ACTR2;DDX3X;CSDE1;UBQLN1;RAB8B
regulation of cellular component movement (GO:0051270)	0.0108545	0.097024	0	0	13.5854	61.4491	CDK6;RHOA
positive regulation of cell morphogenesis involved in differentiation (GO:0010770)	0.0108545	0.097024	0	0	13.5854	61.4491	CDC42;CAPRIN1
regulation of mRNA stability (GO:0043488)	0.0109951	0.0974258	0	0	6.92098	31.2158	SERBP1;PABPC1;ELAVL1
regulation of axonogenesis (GO:0050770)	0.0112748	0.0984951	0	0	13.3075	59.6864	PAK2;RHOA
positive regulation of transcription, DNA-templated (GO:0045893)	0.0114027	0.0984951	0	0	2.66369	11.9171	EIF5A;DDX17;ACTR2;DDX3X;SP3;ATRX;NAMPT;SMARCA5;HMGB1
positive regulation of intracellular protein transport (GO:0090316)	0.0114057	0.0984951	0	0	6.82483	30.5318	YWHAE;RAN;YWHAG
regulation of G2/M transition of mitotic cell cycle (GO:0010389)	0.0116143	0.0993714	0	0	6.77774	30.1983	YWHAE;PRKAR2B;YWHAG
regulation of intrinsic apoptotic signaling pathway (GO:2001242)	0.0117022	0.0993714	0	0	13.0407	58.0045	DDX3X;UBQLN1
negative regulation of cysteine-type endopeptidase activity (GO:2000117)	0.0121367	0.100314	0	0	12.7843	56.3983	YWHAE;DDX3X
positive regulation of chemokine production (GO:0032722)	0.0121367	0.100314	0	0	12.7843	56.3983	DDX3X;HMGB1
positive regulation of NIK/NF-kappaB signaling (GO:1901224)	0.0121367	0.100314	0	0	12.7843	56.3983	DDX3X;RHOA
actin filament organization (GO:0007015)	0.0122534	0.100314	0	0	6.64027	29.2301	CDC42;LCP1;RHOA
regulation of alternative mRNA splicing, via spliceosome (GO:0000381)	0.0125781	0.100314	0	0	12.5378	54.863	DDX17;RBM25
cytokine-mediated signaling pathway (GO:0019221)	0.0132972	0.100314	0	0	3.30715	14.2875	EIF5A;CDC42;ITGB1;MSN;LCP1;PAK2
positive regulation of establishment of protein localization to mitochondrion (GO:1903749)	0.0134819	0.100314	0	0	12.0723	51.9881	YWHAE;YWHAG
Rho protein signal transduction (GO:0007266)	0.0134819	0.100314	0	0	12.0723	51.9881	CDC42;RHOA
response to lipopolysaccharide (GO:0032496)	0.0138221	0.100314	0	0	6.34006	27.1449	PRDX3;HMGB1;RHOA
nucleosome assembly (GO:0006334)	0.014413	0.100314	0	0	11.6399	49.3489	ATRX;SMARCA5
apical junction assembly (GO:0043297)	0.0153713	0.100314	0	0	11.2374	46.9191	PAK2;RHOA
regulation of MAPK cascade (GO:0043408)	0.0155001	0.100314	0	0	6.06564	25.275	HMGB1;IQGAP1;PAK2
negative regulation of CD4-positive, alpha-beta T cell differentiation (GO:0043371)	0.0156525	0.100314	0	0	80.375	334.129	HMGB1
pyrimidine ribonucleotide metabolic process (GO:0009218)	0.0156525	0.100314	0	0	80.375	334.129	AK3
negative regulation of gene silencing by RNA (GO:0060967)	0.0156525	0.100314	0	0	80.375	334.129	ELAVL1
regulation of barbed-end actin filament capping (GO:2000812)	0.0156525	0.100314	0	0	80.375	334.129	MTPN
CD4-positive, alpha-beta T cell activation (GO:0035710)	0.0156525	0.100314	0	0	80.375	334.129	HMGB1
regulation of cysteine-type endopeptidase activity involved in execution phase of apoptosis (GO:2001270)	0.0156525	0.100314	0	0	80.375	334.129	PAK2
cell-cell adhesion mediated by integrin (GO:0033631)	0.0156525	0.100314	0	0	80.375	334.129	ITGB1
negative regulation of posttranscriptional gene silencing (GO:0060149)	0.0156525	0.100314	0	0	80.375	334.129	ELAVL1
cellular response to testosterone stimulus (GO:0071394)	0.0156525	0.100314	0	0	80.375	334.129	MSN
regulation of histone H3-K9 trimethylation (GO:1900112)	0.0156525	0.100314	0	0	80.375	334.129	ATRX
neuroinflammatory response (GO:0150076)	0.0156525	0.100314	0	0	80.375	334.129	ITGB1
regulation of inward rectifier potassium channel activity (GO:1901979)	0.0156525	0.100314	0	0	80.375	334.129	ITGB1
CRD-mediated mRNA stabilization (GO:0070934)	0.0156525	0.100314	0	0	80.375	334.129	SYNCRIP
pentose catabolic process (GO:0019323)	0.0156525	0.100314	0	0	80.375	334.129	RPE
PML body organization (GO:0030578)	0.0156525	0.100314	0	0	80.375	334.129	SERBP1
positive regulation of dendritic cell differentiation (GO:2001200)	0.0156525	0.100314	0	0	80.375	334.129	HMGB1
positive regulation of DNA ligation (GO:0051106)	0.0156525	0.100314	0	0	80.375	334.129	HMGB1
positive regulation of intrinsic apoptotic signaling pathway by p53 class mediator (GO:1902255)	0.0156525	0.100314	0	0	80.375	334.129	EIF5A
ribosome localization (GO:0033750)	0.0156525	0.100314	0	0	80.375	334.129	RAN
Roundabout signaling pathway (GO:0035385)	0.0156525	0.100314	0	0	80.375	334.129	RHOA
isocitrate metabolic process (GO:0006102)	0.0156525	0.100314	0	0	80.375	334.129	IDH3A
succinyl-CoA metabolic process (GO:0006104)	0.0156525	0.100314	0	0	80.375	334.129	SUCLG2
positive regulation of protein neddylation (GO:2000436)	0.0156525	0.100314	0	0	80.375	334.129	DCUN1D1
mature ribosome assembly (GO:0042256)	0.0156525	0.100314	0	0	80.375	334.129	DDX3X
positive regulation of toll-like receptor 9 signaling pathway (GO:0034165)	0.0156525	0.100314	0	0	80.375	334.129	HMGB1
positive regulation of translation in response to stress (GO:0032056)	0.0156525	0.100314	0	0	80.375	334.129	DDX3X
protein de-ADP-ribosylation (GO:0051725)	0.0156525	0.100314	0	0	80.375	334.129	OARD1
positive regulation of cysteine-type endopeptidase activity (GO:2001056)	0.0163562	0.104023	0	0	10.8617	44.676	DDX3X;HMGB1
actin cytoskeleton reorganization (GO:0031532)	0.0168586	0.104023	0	0	10.6831	43.6182	PLEK;RHOA
positive regulation of DNA metabolic process (GO:0051054)	0.0168586	0.104023	0	0	10.6831	43.6182	ATRX;HMGB1
positive regulation of viral process (GO:0048524)	0.0168586	0.104023	0	0	10.6831	43.6182	DDX3X;PABPC1
regulation of cell-matrix adhesion (GO:0001952)	0.0178829	0.104023	0	0	10.343	41.6191	CDK6;RHOA
cell-cell junction assembly (GO:0007043)	0.0184048	0.104023	0	0	10.1808	40.6739	PAK2;RHOA
negative regulation of gene expression (GO:0010629)	0.0186751	0.104023	0	0	4.18271	16.6495	DHFR;SYNCRIP;DDX3X;CAPRIN1
acetyl-CoA biosynthetic process from pyruvate (GO:0006086)	0.018754	0.104023	0	0	64.2968	255.666	DLD
pteridine-containing compound biosynthetic process (GO:0042559)	0.018754	0.104023	0	0	64.2968	255.666	DHFR
negative regulation of cell size (GO:0045792)	0.018754	0.104023	0	0	64.2968	255.666	RHOA
astrocyte development (GO:0014002)	0.018754	0.104023	0	0	64.2968	255.666	CDK6
negative regulation of sequestering of triglyceride (GO:0010891)	0.018754	0.104023	0	0	64.2968	255.666	OSBPL8
regulation of macromolecule biosynthetic process (GO:0010556)	0.018754	0.104023	0	0	64.2968	255.666	MTPN
pentose-phosphate shunt, non-oxidative branch (GO:0009052)	0.018754	0.104023	0	0	64.2968	255.666	RPE
regulation of response to reactive oxygen species (GO:1901031)	0.018754	0.104023	0	0	64.2968	255.666	DHFR
regulation of superoxide metabolic process (GO:0090322)	0.018754	0.104023	0	0	64.2968	255.666	DHFR
regulation of translational elongation (GO:0006448)	0.018754	0.104023	0	0	64.2968	255.666	EIF5A
response to testosterone (GO:0033574)	0.018754	0.104023	0	0	64.2968	255.666	MSN
positive regulation of nuclear cell cycle DNA replication (GO:0010571)	0.018754	0.104023	0	0	64.2968	255.666	ATRX
positive regulation of toll-like receptor 7 signaling pathway (GO:0034157)	0.018754	0.104023	0	0	64.2968	255.666	DDX3X
mRNA 5'-splice site recognition (GO:0000395)	0.018754	0.104023	0	0	64.2968	255.666	SRSF1
protein localization to nuclear envelope (GO:0090435)	0.018754	0.104023	0	0	64.2968	255.666	NUTF2
protein localization to nucleolus (GO:1902570)	0.018754	0.104023	0	0	64.2968	255.666	RAN
regulation of viral genome replication (GO:0045069)	0.0189331	0.104023	0	0	10.0237	39.7625	DDX3X;PABPC1
regulation of myeloid cell differentiation (GO:0045637)	0.0194677	0.104023	0	0	9.87134	38.8832	PURB;CDK6
regulation of translational initiation (GO:0006446)	0.0194677	0.104023	0	0	9.87134	38.8832	DDX3X;CSDE1
positive regulation of cell-substrate adhesion (GO:0010811)	0.0205559	0.104023	0	0	9.58004	37.2147	CDC42;CDK6
regulation of G1/S transition of mitotic cell cycle (GO:2000045)	0.0211093	0.104023	0	0	9.44072	36.4227	CDK6;DDX3X
nucleic acid metabolic process (GO:0090304)	0.0211093	0.104023	0	0	9.44072	36.4227	HNRNPH1;RAN
Fc-gamma receptor signaling pathway involved in phagocytosis (GO:0038096)	0.0211093	0.104023	0	0	9.44072	36.4227	CDC42;ACTR2
regulation of mitotic cell cycle phase transition (GO:1901990)	0.0214948	0.104023	0	0	5.33838	20.4991	YWHAE;PRKAR2B;YWHAG
Fc-gamma receptor signaling pathway (GO:0038094)	0.021669	0.104023	0	0	9.30539	35.6571	CDC42;ACTR2
positive regulation of neurogenesis (GO:0050769)	0.021669	0.104023	0	0	9.30539	35.6571	CAPRIN1;RHOA
purine-containing compound metabolic process (GO:0072521)	0.0218458	0.104023	0	0	53.578	204.869	OARD1
astrocyte differentiation (GO:0048708)	0.0218458	0.104023	0	0	53.578	204.869	CDK6
Cdc42 protein signal transduction (GO:0032488)	0.0218458	0.104023	0	0	53.578	204.869	CDC42
regulation of inositol phosphate biosynthetic process (GO:0010919)	0.0218458	0.104023	0	0	53.578	204.869	PLEK
cleavage furrow formation (GO:0036089)	0.0218458	0.104023	0	0	53.578	204.869	RHOA
regulation of muscle organ development (GO:0048634)	0.0218458	0.104023	0	0	53.578	204.869	MTPN
pentose metabolic process (GO:0019321)	0.0218458	0.104023	0	0	53.578	204.869	RPE
regulation of T cell mediated immune response to tumor cell (GO:0002840)	0.0218458	0.104023	0	0	53.578	204.869	HMGB1
positive regulation of chemokine (C-X-C motif) ligand 2 production (GO:2000343)	0.0218458	0.104023	0	0	53.578	204.869	HMGB1
regulation of toll-like receptor 7 signaling pathway (GO:0034155)	0.0218458	0.104023	0	0	53.578	204.869	DDX3X
gland morphogenesis (GO:0022612)	0.0218458	0.104023	0	0	53.578	204.869	MSN
glandular epithelial cell development (GO:0002068)	0.0218458	0.104023	0	0	53.578	204.869	CDK6
glomerular epithelial cell development (GO:0072310)	0.0218458	0.104023	0	0	53.578	204.869	IQGAP1
glomerular visceral epithelial cell development (GO:0072015)	0.0218458	0.104023	0	0	53.578	204.869	IQGAP1
positive regulation of ER-associated ubiquitin-dependent protein catabolic process (GO:1903071)	0.0218458	0.104023	0	0	53.578	204.869	UBQLN1
ribosomal large subunit export from nucleus (GO:0000055)	0.0218458	0.104023	0	0	53.578	204.869	RAN
ribosomal small subunit export from nucleus (GO:0000056)	0.0218458	0.104023	0	0	53.578	204.869	RAN
rRNA-containing ribonucleoprotein complex export from nucleus (GO:0071428)	0.0218458	0.104023	0	0	53.578	204.869	RAN
positive regulation of pinocytosis (GO:0048549)	0.0218458	0.104023	0	0	53.578	204.869	CDC42
positive regulation of podosome assembly (GO:0071803)	0.0218458	0.104023	0	0	53.578	204.869	LCP1
type B pancreatic cell development (GO:0003323)	0.0218458	0.104023	0	0	53.578	204.869	CDK6
protein localization to cytoplasmic stress granule (GO:1903608)	0.0218458	0.104023	0	0	53.578	204.869	DDX3X
regulation of actin filament-based process (GO:0032970)	0.0222348	0.104534	0	0	9.17386	34.9166	IQGAP1;RHOA
chromatin assembly (GO:0031497)	0.0222348	0.104534	0	0	9.17386	34.9166	ATRX;SMARCA5
Fc receptor mediated stimulatory signaling pathway (GO:0002431)	0.0228067	0.104534	0	0	9.04599	34.2002	CDC42;ACTR2
mitotic nuclear division (GO:0140014)	0.0228067	0.104534	0	0	9.04599	34.2002	RHOA;RAN
actomyosin structure organization (GO:0031032)	0.0239686	0.104534	0	0	8.80062	32.8352	ITGB1;RHOA
establishment of protein localization to organelle (GO:0072594)	0.0239686	0.104534	0	0	8.80062	32.8352	NUTF2;RAN
regulation of RNA splicing (GO:0043484)	0.0239686	0.104534	0	0	8.80062	32.8352	HNRNPH1;SRSF3
RNA transport (GO:0050658)	0.0239686	0.104534	0	0	8.80062	32.8352	SRSF1;SRSF3
protein import into nucleus (GO:0006606)	0.0239686	0.104534	0	0	8.80062	32.8352	NUTF2;RAN
purine ribonucleotide metabolic process (GO:0009150)	0.0245586	0.104534	0	0	8.68284	32.1846	AK3;RAN
import into nucleus (GO:0051170)	0.0245586	0.104534	0	0	8.68284	32.1846	NUTF2;RAN
positive regulation of protein modification by small protein conjugation or removal (GO:1903322)	0.0245586	0.104534	0	0	8.68284	32.1846	DCUN1D1;UBQLN1
negative regulation of cAMP-dependent protein kinase activity (GO:2000480)	0.0249281	0.104534	0	0	45.9217	169.532	PRKAR2B
regulation of apoptotic cell clearance (GO:2000425)	0.0249281	0.104534	0	0	45.9217	169.532	HMGB1
regulation of chemokine (C-C motif) ligand 5 production (GO:0071649)	0.0249281	0.104534	0	0	45.9217	169.532	DDX3X
regulation of endodeoxyribonuclease activity (GO:0032071)	0.0249281	0.104534	0	0	45.9217	169.532	HMGB1
regulation of intrinsic apoptotic signaling pathway by p53 class mediator (GO:1902253)	0.0249281	0.104534	0	0	45.9217	169.532	EIF5A
regulation of protein K63-linked ubiquitination (GO:1900044)	0.0249281	0.104534	0	0	45.9217	169.532	DDX3X
regulation of protein localization to early endosome (GO:1902965)	0.0249281	0.104534	0	0	45.9217	169.532	MSN
establishment of Golgi localization (GO:0051683)	0.0249281	0.104534	0	0	45.9217	169.532	CDC42
regulation of striated muscle tissue development (GO:0016202)	0.0249281	0.104534	0	0	45.9217	169.532	MTPN
positive regulation of early endosome to late endosome transport (GO:2000643)	0.0249281	0.104534	0	0	45.9217	169.532	MSN
positive regulation of fibroblast migration (GO:0010763)	0.0249281	0.104534	0	0	45.9217	169.532	ITGB1
positive regulation of leukocyte differentiation (GO:1902107)	0.0249281	0.104534	0	0	45.9217	169.532	HMGB1
immunological synapse formation (GO:0001771)	0.0249281	0.104534	0	0	45.9217	169.532	MSN
RNA secondary structure unwinding (GO:0010501)	0.0249281	0.104534	0	0	45.9217	169.532	DDX3X
positive regulation of protein localization to early endosome (GO:1902966)	0.0249281	0.104534	0	0	45.9217	169.532	MSN
positive regulation of protein localization to endosome (GO:1905668)	0.0249281	0.104534	0	0	45.9217	169.532	MSN
negative regulation of alpha-beta T cell differentiation (GO:0046639)	0.0249281	0.104534	0	0	45.9217	169.532	HMGB1
regulation of cellular response to heat (GO:1900034)	0.0257562	0.106466	0	0	8.45646	30.9429	YWHAE;CHORDC1
regulation of neuron differentiation (GO:0045664)	0.0257562	0.106466	0	0	8.45646	30.9429	RHOA;YWHAG
negative regulation of cellular component organization (GO:0051129)	0.0263638	0.106466	0	0	8.34763	30.35	CDC42;DDX3X
regulation of NIK/NF-kappaB signaling (GO:1901222)	0.0263638	0.106466	0	0	8.34763	30.35	DDX3X;RHOA
regulation of organelle organization (GO:0033043)	0.0263638	0.106466	0	0	8.34763	30.35	MSN;PAK2
regulation of interleukin-8 production (GO:0032677)	0.0269773	0.106466	0	0	8.24154	29.7747	ANXA4;HMGB1
positive regulation of cellular amide metabolic process (GO:0034250)	0.0269773	0.106466	0	0	8.24154	29.7747	DDX3X;ELAVL1
positive regulation of cytoskeleton organization (GO:0051495)	0.0275965	0.106466	0	0	8.13811	29.2164	CDC42;PLEK
positive regulation of protein ubiquitination (GO:0031398)	0.0275965	0.106466	0	0	8.13811	29.2164	DCUN1D1;UBQLN1
axon regeneration (GO:0031103)	0.0280008	0.106466	0	0	40.1794	143.663	DHFR
regulation of cellular response to oxidative stress (GO:1900407)	0.0280008	0.106466	0	0	40.1794	143.663	DHFR
CD40 signaling pathway (GO:0023035)	0.0280008	0.106466	0	0	40.1794	143.663	ITGB1
regulation of ER-associated ubiquitin-dependent protein catabolic process (GO:1903069)	0.0280008	0.106466	0	0	40.1794	143.663	UBQLN1
nucleoside triphosphate biosynthetic process (GO:0009142)	0.0280008	0.106466	0	0	40.1794	143.663	AK3
peptidyl-cysteine modification (GO:0018198)	0.0280008	0.106466	0	0	40.1794	143.663	PRDX3
regulation of nuclear cell cycle DNA replication (GO:0033262)	0.0280008	0.106466	0	0	40.1794	143.663	ATRX
DNA topological change (GO:0006265)	0.0280008	0.106466	0	0	40.1794	143.663	HMGB1
regulation of pinocytosis (GO:0048548)	0.0280008	0.106466	0	0	40.1794	143.663	CDC42
regulation of skeletal muscle cell differentiation (GO:2001014)	0.0280008	0.106466	0	0	40.1794	143.663	DDX17
regulation of sterol biosynthetic process (GO:0106118)	0.0280008	0.106466	0	0	40.1794	143.663	RAN
positive regulation of NLRP3 inflammasome complex assembly (GO:1900227)	0.0280008	0.106466	0	0	40.1794	143.663	DDX3X
positive regulation of protein polyubiquitination (GO:1902916)	0.0280008	0.106466	0	0	40.1794	143.663	DDX3X
T-helper 1 type immune response (GO:0042088)	0.0280008	0.106466	0	0	40.1794	143.663	HMGB1
mesodermal cell differentiation (GO:0048333)	0.0280008	0.106466	0	0	40.1794	143.663	ITGB1
type B pancreatic cell differentiation (GO:0003309)	0.0280008	0.106466	0	0	40.1794	143.663	CDK6
positive regulation of plasma membrane bounded cell projection assembly (GO:0120034)	0.0282214	0.106906	0	0	8.03724	28.6743	CDC42;ACTR2
G1/S transition of mitotic cell cycle (GO:0000082)	0.0294882	0.110719	0	0	7.84278	27.6361	DHFR;CDK6
Wnt signaling pathway, planar cell polarity pathway (GO:0060071)	0.0294882	0.110719	0	0	7.84278	27.6361	CDC42;RHOA
adherens junction assembly (GO:0034333)	0.0310639	0.110719	0	0	35.7133	123.986	PAK2
regulation of attachment of spindle microtubules to kinetochore (GO:0051988)	0.0310639	0.110719	0	0	35.7133	123.986	CDC42
cellular response to hydroxyurea (GO:0072711)	0.0310639	0.110719	0	0	35.7133	123.986	ATRX
neuron projection regeneration (GO:0031102)	0.0310639	0.110719	0	0	35.7133	123.986	DHFR
nucleoside metabolic process (GO:0009116)	0.0310639	0.110719	0	0	35.7133	123.986	OARD1
regulation of podosome assembly (GO:0071801)	0.0310639	0.110719	0	0	35.7133	123.986	LCP1
endothelial tube morphogenesis (GO:0061154)	0.0310639	0.110719	0	0	35.7133	123.986	RHOA
regulation of protein neddylation (GO:2000434)	0.0310639	0.110719	0	0	35.7133	123.986	DCUN1D1
regulation of RNA polymerase II transcription preinitiation complex assembly (GO:0045898)	0.0310639	0.110719	0	0	35.7133	123.986	HMGB1
positive regulation of cell activation (GO:0050867)	0.0310639	0.110719	0	0	35.7133	123.986	PLEK
positive regulation of dendritic spine morphogenesis (GO:0061003)	0.0310639	0.110719	0	0	35.7133	123.986	CAPRIN1
positive regulation of lipase activity (GO:0060193)	0.0310639	0.110719	0	0	35.7133	123.986	RHOA
serine family amino acid catabolic process (GO:0009071)	0.0310639	0.110719	0	0	35.7133	123.986	DLD
production of siRNA involved in RNA interference (GO:0030422)	0.0310639	0.110719	0	0	35.7133	123.986	TSN
regulation of cell growth (GO:0001558)	0.0310801	0.110719	0	0	4.60818	15.9958	CDC42;MTPN;DDX3X
regulation of establishment of planar polarity (GO:0090175)	0.0314304	0.110719	0	0	7.56805	26.1853	CDC42;RHOA
cellular response to lipid (GO:0071396)	0.0318116	0.110719	0	0	4.56505	15.7399	MSN;HMGB1;RHOA
negative regulation of programmed cell death (GO:0043069)	0.032041	0.110719	0	0	3.51751	12.1028	PRDX3;DDX3X;ANXA4;PAK2
transforming growth factor beta receptor signaling pathway (GO:0007179)	0.0320888	0.110719	0	0	7.48069	25.7279	ITGB1;RHOA
negative regulation of protein kinase activity (GO:0006469)	0.0327527	0.110719	0	0	7.39531	25.2829	PAK2;YWHAG
positive regulation of autophagy (GO:0010508)	0.0327527	0.110719	0	0	7.39531	25.2829	HMGB1;PAFAH1B2
positive regulation of binding (GO:0051099)	0.0327527	0.110719	0	0	7.39531	25.2829	HMGB1;RAN
regulation of actin cytoskeleton organization (GO:0032956)	0.0334219	0.110719	0	0	7.31184	24.8496	IQGAP1;RHOA
T cell activation (GO:0042110)	0.0340966	0.110719	0	0	7.23024	24.4278	MSN;LCP1
actin filament network formation (GO:0051639)	0.0341176	0.110719	0	0	32.1403	108.568	LCP1
protein oxidation (GO:0018158)	0.0341176	0.110719	0	0	32.1403	108.568	PRDX3
negative regulation of calcium ion transmembrane transport (GO:1903170)	0.0341176	0.110719	0	0	32.1403	108.568	YWHAE
rDNA heterochromatin assembly (GO:0000183)	0.0341176	0.110719	0	0	32.1403	108.568	MBD2
cardiac muscle cell membrane repolarization (GO:0099622)	0.0341176	0.110719	0	0	32.1403	108.568	YWHAE
regulation of histone exchange (GO:1900049)	0.0341176	0.110719	0	0	32.1403	108.568	ATRX
regulation of lymphocyte migration (GO:2000401)	0.0341176	0.110719	0	0	32.1403	108.568	MSN
regulation of T cell mediated immunity (GO:0002709)	0.0341176	0.110719	0	0	32.1403	108.568	HMGB1
regulation of toll-like receptor 9 signaling pathway (GO:0034163)	0.0341176	0.110719	0	0	32.1403	108.568	HMGB1
positive regulation of cytoplasmic transport (GO:1903651)	0.0341176	0.110719	0	0	32.1403	108.568	MSN
positive regulation of DNA-dependent DNA replication (GO:2000105)	0.0341176	0.110719	0	0	32.1403	108.568	ATRX
positive regulation of histone exchange (GO:1900051)	0.0341176	0.110719	0	0	32.1403	108.568	ATRX
response to hydroxyurea (GO:0072710)	0.0341176	0.110719	0	0	32.1403	108.568	ATRX
positive regulation of integrin activation (GO:0033625)	0.0341176	0.110719	0	0	32.1403	108.568	PLEK
positive regulation of nitric-oxide synthase biosynthetic process (GO:0051770)	0.0341176	0.110719	0	0	32.1403	108.568	NAMPT
tetrahydrobiopterin metabolic process (GO:0046146)	0.0341176	0.110719	0	0	32.1403	108.568	DHFR
tetrahydrofolate metabolic process (GO:0046653)	0.0341176	0.110719	0	0	32.1403	108.568	DHFR
V(D)J recombination (GO:0033151)	0.0341176	0.110719	0	0	32.1403	108.568	HMGB1
protein kinase C signaling (GO:0070528)	0.0341176	0.110719	0	0	32.1403	108.568	PLEK
nucleosome organization (GO:0034728)	0.0354617	0.112702	0	0	7.07234	23.6167	ATRX;SMARCA5
hemopoiesis (GO:0030097)	0.0354617	0.112702	0	0	7.07234	23.6167	PRDX3;PLEK
actin crosslink formation (GO:0051764)	0.0371618	0.112702	0	0	29.217	96.1963	LCP1
adipose tissue development (GO:0060612)	0.0371618	0.112702	0	0	29.217	96.1963	NAMPT
regulation of alcohol biosynthetic process (GO:1902930)	0.0371618	0.112702	0	0	29.217	96.1963	RAN
negative regulation of gene silencing by miRNA (GO:0060965)	0.0371618	0.112702	0	0	29.217	96.1963	ELAVL1
regulation of CD4-positive, alpha-beta T cell differentiation (GO:0043370)	0.0371618	0.112702	0	0	29.217	96.1963	HMGB1
regulation of dendritic cell differentiation (GO:2001198)	0.0371618	0.112702	0	0	29.217	96.1963	HMGB1
regulation of hemopoiesis (GO:1903706)	0.0371618	0.112702	0	0	29.217	96.1963	PURB
regulation of histone H3-K9 methylation (GO:0051570)	0.0371618	0.112702	0	0	29.217	96.1963	ATRX
nuclear body organization (GO:0030575)	0.0371618	0.112702	0	0	29.217	96.1963	SERBP1
regulation of oxidative stress-induced cell death (GO:1903201)	0.0371618	0.112702	0	0	29.217	96.1963	UBQLN1
positive regulation of actin filament depolymerization (GO:0030836)	0.0371618	0.112702	0	0	29.217	96.1963	PLEK
regulation of pseudopodium assembly (GO:0031272)	0.0371618	0.112702	0	0	29.217	96.1963	CDC42
glomerular visceral epithelial cell differentiation (GO:0072112)	0.0371618	0.112702	0	0	29.217	96.1963	IQGAP1
glycine metabolic process (GO:0006544)	0.0371618	0.112702	0	0	29.217	96.1963	DLD
Golgi localization (GO:0051645)	0.0371618	0.112702	0	0	29.217	96.1963	CDC42
positive regulation of protein depolymerization (GO:1901881)	0.0371618	0.112702	0	0	29.217	96.1963	PLEK
lysine catabolic process (GO:0006554)	0.0371618	0.112702	0	0	29.217	96.1963	DLD
lysine metabolic process (GO:0006553)	0.0371618	0.112702	0	0	29.217	96.1963	DLD
positive regulation of pseudopodium assembly (GO:0031274)	0.0371618	0.112702	0	0	29.217	96.1963	CDC42
tricarboxylic acid metabolic process (GO:0072350)	0.0371618	0.112702	0	0	29.217	96.1963	IDH3A
mRNA-containing ribonucleoprotein complex export from nucleus (GO:0071427)	0.0389658	0.115057	0	0	6.7061	21.7618	SRSF1;SRSF3
protein neddylation (GO:0045116)	0.0401965	0.115057	0	0	26.7809	86.0732	DCUN1D1
negative regulation of CD4-positive, alpha-beta T cell activation (GO:2000515)	0.0401965	0.115057	0	0	26.7809	86.0732	HMGB1
negative regulation of cellular senescence (GO:2000773)	0.0401965	0.115057	0	0	26.7809	86.0732	CDK6
AMP metabolic process (GO:0046033)	0.0401965	0.115057	0	0	26.7809	86.0732	AK3
regulation of actomyosin structure organization (GO:0110020)	0.0401965	0.115057	0	0	26.7809	86.0732	CDC42
regulation of chemokine (C-X-C motif) ligand 2 production (GO:2000341)	0.0401965	0.115057	0	0	26.7809	86.0732	HMGB1
regulation of leukocyte adhesion to vascular endothelial cell (GO:1904994)	0.0401965	0.115057	0	0	26.7809	86.0732	RHOA
regulation of membrane repolarization (GO:0060306)	0.0401965	0.115057	0	0	26.7809	86.0732	YWHAE
pentose-phosphate shunt (GO:0006098)	0.0401965	0.115057	0	0	26.7809	86.0732	RPE
DNA replication-independent nucleosome organization (GO:0034724)	0.0401965	0.115057	0	0	26.7809	86.0732	ATRX
regulation of protein acetylation (GO:1901983)	0.0401965	0.115057	0	0	26.7809	86.0732	DDX3X
positive regulation of ERAD pathway (GO:1904294)	0.0401965	0.115057	0	0	26.7809	86.0732	UBQLN1
ribosomal subunit export from nucleus (GO:0000054)	0.0401965	0.115057	0	0	26.7809	86.0732	RAN
positive regulation of nuclear-transcribed mRNA poly(A) tail shortening (GO:0060213)	0.0401965	0.115057	0	0	26.7809	86.0732	PABPC1
positive regulation of protein acetylation (GO:1901985)	0.0401965	0.115057	0	0	26.7809	86.0732	DDX3X
transport along microtubule (GO:0010970)	0.0401965	0.115057	0	0	26.7809	86.0732	CDC42
positive regulation of vascular endothelial cell proliferation (GO:1905564)	0.0401965	0.115057	0	0	26.7809	86.0732	HMGB1
pre-mRNA cleavage required for polyadenylation (GO:0098789)	0.0401965	0.115057	0	0	26.7809	86.0732	CSTF2
negative regulation of alcohol biosynthetic process (GO:1902931)	0.0401965	0.115057	0	0	26.7809	86.0732	PLEK
cellular response to chemical stress (GO:0062197)	0.040403	0.115324	0	0	6.56996	21.082	PRDX3;DDX3X
regulation of transcription by RNA polymerase II (GO:0006357)	0.0407473	0.115982	0	0	1.90284	6.08977	EIF5A;PURB;DDX17;ACTR2;DDX3X;ANXA4;SP3;ATRX;MBD2;NAMPT;SMARCA5;HMGB1
cell junction assembly (GO:0034329)	0.0411292	0.116743	0	0	6.50393	20.7543	CDC42;RHOA
mRNA transport (GO:0051028)	0.0425962	0.117136	0	0	6.37576	20.1218	SRSF1;SRSF3
negative regulation of cell migration involved in sprouting angiogenesis (GO:0090051)	0.0432219	0.117136	0	0	24.7196	77.6544	RHOA
regulation of cAMP-dependent protein kinase activity (GO:2000479)	0.0432219	0.117136	0	0	24.7196	77.6544	PRKAR2B
cellular response to low-density lipoprotein particle stimulus (GO:0071404)	0.0432219	0.117136	0	0	24.7196	77.6544	ITGB1
regulation of lamellipodium organization (GO:1902743)	0.0432219	0.117136	0	0	24.7196	77.6544	CDC42
regulation of lipase activity (GO:0060191)	0.0432219	0.117136	0	0	24.7196	77.6544	RHOA
covalent chromatin modification (GO:0016569)	0.0432219	0.117136	0	0	24.7196	77.6544	MBD2
nucleoside phosphate biosynthetic process (GO:1901293)	0.0432219	0.117136	0	0	24.7196	77.6544	AK3
nucleoside triphosphate metabolic process (GO:0009141)	0.0432219	0.117136	0	0	24.7196	77.6544	AK3
regulation of nitric-oxide synthase biosynthetic process (GO:0051769)	0.0432219	0.117136	0	0	24.7196	77.6544	NAMPT
response to chemokine (GO:1990868)	0.0432219	0.117136	0	0	24.7196	77.6544	RHOA
positive regulation of lymphocyte migration (GO:2000403)	0.0432219	0.117136	0	0	24.7196	77.6544	RHOA
T-helper cell differentiation (GO:0042093)	0.0432219	0.117136	0	0	24.7196	77.6544	HMGB1
membrane repolarization during action potential (GO:0086011)	0.0432219	0.117136	0	0	24.7196	77.6544	YWHAE
mRNA cleavage involved in mRNA processing (GO:0098787)	0.0432219	0.117136	0	0	24.7196	77.6544	CSTF2
myeloid dendritic cell activation (GO:0001773)	0.0432219	0.117136	0	0	24.7196	77.6544	HMGB1
NAD biosynthesis via nicotinamide riboside salvage pathway (GO:0034356)	0.0432219	0.117136	0	0	24.7196	77.6544	NAMPT
regulation of cell cycle process (GO:0010564)	0.0440827	0.117485	0	0	6.25252	19.5184	CDC42;PRPF40A
cellular response to peptide hormone stimulus (GO:0071375)	0.0440827	0.117485	0	0	6.25252	19.5184	PRKAR2B;RAB8B
positive regulation of protein serine/threonine kinase activity (GO:0071902)	0.0440827	0.117485	0	0	6.25252	19.5184	DDX3X;RHOA
mRNA export from nucleus (GO:0006406)	0.0448331	0.117485	0	0	6.19266	19.227	SRSF1;SRSF3
androgen receptor signaling pathway (GO:0030521)	0.0462378	0.117485	0	0	22.9528	70.5558	DDX17
Arp2/3 complex-mediated actin nucleation (GO:0034314)	0.0462378	0.117485	0	0	22.9528	70.5558	ACTR2
cellular response to arsenic-containing substance (GO:0071243)	0.0462378	0.117485	0	0	22.9528	70.5558	DDX3X
regulation of integrin activation (GO:0033623)	0.0462378	0.117485	0	0	22.9528	70.5558	PLEK
nucleosome positioning (GO:0016584)	0.0462378	0.117485	0	0	22.9528	70.5558	SMARCA5
regulation of nuclear-transcribed mRNA catabolic process, deadenylation-dependent decay (GO:1900151)	0.0462378	0.117485	0	0	22.9528	70.5558	PABPC1
regulation of nuclear-transcribed mRNA poly(A) tail shortening (GO:0060211)	0.0462378	0.117485	0	0	22.9528	70.5558	PABPC1
regulation of sequestering of triglyceride (GO:0010889)	0.0462378	0.117485	0	0	22.9528	70.5558	OSBPL8
positive regulation of chromatin organization (GO:1905269)	0.0462378	0.117485	0	0	22.9528	70.5558	ATRX
positive regulation of chromosome organization (GO:2001252)	0.0462378	0.117485	0	0	22.9528	70.5558	ATRX
positive regulation of double-strand break repair via homologous recombination (GO:1905168)	0.0462378	0.117485	0	0	22.9528	70.5558	ACTR2
positive regulation of nuclear-transcribed mRNA catabolic process, deadenylation-dependent decay (GO:1900153)	0.0462378	0.117485	0	0	22.9528	70.5558	PABPC1
positive regulation of protein export from nucleus (GO:0046827)	0.0462378	0.117485	0	0	22.9528	70.5558	YWHAE
macrophage differentiation (GO:0030225)	0.0462378	0.117485	0	0	22.9528	70.5558	CDC42
T cell proliferation (GO:0042098)	0.0462378	0.117485	0	0	22.9528	70.5558	MSN
membrane repolarization during cardiac muscle cell action potential (GO:0086013)	0.0462378	0.117485	0	0	22.9528	70.5558	YWHAE
tRNA splicing, via endonucleolytic cleavage and ligation (GO:0006388)	0.0462378	0.117485	0	0	22.9528	70.5558	CSTF2
myoblast differentiation (GO:0045445)	0.0462378	0.117485	0	0	22.9528	70.5558	DDX17
protein kinase A signaling (GO:0010737)	0.0462378	0.117485	0	0	22.9528	70.5558	LCP1
protein localization to cell-cell junction (GO:0150105)	0.0462378	0.117485	0	0	22.9528	70.5558	PAK2
protein localization to chromosome, telomeric region (GO:0070198)	0.0462378	0.117485	0	0	22.9528	70.5558	ATRX
regulation of protein ubiquitination (GO:0031396)	0.0463483	0.117485	0	0	6.0763	18.6638	DCUN1D1;UBQLN1
positive regulation of cellular process (GO:0048522)	0.0467871	0.118303	0	0	2.6859	8.22463	CDC42;PRDX3;MTPN;DDX3X;NAMPT
regulation of protein serine/threonine kinase activity (GO:0071900)	0.0478822	0.120625	0	0	5.96421	18.1253	DDX3X;RHOA
regulation of macroautophagy (GO:0016241)	0.048656	0.120625	0	0	5.90969	17.8649	UBQLN1;PAFAH1B2
regulation of intracellular signal transduction (GO:1902531)	0.0488657	0.120625	0	0	3.05382	9.21851	CDC42;PRKAR2B;PAK2;RHOA
negative regulation of anoikis (GO:2000811)	0.0492444	0.120625	0	0	21.4215	64.4993	ITGB1
apoptotic DNA fragmentation (GO:0006309)	0.0492444	0.120625	0	0	21.4215	64.4993	HMGB1
regulation of interleukin-1 production (GO:0032652)	0.0492444	0.120625	0	0	21.4215	64.4993	HMGB1
nuclear transport (GO:0051169)	0.0492444	0.120625	0	0	21.4215	64.4993	NUTF2
dendritic cell chemotaxis (GO:0002407)	0.0492444	0.120625	0	0	21.4215	64.4993	HMGB1
dendritic spine morphogenesis (GO:0060997)	0.0492444	0.120625	0	0	21.4215	64.4993	CDC42
regulation of monocyte differentiation (GO:0045655)	0.0492444	0.120625	0	0	21.4215	64.4993	CDK6
positive regulation of leukocyte adhesion to vascular endothelial cell (GO:1904996)	0.0492444	0.120625	0	0	21.4215	64.4993	RHOA
RNA splicing, via endonucleolytic cleavage and ligation (GO:0000394)	0.0492444	0.120625	0	0	21.4215	64.4993	CSTF2
mRNA cis splicing, via spliceosome (GO:0045292)	0.0492444	0.120625	0	0	21.4215	64.4993	SRSF1
cellular response to transforming growth factor beta stimulus (GO:0071560)	0.0502175	0.122714	0	0	5.80357	17.3608	ITGB1;RHOA
cellular response to molecule of bacterial origin (GO:0071219)	0.051005	0.123513	0	0	5.75192	17.1168	HMGB1;RHOA
regulation of protein-containing complex assembly (GO:0043254)	0.051797	0.123513	0	0	5.70118	16.8779	CDC42;DDX3X
activation of protein kinase A activity (GO:0034199)	0.0522417	0.123513	0	0	20.0817	59.2785	PRKAR2B
negative regulation of cell aging (GO:0090344)	0.0522417	0.123513	0	0	20.0817	59.2785	CDK6
negative regulation of execution phase of apoptosis (GO:1900118)	0.0522417	0.123513	0	0	20.0817	59.2785	PAK2
regulation of cholesterol biosynthetic process (GO:0045540)	0.0522417	0.123513	0	0	20.0817	59.2785	RAN
negative regulation of phagocytosis (GO:0050765)	0.0522417	0.123513	0	0	20.0817	59.2785	HMGB1
diol biosynthetic process (GO:0034312)	0.0522417	0.123513	0	0	20.0817	59.2785	DHFR
regulation of NLRP3 inflammasome complex assembly (GO:1900225)	0.0522417	0.123513	0	0	20.0817	59.2785	DDX3X
regulation of osteoblast proliferation (GO:0033688)	0.0522417	0.123513	0	0	20.0817	59.2785	RHOA
gliogenesis (GO:0042063)	0.0522417	0.123513	0	0	20.0817	59.2785	CDK6
RNA interference (GO:0016246)	0.0522417	0.123513	0	0	20.0817	59.2785	TSN
ruffle organization (GO:0031529)	0.0522417	0.123513	0	0	20.0817	59.2785	PLEK
positive regulation of muscle hypertrophy (GO:0014742)	0.0522417	0.123513	0	0	20.0817	59.2785	MTPN
positive regulation of cell projection organization (GO:0031346)	0.0525934	0.124057	0	0	5.65132	16.6441	CAPRIN1;RHOA
regulation of cellular response to stress (GO:0080135)	0.0533942	0.124787	0	0	5.60232	16.4151	YWHAE;CHORDC1
positive regulation of cysteine-type endopeptidase activity involved in apoptotic process (GO:0043280)	0.0541994	0.124787	0	0	5.55415	16.1908	DDX3X;HMGB1
cellular response to lipopolysaccharide (GO:0071222)	0.0550089	0.124787	0	0	5.50681	15.9712	HMGB1;RHOA
cytoskeleton organization (GO:0007010)	0.0550089	0.124787	0	0	5.50681	15.9712	PRPF40A;RHOA
3'-UTR-mediated mRNA stabilization (GO:0070935)	0.0552297	0.124787	0	0	18.8994	54.7376	ELAVL1
regulation of catabolic process (GO:0009894)	0.0552297	0.124787	0	0	18.8994	54.7376	ITGB1
negative regulation of interleukin-8 production (GO:0032717)	0.0552297	0.124787	0	0	18.8994	54.7376	ANXA4
regulation of cellular protein catabolic process (GO:1903362)	0.0552297	0.124787	0	0	18.8994	54.7376	MSN
regulation of early endosome to late endosome transport (GO:2000641)	0.0552297	0.124787	0	0	18.8994	54.7376	MSN
dendritic cell migration (GO:0036336)	0.0552297	0.124787	0	0	18.8994	54.7376	HMGB1
DNA conformation change (GO:0071103)	0.0552297	0.124787	0	0	18.8994	54.7376	HMGB1
regulation of oxidative stress-induced intrinsic apoptotic signaling pathway (GO:1902175)	0.0552297	0.124787	0	0	18.8994	54.7376	UBQLN1
positive regulation of cardiac muscle hypertrophy (GO:0010613)	0.0552297	0.124787	0	0	18.8994	54.7376	MTPN
regulation of vascular endothelial cell proliferation (GO:1905562)	0.0552297	0.124787	0	0	18.8994	54.7376	HMGB1
response to axon injury (GO:0048678)	0.0552297	0.124787	0	0	18.8994	54.7376	DHFR
intracellular estrogen receptor signaling pathway (GO:0030520)	0.0552297	0.124787	0	0	18.8994	54.7376	DDX17
positive regulation of nitric-oxide synthase activity (GO:0051000)	0.0552297	0.124787	0	0	18.8994	54.7376	DHFR
leukocyte tethering or rolling (GO:0050901)	0.0552297	0.124787	0	0	18.8994	54.7376	ITGB1
T cell migration (GO:0072678)	0.0552297	0.124787	0	0	18.8994	54.7376	MSN
DNA metabolic process (GO:0006259)	0.0568735	0.127462	0	0	3.58814	10.2869	HMGB1;RAN;TSN
plasma membrane bounded cell projection assembly (GO:0120031)	0.0573689	0.127462	0	0	3.57491	10.218	ITGB1;ACTR2;RAB8B
actin filament capping (GO:0051693)	0.0582084	0.127462	0	0	17.8486	50.7564	CAPZA2
aspartate family amino acid catabolic process (GO:0009068)	0.0582084	0.127462	0	0	17.8486	50.7564	DLD
barbed-end actin filament capping (GO:0051016)	0.0582084	0.127462	0	0	17.8486	50.7564	CAPZA2
cellular response to glucagon stimulus (GO:0071377)	0.0582084	0.127462	0	0	17.8486	50.7564	PRKAR2B
DNA alkylation (GO:0006305)	0.0582084	0.127462	0	0	17.8486	50.7564	ATRX
DNA methylation or demethylation (GO:0044728)	0.0582084	0.127462	0	0	17.8486	50.7564	ATRX
positive regulation of actin cytoskeleton reorganization (GO:2000251)	0.0582084	0.127462	0	0	17.8486	50.7564	CDC42
regulation of stem cell population maintenance (GO:2000036)	0.0582084	0.127462	0	0	17.8486	50.7564	ELAVL1
folic acid metabolic process (GO:0046655)	0.0582084	0.127462	0	0	17.8486	50.7564	DHFR
positive regulation of cellular protein catabolic process (GO:1903364)	0.0582084	0.127462	0	0	17.8486	50.7564	MSN
positive regulation of monocyte chemotaxis (GO:0090026)	0.0582084	0.127462	0	0	17.8486	50.7564	HMGB1
leukocyte adhesion to vascular endothelial cell (GO:0061756)	0.0582084	0.127462	0	0	17.8486	50.7564	ITGB1
non-canonical Wnt signaling pathway (GO:0035567)	0.0582896	0.127462	0	0	5.32518	15.1359	CDC42;RHOA
purine ribonucleoside monophosphate metabolic process (GO:0009167)	0.0611778	0.129605	0	0	16.9083	47.2413	AK3
branched-chain amino acid catabolic process (GO:0009083)	0.0611778	0.129605	0	0	16.9083	47.2413	DLD
branched-chain amino acid metabolic process (GO:0009081)	0.0611778	0.129605	0	0	16.9083	47.2413	DLD
negative regulation of lipid storage (GO:0010888)	0.0611778	0.129605	0	0	16.9083	47.2413	OSBPL8
cellular response to nitrogen compound (GO:1901699)	0.0611778	0.129605	0	0	16.9083	47.2413	ATRX
regulation of protein kinase A signaling (GO:0010738)	0.0611778	0.129605	0	0	16.9083	47.2413	PRKAR2B
positive regulation of activated T cell proliferation (GO:0042104)	0.0611778	0.129605	0	0	16.9083	47.2413	HMGB1
folic acid-containing compound metabolic process (GO:0006760)	0.0611778	0.129605	0	0	16.9083	47.2413	DHFR
regulation of T cell migration (GO:2000404)	0.0611778	0.129605	0	0	16.9083	47.2413	RHOA
positive regulation of dendrite morphogenesis (GO:0050775)	0.0611778	0.129605	0	0	16.9083	47.2413	CAPRIN1
positive regulation of interferon-alpha production (GO:0032727)	0.0611778	0.129605	0	0	16.9083	47.2413	DDX3X
positive regulation of nitrogen compound metabolic process (GO:0051173)	0.0611778	0.129605	0	0	16.9083	47.2413	MTPN
mesoderm formation (GO:0001707)	0.0611778	0.129605	0	0	16.9083	47.2413	ITGB1
mitotic cytokinetic process (GO:1902410)	0.0611778	0.129605	0	0	16.9083	47.2413	RHOA
production of small RNA involved in gene silencing by RNA (GO:0070918)	0.0611778	0.129605	0	0	16.9083	47.2413	TSN
positive regulation of programmed cell death (GO:0043068)	0.061407	0.129821	0	0	3.47244	9.68891	ITGB1;DDX3X;HMGB1
plasma membrane bounded cell projection organization (GO:0120036)	0.0616368	0.130037	0	0	5.15509	14.3646	PLEK;HMGB1
cellular response to insulin stimulus (GO:0032869)	0.0624838	0.131552	0	0	5.11424	14.181	NAMPT;RAB8B
actin nucleation (GO:0045010)	0.0641381	0.132034	0	0	16.0621	44.118	ACTR2
regulation of anoikis (GO:2000209)	0.0641381	0.132034	0	0	16.0621	44.118	ITGB1
negative regulation of ion transmembrane transporter activity (GO:0032413)	0.0641381	0.132034	0	0	16.0621	44.118	YWHAE
regulation of cell-substrate junction assembly (GO:0090109)	0.0641381	0.132034	0	0	16.0621	44.118	RHOA
regulation of cholesterol metabolic process (GO:0090181)	0.0641381	0.132034	0	0	16.0621	44.118	RAN
regulation of fibroblast migration (GO:0010762)	0.0641381	0.132034	0	0	16.0621	44.118	ITGB1
cellular response to inorganic substance (GO:0071241)	0.0641381	0.132034	0	0	16.0621	44.118	ATRX
response to glucagon (GO:0033762)	0.0641381	0.132034	0	0	16.0621	44.118	PRKAR2B
hydrogen peroxide catabolic process (GO:0042744)	0.0641381	0.132034	0	0	16.0621	44.118	PRDX3
positive regulation of phosphatase activity (GO:0010922)	0.0641381	0.132034	0	0	16.0621	44.118	PLEK
NAD biosynthetic process (GO:0009435)	0.0641381	0.132034	0	0	16.0621	44.118	NAMPT
positive regulation of gene expression (GO:0010628)	0.0653412	0.133523	0	0	2.75995	7.5295	DDX3X;SMARCA5;MSN;ELAVL1
regulation of cell motility (GO:2000145)	0.0659114	0.133523	0	0	4.95708	13.4805	CDK6;RHOA
transmembrane receptor protein serine/threonine kinase signaling pathway (GO:0007178)	0.0659114	0.133523	0	0	4.95708	13.4805	ITGB1;RHOA
negative regulation of DNA recombination at telomere (GO:0048239)	0.0670891	0.133523	0	0	15.2965	41.327	ATRX
negative regulation of myeloid cell differentiation (GO:0045638)	0.0670891	0.133523	0	0	15.2965	41.327	CDK6
cell projection assembly (GO:0030031)	0.0670891	0.133523	0	0	15.2965	41.327	CDC42
negative regulation of phosphate metabolic process (GO:0045936)	0.0670891	0.133523	0	0	15.2965	41.327	PLEK
regulation of DNA recombination at telomere (GO:0072695)	0.0670891	0.133523	0	0	15.2965	41.327	ATRX
negative regulation of protein dephosphorylation (GO:0035308)	0.0670891	0.133523	0	0	15.2965	41.327	YWHAE
cellular response to osmotic stress (GO:0071470)	0.0670891	0.133523	0	0	15.2965	41.327	DDX3X
regulation of platelet activation (GO:0010543)	0.0670891	0.133523	0	0	15.2965	41.327	PLEK
phosphatidylserine acyl-chain remodeling (GO:0036150)	0.0670891	0.133523	0	0	15.2965	41.327	OSBPL8
positive regulation of dendritic spine development (GO:0060999)	0.0670891	0.133523	0	0	15.2965	41.327	CAPRIN1
positive regulation of signal transduction by p53 class mediator (GO:1901798)	0.0670891	0.133523	0	0	15.2965	41.327	EIF5A
positive regulation of translational initiation (GO:0045948)	0.0670891	0.133523	0	0	15.2965	41.327	DDX3X
protein import into peroxisome membrane (GO:0045046)	0.0670891	0.133523	0	0	15.2965	41.327	RAB8B
protein localization to cell junction (GO:1902414)	0.0670891	0.133523	0	0	15.2965	41.327	PAK2
innate immune response (GO:0045087)	0.0698715	0.137234	0	0	3.28395	8.7389	DDX3X;CAPZA2;HMGB1
negative regulation of G protein-coupled receptor signaling pathway (GO:0045744)	0.070031	0.137234	0	0	14.6004	38.8199	PLEK
regulation of mononuclear cell migration (GO:0071675)	0.070031	0.137234	0	0	14.6004	38.8199	MSN
DNA catabolic process, endonucleolytic (GO:0000737)	0.070031	0.137234	0	0	14.6004	38.8199	HMGB1
DNA methylation (GO:0006306)	0.070031	0.137234	0	0	14.6004	38.8199	ATRX
regulation of protein export from nucleus (GO:0046825)	0.070031	0.137234	0	0	14.6004	38.8199	YWHAE
glucose 6-phosphate metabolic process (GO:0051156)	0.070031	0.137234	0	0	14.6004	38.8199	RPE
positive regulation of protein autophosphorylation (GO:0031954)	0.070031	0.137234	0	0	14.6004	38.8199	DDX3X
neuron projection morphogenesis (GO:0048812)	0.0720572	0.140283	0	0	4.70397	12.3728	CDC42;IQGAP1
regulation of small GTPase mediated signal transduction (GO:0051056)	0.07295	0.140283	0	0	4.66989	12.2257	CDC42;RHOA
positive regulation of cellular catabolic process (GO:0031331)	0.07295	0.140283	0	0	4.66989	12.2257	MSN;HMGB1
apoptotic nuclear changes (GO:0030262)	0.0729638	0.140283	0	0	13.9649	36.5573	HMGB1
regulation of cardiac muscle hypertrophy (GO:0010611)	0.0729638	0.140283	0	0	13.9649	36.5573	MTPN
negative regulation of NIK/NF-kappaB signaling (GO:1901223)	0.0729638	0.140283	0	0	13.9649	36.5573	DDX3X
negative regulation of stress fiber assembly (GO:0051497)	0.0729638	0.140283	0	0	13.9649	36.5573	PAK2
establishment of mitotic spindle orientation (GO:0000132)	0.0729638	0.140283	0	0	13.9649	36.5573	ITGB1
heterochromatin assembly (GO:0031507)	0.0729638	0.140283	0	0	13.9649	36.5573	MBD2
lymphocyte activation involved in immune response (GO:0002285)	0.0729638	0.140283	0	0	13.9649	36.5573	LCP1
chromatin organization (GO:0006325)	0.0738465	0.141447	0	0	4.6363	12.0811	ATRX;SMARCA5
protein localization to organelle (GO:0033365)	0.0738465	0.141447	0	0	4.6363	12.0811	YWHAE;DDX3X
positive regulation of apoptotic process (GO:0043065)	0.0742931	0.142035	0	0	3.19707	8.31154	ITGB1;DDX3X;HMGB1
protein-DNA complex assembly (GO:0065004)	0.0747465	0.142634	0	0	4.60319	11.9391	ATRX;SMARCA5
negative regulation of cellular carbohydrate metabolic process (GO:0010677)	0.0758875	0.143468	0	0	13.3824	34.5065	PLEK
regulation of cAMP-mediated signaling (GO:0043949)	0.0758875	0.143468	0	0	13.3824	34.5065	PRKAR2B
regulation of interferon-alpha production (GO:0032647)	0.0758875	0.143468	0	0	13.3824	34.5065	DDX3X
organophosphate ester transport (GO:0015748)	0.0758875	0.143468	0	0	13.3824	34.5065	OSBPL8
positive regulation of T cell migration (GO:2000406)	0.0758875	0.143468	0	0	13.3824	34.5065	RHOA
regulation of monocyte chemotaxis (GO:0090025)	0.0788021	0.145734	0	0	12.8465	32.6405	HMGB1
DNA geometric change (GO:0032392)	0.0788021	0.145734	0	0	12.8465	32.6405	HMGB1
endothelial cell development (GO:0001885)	0.0788021	0.145734	0	0	12.8465	32.6405	MSN
regulation of telomere maintenance (GO:0032204)	0.0788021	0.145734	0	0	12.8465	32.6405	ATRX
glial cell development (GO:0021782)	0.0788021	0.145734	0	0	12.8465	32.6405	CDK6
positive regulation of filopodium assembly (GO:0051491)	0.0788021	0.145734	0	0	12.8465	32.6405	CDC42
positive regulation of G1/S transition of mitotic cell cycle (GO:1900087)	0.0788021	0.145734	0	0	12.8465	32.6405	DDX3X
positive regulation of glucose import (GO:0046326)	0.0788021	0.145734	0	0	12.8465	32.6405	OSBPL8
hippo signaling (GO:0035329)	0.0788021	0.145734	0	0	12.8465	32.6405	YWHAE
RNA polyadenylation (GO:0043631)	0.0788021	0.145734	0	0	12.8465	32.6405	PABPC1
lamellipodium assembly (GO:0030032)	0.0788021	0.145734	0	0	12.8465	32.6405	ITGB1
mRNA polyadenylation (GO:0006378)	0.0788021	0.145734	0	0	12.8465	32.6405	PABPC1
regulation of cytosolic calcium ion concentration (GO:0051480)	0.0792993	0.146388	0	0	4.44442	11.2645	YWHAE;HMGB1
positive regulation of hydrolase activity (GO:0051345)	0.0802201	0.14782	0	0	4.41396	11.1363	ITGB1;RHOA
negative regulation of cation channel activity (GO:2001258)	0.0817076	0.149001	0	0	12.3517	30.9363	UBQLN1
dendritic spine organization (GO:0097061)	0.0817076	0.149001	0	0	12.3517	30.9363	CDC42
peroxisomal membrane transport (GO:0015919)	0.0817076	0.149001	0	0	12.3517	30.9363	RAB8B
positive regulation of muscle cell differentiation (GO:0051149)	0.0817076	0.149001	0	0	12.3517	30.9363	CDC42
negative regulation of actin filament bundle assembly (GO:0032232)	0.0817076	0.149001	0	0	12.3517	30.9363	PAK2
cellular response to oxygen-containing compound (GO:1901701)	0.0817385	0.149001	0	0	3.06516	7.67586	PRDX3;HMGB1;RHOA
negative regulation of protein phosphorylation (GO:0001933)	0.0830029	0.151036	0	0	4.32503	10.7645	PAK2;YWHAG
negative regulation of axonogenesis (GO:0050771)	0.0846041	0.151514	0	0	11.8937	29.3747	RHOA
regulation of calcium-mediated signaling (GO:0050848)	0.0846041	0.151514	0	0	11.8937	29.3747	PLEK
cellular response to epidermal growth factor stimulus (GO:0071364)	0.0846041	0.151514	0	0	11.8937	29.3747	IQGAP1
regulation of protein transport (GO:0051223)	0.0846041	0.151514	0	0	11.8937	29.3747	LCP1
positive regulation of fibroblast proliferation (GO:0048146)	0.0846041	0.151514	0	0	11.8937	29.3747	CDK6
positive regulation of monooxygenase activity (GO:0032770)	0.0846041	0.151514	0	0	11.8937	29.3747	DHFR
positive regulation of protein import into nucleus (GO:0042307)	0.0846041	0.151514	0	0	11.8937	29.3747	RAN
T cell activation involved in immune response (GO:0002286)	0.0846041	0.151514	0	0	11.8937	29.3747	LCP1
positive regulation of response to wounding (GO:1903036)	0.0846041	0.151514	0	0	11.8937	29.3747	ITGB1
positive regulation of NF-kappaB transcription factor activity (GO:0051092)	0.0858153	0.152923	0	0	4.23958	10.4105	PRDX3;MTPN
protein targeting to peroxisome (GO:0006625)	0.0874917	0.152923	0	0	11.4683	27.9393	RAB8B
aggrephagy (GO:0035973)	0.0874917	0.152923	0	0	11.4683	27.9393	UBQLN1
regulation of calcium ion transmembrane transporter activity (GO:1901019)	0.0874917	0.152923	0	0	11.4683	27.9393	YWHAE
negative regulation of interferon-gamma production (GO:0032689)	0.0874917	0.152923	0	0	11.4683	27.9393	HMGB1
negative regulation of myeloid leukocyte differentiation (GO:0002762)	0.0874917	0.152923	0	0	11.4683	27.9393	CDK6
regulation of double-strand break repair via nonhomologous end joining (GO:2001032)	0.0874917	0.152923	0	0	11.4683	27.9393	ACTR2
negative regulation of transferase activity (GO:0051348)	0.0874917	0.152923	0	0	11.4683	27.9393	PRDX3
establishment of endothelial barrier (GO:0061028)	0.0874917	0.152923	0	0	11.4683	27.9393	MSN
establishment of mitotic spindle localization (GO:0040001)	0.0874917	0.152923	0	0	11.4683	27.9393	ITGB1
regulation of ubiquitin-protein transferase activity (GO:0051438)	0.0874917	0.152923	0	0	11.4683	27.9393	DCUN1D1
positive regulation of extrinsic apoptotic signaling pathway (GO:2001238)	0.0874917	0.152923	0	0	11.4683	27.9393	PAK2
hydrogen peroxide metabolic process (GO:0042743)	0.0874917	0.152923	0	0	11.4683	27.9393	PRDX3
lamellipodium organization (GO:0097581)	0.0874917	0.152923	0	0	11.4683	27.9393	ITGB1
mitotic spindle organization (GO:0007052)	0.0877062	0.153035	0	0	4.18445	10.184	RHOA;RAN
cardiac muscle cell action potential (GO:0086001)	0.0903702	0.155029	0	0	11.0723	26.616	YWHAE
CENP-A containing chromatin organization (GO:0061641)	0.0903702	0.155029	0	0	11.0723	26.616	SMARCA5
CENP-A containing nucleosome assembly (GO:0034080)	0.0903702	0.155029	0	0	11.0723	26.616	SMARCA5
establishment of spindle orientation (GO:0051294)	0.0903702	0.155029	0	0	11.0723	26.616	ITGB1
extrinsic apoptotic signaling pathway via death domain receptors (GO:0008625)	0.0903702	0.155029	0	0	11.0723	26.616	DDX3X
positive regulation of DNA recombination (GO:0045911)	0.0903702	0.155029	0	0	11.0723	26.616	ACTR2
heterotypic cell-cell adhesion (GO:0034113)	0.0903702	0.155029	0	0	11.0723	26.616	ITGB1
positive regulation of protein import (GO:1904591)	0.0903702	0.155029	0	0	11.0723	26.616	RAN
maintenance of blood-brain barrier (GO:0035633)	0.0903702	0.155029	0	0	11.0723	26.616	ITGB1
mRNA splice site selection (GO:0006376)	0.0903702	0.155029	0	0	11.0723	26.616	SRSF1
positive regulation of protein kinase B signaling (GO:0051897)	0.0915255	0.156747	0	0	4.07836	9.75192	ITGB1;OSBPL8
activation of protein kinase B activity (GO:0032148)	0.0932399	0.157565	0	0	10.7027	25.393	OSBPL8
regulation of cellular senescence (GO:2000772)	0.0932399	0.157565	0	0	10.7027	25.393	CDK6
negative regulation of osteoblast differentiation (GO:0045668)	0.0932399	0.157565	0	0	10.7027	25.393	CDK6
organelle transport along microtubule (GO:0072384)	0.0932399	0.157565	0	0	10.7027	25.393	CDC42
renal water homeostasis (GO:0003091)	0.0932399	0.157565	0	0	10.7027	25.393	PRKAR2B
positive regulation of leukocyte cell-cell adhesion (GO:1903039)	0.0932399	0.157565	0	0	10.7027	25.393	RHOA
positive regulation of mononuclear cell migration (GO:0071677)	0.0932399	0.157565	0	0	10.7027	25.393	HMGB1
positive regulation of ubiquitin-protein transferase activity (GO:0051443)	0.0932399	0.157565	0	0	10.7027	25.393	DCUN1D1
double-strand break repair (GO:0006302)	0.0944219	0.158714	0	0	4.00223	9.44518	SMARCA5;HMGB1
regulation of cell migration involved in sprouting angiogenesis (GO:0090049)	0.0961006	0.158714	0	0	10.3569	24.2596	RHOA
regulation of cellular amide metabolic process (GO:0034248)	0.0961006	0.158714	0	0	10.3569	24.2596	MTPN
regulation of dendrite morphogenesis (GO:0048814)	0.0961006	0.158714	0	0	10.3569	24.2596	CAPRIN1
regulation of dendritic spine morphogenesis (GO:0061001)	0.0961006	0.158714	0	0	10.3569	24.2596	CAPRIN1
regulation of intracellular protein transport (GO:0033157)	0.0961006	0.158714	0	0	10.3569	24.2596	LCP1
chromatin remodeling at centromere (GO:0031055)	0.0961006	0.158714	0	0	10.3569	24.2596	SMARCA5
regulation of transcription involved in G1/S transition of mitotic cell cycle (GO:0000083)	0.0961006	0.158714	0	0	10.3569	24.2596	DHFR
gene silencing by miRNA (GO:0035195)	0.0961006	0.158714	0	0	10.3569	24.2596	RAN
positive regulation of glucose transmembrane transport (GO:0010828)	0.0961006	0.158714	0	0	10.3569	24.2596	OSBPL8
hematopoietic progenitor cell differentiation (GO:0002244)	0.0961006	0.158714	0	0	10.3569	24.2596	PLEK
positive regulation of interleukin-10 production (GO:0032733)	0.0961006	0.158714	0	0	10.3569	24.2596	HMGB1
RNA biosynthetic process (GO:0032774)	0.0961006	0.158714	0	0	10.3569	24.2596	SMARCA5
positive regulation of telomere maintenance (GO:0032206)	0.0961006	0.158714	0	0	10.3569	24.2596	ATRX
actin filament bundle assembly (GO:0051017)	0.0989524	0.16185	0	0	10.0328	23.2069	LCP1
actin filament bundle organization (GO:0061572)	0.0989524	0.16185	0	0	10.0328	23.2069	LCP1
apoptotic cell clearance (GO:0043277)	0.0989524	0.16185	0	0	10.0328	23.2069	HMGB1
neuron projection extension (GO:1990138)	0.0989524	0.16185	0	0	10.0328	23.2069	IQGAP1
signal transduction by p53 class mediator (GO:0072331)	0.0989524	0.16185	0	0	10.0328	23.2069	ATRX
negative chemotaxis (GO:0050919)	0.0989524	0.16185	0	0	10.0328	23.2069	RHOA
neuron projection development (GO:0031175)	0.101282	0.163097	0	0	3.8351	8.78178	CDC42;HMGB1
nuclear-transcribed mRNA catabolic process (GO:0000956)	0.101282	0.163097	0	0	3.8351	8.78178	CSDE1;PABPC1
regulation of activated T cell proliferation (GO:0046006)	0.101795	0.163097	0	0	9.72825	22.227	HMGB1
negative regulation of extrinsic apoptotic signaling pathway via death domain receptors (GO:1902042)	0.101795	0.163097	0	0	9.72825	22.227	DDX3X
autophagosome maturation (GO:0097352)	0.101795	0.163097	0	0	9.72825	22.227	UBQLN1
phosphatidylserine metabolic process (GO:0006658)	0.101795	0.163097	0	0	9.72825	22.227	OSBPL8
positive regulation of DNA binding (GO:0043388)	0.101795	0.163097	0	0	9.72825	22.227	HMGB1
positive regulation of interleukin-12 production (GO:0032735)	0.101795	0.163097	0	0	9.72825	22.227	HMGB1
sister chromatid segregation (GO:0000819)	0.101795	0.163097	0	0	9.72825	22.227	RAN
termination of RNA polymerase II transcription (GO:0006369)	0.101795	0.163097	0	0	9.72825	22.227	CSTF2
tRNA export from nucleus (GO:0006409)	0.101795	0.163097	0	0	9.72825	22.227	RAN
tRNA-containing ribonucleoprotein complex export from nucleus (GO:0071431)	0.101795	0.163097	0	0	9.72825	22.227	RAN
protein localization to chromosome (GO:0034502)	0.101795	0.163097	0	0	9.72825	22.227	ATRX
negative regulation of cell cycle G1/S phase transition (GO:1902807)	0.10463	0.166071	0	0	9.44165	21.3129	CDK6
negative regulation of neurogenesis (GO:0050768)	0.10463	0.166071	0	0	9.44165	21.3129	RHOA
regulation of ion transmembrane transport (GO:0034765)	0.10463	0.166071	0	0	9.44165	21.3129	YWHAE
regulation of muscle cell differentiation (GO:0051147)	0.10463	0.166071	0	0	9.44165	21.3129	CDC42
oxoacid metabolic process (GO:0043436)	0.10463	0.166071	0	0	9.44165	21.3129	PPA2
positive regulation of cell cycle G1/S phase transition (GO:1902808)	0.10463	0.166071	0	0	9.44165	21.3129	DDX3X
cellular response to heat (GO:0034605)	0.107455	0.168716	0	0	9.17143	20.4586	YWHAE
dendrite morphogenesis (GO:0048813)	0.107455	0.168716	0	0	9.17143	20.4586	CDC42
regulation of mRNA processing (GO:0050684)	0.107455	0.168716	0	0	9.17143	20.4586	SRSF3
platelet aggregation (GO:0070527)	0.107455	0.168716	0	0	9.17143	20.4586	PLEK
regulation of protein import into nucleus (GO:0042306)	0.107455	0.168716	0	0	9.17143	20.4586	RAN
positive regulation of interferon-beta production (GO:0032728)	0.107455	0.168716	0	0	9.17143	20.4586	DDX3X
positive regulation of substrate adhesion-dependent cell spreading (GO:1900026)	0.107455	0.168716	0	0	9.17143	20.4586	CDC42
acyl-CoA metabolic process (GO:0006637)	0.110272	0.170295	0	0	8.91622	19.6586	SUCLG2
regulation of actin cytoskeleton reorganization (GO:2000249)	0.110272	0.170295	0	0	8.91622	19.6586	CDC42
negative regulation of G1/S transition of mitotic cell cycle (GO:2000134)	0.110272	0.170295	0	0	8.91622	19.6586	CDK6
regulation of erythrocyte differentiation (GO:0045646)	0.110272	0.170295	0	0	8.91622	19.6586	CDK6
regulation of glucose import (GO:0046324)	0.110272	0.170295	0	0	8.91622	19.6586	OSBPL8
centromere complex assembly (GO:0034508)	0.110272	0.170295	0	0	8.91622	19.6586	SMARCA5
phagocytosis, engulfment (GO:0006911)	0.110272	0.170295	0	0	8.91622	19.6586	CDC42
regulation of protein autophosphorylation (GO:0031952)	0.110272	0.170295	0	0	8.91622	19.6586	DDX3X
positive regulation of signaling receptor activity (GO:2000273)	0.110272	0.170295	0	0	8.91622	19.6586	ITGB1
tRNA transport (GO:0051031)	0.110272	0.170295	0	0	8.91622	19.6586	RAN
positive regulation of cellular biosynthetic process (GO:0031328)	0.110299	0.170295	0	0	3.63953	8.02355	DDX3X;ELAVL1
positive regulation of protein phosphorylation (GO:0001934)	0.111834	0.172239	0	0	2.65883	5.8248	DDX3X;IQGAP1;PAK2
negative regulation of cytokine production (GO:0001818)	0.112331	0.172239	0	0	3.59872	7.8679	ANXA4;HMGB1
negative regulation of endothelial cell migration (GO:0010596)	0.113079	0.172239	0	0	8.6748	18.9082	HMGB1
regulation of cell communication (GO:0010646)	0.113079	0.172239	0	0	8.6748	18.9082	YWHAG
connective tissue development (GO:0061448)	0.113079	0.172239	0	0	8.6748	18.9082	NAMPT
histone exchange (GO:0043486)	0.113079	0.172239	0	0	8.6748	18.9082	SMARCA5
lymphocyte proliferation (GO:0046651)	0.113079	0.172239	0	0	8.6748	18.9082	MSN
tRNA aminoacylation (GO:0043039)	0.113079	0.172239	0	0	8.6748	18.9082	PPA2
ncRNA export from nucleus (GO:0097064)	0.113079	0.172239	0	0	8.6748	18.9082	RAN
regulation of cellular component biogenesis (GO:0044087)	0.115878	0.174417	0	0	8.4461	18.2031	MSN
cellular response to ketone (GO:1901655)	0.115878	0.174417	0	0	8.4461	18.2031	MSN
regulation of heart rate by cardiac conduction (GO:0086091)	0.115878	0.174417	0	0	8.4461	18.2031	YWHAE
regulation of intracellular transport (GO:0032386)	0.115878	0.174417	0	0	8.4461	18.2031	LCP1
regulation of ion transmembrane transporter activity (GO:0032412)	0.115878	0.174417	0	0	8.4461	18.2031	YWHAE
regulation of nitric-oxide synthase activity (GO:0050999)	0.115878	0.174417	0	0	8.4461	18.2031	DHFR
endothelial cell migration (GO:0043542)	0.115878	0.174417	0	0	8.4461	18.2031	RHOA
replication fork processing (GO:0031297)	0.115878	0.174417	0	0	8.4461	18.2031	ATRX
negative regulation of cell-substrate adhesion (GO:0010812)	0.118669	0.176531	0	0	8.22911	17.5397	RHOA
negative regulation of ERBB signaling pathway (GO:1901185)	0.118669	0.176531	0	0	8.22911	17.5397	CDC42
nucleocytoplasmic transport (GO:0006913)	0.118669	0.176531	0	0	8.22911	17.5397	NUTF2
positive regulation of double-strand break repair (GO:2000781)	0.118669	0.176531	0	0	8.22911	17.5397	ACTR2
response to organonitrogen compound (GO:0010243)	0.118669	0.176531	0	0	8.22911	17.5397	DHFR
positive regulation of intrinsic apoptotic signaling pathway (GO:2001244)	0.118669	0.176531	0	0	8.22911	17.5397	EIF5A
lymphocyte migration (GO:0072676)	0.118669	0.176531	0	0	8.22911	17.5397	MSN
positive regulation of wound healing (GO:0090303)	0.118669	0.176531	0	0	8.22911	17.5397	ITGB1
positive regulation of macromolecule metabolic process (GO:0010604)	0.120633	0.179191	0	0	2.5664	5.42795	MTPN;DDX3X;MSN
regulation of filopodium assembly (GO:0051489)	0.121451	0.179881	0	0	8.02298	16.9144	CDC42
epithelial cell migration (GO:0010631)	0.121451	0.179881	0	0	8.02298	16.9144	RHOA
ribosome biogenesis (GO:0042254)	0.122637	0.181375	0	0	3.40759	7.15092	NIP7;RAN
regulation of gene expression (GO:0010468)	0.123299	0.18209	0	0	1.85059	3.87355	CDK6;DDX3X;HNRNPH1;SP3;ATRX;MSN
regulation of double-strand break repair (GO:2000779)	0.124224	0.182925	0	0	7.82691	16.3244	ACTR2
regulation of extrinsic apoptotic signaling pathway via death domain receptors (GO:1902041)	0.124224	0.182925	0	0	7.82691	16.3244	DDX3X
regulation of cell-substrate adhesion (GO:0010810)	0.126988	0.185123	0	0	7.64017	15.7667	RHOA
development of primary male sexual characteristics (GO:0046546)	0.126988	0.185123	0	0	7.64017	15.7667	CSDE1
DNA-dependent DNA replication maintenance of fidelity (GO:0045005)	0.126988	0.185123	0	0	7.64017	15.7667	ATRX
positive regulation of axonogenesis (GO:0050772)	0.126988	0.185123	0	0	7.64017	15.7667	RHOA
positive regulation of neuron differentiation (GO:0045666)	0.126988	0.185123	0	0	7.64017	15.7667	RHOA
male gonad development (GO:0008584)	0.126988	0.185123	0	0	7.64017	15.7667	CSDE1
tRNA aminoacylation for protein translation (GO:0006418)	0.126988	0.185123	0	0	7.64017	15.7667	PPA2
negative regulation of intracellular signal transduction (GO:1902532)	0.128929	0.186736	0	0	3.30228	6.76469	DDX3X;PLEK
negative regulation of epidermal growth factor receptor signaling pathway (GO:0042059)	0.129744	0.186736	0	0	7.46212	15.2391	CDC42
neurogenesis (GO:0022008)	0.129744	0.186736	0	0	7.46212	15.2391	CDK6
positive regulation of biosynthetic process (GO:0009891)	0.129744	0.186736	0	0	7.46212	15.2391	MTPN
positive regulation of cell-matrix adhesion (GO:0001954)	0.129744	0.186736	0	0	7.46212	15.2391	CDK6
homotypic cell-cell adhesion (GO:0034109)	0.129744	0.186736	0	0	7.46212	15.2391	PLEK
positive regulation of mRNA catabolic process (GO:0061014)	0.129744	0.186736	0	0	7.46212	15.2391	PABPC1
intracellular steroid hormone receptor signaling pathway (GO:0030518)	0.129744	0.186736	0	0	7.46212	15.2391	DDX17
mitotic spindle assembly (GO:0090307)	0.129744	0.186736	0	0	7.46212	15.2391	RHOA
generation of neurons (GO:0048699)	0.133165	0.19139	0	0	3.23557	6.52344	MTPN;CDK6
regulation of cellular protein localization (GO:1903827)	0.13523	0.192458	0	0	7.12975	14.265	LCP1
regulation of double-strand break repair via homologous recombination (GO:0010569)	0.13523	0.192458	0	0	7.12975	14.265	ACTR2
regulation of fibroblast proliferation (GO:0048145)	0.13523	0.192458	0	0	7.12975	14.265	CDK6
establishment of protein localization to extracellular region (GO:0035592)	0.13523	0.192458	0	0	7.12975	14.265	RAB8B
positive regulation of organelle assembly (GO:1902117)	0.13523	0.192458	0	0	7.12975	14.265	LCP1
spliceosomal complex assembly (GO:0000245)	0.13523	0.192458	0	0	7.12975	14.265	SRSF1
posttranscriptional regulation of gene expression (GO:0010608)	0.13523	0.192458	0	0	7.12975	14.265	MTPN
regulation of DNA binding (GO:0051101)	0.137961	0.195253	0	0	6.9744	13.8148	HMGB1
epidermal growth factor receptor signaling pathway (GO:0007173)	0.137961	0.195253	0	0	6.9744	13.8148	IQGAP1
epithelial to mesenchymal transition (GO:0001837)	0.137961	0.195253	0	0	6.9744	13.8148	DDX17
regulation of wound healing (GO:0061041)	0.137961	0.195253	0	0	6.9744	13.8148	ITGB1
regulation of protein kinase B signaling (GO:0051896)	0.138506	0.195753	0	0	3.15586	6.23863	ITGB1;OSBPL8
regulation of interleukin-10 production (GO:0032653)	0.140682	0.197188	0	0	6.82567	13.3868	HMGB1
regulation of protein metabolic process (GO:0051246)	0.140682	0.197188	0	0	6.82567	13.3868	MTPN
positive regulation of blood vessel endothelial cell migration (GO:0043536)	0.140682	0.197188	0	0	6.82567	13.3868	HMGB1
positive regulation of DNA repair (GO:0045739)	0.140682	0.197188	0	0	6.82567	13.3868	HMGB1
positive regulation of endocytosis (GO:0045807)	0.140682	0.197188	0	0	6.82567	13.3868	CDC42
substrate adhesion-dependent cell spreading (GO:0034446)	0.140682	0.197188	0	0	6.82567	13.3868	RHOA
adherens junction organization (GO:0034332)	0.143396	0.199074	0	0	6.68313	12.9796	PAK2
receptor internalization (GO:0031623)	0.143396	0.199074	0	0	6.68313	12.9796	ITGB1
regulation of cellular protein metabolic process (GO:0032268)	0.143396	0.199074	0	0	6.68313	12.9796	MTPN
cellular defense response (GO:0006968)	0.143396	0.199074	0	0	6.68313	12.9796	ITGB1
regulation of interferon-beta production (GO:0032648)	0.143396	0.199074	0	0	6.68313	12.9796	DDX3X
response to hydrogen peroxide (GO:0042542)	0.143396	0.199074	0	0	6.68313	12.9796	PRDX3
secondary alcohol metabolic process (GO:1902652)	0.143396	0.199074	0	0	6.68313	12.9796	IDH3A
phosphate-containing compound metabolic process (GO:0006796)	0.143894	0.199493	0	0	3.07994	5.97102	PPA2;PAK2
ribosome assembly (GO:0042255)	0.146101	0.202229	0	0	6.54641	12.5918	DDX3X
organelle organization (GO:0006996)	0.146263	0.202229	0	0	2.34053	4.4993	CDC42;PRDX3;PRPF40A
regulation of interleukin-12 production (GO:0032655)	0.148797	0.203796	0	0	6.41516	12.222	HMGB1
regulation of substrate adhesion-dependent cell spreading (GO:1900024)	0.148797	0.203796	0	0	6.41516	12.222	CDC42
gonad development (GO:0008406)	0.148797	0.203796	0	0	6.41516	12.222	CSDE1
inositol lipid-mediated signaling (GO:0048017)	0.148797	0.203796	0	0	6.41516	12.222	RHOA
mesenchymal cell differentiation (GO:0048762)	0.148797	0.203796	0	0	6.41516	12.222	DDX17
mitotic nuclear membrane organization (GO:0101024)	0.148797	0.203796	0	0	6.41516	12.222	RAN
mitotic nuclear membrane reassembly (GO:0007084)	0.148797	0.203796	0	0	6.41516	12.222	RAN
negative regulation of cellular biosynthetic process (GO:0031327)	0.151485	0.205818	0	0	6.28906	11.8691	PLEK
regulation of exocytosis (GO:0017157)	0.151485	0.205818	0	0	6.28906	11.8691	RAB8B
signal transduction in response to DNA damage (GO:0042770)	0.151485	0.205818	0	0	6.28906	11.8691	ATRX
positive regulation of protein localization to cell periphery (GO:1904377)	0.151485	0.205818	0	0	6.28906	11.8691	ITGB1
positive regulation of protein localization to plasma membrane (GO:1903078)	0.151485	0.205818	0	0	6.28906	11.8691	ITGB1
myeloid cell differentiation (GO:0030099)	0.151485	0.205818	0	0	6.28906	11.8691	PRDX3
bicellular tight junction assembly (GO:0070830)	0.154165	0.208902	0	0	6.1678	11.5321	PAK2
positive regulation of macroautophagy (GO:0016239)	0.154165	0.208902	0	0	6.1678	11.5321	PAFAH1B2
regulation of focal adhesion assembly (GO:0051893)	0.156837	0.211118	0	0	6.05113	11.21	RHOA
nuclear membrane reassembly (GO:0031468)	0.156837	0.211118	0	0	6.05113	11.21	RAN
cytoplasmic microtubule organization (GO:0031122)	0.156837	0.211118	0	0	6.05113	11.21	RHOA
regulation of potassium ion transmembrane transport (GO:1901379)	0.156837	0.211118	0	0	6.05113	11.21	YWHAE
positive regulation of leukocyte chemotaxis (GO:0002690)	0.156837	0.211118	0	0	6.05113	11.21	HMGB1
pyruvate metabolic process (GO:0006090)	0.1595	0.214137	0	0	5.93877	10.9019	DLD
regulation of blood vessel endothelial cell migration (GO:0043535)	0.1595	0.214137	0	0	5.93877	10.9019	HMGB1
cilium organization (GO:0044782)	0.161419	0.216429	0	0	2.85957	5.21514	ACTR2;RAB8B
protein-containing complex disassembly (GO:0032984)	0.162155	0.21656	0	0	5.8305	10.6069	UBQLN1
autophagosome organization (GO:1905037)	0.162155	0.21656	0	0	5.8305	10.6069	UBQLN1
tight junction assembly (GO:0120192)	0.162155	0.21656	0	0	5.8305	10.6069	PAK2
regulation of autophagy (GO:0010506)	0.164749	0.218662	0	0	2.82168	5.08842	UBQLN1;HMGB1
negative regulation of DNA recombination (GO:0045910)	0.164801	0.218662	0	0	5.72609	10.3242	ATRX
dicarboxylic acid metabolic process (GO:0043648)	0.164801	0.218662	0	0	5.72609	10.3242	DHFR
positive regulation of gene expression, epigenetic (GO:0045815)	0.164801	0.218662	0	0	5.72609	10.3242	SMARCA5
ribosomal large subunit biogenesis (GO:0042273)	0.164801	0.218662	0	0	5.72609	10.3242	NIP7
receptor metabolic process (GO:0043112)	0.16744	0.220441	0	0	5.62535	10.0533	ITGB1
autophagosome assembly (GO:0000045)	0.16744	0.220441	0	0	5.62535	10.0533	UBQLN1
negative regulation of neuron projection development (GO:0010977)	0.16744	0.220441	0	0	5.62535	10.0533	RHOA
fat cell differentiation (GO:0045444)	0.16744	0.220441	0	0	5.62535	10.0533	OSBPL8
positive regulation of mitotic cell cycle phase transition (GO:1901992)	0.16744	0.220441	0	0	5.62535	10.0533	DDX3X
positive regulation of protein binding (GO:0032092)	0.16744	0.220441	0	0	5.62535	10.0533	RAN
phospholipid transport (GO:0015914)	0.17007	0.222466	0	0	5.52809	9.79326	OSBPL8
positive regulation of apoptotic signaling pathway (GO:2001235)	0.17007	0.222466	0	0	5.52809	9.79326	PAK2
regulation of secretion by cell (GO:1903530)	0.17007	0.222466	0	0	5.52809	9.79326	RAB8B
response to reactive oxygen species (GO:0000302)	0.17007	0.222466	0	0	5.52809	9.79326	PRDX3
selective autophagy (GO:0061912)	0.17007	0.222466	0	0	5.52809	9.79326	UBQLN1
cellular response to chemokine (GO:1990869)	0.172692	0.224742	0	0	5.43412	9.54365	RHOA
response to organic cyclic compound (GO:0014070)	0.172692	0.224742	0	0	5.43412	9.54365	DHFR
homophilic cell adhesion via plasma membrane adhesion molecules (GO:0007156)	0.172692	0.224742	0	0	5.43412	9.54365	ITGB1
ribonucleoprotein complex biogenesis (GO:0022613)	0.172692	0.224742	0	0	5.43412	9.54365	NIP7
B cell differentiation (GO:0030183)	0.175306	0.226984	0	0	5.34328	9.30385	ITGB1
negative regulation of response to stimulus (GO:0048585)	0.175306	0.226984	0	0	5.34328	9.30385	CDK6
pattern recognition receptor signaling pathway (GO:0002221)	0.175306	0.226984	0	0	5.34328	9.30385	HMGB1
positive regulation of interleukin-8 production (GO:0032757)	0.175306	0.226984	0	0	5.34328	9.30385	HMGB1
double-strand break repair via nonhomologous end joining (GO:0006303)	0.177911	0.229774	0	0	5.25542	9.07332	HMGB1
positive regulation of interleukin-1 production (GO:0032732)	0.177911	0.229774	0	0	5.25542	9.07332	HMGB1
cell cycle G1/S phase transition (GO:0044843)	0.180509	0.232539	0	0	5.1704	8.85158	CDK6
cellular response to reactive oxygen species (GO:0034614)	0.180509	0.232539	0	0	5.1704	8.85158	PRDX3
positive regulation of DNA-binding transcription factor activity (GO:0051091)	0.181575	0.233617	0	0	2.6462	4.51464	PRDX3;MTPN
regulation of cellular macromolecule biosynthetic process (GO:2000112)	0.182914	0.233806	0	0	2.09376	3.55675	MTPN;SP3;ATRX
protein secretion (GO:0009306)	0.183099	0.233806	0	0	5.08807	8.63817	RAB8B
negative regulation of intrinsic apoptotic signaling pathway (GO:2001243)	0.183099	0.233806	0	0	5.08807	8.63817	DDX3X
regulation of extrinsic apoptotic signaling pathway (GO:2001236)	0.183099	0.233806	0	0	5.08807	8.63817	PAK2
lipid homeostasis (GO:0055088)	0.183099	0.233806	0	0	5.08807	8.63817	DDX3X
tRNA processing (GO:0008033)	0.183099	0.233806	0	0	5.08807	8.63817	CSTF2
chemical homeostasis (GO:0048878)	0.18568	0.23651	0	0	5.00832	8.43265	DDX3X
regulation of RNA metabolic process (GO:0051252)	0.18568	0.23651	0	0	5.00832	8.43265	HNRNPH1
positive regulation of cell population proliferation (GO:0008284)	0.187664	0.238299	0	0	2.06645	3.45739	PRDX3;CDK6;NAMPT
cellular component disassembly (GO:0022411)	0.188254	0.238299	0	0	4.93102	8.23463	LCP1
ERBB signaling pathway (GO:0038127)	0.188254	0.238299	0	0	4.93102	8.23463	IQGAP1
extracellular matrix disassembly (GO:0022617)	0.188254	0.238299	0	0	4.93102	8.23463	LCP1
positive regulation of T cell proliferation (GO:0042102)	0.188254	0.238299	0	0	4.93102	8.23463	HMGB1
regulation of epidermal growth factor receptor signaling pathway (GO:0042058)	0.190819	0.240947	0	0	4.85606	8.04372	CDC42
regulation of gene silencing by miRNA (GO:0060964)	0.190819	0.240947	0	0	4.85606	8.04372	ELAVL1
positive regulation of protein localization to nucleus (GO:1900182)	0.193377	0.243875	0	0	4.78334	7.85959	RAN
cellular response to cytokine stimulus (GO:0071345)	0.194048	0.244419	0	0	2.03111	3.3303	ITGB1;SYNCRIP;RHOA
positive regulation of cell differentiation (GO:0045597)	0.195219	0.24559	0	0	2.52062	4.11777	CDC42;RHOA
cellular response to calcium ion (GO:0071277)	0.195926	0.245873	0	0	4.71276	7.68189	IQGAP1
cellular response to decreased oxygen levels (GO:0036294)	0.195926	0.245873	0	0	4.71276	7.68189	UBQLN1
DNA-templated transcription, termination (GO:0006353)	0.198468	0.24845	0	0	4.64423	7.51031	CSTF2
regulation of plasma membrane bounded cell projection assembly (GO:0120032)	0.198468	0.24845	0	0	4.64423	7.51031	CDC42
phosphatidylinositol-mediated signaling (GO:0048015)	0.201001	0.250698	0	0	4.57765	7.34458	RHOA
gland development (GO:0048732)	0.201001	0.250698	0	0	4.57765	7.34458	MSN
myeloid leukocyte differentiation (GO:0002573)	0.201001	0.250698	0	0	4.57765	7.34458	CDC42
negative regulation of epithelial cell proliferation (GO:0050680)	0.203527	0.252612	0	0	4.51295	7.18442	CDK6
cell morphogenesis involved in differentiation (GO:0000904)	0.203527	0.252612	0	0	4.51295	7.18442	RHOA
cytoskeleton-dependent cytokinesis (GO:0061640)	0.203527	0.252612	0	0	4.51295	7.18442	RHOA
extrinsic apoptotic signaling pathway (GO:0097191)	0.203527	0.252612	0	0	4.51295	7.18442	DDX3X
negative regulation of cell adhesion (GO:0007162)	0.206045	0.253881	0	0	4.45004	7.02956	RHOA
regulation of actin filament polymerization (GO:0030833)	0.206045	0.253881	0	0	4.45004	7.02956	MTPN
response to molecule of bacterial origin (GO:0002237)	0.206045	0.253881	0	0	4.45004	7.02956	PRDX3
positive regulation of JNK cascade (GO:0046330)	0.206045	0.253881	0	0	4.45004	7.02956	HMGB1
insulin receptor signaling pathway (GO:0008286)	0.206045	0.253881	0	0	4.45004	7.02956	NAMPT
ubiquitin-dependent ERAD pathway (GO:0030433)	0.206045	0.253881	0	0	4.45004	7.02956	UBQLN1
DNA damage response, signal transduction by p53 class mediator (GO:0030330)	0.208555	0.256664	0	0	4.38886	6.87977	ATRX
fibroblast growth factor receptor signaling pathway (GO:0008543)	0.211058	0.25943	0	0	4.32934	6.73482	HNRNPH1
regulation of cell division (GO:0051302)	0.213552	0.261303	0	0	4.2714	6.5945	PRPF40A
positive regulation of interleukin-6 production (GO:0032755)	0.213552	0.261303	0	0	4.2714	6.5945	HMGB1
water-soluble vitamin metabolic process (GO:0006767)	0.213552	0.261303	0	0	4.2714	6.5945	DHFR
positive regulation of MAPK cascade (GO:0043410)	0.213607	0.261303	0	0	2.37042	3.65902	HMGB1;IQGAP1
negative regulation of developmental process (GO:0051093)	0.216039	0.262701	0	0	4.21498	6.45861	CDK6
regulation of organelle assembly (GO:1902115)	0.216039	0.262701	0	0	4.21498	6.45861	MSN
positive regulation of endothelial cell proliferation (GO:0001938)	0.216039	0.262701	0	0	4.21498	6.45861	HMGB1
positive regulation of tumor necrosis factor production (GO:0032760)	0.216039	0.262701	0	0	4.21498	6.45861	HMGB1
positive regulation of type I interferon production (GO:0032481)	0.216039	0.262701	0	0	4.21498	6.45861	DDX3X
negative regulation of apoptotic signaling pathway (GO:2001234)	0.218518	0.265083	0	0	4.16003	6.32694	DDX3X
negative regulation of protein serine/threonine kinase activity (GO:0071901)	0.218518	0.265083	0	0	4.16003	6.32694	PRKAR2B
regulation of cell population proliferation (GO:0042127)	0.219971	0.266495	0	0	1.7107	2.59045	PRDX3;CDK6;NAMPT;RHOA
cellular protein modification process (GO:0006464)	0.220555	0.266495	0	0	1.5988	2.41676	CDK6;OARD1;DCUN1D1;UBXN7;PAK2
axon development (GO:0061564)	0.220989	0.266495	0	0	4.10649	6.19933	DHFR
negative regulation of NF-kappaB transcription factor activity (GO:0032088)	0.220989	0.266495	0	0	4.10649	6.19933	ANXA4
positive regulation of proteasomal ubiquitin-dependent protein catabolic process (GO:0032436)	0.220989	0.266495	0	0	4.10649	6.19933	UBQLN1
negative regulation of cell cycle (GO:0045786)	0.223453	0.26788	0	0	4.05431	6.0756	CDK6
negative regulation of extrinsic apoptotic signaling pathway (GO:2001237)	0.223453	0.26788	0	0	4.05431	6.0756	DDX3X
regulation of protein localization to plasma membrane (GO:1903076)	0.223453	0.26788	0	0	4.05431	6.0756	ITGB1
glycerophospholipid metabolic process (GO:0006650)	0.223453	0.26788	0	0	4.05431	6.0756	PLEK
response to interferon-gamma (GO:0034341)	0.223453	0.26788	0	0	4.05431	6.0756	SYNCRIP
positive regulation of tumor necrosis factor superfamily cytokine production (GO:1903557)	0.225909	0.270506	0	0	4.00343	5.9556	HMGB1
regulation of G protein-coupled receptor signaling pathway (GO:0008277)	0.228357	0.272797	0	0	3.9538	5.83916	PLEK
regulation of gene expression, epigenetic (GO:0040029)	0.228357	0.272797	0	0	3.9538	5.83916	SMARCA5
regulation of osteoblast differentiation (GO:0045667)	0.230798	0.27539	0	0	3.90539	5.72614	CDK6
response to insulin (GO:0032868)	0.233231	0.277319	0	0	3.85814	5.6164	RAB8B
spindle assembly (GO:0051225)	0.233231	0.277319	0	0	3.85814	5.6164	RHOA
lymphocyte differentiation (GO:0030098)	0.233231	0.277319	0	0	3.85814	5.6164	ITGB1
B cell activation (GO:0042113)	0.235656	0.27955	0	0	3.81202	5.50982	ITGB1
positive regulation of protein catabolic process (GO:0045732)	0.235656	0.27955	0	0	3.81202	5.50982	MSN
negative regulation of phosphorylation (GO:0042326)	0.238074	0.281436	0	0	3.76698	5.40627	PRDX3
regulation of interferon-gamma production (GO:0032649)	0.238074	0.281436	0	0	3.76698	5.40627	HMGB1
positive regulation of endothelial cell migration (GO:0010595)	0.238074	0.281436	0	0	3.76698	5.40627	HMGB1
regulation of cell cycle (GO:0051726)	0.23915	0.28238	0	0	2.19059	3.13399	CDK6;IQGAP1
protein targeting to membrane (GO:0006612)	0.240485	0.283299	0	0	3.72299	5.30563	RAB8B
ERAD pathway (GO:0036503)	0.240485	0.283299	0	0	3.72299	5.30563	UBQLN1
positive regulation of neuron projection development (GO:0010976)	0.242888	0.2858	0	0	3.68001	5.2078	CAPRIN1
extracellular matrix organization (GO:0030198)	0.243816	0.286561	0	0	2.16074	3.04955	ITGB1;LCP1
regulation of cation channel activity (GO:2001257)	0.245283	0.287953	0	0	3.63801	5.11266	ITGB1
cellular amino acid catabolic process (GO:0009063)	0.247671	0.290088	0	0	3.59696	5.02011	DLD
protein complex oligomerization (GO:0051259)	0.247671	0.290088	0	0	3.59696	5.02011	ELAVL1
toll-like receptor signaling pathway (GO:0002224)	0.250052	0.292205	0	0	3.55681	4.93005	HMGB1
positive regulation of supramolecular fiber organization (GO:1902905)	0.250052	0.292205	0	0	3.55681	4.93005	PLEK
negative regulation of mitotic cell cycle phase transition (GO:1901991)	0.252425	0.293296	0	0	3.51755	4.8424	CDK6
cellular response to fibroblast growth factor stimulus (GO:0044344)	0.252425	0.293296	0	0	3.51755	4.8424	HNRNPH1
regulation of peptidyl-tyrosine phosphorylation (GO:0050730)	0.252425	0.293296	0	0	3.51755	4.8424	PAK2
positive regulation of cellular component biogenesis (GO:0044089)	0.252425	0.293296	0	0	3.51755	4.8424	PLEK
Wnt signaling pathway (GO:0016055)	0.252425	0.293296	0	0	3.51755	4.8424	DDX3X
regulation of epithelial cell proliferation (GO:0050678)	0.25479	0.295708	0	0	3.47914	4.75707	CDK6
regulation of kinase activity (GO:0043549)	0.257149	0.298105	0	0	3.44155	4.67398	PRDX3
mRNA metabolic process (GO:0016071)	0.2595	0.300489	0	0	3.40477	4.59303	SRSF1
regulation of vesicle-mediated transport (GO:0060627)	0.261843	0.302859	0	0	3.36876	4.51417	RAB8B
antigen processing and presentation of exogenous peptide antigen via MHC class II (GO:0019886)	0.266509	0.307557	0	0	3.29897	4.36238	CAPZA2
RNA splicing (GO:0008380)	0.266509	0.307557	0	0	3.29897	4.36238	SYNCRIP
positive regulation of stress-activated MAPK cascade (GO:0032874)	0.268831	0.309885	0	0	3.26514	4.28933	HMGB1
antigen processing and presentation of peptide antigen via MHC class II (GO:0002495)	0.271146	0.311848	0	0	3.232	4.21808	CAPZA2
cell-matrix adhesion (GO:0007160)	0.271146	0.311848	0	0	3.232	4.21808	ITGB1
regulation of transcription, DNA-templated (GO:0006355)	0.271994	0.312472	0	0	1.32006	1.71868	PURB;DDX17;DHFR;ANXA4;SP3;ATRX;MBD2;SMARCA5;HMGB1
epithelial cell differentiation (GO:0030855)	0.273453	0.313793	0	0	3.19952	4.14857	ANXA4
intrinsic apoptotic signaling pathway (GO:0097193)	0.275753	0.315368	0	0	3.16768	4.08076	DDX3X
positive regulation of vasculature development (GO:1904018)	0.275753	0.315368	0	0	3.16768	4.08076	ITGB1
mitotic sister chromatid segregation (GO:0000070)	0.275753	0.315368	0	0	3.16768	4.08076	RAN
antigen processing and presentation of exogenous peptide antigen (GO:0002478)	0.278046	0.317634	0	0	3.13646	4.01457	CAPZA2
regulation of JNK cascade (GO:0046328)	0.282611	0.322487	0	0	3.07584	3.88689	HMGB1
intracellular protein transport (GO:0006886)	0.285911	0.325887	0	0	1.92432	2.40939	NUTF2;RAN
response to calcium ion (GO:0051592)	0.287147	0.326931	0	0	3.0175	3.76511	IQGAP1
lipid transport (GO:0006869)	0.291655	0.331323	0	0	2.96132	3.64889	OSBPL8
modulation of chemical synaptic transmission (GO:0050804)	0.291655	0.331323	0	0	2.96132	3.64889	ITGB1
regulation of interleukin-6 production (GO:0032675)	0.293899	0.333129	0	0	2.934	3.59275	HMGB1
response to endoplasmic reticulum stress (GO:0034976)	0.293899	0.333129	0	0	2.934	3.59275	UBQLN1
Fc-epsilon receptor signaling pathway (GO:0038095)	0.296135	0.335247	0	0	2.90718	3.53786	PAK2
post-translational protein modification (GO:0043687)	0.296425	0.335247	0	0	1.87296	2.27745	DCUN1D1;UBXN7
protein-containing complex subunit organization (GO:0043933)	0.298365	0.336321	0	0	2.88085	3.48421	CAPZA2
phosphatidylinositol metabolic process (GO:0046488)	0.298365	0.336321	0	0	2.88085	3.48421	PLEK
Fc receptor signaling pathway (GO:0038093)	0.298365	0.336321	0	0	2.88085	3.48421	PAK2
nuclear-transcribed mRNA catabolic process, nonsense-mediated decay (GO:0000184)	0.300588	0.338452	0	0	2.85498	3.43174	PABPC1
response to lipid (GO:0033993)	0.302803	0.340195	0	0	2.82957	3.38041	PRDX3
positive regulation of kinase activity (GO:0033674)	0.302803	0.340195	0	0	2.82957	3.38041	IQGAP1
supramolecular fiber organization (GO:0097435)	0.303424	0.340517	0	0	1.8402	2.19466	CDC42;RHOA
cellular amide metabolic process (GO:0043603)	0.305012	0.340797	0	0	2.80461	3.33021	DHFR
cellular response to lectin (GO:1990858)	0.305012	0.340797	0	0	2.80461	3.33021	PAK2
stimulatory C-type lectin receptor signaling pathway (GO:0002223)	0.305012	0.340797	0	0	2.80461	3.33021	PAK2
positive regulation of protein metabolic process (GO:0051247)	0.305012	0.340797	0	0	2.80461	3.33021	MTPN
positive regulation of angiogenesis (GO:0045766)	0.307214	0.342506	0	0	2.78008	3.28109	ITGB1
tumor necrosis factor-mediated signaling pathway (GO:0033209)	0.307214	0.342506	0	0	2.78008	3.28109	EIF5A
regulation of protein binding (GO:0043393)	0.311597	0.347013	0	0	2.73229	3.18597	RAN
innate immune response activating cell surface receptor signaling pathway (GO:0002220)	0.313778	0.349061	0	0	2.70899	3.13991	PAK2
macroautophagy (GO:0016236)	0.315953	0.351097	0	0	2.68609	3.09482	UBQLN1
cellular response to interferon-gamma (GO:0071346)	0.318121	0.352737	0	0	2.66358	3.05066	SYNCRIP
protein homooligomerization (GO:0051260)	0.318121	0.352737	0	0	2.66358	3.05066	ELAVL1
epithelium development (GO:0060429)	0.320282	0.354747	0	0	2.64143	3.00741	ANXA4
regulation of anatomical structure morphogenesis (GO:0022603)	0.322436	0.356358	0	0	2.61965	2.96505	PAK2
cellular response to organic substance (GO:0071310)	0.322436	0.356358	0	0	2.61965	2.96505	RHOA
regulation of tumor necrosis factor production (GO:0032680)	0.324583	0.358343	0	0	2.59822	2.92355	HMGB1
cellular response to oxidative stress (GO:0034599)	0.326724	0.359926	0	0	2.57713	2.88288	PRDX3
platelet degranulation (GO:0002576)	0.326724	0.359926	0	0	2.57713	2.88288	PLEK
negative regulation of cell growth (GO:0030308)	0.328858	0.361106	0	0	2.55639	2.84303	DDX3X
negative regulation of growth (GO:0045926)	0.328858	0.361106	0	0	2.55639	2.84303	DDX3X
synapse organization (GO:0050808)	0.328858	0.361106	0	0	2.55639	2.84303	CDC42
microtubule cytoskeleton organization involved in mitosis (GO:1902850)	0.333107	0.365378	0	0	2.51588	2.76568	RAN
positive regulation of canonical Wnt signaling pathway (GO:0090263)	0.337329	0.369214	0	0	2.47662	2.69134	DDX3X
Golgi organization (GO:0007030)	0.337329	0.369214	0	0	2.47662	2.69134	CDC42
cellular response to hypoxia (GO:0071456)	0.33943	0.370717	0	0	2.45744	2.65524	UBQLN1
cellular response to metal ion (GO:0071248)	0.33943	0.370717	0	0	2.45744	2.65524	IQGAP1
positive regulation of peptidyl-tyrosine phosphorylation (GO:0050731)	0.345694	0.377154	0	0	2.40165	2.55104	PAK2
protein localization to plasma membrane (GO:0072659)	0.349837	0.380047	0	0	2.36583	2.4848	RAB8B
negative regulation of inflammatory response to antigenic stimulus (GO:0002862)	0.349837	0.380047	0	0	2.36583	2.4848	PRKAR2B
cellular calcium ion homeostasis (GO:0006874)	0.349837	0.380047	0	0	2.36583	2.4848	YWHAE
ribonucleoprotein complex assembly (GO:0022618)	0.349837	0.380047	0	0	2.36583	2.4848	SRSF1
regulation of inflammatory response to antigenic stimulus (GO:0002861)	0.351899	0.38188	0	0	2.34832	2.45261	PRKAR2B
protein localization to cell periphery (GO:1990778)	0.358047	0.388138	0	0	2.29728	2.35952	RAB8B
phosphorylation (GO:0016310)	0.360011	0.389853	0	0	1.60961	1.64441	CDK6;PAK2
Ras protein signal transduction (GO:0007265)	0.362113	0.391713	0	0	2.26447	2.30025	RHOA
receptor-mediated endocytosis (GO:0006898)	0.364137	0.392236	0	0	2.24841	2.2714	ITGB1
negative regulation of DNA-binding transcription factor activity (GO:0043433)	0.364137	0.392236	0	0	2.24841	2.2714	ANXA4
neuron development (GO:0048666)	0.364137	0.392236	0	0	2.24841	2.2714	HMGB1
monocarboxylic acid metabolic process (GO:0032787)	0.364137	0.392236	0	0	2.24841	2.2714	DLD
negative regulation of transcription by RNA polymerase II (GO:0000122)	0.365845	0.39366	0	0	1.4138	1.42164	ATRX;MBD2;HMGB1
regulation of cell migration (GO:0030334)	0.369114	0.396758	0	0	1.57724	1.57196	ITGB1;RHOA
positive regulation of cytosolic calcium ion concentration (GO:0007204)	0.372169	0.399621	0	0	2.18637	2.16102	HMGB1
positive regulation of transferase activity (GO:0051347)	0.374161	0.401337	0	0	2.17138	2.13462	DCUN1D1
brain development (GO:0007420)	0.378127	0.404314	0	0	2.14202	2.08317	PAFAH1B2
cellular response to organic cyclic compound (GO:0071407)	0.378127	0.404314	0	0	2.14202	2.08317	MSN
response to cytokine (GO:0034097)	0.378127	0.404314	0	0	2.14202	2.08317	RHOA
positive regulation of Wnt signaling pathway (GO:0030177)	0.38403	0.410195	0	0	2.09943	2.00923	DDX3X
peptidyl-serine phosphorylation (GO:0018105)	0.389877	0.416005	0	0	2.05848	1.93893	PAK2
cellular response to growth factor stimulus (GO:0071363)	0.393745	0.418967	0	0	2.03205	1.89398	IQGAP1
T cell receptor signaling pathway (GO:0050852)	0.393745	0.418967	0	0	2.03205	1.89398	PAK2
regulation of nucleic acid-templated transcription (GO:1903506)	0.393887	0.418967	0	0	1.49448	1.3924	SP3;ATRX
protein autophosphorylation (GO:0046777)	0.39567	0.420425	0	0	2.01909	1.87205	PAK2
regulation of neuron projection development (GO:0010975)	0.407094	0.432113	0	0	1.94463	1.74766	PAK2
DNA-templated transcription, initiation (GO:0006352)	0.412726	0.437635	0	0	1.90941	1.68977	SMARCA5
peptidyl-serine modification (GO:0018209)	0.414591	0.439156	0	0	1.89795	1.67107	PAK2
cell-cell adhesion via plasma-membrane adhesion molecules (GO:0098742)	0.416451	0.440668	0	0	1.88662	1.65265	ITGB1
positive regulation of I-kappaB kinase/NF-kappaB signaling (GO:0043123)	0.418305	0.442171	0	0	1.87543	1.63452	RHOA
positive regulation of ERK1 and ERK2 cascade (GO:0070374)	0.420153	0.443664	0	0	1.86437	1.61666	HMGB1
neuron differentiation (GO:0030182)	0.423832	0.447086	0	0	1.84263	1.58174	MTPN
mitochondrion organization (GO:0007005)	0.425663	0.448553	0	0	1.83194	1.56468	PRDX3
negative regulation of immune response (GO:0050777)	0.431121	0.453099	0	0	1.80062	1.51498	PRKAR2B
regulation of mitotic cell cycle (GO:0007346)	0.431121	0.453099	0	0	1.80062	1.51498	IQGAP1
negative regulation of nucleic acid-templated transcription (GO:1903507)	0.431311	0.453099	0	0	1.38209	1.16223	SP3;MBD2
regulation of immune response (GO:0050776)	0.432929	0.45433	0	0	1.79041	1.4989	ITGB1
regulated exocytosis (GO:0045055)	0.434732	0.455753	0	0	1.78032	1.48305	PLEK
antigen receptor-mediated signaling pathway (GO:0050851)	0.443659	0.464157	0	0	1.7315	1.40719	PAK2
endoplasmic reticulum to Golgi vesicle-mediated transport (GO:0006888)	0.443659	0.464157	0	0	1.7315	1.40719	CAPZA2
regulation of GTPase activity (GO:0043087)	0.450701	0.471041	0	0	1.69432	1.35029	ITGB1
negative regulation of cell differentiation (GO:0045596)	0.45419	0.4742	0	0	1.67632	1.32302	CDK6
cellular response to tumor necrosis factor (GO:0071356)	0.459381	0.478639	0	0	1.65001	1.2835	EIF5A
regulation of programmed cell death (GO:0043067)	0.459381	0.478639	0	0	1.65001	1.2835	RBM25
protein localization to membrane (GO:0072657)	0.461101	0.47994	0	0	1.64142	1.27069	RAB8B
protein phosphorylation (GO:0006468)	0.465431	0.483953	0	0	1.29044	0.986915	CDK6;PAK2
regulation of signal transduction (GO:0009966)	0.466227	0.484287	0	0	1.61618	1.23328	YWHAG
endomembrane system organization (GO:0010256)	0.467925	0.485556	0	0	1.60793	1.22114	CDC42
regulation of macromolecule metabolic process (GO:0060255)	0.469618	0.486817	0	0	1.59977	1.20916	CDK6
modification-dependent protein catabolic process (GO:0019941)	0.471306	0.48807	0	0	1.59169	1.19735	UBQLN1
regulation of angiogenesis (GO:0045765)	0.474665	0.49105	0	0	1.57577	1.17418	ITGB1
negative regulation of inflammatory response (GO:0050728)	0.489524	0.505908	0	0	1.50787	1.07711	PRKAR2B
positive regulation of GTPase activity (GO:0043547)	0.492769	0.507717	0	0	1.49356	1.05702	ITGB1
positive regulation of protein modification process (GO:0031401)	0.492769	0.507717	0	0	1.49356	1.05702	DDX3X
translation (GO:0006412)	0.492769	0.507717	0	0	1.49356	1.05702	PPA2
extracellular structure organization (GO:0043062)	0.495994	0.510524	0	0	1.47952	1.03743	ITGB1
external encapsulating structure organization (GO:0045229)	0.497599	0.511659	0	0	1.4726	1.02781	ITGB1
positive regulation of cell motility (GO:2000147)	0.503969	0.517165	0	0	1.44553	0.990534	ITGB1
transcription, DNA-templated (GO:0006351)	0.503969	0.517165	0	0	1.44553	0.990534	SMARCA5
regulation of I-kappaB kinase/NF-kappaB signaling (GO:0043122)	0.508694	0.521488	0	0	1.42586	0.963754	RHOA
inflammatory response (GO:0006954)	0.518012	0.530506	0	0	1.38808	0.913022	HMGB1
regulation of ERK1 and ERK2 cascade (GO:0070372)	0.530165	0.542408	0	0	1.34068	0.850754	HMGB1
negative regulation of cellular process (GO:0048523)	0.535787	0.547409	0	0	1.12621	0.702773	CDK6;DDX3X
membrane organization (GO:0061024)	0.536128	0.547409	0	0	1.31816	0.82172	ACTR2
anterograde trans-synaptic signaling (GO:0098916)	0.539081	0.549874	0	0	1.30718	0.807693	PRKAR2B
regulation of canonical Wnt signaling pathway (GO:0060828)	0.552145	0.562636	0	0	1.25992	0.748323	DDX3X
protein-containing complex assembly (GO:0065003)	0.571745	0.580866	0	0	1.19276	0.666827	CAPZA2
negative regulation of signal transduction (GO:0009968)	0.571745	0.580866	0	0	1.19276	0.666827	PLEK
protein deubiquitination (GO:0016579)	0.571745	0.580866	0	0	1.19276	0.666827	RHOA
central nervous system development (GO:0007417)	0.573112	0.581675	0	0	1.18823	0.661457	PAFAH1B2
positive regulation of cell migration (GO:0030335)	0.574475	0.582478	0	0	1.18374	0.656144	ITGB1
negative regulation of transcription, DNA-templated (GO:0045892)	0.579448	0.586936	0	0	1.00487	0.548335	SP3;MBD2;HMGB1
protein modification by small protein removal (GO:0070646)	0.583897	0.590855	0	0	1.1532	0.620455	RHOA
DNA repair (GO:0006281)	0.612191	0.618871	0	0	1.06658	0.523383	SMARCA5
MAPK cascade (GO:0000165)	0.618352	0.624481	0	0	1.04865	0.504085	YWHAE
chemical synaptic transmission (GO:0007268)	0.622003	0.627545	0	0	1.03818	0.49294	PRKAR2B
transcription by RNA polymerase II (GO:0006366)	0.638589	0.643642	0	0	0.99191	0.444866	CSTF2
proteasome-mediated ubiquitin-dependent protein catabolic process (GO:0043161)	0.639746	0.644171	0	0	0.98876	0.441663	UBQLN1
positive regulation of cytokine production (GO:0001819)	0.655566	0.659449	0	0	0.946639	0.399725	HMGB1
cellular response to DNA damage stimulus (GO:0006974)	0.671757	0.675069	0	0	0.905259	0.360165	OARD1
ubiquitin-dependent protein catabolic process (GO:0006511)	0.675947	0.67861	0	0	0.894819	0.350448	UBQLN1
protein transport (GO:0015031)	0.691194	0.693235	0	0	0.857688	0.316774	RAB8B
negative regulation of cell population proliferation (GO:0008285)	0.700965	0.702343	0	0	0.834571	0.296521	CDK6
protein modification by small protein conjugation (GO:0032446)	0.728487	0.729203	0	0	0.772019	0.244565	DCUN1D1
positive regulation of nucleic acid-templated transcription (GO:1903508)	0.804683	0.804683	0	0	0.61439	0.133511	SP3

## Sheet: Sheet3
Term	P-value	Adjusted P-value	Old P-value	Old Adjusted P-value	Odds Ratio	Combined Score	Genes
Regulation of actin cytoskeleton	5.47186e-06	0.000629264	0	0	11.686	141.587	CDC42;ITGB1;ACTR2;MSN;IQGAP1;PAK2;RHOA
Tight junction	1.51901e-05	0.000873432	0	0	12.7698	141.679	CDC42;ITGB1;ACTR2;MSN;RHOA;RAB8B
Viral carcinogenesis	4.26333e-05	0.00163428	0	0	10.5477	106.14	YWHAE;CDC42;CDK6;DDX3X;RHOA;YWHAG
Bacterial invasion of epithelial cells	0.000101818	0.00261755	0	0	18.4481	169.581	CDC42;ITGB1;ACTR2;RHOA
Citrate cycle (TCA cycle)	0.000113806	0.00261755	0	0	36.8704	334.82	SUCLG2;DLD;IDH3A
Pathogenic Escherichia coli infection	0.000389774	0.00672009	0	0	8.86539	69.5928	CDC42;ITGB1;ACTR2;PAK2;RHOA
Leukocyte transendothelial migration	0.000460247	0.00672009	0	0	12.22	93.8956	CDC42;ITGB1;MSN;RHOA
Proteoglycans in cancer	0.000467484	0.00672009	0	0	8.50733	65.2354	CDC42;ITGB1;MSN;IQGAP1;RHOA
Yersinia infection	0.000917773	0.0117271	0	0	10.0951	70.6005	CDC42;ITGB1;ACTR2;RHOA
Spliceosome	0.0012843	0.0147695	0	0	9.19016	61.1838	RBM25;SRSF1;SRSF3;PRPF40A
Adherens junction	0.00146151	0.0152794	0	0	14.6096	95.3754	CDC42;IQGAP1;RHOA
Axon guidance	0.00260121	0.0249283	0	0	7.5258	44.7919	CDC42;ITGB1;PAK2;RHOA
mRNA surveillance pathway	0.00366181	0.0305033	0	0	10.4432	58.584	CSTF2;PABPC1;MSI2
Focal adhesion	0.00371344	0.0305033	0	0	6.79343	38.0146	CDC42;ITGB1;PAK2;RHOA
T cell receptor signaling pathway	0.00432607	0.0331665	0	0	9.8198	53.4501	CDC42;PAK2;RHOA
Propanoate metabolism	0.00513401	0.0369007	0	0	20.3945	107.517	SUCLG2;DLD
Neurotrophin signaling pathway	0.00629138	0.0425593	0	0	8.54353	43.3035	YWHAE;CDC42;RHOA
Cell cycle	0.00704682	0.0450213	0	0	8.18843	40.5751	YWHAE;CDK6;YWHAG
Shigellosis	0.00754397	0.0456608	0	0	5.51758	26.9645	CDC42;ITGB1;ACTR2;RHOA
Endocytosis	0.00819704	0.047133	0	0	5.38245	25.8572	CDC42;ACTR2;CAPZA2;RHOA
Hepatitis C	0.0133628	0.073177	0	0	6.42305	27.7173	YWHAE;CDK6;YWHAG
NOD-like receptor signaling pathway	0.0194682	0.100043	0	0	5.55028	21.8624	YWHAE;NAMPT;RHOA
Renal cell carcinoma	0.0200087	0.100043	0	0	9.72351	38.0344	CDC42;PAK2
RNA transport	0.0209044	0.100167	0	0	5.39727	20.8755	EIF1AX;PABPC1;RAN
Pancreatic cancer	0.0239686	0.106015	0	0	8.80062	32.8352	CDC42;CDK6
Pertussis	0.0239686	0.106015	0	0	8.80062	32.8352	ITGB1;RHOA
PI3K-Akt signaling pathway	0.0253805	0.108102	0	0	3.79409	13.9386	YWHAE;ITGB1;CDK6;YWHAG
Rap1 signaling pathway	0.0285913	0.117428	0	0	4.7657	16.9404	CDC42;ITGB1;RHOA
Small cell lung cancer	0.0340966	0.134941	0	0	7.23024	24.4278	ITGB1;CDK6
IL-17 signaling pathway	0.0354617	0.134941	0	0	7.07234	23.6167	SRSF1;ELAVL1
Ras signaling pathway	0.0367856	0.134941	0	0	4.30306	14.2115	CDC42;PAK2;RHOA
Fc gamma R-mediated phagocytosis	0.0375487	0.134941	0	0	6.84797	22.4758	CDC42;ACTR2
Salmonella infection	0.0438581	0.152839	0	0	4.00224	12.5142	CDC42;ACTR2;RHOA
Platelet activation	0.0582896	0.197156	0	0	5.32518	15.1359	ITGB1;RHOA
One carbon pool by folate	0.0611778	0.199601	0	0	16.9083	47.2413	DHFR
Oocyte meiosis	0.0624838	0.199601	0	0	5.11424	14.181	YWHAE;YWHAG
Measles	0.0711681	0.221198	0	0	4.73854	12.5226	CDK6;MSN
Folate biosynthesis	0.0788021	0.23848	0	0	12.8465	32.6405	DHFR
Pathways in cancer	0.086197	0.247442	0	0	2.49703	6.12051	CDC42;ITGB1;CDK6;RHOA
Human papillomavirus infection	0.0864762	0.247442	0	0	2.98918	7.31716	CDC42;ITGB1;CDK6
Glyoxylate and dicarboxylate metabolism	0.0903702	0.247442	0	0	11.0723	26.616	DLD
Pentose phosphate pathway	0.0903702	0.247442	0	0	11.0723	26.616	RPE
Hippo signaling pathway	0.0934535	0.249934	0	0	4.02729	9.54585	YWHAE;YWHAG
Base excision repair	0.0989524	0.255683	0	0	10.0328	23.2069	HMGB1
Pentose and glucuronate interconversions	0.101795	0.255683	0	0	9.72825	22.227	RPE
Influenza A	0.102273	0.255683	0	0	3.81234	8.69255	CDK6;HNRNPUL1
Nicotinate and nicotinamide metabolism	0.10463	0.256009	0	0	9.44165	21.3129	NAMPT
Glycine, serine and threonine metabolism	0.118669	0.284311	0	0	8.22911	17.5397	DLD
Chemokine signaling pathway	0.122637	0.285715	0	0	3.40759	7.15092	CDC42;RHOA
Tryptophan metabolism	0.124224	0.285715	0	0	7.82691	16.3244	DLD
Pyruvate metabolism	0.137961	0.311088	0	0	6.9744	13.8148	DLD
Valine, leucine and isoleucine degradation	0.140682	0.311125	0	0	6.82567	13.3868	DLD
Ether lipid metabolism	0.143396	0.311142	0	0	6.68313	12.9796	PAFAH1B2
Lipid and atherosclerosis	0.147148	0.31337	0	0	3.0361	5.81813	CDC42;RHOA
Human cytomegalovirus infection	0.158102	0.330578	0	0	2.89848	5.34628	CDK6;RHOA
VEGF signaling pathway	0.17007	0.349251	0	0	5.52809	9.79326	CDC42
Lysine degradation	0.180509	0.364185	0	0	5.1704	8.85158	DLD
Glycolysis / Gluconeogenesis	0.190819	0.370813	0	0	4.85606	8.04372	DLD
Epithelial cell signaling in Helicobacter pylori infection	0.198468	0.370813	0	0	4.64423	7.51031	CDC42
RIG-I-like receptor signaling pathway	0.198468	0.370813	0	0	4.64423	7.51031	DDX3X
Melanoma	0.203527	0.370813	0	0	4.51295	7.18442	CDK6
Non-small cell lung cancer	0.203527	0.370813	0	0	4.51295	7.18442	CDK6
p53 signaling pathway	0.206045	0.370813	0	0	4.45004	7.02956	CDK6
Glioma	0.211058	0.370813	0	0	4.32934	6.73482	CDK6
Chronic myeloid leukemia	0.213552	0.370813	0	0	4.2714	6.5945	CDK6
Arrhythmogenic right ventricular cardiomyopathy	0.216039	0.370813	0	0	4.21498	6.45861	ITGB1
Leishmaniasis	0.216039	0.370813	0	0	4.21498	6.45861	ITGB1
RNA degradation	0.220989	0.373732	0	0	4.10649	6.19933	PABPC1
ErbB signaling pathway	0.235656	0.385613	0	0	3.81202	5.50982	PAK2
MAPK signaling pathway	0.236819	0.385613	0	0	2.20582	3.17739	CDC42;PAK2
Colorectal cancer	0.238074	0.385613	0	0	3.76698	5.40627	RHOA
ECM-receptor interaction	0.242888	0.387945	0	0	3.68001	5.2078	ITGB1
Hypertrophic cardiomyopathy	0.247671	0.389107	0	0	3.59696	5.02011	ITGB1
GnRH signaling pathway	0.25479	0.389107	0	0	3.47914	4.75707	CDC42
MicroRNAs in cancer	0.255498	0.389107	0	0	2.08953	2.85125	CDK6;RHOA
TGF-beta signaling pathway	0.257149	0.389107	0	0	3.44155	4.67398	RHOA
Dilated cardiomyopathy	0.261843	0.391065	0	0	3.36876	4.51417	ITGB1
AGE-RAGE signaling pathway in diabetic complications	0.271146	0.399766	0	0	3.232	4.21808	CDC42
Pancreatic secretion	0.275753	0.401413	0	0	3.16768	4.08076	RHOA
C-type lectin receptor signaling pathway	0.280332	0.402978	0	0	3.10586	3.94997	RHOA
Parathyroid hormone synthesis, secretion and action	0.284883	0.404463	0	0	3.04639	3.82528	RHOA
Ribosome biogenesis in eukaryotes	0.289405	0.405873	0	0	2.98915	3.70633	RAN
Toxoplasmosis	0.298365	0.413397	0	0	2.88085	3.48421	ITGB1
Sphingolipid signaling pathway	0.313778	0.425968	0	0	2.70899	3.13991	RHOA
AMPK signaling pathway	0.315953	0.425968	0	0	2.68609	3.09482	ELAVL1
Amyotrophic lateral sclerosis	0.31855	0.425968	0	0	1.77294	2.0282	UBQLN1;SRSF3
Purine metabolism	0.335221	0.443108	0	0	2.49609	2.72814	AK3
Vascular smooth muscle contraction	0.343612	0.443919	0	0	2.41997	2.58511	RHOA
Oxidative phosphorylation	0.343612	0.443919	0	0	2.41997	2.58511	PPA2
Autophagy	0.351899	0.443919	0	0	2.34832	2.45261	HMGB1
Insulin signaling pathway	0.351899	0.443919	0	0	2.34832	2.45261	PRKAR2B
Fluid shear stress and atherosclerosis	0.356004	0.443919	0	0	2.31405	2.38998	RHOA
Breast cancer	0.372169	0.443919	0	0	2.18637	2.16102	CDK6
Cell adhesion molecules	0.374161	0.443919	0	0	2.17138	2.13462	ITGB1
Phospholipase D signaling pathway	0.374161	0.443919	0	0	2.17138	2.13462	RHOA
Phagosome	0.382068	0.443919	0	0	2.11344	2.03346	ITGB1
mTOR signaling pathway	0.385985	0.443919	0	0	2.0856	1.9854	RHOA
Oxytocin signaling pathway	0.385985	0.443919	0	0	2.0856	1.9854	RHOA
Cushing syndrome	0.387934	0.443919	0	0	2.07195	1.96197	CDK6
Non-alcoholic fatty liver disease	0.387934	0.443919	0	0	2.07195	1.96197	CDC42
Cellular senescence	0.389877	0.443919	0	0	2.05848	1.93893	CDK6
Necroptosis	0.39567	0.446098	0	0	2.01909	1.87205	HMGB1
Hepatitis B	0.401409	0.447768	0	0	1.98117	1.80836	DDX3X
Wnt signaling pathway	0.408977	0.447768	0	0	1.93275	1.72806	RHOA
cGMP-PKG signaling pathway	0.410854	0.447768	0	0	1.92101	1.70877	RHOA
Hepatocellular carcinoma	0.412726	0.447768	0	0	1.90941	1.68977	CDK6
Protein processing in endoplasmic reticulum	0.418305	0.44958	0	0	1.87543	1.63452	UBQLN1
Tuberculosis	0.434732	0.462909	0	0	1.78032	1.48305	RHOA
Neutrophil extracellular trap formation	0.450701	0.475511	0	0	1.69432	1.35029	HMGB1
Kaposi sarcoma-associated herpesvirus infection	0.457656	0.478458	0	0	1.65869	1.29649	CDK6
Herpes simplex virus 1 infection	0.467525	0.484372	0	0	1.2851	0.977066	SRSF1;SRSF3
Epstein-Barr virus infection	0.472988	0.485657	0	0	1.58369	1.18569	CDK6
Human immunodeficiency virus 1 infection	0.489524	0.498188	0	0	1.50787	1.07711	PAK2
cAMP signaling pathway	0.495994	0.500345	0	0	1.47952	1.03743	RHOA
Human T-cell leukemia virus 1 infection	0.500794	0.500794	0	0	1.45894	1.00894	RAN

## Sheet: GO_Molecular_Function_2021
Term	P-value	Adjusted P-value	Old P-value	Old Adjusted P-value	Odds Ratio	Combined Score	Genes
RNA binding (GO:0003723)	2.39635e-15	3.66642e-13	0	0	10.0932	339.785	YWHAE;RBM25;DDX3X;NIP7;SRSF1;CSTF2;HMGB1;MSI2;ELAVL1;PURB;SYNCRIP;YWHAG;EIF5A;DDX17;EIF1AX;MSN;PRPF40A;TSN;DHFR;HNRNPUL1;HNRNPH1;CSDE1;CAPRIN1;SERBP1;SRSF3;PABPC1;RAN
mRNA binding (GO:0003729)	9.02608e-09	6.90495e-07	0	0	14.6797	271.914	PURB;DHFR;SYNCRIP;RBM25;DDX3X;SERBP1;SRSF1;CSTF2;PABPC1;ELAVL1
protein kinase binding (GO:0019901)	4.57616e-07	2.33384e-05	0	0	8.30855	121.282	CDC42;ITGB1;PRDX3;PRKAR2B;PLEK;MSN;IQGAP1;ELAVL1;PAK2;RHOA;YWHAG
cadherin binding (GO:0045296)	6.71092e-05	0.00247494	0	0	7.78651	74.822	YWHAE;ITGB1;DDX3X;SERBP1;IQGAP1;PAK2;RAN
kinase binding (GO:0019900)	9.56068e-05	0.00247494	0	0	6.25615	57.9023	CDC42;PRDX3;UBQLN1;MSN;IQGAP1;ELAVL1;PAK2;RHOA
oxidoreductase activity, acting on a sulfur group of donors, NAD(P) as acceptor (GO:0016668)	9.70565e-05	0.00247494	0	0	217.858	2013.05	PRDX3;DLD
GTPase activity (GO:0003924)	0.000592753	0.012078	0	0	8.05932	59.8867	CDC42;DDX3X;RHOA;RAN;RAB8B
RNA stem-loop binding (GO:0035613)	0.000631531	0.012078	0	0	65.3344	481.342	DDX3X;CSDE1
protein kinase activator activity (GO:0030295)	0.00103378	0.0175742	0	0	16.5642	113.871	DDX3X;IQGAP1;PAK2
metal ion binding (GO:0046872)	0.00117271	0.0179425	0	0	4.76152	32.1328	PPA2;ANXA4;RPE;LCP1;IQGAP1;RAN;IDH3A
double-stranded RNA binding (GO:0003725)	0.00158332	0.0220225	0	0	14.1907	91.505	DDX3X;MSN;ELAVL1
nucleoside-triphosphatase activity (GO:0017111)	0.00182269	0.0232393	0	0	6.20942	39.1656	CDC42;DDX3X;RHOA;RAN;RAB8B
poly(A) binding (GO:0008143)	0.00216598	0.023671	0	0	32.6508	200.309	DDX3X;PABPC1
poly(U) RNA binding (GO:0008266)	0.00216598	0.023671	0	0	32.6508	200.309	HNRNPH1;PABPC1
mRNA 3'-UTR binding (GO:0003730)	0.00244789	0.0248494	0	0	12.1067	72.7919	SERBP1;PABPC1;ELAVL1
poly-pyrimidine tract binding (GO:0008187)	0.00279591	0.0248494	0	0	28.3877	166.908	HNRNPH1;PABPC1
mRNA 5'-UTR binding (GO:0048027)	0.00279591	0.0248494	0	0	28.3877	166.908	SYNCRIP;DDX3X
protein heterodimerization activity (GO:0046982)	0.00292346	0.0248494	0	0	7.27819	42.4681	YWHAE;ITGB1;PAFAH1B2;RAN
poly-purine tract binding (GO:0070717)	0.00350152	0.0281964	0	0	25.1084	141.977	DDX3X;PABPC1
GTPase binding (GO:0051020)	0.00371344	0.0284078	0	0	6.79343	38.0146	NUTF2;LCP1;IQGAP1;PAK2
protein serine/threonine kinase inhibitor activity (GO:0030291)	0.00401325	0.0292394	0	0	23.3126	128.643	PRKAR2B;YWHAG
chemokine binding (GO:0019956)	0.00455755	0.0308489	0	0	21.7563	117.287	ITGB1;HMGB1
guanyl ribonucleotide binding (GO:0032561)	0.00463741	0.0308489	0	0	6.36868	34.2228	CDC42;RHOA;RAN;RAB8B
protein serine/threonine kinase activator activity (GO:0043539)	0.00605809	0.0386203	0	0	18.6436	95.2007	DDX3X;IQGAP1
protein kinase C binding (GO:0005080)	0.00886105	0.0542296	0	0	15.1689	71.6895	PLEK;YWHAG
magnesium ion binding (GO:0000287)	0.0109951	0.0647017	0	0	6.92098	31.2158	PPA2;RAN;IDH3A
pyrophosphatase activity (GO:0016462)	0.0125781	0.0704363	0	0	12.5378	54.863	DDX3X;PPA2
purine ribonucleoside triphosphate binding (GO:0035639)	0.0148488	0.0704363	0	0	3.69117	15.5392	CDC42;CDK6;SMARCA5;RHOA;RAN
collagen binding involved in cell-matrix adhesion (GO:0098639)	0.0156525	0.0704363	0	0	80.375	334.129	ITGB1
RNA strand annealing activity (GO:0033592)	0.0156525	0.0704363	0	0	80.375	334.129	DDX3X
isocitrate dehydrogenase activity (GO:0004448)	0.0156525	0.0704363	0	0	80.375	334.129	IDH3A
annealing activity (GO:0097617)	0.0156525	0.0704363	0	0	80.375	334.129	DDX3X
C-X-C chemokine binding (GO:0019958)	0.0156525	0.0704363	0	0	80.375	334.129	HMGB1
C-X3-C chemokine binding (GO:0019960)	0.0156525	0.0704363	0	0	80.375	334.129	ITGB1
small GTPase binding (GO:0031267)	0.0178198	0.072419	0	0	5.74564	23.1402	NUTF2;IQGAP1;PAK2
chromo shadow domain binding (GO:0070087)	0.018754	0.072419	0	0	64.2968	255.666	ATRX
supercoiled DNA binding (GO:0097100)	0.018754	0.072419	0	0	64.2968	255.666	HMGB1
apolipoprotein receptor binding (GO:0034190)	0.018754	0.072419	0	0	64.2968	255.666	CDC42
pre-miRNA binding (GO:0070883)	0.018754	0.072419	0	0	64.2968	255.666	RAN
GDP binding (GO:0019003)	0.0189331	0.072419	0	0	10.0237	39.7625	RAN;RAB8B
GTP binding (GO:0005525)	0.0217935	0.0777304	0	0	5.30941	20.3146	CDC42;RHOA;RAN
1-alkyl-2-acetylglycerophosphocholine esterase activity (GO:0003847)	0.0218458	0.0777304	0	0	53.578	204.869	PAFAH1B2
cell-matrix adhesion mediator activity (GO:0098634)	0.0218458	0.0777304	0	0	53.578	204.869	ITGB1
adenylate kinase activity (GO:0004017)	0.0249281	0.0829129	0	0	45.9217	169.532	AK3
bubble DNA binding (GO:0000405)	0.0249281	0.0829129	0	0	45.9217	169.532	HMGB1
cAMP-dependent protein kinase inhibitor activity (GO:0004862)	0.0249281	0.0829129	0	0	45.9217	169.532	PRKAR2B
phosphoserine residue binding (GO:0050815)	0.0280008	0.0892524	0	0	40.1794	143.663	YWHAE
RAGE receptor binding (GO:0050786)	0.0280008	0.0892524	0	0	40.1794	143.663	HMGB1
sequence-specific mRNA binding (GO:1990825)	0.0310639	0.0896751	0	0	35.7133	123.986	DHFR
lipase inhibitor activity (GO:0055102)	0.0310639	0.0896751	0	0	35.7133	123.986	ANXA4
phospholipase inhibitor activity (GO:0004859)	0.0310639	0.0896751	0	0	35.7133	123.986	ANXA4
eukaryotic initiation factor 4E binding (GO:0008190)	0.0310639	0.0896751	0	0	35.7133	123.986	DDX3X
cAMP-dependent protein kinase regulator activity (GO:0008603)	0.0310639	0.0896751	0	0	35.7133	123.986	PRKAR2B
thioesterase binding (GO:0031996)	0.0341176	0.0915788	0	0	32.1403	108.568	CDC42
MAP-kinase scaffold activity (GO:0005078)	0.0341176	0.0915788	0	0	32.1403	108.568	IQGAP1
racemase and epimerase activity, acting on carbohydrates and derivatives (GO:0016857)	0.0341176	0.0915788	0	0	32.1403	108.568	RPE
nuclear export signal receptor activity (GO:0005049)	0.0341176	0.0915788	0	0	32.1403	108.568	RAN
RNA polymerase II CTD heptapeptide repeat kinase activity (GO:0008353)	0.0371618	0.0957493	0	0	29.217	96.1963	CDK6
C2H2 zinc finger domain binding (GO:0070742)	0.0371618	0.0957493	0	0	29.217	96.1963	MBD2
single-stranded DNA binding (GO:0003697)	0.0375487	0.0957493	0	0	6.84797	22.4758	PURB;HMGB1
SUMO binding (GO:0032183)	0.0401965	0.0972492	0	0	26.7809	86.0732	SERBP1
protein kinase A catalytic subunit binding (GO:0034236)	0.0401965	0.0972492	0	0	26.7809	86.0732	PRKAR2B
GTPase inhibitor activity (GO:0005095)	0.0401965	0.0972492	0	0	26.7809	86.0732	IQGAP1
phosphatidylinositol phosphate binding (GO:1901981)	0.0411292	0.0972492	0	0	6.50393	20.7543	OSBPL8;IQGAP1
insulin-like growth factor receptor binding (GO:0005159)	0.0432219	0.0972492	0	0	24.7196	77.6544	YWHAG
translation elongation factor activity (GO:0003746)	0.0432219	0.0972492	0	0	24.7196	77.6544	EIF5A
U6 snRNA binding (GO:0017070)	0.0432219	0.0972492	0	0	24.7196	77.6544	EIF5A
NADPH binding (GO:0070402)	0.0432219	0.0972492	0	0	24.7196	77.6544	DHFR
oxidoreductase activity, acting on the CH-NH group of donors, NAD or NADP as acceptor (GO:0016646)	0.0462378	0.102527	0	0	22.9528	70.5558	DHFR
hydrolase activity, hydrolyzing N-glycosyl compounds (GO:0016799)	0.0492444	0.105171	0	0	21.4215	64.4993	OARD1
DNA binding, bending (GO:0008301)	0.0492444	0.105171	0	0	21.4215	64.4993	HMGB1
ubiquitin protein ligase binding (GO:0031625)	0.0510909	0.105171	0	0	3.75477	11.1672	YWHAE;PRKAR2B;UBXN7
ribosomal small subunit binding (GO:0043024)	0.0522417	0.105171	0	0	20.0817	59.2785	DDX3X
nucleobase-containing compound kinase activity (GO:0019205)	0.0522417	0.105171	0	0	20.0817	59.2785	AK3
four-way junction DNA binding (GO:0000400)	0.0522417	0.105171	0	0	20.0817	59.2785	HMGB1
MHC class II protein complex binding (GO:0023026)	0.0522417	0.105171	0	0	20.0817	59.2785	YWHAE
DNA polymerase binding (GO:0070182)	0.0552297	0.109742	0	0	18.8994	54.7376	HMGB1
protein tyrosine kinase activator activity (GO:0030296)	0.0582084	0.114178	0	0	17.8486	50.7564	PAK2
ubiquitin-like protein ligase binding (GO:0044389)	0.0593715	0.114985	0	0	3.52294	9.94857	YWHAE;PRKAR2B;UBXN7
nucleoside monophosphate kinase activity (GO:0050145)	0.0611778	0.117003	0	0	16.9083	47.2413	AK3
cysteine-type endopeptidase inhibitor activity involved in apoptotic process (GO:0043027)	0.0641381	0.12115	0	0	16.0621	44.118	PRDX3
mRNA 3'-UTR AU-rich region binding (GO:0035925)	0.0670891	0.125178	0	0	15.2965	41.327	ELAVL1
cyclin-dependent protein kinase activity (GO:0097472)	0.070031	0.126056	0	0	14.6004	38.8199	CDK6
cyclin-dependent protein serine/threonine kinase activity (GO:0004693)	0.070031	0.126056	0	0	14.6004	38.8199	CDK6
gamma-tubulin binding (GO:0043015)	0.070031	0.126056	0	0	14.6004	38.8199	DDX3X
phosphotransferase activity, phosphate group as acceptor (GO:0016776)	0.0729638	0.128316	0	0	13.9649	36.5573	AK3
methyl-CpG binding (GO:0008327)	0.0729638	0.128316	0	0	13.9649	36.5573	MBD2
NF-kappaB binding (GO:0051059)	0.0758875	0.131941	0	0	13.3824	34.5065	ANXA4
phosphatidylinositol-3,4-bisphosphate binding (GO:0043325)	0.0788021	0.133963	0	0	12.8465	32.6405	PLEK
phosphatidylinositol-4-phosphate binding (GO:0070273)	0.0788021	0.133963	0	0	12.8465	32.6405	OSBPL8
ubiquitin conjugating enzyme binding (GO:0031624)	0.0874917	0.147101	0	0	11.4683	27.9393	DCUN1D1
miRNA binding (GO:0035198)	0.0903702	0.15029	0	0	11.0723	26.616	ELAVL1
acetyltransferase activity (GO:0016407)	0.0961006	0.15608	0	0	10.3569	24.2596	PAFAH1B2
chemoattractant activity (GO:0042056)	0.0961006	0.15608	0	0	10.3569	24.2596	HMGB1
calcium ion binding (GO:0005509)	0.096923	0.15608	0	0	2.83942	6.62675	ANXA4;LCP1;IQGAP1
nucleosomal DNA binding (GO:0031492)	0.0989524	0.15608	0	0	10.0328	23.2069	MBD2
DNA secondary structure binding (GO:0000217)	0.0989524	0.15608	0	0	10.0328	23.2069	HMGB1
Hsp90 protein binding (GO:0051879)	0.10463	0.160083	0	0	9.44165	21.3129	CHORDC1
phosphatidylinositol-3,4,5-trisphosphate binding (GO:0005547)	0.10463	0.160083	0	0	9.44165	21.3129	IQGAP1
ubiquitin-like protein conjugating enzyme binding (GO:0044390)	0.10463	0.160083	0	0	9.44165	21.3129	DCUN1D1
actin binding (GO:0003779)	0.10727	0.161182	0	0	3.70248	8.26545	ITGB1;LCP1
NADP binding (GO:0050661)	0.107455	0.161182	0	0	9.17143	20.4586	DHFR
calcium channel regulator activity (GO:0005246)	0.110272	0.163801	0	0	8.91622	19.6586	YWHAE
DNA binding (GO:0003677)	0.111749	0.164399	0	0	2.04618	4.48422	PURB;DDX3X;SMARCA5;HMGB1;TSN
cysteine-type endopeptidase inhibitor activity (GO:0004869)	0.118669	0.171286	0	0	8.22911	17.5397	PRDX3
regulatory RNA binding (GO:0061980)	0.118669	0.171286	0	0	8.22911	17.5397	ELAVL1
protein phosphorylated amino acid binding (GO:0045309)	0.124224	0.177628	0	0	7.82691	16.3244	YWHAE
snRNA binding (GO:0017069)	0.126988	0.1799	0	0	7.64017	15.7667	EIF5A
damaged DNA binding (GO:0003684)	0.129744	0.182118	0	0	7.46212	15.2391	HMGB1
single-stranded RNA binding (GO:0003727)	0.132491	0.182623	0	0	7.29216	14.7392	DDX3X
ATP hydrolysis activity (GO:0140603)	0.132491	0.182623	0	0	7.29216	14.7392	DDX3X
DNA-binding transcription factor binding (GO:0140297)	0.13958	0.188811	0	0	3.14038	6.18378	PURB;HMGB1
protein homodimerization activity (GO:0042803)	0.140246	0.188811	0	0	2.07091	4.068	RPE;PLEK;ELAVL1;PAFAH1B2
ribosome binding (GO:0043022)	0.140682	0.188811	0	0	6.82567	13.3868	SERBP1
cholesterol binding (GO:0015485)	0.146101	0.191055	0	0	6.54641	12.5918	OSBPL8
potassium channel regulator activity (GO:0015459)	0.146101	0.191055	0	0	6.54641	12.5918	YWHAE
calcium-dependent phospholipid binding (GO:0005544)	0.146101	0.191055	0	0	6.54641	12.5918	ANXA4
polyubiquitin modification-dependent protein binding (GO:0031593)	0.148797	0.192932	0	0	6.41516	12.222	UBQLN1
flavin adenine dinucleotide binding (GO:0050660)	0.1595	0.205071	0	0	5.93877	10.9019	DLD
myosin binding (GO:0017022)	0.162155	0.206747	0	0	5.8305	10.6069	RHOA
sterol binding (GO:0032934)	0.172692	0.218362	0	0	5.43412	9.54365	OSBPL8
methylation-dependent protein binding (GO:0140034)	0.180509	0.226376	0	0	5.1704	8.85158	ATRX
methylated histone binding (GO:0035064)	0.193377	0.240542	0	0	4.78334	7.85959	ATRX
protein tyrosine kinase binding (GO:1990782)	0.203527	0.251126	0	0	4.51295	7.18442	ITGB1
ubiquitin binding (GO:0043130)	0.208555	0.255272	0	0	4.38886	6.87977	UBXN7
ATP binding (GO:0005524)	0.218233	0.264997	0	0	2.33559	3.55522	CDK6;SMARCA5
transcription cis-regulatory region binding (GO:0000976)	0.249391	0.299811	0	0	1.77573	2.46602	PURB;SP3;HMGB1
adenyl ribonucleotide binding (GO:0032559)	0.250822	0.299811	0	0	2.11745	2.92846	CDK6;SMARCA5
histone deacetylase binding (GO:0042826)	0.25479	0.302193	0	0	3.47914	4.75707	YWHAE
carboxylic ester hydrolase activity (GO:0052689)	0.261843	0.30817	0	0	3.36876	4.51417	PAFAH1B2
protein kinase regulator activity (GO:0019887)	0.266509	0.311266	0	0	3.29897	4.36238	PRKAR2B
protein serine/threonine kinase activity (GO:0004674)	0.295258	0.342231	0	0	1.87854	2.29164	CDK6;PAK2
phosphatase binding (GO:0019902)	0.302803	0.348338	0	0	2.82957	3.38041	IQGAP1
protease binding (GO:0002020)	0.311597	0.355779	0	0	2.73229	3.18597	ITGB1
protein phosphatase binding (GO:0019903)	0.322436	0.365427	0	0	2.61965	2.96505	IQGAP1
sequence-specific double-stranded DNA binding (GO:1990837)	0.389986	0.438734	0	0	1.35599	1.27686	SP3;MBD2;HMGB1
cytokine activity (GO:0005125)	0.421995	0.471279	0	0	1.85343	1.59907	HMGB1
RNA polymerase II-specific DNA-binding transcription factor binding (GO:0061629)	0.452448	0.501627	0	0	1.68527	1.33656	ANXA4
transcription regulatory region nucleic acid binding (GO:0001067)	0.489524	0.538829	0	0	1.50787	1.07711	HMGB1
GTPase regulator activity (GO:0030695)	0.522605	0.571132	0	0	1.36992	0.888985	IQGAP1
ubiquitin protein ligase activity (GO:0061630)	0.566233	0.614423	0	0	1.21122	0.688879	CDC42
ubiquitin-like protein ligase activity (GO:0061659)	0.575834	0.620441	0	0	1.17928	0.650886	CDC42
double-stranded DNA binding (GO:0003690)	0.612545	0.65538	0	0	0.974412	0.477591	SP3;HMGB1
tubulin binding (GO:0015631)	0.623212	0.657596	0	0	1.03474	0.489294	DDX3X
receptor ligand activity (GO:0048018)	0.623212	0.657596	0	0	1.03474	0.489294	HMGB1
GTPase activator activity (GO:0005096)	0.656669	0.679952	0	0	0.943765	0.396924	IQGAP1
zinc ion binding (GO:0008270)	0.656669	0.679952	0	0	0.943765	0.396924	CHORDC1
sequence-specific DNA binding (GO:0043565)	0.657731	0.679952	0	0	0.894408	0.37472	SP3;MBD2
ubiquitin-protein transferase activity (GO:0004842)	0.713213	0.732359	0	0	0.806287	0.272505	CDC42
transition metal ion binding (GO:0046914)	0.758238	0.773403	0	0	0.708115	0.195976	CHORDC1
RNA polymerase II transcription regulatory region sequence-specific DNA binding (GO:0000977)	0.933868	0.946237	0	0	0.448917	0.0307151	PURB;SP3
RNA polymerase II cis-regulatory region sequence-specific DNA binding (GO:0000978)	0.976088	0.976088	0	0	0.263979	0.00638907	SP3
cis-regulatory region sequence-specific DNA binding (GO:0000987)	0.976088	0.976088	0	0	0.263979	0.00638907	SP3

## Sheet: Reactome_2016
Term	P-value	Adjusted P-value	Old P-value	Old Adjusted P-value	Odds Ratio	Combined Score	Genes
RHO GTPase Effectors Homo sapiens R-HSA-195258	1.32269e-06	0.000480137	0	0	11.5951	156.95	YWHAE;CDC42;ITGB1;ACTR2;IQGAP1;PAK2;RHOA;YWHAG
mRNA Splicing - Major Pathway Homo sapiens R-HSA-72163	4.01493e-06	0.00072871	0	0	16.2903	202.415	HNRNPUL1;HNRNPH1;SRSF1;CSTF2;SRSF3;ELAVL1
mRNA Splicing Homo sapiens R-HSA-72172	6.0825e-06	0.000735982	0	0	15.1022	181.379	HNRNPUL1;HNRNPH1;SRSF1;CSTF2;SRSF3;ELAVL1
Signaling by Rho GTPases Homo sapiens R-HSA-194315	1.91319e-05	0.00173622	0	0	7.93234	86.1781	YWHAE;CDC42;ITGB1;ACTR2;IQGAP1;PAK2;RHOA;YWHAG
Citric acid cycle (TCA cycle) Homo sapiens R-HSA-71403	2.78417e-05	0.00194438	0	0	62.2531	652.971	SUCLG2;DLD;IDH3A
Processing of Capped Intron-Containing Pre-mRNA Homo sapiens R-HSA-72203	3.21385e-05	0.00194438	0	0	11.1174	115.014	HNRNPUL1;HNRNPH1;SRSF1;CSTF2;SRSF3;ELAVL1
Semaphorin interactions Homo sapiens R-HSA-373755	5.9042e-05	0.00306175	0	0	21.3871	208.252	CDC42;ITGB1;PAK2;RHOA
Gene Expression Homo sapiens R-HSA-74160	0.000126481	0.00573908	0	0	3.54289	31.7989	YWHAE;EIF1AX;SRSF1;MBD2;CSTF2;SMARCA5;ELAVL1;TSN;PPA2;HNRNPUL1;HNRNPH1;SRSF3;PABPC1;RAN;YWHAG
EPH-Ephrin signaling Homo sapiens R-HSA-2682334	0.000229599	0.00926048	0	0	14.7856	123.891	CDC42;ACTR2;PAK2;RHOA
EPHB-mediated forward signaling Homo sapiens R-HSA-3928662	0.000313248	0.0113709	0	0	25.5103	205.83	CDC42;ACTR2;RHOA
Pyruvate metabolism and Citric Acid (TCA) cycle Homo sapiens R-HSA-71406	0.00046564	0.0134768	0	0	22.1022	169.57	SUCLG2;DLD;IDH3A
RHO GTPases activate KTN1 Homo sapiens R-HSA-5625970	0.000527345	0.0134768	0	0	72.5974	547.941	CDC42;RHOA
RHO GTPases activate IQGAPs Homo sapiens R-HSA-5626467	0.000527345	0.0134768	0	0	72.5974	547.941	CDC42;IQGAP1
mRNA 3'-end processing Homo sapiens R-HSA-72187	0.000556891	0.0134768	0	0	20.7177	155.241	SRSF1;CSTF2;SRSF3
Post-Elongation Processing of Intron-Containing pre-mRNA Homo sapiens R-HSA-112296	0.000556891	0.0134768	0	0	20.7177	155.241	SRSF1;CSTF2;SRSF3
Chk1/Chk2(Cds1) mediated inactivation of Cyclin B:Cdk1 complex Homo sapiens R-HSA-75035	0.000631531	0.013485	0	0	65.3344	481.342	YWHAE;YWHAG
CD28 dependent Vav1 pathway Homo sapiens R-HSA-389359	0.000631531	0.013485	0	0	65.3344	481.342	CDC42;PAK2
Advanced glycosylation endproduct receptor signaling Homo sapiens R-HSA-879415	0.000744841	0.0147978	0	0	59.392	427.761	CAPZA2;HMGB1
Cleavage of Growing Transcript in the Termination Region Homo sapiens R-HSA-109688	0.000896835	0.0147978	0	0	17.4386	122.36	SRSF1;CSTF2;SRSF3
RNA Polymerase II Transcription Termination Homo sapiens R-HSA-73856	0.000896835	0.0147978	0	0	17.4386	122.36	SRSF1;CSTF2;SRSF3
Post-Elongation Processing of the Transcript Homo sapiens R-HSA-76044	0.000896835	0.0147978	0	0	17.4386	122.36	SRSF1;CSTF2;SRSF3
RHO GTPases activate PKNs Homo sapiens R-HSA-5625740	0.000896835	0.0147978	0	0	17.4386	122.36	YWHAE;YWHAG;RHOA
Activation of BAD and translocation to mitochondria Homo sapiens R-HSA-111447	0.000998609	0.0154491	0	0	50.2497	347.182	YWHAE;YWHAG
Factors involved in megakaryocyte development and platelet production Homo sapiens R-HSA-983231	0.00102143	0.0154491	0	0	9.79834	67.4768	CDC42;PRKAR2B;CAPZA2;AK3
Axon guidance Homo sapiens R-HSA-422475	0.00114675	0.0166508	0	0	4.78076	32.3697	CDC42;ITGB1;ACTR2;MSN;IQGAP1;PAK2;RHOA
Loss of Nlp from mitotic centrosomes Homo sapiens R-HSA-380259	0.00134577	0.0180931	0	0	15.0538	99.5174	YWHAE;PRKAR2B;YWHAG
Loss of proteins required for interphase microtubule organization?from the centrosome Homo sapiens R-HSA-380284	0.00134577	0.0180931	0	0	15.0538	99.5174	YWHAE;PRKAR2B;YWHAG
AURKA Activation by TPX2 Homo sapiens R-HSA-8854518	0.00152165	0.0197271	0	0	14.3971	93.4078	YWHAE;PRKAR2B;YWHAG
Hemostasis Homo sapiens R-HSA-109582	0.0017068	0.0210877	0	0	4.44771	28.3458	CDC42;ITGB1;PRKAR2B;CAPZA2;PLEK;AK3;RHOA
Apoptosis Homo sapiens R-HSA-109581	0.00174278	0.0210877	0	0	8.43322	53.5701	YWHAE;HMGB1;PAK2;YWHAG
Programmed Cell Death Homo sapiens R-HSA-5357801	0.00186282	0.0212067	0	0	8.27579	52.0189	YWHAE;HMGB1;PAK2;YWHAG
RHO GTPases activate PAKs Homo sapiens R-HSA-5627123	0.00197306	0.0212067	0	0	34.371	214.068	CDC42;PAK2
Centrosome maturation Homo sapiens R-HSA-380287	0.0019863	0.0212067	0	0	13.0664	81.2926	YWHAE;PRKAR2B;YWHAG
Recruitment of mitotic centrosome proteins and complexes Homo sapiens R-HSA-380270	0.0019863	0.0212067	0	0	13.0664	81.2926	YWHAE;PRKAR2B;YWHAG
Sema4D induced cell migration and growth-cone collapse Homo sapiens R-HSA-416572	0.00257745	0.0263705	0	0	29.6796	176.919	CDC42;RHOA
Regulation of PLK1 Activity at G2/M Transition Homo sapiens R-HSA-2565942	0.00261526	0.0263705	0	0	11.8173	70.2701	YWHAE;PRKAR2B;YWHAG
Sema4D in semaphorin signaling Homo sapiens R-HSA-400685	0.003258	0.0319636	0	0	26.1141	149.546	CDC42;RHOA
Anchoring of the basal body to the plasma membrane Homo sapiens R-HSA-5620912	0.00355763	0.0339847	0	0	10.5548	59.5149	YWHAE;PRKAR2B;YWHAG
Activation of BH3-only proteins Homo sapiens R-HSA-114452	0.00375329	0.0349344	0	0	24.1773	135.033	YWHAE;YWHAG
Signaling by Robo receptor Homo sapiens R-HSA-376176	0.00455755	0.0413598	0	0	21.7563	117.287	CDC42;PAK2
CD28 co-stimulation Homo sapiens R-HSA-389356	0.00484179	0.0428676	0	0	21.0534	112.225	CDC42;PAK2
RHO GTPases Activate Formins Homo sapiens R-HSA-5663220	0.00558676	0.0482855	0	0	8.93063	46.3264	CDC42;ITGB1;RHOA
RHO GTPases Activate WASPs and WAVEs Homo sapiens R-HSA-5663213	0.00574221	0.048475	0	0	19.1929	99.0335	CDC42;ACTR2
RNA Polymerase II Transcription Homo sapiens R-HSA-73857	0.00704682	0.0581362	0	0	8.18843	40.5751	SRSF1;CSTF2;SRSF3
Glucagon-like Peptide-1 (GLP1) regulates insulin secretion Homo sapiens R-HSA-381676	0.0077532	0.0611828	0	0	16.309	79.2561	PRKAR2B;IQGAP1
Intrinsic Pathway for Apoptosis Homo sapiens R-HSA-109606	0.0077532	0.0611828	0	0	16.309	79.2561	YWHAE;YWHAG
Cell Cycle Homo sapiens R-HSA-1640170	0.00868782	0.0670995	0	0	3.64229	17.2857	YWHAE;DHFR;CDK6;PRKAR2B;SMARCA5;YWHAG
Apoptotic execution phase Homo sapiens R-HSA-75153	0.0112748	0.0852658	0	0	13.3075	59.6864	HMGB1;PAK2
Developmental Biology Homo sapiens R-HSA-1266738	0.0115523	0.0855816	0	0	3.07413	13.7133	CDC42;ITGB1;ACTR2;MSN;IQGAP1;PAK2;RHOA
GPVI-mediated activation cascade Homo sapiens R-HSA-114604	0.0121367	0.0881123	0	0	12.7843	56.3983	CDC42;RHOA
The citric acid (TCA) cycle and respiratory electron transport Homo sapiens R-HSA-1428517	0.0124708	0.088763	0	0	6.59567	28.9178	SUCLG2;DLD;IDH3A
Innate Immune System Homo sapiens R-HSA-168249	0.0132081	0.0922025	0	0	2.99016	12.9382	CDC42;ACTR2;PRKAR2B;CAPZA2;HMGB1;IQGAP1;PAK2
tRNA processing in the nucleus Homo sapiens R-HSA-6784531	0.013944	0.0937349	0	0	11.8522	50.6408	CSTF2;RAN
Translation initiation complex formation Homo sapiens R-HSA-72649	0.013944	0.0937349	0	0	11.8522	50.6408	EIF1AX;PABPC1
Activation of the mRNA upon binding of the cap-binding complex and eIFs, and subsequent binding to 43S Homo sapiens R-HSA-72662	0.014413	0.095126	0	0	11.6399	49.3489	EIF1AX;PABPC1
Cell Cycle, Mitotic Homo sapiens R-HSA-69278	0.0151038	0.0978907	0	0	3.67464	15.407	YWHAE;DHFR;CDK6;PRKAR2B;YWHAG
Translocation of GLUT4 to the plasma membrane Homo sapiens R-HSA-1445148	0.0153713	0.0978907	0	0	11.2374	46.9191	YWHAE;YWHAG
G2/M Transition Homo sapiens R-HSA-69275	0.0172885	0.108202	0	0	5.81382	23.5908	YWHAE;PRKAR2B;YWHAG
Mitotic G2-G2/M phases Homo sapiens R-HSA-453274	0.0178198	0.109637	0	0	5.74564	23.1402	YWHAE;PRKAR2B;YWHAG
VEGFA-VEGFR2 Pathway Homo sapiens R-HSA-4420097	0.0182977	0.109801	0	0	4.20961	16.8426	CDC42;IQGAP1;PAK2;RHOA
Fibronectin matrix formation Homo sapiens R-HSA-1566977	0.018754	0.109801	0	0	64.2968	255.666	ITGB1
NADE modulates death signalling Homo sapiens R-HSA-205025	0.018754	0.109801	0	0	64.2968	255.666	YWHAE
Transport of Mature mRNA derived from an Intron-Containing Transcript Homo sapiens R-HSA-159236	0.0194677	0.112171	0	0	9.87134	38.8832	SRSF1;SRSF3
Signaling by VEGF Homo sapiens R-HSA-194138	0.0198363	0.112509	0	0	4.104	16.0887	CDC42;IQGAP1;PAK2;RHOA
Assembly of the primary cilium Homo sapiens R-HSA-5617833	0.0211985	0.118385	0	0	5.36766	20.686	YWHAE;PRKAR2B;YWHAG
Costimulation by the CD28 family Homo sapiens R-HSA-388841	0.021669	0.119179	0	0	9.30539	35.6571	CDC42;PAK2
NoRC negatively regulates rRNA expression Homo sapiens R-HSA-427413	0.0222348	0.120146	0	0	9.17386	34.9166	MBD2;SMARCA5
Transport of Mature Transcript to Cytoplasm Homo sapiens R-HSA-72202	0.0228067	0.120146	0	0	9.04599	34.2002	SRSF1;SRSF3
G alpha (12/13) signalling events Homo sapiens R-HSA-416482	0.0233846	0.120146	0	0	8.92163	33.5067	CDC42;RHOA
Negative epigenetic regulation of rRNA expression Homo sapiens R-HSA-5250941	0.0239686	0.120146	0	0	8.80062	32.8352	MBD2;SMARCA5
Sema4D mediated inhibition of cell attachment and migration Homo sapiens R-HSA-416550	0.0249281	0.120146	0	0	45.9217	169.532	RHOA
HuR (ELAVL1) binds and stabilizes mRNA Homo sapiens R-HSA-450520	0.0249281	0.120146	0	0	45.9217	169.532	ELAVL1
Axonal growth inhibition (RHOA activation) Homo sapiens R-HSA-193634	0.0249281	0.120146	0	0	45.9217	169.532	RHOA
Nef and signal transduction Homo sapiens R-HSA-164944	0.0249281	0.120146	0	0	45.9217	169.532	PAK2
Nicotinamide salvaging Homo sapiens R-HSA-197264	0.0249281	0.120146	0	0	45.9217	169.532	NAMPT
G2/M DNA damage checkpoint Homo sapiens R-HSA-69473	0.0251545	0.120146	0	0	8.56816	31.5541	YWHAE;YWHAG
Regulation of insulin secretion Homo sapiens R-HSA-422356	0.0263638	0.121957	0	0	8.34763	30.35	PRKAR2B;IQGAP1
CHL1 interactions Homo sapiens R-HSA-447041	0.0280008	0.121957	0	0	40.1794	143.663	ITGB1
RHO GTPases Activate Rhotekin and Rhophilins Homo sapiens R-HSA-5666185	0.0280008	0.121957	0	0	40.1794	143.663	RHOA
Inactivation of Cdc42 and Rac Homo sapiens R-HSA-428543	0.0280008	0.121957	0	0	40.1794	143.663	CDC42
p75NTR regulates axonogenesis Homo sapiens R-HSA-193697	0.0280008	0.121957	0	0	40.1794	143.663	RHOA
Pentose phosphate pathway (hexose monophosphate shunt) Homo sapiens R-HSA-71336	0.0280008	0.121957	0	0	40.1794	143.663	RPE
Small interfering RNA (siRNA) biogenesis Homo sapiens R-HSA-426486	0.0280008	0.121957	0	0	40.1794	143.663	TSN
p75 NTR receptor-mediated signalling Homo sapiens R-HSA-193704	0.0282214	0.121957	0	0	8.03724	28.6743	YWHAE;RHOA
TP53 Regulates Metabolic Genes Homo sapiens R-HSA-5628897	0.028852	0.123215	0	0	7.93882	28.1477	YWHAE;YWHAG
Regulation of mRNA stability by proteins that bind AU-rich elements Homo sapiens R-HSA-450531	0.0301301	0.127177	0	0	7.74902	27.1389	PABPC1;ELAVL1
Tetrahydrobiopterin (BH4) synthesis, recycling, salvage and regulation Homo sapiens R-HSA-1474151	0.0310639	0.129612	0	0	35.7133	123.986	DHFR
MAPK6/MAPK4 signaling Homo sapiens R-HSA-5687128	0.0340966	0.140648	0	0	7.23024	24.4278	CDC42;PAK2
L1CAM interactions Homo sapiens R-HSA-373760	0.0368479	0.148154	0	0	6.92117	22.8465	ITGB1;MSN
Purine ribonucleoside monophosphate biosynthesis Homo sapiens R-HSA-73817	0.0371618	0.148154	0	0	29.217	96.1963	ADSSL1
Lysine catabolism Homo sapiens R-HSA-71064	0.0371618	0.148154	0	0	29.217	96.1963	DLD
Regulation of actin dynamics for phagocytic cup formation Homo sapiens R-HSA-2029482	0.0375487	0.148154	0	0	6.84797	22.4758	CDC42;ACTR2
Metabolism of water-soluble vitamins and cofactors Homo sapiens R-HSA-196849	0.0382547	0.149317	0	0	6.7763	22.1144	DHFR;NAMPT
Platelet Adhesion to exposed collagen Homo sapiens R-HSA-75892	0.0401965	0.149656	0	0	26.7809	86.0732	ITGB1
Activation of DNA fragmentation factor Homo sapiens R-HSA-211227	0.0401965	0.149656	0	0	26.7809	86.0732	HMGB1
Apoptosis induced DNA fragmentation Homo sapiens R-HSA-140342	0.0401965	0.149656	0	0	26.7809	86.0732	HMGB1
DEx/H-box helicases activate type I IFN and inflammatory cytokines production Homo sapiens R-HSA-3134963	0.0401965	0.149656	0	0	26.7809	86.0732	HMGB1
Gene Silencing by RNA Homo sapiens R-HSA-211000	0.040403	0.149656	0	0	6.56996	21.082	RAN;TSN
tRNA processing Homo sapiens R-HSA-72306	0.0418602	0.150861	0	0	6.43921	20.4343	CSTF2;RAN
DCC mediated attractive signaling Homo sapiens R-HSA-418885	0.0432219	0.150861	0	0	24.7196	77.6544	CDC42
Activation of Rac Homo sapiens R-HSA-428540	0.0432219	0.150861	0	0	24.7196	77.6544	PAK2
SUMOylation of transcription factors Homo sapiens R-HSA-3232118	0.0432219	0.150861	0	0	24.7196	77.6544	SP3
Nicotinate metabolism Homo sapiens R-HSA-196807	0.0432219	0.150861	0	0	24.7196	77.6544	NAMPT
Regulation of pyruvate dehydrogenase (PDH) complex Homo sapiens R-HSA-204174	0.0432219	0.150861	0	0	24.7196	77.6544	DLD
L13a-mediated translational silencing of Ceruloplasmin expression Homo sapiens R-HSA-156827	0.0440827	0.150962	0	0	6.25252	19.5184	EIF1AX;PABPC1
3' -UTR-mediated translational regulation Homo sapiens R-HSA-157279	0.0440827	0.150962	0	0	6.25252	19.5184	EIF1AX;PABPC1
Platelet activation, signaling and aggregation Homo sapiens R-HSA-76002	0.0456144	0.153985	0	0	3.9374	12.1568	CDC42;PLEK;RHOA
Processing of Intronless Pre-mRNAs Homo sapiens R-HSA-77595	0.0462378	0.153985	0	0	22.9528	70.5558	CSTF2
ERBB2 Regulates Cell Motility Homo sapiens R-HSA-6785631	0.0462378	0.153985	0	0	22.9528	70.5558	RHOA
Integration of energy metabolism Homo sapiens R-HSA-163685	0.0471129	0.154101	0	0	6.01973	18.3915	PRKAR2B;IQGAP1
Cell-extracellular matrix interactions Homo sapiens R-HSA-446353	0.0492444	0.154101	0	0	21.4215	64.4993	ITGB1
Sema3A PAK dependent Axon repulsion Homo sapiens R-HSA-399954	0.0492444	0.154101	0	0	21.4215	64.4993	PAK2
RHO GTPases activate CIT Homo sapiens R-HSA-5625900	0.0492444	0.154101	0	0	21.4215	64.4993	RHOA
PKA activation Homo sapiens R-HSA-163615	0.0492444	0.154101	0	0	21.4215	64.4993	PRKAR2B
TGF-beta receptor signaling in EMT (epithelial to mesenchymal transition) Homo sapiens R-HSA-2173791	0.0492444	0.154101	0	0	21.4215	64.4993	RHOA
Metabolism of folate and pterines Homo sapiens R-HSA-196757	0.0492444	0.154101	0	0	21.4215	64.4993	DHFR
Cap-dependent Translation Initiation Homo sapiens R-HSA-72737	0.0502175	0.154177	0	0	5.80357	17.3608	EIF1AX;PABPC1
Eukaryotic Translation Initiation Homo sapiens R-HSA-72613	0.0502175	0.154177	0	0	5.80357	17.3608	EIF1AX;PABPC1
Epigenetic regulation of gene expression Homo sapiens R-HSA-212165	0.051005	0.154177	0	0	5.75192	17.1168	MBD2;SMARCA5
RHO GTPases Activate ROCKs Homo sapiens R-HSA-5627117	0.0522417	0.154177	0	0	20.0817	59.2785	RHOA
G1/S-Specific Transcription Homo sapiens R-HSA-69205	0.0522417	0.154177	0	0	20.0817	59.2785	DHFR
PKA-mediated phosphorylation of CREB Homo sapiens R-HSA-111931	0.0522417	0.154177	0	0	20.0817	59.2785	PRKAR2B
PKA activation in glucagon signalling Homo sapiens R-HSA-164378	0.0522417	0.154177	0	0	20.0817	59.2785	PRKAR2B
Signalling by NGF Homo sapiens R-HSA-166520	0.0533564	0.156197	0	0	2.96283	8.68336	YWHAE;PRKAR2B;IQGAP1;RHOA
Fcgamma receptor (FCGR) dependent phagocytosis Homo sapiens R-HSA-2029480	0.0550089	0.159746	0	0	5.50681	15.9712	CDC42;ACTR2
Rho GTPase cycle Homo sapiens R-HSA-194840	0.0566408	0.163179	0	0	5.41448	15.5451	CDC42;RHOA
Other semaphorin interactions Homo sapiens R-HSA-416700	0.0582084	0.165075	0	0	17.8486	50.7564	ITGB1
Ephrin signaling Homo sapiens R-HSA-3928664	0.0582084	0.165075	0	0	17.8486	50.7564	PAK2
MAPK family signaling cascades Homo sapiens R-HSA-5683057	0.0603852	0.166974	0	0	3.49751	9.81755	CDC42;IQGAP1;PAK2
Syndecan interactions Homo sapiens R-HSA-3000170	0.0611778	0.166974	0	0	16.9083	47.2413	ITGB1
eNOS activation and regulation Homo sapiens R-HSA-203765	0.0611778	0.166974	0	0	16.9083	47.2413	DHFR
Metabolism of nitric oxide Homo sapiens R-HSA-202131	0.0611778	0.166974	0	0	16.9083	47.2413	DHFR
Signaling by Hippo Homo sapiens R-HSA-2028269	0.0611778	0.166974	0	0	16.9083	47.2413	YWHAE
Host Interactions of HIV factors Homo sapiens R-HSA-162909	0.0624838	0.167632	0	0	5.11424	14.181	PAK2;RAN
CD209 (DC-SIGN) signaling Homo sapiens R-HSA-5621575	0.0641381	0.167632	0	0	16.0621	44.118	PAK2
Signal transduction by L1 Homo sapiens R-HSA-445144	0.0641381	0.167632	0	0	16.0621	44.118	ITGB1
RIP-mediated NFkB activation via ZBP1 Homo sapiens R-HSA-1810476	0.0641381	0.167632	0	0	16.0621	44.118	HMGB1
Mitochondrial tRNA aminoacylation Homo sapiens R-HSA-379726	0.0641381	0.167632	0	0	16.0621	44.118	PPA2
Cell-Cell communication Homo sapiens R-HSA-1500931	0.0641897	0.167632	0	0	5.03444	13.8241	ITGB1;IQGAP1
Nephrin interactions Homo sapiens R-HSA-373753	0.0670891	0.173953	0	0	15.2965	41.327	IQGAP1
Mitotic G1-G1/S phases Homo sapiens R-HSA-453279	0.0685227	0.175319	0	0	4.84536	12.9884	DHFR;CDK6
Laminin interactions Homo sapiens R-HSA-3000157	0.070031	0.175319	0	0	14.6004	38.8199	ITGB1
Deadenylation of mRNA Homo sapiens R-HSA-429947	0.070031	0.175319	0	0	14.6004	38.8199	PABPC1
MicroRNA (miRNA) biogenesis Homo sapiens R-HSA-203927	0.070031	0.175319	0	0	14.6004	38.8199	RAN
Branched-chain amino acid catabolism Homo sapiens R-HSA-70895	0.070031	0.175319	0	0	14.6004	38.8199	DLD
DARPP-32 events Homo sapiens R-HSA-180024	0.0729638	0.177757	0	0	13.9649	36.5573	PRKAR2B
Post-Elongation Processing of Intronless pre-mRNA Homo sapiens R-HSA-112297	0.0729638	0.177757	0	0	13.9649	36.5573	CSTF2
Processing of Capped Intronless Pre-mRNA Homo sapiens R-HSA-75067	0.0729638	0.177757	0	0	13.9649	36.5573	CSTF2
TRAF6 mediated NF-kB activation Homo sapiens R-HSA-933542	0.0729638	0.177757	0	0	13.9649	36.5573	HMGB1
Metabolism Homo sapiens R-HSA-1430728	0.0739536	0.178968	0	0	1.79325	4.67019	DHFR;PRKAR2B;RPE;NAMPT;ADSSL1;SUCLG2;IQGAP1;DLD;RAN;IDH3A
Basigin interactions Homo sapiens R-HSA-210991	0.0758875	0.179907	0	0	13.3824	34.5065	ITGB1
Glyoxylate metabolism and glycine degradation Homo sapiens R-HSA-389661	0.0758875	0.179907	0	0	13.3824	34.5065	DLD
CaM pathway Homo sapiens R-HSA-111997	0.0788021	0.179907	0	0	12.8465	32.6405	PRKAR2B
Calmodulin induced events Homo sapiens R-HSA-111933	0.0788021	0.179907	0	0	12.8465	32.6405	PRKAR2B
Recycling pathway of L1 Homo sapiens R-HSA-437239	0.0788021	0.179907	0	0	12.8465	32.6405	MSN
PTK6 Regulates RHO GTPases, RAS GTPase and MAP kinases Homo sapiens R-HSA-8849471	0.0788021	0.179907	0	0	12.8465	32.6405	RHOA
ZBP1(DAI) mediated induction of type I IFNs Homo sapiens R-HSA-1606322	0.0788021	0.179907	0	0	12.8465	32.6405	HMGB1
TAK1 activates NFkB by phosphorylation and activation of IKKs complex Homo sapiens R-HSA-445989	0.0788021	0.179907	0	0	12.8465	32.6405	HMGB1
FGFR2 alternative splicing Homo sapiens R-HSA-6803529	0.0788021	0.179907	0	0	12.8465	32.6405	HNRNPH1
Metabolism of vitamins and cofactors Homo sapiens R-HSA-196854	0.0792993	0.17991	0	0	4.44442	11.2645	DHFR;NAMPT
G2/M Checkpoints Homo sapiens R-HSA-69481	0.0811444	0.180558	0	0	4.38392	11.0103	YWHAE;YWHAG
EGFR downregulation Homo sapiens R-HSA-182971	0.0817076	0.180558	0	0	12.3517	30.9363	CDC42
VEGFR2 mediated vascular permeability Homo sapiens R-HSA-5218920	0.0817076	0.180558	0	0	12.3517	30.9363	PAK2
Pyruvate metabolism Homo sapiens R-HSA-70268	0.0817076	0.180558	0	0	12.3517	30.9363	DLD
Translation Homo sapiens R-HSA-72766	0.082072	0.180558	0	0	4.35427	10.8864	EIF1AX;PABPC1
Organelle biogenesis and maintenance Homo sapiens R-HSA-1852241	0.0835015	0.182597	0	0	3.03622	7.53861	YWHAE;PRKAR2B;YWHAG
Ca-dependent events Homo sapiens R-HSA-111996	0.0846041	0.182805	0	0	11.8937	29.3747	PRKAR2B
The role of Nef in HIV-1 replication and disease pathogenesis Homo sapiens R-HSA-164952	0.0846041	0.182805	0	0	11.8937	29.3747	PAK2
Myogenesis Homo sapiens R-HSA-525793	0.0874917	0.184648	0	0	11.4683	27.9393	CDC42
CDO in myogenesis Homo sapiens R-HSA-375170	0.0874917	0.184648	0	0	11.4683	27.9393	CDC42
COPI-independent Golgi-to-ER retrograde traffic Homo sapiens R-HSA-6811436	0.0874917	0.184648	0	0	11.4683	27.9393	PAFAH1B2
HSF1 activation Homo sapiens R-HSA-3371511	0.0874917	0.184648	0	0	11.4683	27.9393	YWHAE
Molecules associated with elastic fibres Homo sapiens R-HSA-2129379	0.0903702	0.187454	0	0	11.0723	26.616	ITGB1
NEP/NS2 Interacts with the Cellular Export Machinery Homo sapiens R-HSA-168333	0.0903702	0.187454	0	0	11.0723	26.616	RAN
RNA Polymerase I Promoter Opening Homo sapiens R-HSA-73728	0.0903702	0.187454	0	0	11.0723	26.616	MBD2
Export of Viral Ribonucleoproteins from Nucleus Homo sapiens R-HSA-168274	0.0932399	0.192307	0	0	10.7027	25.393	RAN
Oncogene Induced Senescence Homo sapiens R-HSA-2559585	0.0961006	0.194886	0	0	10.3569	24.2596	CDK6
DAG and IP3 signaling Homo sapiens R-HSA-1489509	0.0961006	0.194886	0	0	10.3569	24.2596	PRKAR2B
Nuclear import of Rev protein Homo sapiens R-HSA-180746	0.0961006	0.194886	0	0	10.3569	24.2596	RAN
E2F mediated regulation of DNA replication Homo sapiens R-HSA-113510	0.0989524	0.196283	0	0	10.0328	23.2069	DHFR
Glucagon signaling in metabolic regulation Homo sapiens R-HSA-163359	0.0989524	0.196283	0	0	10.0328	23.2069	PRKAR2B
Rev-mediated nuclear export of HIV RNA Homo sapiens R-HSA-165054	0.0989524	0.196283	0	0	10.0328	23.2069	RAN
Detoxification of Reactive Oxygen Species Homo sapiens R-HSA-3299685	0.0989524	0.196283	0	0	10.0328	23.2069	PRDX3
Signaling by EGFR Homo sapiens R-HSA-177929	0.101369	0.196552	0	0	2.78196	6.36787	CDC42;PRKAR2B;IQGAP1
EPHA-mediated growth cone collapse Homo sapiens R-HSA-3928663	0.101795	0.196552	0	0	9.72825	22.227	RHOA
EGFR interacts with phospholipase C-gamma Homo sapiens R-HSA-212718	0.101795	0.196552	0	0	9.72825	22.227	PRKAR2B
PLC-gamma1 signalling Homo sapiens R-HSA-167021	0.101795	0.196552	0	0	9.72825	22.227	PRKAR2B
Purine metabolism Homo sapiens R-HSA-73847	0.101795	0.196552	0	0	9.72825	22.227	ADSSL1
Generation of second messenger molecules Homo sapiens R-HSA-202433	0.10463	0.199898	0	0	9.44165	21.3129	PAK2
Interactions of Rev with host cellular proteins Homo sapiens R-HSA-177243	0.10463	0.199898	0	0	9.44165	21.3129	RAN
Signaling by FGFR2 Homo sapiens R-HSA-5654738	0.105245	0.200021	0	0	2.7345	6.15662	HNRNPH1;PRKAR2B;IQGAP1
Signaling by FGFR Homo sapiens R-HSA-190236	0.10852	0.20517	0	0	2.69614	5.98765	HNRNPH1;PRKAR2B;IQGAP1
Cellular responses to stress Homo sapiens R-HSA-2262752	0.10918	0.205348	0	0	2.6886	5.9546	YWHAE;PRDX3;CDK6
Immune System Homo sapiens R-HSA-168256	0.111526	0.207312	0	0	1.73884	3.81414	CDC42;ITGB1;ACTR2;PRKAR2B;CAPZA2;HMGB1;IQGAP1;PAK2
Cell Cycle Checkpoints Homo sapiens R-HSA-69620	0.112331	0.207312	0	0	3.59872	7.8679	YWHAE;YWHAG
MAP2K and MAPK activation Homo sapiens R-HSA-5674135	0.113079	0.207312	0	0	8.6748	18.9082	IQGAP1
G1 Phase Homo sapiens R-HSA-69236	0.113079	0.207312	0	0	8.6748	18.9082	CDK6
Cyclin D associated events in G1 Homo sapiens R-HSA-69231	0.113079	0.207312	0	0	8.6748	18.9082	CDK6
NGF signalling via TRKA from the plasma membrane Homo sapiens R-HSA-187037	0.113842	0.207661	0	0	2.63693	5.7299	PRKAR2B;IQGAP1;RHOA
Gamma carboxylation, hypusine formation and arylsulfatase activation Homo sapiens R-HSA-163841	0.115878	0.210319	0	0	8.4461	18.2031	EIF5A
Elastic fibre formation Homo sapiens R-HSA-1566948	0.121451	0.217842	0	0	8.02298	16.9144	ITGB1
Histidine, lysine, phenylalanine, tyrosine, proline and tryptophan catabolism Homo sapiens R-HSA-6788656	0.121451	0.217842	0	0	8.02298	16.9144	DLD
Netrin-1 signaling Homo sapiens R-HSA-373752	0.124224	0.217842	0	0	7.82691	16.3244	CDC42
Signaling by Retinoic Acid Homo sapiens R-HSA-5362517	0.124224	0.217842	0	0	7.82691	16.3244	DLD
Non-integrin membrane-ECM interactions Homo sapiens R-HSA-3000171	0.124224	0.217842	0	0	7.82691	16.3244	ITGB1
BMAL1:CLOCK,NPAS2 activates circadian gene expression Homo sapiens R-HSA-1368108	0.124224	0.217842	0	0	7.82691	16.3244	NAMPT
tRNA Aminoacylation Homo sapiens R-HSA-379724	0.124224	0.217842	0	0	7.82691	16.3244	PPA2
Vasopressin regulates renal water homeostasis via Aquaporins Homo sapiens R-HSA-432040	0.126988	0.221619	0	0	7.64017	15.7667	PRKAR2B
Phospholipase C-mediated cascade; FGFR3 Homo sapiens R-HSA-5654227	0.129744	0.224272	0	0	7.46212	15.2391	PRKAR2B
PLC beta mediated events Homo sapiens R-HSA-112043	0.129744	0.224272	0	0	7.46212	15.2391	PRKAR2B
G-protein mediated events Homo sapiens R-HSA-112040	0.132491	0.22686	0	0	7.29216	14.7392	PRKAR2B
Signaling by ERBB2 Homo sapiens R-HSA-1227986	0.132491	0.22686	0	0	7.29216	14.7392	RHOA
Phospholipase C-mediated cascade; FGFR4 Homo sapiens R-HSA-5654228	0.13523	0.230463	0	0	7.12975	14.265	PRKAR2B
Phospholipase C-mediated cascade: FGFR1 Homo sapiens R-HSA-5654219	0.137961	0.234017	0	0	6.9744	13.8148	PRKAR2B
G beta:gamma signalling through PI3Kgamma Homo sapiens R-HSA-392451	0.140682	0.237524	0	0	6.82567	13.3868	RHOA
Phospholipase C-mediated cascade; FGFR2 Homo sapiens R-HSA-5654221	0.143396	0.239874	0	0	6.68313	12.9796	PRKAR2B
Regulation of activated PAK-2p34 by proteasome mediated degradation Homo sapiens R-HSA-211733	0.143396	0.239874	0	0	6.68313	12.9796	PAK2
Deadenylation-dependent mRNA decay Homo sapiens R-HSA-429914	0.146101	0.240243	0	0	6.54641	12.5918	PABPC1
Regulation of Apoptosis Homo sapiens R-HSA-169911	0.146101	0.240243	0	0	6.54641	12.5918	PAK2
Formation of the ternary complex, and subsequently, the 43S complex Homo sapiens R-HSA-72695	0.146101	0.240243	0	0	6.54641	12.5918	EIF1AX
Membrane Trafficking Homo sapiens R-HSA-199991	0.146263	0.240243	0	0	2.34053	4.4993	YWHAE;PAFAH1B2;YWHAG
Signal Transduction Homo sapiens R-HSA-162582	0.14706	0.240464	0	0	1.50706	2.8889	YWHAE;CDC42;ITGB1;ACTR2;HNRNPH1;PRKAR2B;IQGAP1;PAK2;DLD;RHOA;YWHAG
G-protein beta:gamma signalling Homo sapiens R-HSA-397795	0.148797	0.241131	0	0	6.41516	12.222	RHOA
Aquaporin-mediated transport Homo sapiens R-HSA-445717	0.148797	0.241131	0	0	6.41516	12.222	PRKAR2B
mRNA Splicing - Minor Pathway Homo sapiens R-HSA-72165	0.151485	0.242243	0	0	6.28906	11.8691	SRSF1
Deposition of new CENPA-containing nucleosomes at the centromere Homo sapiens R-HSA-606279	0.151485	0.242243	0	0	6.28906	11.8691	SMARCA5
Nucleosome assembly Homo sapiens R-HSA-774815	0.151485	0.242243	0	0	6.28906	11.8691	SMARCA5
HIV Infection Homo sapiens R-HSA-162906	0.154799	0.246457	0	0	2.93845	5.48205	PAK2;RAN
AUF1 (hnRNP D0) binds and destabilizes mRNA Homo sapiens R-HSA-450408	0.156837	0.24861	0	0	6.05113	11.21	PABPC1
ECM proteoglycans Homo sapiens R-HSA-3000178	0.1595	0.250642	0	0	5.93877	10.9019	ITGB1
Regulation of cholesterol biosynthesis by SREBP (SREBF) Homo sapiens R-HSA-1655829	0.1595	0.250642	0	0	5.93877	10.9019	RAN
Ribosomal scanning and start codon recognition Homo sapiens R-HSA-72702	0.164801	0.257857	0	0	5.72609	10.3242	EIF1AX
Recruitment and ATM-mediated phosphorylation of repair and signaling proteins at DNA double strand breaks Homo sapiens R-HSA-5693565	0.16744	0.259746	0	0	5.62535	10.0533	SMARCA5
B-WICH complex positively regulates rRNA expression Homo sapiens R-HSA-5250924	0.16744	0.259746	0	0	5.62535	10.0533	SMARCA5
DNA Double Strand Break Response Homo sapiens R-HSA-5693606	0.17007	0.262704	0	0	5.52809	9.79326	SMARCA5
Cell death signalling via NRAGE, NRIF and NADE Homo sapiens R-HSA-204998	0.175306	0.269644	0	0	5.34328	9.30385	YWHAE
Circadian Clock Homo sapiens R-HSA-400253	0.180509	0.276476	0	0	5.1704	8.85158	NAMPT
Cytosolic sensors of pathogen-associated DNA Homo sapiens R-HSA-1834949	0.188254	0.287126	0	0	4.93102	8.23463	HMGB1
Integrin cell surface interactions Homo sapiens R-HSA-216083	0.190819	0.288614	0	0	4.85606	8.04372	ITGB1
Signaling by PTK6 Homo sapiens R-HSA-8848021	0.190819	0.288614	0	0	4.85606	8.04372	RHOA
Vesicle-mediated transport Homo sapiens R-HSA-5653656	0.202105	0.304034	0	0	1.98855	3.17962	YWHAE;PAFAH1B2;YWHAG
Transcriptional regulation by small RNAs Homo sapiens R-HSA-5578749	0.203527	0.304034	0	0	4.51295	7.18442	RAN
TRAF6 Mediated Induction of proinflammatory cytokines Homo sapiens R-HSA-168180	0.203527	0.304034	0	0	4.51295	7.18442	HMGB1
Signaling by TGF-beta Receptor Complex Homo sapiens R-HSA-170834	0.206045	0.305283	0	0	4.45004	7.02956	RHOA
Positive epigenetic regulation of rRNA expression Homo sapiens R-HSA-5250913	0.206045	0.305283	0	0	4.45004	7.02956	SMARCA5
RNA Polymerase I Promoter Clearance Homo sapiens R-HSA-73854	0.213552	0.315119	0	0	4.2714	6.5945	MBD2
Senescence-Associated Secretory Phenotype (SASP) Homo sapiens R-HSA-2559582	0.216039	0.317498	0	0	4.21498	6.45861	CDK6
RIG-I/MDA5 mediated induction of IFN-alpha/beta pathways Homo sapiens R-HSA-168928	0.220989	0.322165	0	0	4.10649	6.19933	HMGB1
RNA Polymerase I Transcription Homo sapiens R-HSA-73864	0.220989	0.322165	0	0	4.10649	6.19933	MBD2
Regulation of HSF1-mediated heat shock response Homo sapiens R-HSA-3371453	0.223453	0.324453	0	0	4.05431	6.0756	YWHAE
Opioid Signalling Homo sapiens R-HSA-111885	0.225909	0.326353	0	0	4.00343	5.9556	PRKAR2B
Toll Like Receptor 10 (TLR10) Cascade Homo sapiens R-HSA-168142	0.228357	0.326353	0	0	3.9538	5.83916	HMGB1
Toll Like Receptor 5 (TLR5) Cascade Homo sapiens R-HSA-168176	0.228357	0.326353	0	0	3.9538	5.83916	HMGB1
MyD88 cascade initiated on plasma membrane Homo sapiens R-HSA-975871	0.228357	0.326353	0	0	3.9538	5.83916	HMGB1
TRAF6 mediated induction of NFkB and MAP kinases upon TLR7/8 or 9 activation Homo sapiens R-HSA-975138	0.230798	0.327549	0	0	3.90539	5.72614	HMGB1
FCERI mediated MAPK activation Homo sapiens R-HSA-2871796	0.230998	0.327549	0	0	2.24482	3.28943	IQGAP1;PAK2
MyD88 dependent cascade initiated on endosome Homo sapiens R-HSA-975155	0.235656	0.331563	0	0	3.81202	5.50982	HMGB1
Toll Like Receptor 7/8 (TLR7/8) Cascade Homo sapiens R-HSA-168181	0.235656	0.331563	0	0	3.81202	5.50982	HMGB1
Cell junction organization Homo sapiens R-HSA-446728	0.238074	0.332388	0	0	3.76698	5.40627	ITGB1
Chromosome Maintenance Homo sapiens R-HSA-73886	0.238074	0.332388	0	0	3.76698	5.40627	SMARCA5
Metabolism of nucleotides Homo sapiens R-HSA-15869	0.240485	0.334467	0	0	3.72299	5.30563	ADSSL1
Toll Like Receptor 9 (TLR9) Cascade Homo sapiens R-HSA-168138	0.242888	0.33652	0	0	3.68001	5.2078	HMGB1
Nonsense Mediated Decay (NMD) independent of the Exon Junction Complex (EJC) Homo sapiens R-HSA-975956	0.245283	0.338546	0	0	3.63801	5.11266	PABPC1
PCP/CE pathway Homo sapiens R-HSA-4086400	0.250052	0.340633	0	0	3.55681	4.93005	RHOA
Oxidative Stress Induced Senescence Homo sapiens R-HSA-2559580	0.250052	0.340633	0	0	3.55681	4.93005	CDK6
MyD88:Mal cascade initiated on plasma membrane Homo sapiens R-HSA-166058	0.252425	0.340633	0	0	3.51755	4.8424	HMGB1
Toll Like Receptor TLR1:TLR2 Cascade Homo sapiens R-HSA-168179	0.252425	0.340633	0	0	3.51755	4.8424	HMGB1
Toll Like Receptor TLR6:TLR2 Cascade Homo sapiens R-HSA-168188	0.252425	0.340633	0	0	3.51755	4.8424	HMGB1
Toll Like Receptor 2 (TLR2) Cascade Homo sapiens R-HSA-181438	0.252425	0.340633	0	0	3.51755	4.8424	HMGB1
Cellular response to heat stress Homo sapiens R-HSA-3371556	0.261843	0.348717	0	0	3.36876	4.51417	YWHAE
SUMO E3 ligases SUMOylate target proteins Homo sapiens R-HSA-3108232	0.261843	0.348717	0	0	3.36876	4.51417	SP3
Formation of a pool of free 40S subunits Homo sapiens R-HSA-72689	0.261843	0.348717	0	0	3.36876	4.51417	EIF1AX
MyD88-independent TLR3/TLR4 cascade Homo sapiens R-HSA-166166	0.26418	0.348717	0	0	3.3335	4.43731	HMGB1
Toll Like Receptor 3 (TLR3) Cascade Homo sapiens R-HSA-168164	0.26418	0.348717	0	0	3.3335	4.43731	HMGB1
TRIF-mediated TLR3/TLR4 signaling Homo sapiens R-HSA-937061	0.26418	0.348717	0	0	3.3335	4.43731	HMGB1
Hedgehog 'off' state Homo sapiens R-HSA-5610787	0.268831	0.353571	0	0	3.26514	4.28933	PRKAR2B
Cell surface interactions at the vascular wall Homo sapiens R-HSA-202733	0.273453	0.357063	0	0	3.19952	4.14857	ITGB1
SUMOylation Homo sapiens R-HSA-2990846	0.273453	0.357063	0	0	3.19952	4.14857	SP3
Downstream signaling of activated FGFR2 Homo sapiens R-HSA-5654696	0.277724	0.358769	0	0	1.96621	2.51896	PRKAR2B;IQGAP1
Downstream signaling of activated FGFR4 Homo sapiens R-HSA-5654716	0.277724	0.358769	0	0	1.96621	2.51896	PRKAR2B;IQGAP1
Downstream signaling of activated FGFR3 Homo sapiens R-HSA-5654708	0.277724	0.358769	0	0	1.96621	2.51896	PRKAR2B;IQGAP1
Signaling by FGFR4 Homo sapiens R-HSA-5654743	0.281234	0.359957	0	0	1.94804	2.47122	PRKAR2B;IQGAP1
Downstream signaling of activated FGFR1 Homo sapiens R-HSA-5654687	0.281234	0.359957	0	0	1.94804	2.47122	PRKAR2B;IQGAP1
Signaling by FGFR3 Homo sapiens R-HSA-5654741	0.282403	0.359957	0	0	1.94205	2.45557	PRKAR2B;IQGAP1
Platelet degranulation Homo sapiens R-HSA-114608	0.282611	0.359957	0	0	3.07584	3.88689	PLEK
Nonsense-Mediated Decay (NMD) Homo sapiens R-HSA-927802	0.284883	0.360322	0	0	3.04639	3.82528	PABPC1
Nonsense Mediated Decay (NMD) enhanced by the Exon Junction Complex (EJC) Homo sapiens R-HSA-975957	0.284883	0.360322	0	0	3.04639	3.82528	PABPC1
Signaling by FGFR1 Homo sapiens R-HSA-5654736	0.285911	0.360367	0	0	1.92432	2.40939	PRKAR2B;IQGAP1
GTP hydrolysis and joining of the 60S ribosomal subunit Homo sapiens R-HSA-72706	0.287147	0.360673	0	0	3.0175	3.76511	EIF1AX
Downstream signal transduction Homo sapiens R-HSA-186763	0.291754	0.365196	0	0	1.89545	2.3349	PRKAR2B;IQGAP1
Response to elevated platelet cytosolic Ca2+ Homo sapiens R-HSA-76005	0.293899	0.365361	0	0	2.934	3.59275	PLEK
Golgi-to-ER retrograde transport Homo sapiens R-HSA-8856688	0.293899	0.365361	0	0	2.934	3.59275	PAFAH1B2
DAP12 signaling Homo sapiens R-HSA-2424491	0.295258	0.365797	0	0	1.87854	2.29164	PRKAR2B;IQGAP1
G1/S Transition Homo sapiens R-HSA-69206	0.298365	0.366576	0	0	2.88085	3.48421	DHFR
Activated TLR4 signalling Homo sapiens R-HSA-166054	0.298365	0.366576	0	0	2.88085	3.48421	HMGB1
Transcriptional Regulation by TP53 Homo sapiens R-HSA-3700989	0.299926	0.366576	0	0	1.85644	2.23556	YWHAE;YWHAG
Infectious disease Homo sapiens R-HSA-5663205	0.299926	0.366576	0	0	1.85644	2.23556	PAK2;RAN
RNA Polymerase I, RNA Polymerase III, and Mitochondrial Transcription Homo sapiens R-HSA-504046	0.307214	0.374224	0	0	2.78008	3.28109	MBD2
TCR signaling Homo sapiens R-HSA-202403	0.311597	0.378293	0	0	2.73229	3.18597	PAK2
DAP12 interactions Homo sapiens R-HSA-2172127	0.31274	0.378415	0	0	1.79823	2.09023	PRKAR2B;IQGAP1
Signaling by PDGF Homo sapiens R-HSA-186797	0.31855	0.384165	0	0	1.77294	2.0282	PRKAR2B;IQGAP1
Toll Like Receptor 4 (TLR4) Cascade Homo sapiens R-HSA-166016	0.320282	0.384974	0	0	2.64143	3.00741	HMGB1
C-type lectin receptors (CLRs) Homo sapiens R-HSA-5621481	0.322436	0.386285	0	0	2.61965	2.96505	PAK2
PI3K/AKT activation Homo sapiens R-HSA-198203	0.326724	0.390135	0	0	2.57713	2.88288	RHOA
Late Phase of HIV Life Cycle Homo sapiens R-HSA-162599	0.333107	0.396452	0	0	2.51588	2.76568	RAN
Signaling by Hedgehog Homo sapiens R-HSA-5358351	0.349837	0.413651	0	0	2.36583	2.4848	PRKAR2B
Influenza Life Cycle Homo sapiens R-HSA-168255	0.349837	0.413651	0	0	2.36583	2.4848	RAN
Fc epsilon receptor (FCERI) signaling Homo sapiens R-HSA-2454202	0.354299	0.417567	0	0	1.6305	1.69183	IQGAP1;PAK2
Toll-Like Receptors Cascades Homo sapiens R-HSA-168898	0.358047	0.420618	0	0	2.29728	2.35952	HMGB1
HIV Life Cycle Homo sapiens R-HSA-162587	0.360083	0.421646	0	0	2.28076	2.32962	RAN
Beta-catenin independent WNT signaling Homo sapiens R-HSA-3858494	0.366154	0.427376	0	0	2.23257	2.24307	RHOA
DNA Double-Strand Break Repair Homo sapiens R-HSA-5693532	0.368165	0.428346	0	0	2.21696	2.21524	SMARCA5
Influenza Infection Homo sapiens R-HSA-168254	0.372169	0.431621	0	0	2.18637	2.16102	RAN
Immunoregulatory interactions between a Lymphoid and a non-Lymphoid cell Homo sapiens R-HSA-198933	0.391814	0.452957	0	0	2.04518	1.91627	ITGB1
Cellular Senescence Homo sapiens R-HSA-2559583	0.399502	0.460378	0	0	1.99365	1.82925	CDK6
Adaptive Immune System Homo sapiens R-HSA-1280218	0.432542	0.495752	0	0	1.26337	1.0588	CDC42;ITGB1;PAK2
Intra-Golgi and retrograde Golgi-to-ER traffic Homo sapiens R-HSA-6811442	0.432929	0.495752	0	0	1.79041	1.4989	PAFAH1B2
Metabolism of proteins Homo sapiens R-HSA-392499	0.440357	0.502672	0	0	1.19544	0.980462	EIF5A;EIF1AX;SP3;PABPC1
Post-translational protein modification Homo sapiens R-HSA-597592	0.491261	0.559021	0	0	1.2267	0.871911	EIF5A;SP3
GRB2 events in EGFR signaling Homo sapiens R-HSA-179812	0.525643	0.583406	0	0	1.35808	0.873425	IQGAP1
SHC1 events in EGFR signaling Homo sapiens R-HSA-180336	0.525643	0.583406	0	0	1.35808	0.873425	IQGAP1
SOS-mediated signalling Homo sapiens R-HSA-112412	0.525643	0.583406	0	0	1.35808	0.873425	IQGAP1
SHC1 events in ERBB4 signaling Homo sapiens R-HSA-1250347	0.525643	0.583406	0	0	1.35808	0.873425	IQGAP1
RAF/MAP kinase cascade Homo sapiens R-HSA-5673001	0.525643	0.583406	0	0	1.35808	0.873425	IQGAP1
FRS-mediated FGFR2 signaling Homo sapiens R-HSA-5654700	0.527155	0.583406	0	0	1.35223	0.86578	IQGAP1
FRS-mediated FGFR4 signaling Homo sapiens R-HSA-5654712	0.527155	0.583406	0	0	1.35223	0.86578	IQGAP1
FRS-mediated FGFR3 signaling Homo sapiens R-HSA-5654706	0.527155	0.583406	0	0	1.35223	0.86578	IQGAP1
FRS-mediated FGFR1 signaling Homo sapiens R-HSA-5654693	0.527155	0.583406	0	0	1.35223	0.86578	IQGAP1
ARMS-mediated activation Homo sapiens R-HSA-170984	0.531663	0.584285	0	0	1.33498	0.84337	IQGAP1
Signalling to p38 via RIT and RIN Homo sapiens R-HSA-187706	0.531663	0.584285	0	0	1.33498	0.84337	IQGAP1
Frs2-mediated activation Homo sapiens R-HSA-170968	0.533156	0.584285	0	0	1.32933	0.836071	IQGAP1
MAPK1/MAPK3 signaling Homo sapiens R-HSA-5684996	0.534644	0.584285	0	0	1.32372	0.828854	IQGAP1
Prolonged ERK activation events Homo sapiens R-HSA-169893	0.536128	0.584285	0	0	1.31816	0.82172	IQGAP1
Signaling by Leptin Homo sapiens R-HSA-2586552	0.537607	0.584285	0	0	1.31265	0.814667	IQGAP1
Interleukin receptor SHC signaling Homo sapiens R-HSA-912526	0.540551	0.585571	0	0	1.30176	0.800797	IQGAP1
Signalling to RAS Homo sapiens R-HSA-167044	0.542016	0.585571	0	0	1.29638	0.793979	IQGAP1
VEGFR2 mediated cell proliferation Homo sapiens R-HSA-5218921	0.544933	0.586975	0	0	1.28575	0.78057	IQGAP1
Interleukin-2 signaling Homo sapiens R-HSA-451927	0.550712	0.591235	0	0	1.265	0.754631	IQGAP1
Signalling to ERKs Homo sapiens R-HSA-187687	0.552145	0.591235	0	0	1.25992	0.748323	IQGAP1
Interleukin-3, 5 and GM-CSF signaling Homo sapiens R-HSA-512988	0.563451	0.601566	0	0	1.22066	0.700261	IQGAP1
NCAM signaling for neurite out-growth Homo sapiens R-HSA-375165	0.570374	0.607172	0	0	1.19732	0.672253	IQGAP1
Signaling by GPCR Homo sapiens R-HSA-372790	0.587859	0.621843	0	0	0.980816	0.521076	CDC42;PRKAR2B;IQGAP1;RHOA
Metabolism of carbohydrates Homo sapiens R-HSA-71387	0.591809	0.621843	0	0	1.12823	0.591837	RPE
Extracellular matrix organization Homo sapiens R-HSA-1474244	0.593113	0.621843	0	0	1.12417	0.587233	ITGB1
IRS-mediated signalling Homo sapiens R-HSA-112399	0.594413	0.621843	0	0	1.12014	0.582676	IQGAP1
DNA Repair Homo sapiens R-HSA-73894	0.595709	0.621843	0	0	1.11614	0.578164	SMARCA5
Insulin receptor signalling cascade Homo sapiens R-HSA-74751	0.598289	0.621843	0	0	1.10822	0.569273	IQGAP1
IGF1R signaling cascade Homo sapiens R-HSA-2428924	0.599573	0.621843	0	0	1.1043	0.564894	IQGAP1
Signaling by Type 1 Insulin-like Growth Factor 1 Receptor (IGF1R) Homo sapiens R-HSA-2404192	0.599573	0.621843	0	0	1.1043	0.564894	IQGAP1
IRS-related events triggered by IGF1R Homo sapiens R-HSA-2428928	0.599573	0.621843	0	0	1.1043	0.564894	IQGAP1
Signaling by Wnt Homo sapiens R-HSA-195721	0.608447	0.629249	0	0	1.07763	0.535415	RHOA
Signaling by Insulin receptor Homo sapiens R-HSA-74752	0.628011	0.647636	0	0	1.02118	0.475049	IQGAP1
Signaling by SCF-KIT Homo sapiens R-HSA-1433557	0.644338	0.662591	0	0	0.976354	0.429139	IQGAP1
Signaling by ERBB4 Homo sapiens R-HSA-1236394	0.649996	0.666521	0	0	0.961271	0.414105	IQGAP1
Metabolism of amino acids and derivatives Homo sapiens R-HSA-71291	0.655566	0.670339	0	0	0.946639	0.399725	DLD
Disease Homo sapiens R-HSA-1643685	0.671354	0.684554	0	0	0.871324	0.347187	PAK2;RAN
Signaling by Interleukins Homo sapiens R-HSA-449147	0.713213	0.725199	0	0	0.806287	0.272505	IQGAP1
Generic Transcription Pathway Homo sapiens R-HSA-212436	0.731215	0.741427	0	0	0.774216	0.242367	YWHAE;YWHAG
Gastrin-CREB signalling pathway via PKC and MAPK Homo sapiens R-HSA-881907	0.747885	0.756218	0	0	0.72996	0.212058	IQGAP1
GPCR downstream signaling Homo sapiens R-HSA-388396	0.82258	0.829435	0	0	0.633546	0.123737	CDC42;RHOA
Transmembrane transport of small molecules Homo sapiens R-HSA-382551	0.850795	0.855509	0	0	0.526138	0.0850154	PRKAR2B
Cytokine Signaling in Immune system Homo sapiens R-HSA-1280215	0.862898	0.865282	0	0	0.503361	0.0742248	IQGAP1
Metabolism of lipids and lipoproteins Homo sapiens R-HSA-556833	0.879263	0.879263	0	0	0.472571	0.0608061	RAN
