# Supplementary material for: RNA binding protein SYNCRIP maintains proteostasis and self-renewal of hematopoietic stem and progenitor cells
Source: Nat Commun. 2023 Apr 21;14:2290. doi: 10.1038/s41467-023-38001-x (PMC10121618; doi:10.1038/s41467-023-38001-x)
Supplement: Supplementary file 26 — Source Data [file 41467_2023_38001_MOESM26_ESM.xlsx]

## Sheet: Figure 1B
Figure 1B SYNCRIP Mice 3 weeks post pIpC Full Western Blots
		If the image isn't visible, click here and move the box								If the image isn't visible, click here and move the box

## Sheet: Figure 1C
Figure 1C SYNCRIP Mice BM Cellularity
	f/f						Δ/Δ
3w	14.9	12.9	10	9.3	11.9	12.6	14.5	13.1	14.2	26.3	15.7	15.2	11.4
24w	16.7	24.6	21.5	23.4	23.6		14.75	18	14.55	24.25	14

## Sheet: Figure 1E
Figure 1E SYNCRIP Mice LSK Frequency
	f/f					Δ/Δ
3w	2.76	1.87	2.03	2.2	2.07	3.37	2.59	2.16	3.41	2.72
8w	1.52	1.89	1.8	1.96	1.79	3.63	3.28	2.77	3.77
24w	1.78	2.56	2.2	2.49	2.55	3.26	3.41	7.8	7.63	5.64

## Sheet: Figure 1F
Figure 1E SYNCRIP Mice HSC Frequency
	f/f					Δ/Δ
3w	27.6	29.85	18.83	19.62	26.46	29.12	17.91	31.95	26.48	18.66
8w	28.31	34.44	20.54	20.07	22.72	23.57	23.18	27.6	18.81	9.6
24w	32.38	27.71	26.4	25.8	22.56	38.02	26.09	15.74	14.44	14.6

## Sheet: Figure 1H
Figure 1H SYNCRIP Primary Transpant Total BM Chimerism
	f/f										Δ/Δ
8 w	94.3	92.9	43.4	94.6	93.4	82.5	92.1	89.9	85.4	94.3	84.2	60.9	25.9	90.9	84.1	17.3	88.1	69.6	80.7	22.7
16 w	72.4	84.1	83.6	89.6	90.3	80.7	92.7	89.2	74.6		42.9	40.3	50.2	28.7	12.8	20.5	31.9
24 w	87.6	95.2	43.3	99	78.6	72	59.3				37.1	74.1	30.2	36.3	5.2	4.3	56.9
	live/CD45.2 | Freq. of Parent										live/CD45.2 | Freq. of Parent										live/CD45.2 | Freq. of Parent

## Sheet: Figure 1I
Figure 1I BM Lineage Chimerism
	f/f								Δ/Δ
BM	75.2	70.3	88.8	91.1	86.4	89.7	86.7	81.4	39.8	49.4	21.5	43.1	7.8	5.8	49	26.8
Myeloid	75.4	83	82	78.1	83.4	87	78	77.3	57.4	45.6	58.8	30.4	11.4	18.9	34.6
B	85.1	68.3	85.7	89.4	89	92.3	88.7	87.8	42.7	38.5	22.8	38.5	10.8	6.6	9.1	29.4
CD4	76.9	62.3	80.9	77.5	74.7	80.1	72.6	75.9	45.8	46.7	20	32.7	12.5	3.2	8.6	22.6
CD8	63.1	44.7	62.9	61.3	65.9	69	57.4	67.3	36.6	38.6	17.4	17.5	9.3	2	44.2	14.8

## Sheet: Figure 1J
Figure 1J BM Stem/Progenitor Chimerism
	f/f								Δ/Δ
LSK	70.6	96.3	95.7	96.2	90.2	93.3	89	78.4	42.9	53.1	39.9	72.3	4.3	9.1	9.73	53.1
MP	70.5	90.2	91.4	94.3	85.9	88.5	89.3	82.2	34.1	35.9	23.1	17.8	3.4	6.2	9.21	37
HSC	75.9	96.9	95.1	95.2	93.4	94.6	92.6	91.2	43.7	58.5	34.5	37.2	3.6	6.1	9.83	59.8
MPP1	78.6	97.1	100	97.6	85.7	100	83.3	54.7	23.3	0	45.5	66.7	4.6	11.1	10	23.7
MPP2	59	95.9	97.8	97.6	84.6	90.6	85.1	68	26.3	50	47.5	43.1	8.3	20.4	8.21	22.9
MPP4	62.5	95.1	93.6	94.6	88.6	91.9	93.5	94.5	50	36.4	47.4	56.8	0	2.8	9.82	69.1

## Sheet: Figure 1K
Figure 1K Competitive Transplant Total BM Chimerism
	Cre-									Cre+
8 w	41.1	52.2	40.9	42	26.2	6.4	30.4	5		6.64	12.5	6.24	3.88	4.98	5.78	9.94	5.99	4.55
16 w	67.8	74.9	44.1	41.1	48.6	9.3	17.1	10	34.8	1.21	1.23	5.42	0.65	1.1	0.9	6.94		6.06	1.01
24 w	62.2	62.6	40.8	36.3	42.3	8.5	15.4	9.2	30.2	0.78	0.92	1.83	0.3	0.78	0.45	2.29		3.45	0.7

## Sheet: Figure 1L
Figure 1L Competitive transplant BM Stem/Progenitor Chimerism
	f/f									Δ/Δ
BM	79.5	86.9	57.6	46.8	58	13.4	16.2	5.7	46.3	1.38	1.23	7.47	0.69	1.35	1.17	11.7	33.5	8.26
Myeloid	82.6	91.6	63.5	48.2	61	14.4	16.4	5.1	50.8	1.22	1.13	8.03	0.47	1.12	0.97	13.4	38.2	8.62
B	61	75.9	40	18.9	35.1	4.2	15	9.2	29.4	1.2	0.84	3.76	0.54	0.99	4.44	1.57	2.05	11.3	0.99
CD4	58.8	66.7	46	45.6	37.5	9	12.7	6.4	31	1.03	0.75	4.46	0.3	1.54	7.63	0.61	6.63	23	0.42
CD8	49.1	62	39.1	38	32.7	8.1	9.5	9.4	23.7	0.5	1.24	3.42	0.89	5.49	7.23	1.73	7.41	16.8	1.81

## Sheet: Figure 1M
Figure 1M Secondary Transplant BM Stem/progenitor Chimerism
	f/f									Δ/Δ
LSK	73.6	79.7	65.3	54.5	53.3	21	13.6	10	49.4	6.47	8.04	5.3	8.87	6.73	8.56	26.9	10	3.92
MP	77.2	87.6	70.8	65.7	54.4	29.6	26.1	12.2	47.1	10.4	10.8	8.57	15.5	9.9	17.6	28.4	17	8.65
HSC	72.4	85.7	68.9	61.5	60.5	41.3	20.4	22.6	35.1	14.3	19.5	14.3	20.9	16.7	20.3	47.2	0	15.4
MPP1	70.6	57.1	40	66.7	64.3	37.5	0	10	33.3	14.3	33.3	0	0	25	0	0	0	0
MPP2	69.1	75.7	63.1	51.5	49.6	11.4	11.1	6.6	50.6	3.45	4.29	4.85	4.91	3.48	5.23	20.7	18.8	0
MPP4	87.6	92.3	72.7	48.3	41.7	0	15.5	3.7	62.9	0	4.35	0	15.4	4.76	0	14.3	0	0

[truncated: 43 more sheets: Figure 2A, Figure 2B, Figure 2C, Figure 2D, Figure 2E, Figure 2F, Figure 2G, Figure 2H, Figure 2I, Figure 2J, Figure 2K, Figure 2M High, Figure 3F, Figure 3I, Figure 3J, Figure 4A, Figure 4B, Figure 4D, Figure 4F, Figure 4G …]
